# Supplementary material for: Reclassifying TNM stage I/II colorectal cancer into two subgroups with different overall survival, tumor microenvironment, and response to immune checkpoint blockade treatment
Source: Front Genet. 2022 Sep 21;13:948920. doi: 10.3389/fgene.2022.948920 (PMC9532767; doi:10.3389/fgene.2022.948920)
Supplement: Supplementary file 1 [file DataSheet3.ZIP]

Archive with 51 entries (44 files):
- datasheet of Figure 3/
- datasheet of Figure 3/.DS_Store
- __MACOSX/
- __MACOSX/datasheet of Figure 3/
- __MACOSX/datasheet of Figure 3/._.DS_Store
- datasheet of Figure 3/TCGAgokegg/
- datasheet of Figure 3/TCGAgokegg/.DS_Store
- __MACOSX/datasheet of Figure 3/TCGAgokegg/
- __MACOSX/datasheet of Figure 3/TCGAgokegg/._.DS_Store
- datasheet of Figure 3/TCGAgokegg/TCGAestimation_matrix.xlsm
- __MACOSX/datasheet of Figure 3/TCGAgokegg/._TCGAestimation_matrix.xlsm
- datasheet of Figure 3/TCGAgokegg/TCGAdifheatmap.txt
- __MACOSX/datasheet of Figure 3/TCGAgokegg/._TCGAdifheatmap.txt
- datasheet of Figure 3/TCGAgokegg/TCGAdif.txt
- __MACOSX/datasheet of Figure 3/TCGAgokegg/._TCGAdif.txt
- datasheet of Figure 3/TCGAgokegg/TCGAdiff.xls
- __MACOSX/datasheet of Figure 3/TCGAgokegg/._TCGAdiff.xls
- datasheet of Figure 3/TCGAgokegg/1650423256.21.tiff
- __MACOSX/datasheet of Figure 3/TCGAgokegg/._1650423256.21.tiff
- datasheet of Figure 3/TCGAgokegg/pheatmap.png
- __MACOSX/datasheet of Figure 3/TCGAgokegg/._pheatmap.png
- datasheet of Figure 3/TCGAgokegg/1650422528.31.tiff
- __MACOSX/datasheet of Figure 3/TCGAgokegg/._1650422528.31.tiff
- datasheet of Figure 3/TCGAgokegg/TCGA-david.xlsx
- __MACOSX/datasheet of Figure 3/TCGAgokegg/._TCGA-david.xlsx
- datasheet of Figure 3/TCGAgsea/
- datasheet of Figure 3/TCGAgsea/bijiao.txt
- __MACOSX/datasheet of Figure 3/TCGAgsea/
- __MACOSX/datasheet of Figure 3/TCGAgsea/._bijiao.txt
- datasheet of Figure 3/TCGAgsea/HALLMARK_ALLOGRAFT_REJECTION.enplot.png
- __MACOSX/datasheet of Figure 3/TCGAgsea/._HALLMARK_ALLOGRAFT_REJECTION.enplot.png
- datasheet of Figure 3/TCGAgsea/.DS_Store
- __MACOSX/datasheet of Figure 3/TCGAgsea/._.DS_Store
- datasheet of Figure 3/TCGAgsea/cluster.txt
- __MACOSX/datasheet of Figure 3/TCGAgsea/._cluster.txt
- datasheet of Figure 3/TCGAgsea/HALLMARK_INTERFERON_GAMMA_RESPONSE.enplot.png
- __MACOSX/datasheet of Figure 3/TCGAgsea/._HALLMARK_INTERFERON_GAMMA_RESPONSE.enplot.png
- datasheet of Figure 3/TCGAgsea/HALLMARK_TNFA_SIGNALING_VIA_NFKB.enplot.png
- __MACOSX/datasheet of Figure 3/TCGAgsea/._HALLMARK_TNFA_SIGNALING_VIA_NFKB.enplot.png
- datasheet of Figure 3/TCGAgsea/HALLMARK_COMPLEMENT.enplot.png
- __MACOSX/datasheet of Figure 3/TCGAgsea/._HALLMARK_COMPLEMENT.enplot.png
- datasheet of Figure 3/TCGAgsea/HALLMARK_INFLAMMATORY_RESPONSE.enplot.png
- __MACOSX/datasheet of Figure 3/TCGAgsea/._HALLMARK_INFLAMMATORY_RESPONSE.enplot.png
- datasheet of Figure 3/TCGAgsea/HALLMARK_IL6_JAK_STAT3_SIGNALING.enplot.png
- __MACOSX/datasheet of Figure 3/TCGAgsea/._HALLMARK_IL6_JAK_STAT3_SIGNALING.enplot.png
- datasheet of Figure 3/TCGAgsea/HALLMARK_INTERFERON_ALPHA_RESPONSE.enplot.png
- __MACOSX/datasheet of Figure 3/TCGAgsea/._HALLMARK_INTERFERON_ALPHA_RESPONSE.enplot.png
- datasheet of Figure 3/TCGAgsea/HALLMARK_IL2_STAT5_SIGNALING.enplot.png
- __MACOSX/datasheet of Figure 3/TCGAgsea/._HALLMARK_IL2_STAT5_SIGNALING.enplot.png
- datasheet of Figure 3/TCGAgsea/PCA.txt
- __MACOSX/datasheet of Figure 3/TCGAgsea/._PCA.txt
