# Supplementary material for: Reclassifying TNM stage I/II colorectal cancer into two subgroups with different overall survival, tumor microenvironment, and response to immune checkpoint blockade treatment
Source: Front Genet. 2022 Sep 21;13:948920. doi: 10.3389/fgene.2022.948920 (PMC9532767; doi:10.3389/fgene.2022.948920)
Supplement: Supplementary file 1 [file DataSheet3.ZIP › datasheet of Figure 3/TCGAgokegg/TCGAestimation_matrix.xlsm]

## Sheet: estimation_matrix
cell_type	TCGA-3L-AA1B-01	TCGA-4T-AA8H-01	TCGA-5M-AATE-01	TCGA-A6-2675-01	TCGA-A6-2684-01	TCGA-A6-2685-01	TCGA-A6-4105-01	TCGA-A6-5656-01	TCGA-A6-5659-01	TCGA-A6-5661-01	TCGA-A6-5666-01	TCGA-A6-6138-01	TCGA-A6-6140-01	TCGA-A6-6141-01	TCGA-A6-6650-01	TCGA-A6-6782-01	TCGA-AA-3495-01	TCGA-AA-3502-01	TCGA-AA-3506-01	TCGA-AA-3509-01	TCGA-AA-3511-01	TCGA-AA-3526-01	TCGA-AA-3660-01	TCGA-AA-3663-01	TCGA-AA-3675-01	TCGA-AA-3685-01	TCGA-AA-3697-01	TCGA-AA-A02Y-01	TCGA-AD-6548-01	TCGA-AD-A5EK-01	TCGA-AY-A54L-01	TCGA-AY-A69D-01	TCGA-AZ-4313-01	TCGA-AZ-4315-01	TCGA-AZ-5403-01	TCGA-AZ-5407-01	TCGA-AZ-6598-01	TCGA-AZ-6599-01	TCGA-CA-5256-01	TCGA-CA-5796-01	TCGA-CA-6716-01	TCGA-CK-4952-01	TCGA-CK-5912-01	TCGA-CK-5913-01	TCGA-CK-5915-01	TCGA-CK-6747-01	TCGA-CK-6751-01	TCGA-CM-5349-01	TCGA-CM-5860-01
cluster	1	1	1	1	1	1	1	1	1	1	1	1	1	1	1	1	1	1	1	1	1	1	1	1	1	1	1	1	1	1	1	1	1	1	1	1	1	1	1	1	1	1	1	1	1	1	1	1	1
B cell_TIMER	0.114434	0.115217	0.100532	0.0884453	0.0857595	0.0901657	0.0873866	0.0899193	0.097661	0.108057	0.097319	0.0843488	0.0888934	0.116774	0.107537	0.0913265	0.102873	0.110299	0.0926322	0.0918659	0.0882322	0.092527	0.100777	0.0807349	0.0996583	0.0979897	0.0984554	0.0943772	0.0832509	0.0804297	0.109769	0.105974	0.104787	0.101361	0.0870315	0.104272	0.0934369	0.120705	0.10403	0.10855	0.0928487	0.0965293	0.0921679	0.0837841	0.0909176	0.0967435	0.090231	0.107599	0.0864373
T cell CD4+_TIMER	0.159779	0.126843	0.10799	0.142511	0.156951	0.155599	0.138068	0.106614	0.100229	0.110591	0.0778343	0.146411	0.119596	0.161788	0.114397	0.140505	0.133906	0.136428	0.141238	0.133222	0.124256	0.126326	0.122649	0.102324	0.108928	0.129738	0.116079	0.107215	0.137689	0.113842	0.0896455	0.14585	0.093251	0.0995308	0.104576	0.139954	0.116396	0.126106	0.0973684	0.129187	0.118473	0.106415	0.111652	0.124957	0.103203	0.137182	0.118914	0.134525	0.120474
T cell CD8+_TIMER	0.165926	0.158834	0.177132	0.178463	0.170436	0.170724	0.198357	0.16571	0.192446	0.189242	0.185892	0.201415	0.18718	0.189769	0.160105	0.192379	0.186533	0.188889	0.176472	0.174745	0.174074	0.19173	0.180646	0.189329	0.176427	0.19105	0.184656	0.187561	0.187652	0.198304	0.186708	0.154422	0.184517	0.198517	0.185555	0.19721	0.203622	0.186645	0.210415	0.203783	0.168625	0.171125	0.18725	0.193571	0.163527	0.175419	0.197264	0.158432	0.193554
Neutrophil_TIMER	0.119803	0.104248	0.113285	0.141961	0.138006	0.145937	0.141392	0.113373	0.118057	0.126694	0.120108	0.141317	0.12557	0.122277	0.114289	0.1365	0.127366	0.113694	0.134778	0.13227	0.129979	0.139778	0.124921	0.130942	0.132007	0.137879	0.132227	0.11808	0.141947	0.116484	0.109832	0.122217	0.112212	0.12579	0.125482	0.118242	0.123871	0.102987	0.112944	0.119736	0.110919	0.135372	0.117572	0.141549	0.102233	0.121808	0.120906	0.134058	0.135152
Macrophage_TIMER	0.0647265	0.0446467	0.0567083	0.0858187	0.0693631	0.0900823	0.0714288	0.0441401	0.0617033	0.0492489	0.0629472	0.068467	0.0461677	0.0580124	0.0565847	0.0790185	0.063882	0.0712741	0.0646212	0.0686465	0.069906	0.05953	0.0671804	0.0605606	0.0524446	0.0589558	0.0619552	0.0461029	0.0725584	0.0628653	0.0482751	0.0493245	0.0358845	0.0614299	0.0716205	0.0678101	0.0728846	0.0430907	0.0562993	0.0575865	0.0572393	0.063672	0.0553123	0.0610705	0.0517034	0.0605825	0.0489954	0.0711987	0.0741561
Myeloid dendritic cell_TIMER	0.485798	0.449751	0.466437	0.506118	0.526216	0.519423	0.512807	0.474652	0.481791	0.489705	0.445656	0.528885	0.473598	0.501396	0.456055	0.504123	0.485199	0.481599	0.496893	0.486042	0.479892	0.494754	0.481929	0.495361	0.480402	0.504551	0.485019	0.469668	0.507596	0.451524	0.435651	0.478634	0.459786	0.488416	0.490947	0.46811	0.496988	0.437279	0.476703	0.486562	0.455954	0.473835	0.473816	0.505545	0.446379	0.485502	0.500309	0.509666	0.504867
B cell naive_CIBERSORT	0.301538	0.265041	0.192792	0.120095	0.145906	0.0955703	0.152701	0.122885	0.0898455	0.159878	0.143715	0.151178	0.16525	0.13781	0.210277	0.164886	0.137728	0.0882507	0.162667	0.150969	0.237091	0.148204	0.141644	0.0740158	0.20139	0.118631	0.135149	0.0850079	0.0811805	0.165436	0.212224	0.209506	0.195079	0.11882	0.167014	0.0483642	0.0985297	0.15502	0.110865	0.0686642	0.2072	0.0754097	0.161459	0.08698	0.215044	0.146868	0.165916	0.0939508	0.114299
B cell memory_CIBERSORT	0	0	0	0	0	0	0	0	0	0	0	0	0	0	0	0	0	0	0	0	0	0	0	0	0	0	0	0	0	0	0	0	0	0	0	0	0	0	0	0	0	0	0	0	0	0	0	0	0
B cell plasma_CIBERSORT	0.282479	0.304432	0.284689	0.094489	0.0931327	0.0957207	0.0852099	0.113829	0.11952	0.21552	0.198283	0.107683	0.239025	0.164968	0.220663	0.168694	0.247749	0.0998085	0.106379	0.0868205	0.17424	0.139005	0.147918	0.0759341	0.118871	0.147011	0.174872	0.190238	0.0476787	0.513946	0.206756	0.13557	0.0552265	0.0940361	0.168222	0.282612	0.0262014	0.152657	0.234976	0.144418	0.235313	0.0767078	0.139375	0.00322886	0.241434	0.0822109	0.104823	0.0676835	0.0374085
T cell CD8+_CIBERSORT	0	0.0563456	0	0	0	0	0.0788237	0	0	0	0	0	0	0.13484	0	0.0258297	0.0461698	0.137656	0.0464842	0	0	0.0295893	0	0	0	0.0498947	0	0.0668404	0	0	0.0912196	0	0.296148	0.0138377	0	0.206488	0	0	0.0797826	0	0.00922386	0	0	0.008251	0	0.010942	0.00998088	0	0.0294774
T cell CD4+ naive_CIBERSORT	0	0	0.00148859	0	0	0	0	0.0779527	0.0319135	0	0.0686163	0	0	0	0	0	0	0	0	0.00553766	0	0	0.0130198	0	0	0	0	0	0	0.0231098	0	0	0	0	0	0	0	0	0	0	0.0789721	0	0.0113983	0	0.171794	0	0	0.0117214	0
T cell CD4+ memory resting_CIBERSORT	0.160097	0.186136	0.127276	0.156818	0.182782	0.295171	0.167742	0.0711487	0.125181	0.384634	0.209014	0.176691	0.310578	0.226205	0.213046	0.227893	0.184775	0.191566	0.23755	0.13427	0.22489	0.166896	0.226924	0.346245	0.263909	0.165116	0.21694	0.238372	0.207292	0.109252	0.108304	0.233376	0.152832	0.208051	0.151657	0.286951	0.335805	0.35636	0.0967696	0.452686	0.121249	0.372	0.169087	0.365564	0.0157467	0.354128	0.31775	0.0885647	0.253979
T cell CD4+ memory activated_CIBERSORT	0.0243265	0	0	0	0	0	0.0104169	0.104081	0.171057	0	0.138377	0.000511535	0.0129642	0.0242166	0	0	0.0792608	0	0	0.0364704	0	0.170754	0	0	0	0.244574	0.0272749	0	0.0935336	0	0.00885794	0	0	0.0106104	0.0309881	0	0	0	0.222449	0	0.158731	0	0.103264	0	0.264027	0	0	0.123309	0
T cell follicular helper_CIBERSORT	0	0	0.046298	0	0	0.0144009	0.0293007	0	0	0	0	0	0	0	0.0638428	0	0	0	0	0.0263917	0	0.0075778	0	0.00791654	0	0	0	0.0168835	0.0126504	0	0.0924083	0.0685837	0	0	0	0.00558257	0	0.00697737	0	0	0	0	0	0	0	0	0	0	0.0161911
T cell regulatory (Tregs)_CIBERSORT	0.00457554	0	0	0.0433017	0.0181184	0	0.0226777	0	0	0	0	0.0395528	0	0.0789293	0	0	0.00925437	0.0100585	0.0231434	0	0.0429087	0	0.0345693	0	0.00828605	0	0.00631618	0	0	0.0567131	0	0.0228255	0	0	0	0.0150911	0	0.0501037	0	0.0223003	0	0	0	0.00985091	0	0.0153345	0.00116834	0	0.00388591
T cell gamma delta_CIBERSORT	0	0	0.0280915	0	0	0	0	0	0	0	0	0	0	0	0	0	0	0	0	0	0	0	0	0	0	0	0	0	0	0	0	0	0	0	0	0	0	0	0	0	0	0	0	0	0	0	0	0	0
NK cell resting_CIBERSORT	0.0160288	0.084583	0.0249952	0.0517351	0.0570513	0.0163428	0.0898976	0	0.0532129	0.0948514	0.0793222	0.100393	0.0850615	0.0450586	0.0826342	0.109791	0.0681165	0.0687016	0.0797792	0.0675839	0.10458	0.0578798	0.0709589	0.118657	0.102817	0.0506595	0.116716	0.100698	0.0824944	0	0.0137788	0.120367	0.0475537	0.11514	0.0499956	0.00524358	0.192642	0.08261	0.0436731	0.10103	0.0268109	0.0927696	0.0651881	0.152123	0.0687651	0.107219	0.121193	0.0237327	0.00501949
NK cell activated_CIBERSORT	0	0	0	0	0	0.0423859	0	0.000894476	0	0	0	0	0	0	0	0	0	0	0	0	0	0	0.0293251	0	0	0.00608038	0	0	0	0.00886414	0	0	0	0	0	0	0	0.0177694	0	0	0.00578203	0	0	0	0	0	0	0	0.00451992
Monocyte_CIBERSORT	0	0.0204109	0	0	0	0.0432875	0	0	0	0	0	0	0	0	0	0	0	0	0	0	0	0	0	0	0	0	0	0.00161093	0	0.0114044	0.0450167	0.054533	0	0	0	0	0	0.0356701	0	0	0	0	0	0	0	0.029657	0	0	0
Macrophage M0_CIBERSORT	0.0812509	0.0187682	0.104625	0.173745	0.178283	0.119252	0.0589176	0.329294	0.190705	0.02583	0.0926362	0.140566	0.124499	0.0110487	0.0332267	0.110115	0.035037	0	0.102531	0.053333	0.0827152	0.0481962	0.0314254	0.0504775	0.000860377	0.0367337	0.0854886	0.0420562	0.201604	0.0747516	0.0422936	0	0.157425	0.0160121	0.222944	0.0017272	0.0564877	0	0.0134258	0.0162133	0.0900708	0.0576036	0.20758	0.0802356	0.0231892	0.0304468	0.0964946	0.429183	0.221517
Macrophage M1_CIBERSORT	0	0	0.00325894	0.0590687	0.0951736	0.00889996	0.106671	0	0.0158127	0.0321489	0	0.156014	0.0115619	0.0722279	0.015051	0.0672955	0.0203481	0.00946174	0.0379087	0.0695861	0.0243399	0.126928	0.019082	0.0132553	0.0550437	0.0798045	0.0471081	0.0823581	0.149798	0	0	0.0134117	0.03293	0.207258	0	0	0.0669983	0.00373807	0.0475273	0	0	0	0	0.0728625	0	0.0789626	0.0290555	0.0221507	0.0829434
Macrophage M2_CIBERSORT	0.0804368	0	0.14747	0.185863	0.173496	0.123654	0.103858	0.0714658	0.0970314	0.00547921	0	0.0874099	0.0222574	0.0593519	0.0793013	0.0558962	0.0690441	0.109913	0.0912872	0.103893	0.0708084	0.0932089	0	0.103976	0.0881294	0.0598516	0.0731805	0	0.0568111	0.00350837	0	0	0	0.0769377	0.0965245	0.0871374	0	0	0.126068	0.046691	0.00768232	0.00357426	0.0345804	0.0673851	0	0.0487042	0.052299	0.0457724	0.087503
Myeloid dendritic cell resting_CIBERSORT	0	0	0	0	0.00100132	0.0642568	0.0450306	0	0	0	0	0.00228623	0	0.0312732	0	0	0.0502675	0.161544	0	0.0652165	0.0285945	0	0.108725	0	0.00799727	0.0114348	0	0.075879	0.00119584	0	0.0248751	0	0	0.092301	0	0.0242882	0.0552806	0.0401308	0	0.0470378	0	0	0	0.0356376	0	0.0207419	0	0	0
Myeloid dendritic cell activated_CIBERSORT	0.0146772	0.00261092	0	0	0	0	0	0	0	0	0	0	0	0	0.00838191	0	0	0	0	0	0	0	0	0	0	0	0	0	0	0.0330149	0	0	0	0	0	0	0	0	0	0	0	0	0	0	0	0	0.0017785	0	0
Mast cell activated_CIBERSORT	0.034591	0	0	0.0756459	0.0504384	0.0321505	0	0.0945139	0.084682	0	0	0.0129672	0	0.0133144	0	0	0.00999434	0.0492065	0.0420328	0.152997	0	0	0.119246	0.00810029	0	0.0219268	0.0299884	0	0.0328581	0	0	0	0	0.0378095	0.0480039	0	0.168055	0.0219351	0	0	0.058965	0.177789	0.0853666	0	0	0	0	0.0939318	0.082282
Mast cell resting_CIBERSORT	0	0.0563673	0.0360025	0.0214141	0.00461811	0	0.042336	0	0	0.0814039	0.0355487	0.00156911	0.0288032	0.000754725	0.0608545	0.0696006	0.0219532	0.0738337	0.0579905	0.0185219	0.00475339	0	0.0399488	0.201423	0.0976166	0	0.0820634	0.100055	0	0	0.149743	0.100175	0.0628057	0	0.0426996	0.0365145	0	0.0770282	0.0219645	0.10096	0	0.0979438	0.0227018	0.0702311	0	0.0747858	0.0941468	0	0.0609742
Eosinophil_CIBERSORT	0	0.00530498	0	0	0	0.0489075	0	0	0	0.000254077	0	0	0	0	0.0127226	0	0	0	0	0	0.00507908	0	0	0	0	0	0	0	0	0	0.00452237	0.0416519	0	0	0	0	0	0	0	0	0	0	0	0	0	0	0	0	0
Neutrophil_CIBERSORT	0	0	0.00301244	0.0178248	0	0	0.00641832	0.0139353	0.0210385	0	0.0344866	0.0231794	0	0	0	0	0.0203023	0	0.012247	0.0284091	0	0.0117606	0.0172131	0	0.0550795	0.00828096	0.00490248	0	0.0329042	0	0	0	0	0.00918556	0.0219515	0	0	0	0.00249859	0	0	0.0462028	0	0.04765	0	0	0.00539409	0	0
B cell naive_CIBERSORT-ABS	0.0837716	0.0281892	0.0304727	0.0420064	0.0539558	0.037132	0.0621004	0.0177383	0.0144513	0.0283765	0.0174081	0.0673567	0.0314224	0.0414354	0.0278084	0.0574476	0.0342464	0.0175201	0.0550199	0.0401487	0.0508684	0.0440614	0.0318304	0.0143613	0.0406666	0.0370024	0.0331379	0.0168903	0.028152	0.0284369	0.0235823	0.0385854	0.0201375	0.0229312	0.03359	0.00970651	0.0282438	0.0181112	0.0175539	0.0113894	0.0305213	0.0127486	0.022042	0.0251916	0.0153171	0.0284249	0.03371	0.0256397	0.0287377
B cell memory_CIBERSORT-ABS	0	0	0	0	0	0	0	0	0	0	0	0	0	0	0	0	0	0	0	0	0	0	0	0	0	0	0	0	0	0	0	0	0	0	0	0	0	0	0	0	0	0	0	0	0	0	0	0	0
B cell plasma_CIBERSORT-ABS	0.0784767	0.0323788	0.0449981	0.0330499	0.0344405	0.0371905	0.0346532	0.0164312	0.0192244	0.0382525	0.0240177	0.0479775	0.0454506	0.049601	0.0291819	0.0587746	0.0616033	0.0198146	0.0359812	0.0230891	0.0373835	0.0413265	0.0332403	0.0147335	0.0240036	0.0458544	0.0428776	0.0377987	0.0165342	0.0883424	0.0229747	0.0249684	0.00570089	0.018148	0.033833	0.0567192	0.0075107	0.0178351	0.0372051	0.0239548	0.0346623	0.0129681	0.0190272	0.00093516	0.0171968	0.0159111	0.0212975	0.0184712	0.00940547
T cell CD8+_CIBERSORT-ABS	0	0.00599281	0	0	0	0	0.032056	0	0	0	0	0	0	0.0405424	0	0.0089993	0.0114802	0.0273284	0.0157227	0	0	0.00879695	0	0	0	0.0155627	0	0.0132806	0	0	0.0101363	0	0.0305706	0.00267053	0	0.0414414	0	0	0.0126324	0	0.0013587	0	0	0.0023897	0	0.00211772	0.00202787	0	0.00741137
T cell CD4+ naive_CIBERSORT-ABS	0	0	0.000235287	0	0	0	0	0.0112524	0.00513316	0	0.0083114	0	0	0	0	0	0	0	0	0.00147269	0	0	0.00292581	0	0	0	0	0	0	0.00397235	0	0	0	0	0	0	0	0	0	0	0.0116328	0	0.00155607	0	0.0122365	0	0	0.00319884	0
T cell CD4+ memory resting_CIBERSORT-ABS	0.0444772	0.019797	0.0201174	0.0548509	0.0675927	0.114683	0.0682173	0.0102703	0.0201349	0.0682683	0.0253176	0.0787237	0.0590566	0.0680131	0.0281746	0.0793997	0.0459447	0.0380309	0.0803481	0.0357079	0.0482506	0.0496185	0.0509945	0.0671818	0.0532911	0.0515016	0.0531926	0.0473625	0.0718851	0.0187794	0.0120347	0.0429818	0.0157764	0.0401518	0.0305015	0.05759	0.0962593	0.041634	0.0153221	0.0750875	0.0178604	0.0628897	0.0230833	0.105877	0.0011216	0.0685381	0.064559	0.0241698	0.0638567
T cell CD4+ memory activated_CIBERSORT-ABS	0.00675826	0	0	0	0	0	0.00423633	0.015024	0.0275139	0	0.0167614	0.000227912	0.00246515	0.0072812	0	0	0.0197083	0	0	0.00969896	0	0.0507654	0	0	0	0.0762854	0.00668765	0	0.0324358	0	0.000984293	0	0	0.0020477	0.00623235	0	0	0	0.0352216	0	0.0233816	0	0.0140973	0	0.0188061	0	0	0.0336517	0
T cell follicular helper_CIBERSORT-ABS	0	0	0.00731789	0	0	0.00559519	0.011916	0	0	0	0	0	0	0	0.00844299	0	0	0	0	0.00701862	0	0.00225289	0	0.00153604	0	0	0	0.0033546	0.00438693	0	0.0102684	0.0126313	0	0	0	0.0011204	0	0.000815176	0	0	0	0	0	0	0	0	0	0	0.00407085
T cell regulatory (Tregs)_CIBERSORT-ABS	0.00127115	0	0	0.0151459	0.00670017	0	0.00922256	0	0	0	0	0.0176226	0	0.0237317	0	0	0.00230112	0.00199688	0.00782795	0	0.00920616	0	0.00776845	0	0.0016732	0	0.00154869	0	0	0.00974846	0	0.00420385	0	0	0	0.00302872	0	0.00585369	0	0.00369897	0	0	0	0.00285307	0	0.00296785	0.000237379	0	0.000977018
T cell gamma delta_CIBERSORT-ABS	0	0	0.00444015	0	0	0	0	0	0	0	0	0	0	0	0	0	0	0	0	0	0	0	0	0	0	0	0	0	0	0	0	0	0	0	0	0	0	0	0	0	0	0	0	0	0	0	0	0	0
NK cell resting_CIBERSORT-ABS	0.00445305	0.00899608	0.00395075	0.0180956	0.0210975	0.00634966	0.0365596	0	0.00855909	0.0168351	0.00960819	0.0447294	0.0161745	0.0135478	0.0109281	0.038252	0.0169373	0.0136391	0.0269842	0.0179733	0.0224379	0.0172078	0.0159459	0.0230229	0.0207617	0.0158012	0.0286181	0.0200079	0.0286076	0	0.0015311	0.0221685	0.00490885	0.022221	0.0100552	0.00105237	0.0552214	0.00965145	0.006915	0.0167579	0.00394933	0.0156835	0.00889931	0.0440586	0.004898	0.0207512	0.0246235	0.0064768	0.00126203
NK cell activated_CIBERSORT-ABS	0	0	0	0	0	0.0164682	0	0.000129117	0	0	0	0	0	0	0	0	0	0	0	0	0	0	0.00658997	0	0	0.00189654	0	0	0	0.00152366	0	0	0	0	0	0	0	0.00207602	0	0	0.000851712	0	0	0	0	0	0	0	0.00113642
Monocyte_CIBERSORT-ABS	0	0.00217086	0	0	0	0.0168185	0	0	0	0	0	0	0	0	0	0	0	0	0	0	0	0	0	0	0	0	0	0.000320079	0	0.00196031	0.00500225	0.0100435	0	0	0	0	0	0.00416738	0	0	0	0	0	0	0	0.00573983	0	0	0
Macrophage M0_CIBERSORT-ABS	0.0225727	0.00199615	0.0165371	0.0607717	0.0659289	0.046333	0.0239606	0.0475335	0.0306742	0.00458453	0.0112209	0.0626285	0.0236735	0.00332202	0.00439411	0.038365	0.00871202	0	0.0346798	0.0141834	0.0177467	0.0143288	0.00706193	0.00979414	0.000173735	0.0114576	0.0209614	0.00835619	0.0699127	0.0128491	0.00469966	0	0.0162506	0.00309018	0.0448387	0.000346642	0.0161923	0	0.00212578	0.00268931	0.0132677	0.00973837	0.0283383	0.0232382	0.00165172	0.00589268	0.0196054	0.117127	0.0556952
Macrophage M1_CIBERSORT-ABS	0	0	0.00051511	0.0206608	0.0351952	0.00345791	0.0433808	0	0.00254341	0.00570606	0	0.0695113	0.0021985	0.0217167	0.00199044	0.0234463	0.0050596	0.00187841	0.0128221	0.0185058	0.00522217	0.037736	0.00428813	0.00257193	0.0111149	0.0248919	0.0115507	0.0163638	0.0519473	0	0	0.00247009	0.00339928	0.0399988	0	0	0.0192052	0.000436725	0.00752526	0	0	0	0	0.0211028	0	0.0152825	0.00590337	0.00604505	0.0208541
Macrophage M2_CIBERSORT-ABS	0.0223465	0	0.0233092	0.0650101	0.0641588	0.0480434	0.0422368	0.010316	0.0156071	0.000972499	0	0.0389451	0.00423226	0.0178453	0.0104873	0.0194747	0.0171679	0.0218207	0.0308767	0.0276295	0.0151921	0.0277112	0	0.0201744	0.0177959	0.0186684	0.0179435	0	0.0197011	0.000603055	0	0	0	0.0148482	0.0194131	0.0174882	0	0	0.019961	0.00774469	0.00113163	0.000604259	0.00472083	0.0195164	0	0.00942623	0.0106259	0.0124916	0.0220005
Myeloid dendritic cell resting_CIBERSORT-ABS	0	0	0	0	0.000370287	0.0249657	0.0183131	0	0	0	0	0.00101862	0	0.00940291	0	0	0.0124991	0.0320708	0	0.0173437	0.00613501	0	0.0244327	0	0.00161488	0.00356664	0	0.0150765	0.000414698	0	0.00276411	0	0	0.0178132	0	0.00487456	0.0158463	0.00468854	0	0.00780221	0	0	0	0.0103216	0	0.00401439	0	0	0
Myeloid dendritic cell activated_CIBERSORT-ABS	0.00407753	0.000277692	0	0	0	0	0	0	0	0	0	0	0	0	0.00110848	0	0	0	0	0	0	0	0	0	0	0	0	0	0	0.00567495	0	0	0	0	0	0	0	0	0	0	0	0	0	0	0	0	0.000361348	0	0
Mast cell activated_CIBERSORT-ABS	0.00960988	0	0	0.0264591	0.0186521	0.0124915	0	0.013643	0.0136208	0	0	0.00577749	0	0.00400325	0	0	0.00248511	0.00976879	0.014217	0.0406882	0	0	0.0267971	0.0015717	0	0.00683921	0.007353	0	0.0113946	0	0	0	0	0.00729687	0.0096546	0	0.0481733	0.00256271	0	0	0.00868574	0.0300566	0.011654	0	0	0	0	0.0256345	0.0206878
Mast cell resting_CIBERSORT-ABS	0	0.00599511	0.00569058	0.00749014	0.00170778	0	0.0172172	0	0	0.0144483	0.00430596	0.000699112	0.00547695	0.000226923	0.00804781	0.0242494	0.00545871	0.0146579	0.0196145	0.00492574	0.00101985	0	0.00897733	0.0390821	0.0197117	0	0.0201215	0.0198801	0	0	0.0166394	0.0184496	0.00648328	0	0.0085878	0.00732832	0	0.00899931	0.00347775	0.0167463	0	0.0165582	0.0030992	0.0203407	0	0.0144741	0.0191283	0	0.0153305
Eosinophil_CIBERSORT-ABS	0	0.000564227	0	0	0	0.0190021	0	0	0	4.50958e-05	0	0	0	0	0.00168252	0	0	0	0	0	0.00108973	0	0	0	0	0	0	0	0	0	0.000502525	0.00767118	0	0	0	0	0	0	0	0	0	0	0	0	0	0	0	0	0
Neutrophil_CIBERSORT-ABS	0	0	0.000476148	0.00623468	0	0	0.0026102	0.00201156	0.00338397	0	0.00417732	0.0103275	0	0	0	0	0.0050482	0	0.00414239	0.00755514	0	0.00349646	0.00386815	0	0.0111222	0.00258292	0.00120206	0	0.0114106	0	0	0	0	0.00177272	0.0044149	0	0	0	0.000395616	0	0	0.00781096	0	0.0138006	0	0	0.00109595	0	0
B cell_QUANTISEQ	0.0144776	0.00648184	0.0150543	0.013892	0.0118206	0.0147536	0.0114857	0.0105737	0.0127139	0.0143736	0	0.0171858	0.00790509	0.0201991	0.00939443	0.0121048	0.0198956	0.0125184	0.00887136	0.0104234	0.0107184	0.0114307	0.00827152	0.00723898	0.00413572	0.0133949	0.0151958	0.0054732	0.00911505	0.0111696	0.00412943	0.0150794	0.00954282	0.000152147	0.0117755	0.0102791	0.0302803	0.0294635	0.00562016	0.013001	0.00759647	0.0242576	0.00943423	0.00269646	0.00659963	0.00687341	0.00250516	0.0197623	0.00845958
Macrophage M1_QUANTISEQ	0.0163908	0.0182624	0.0132692	0.0265142	0.0533534	0.0451555	0.0506386	0.0143713	0.0194371	0.0437378	0.0147408	0.0486959	0.0283114	0.0322893	0.0325244	0.0326808	0.0369607	0.0186695	0.0357881	0.0191082	0.0201685	0.0545956	0.010801	0.0264396	0.0417891	0.0412731	0.0428973	0.0243861	0.0301839	0.0151638	0.028418	0.0326827	0.0265921	0.0763617	0.0277796	0.0208522	0.0191963	0.0158736	0.024306	0.0230521	0.0161538	0.0163268	0.0144473	0.0483135	0.017211	0.0295729	0.0362533	0.0273574	0.0325466
Macrophage M2_QUANTISEQ	0.023079	0.0147774	0.00767608	0.029474	0.02103	0.0358455	0.00688569	0.0232978	0.017549	0.0109815	0.00982444	0.0145008	0.00930133	0.0366492	0.0164689	0.0153542	0.0117181	0.0138885	0.0117574	0.0162077	0.00498372	0	0.0162256	0.0105517	0.00619428	0.00552299	0	0.0152857	0.00756106	0.00611097	0	0.00122752	0.00307342	0.00190822	0.0220038	0.015722	0.0205173	0.0332547	0.001615	0.025105	0.00901255	0.0103444	0.019184	0.00715658	0.00513709	0.019441	0.0215075	0.0205387	0.00646479
Monocyte_QUANTISEQ	0	0	0	0	0	0	0	0	0	0	0	0	0	0	0	0	0	0	0	0	0	0	0	0	0	0	0	0	0	0	0	0	0	0	0	0	0	0	0	0	0	0	0	0	0	0	0	0	0
Neutrophil_QUANTISEQ	0.249419	0.296783	0.217531	0.339488	0.300367	0.241642	0.293833	0.213976	0.198744	0.254834	0.188797	0.332831	0.356478	0.251591	0.220634	0.331808	0.320642	0.253403	0.220514	0.326506	0.285089	0.304576	0.290456	0.186664	0.209947	0.259225	0.325997	0.240825	0.383791	0.261275	0.319561	0.305512	0.167893	0.319899	0.246154	0.215519	0.231484	0.180418	0.218515	0.31149	0.209164	0.188502	0.287575	0.392925	0.322904	0.286404	0.282645	0.247807	0.244898
NK cell_QUANTISEQ	0.0350951	0.0253554	0.015315	0.0160849	0.0224536	0.0339994	0.0142825	0.0209927	0.0163064	0.0162379	0.00553692	0.0123286	0.0172531	0.034536	0.0104223	0.0139059	0.0144526	0.0144435	0.0204285	0.0163921	0.0173699	0.0186454	0.0100818	0.030214	0.00794251	0.0161817	0.0139213	0.0159819	0.0140669	0.016574	0.0193987	0.0147944	0.00634139	0.0136936	0.0149335	0.0140119	0.00797677	0.0170657	0.0183037	0.0150206	0.0161183	0.00944959	0.014836	0.0101812	0.0149028	0.0224463	0.0439957	0.0123506	0.0131799
T cell CD4+ (non-regulatory)_QUANTISEQ	0	0	0	0	0.00429215	0	0	0	0	0	0.0624735	0	0	0	0	0	0	0	0	0	0	0	0	0	0.0413853	0	0	0	0	0	0	0.00745087	0.000942078	0.0432458	0	0	0	0	0	0.00990858	0.0237102	0	0	0.0334148	0	0	0	0	0
T cell CD8+_QUANTISEQ	0	0	0	0	0	0	0.00244777	0	0	0	0	0	0	0	0	0	0	0.00372923	0	0	0	0.000421829	0	0	0	0	0	0	0	0	0	0	0.0141499	0	0	0.00841047	0	0	0	0	0	0	0	0	0	0	0	0	0
T cell regulatory (Tregs)_QUANTISEQ	0.023913	0.0189992	0.00711536	0.0310522	0.0432939	0.0267886	0.0343329	0	0.011022	0.0279174	0.0256166	0.039257	0.0130957	0.0452239	0.0177686	0.0297486	0.0341866	0.0297158	0.0294478	0.0196712	0.0132338	0.0313411	0.0198393	0.0127662	0.0593938	0.0198344	0.0261093	0.00727759	0.0254944	0.0114841	0.0299716	0.0273431	0.0205389	0.0124612	0.0184237	0.0186574	0.0275474	0.0321612	0.012203	0.0331099	0.0305849	0.0443126	0.0326958	0.028697	0.0289512	0.0386941	0.0248303	0.0114359	0.0187159
Myeloid dendritic cell_QUANTISEQ	0	0	0.00300682	0	0.00546446	0	0	0	0.00205883	0.00434513	0.00299317	0.00292657	0	0	0	0	0	0.00118423	0	0.00302181	0.00520515	0	0	0.0122785	0	0	0.00964399	0	0	0	0	0.00517327	0	0	0	0	0	0	0	0	0.00540608	0.00381101	0.00271913	0.00472059	0	0	0	0.0113482	0.00311556
uncharacterized cell_QUANTISEQ	0.637626	0.619341	0.721032	0.543495	0.537925	0.601815	0.586094	0.716788	0.722168	0.627572	0.690018	0.532274	0.567655	0.579511	0.692787	0.564398	0.562144	0.652448	0.673193	0.58867	0.643232	0.578989	0.644324	0.713847	0.629212	0.644568	0.566235	0.69077	0.529788	0.678223	0.598521	0.590736	0.750926	0.532278	0.65893	0.696548	0.662998	0.691763	0.719438	0.569313	0.682253	0.702996	0.619108	0.471894	0.604295	0.596568	0.588263	0.6494	0.67262
Myeloid dendritic cell activated_XCELL	0.0778383	1.01568e-18	0.0162831	0.382448	0.34739	0.432048	0.522867	0.0128784	0.0687385	0.0778263	0	0.566923	0.015578	0.187756	0.0183248	0.345298	0.166337	0.27931	0.227295	0.234748	0.0975097	0.220253	0.0984931	0.245022	0.0393795	0.410758	0.182944	0.071708	0.328723	0.00598887	9.20205e-19	0.0396069	1.71611e-20	0.310218	0.0661627	0.114541	0.335333	0	0.121739	0.0912173	1.03345e-18	0.0724418	0	0.177662	7.37214e-19	0.131027	0.0823312	0.217927	0.257589
B cell_XCELL	9.35149e-19	7.50001e-19	1.03757e-18	1.77717e-20	1.19984e-18	1.25943e-18	0	0	1.45593e-18	0.0365939	0.0138244	0.0298371	2.3256e-19	3.4092e-19	0	1.08372e-18	0	0.0162861	0	2.23544e-18	0	0.0570673	1.86226e-18	0	6.0771e-19	2.78828e-19	0.00499955	0	0	0	0	0.0199465	0	0.0129681	0	0.00759573	0.0147484	0.00664088	3.25988e-18	0.0132597	8.17144e-19	0.0177218	1.75054e-19	0.00578676	0.00248091	0	1.28821e-18	0	4.82331e-18
T cell CD4+ memory_XCELL	0	0	0	0	0	0	0	0	2.03862e-19	0.00338315	0.0135983	0	1.6412e-19	2.66311e-18	0	0	2.1504e-20	0.000482796	0	0	1.07658e-19	2.34983e-21	0	0	0	0	0	0	0	0	0.00844384	7.62178e-20	0.00181697	0.0127714	0.00677589	0.00511131	4.38896e-20	0	0	1.18979e-21	0	0.00656234	0.000404112	0	6.99455e-22	6.61759e-21	0	0.00167389	0
T cell CD4+ naive_XCELL	0.00342116	3.28599e-18	4.09524e-18	0	5.27298e-19	6.70442e-18	2.78696e-18	0	4.45217e-18	0	0	0	0	3.17599e-21	3.14619e-18	0	1.29173e-18	5.41691e-21	1.23542e-18	0	1.38607e-19	0	0	0	0	0	0	4.78352e-18	5.60309e-18	3.34402e-18	2.75455e-18	6.44397e-18	5.10337e-18	6.80826e-18	0	0	1.34889e-18	0	1.42593e-18	0	2.0822e-19	0	0	0	1.15221e-18	0	4.91247e-18	0	6.76164e-18
T cell CD4+ (non-regulatory)_XCELL	2.46273e-18	6.26884e-19	8.05006e-19	0	1.96282e-18	0	0	0	0	0	0.0136419	0	6.08009e-18	2.6033e-19	0	6.9213e-18	0	1.11338e-19	1.31893e-18	9.69463e-19	0	0	0	0	1.42511e-18	2.62171e-18	2.75339e-18	0	1.83288e-18	0	0.00370053	0	0	3.01075e-20	6.04824e-19	7.1001e-21	2.13207e-19	0	1.67023e-18	0	1.28699e-18	0	3.65083e-20	9.26114e-20	0	7.47323e-20	6.71742e-19	4.79527e-19	0
T cell CD4+ central memory_XCELL	0.0151834	5.30221e-18	0	2.69012e-19	0	7.74583e-18	0	0.016246	9.24179e-18	0	8.56105e-19	0	0	0	5.26915e-18	0	2.70355e-18	0	0	8.49914e-19	0	3.11989e-18	0	7.79433e-18	3.24614e-18	8.76191e-18	0	5.76429e-20	0	5.23165e-18	2.17447e-18	1.35966e-18	2.08067e-18	1.58471e-18	0	3.27273e-19	2.78839e-18	0.0240176	4.55538e-18	2.47633e-18	0.00808559	3.24853e-18	0	5.28684e-18	0	4.06395e-18	0	0	2.41055e-19
T cell CD4+ effector memory_XCELL	1.5939e-18	0	0	0	3.20187e-18	2.24899e-17	8.30577e-18	1.2306e-18	1.17988e-17	6.67444e-18	6.5463e-18	3.02621e-18	1.4461e-17	1.48258e-18	1.3541e-17	6.65972e-18	0	2.22926e-18	0	5.71342e-18	2.39312e-18	1.41675e-17	0	0	0	3.33676e-18	9.76066e-18	0	1.43257e-17	2.06459e-17	0	9.47624e-18	0	9.76125e-19	6.11579e-18	0	0	0	2.95079e-18	0	0	6.95195e-18	6.4282e-18	7.52254e-18	1.72544e-17	4.14207e-18	4.68361e-18	2.51657e-18	0
T cell CD8+ naive_XCELL	0.00238388	0.00710901	0	0	4.06333e-20	0	0	0.000206426	0.00807388	2.95473e-22	0.015912	5.62774e-19	1.20198e-19	0	8.44441e-19	2.54396e-20	4.27706e-05	0.00303733	0	0.000163348	2.04935e-21	0.00191445	0	0.00101408	4.81317e-19	0	0	5.82055e-20	0	0.000984071	0.00513778	1.77271e-19	0.000143252	0.00749602	0.00320948	0.00503798	0	0.000155181	0.00747041	0	0.00497861	0.00129923	0	0	0.0124305	2.81087e-19	0	0.0114222	0
T cell CD8+_XCELL	0.00126445	0.0110987	3.82166e-20	0	0	4.17867e-18	0	0.00681325	0	2.71337e-18	0.0137632	5.72125e-18	7.26749e-18	0	2.62057e-19	1.34487e-18	9.87326e-19	0.018007	4.05616e-18	8.30305e-19	0	6.0874e-19	7.9178e-19	0	0	0	2.95949e-19	5.11243e-18	6.22661e-18	2.41985e-19	0.0121764	0	5.73663e-18	0	6.43649e-18	0.00687366	6.10631e-18	0.0247665	0	2.40399e-19	0.0168667	5.5672e-19	0.00524174	0	0	0	0	0	1.61123e-18
T cell CD8+ central memory_XCELL	0	5.42849e-20	1.56092e-18	2.25944e-18	0	1.85164e-18	1.9981e-18	0	2.51278e-18	0.0022141	0.0213642	0	3.35998e-18	0.00697304	0	3.97639e-19	3.71911e-19	0.00860542	1.11948e-17	3.07521e-19	0	0	6.1379e-19	3.22363e-19	0	1.71483e-18	1.2993e-18	9.46918e-19	1.46251e-19	1.92991e-17	0.00190739	9.15386e-19	0	0.00409783	2.58087e-19	0.0082727	0.00275367	0.00753847	1.9505e-18	0.0115438	0.000498363	0	2.39116e-19	0.00338022	0.00324734	0	4.92438e-20	3.97906e-19	1.42894e-18
T cell CD8+ effector memory_XCELL	1.9876e-18	0	8.88302e-19	0	0	0	7.1233e-18	0	4.89098e-18	5.27867e-18	1.86137e-18	1.79483e-18	0	0	0	5.04619e-18	0	8.70352e-19	0	0	0	3.67827e-18	0	0	2.02487e-18	0	4.14585e-18	1.63754e-17	0	0	1.00498e-18	1.07253e-17	0	1.62376e-18	0	1.15886e-18	0	0	0	1.38236e-18	3.23593e-18	0	0	0	1.07815e-18	0	0	2.38901e-19	6.91149e-18
Class-switched memory B cell_XCELL	0.00442651	0.0135367	0	6.91491e-21	0.0204233	0.0464958	0.00454373	0.0101244	0	1.99254e-19	0.0399052	0.00260698	2.21119e-18	3.95172e-18	5.60821e-19	0	1.5508e-19	0	0	0	0.00916449	0	0.00574874	2.70003e-19	0	0	0	0	0	0.010937	0.00389008	2.58622e-20	0	0	7.82937e-19	0.00304179	0	0.0114398	6.06715e-19	0.0149915	0.0276933	0	0	0.00488383	0.00557397	0.0110655	0.0109309	8.79605e-20	1.43512e-19
Common lymphoid progenitor_XCELL	0.00796191	0.020809	0.0134163	0.000374673	0.0193367	0.00422813	0.0291263	0.0141355	0.0294251	0.0509564	0.106713	9.21476e-19	0	0.00672565	0.0122754	0.013975	0.0502829	0.0256667	0.0142972	0.0342515	0.00610096	0.0629696	0.0338701	0.0717143	0.0343429	0.0671319	0.0188534	0.0406165	0.042909	0.0234831	0.0558168	0.00674484	0.0777249	0.108978	0.0764276	0.0652812	0.0315229	0.00265744	0.107826	0.0174988	0.0132412	0.0366323	0.00167322	0.015043	0.0170832	0.0101307	0.0275917	0.041515	0.0597942
Common myeloid progenitor_XCELL	3.20324e-19	0	0.00108426	0	0	0	3.28802e-18	1.74942e-18	1.68907e-18	0	7.66831e-19	0	0	3.75201e-18	0.0070219	0	0	0	0	6.07972e-20	0	0	0	5.54724e-18	9.2198e-18	9.39959e-19	0	0	0	0	0	5.75585e-19	0	0	4.40342e-18	1.49909e-18	7.34944e-18	0	0	2.14681e-20	0	0	1.91279e-18	0	0	0	0	9.91798e-18	4.89682e-18
Myeloid dendritic cell_XCELL	0.00259816	1.45599e-19	9.60149e-19	0.0182484	0.0113627	0.0171797	0.0246808	1.65729e-20	1.03158e-19	1.14801e-19	5.60223e-19	0.0386545	0	0.00562086	0	0.00794322	0	0.0129152	0	0.00529997	0	0	0	0.00569013	0	0.00334949	0.00356949	1.95056e-20	0.00505418	7.54299e-19	1.72881e-19	1.7376e-18	0	0.000339972	1.0339e-18	0.00183005	0.00734512	0	0	0.00341167	5.93991e-20	0	2.86606e-19	0.00445996	1.66805e-18	6.14154e-20	0	0.00227002	0
Endothelial cell_XCELL	0.0151344	0.00270371	0.00215224	0.0177399	0.0143731	0.0475779	0.014122	3.06928e-20	0.0102452	0	0.00324368	0.0505897	0.0158879	0.0111981	0.0197499	0.0564179	0.0109226	8.89425e-20	0.00580758	0.0223201	0.0274977	0.00251986	0.0138372	0.00370432	1.24382e-20	0.00176242	0.00887053	0	0.0225624	0.00564824	0	1.54763e-19	0.00245403	0	0.029413	0.00506234	0.000812838	0.00298252	0	0.0167474	0.00827117	0.00593549	0.0265346	0.00346321	0.00606958	0.0173661	0.0295961	0.0101416	0.0150456
Eosinophil_XCELL	0.0135744	0.054248	0	0.0149783	0.0197154	0.0156471	5.35894e-19	0.0115744	1.94119e-19	1.36767e-18	6.51164e-20	0.00696995	0.00120244	0.0227005	0.00210076	0.00411	2.35123e-18	0	0.00957977	6.8718e-19	0.00749784	0	1.19477e-18	0	2.23033e-18	0	4.5872e-18	0.00317154	0	0	0.0085655	0.000875333	0	0	1.6745e-18	0.000492165	0.0157655	0.00996566	0	0.008113	0.00781129	0.0448797	0	0.0297978	0.00013693	0.0129241	1.81848e-18	0	1.03114e-17
Cancer associated fibroblast_XCELL	0.0521805	0	2.76609e-18	0.0252611	0.0823878	0.143895	0.0359028	0.0289449	0.0020954	5.45653e-18	1.00184e-17	0.0405536	0.0047164	0.0266862	6.2036e-18	0.0623696	8.51162e-19	0	0.00191996	0	0.00569811	0	0.0401393	1.73718e-17	9.5603e-18	0.0137586	7.95611e-19	6.82673e-18	1.86042e-18	0.0313246	0	0	1.08808e-17	8.00632e-18	0.0743814	1.27246e-19	2.735e-18	0	0	0	0.0245164	6.76807e-18	7.4374e-18	5.8056e-18	0.00853608	0	7.85247e-19	0.029798	0.0897067
Granulocyte-monocyte progenitor_XCELL	0	1.92148e-18	2.14876e-17	0	7.35584e-19	8.46116e-19	6.48179e-18	0	0	1.25127e-17	4.68607e-18	0	0	0	0	0	1.79498e-18	0	0	4.70329e-18	1.74311e-17	0	0	3.57486e-18	0	2.8272e-18	0	6.77392e-18	1.09356e-17	7.27646e-18	4.05223e-19	0	0	0	0	0	4.83125e-18	0	0	0	2.09747e-18	0	0	0	0	0.000103161	9.63152e-18	2.32158e-18	0
Hematopoietic stem cell_XCELL	0.260378	0.117739	0.269321	0.225684	0.264473	0.35997	0.137951	0.0992752	0.257229	0.0370925	0.0726835	0.161283	0.0707833	0.218659	0.0779348	0.278959	0.136451	0.0480888	0.22594	0.208211	0.272841	0.0616606	0.154195	0.0774685	0.102769	0.0972392	0.0448038	0.0247382	0.070885	0.266028	0.100468	0.0796936	0.0194068	0.0275729	0.295921	0.0578072	0.0186517	0.0134932	0.124127	0.0462258	0.283315	0.0230092	0.12156	0.0786566	0.0507313	0.107237	0.12456	0.207289	0.326218
Macrophage_XCELL	0	3.3547e-21	2.47572e-18	0.015824	0.0276732	0.0506405	0.00786616	0	8.53064e-19	2.77599e-20	0.000195529	0.0316139	1.40121e-18	2.11468e-18	0	0.00616663	0.00791569	0.000944671	0.00689967	0.00907478	4.75034e-19	1.22893e-19	5.88601e-20	0.0190492	3.01814e-19	0.0295254	1.58516e-19	0	0.00559681	0	6.82492e-20	0	0.00120262	0.00612282	0.00695026	0.0022809	0	0	0.0110803	0.0055416	2.32897e-18	0	0	0	0	2.78787e-19	6.87147e-19	0.00909513	0.00840314
Macrophage M1_XCELL	0.00483893	0.00125798	0	0.024695	0.0348735	0.0353306	0.0174094	0	0	0.00292727	0	0.0271016	1.66693e-19	0.00951998	0	0.00771697	0.00881915	0.0043388	0.0161032	0.0101611	0.00127677	0.0028099	0.00535804	0.00861199	2.93409e-20	0.0200076	0	1.17324e-19	0.0175208	0	1.00771e-19	0	0.00267567	0.00575779	0.00528014	0.00507195	0.00686918	2.59943e-19	0.00958621	0.00667951	0	0.00158347	7.93266e-20	0.00345779	0.00160316	0.00869873	0.00373807	0.0152146	0.0167497
Macrophage M2_XCELL	0	0.000274421	0.00319097	0.0167668	0.00683429	0.0592105	2.05298e-20	0.00494524	0	0.00533785	0.000841862	0.0193485	0.0014711	0	0.00692162	0.0290089	0.0210885	0.00776185	0.0283335	0.00636501	0.00565717	0.0177948	0.0100305	0.0151838	0.00143335	0.0244066	0.0164599	0.0231958	0.00260373	3.78716e-19	0.00261191	1.60895e-20	0.000839514	0.0420729	0.0143588	0.00657413	0.00687756	0	0.00624848	0.0105318	1.0448e-20	0.00337938	0.0055134	0.00283592	0.00187957	3.27643e-21	0	0.00713567	0.0315443
Mast cell_XCELL	0.00164276	0.0226487	0.00952762	0.0104579	0	0	0	0.00657178	0.00720041	0.019603	0.0076098	0.00660803	0.00615616	0.00216646	0.0110902	0	0.00307194	0.00858333	9.27879e-20	0.00375764	0.00581745	2.0213e-19	0.00559014	0.00281863	0.00922196	0	0.00705169	0.00336847	0.0118321	0.00404204	0.0125073	0.0166194	0.00321762	0	1.07346e-18	0.0105003	0.00672827	0.0204042	0	0.0166248	0.0106493	0.0206616	0.0192767	0.0147184	0.016249	0.0107829	0.00943991	0.00799527	0
B cell memory_XCELL	0	1.18738e-18	1.29966e-18	0	2.82305e-18	0	0	0	0	0.00711432	8.26389e-18	0	2.93721e-18	1.05906e-18	0.00574219	7.11484e-18	0.00313137	0.0149023	6.02915e-18	3.48073e-18	0	8.26611e-20	0	2.70234e-20	1.38401e-18	3.59225e-19	0.00254207	1.39117e-18	0.00178604	0	0.0021875	0.0076753	0.00271952	0.00539448	4.5187e-18	0.0131444	0	0	0	4.12438e-19	0	0.0124386	0	0.00772316	0.0043554	5.97815e-18	5.33378e-19	7.22182e-18	0
Monocyte_XCELL	8.48666e-19	2.9007e-18	0	0.00296717	0.00125716	0.0347704	0.000292164	0	0	1.83834e-18	6.69623e-18	0	6.8006e-18	0	0	0	0	0.0119269	7.86831e-18	0	0	0	4.66275e-18	0.00658641	0	0.00622076	1.22785e-17	5.59472e-18	9.40456e-18	0	0	4.50376e-19	0	0.00505944	3.55237e-18	0	8.59271e-19	0	0	0.00300186	0	1.18269e-18	0	0	0	2.66586e-18	2.0168e-19	1.47126e-18	0
B cell naive_XCELL	7.87748e-19	0	0	0	8.14183e-18	7.17601e-18	0	2.08389e-18	4.56027e-18	0	5.25061e-18	0	0	3.80181e-18	0	0	0	1.54889e-19	3.5474e-20	1.12975e-18	4.5934e-18	2.78863e-18	0	0	0	1.45902e-18	0	0	2.91587e-19	5.17194e-18	8.83206e-19	5.93045e-20	0	0	0	0	0	0	0	0.001001	0	0	7.81714e-19	4.02891e-19	9.79024e-19	0	1.05457e-18	0	0
Neutrophil_XCELL	1.75189e-19	0	0	0.00195773	2.38163e-19	0.00355876	0.00375994	3.46761e-19	1.0314e-18	0.00302182	0	0.002813	0	2.5524e-19	0	0.00424425	1.76389e-19	5.32571e-19	0.00143403	1.12826e-21	0	1.6499e-19	0	1.48218e-19	0	0	0	6.63061e-19	0.000121156	0	0	7.84053e-21	0	0	2.61089e-18	0	1.20844e-18	1.41902e-19	2.20499e-19	0.00184781	0	0	1.35798e-18	0	0	0	0.00203026	0.00111328	0
NK cell_XCELL	0	0	0	6.53174e-18	5.24942e-18	1.3037e-18	0	6.09996e-18	0	1.11705e-17	1.67655e-18	0	0	0	2.82965e-18	0	2.63476e-18	3.25718e-18	7.2856e-18	4.06058e-18	1.22046e-17	0	1.67466e-17	0	1.94639e-17	0	6.77065e-18	1.06371e-17	0	0	0	0	1.5852e-17	2.36832e-18	0	8.04941e-19	6.15998e-18	5.91734e-18	0	0	1.60122e-18	0	0	4.93635e-18	0	0	0	8.428e-19	2.44359e-18
T cell NK_XCELL	0.019709	0.00194611	0.0215546	0.0117501	6.36067e-19	0.0285817	0.0168834	0.0365001	0	0	0.00654297	0.0239306	0.0281606	0.00531886	0.00796317	0.0240263	0.0384894	0	0.0391722	0.00804122	0.0290666	0	0.00241155	0.0280503	0	0.0183716	0.0200431	0.0377397	0	0.084098	0	0	0	0	1.65024e-18	0.0294959	0.0279675	0.0223033	0.0104102	0.000641421	0.00398454	0	2.3448e-18	0.00163818	0.000577236	0.018066	0.010165	0	0.00126205
Plasmacytoid dendritic cell_XCELL	0	0	0	0	0	0	0	0.0195841	0.00749981	0.0010352	0.00872399	0	0	8.59795e-18	0	0	0.00100466	3.90048e-18	5.5218e-18	0	1.00207e-17	0.0184112	0	0	1.68582e-18	0.0977172	0	0.00163986	0.0341069	6.08556e-18	0.00766222	0	1.20914e-21	0.0048326	5.92561e-18	0	0.0175779	0	0.0118521	0	0	0.00326487	0.00710535	0	0.0278292	1.73815e-18	0	0.0731426	2.60648e-18
B cell plasma_XCELL	0.00501842	0.00522707	0.00386888	0	1.18789e-18	0	0.00745467	0.0122213	0.000532873	0.0103474	0.0134865	0.0045079	2.7031e-20	0.00675973	0.0110239	0.00159802	0.0110115	0.0105734	0.00485098	0.00539803	0.00704981	0.00502769	0.00298671	0.0478167	0.00140524	0.0176591	0.00565253	0.029165	0.00268433	0.00229362	0.00357157	0.000574381	0.014102	0.0103163	0.00821156	0.00578201	0.0179843	0.0249266	0.00879487	0.00936329	0.000851868	0.00544805	0.001619	0.00656732	3.33195e-19	0.00392783	0.00900368	0	0.00223932
T cell gamma delta_XCELL	1.02418e-18	0	9.98861e-18	0	0	1.46906e-19	3.55108e-18	0	4.75719e-18	0	1.27841e-17	7.69233e-18	0	1.12196e-17	1.88985e-17	1.23067e-17	0	0	0	0	3.76455e-17	1.42177e-17	0	0	2.18193e-18	0	0	0	2.00867e-17	2.13861e-17	0	1.32116e-17	1.83172e-17	0	3.52215e-17	0	0	0	0	1.15406e-17	0	0	9.22807e-18	1.70767e-20	1.83017e-17	0	0	8.62171e-18	0
T cell CD4+ Th1_XCELL	0.0342824	0.0610185	0.0727059	0.0263507	0.0150111	0.00207721	0.0396856	0.0495316	0.0500917	0.00721585	0.10624	0.0440661	0.0351747	0.0263997	0.0560147	0.0267678	0.0212035	0.0521529	0.0716484	0.0428856	0.0472956	0.0409141	0.0673181	0.0458927	0.0827187	0.0940518	0.0676853	0.071098	0.0572578	0.085289	0.053474	0.0322243	0.0910307	0.0625676	0.0384697	0.0454204	0.0712069	0.0163615	0.0575647	0	0.0453035	0.0763523	0.0266623	0	0.0388979	0.0557944	0.0734641	0.0616375	0.0112358
T cell CD4+ Th2_XCELL	0.048241	0.103109	0.172961	0.00327177	0.208994	0.0536567	0.258335	0.0957873	0.200143	0.316384	0.304253	0.101825	0.160419	0.129513	0.221407	0.0824955	0.194243	0.134594	0.0815525	0.174999	0.0505902	0.279863	0.231989	0.351462	0.149765	0.174539	0.125546	0.120336	0.265994	0.138014	0.15079	0.232503	0.357046	0.402662	0.190815	0.19967	0.288565	0.120199	0.252851	0.0971504	0.0468468	0.4131	0.161332	0.341454	0.288372	0.2142	0.295201	0.248763	0.207829
T cell regulatory (Tregs)_XCELL	0	3.32833e-18	4.71862e-18	2.98956e-20	2.65987e-19	0.00295196	0	0	0	0	0	0	0	0	7.39401e-18	5.11143e-20	0	1.68139e-19	4.42683e-19	0	1.3296e-17	5.07105e-18	1.18259e-17	2.23045e-17	8.43016e-18	0	0	1.46517e-17	0	7.40461e-18	0	0	0	0	4.095e-17	6.03082e-18	0	0	0	0	1.27657e-18	2.49429e-18	9.07294e-20	0	0	0	0	0	0.00182072
immune score_XCELL	0.0127199	0.0586636	0.00635174	0.0429557	0.0400056	0.0811977	0.0243994	0.0166396	0.00480027	0.0394791	0.0326899	0.0776644	0.00490573	0.0203252	0.00879398	0.0149761	0.00732509	0.0457755	0.0119423	0.0120883	0.00887686	0.0380449	0.00372676	0.0227629	0.00614797	0.0260638	0.0104138	0.00436001	0.0150695	0.0026947	0.0246331	0.0249608	0.00294683	0.0163269	0.0046335	0.0197152	0.0297249	0.0411848	0.00738689	0.0345336	0.0235516	0.0555087	0.0163456	0.0365087	0.0125779	0.0158046	0.00764678	0.0136491	0.0056021
stroma score_XCELL	0.0336574	0.00135186	0.00241764	0.0215005	0.0497288	0.0996473	0.0266763	0.0147841	0.00707981	2.72827e-18	0.00162184	0.048413	0.0104409	0.0189422	0.0150665	0.0750286	0.0186161	4.44713e-20	0.043137	0.0111601	0.0192794	0.00341609	0.0269883	0.00185216	4.78637e-18	0.0102913	0.0157912	0.0174642	0.0112812	0.0200058	0	0.000177868	0.00146226	0.0262099	0.053435	0.00253117	0.000406419	0.00149126	0.000712935	0.00837371	0.0163938	0.00296775	0.0132673	0.00173161	0.00776798	0.00868303	0.014798	0.0199698	0.0618792
microenvironment score_XCELL	0.0463773	0.0600155	0.00876938	0.0644561	0.0897345	0.180845	0.0510757	0.0314238	0.0118801	0.0394791	0.0343117	0.126077	0.0153467	0.0392674	0.0238605	0.0900047	0.0259412	0.0457755	0.0550793	0.0232483	0.0281562	0.041461	0.030715	0.0246151	0.00614797	0.0363551	0.026205	0.0218242	0.0263507	0.0227005	0.0246331	0.0251387	0.00440909	0.0425368	0.0580685	0.0222464	0.0301313	0.0426761	0.00809982	0.0429073	0.0399454	0.0584764	0.0296129	0.0382403	0.0203458	0.0244877	0.0224448	0.0336189	0.0674813
B cell_EPIC	0.0378023	0.0250372	0.0259512	0.0308214	0.0292923	0.0372975	0.0283444	0.0114995	0.0237389	0.027731	0.0161846	0.0351206	0.0251173	0.0414526	0.0286546	0.0352858	0.0361455	0.0335978	0.0349794	0.0293306	0.0281742	0.0259424	0.0308503	0.0166777	0.024041	0.036701	0.0328855	0.0189038	0.0316969	0.0134339	0.0209041	0.0317991	0.0165849	0.0293471	0.0194735	0.0340057	0.0253025	0.030869	0.029012	0.0335011	0.0207746	0.0219043	0.0273374	0.0181685	0.0106421	0.0285839	0.020937	0.0365041	0.0243962
Cancer associated fibroblast_EPIC	0.0131265	0.0109763	0.0124492	0.0146114	0.0142688	0.014778	0.0137229	0.0117774	0.0134904	0.0131372	0.01227	0.0135454	0.0115765	0.0133509	0.0119041	0.0146444	0.0123415	0.00966678	0.0136163	0.0128574	0.0145959	0.0133384	0.0134275	0.011611	0.0132892	0.0123677	0.0122985	0.00863003	0.0137811	0.0133373	0.00975798	0.0129708	0.01267	0.012974	0.013994	0.0103023	0.0132506	0.00894133	0.0127507	0.010663	0.0140807	0.0121411	0.0124818	0.0137043	0.0119729	0.0130901	0.0145341	0.0137808	0.0153984
T cell CD4+_EPIC	0.225608	0.246474	0.19131	0.251905	0.243172	0.214669	0.225907	0.217179	0.22636	0.237398	0.204547	0.251607	0.224144	0.22894	0.236374	0.233104	0.227238	0.20251	0.225493	0.226759	0.233578	0.223082	0.210138	0.234983	0.227406	0.212696	0.21536	0.221748	0.239118	0.200297	0.212184	0.252107	0.189213	0.222918	0.192799	0.211036	0.268963	0.22887	0.191253	0.248168	0.22018	0.230861	0.235288	0.267132	0.238828	0.24286	0.237022	0.209058	0.224663
T cell CD8+_EPIC	0.0848264	0.0620467	0.0863093	0.0643869	0.0775587	0.0762944	0.100975	0.0633169	0.0556728	0.0673991	0.0507131	0.0897876	0.0860391	0.093608	0.055638	0.0908441	0.0937405	0.104197	0.0931103	0.0885789	0.065553	0.0993092	0.0858485	0.0759751	0.0808413	0.0997627	0.0878004	0.0820547	0.0855584	0.0791924	0.0818975	0.0614098	0.103752	0.0897669	0.085354	0.106846	0.0605162	0.091903	0.0926158	0.077082	0.0481032	0.0458792	0.0511936	0.0804251	0.0369016	0.0678675	0.0868299	0.0784005	0.076826
Endothelial cell_EPIC	0.124688	0.101807	0.114713	0.125905	0.126128	0.137237	0.119044	0.0976465	0.122974	0.104639	0.122408	0.134724	0.120452	0.122719	0.114906	0.136607	0.118375	0.0976369	0.116093	0.124252	0.129488	0.11406	0.117768	0.116197	0.109972	0.110184	0.118228	0.0848332	0.127461	0.119722	0.10123	0.108956	0.111654	0.106559	0.132834	0.116976	0.114684	0.109968	0.105231	0.122151	0.121261	0.115337	0.128742	0.12074	0.110006	0.123715	0.129623	0.123445	0.125843
Macrophage_EPIC	0.00672282	0.00544193	0.00645845	0.00929015	0.00865217	0.00905753	0.0091348	0.00652158	0.00700988	0.00749022	0.00668051	0.0091081	0.00701399	0.00734438	0.00665956	0.00906319	0.0077916	0.00859224	0.00897146	0.00801096	0.00760847	0.00862401	0.00758681	0.00885193	0.00752571	0.00864826	0.00804698	0.00724443	0.00843781	0.00634791	0.00546163	0.00702334	0.00610358	0.00825862	0.00747505	0.00752466	0.00826387	0.00622917	0.00768911	0.00754249	0.00651754	0.00802084	0.00689641	0.00800282	0.0062205	0.00752319	0.00746588	0.00840626	0.0082888
NK cell_EPIC	4.37575e-10	9.17037e-11	2.7666e-11	3.94317e-09	1.8095e-10	3.55437e-10	7.88224e-10	9.76242e-11	8.83097e-11	3.22971e-10	2.01122e-10	5.13799e-08	3.7621e-08	1.49631e-10	1.22876e-10	1.02112e-07	4.20043e-11	2.00125e-10	2.95537e-11	1.68746e-10	1.29474e-09	2.30286e-12	2.35129e-10	3.70426e-10	1.59737e-10	3.68289e-10	1.05462e-09	5.11216e-10	7.09843e-11	2.29585e-10	2.47745e-10	8.29337e-09	1.98132e-08	1.79695e-09	7.1735e-11	2.54402e-12	3.25182e-09	1.89003e-10	3.95792e-10	7.4622e-11	7.7713e-11	6.99513e-10	2.9881e-10	6.04735e-08	2.1141e-11	7.91891e-09	9.33909e-10	7.24772e-11	5.06988e-11
uncharacterized cell_EPIC	0.507226	0.548217	0.562809	0.50308	0.500928	0.510667	0.502872	0.592059	0.550754	0.542206	0.587197	0.466108	0.525658	0.492584	0.545864	0.480452	0.504368	0.543799	0.507737	0.510211	0.521003	0.515645	0.534382	0.535705	0.536925	0.51964	0.525381	0.576586	0.493946	0.56767	0.568565	0.525734	0.560023	0.530177	0.54807	0.513309	0.50902	0.52322	0.561448	0.500893	0.569083	0.565856	0.53806	0.491828	0.585429	0.51636	0.503588	0.530405	0.524586
T cell_MCPCOUNTER	7.00258	6.31955	5.96293	6.31637	7.57527	6.71167	6.84948	5.44695	5.33542	5.15242	5.66088	6.2598	5.95218	7.26823	5.42938	6.41853	6.15128	6.30408	6.7259	6.02442	5.60735	6.41413	6.54683	5.32692	6.48135	6.50038	5.8909	5.57053	6.58752	6.27555	5.82087	6.46142	4.51435	4.88253	4.98835	6.2921	5.32627	5.65853	5.74593	5.46793	6.2293	4.77687	5.19342	5.60122	5.06153	5.98355	6.1993	5.34042	6.08853
T cell CD8+_MCPCOUNTER	6.2003	3.8964	6.4168	3.5594	5.0842	4.7824	7.5554	3.8902	2.7997	3.8995	2.8305	5.9784	5.993	6.881	3.0661	6.1959	6.6444	7.8424	7.1418	6.2312	3.8311	7.5748	6.2364	4.5222	6.0912	7.2328	6.1616	5.9423	6.0524	5.6228	6.1143	3.5428	8.3728	6.3631	6.0797	8.1287	3.0975	6.9753	6.1445	5.0971	2.6069	1.9506	2.3196	5.2327	1.2216	3.9721	6.3213	5.5128	5.0088
cytotoxicity score_MCPCOUNTER	3.8619	2.219	3.0961	7.1802	5.788	2.2003	7.462	3.4536	4.4509	4.5809	1.8266	8.6471	6.9866	4.9889	3.0661	7.3274	7.2059	4.0825	6.4918	5.1034	5.5445	7.1874	3.8118	5.7773	4.7412	8.05	6.0036	4.8307	7.5365	5.0853	4.445	4.7509	5.0092	8.3655	3.0711	5.1168	10.4886	6.1967	4.9097	5.0139	0.5103	4.2795	3.5209	8.3681	1.4731	4.5935	6.0175	3.4073	5.4775
NK cell_MCPCOUNTER	2.1325	2.219	1.2467	6.0736	3.151	5.2764	4.3561	2.1106	1.4349	5.1786	0.594	3.3303	3.3423	7.5307	0.8289	4.1139	4.0343	2.6586	4.4677	3.3973	2.7113	6.5615	4.2384	2.2769	2.5428	4.0421	3.8701	1.1935	4.0818	1.5438	3.2452	5.8086	3.783	7.2783	4.4781	5.5515	3.5606	3.7255	2.2321	3.7845	0.8864	2.3486	0.9986	7.4104	0.5301	9.1408	7.8315	4.2968	3.5354
B cell_MCPCOUNTER	7.35965	5.71875	6.03825	6.2363	5.8223	7.1424	5.80325	3.14985	4.80505	6.01105	4.1324	7.40775	5.3552	7.99455	5.191	6.8709	6.69475	7.33	7.62555	6.7294	6.128	6.4016	5.55335	2.1032	6.3406	6.5968	6.24445	5.46145	6.9395	3.9245	5.1224	6.50175	4.98035	5.63855	3.77365	6.30575	4.2622	6.1424	5.3358	6.6049	5.2135	4.5765	5.2883	3.2062	1.9369	5.7754	4.20625	7.2306	5.3062
Monocyte_MCPCOUNTER	7.22027	4.5892	6.58323	8.79863	8.59635	8.98163	8.80478	6.15208	6.94792	6.59202	5.56452	8.84733	6.23062	7.36337	6.17987	8.10347	7.38618	7.55398	8.00192	7.64117	7.33527	7.88822	7.24785	7.62072	6.6997	8.157	7.63017	6.0518	8.31083	6.50937	5.39103	6.60595	5.33222	7.08118	7.18055	6.76728	7.79147	4.37503	6.7509	6.71648	6.3571	7.01722	6.3697	7.7392	5.95788	6.9604	6.7189	8.61328	8.30187
Macrophage/Monocyte_MCPCOUNTER	7.22027	4.5892	6.58323	8.79863	8.59635	8.98163	8.80478	6.15208	6.94792	6.59202	5.56452	8.84733	6.23062	7.36337	6.17987	8.10347	7.38618	7.55398	8.00192	7.64117	7.33527	7.88822	7.24785	7.62072	6.6997	8.157	7.63017	6.0518	8.31083	6.50937	5.39103	6.60595	5.33222	7.08118	7.18055	6.76728	7.79147	4.37503	6.7509	6.71648	6.3571	7.01722	6.3697	7.7392	5.95788	6.9604	6.7189	8.61328	8.30187
Myeloid dendritic cell_MCPCOUNTER	7.4479	4.0315	6.0189	7.3615	7.8633	7.9788	7.139	5.0718	6.5125	5.3331	4.8589	7.6162	5.2147	7.0106	4.6251	7.4416	6.4754	6.7963	5.978	6.6662	6.3213	6.695	6.4347	6.3823	6.2897	8.2761	6.1109	5.4978	7.3896	6.2856	4.5532	5.3243	4.9443	6.6565	7.6337	6.527	5.9034	6.9927	7.0447	6.3935	6.2738	4.7654	6.5285	6.6174	4.668	6.0041	6.256	7.3408	7.9347
Neutrophil_MCPCOUNTER	8.38359	8.01216	7.74541	8.18983	8.02193	8.80099	8.01317	7.43183	7.57641	7.98119	7.95696	8.15217	7.45357	7.43754	7.47819	8.55083	7.71651	7.70094	8.27814	7.9379	8.1365	7.86704	7.89331	7.5758	7.878	7.38801	7.68367	7.32377	7.84657	8.24823	7.68269	7.49727	7.28329	6.70409	7.35339	7.22853	7.50743	7.20771	7.17081	7.19719	8.04404	7.643	7.48583	8.30836	7.2475	7.29697	7.47157	7.85877	7.42677
Endothelial cell_MCPCOUNTER	7.81899	6.12736	6.99254	8.06485	8.01409	8.64109	7.69512	6.46994	7.62017	6.79556	7.07146	8.24212	7.29748	7.49427	7.25687	8.73546	7.50918	6.30931	7.40103	7.78286	8.01041	7.34167	7.4946	7.31891	7.04272	6.98251	7.40625	5.18378	7.94939	7.47837	6.50536	6.99637	7.0728	6.57086	8.25851	7.1782	7.18083	6.6835	6.71551	7.42039	7.51257	7.505	7.98911	7.64678	6.80007	7.66442	8.10699	7.88085	8.04813
Cancer associated fibroblast_MCPCOUNTER	12.1942	9.53792	11.0072	13.0447	12.9294	13.6499	12.5898	10.5503	11.8046	11.1262	10.114	12.2666	10.2634	11.593	10.3561	12.7504	11.2725	8.80319	12.2678	11.4342	12.7902	12.0738	11.744	10.6885	11.8261	11.6274	11.1961	7.36201	12.7269	11.2664	8.76419	11.2222	11.1089	11.7631	12.7246	9.98408	11.2019	8.326	10.8265	8.94641	12.2577	10.4021	10.8533	12.2377	9.98575	11.3456	12.6056	12.9755	13.447
[truncated: 104 more columns]

## Sheet: Sheet1
cluster	1	1	1	1	1	1	1	1	1	1	1	1	1	1	1	1	1	1	1	1	1	1	1	1	1	1	1	1	1	1	1	1	1	1	1	1	1	1	1	1	1	1	1	1	1	1	1	1	1
B cell_TIMER	0.114434	0.115217	0.100532	0.0884453	0.0857595	0.0901657	0.0873866	0.0899193	0.097661	0.108057	0.097319	0.0843488	0.0888934	0.116774	0.107537	0.0913265	0.102873	0.110299	0.0926322	0.0918659	0.0882322	0.092527	0.100777	0.0807349	0.0996583	0.0979897	0.0984554	0.0943772	0.0832509	0.0804297	0.109769	0.105974	0.104787	0.101361	0.0870315	0.104272	0.0934369	0.120705	0.10403	0.10855	0.0928487	0.0965293	0.0921679	0.0837841	0.0909176	0.0967435	0.090231	0.107599	0.0864373
T cell CD4+_TIMER	0.159779	0.126843	0.10799	0.142511	0.156951	0.155599	0.138068	0.106614	0.100229	0.110591	0.0778343	0.146411	0.119596	0.161788	0.114397	0.140505	0.133906	0.136428	0.141238	0.133222	0.124256	0.126326	0.122649	0.102324	0.108928	0.129738	0.116079	0.107215	0.137689	0.113842	0.0896455	0.14585	0.093251	0.0995308	0.104576	0.139954	0.116396	0.126106	0.0973684	0.129187	0.118473	0.106415	0.111652	0.124957	0.103203	0.137182	0.118914	0.134525	0.120474
T cell CD8+_TIMER	0.165926	0.158834	0.177132	0.178463	0.170436	0.170724	0.198357	0.16571	0.192446	0.189242	0.185892	0.201415	0.18718	0.189769	0.160105	0.192379	0.186533	0.188889	0.176472	0.174745	0.174074	0.19173	0.180646	0.189329	0.176427	0.19105	0.184656	0.187561	0.187652	0.198304	0.186708	0.154422	0.184517	0.198517	0.185555	0.19721	0.203622	0.186645	0.210415	0.203783	0.168625	0.171125	0.18725	0.193571	0.163527	0.175419	0.197264	0.158432	0.193554
Neutrophil_TIMER	0.119803	0.104248	0.113285	0.141961	0.138006	0.145937	0.141392	0.113373	0.118057	0.126694	0.120108	0.141317	0.12557	0.122277	0.114289	0.1365	0.127366	0.113694	0.134778	0.13227	0.129979	0.139778	0.124921	0.130942	0.132007	0.137879	0.132227	0.11808	0.141947	0.116484	0.109832	0.122217	0.112212	0.12579	0.125482	0.118242	0.123871	0.102987	0.112944	0.119736	0.110919	0.135372	0.117572	0.141549	0.102233	0.121808	0.120906	0.134058	0.135152
Macrophage_TIMER	0.0647265	0.0446467	0.0567083	0.0858187	0.0693631	0.0900823	0.0714288	0.0441401	0.0617033	0.0492489	0.0629472	0.068467	0.0461677	0.0580124	0.0565847	0.0790185	0.063882	0.0712741	0.0646212	0.0686465	0.069906	0.05953	0.0671804	0.0605606	0.0524446	0.0589558	0.0619552	0.0461029	0.0725584	0.0628653	0.0482751	0.0493245	0.0358845	0.0614299	0.0716205	0.0678101	0.0728846	0.0430907	0.0562993	0.0575865	0.0572393	0.063672	0.0553123	0.0610705	0.0517034	0.0605825	0.0489954	0.0711987	0.0741561
Myeloid dendritic cell_TIMER	0.485798	0.449751	0.466437	0.506118	0.526216	0.519423	0.512807	0.474652	0.481791	0.489705	0.445656	0.528885	0.473598	0.501396	0.456055	0.504123	0.485199	0.481599	0.496893	0.486042	0.479892	0.494754	0.481929	0.495361	0.480402	0.504551	0.485019	0.469668	0.507596	0.451524	0.435651	0.478634	0.459786	0.488416	0.490947	0.46811	0.496988	0.437279	0.476703	0.486562	0.455954	0.473835	0.473816	0.505545	0.446379	0.485502	0.500309	0.509666	0.504867
B cell naive_CIBERSORT	0.301538	0.265041	0.192792	0.120095	0.145906	0.0955703	0.152701	0.122885	0.0898455	0.159878	0.143715	0.151178	0.16525	0.13781	0.210277	0.164886	0.137728	0.0882507	0.162667	0.150969	0.237091	0.148204	0.141644	0.0740158	0.20139	0.118631	0.135149	0.0850079	0.0811805	0.165436	0.212224	0.209506	0.195079	0.11882	0.167014	0.0483642	0.0985297	0.15502	0.110865	0.0686642	0.2072	0.0754097	0.161459	0.08698	0.215044	0.146868	0.165916	0.0939508	0.114299
B cell memory_CIBERSORT	0	0	0	0	0	0	0	0	0	0	0	0	0	0	0	0	0	0	0	0	0	0	0	0	0	0	0	0	0	0	0	0	0	0	0	0	0	0	0	0	0	0	0	0	0	0	0	0	0
B cell plasma_CIBERSORT	0.282479	0.304432	0.284689	0.094489	0.0931327	0.0957207	0.0852099	0.113829	0.11952	0.21552	0.198283	0.107683	0.239025	0.164968	0.220663	0.168694	0.247749	0.0998085	0.106379	0.0868205	0.17424	0.139005	0.147918	0.0759341	0.118871	0.147011	0.174872	0.190238	0.0476787	0.513946	0.206756	0.13557	0.0552265	0.0940361	0.168222	0.282612	0.0262014	0.152657	0.234976	0.144418	0.235313	0.0767078	0.139375	0.00322886	0.241434	0.0822109	0.104823	0.0676835	0.0374085
T cell CD8+_CIBERSORT	0	0.0563456	0	0	0	0	0.0788237	0	0	0	0	0	0	0.13484	0	0.0258297	0.0461698	0.137656	0.0464842	0	0	0.0295893	0	0	0	0.0498947	0	0.0668404	0	0	0.0912196	0	0.296148	0.0138377	0	0.206488	0	0	0.0797826	0	0.00922386	0	0	0.008251	0	0.010942	0.00998088	0	0.0294774
T cell CD4+ naive_CIBERSORT	0	0	0.00148859	0	0	0	0	0.0779527	0.0319135	0	0.0686163	0	0	0	0	0	0	0	0	0.00553766	0	0	0.0130198	0	0	0	0	0	0	0.0231098	0	0	0	0	0	0	0	0	0	0	0.0789721	0	0.0113983	0	0.171794	0	0	0.0117214	0
T cell CD4+ memory resting_CIBERSORT	0.160097	0.186136	0.127276	0.156818	0.182782	0.295171	0.167742	0.0711487	0.125181	0.384634	0.209014	0.176691	0.310578	0.226205	0.213046	0.227893	0.184775	0.191566	0.23755	0.13427	0.22489	0.166896	0.226924	0.346245	0.263909	0.165116	0.21694	0.238372	0.207292	0.109252	0.108304	0.233376	0.152832	0.208051	0.151657	0.286951	0.335805	0.35636	0.0967696	0.452686	0.121249	0.372	0.169087	0.365564	0.0157467	0.354128	0.31775	0.0885647	0.253979
T cell CD4+ memory activated_CIBERSORT	0.0243265	0	0	0	0	0	0.0104169	0.104081	0.171057	0	0.138377	0.000511535	0.0129642	0.0242166	0	0	0.0792608	0	0	0.0364704	0	0.170754	0	0	0	0.244574	0.0272749	0	0.0935336	0	0.00885794	0	0	0.0106104	0.0309881	0	0	0	0.222449	0	0.158731	0	0.103264	0	0.264027	0	0	0.123309	0
T cell follicular helper_CIBERSORT	0	0	0.046298	0	0	0.0144009	0.0293007	0	0	0	0	0	0	0	0.0638428	0	0	0	0	0.0263917	0	0.0075778	0	0.00791654	0	0	0	0.0168835	0.0126504	0	0.0924083	0.0685837	0	0	0	0.00558257	0	0.00697737	0	0	0	0	0	0	0	0	0	0	0.0161911
T cell regulatory (Tregs)_CIBERSORT	0.00457554	0	0	0.0433017	0.0181184	0	0.0226777	0	0	0	0	0.0395528	0	0.0789293	0	0	0.00925437	0.0100585	0.0231434	0	0.0429087	0	0.0345693	0	0.00828605	0	0.00631618	0	0	0.0567131	0	0.0228255	0	0	0	0.0150911	0	0.0501037	0	0.0223003	0	0	0	0.00985091	0	0.0153345	0.00116834	0	0.00388591
T cell gamma delta_CIBERSORT	0	0	0.0280915	0	0	0	0	0	0	0	0	0	0	0	0	0	0	0	0	0	0	0	0	0	0	0	0	0	0	0	0	0	0	0	0	0	0	0	0	0	0	0	0	0	0	0	0	0	0
NK cell resting_CIBERSORT	0.0160288	0.084583	0.0249952	0.0517351	0.0570513	0.0163428	0.0898976	0	0.0532129	0.0948514	0.0793222	0.100393	0.0850615	0.0450586	0.0826342	0.109791	0.0681165	0.0687016	0.0797792	0.0675839	0.10458	0.0578798	0.0709589	0.118657	0.102817	0.0506595	0.116716	0.100698	0.0824944	0	0.0137788	0.120367	0.0475537	0.11514	0.0499956	0.00524358	0.192642	0.08261	0.0436731	0.10103	0.0268109	0.0927696	0.0651881	0.152123	0.0687651	0.107219	0.121193	0.0237327	0.00501949
NK cell activated_CIBERSORT	0	0	0	0	0	0.0423859	0	0.000894476	0	0	0	0	0	0	0	0	0	0	0	0	0	0	0.0293251	0	0	0.00608038	0	0	0	0.00886414	0	0	0	0	0	0	0	0.0177694	0	0	0.00578203	0	0	0	0	0	0	0	0.00451992
Monocyte_CIBERSORT	0	0.0204109	0	0	0	0.0432875	0	0	0	0	0	0	0	0	0	0	0	0	0	0	0	0	0	0	0	0	0	0.00161093	0	0.0114044	0.0450167	0.054533	0	0	0	0	0	0.0356701	0	0	0	0	0	0	0	0.029657	0	0	0
Macrophage M0_CIBERSORT	0.0812509	0.0187682	0.104625	0.173745	0.178283	0.119252	0.0589176	0.329294	0.190705	0.02583	0.0926362	0.140566	0.124499	0.0110487	0.0332267	0.110115	0.035037	0	0.102531	0.053333	0.0827152	0.0481962	0.0314254	0.0504775	0.000860377	0.0367337	0.0854886	0.0420562	0.201604	0.0747516	0.0422936	0	0.157425	0.0160121	0.222944	0.0017272	0.0564877	0	0.0134258	0.0162133	0.0900708	0.0576036	0.20758	0.0802356	0.0231892	0.0304468	0.0964946	0.429183	0.221517
Macrophage M1_CIBERSORT	0	0	0.00325894	0.0590687	0.0951736	0.00889996	0.106671	0	0.0158127	0.0321489	0	0.156014	0.0115619	0.0722279	0.015051	0.0672955	0.0203481	0.00946174	0.0379087	0.0695861	0.0243399	0.126928	0.019082	0.0132553	0.0550437	0.0798045	0.0471081	0.0823581	0.149798	0	0	0.0134117	0.03293	0.207258	0	0	0.0669983	0.00373807	0.0475273	0	0	0	0	0.0728625	0	0.0789626	0.0290555	0.0221507	0.0829434
Macrophage M2_CIBERSORT	0.0804368	0	0.14747	0.185863	0.173496	0.123654	0.103858	0.0714658	0.0970314	0.00547921	0	0.0874099	0.0222574	0.0593519	0.0793013	0.0558962	0.0690441	0.109913	0.0912872	0.103893	0.0708084	0.0932089	0	0.103976	0.0881294	0.0598516	0.0731805	0	0.0568111	0.00350837	0	0	0	0.0769377	0.0965245	0.0871374	0	0	0.126068	0.046691	0.00768232	0.00357426	0.0345804	0.0673851	0	0.0487042	0.052299	0.0457724	0.087503
Myeloid dendritic cell resting_CIBERSORT	0	0	0	0	0.00100132	0.0642568	0.0450306	0	0	0	0	0.00228623	0	0.0312732	0	0	0.0502675	0.161544	0	0.0652165	0.0285945	0	0.108725	0	0.00799727	0.0114348	0	0.075879	0.00119584	0	0.0248751	0	0	0.092301	0	0.0242882	0.0552806	0.0401308	0	0.0470378	0	0	0	0.0356376	0	0.0207419	0	0	0
Myeloid dendritic cell activated_CIBERSORT	0.0146772	0.00261092	0	0	0	0	0	0	0	0	0	0	0	0	0.00838191	0	0	0	0	0	0	0	0	0	0	0	0	0	0	0.0330149	0	0	0	0	0	0	0	0	0	0	0	0	0	0	0	0	0.0017785	0	0
Mast cell activated_CIBERSORT	0.034591	0	0	0.0756459	0.0504384	0.0321505	0	0.0945139	0.084682	0	0	0.0129672	0	0.0133144	0	0	0.00999434	0.0492065	0.0420328	0.152997	0	0	0.119246	0.00810029	0	0.0219268	0.0299884	0	0.0328581	0	0	0	0	0.0378095	0.0480039	0	0.168055	0.0219351	0	0	0.058965	0.177789	0.0853666	0	0	0	0	0.0939318	0.082282
Mast cell resting_CIBERSORT	0	0.0563673	0.0360025	0.0214141	0.00461811	0	0.042336	0	0	0.0814039	0.0355487	0.00156911	0.0288032	0.000754725	0.0608545	0.0696006	0.0219532	0.0738337	0.0579905	0.0185219	0.00475339	0	0.0399488	0.201423	0.0976166	0	0.0820634	0.100055	0	0	0.149743	0.100175	0.0628057	0	0.0426996	0.0365145	0	0.0770282	0.0219645	0.10096	0	0.0979438	0.0227018	0.0702311	0	0.0747858	0.0941468	0	0.0609742
Eosinophil_CIBERSORT	0	0.00530498	0	0	0	0.0489075	0	0	0	0.000254077	0	0	0	0	0.0127226	0	0	0	0	0	0.00507908	0	0	0	0	0	0	0	0	0	0.00452237	0.0416519	0	0	0	0	0	0	0	0	0	0	0	0	0	0	0	0	0
Neutrophil_CIBERSORT	0	0	0.00301244	0.0178248	0	0	0.00641832	0.0139353	0.0210385	0	0.0344866	0.0231794	0	0	0	0	0.0203023	0	0.012247	0.0284091	0	0.0117606	0.0172131	0	0.0550795	0.00828096	0.00490248	0	0.0329042	0	0	0	0	0.00918556	0.0219515	0	0	0	0.00249859	0	0	0.0462028	0	0.04765	0	0	0.00539409	0	0
B cell naive_CIBERSORT-ABS	0.0837716	0.0281892	0.0304727	0.0420064	0.0539558	0.037132	0.0621004	0.0177383	0.0144513	0.0283765	0.0174081	0.0673567	0.0314224	0.0414354	0.0278084	0.0574476	0.0342464	0.0175201	0.0550199	0.0401487	0.0508684	0.0440614	0.0318304	0.0143613	0.0406666	0.0370024	0.0331379	0.0168903	0.028152	0.0284369	0.0235823	0.0385854	0.0201375	0.0229312	0.03359	0.00970651	0.0282438	0.0181112	0.0175539	0.0113894	0.0305213	0.0127486	0.022042	0.0251916	0.0153171	0.0284249	0.03371	0.0256397	0.0287377
B cell memory_CIBERSORT-ABS	0	0	0	0	0	0	0	0	0	0	0	0	0	0	0	0	0	0	0	0	0	0	0	0	0	0	0	0	0	0	0	0	0	0	0	0	0	0	0	0	0	0	0	0	0	0	0	0	0
B cell plasma_CIBERSORT-ABS	0.0784767	0.0323788	0.0449981	0.0330499	0.0344405	0.0371905	0.0346532	0.0164312	0.0192244	0.0382525	0.0240177	0.0479775	0.0454506	0.049601	0.0291819	0.0587746	0.0616033	0.0198146	0.0359812	0.0230891	0.0373835	0.0413265	0.0332403	0.0147335	0.0240036	0.0458544	0.0428776	0.0377987	0.0165342	0.0883424	0.0229747	0.0249684	0.00570089	0.018148	0.033833	0.0567192	0.0075107	0.0178351	0.0372051	0.0239548	0.0346623	0.0129681	0.0190272	0.00093516	0.0171968	0.0159111	0.0212975	0.0184712	0.00940547
T cell CD8+_CIBERSORT-ABS	0	0.00599281	0	0	0	0	0.032056	0	0	0	0	0	0	0.0405424	0	0.0089993	0.0114802	0.0273284	0.0157227	0	0	0.00879695	0	0	0	0.0155627	0	0.0132806	0	0	0.0101363	0	0.0305706	0.00267053	0	0.0414414	0	0	0.0126324	0	0.0013587	0	0	0.0023897	0	0.00211772	0.00202787	0	0.00741137
T cell CD4+ naive_CIBERSORT-ABS	0	0	0.000235287	0	0	0	0	0.0112524	0.00513316	0	0.0083114	0	0	0	0	0	0	0	0	0.00147269	0	0	0.00292581	0	0	0	0	0	0	0.00397235	0	0	0	0	0	0	0	0	0	0	0.0116328	0	0.00155607	0	0.0122365	0	0	0.00319884	0
T cell CD4+ memory resting_CIBERSORT-ABS	0.0444772	0.019797	0.0201174	0.0548509	0.0675927	0.114683	0.0682173	0.0102703	0.0201349	0.0682683	0.0253176	0.0787237	0.0590566	0.0680131	0.0281746	0.0793997	0.0459447	0.0380309	0.0803481	0.0357079	0.0482506	0.0496185	0.0509945	0.0671818	0.0532911	0.0515016	0.0531926	0.0473625	0.0718851	0.0187794	0.0120347	0.0429818	0.0157764	0.0401518	0.0305015	0.05759	0.0962593	0.041634	0.0153221	0.0750875	0.0178604	0.0628897	0.0230833	0.105877	0.0011216	0.0685381	0.064559	0.0241698	0.0638567
T cell CD4+ memory activated_CIBERSORT-ABS	0.00675826	0	0	0	0	0	0.00423633	0.015024	0.0275139	0	0.0167614	0.000227912	0.00246515	0.0072812	0	0	0.0197083	0	0	0.00969896	0	0.0507654	0	0	0	0.0762854	0.00668765	0	0.0324358	0	0.000984293	0	0	0.0020477	0.00623235	0	0	0	0.0352216	0	0.0233816	0	0.0140973	0	0.0188061	0	0	0.0336517	0
T cell follicular helper_CIBERSORT-ABS	0	0	0.00731789	0	0	0.00559519	0.011916	0	0	0	0	0	0	0	0.00844299	0	0	0	0	0.00701862	0	0.00225289	0	0.00153604	0	0	0	0.0033546	0.00438693	0	0.0102684	0.0126313	0	0	0	0.0011204	0	0.000815176	0	0	0	0	0	0	0	0	0	0	0.00407085
T cell regulatory (Tregs)_CIBERSORT-ABS	0.00127115	0	0	0.0151459	0.00670017	0	0.00922256	0	0	0	0	0.0176226	0	0.0237317	0	0	0.00230112	0.00199688	0.00782795	0	0.00920616	0	0.00776845	0	0.0016732	0	0.00154869	0	0	0.00974846	0	0.00420385	0	0	0	0.00302872	0	0.00585369	0	0.00369897	0	0	0	0.00285307	0	0.00296785	0.000237379	0	0.000977018
T cell gamma delta_CIBERSORT-ABS	0	0	0.00444015	0	0	0	0	0	0	0	0	0	0	0	0	0	0	0	0	0	0	0	0	0	0	0	0	0	0	0	0	0	0	0	0	0	0	0	0	0	0	0	0	0	0	0	0	0	0
NK cell resting_CIBERSORT-ABS	0.00445305	0.00899608	0.00395075	0.0180956	0.0210975	0.00634966	0.0365596	0	0.00855909	0.0168351	0.00960819	0.0447294	0.0161745	0.0135478	0.0109281	0.038252	0.0169373	0.0136391	0.0269842	0.0179733	0.0224379	0.0172078	0.0159459	0.0230229	0.0207617	0.0158012	0.0286181	0.0200079	0.0286076	0	0.0015311	0.0221685	0.00490885	0.022221	0.0100552	0.00105237	0.0552214	0.00965145	0.006915	0.0167579	0.00394933	0.0156835	0.00889931	0.0440586	0.004898	0.0207512	0.0246235	0.0064768	0.00126203
NK cell activated_CIBERSORT-ABS	0	0	0	0	0	0.0164682	0	0.000129117	0	0	0	0	0	0	0	0	0	0	0	0	0	0	0.00658997	0	0	0.00189654	0	0	0	0.00152366	0	0	0	0	0	0	0	0.00207602	0	0	0.000851712	0	0	0	0	0	0	0	0.00113642
Monocyte_CIBERSORT-ABS	0	0.00217086	0	0	0	0.0168185	0	0	0	0	0	0	0	0	0	0	0	0	0	0	0	0	0	0	0	0	0	0.000320079	0	0.00196031	0.00500225	0.0100435	0	0	0	0	0	0.00416738	0	0	0	0	0	0	0	0.00573983	0	0	0
Macrophage M0_CIBERSORT-ABS	0.0225727	0.00199615	0.0165371	0.0607717	0.0659289	0.046333	0.0239606	0.0475335	0.0306742	0.00458453	0.0112209	0.0626285	0.0236735	0.00332202	0.00439411	0.038365	0.00871202	0	0.0346798	0.0141834	0.0177467	0.0143288	0.00706193	0.00979414	0.000173735	0.0114576	0.0209614	0.00835619	0.0699127	0.0128491	0.00469966	0	0.0162506	0.00309018	0.0448387	0.000346642	0.0161923	0	0.00212578	0.00268931	0.0132677	0.00973837	0.0283383	0.0232382	0.00165172	0.00589268	0.0196054	0.117127	0.0556952
Macrophage M1_CIBERSORT-ABS	0	0	0.00051511	0.0206608	0.0351952	0.00345791	0.0433808	0	0.00254341	0.00570606	0	0.0695113	0.0021985	0.0217167	0.00199044	0.0234463	0.0050596	0.00187841	0.0128221	0.0185058	0.00522217	0.037736	0.00428813	0.00257193	0.0111149	0.0248919	0.0115507	0.0163638	0.0519473	0	0	0.00247009	0.00339928	0.0399988	0	0	0.0192052	0.000436725	0.00752526	0	0	0	0	0.0211028	0	0.0152825	0.00590337	0.00604505	0.0208541
Macrophage M2_CIBERSORT-ABS	0.0223465	0	0.0233092	0.0650101	0.0641588	0.0480434	0.0422368	0.010316	0.0156071	0.000972499	0	0.0389451	0.00423226	0.0178453	0.0104873	0.0194747	0.0171679	0.0218207	0.0308767	0.0276295	0.0151921	0.0277112	0	0.0201744	0.0177959	0.0186684	0.0179435	0	0.0197011	0.000603055	0	0	0	0.0148482	0.0194131	0.0174882	0	0	0.019961	0.00774469	0.00113163	0.000604259	0.00472083	0.0195164	0	0.00942623	0.0106259	0.0124916	0.0220005
Myeloid dendritic cell resting_CIBERSORT-ABS	0	0	0	0	0.000370287	0.0249657	0.0183131	0	0	0	0	0.00101862	0	0.00940291	0	0	0.0124991	0.0320708	0	0.0173437	0.00613501	0	0.0244327	0	0.00161488	0.00356664	0	0.0150765	0.000414698	0	0.00276411	0	0	0.0178132	0	0.00487456	0.0158463	0.00468854	0	0.00780221	0	0	0	0.0103216	0	0.00401439	0	0	0
Myeloid dendritic cell activated_CIBERSORT-ABS	0.00407753	0.000277692	0	0	0	0	0	0	0	0	0	0	0	0	0.00110848	0	0	0	0	0	0	0	0	0	0	0	0	0	0	0.00567495	0	0	0	0	0	0	0	0	0	0	0	0	0	0	0	0	0.000361348	0	0
Mast cell activated_CIBERSORT-ABS	0.00960988	0	0	0.0264591	0.0186521	0.0124915	0	0.013643	0.0136208	0	0	0.00577749	0	0.00400325	0	0	0.00248511	0.00976879	0.014217	0.0406882	0	0	0.0267971	0.0015717	0	0.00683921	0.007353	0	0.0113946	0	0	0	0	0.00729687	0.0096546	0	0.0481733	0.00256271	0	0	0.00868574	0.0300566	0.011654	0	0	0	0	0.0256345	0.0206878
Mast cell resting_CIBERSORT-ABS	0	0.00599511	0.00569058	0.00749014	0.00170778	0	0.0172172	0	0	0.0144483	0.00430596	0.000699112	0.00547695	0.000226923	0.00804781	0.0242494	0.00545871	0.0146579	0.0196145	0.00492574	0.00101985	0	0.00897733	0.0390821	0.0197117	0	0.0201215	0.0198801	0	0	0.0166394	0.0184496	0.00648328	0	0.0085878	0.00732832	0	0.00899931	0.00347775	0.0167463	0	0.0165582	0.0030992	0.0203407	0	0.0144741	0.0191283	0	0.0153305
Eosinophil_CIBERSORT-ABS	0	0.000564227	0	0	0	0.0190021	0	0	0	4.50958e-05	0	0	0	0	0.00168252	0	0	0	0	0	0.00108973	0	0	0	0	0	0	0	0	0	0.000502525	0.00767118	0	0	0	0	0	0	0	0	0	0	0	0	0	0	0	0	0
Neutrophil_CIBERSORT-ABS	0	0	0.000476148	0.00623468	0	0	0.0026102	0.00201156	0.00338397	0	0.00417732	0.0103275	0	0	0	0	0.0050482	0	0.00414239	0.00755514	0	0.00349646	0.00386815	0	0.0111222	0.00258292	0.00120206	0	0.0114106	0	0	0	0	0.00177272	0.0044149	0	0	0	0.000395616	0	0	0.00781096	0	0.0138006	0	0	0.00109595	0	0
B cell_QUANTISEQ	0.0144776	0.00648184	0.0150543	0.013892	0.0118206	0.0147536	0.0114857	0.0105737	0.0127139	0.0143736	0	0.0171858	0.00790509	0.0201991	0.00939443	0.0121048	0.0198956	0.0125184	0.00887136	0.0104234	0.0107184	0.0114307	0.00827152	0.00723898	0.00413572	0.0133949	0.0151958	0.0054732	0.00911505	0.0111696	0.00412943	0.0150794	0.00954282	0.000152147	0.0117755	0.0102791	0.0302803	0.0294635	0.00562016	0.013001	0.00759647	0.0242576	0.00943423	0.00269646	0.00659963	0.00687341	0.00250516	0.0197623	0.00845958
Macrophage M1_QUANTISEQ	0.0163908	0.0182624	0.0132692	0.0265142	0.0533534	0.0451555	0.0506386	0.0143713	0.0194371	0.0437378	0.0147408	0.0486959	0.0283114	0.0322893	0.0325244	0.0326808	0.0369607	0.0186695	0.0357881	0.0191082	0.0201685	0.0545956	0.010801	0.0264396	0.0417891	0.0412731	0.0428973	0.0243861	0.0301839	0.0151638	0.028418	0.0326827	0.0265921	0.0763617	0.0277796	0.0208522	0.0191963	0.0158736	0.024306	0.0230521	0.0161538	0.0163268	0.0144473	0.0483135	0.017211	0.0295729	0.0362533	0.0273574	0.0325466
Macrophage M2_QUANTISEQ	0.023079	0.0147774	0.00767608	0.029474	0.02103	0.0358455	0.00688569	0.0232978	0.017549	0.0109815	0.00982444	0.0145008	0.00930133	0.0366492	0.0164689	0.0153542	0.0117181	0.0138885	0.0117574	0.0162077	0.00498372	0	0.0162256	0.0105517	0.00619428	0.00552299	0	0.0152857	0.00756106	0.00611097	0	0.00122752	0.00307342	0.00190822	0.0220038	0.015722	0.0205173	0.0332547	0.001615	0.025105	0.00901255	0.0103444	0.019184	0.00715658	0.00513709	0.019441	0.0215075	0.0205387	0.00646479
Monocyte_QUANTISEQ	0	0	0	0	0	0	0	0	0	0	0	0	0	0	0	0	0	0	0	0	0	0	0	0	0	0	0	0	0	0	0	0	0	0	0	0	0	0	0	0	0	0	0	0	0	0	0	0	0
Neutrophil_QUANTISEQ	0.249419	0.296783	0.217531	0.339488	0.300367	0.241642	0.293833	0.213976	0.198744	0.254834	0.188797	0.332831	0.356478	0.251591	0.220634	0.331808	0.320642	0.253403	0.220514	0.326506	0.285089	0.304576	0.290456	0.186664	0.209947	0.259225	0.325997	0.240825	0.383791	0.261275	0.319561	0.305512	0.167893	0.319899	0.246154	0.215519	0.231484	0.180418	0.218515	0.31149	0.209164	0.188502	0.287575	0.392925	0.322904	0.286404	0.282645	0.247807	0.244898
NK cell_QUANTISEQ	0.0350951	0.0253554	0.015315	0.0160849	0.0224536	0.0339994	0.0142825	0.0209927	0.0163064	0.0162379	0.00553692	0.0123286	0.0172531	0.034536	0.0104223	0.0139059	0.0144526	0.0144435	0.0204285	0.0163921	0.0173699	0.0186454	0.0100818	0.030214	0.00794251	0.0161817	0.0139213	0.0159819	0.0140669	0.016574	0.0193987	0.0147944	0.00634139	0.0136936	0.0149335	0.0140119	0.00797677	0.0170657	0.0183037	0.0150206	0.0161183	0.00944959	0.014836	0.0101812	0.0149028	0.0224463	0.0439957	0.0123506	0.0131799
T cell CD4+ (non-regulatory)_QUANTISEQ	0	0	0	0	0.00429215	0	0	0	0	0	0.0624735	0	0	0	0	0	0	0	0	0	0	0	0	0	0.0413853	0	0	0	0	0	0	0.00745087	0.000942078	0.0432458	0	0	0	0	0	0.00990858	0.0237102	0	0	0.0334148	0	0	0	0	0
T cell CD8+_QUANTISEQ	0	0	0	0	0	0	0.00244777	0	0	0	0	0	0	0	0	0	0	0.00372923	0	0	0	0.000421829	0	0	0	0	0	0	0	0	0	0	0.0141499	0	0	0.00841047	0	0	0	0	0	0	0	0	0	0	0	0	0
T cell regulatory (Tregs)_QUANTISEQ	0.023913	0.0189992	0.00711536	0.0310522	0.0432939	0.0267886	0.0343329	0	0.011022	0.0279174	0.0256166	0.039257	0.0130957	0.0452239	0.0177686	0.0297486	0.0341866	0.0297158	0.0294478	0.0196712	0.0132338	0.0313411	0.0198393	0.0127662	0.0593938	0.0198344	0.0261093	0.00727759	0.0254944	0.0114841	0.0299716	0.0273431	0.0205389	0.0124612	0.0184237	0.0186574	0.0275474	0.0321612	0.012203	0.0331099	0.0305849	0.0443126	0.0326958	0.028697	0.0289512	0.0386941	0.0248303	0.0114359	0.0187159
Myeloid dendritic cell_QUANTISEQ	0	0	0.00300682	0	0.00546446	0	0	0	0.00205883	0.00434513	0.00299317	0.00292657	0	0	0	0	0	0.00118423	0	0.00302181	0.00520515	0	0	0.0122785	0	0	0.00964399	0	0	0	0	0.00517327	0	0	0	0	0	0	0	0	0.00540608	0.00381101	0.00271913	0.00472059	0	0	0	0.0113482	0.00311556
uncharacterized cell_QUANTISEQ	0.637626	0.619341	0.721032	0.543495	0.537925	0.601815	0.586094	0.716788	0.722168	0.627572	0.690018	0.532274	0.567655	0.579511	0.692787	0.564398	0.562144	0.652448	0.673193	0.58867	0.643232	0.578989	0.644324	0.713847	0.629212	0.644568	0.566235	0.69077	0.529788	0.678223	0.598521	0.590736	0.750926	0.532278	0.65893	0.696548	0.662998	0.691763	0.719438	0.569313	0.682253	0.702996	0.619108	0.471894	0.604295	0.596568	0.588263	0.6494	0.67262
Myeloid dendritic cell activated_XCELL	0.0778383	1.01568e-18	0.0162831	0.382448	0.34739	0.432048	0.522867	0.0128784	0.0687385	0.0778263	0	0.566923	0.015578	0.187756	0.0183248	0.345298	0.166337	0.27931	0.227295	0.234748	0.0975097	0.220253	0.0984931	0.245022	0.0393795	0.410758	0.182944	0.071708	0.328723	0.00598887	9.20205e-19	0.0396069	1.71611e-20	0.310218	0.0661627	0.114541	0.335333	0	0.121739	0.0912173	1.03345e-18	0.0724418	0	0.177662	7.37214e-19	0.131027	0.0823312	0.217927	0.257589
B cell_XCELL	9.35149e-19	7.50001e-19	1.03757e-18	1.77717e-20	1.19984e-18	1.25943e-18	0	0	1.45593e-18	0.0365939	0.0138244	0.0298371	2.3256e-19	3.4092e-19	0	1.08372e-18	0	0.0162861	0	2.23544e-18	0	0.0570673	1.86226e-18	0	6.0771e-19	2.78828e-19	0.00499955	0	0	0	0	0.0199465	0	0.0129681	0	0.00759573	0.0147484	0.00664088	3.25988e-18	0.0132597	8.17144e-19	0.0177218	1.75054e-19	0.00578676	0.00248091	0	1.28821e-18	0	4.82331e-18
T cell CD4+ memory_XCELL	0	0	0	0	0	0	0	0	2.03862e-19	0.00338315	0.0135983	0	1.6412e-19	2.66311e-18	0	0	2.1504e-20	0.000482796	0	0	1.07658e-19	2.34983e-21	0	0	0	0	0	0	0	0	0.00844384	7.62178e-20	0.00181697	0.0127714	0.00677589	0.00511131	4.38896e-20	0	0	1.18979e-21	0	0.00656234	0.000404112	0	6.99455e-22	6.61759e-21	0	0.00167389	0
T cell CD4+ naive_XCELL	0.00342116	3.28599e-18	4.09524e-18	0	5.27298e-19	6.70442e-18	2.78696e-18	0	4.45217e-18	0	0	0	0	3.17599e-21	3.14619e-18	0	1.29173e-18	5.41691e-21	1.23542e-18	0	1.38607e-19	0	0	0	0	0	0	4.78352e-18	5.60309e-18	3.34402e-18	2.75455e-18	6.44397e-18	5.10337e-18	6.80826e-18	0	0	1.34889e-18	0	1.42593e-18	0	2.0822e-19	0	0	0	1.15221e-18	0	4.91247e-18	0	6.76164e-18
T cell CD4+ (non-regulatory)_XCELL	2.46273e-18	6.26884e-19	8.05006e-19	0	1.96282e-18	0	0	0	0	0	0.0136419	0	6.08009e-18	2.6033e-19	0	6.9213e-18	0	1.11338e-19	1.31893e-18	9.69463e-19	0	0	0	0	1.42511e-18	2.62171e-18	2.75339e-18	0	1.83288e-18	0	0.00370053	0	0	3.01075e-20	6.04824e-19	7.1001e-21	2.13207e-19	0	1.67023e-18	0	1.28699e-18	0	3.65083e-20	9.26114e-20	0	7.47323e-20	6.71742e-19	4.79527e-19	0
T cell CD4+ central memory_XCELL	0.0151834	5.30221e-18	0	2.69012e-19	0	7.74583e-18	0	0.016246	9.24179e-18	0	8.56105e-19	0	0	0	5.26915e-18	0	2.70355e-18	0	0	8.49914e-19	0	3.11989e-18	0	7.79433e-18	3.24614e-18	8.76191e-18	0	5.76429e-20	0	5.23165e-18	2.17447e-18	1.35966e-18	2.08067e-18	1.58471e-18	0	3.27273e-19	2.78839e-18	0.0240176	4.55538e-18	2.47633e-18	0.00808559	3.24853e-18	0	5.28684e-18	0	4.06395e-18	0	0	2.41055e-19
T cell CD4+ effector memory_XCELL	1.5939e-18	0	0	0	3.20187e-18	2.24899e-17	8.30577e-18	1.2306e-18	1.17988e-17	6.67444e-18	6.5463e-18	3.02621e-18	1.4461e-17	1.48258e-18	1.3541e-17	6.65972e-18	0	2.22926e-18	0	5.71342e-18	2.39312e-18	1.41675e-17	0	0	0	3.33676e-18	9.76066e-18	0	1.43257e-17	2.06459e-17	0	9.47624e-18	0	9.76125e-19	6.11579e-18	0	0	0	2.95079e-18	0	0	6.95195e-18	6.4282e-18	7.52254e-18	1.72544e-17	4.14207e-18	4.68361e-18	2.51657e-18	0
T cell CD8+ naive_XCELL	0.00238388	0.00710901	0	0	4.06333e-20	0	0	0.000206426	0.00807388	2.95473e-22	0.015912	5.62774e-19	1.20198e-19	0	8.44441e-19	2.54396e-20	4.27706e-05	0.00303733	0	0.000163348	2.04935e-21	0.00191445	0	0.00101408	4.81317e-19	0	0	5.82055e-20	0	0.000984071	0.00513778	1.77271e-19	0.000143252	0.00749602	0.00320948	0.00503798	0	0.000155181	0.00747041	0	0.00497861	0.00129923	0	0	0.0124305	2.81087e-19	0	0.0114222	0
T cell CD8+_XCELL	0.00126445	0.0110987	3.82166e-20	0	0	4.17867e-18	0	0.00681325	0	2.71337e-18	0.0137632	5.72125e-18	7.26749e-18	0	2.62057e-19	1.34487e-18	9.87326e-19	0.018007	4.05616e-18	8.30305e-19	0	6.0874e-19	7.9178e-19	0	0	0	2.95949e-19	5.11243e-18	6.22661e-18	2.41985e-19	0.0121764	0	5.73663e-18	0	6.43649e-18	0.00687366	6.10631e-18	0.0247665	0	2.40399e-19	0.0168667	5.5672e-19	0.00524174	0	0	0	0	0	1.61123e-18
T cell CD8+ central memory_XCELL	0	5.42849e-20	1.56092e-18	2.25944e-18	0	1.85164e-18	1.9981e-18	0	2.51278e-18	0.0022141	0.0213642	0	3.35998e-18	0.00697304	0	3.97639e-19	3.71911e-19	0.00860542	1.11948e-17	3.07521e-19	0	0	6.1379e-19	3.22363e-19	0	1.71483e-18	1.2993e-18	9.46918e-19	1.46251e-19	1.92991e-17	0.00190739	9.15386e-19	0	0.00409783	2.58087e-19	0.0082727	0.00275367	0.00753847	1.9505e-18	0.0115438	0.000498363	0	2.39116e-19	0.00338022	0.00324734	0	4.92438e-20	3.97906e-19	1.42894e-18
T cell CD8+ effector memory_XCELL	1.9876e-18	0	8.88302e-19	0	0	0	7.1233e-18	0	4.89098e-18	5.27867e-18	1.86137e-18	1.79483e-18	0	0	0	5.04619e-18	0	8.70352e-19	0	0	0	3.67827e-18	0	0	2.02487e-18	0	4.14585e-18	1.63754e-17	0	0	1.00498e-18	1.07253e-17	0	1.62376e-18	0	1.15886e-18	0	0	0	1.38236e-18	3.23593e-18	0	0	0	1.07815e-18	0	0	2.38901e-19	6.91149e-18
Class-switched memory B cell_XCELL	0.00442651	0.0135367	0	6.91491e-21	0.0204233	0.0464958	0.00454373	0.0101244	0	1.99254e-19	0.0399052	0.00260698	2.21119e-18	3.95172e-18	5.60821e-19	0	1.5508e-19	0	0	0	0.00916449	0	0.00574874	2.70003e-19	0	0	0	0	0	0.010937	0.00389008	2.58622e-20	0	0	7.82937e-19	0.00304179	0	0.0114398	6.06715e-19	0.0149915	0.0276933	0	0	0.00488383	0.00557397	0.0110655	0.0109309	8.79605e-20	1.43512e-19
Common lymphoid progenitor_XCELL	0.00796191	0.020809	0.0134163	0.000374673	0.0193367	0.00422813	0.0291263	0.0141355	0.0294251	0.0509564	0.106713	9.21476e-19	0	0.00672565	0.0122754	0.013975	0.0502829	0.0256667	0.0142972	0.0342515	0.00610096	0.0629696	0.0338701	0.0717143	0.0343429	0.0671319	0.0188534	0.0406165	0.042909	0.0234831	0.0558168	0.00674484	0.0777249	0.108978	0.0764276	0.0652812	0.0315229	0.00265744	0.107826	0.0174988	0.0132412	0.0366323	0.00167322	0.015043	0.0170832	0.0101307	0.0275917	0.041515	0.0597942
Common myeloid progenitor_XCELL	3.20324e-19	0	0.00108426	0	0	0	3.28802e-18	1.74942e-18	1.68907e-18	0	7.66831e-19	0	0	3.75201e-18	0.0070219	0	0	0	0	6.07972e-20	0	0	0	5.54724e-18	9.2198e-18	9.39959e-19	0	0	0	0	0	5.75585e-19	0	0	4.40342e-18	1.49909e-18	7.34944e-18	0	0	2.14681e-20	0	0	1.91279e-18	0	0	0	0	9.91798e-18	4.89682e-18
Myeloid dendritic cell_XCELL	0.00259816	1.45599e-19	9.60149e-19	0.0182484	0.0113627	0.0171797	0.0246808	1.65729e-20	1.03158e-19	1.14801e-19	5.60223e-19	0.0386545	0	0.00562086	0	0.00794322	0	0.0129152	0	0.00529997	0	0	0	0.00569013	0	0.00334949	0.00356949	1.95056e-20	0.00505418	7.54299e-19	1.72881e-19	1.7376e-18	0	0.000339972	1.0339e-18	0.00183005	0.00734512	0	0	0.00341167	5.93991e-20	0	2.86606e-19	0.00445996	1.66805e-18	6.14154e-20	0	0.00227002	0
Endothelial cell_XCELL	0.0151344	0.00270371	0.00215224	0.0177399	0.0143731	0.0475779	0.014122	3.06928e-20	0.0102452	0	0.00324368	0.0505897	0.0158879	0.0111981	0.0197499	0.0564179	0.0109226	8.89425e-20	0.00580758	0.0223201	0.0274977	0.00251986	0.0138372	0.00370432	1.24382e-20	0.00176242	0.00887053	0	0.0225624	0.00564824	0	1.54763e-19	0.00245403	0	0.029413	0.00506234	0.000812838	0.00298252	0	0.0167474	0.00827117	0.00593549	0.0265346	0.00346321	0.00606958	0.0173661	0.0295961	0.0101416	0.0150456
Eosinophil_XCELL	0.0135744	0.054248	0	0.0149783	0.0197154	0.0156471	5.35894e-19	0.0115744	1.94119e-19	1.36767e-18	6.51164e-20	0.00696995	0.00120244	0.0227005	0.00210076	0.00411	2.35123e-18	0	0.00957977	6.8718e-19	0.00749784	0	1.19477e-18	0	2.23033e-18	0	4.5872e-18	0.00317154	0	0	0.0085655	0.000875333	0	0	1.6745e-18	0.000492165	0.0157655	0.00996566	0	0.008113	0.00781129	0.0448797	0	0.0297978	0.00013693	0.0129241	1.81848e-18	0	1.03114e-17
Cancer associated fibroblast_XCELL	0.0521805	0	2.76609e-18	0.0252611	0.0823878	0.143895	0.0359028	0.0289449	0.0020954	5.45653e-18	1.00184e-17	0.0405536	0.0047164	0.0266862	6.2036e-18	0.0623696	8.51162e-19	0	0.00191996	0	0.00569811	0	0.0401393	1.73718e-17	9.5603e-18	0.0137586	7.95611e-19	6.82673e-18	1.86042e-18	0.0313246	0	0	1.08808e-17	8.00632e-18	0.0743814	1.27246e-19	2.735e-18	0	0	0	0.0245164	6.76807e-18	7.4374e-18	5.8056e-18	0.00853608	0	7.85247e-19	0.029798	0.0897067
Granulocyte-monocyte progenitor_XCELL	0	1.92148e-18	2.14876e-17	0	7.35584e-19	8.46116e-19	6.48179e-18	0	0	1.25127e-17	4.68607e-18	0	0	0	0	0	1.79498e-18	0	0	4.70329e-18	1.74311e-17	0	0	3.57486e-18	0	2.8272e-18	0	6.77392e-18	1.09356e-17	7.27646e-18	4.05223e-19	0	0	0	0	0	4.83125e-18	0	0	0	2.09747e-18	0	0	0	0	0.000103161	9.63152e-18	2.32158e-18	0
Hematopoietic stem cell_XCELL	0.260378	0.117739	0.269321	0.225684	0.264473	0.35997	0.137951	0.0992752	0.257229	0.0370925	0.0726835	0.161283	0.0707833	0.218659	0.0779348	0.278959	0.136451	0.0480888	0.22594	0.208211	0.272841	0.0616606	0.154195	0.0774685	0.102769	0.0972392	0.0448038	0.0247382	0.070885	0.266028	0.100468	0.0796936	0.0194068	0.0275729	0.295921	0.0578072	0.0186517	0.0134932	0.124127	0.0462258	0.283315	0.0230092	0.12156	0.0786566	0.0507313	0.107237	0.12456	0.207289	0.326218
Macrophage_XCELL	0	3.3547e-21	2.47572e-18	0.015824	0.0276732	0.0506405	0.00786616	0	8.53064e-19	2.77599e-20	0.000195529	0.0316139	1.40121e-18	2.11468e-18	0	0.00616663	0.00791569	0.000944671	0.00689967	0.00907478	4.75034e-19	1.22893e-19	5.88601e-20	0.0190492	3.01814e-19	0.0295254	1.58516e-19	0	0.00559681	0	6.82492e-20	0	0.00120262	0.00612282	0.00695026	0.0022809	0	0	0.0110803	0.0055416	2.32897e-18	0	0	0	0	2.78787e-19	6.87147e-19	0.00909513	0.00840314
Macrophage M1_XCELL	0.00483893	0.00125798	0	0.024695	0.0348735	0.0353306	0.0174094	0	0	0.00292727	0	0.0271016	1.66693e-19	0.00951998	0	0.00771697	0.00881915	0.0043388	0.0161032	0.0101611	0.00127677	0.0028099	0.00535804	0.00861199	2.93409e-20	0.0200076	0	1.17324e-19	0.0175208	0	1.00771e-19	0	0.00267567	0.00575779	0.00528014	0.00507195	0.00686918	2.59943e-19	0.00958621	0.00667951	0	0.00158347	7.93266e-20	0.00345779	0.00160316	0.00869873	0.00373807	0.0152146	0.0167497
Macrophage M2_XCELL	0	0.000274421	0.00319097	0.0167668	0.00683429	0.0592105	2.05298e-20	0.00494524	0	0.00533785	0.000841862	0.0193485	0.0014711	0	0.00692162	0.0290089	0.0210885	0.00776185	0.0283335	0.00636501	0.00565717	0.0177948	0.0100305	0.0151838	0.00143335	0.0244066	0.0164599	0.0231958	0.00260373	3.78716e-19	0.00261191	1.60895e-20	0.000839514	0.0420729	0.0143588	0.00657413	0.00687756	0	0.00624848	0.0105318	1.0448e-20	0.00337938	0.0055134	0.00283592	0.00187957	3.27643e-21	0	0.00713567	0.0315443
Mast cell_XCELL	0.00164276	0.0226487	0.00952762	0.0104579	0	0	0	0.00657178	0.00720041	0.019603	0.0076098	0.00660803	0.00615616	0.00216646	0.0110902	0	0.00307194	0.00858333	9.27879e-20	0.00375764	0.00581745	2.0213e-19	0.00559014	0.00281863	0.00922196	0	0.00705169	0.00336847	0.0118321	0.00404204	0.0125073	0.0166194	0.00321762	0	1.07346e-18	0.0105003	0.00672827	0.0204042	0	0.0166248	0.0106493	0.0206616	0.0192767	0.0147184	0.016249	0.0107829	0.00943991	0.00799527	0
B cell memory_XCELL	0	1.18738e-18	1.29966e-18	0	2.82305e-18	0	0	0	0	0.00711432	8.26389e-18	0	2.93721e-18	1.05906e-18	0.00574219	7.11484e-18	0.00313137	0.0149023	6.02915e-18	3.48073e-18	0	8.26611e-20	0	2.70234e-20	1.38401e-18	3.59225e-19	0.00254207	1.39117e-18	0.00178604	0	0.0021875	0.0076753	0.00271952	0.00539448	4.5187e-18	0.0131444	0	0	0	4.12438e-19	0	0.0124386	0	0.00772316	0.0043554	5.97815e-18	5.33378e-19	7.22182e-18	0
Monocyte_XCELL	8.48666e-19	2.9007e-18	0	0.00296717	0.00125716	0.0347704	0.000292164	0	0	1.83834e-18	6.69623e-18	0	6.8006e-18	0	0	0	0	0.0119269	7.86831e-18	0	0	0	4.66275e-18	0.00658641	0	0.00622076	1.22785e-17	5.59472e-18	9.40456e-18	0	0	4.50376e-19	0	0.00505944	3.55237e-18	0	8.59271e-19	0	0	0.00300186	0	1.18269e-18	0	0	0	2.66586e-18	2.0168e-19	1.47126e-18	0
B cell naive_XCELL	7.87748e-19	0	0	0	8.14183e-18	7.17601e-18	0	2.08389e-18	4.56027e-18	0	5.25061e-18	0	0	3.80181e-18	0	0	0	1.54889e-19	3.5474e-20	1.12975e-18	4.5934e-18	2.78863e-18	0	0	0	1.45902e-18	0	0	2.91587e-19	5.17194e-18	8.83206e-19	5.93045e-20	0	0	0	0	0	0	0	0.001001	0	0	7.81714e-19	4.02891e-19	9.79024e-19	0	1.05457e-18	0	0
Neutrophil_XCELL	1.75189e-19	0	0	0.00195773	2.38163e-19	0.00355876	0.00375994	3.46761e-19	1.0314e-18	0.00302182	0	0.002813	0	2.5524e-19	0	0.00424425	1.76389e-19	5.32571e-19	0.00143403	1.12826e-21	0	1.6499e-19	0	1.48218e-19	0	0	0	6.63061e-19	0.000121156	0	0	7.84053e-21	0	0	2.61089e-18	0	1.20844e-18	1.41902e-19	2.20499e-19	0.00184781	0	0	1.35798e-18	0	0	0	0.00203026	0.00111328	0
NK cell_XCELL	0	0	0	6.53174e-18	5.24942e-18	1.3037e-18	0	6.09996e-18	0	1.11705e-17	1.67655e-18	0	0	0	2.82965e-18	0	2.63476e-18	3.25718e-18	7.2856e-18	4.06058e-18	1.22046e-17	0	1.67466e-17	0	1.94639e-17	0	6.77065e-18	1.06371e-17	0	0	0	0	1.5852e-17	2.36832e-18	0	8.04941e-19	6.15998e-18	5.91734e-18	0	0	1.60122e-18	0	0	4.93635e-18	0	0	0	8.428e-19	2.44359e-18
T cell NK_XCELL	0.019709	0.00194611	0.0215546	0.0117501	6.36067e-19	0.0285817	0.0168834	0.0365001	0	0	0.00654297	0.0239306	0.0281606	0.00531886	0.00796317	0.0240263	0.0384894	0	0.0391722	0.00804122	0.0290666	0	0.00241155	0.0280503	0	0.0183716	0.0200431	0.0377397	0	0.084098	0	0	0	0	1.65024e-18	0.0294959	0.0279675	0.0223033	0.0104102	0.000641421	0.00398454	0	2.3448e-18	0.00163818	0.000577236	0.018066	0.010165	0	0.00126205
Plasmacytoid dendritic cell_XCELL	0	0	0	0	0	0	0	0.0195841	0.00749981	0.0010352	0.00872399	0	0	8.59795e-18	0	0	0.00100466	3.90048e-18	5.5218e-18	0	1.00207e-17	0.0184112	0	0	1.68582e-18	0.0977172	0	0.00163986	0.0341069	6.08556e-18	0.00766222	0	1.20914e-21	0.0048326	5.92561e-18	0	0.0175779	0	0.0118521	0	0	0.00326487	0.00710535	0	0.0278292	1.73815e-18	0	0.0731426	2.60648e-18
B cell plasma_XCELL	0.00501842	0.00522707	0.00386888	0	1.18789e-18	0	0.00745467	0.0122213	0.000532873	0.0103474	0.0134865	0.0045079	2.7031e-20	0.00675973	0.0110239	0.00159802	0.0110115	0.0105734	0.00485098	0.00539803	0.00704981	0.00502769	0.00298671	0.0478167	0.00140524	0.0176591	0.00565253	0.029165	0.00268433	0.00229362	0.00357157	0.000574381	0.014102	0.0103163	0.00821156	0.00578201	0.0179843	0.0249266	0.00879487	0.00936329	0.000851868	0.00544805	0.001619	0.00656732	3.33195e-19	0.00392783	0.00900368	0	0.00223932
T cell gamma delta_XCELL	1.02418e-18	0	9.98861e-18	0	0	1.46906e-19	3.55108e-18	0	4.75719e-18	0	1.27841e-17	7.69233e-18	0	1.12196e-17	1.88985e-17	1.23067e-17	0	0	0	0	3.76455e-17	1.42177e-17	0	0	2.18193e-18	0	0	0	2.00867e-17	2.13861e-17	0	1.32116e-17	1.83172e-17	0	3.52215e-17	0	0	0	0	1.15406e-17	0	0	9.22807e-18	1.70767e-20	1.83017e-17	0	0	8.62171e-18	0
T cell CD4+ Th1_XCELL	0.0342824	0.0610185	0.0727059	0.0263507	0.0150111	0.00207721	0.0396856	0.0495316	0.0500917	0.00721585	0.10624	0.0440661	0.0351747	0.0263997	0.0560147	0.0267678	0.0212035	0.0521529	0.0716484	0.0428856	0.0472956	0.0409141	0.0673181	0.0458927	0.0827187	0.0940518	0.0676853	0.071098	0.0572578	0.085289	0.053474	0.0322243	0.0910307	0.0625676	0.0384697	0.0454204	0.0712069	0.0163615	0.0575647	0	0.0453035	0.0763523	0.0266623	0	0.0388979	0.0557944	0.0734641	0.0616375	0.0112358
T cell CD4+ Th2_XCELL	0.048241	0.103109	0.172961	0.00327177	0.208994	0.0536567	0.258335	0.0957873	0.200143	0.316384	0.304253	0.101825	0.160419	0.129513	0.221407	0.0824955	0.194243	0.134594	0.0815525	0.174999	0.0505902	0.279863	0.231989	0.351462	0.149765	0.174539	0.125546	0.120336	0.265994	0.138014	0.15079	0.232503	0.357046	0.402662	0.190815	0.19967	0.288565	0.120199	0.252851	0.0971504	0.0468468	0.4131	0.161332	0.341454	0.288372	0.2142	0.295201	0.248763	0.207829
T cell regulatory (Tregs)_XCELL	0	3.32833e-18	4.71862e-18	2.98956e-20	2.65987e-19	0.00295196	0	0	0	0	0	0	0	0	7.39401e-18	5.11143e-20	0	1.68139e-19	4.42683e-19	0	1.3296e-17	5.07105e-18	1.18259e-17	2.23045e-17	8.43016e-18	0	0	1.46517e-17	0	7.40461e-18	0	0	0	0	4.095e-17	6.03082e-18	0	0	0	0	1.27657e-18	2.49429e-18	9.07294e-20	0	0	0	0	0	0.00182072
immune score_XCELL	0.0127199	0.0586636	0.00635174	0.0429557	0.0400056	0.0811977	0.0243994	0.0166396	0.00480027	0.0394791	0.0326899	0.0776644	0.00490573	0.0203252	0.00879398	0.0149761	0.00732509	0.0457755	0.0119423	0.0120883	0.00887686	0.0380449	0.00372676	0.0227629	0.00614797	0.0260638	0.0104138	0.00436001	0.0150695	0.0026947	0.0246331	0.0249608	0.00294683	0.0163269	0.0046335	0.0197152	0.0297249	0.0411848	0.00738689	0.0345336	0.0235516	0.0555087	0.0163456	0.0365087	0.0125779	0.0158046	0.00764678	0.0136491	0.0056021
stroma score_XCELL	0.0336574	0.00135186	0.00241764	0.0215005	0.0497288	0.0996473	0.0266763	0.0147841	0.00707981	2.72827e-18	0.00162184	0.048413	0.0104409	0.0189422	0.0150665	0.0750286	0.0186161	4.44713e-20	0.043137	0.0111601	0.0192794	0.00341609	0.0269883	0.00185216	4.78637e-18	0.0102913	0.0157912	0.0174642	0.0112812	0.0200058	0	0.000177868	0.00146226	0.0262099	0.053435	0.00253117	0.000406419	0.00149126	0.000712935	0.00837371	0.0163938	0.00296775	0.0132673	0.00173161	0.00776798	0.00868303	0.014798	0.0199698	0.0618792
microenvironment score_XCELL	0.0463773	0.0600155	0.00876938	0.0644561	0.0897345	0.180845	0.0510757	0.0314238	0.0118801	0.0394791	0.0343117	0.126077	0.0153467	0.0392674	0.0238605	0.0900047	0.0259412	0.0457755	0.0550793	0.0232483	0.0281562	0.041461	0.030715	0.0246151	0.00614797	0.0363551	0.026205	0.0218242	0.0263507	0.0227005	0.0246331	0.0251387	0.00440909	0.0425368	0.0580685	0.0222464	0.0301313	0.0426761	0.00809982	0.0429073	0.0399454	0.0584764	0.0296129	0.0382403	0.0203458	0.0244877	0.0224448	0.0336189	0.0674813
B cell_EPIC	0.0378023	0.0250372	0.0259512	0.0308214	0.0292923	0.0372975	0.0283444	0.0114995	0.0237389	0.027731	0.0161846	0.0351206	0.0251173	0.0414526	0.0286546	0.0352858	0.0361455	0.0335978	0.0349794	0.0293306	0.0281742	0.0259424	0.0308503	0.0166777	0.024041	0.036701	0.0328855	0.0189038	0.0316969	0.0134339	0.0209041	0.0317991	0.0165849	0.0293471	0.0194735	0.0340057	0.0253025	0.030869	0.029012	0.0335011	0.0207746	0.0219043	0.0273374	0.0181685	0.0106421	0.0285839	0.020937	0.0365041	0.0243962
Cancer associated fibroblast_EPIC	0.0131265	0.0109763	0.0124492	0.0146114	0.0142688	0.014778	0.0137229	0.0117774	0.0134904	0.0131372	0.01227	0.0135454	0.0115765	0.0133509	0.0119041	0.0146444	0.0123415	0.00966678	0.0136163	0.0128574	0.0145959	0.0133384	0.0134275	0.011611	0.0132892	0.0123677	0.0122985	0.00863003	0.0137811	0.0133373	0.00975798	0.0129708	0.01267	0.012974	0.013994	0.0103023	0.0132506	0.00894133	0.0127507	0.010663	0.0140807	0.0121411	0.0124818	0.0137043	0.0119729	0.0130901	0.0145341	0.0137808	0.0153984
T cell CD4+_EPIC	0.225608	0.246474	0.19131	0.251905	0.243172	0.214669	0.225907	0.217179	0.22636	0.237398	0.204547	0.251607	0.224144	0.22894	0.236374	0.233104	0.227238	0.20251	0.225493	0.226759	0.233578	0.223082	0.210138	0.234983	0.227406	0.212696	0.21536	0.221748	0.239118	0.200297	0.212184	0.252107	0.189213	0.222918	0.192799	0.211036	0.268963	0.22887	0.191253	0.248168	0.22018	0.230861	0.235288	0.267132	0.238828	0.24286	0.237022	0.209058	0.224663
T cell CD8+_EPIC	0.0848264	0.0620467	0.0863093	0.0643869	0.0775587	0.0762944	0.100975	0.0633169	0.0556728	0.0673991	0.0507131	0.0897876	0.0860391	0.093608	0.055638	0.0908441	0.0937405	0.104197	0.0931103	0.0885789	0.065553	0.0993092	0.0858485	0.0759751	0.0808413	0.0997627	0.0878004	0.0820547	0.0855584	0.0791924	0.0818975	0.0614098	0.103752	0.0897669	0.085354	0.106846	0.0605162	0.091903	0.0926158	0.077082	0.0481032	0.0458792	0.0511936	0.0804251	0.0369016	0.0678675	0.0868299	0.0784005	0.076826
Endothelial cell_EPIC	0.124688	0.101807	0.114713	0.125905	0.126128	0.137237	0.119044	0.0976465	0.122974	0.104639	0.122408	0.134724	0.120452	0.122719	0.114906	0.136607	0.118375	0.0976369	0.116093	0.124252	0.129488	0.11406	0.117768	0.116197	0.109972	0.110184	0.118228	0.0848332	0.127461	0.119722	0.10123	0.108956	0.111654	0.106559	0.132834	0.116976	0.114684	0.109968	0.105231	0.122151	0.121261	0.115337	0.128742	0.12074	0.110006	0.123715	0.129623	0.123445	0.125843
Macrophage_EPIC	0.00672282	0.00544193	0.00645845	0.00929015	0.00865217	0.00905753	0.0091348	0.00652158	0.00700988	0.00749022	0.00668051	0.0091081	0.00701399	0.00734438	0.00665956	0.00906319	0.0077916	0.00859224	0.00897146	0.00801096	0.00760847	0.00862401	0.00758681	0.00885193	0.00752571	0.00864826	0.00804698	0.00724443	0.00843781	0.00634791	0.00546163	0.00702334	0.00610358	0.00825862	0.00747505	0.00752466	0.00826387	0.00622917	0.00768911	0.00754249	0.00651754	0.00802084	0.00689641	0.00800282	0.0062205	0.00752319	0.00746588	0.00840626	0.0082888
NK cell_EPIC	4.37575e-10	9.17037e-11	2.7666e-11	3.94317e-09	1.8095e-10	3.55437e-10	7.88224e-10	9.76242e-11	8.83097e-11	3.22971e-10	2.01122e-10	5.13799e-08	3.7621e-08	1.49631e-10	1.22876e-10	1.02112e-07	4.20043e-11	2.00125e-10	2.95537e-11	1.68746e-10	1.29474e-09	2.30286e-12	2.35129e-10	3.70426e-10	1.59737e-10	3.68289e-10	1.05462e-09	5.11216e-10	7.09843e-11	2.29585e-10	2.47745e-10	8.29337e-09	1.98132e-08	1.79695e-09	7.1735e-11	2.54402e-12	3.25182e-09	1.89003e-10	3.95792e-10	7.4622e-11	7.7713e-11	6.99513e-10	2.9881e-10	6.04735e-08	2.1141e-11	7.91891e-09	9.33909e-10	7.24772e-11	5.06988e-11
uncharacterized cell_EPIC	0.507226	0.548217	0.562809	0.50308	0.500928	0.510667	0.502872	0.592059	0.550754	0.542206	0.587197	0.466108	0.525658	0.492584	0.545864	0.480452	0.504368	0.543799	0.507737	0.510211	0.521003	0.515645	0.534382	0.535705	0.536925	0.51964	0.525381	0.576586	0.493946	0.56767	0.568565	0.525734	0.560023	0.530177	0.54807	0.513309	0.50902	0.52322	0.561448	0.500893	0.569083	0.565856	0.53806	0.491828	0.585429	0.51636	0.503588	0.530405	0.524586
T cell_MCPCOUNTER	7.00258	6.31955	5.96293	6.31637	7.57527	6.71167	6.84948	5.44695	5.33542	5.15242	5.66088	6.2598	5.95218	7.26823	5.42938	6.41853	6.15128	6.30408	6.7259	6.02442	5.60735	6.41413	6.54683	5.32692	6.48135	6.50038	5.8909	5.57053	6.58752	6.27555	5.82087	6.46142	4.51435	4.88253	4.98835	6.2921	5.32627	5.65853	5.74593	5.46793	6.2293	4.77687	5.19342	5.60122	5.06153	5.98355	6.1993	5.34042	6.08853
T cell CD8+_MCPCOUNTER	6.2003	3.8964	6.4168	3.5594	5.0842	4.7824	7.5554	3.8902	2.7997	3.8995	2.8305	5.9784	5.993	6.881	3.0661	6.1959	6.6444	7.8424	7.1418	6.2312	3.8311	7.5748	6.2364	4.5222	6.0912	7.2328	6.1616	5.9423	6.0524	5.6228	6.1143	3.5428	8.3728	6.3631	6.0797	8.1287	3.0975	6.9753	6.1445	5.0971	2.6069	1.9506	2.3196	5.2327	1.2216	3.9721	6.3213	5.5128	5.0088
cytotoxicity score_MCPCOUNTER	3.8619	2.219	3.0961	7.1802	5.788	2.2003	7.462	3.4536	4.4509	4.5809	1.8266	8.6471	6.9866	4.9889	3.0661	7.3274	7.2059	4.0825	6.4918	5.1034	5.5445	7.1874	3.8118	5.7773	4.7412	8.05	6.0036	4.8307	7.5365	5.0853	4.445	4.7509	5.0092	8.3655	3.0711	5.1168	10.4886	6.1967	4.9097	5.0139	0.5103	4.2795	3.5209	8.3681	1.4731	4.5935	6.0175	3.4073	5.4775
NK cell_MCPCOUNTER	2.1325	2.219	1.2467	6.0736	3.151	5.2764	4.3561	2.1106	1.4349	5.1786	0.594	3.3303	3.3423	7.5307	0.8289	4.1139	4.0343	2.6586	4.4677	3.3973	2.7113	6.5615	4.2384	2.2769	2.5428	4.0421	3.8701	1.1935	4.0818	1.5438	3.2452	5.8086	3.783	7.2783	4.4781	5.5515	3.5606	3.7255	2.2321	3.7845	0.8864	2.3486	0.9986	7.4104	0.5301	9.1408	7.8315	4.2968	3.5354
B cell_MCPCOUNTER	7.35965	5.71875	6.03825	6.2363	5.8223	7.1424	5.80325	3.14985	4.80505	6.01105	4.1324	7.40775	5.3552	7.99455	5.191	6.8709	6.69475	7.33	7.62555	6.7294	6.128	6.4016	5.55335	2.1032	6.3406	6.5968	6.24445	5.46145	6.9395	3.9245	5.1224	6.50175	4.98035	5.63855	3.77365	6.30575	4.2622	6.1424	5.3358	6.6049	5.2135	4.5765	5.2883	3.2062	1.9369	5.7754	4.20625	7.2306	5.3062
Monocyte_MCPCOUNTER	7.22027	4.5892	6.58323	8.79863	8.59635	8.98163	8.80478	6.15208	6.94792	6.59202	5.56452	8.84733	6.23062	7.36337	6.17987	8.10347	7.38618	7.55398	8.00192	7.64117	7.33527	7.88822	7.24785	7.62072	6.6997	8.157	7.63017	6.0518	8.31083	6.50937	5.39103	6.60595	5.33222	7.08118	7.18055	6.76728	7.79147	4.37503	6.7509	6.71648	6.3571	7.01722	6.3697	7.7392	5.95788	6.9604	6.7189	8.61328	8.30187
Macrophage/Monocyte_MCPCOUNTER	7.22027	4.5892	6.58323	8.79863	8.59635	8.98163	8.80478	6.15208	6.94792	6.59202	5.56452	8.84733	6.23062	7.36337	6.17987	8.10347	7.38618	7.55398	8.00192	7.64117	7.33527	7.88822	7.24785	7.62072	6.6997	8.157	7.63017	6.0518	8.31083	6.50937	5.39103	6.60595	5.33222	7.08118	7.18055	6.76728	7.79147	4.37503	6.7509	6.71648	6.3571	7.01722	6.3697	7.7392	5.95788	6.9604	6.7189	8.61328	8.30187
Myeloid dendritic cell_MCPCOUNTER	7.4479	4.0315	6.0189	7.3615	7.8633	7.9788	7.139	5.0718	6.5125	5.3331	4.8589	7.6162	5.2147	7.0106	4.6251	7.4416	6.4754	6.7963	5.978	6.6662	6.3213	6.695	6.4347	6.3823	6.2897	8.2761	6.1109	5.4978	7.3896	6.2856	4.5532	5.3243	4.9443	6.6565	7.6337	6.527	5.9034	6.9927	7.0447	6.3935	6.2738	4.7654	6.5285	6.6174	4.668	6.0041	6.256	7.3408	7.9347
Neutrophil_MCPCOUNTER	8.38359	8.01216	7.74541	8.18983	8.02193	8.80099	8.01317	7.43183	7.57641	7.98119	7.95696	8.15217	7.45357	7.43754	7.47819	8.55083	7.71651	7.70094	8.27814	7.9379	8.1365	7.86704	7.89331	7.5758	7.878	7.38801	7.68367	7.32377	7.84657	8.24823	7.68269	7.49727	7.28329	6.70409	7.35339	7.22853	7.50743	7.20771	7.17081	7.19719	8.04404	7.643	7.48583	8.30836	7.2475	7.29697	7.47157	7.85877	7.42677
Endothelial cell_MCPCOUNTER	7.81899	6.12736	6.99254	8.06485	8.01409	8.64109	7.69512	6.46994	7.62017	6.79556	7.07146	8.24212	7.29748	7.49427	7.25687	8.73546	7.50918	6.30931	7.40103	7.78286	8.01041	7.34167	7.4946	7.31891	7.04272	6.98251	7.40625	5.18378	7.94939	7.47837	6.50536	6.99637	7.0728	6.57086	8.25851	7.1782	7.18083	6.6835	6.71551	7.42039	7.51257	7.505	7.98911	7.64678	6.80007	7.66442	8.10699	7.88085	8.04813
Cancer associated fibroblast_MCPCOUNTER	12.1942	9.53792	11.0072	13.0447	12.9294	13.6499	12.5898	10.5503	11.8046	11.1262	10.114	12.2666	10.2634	11.593	10.3561	12.7504	11.2725	8.80319	12.2678	11.4342	12.7902	12.0738	11.744	10.6885	11.8261	11.6274	11.1961	7.36201	12.7269	11.2664	8.76419	11.2222	11.1089	11.7631	12.7246	9.98408	11.2019	8.326	10.8265	8.94641	12.2577	10.4021	10.8533	12.2377	9.98575	11.3456	12.6056	12.9755	13.447
[truncated: 108 more columns]

## Sheet: Sheet2
cluster	cluster1	cluster2	FC	p
B cell_TIMER	0.0973056	0.0937092	0.96304	0.0826924
T cell CD4+_TIMER	0.124246	0.133468	1.07422	0.020073
T cell CD8+_TIMER	0.181242	0.18913	1.04353	0.00247522
Neutrophil_TIMER	0.124056	0.13337	1.07508	3.17144e-05
Macrophage_TIMER	0.0614183	0.0661149	1.07647	0.0446164
Myeloid dendritic cell_TIMER	0.481477	0.498966	1.03632	5.54485e-05
B cell naive_CIBERSORT	0.145271	0.1346	0.926545	0.228899
B cell memory_CIBERSORT	0	0	#DIV/0!	#DIV/0!
B cell plasma_CIBERSORT	0.153686	0.0882231	0.574047	7.11296e-06
T cell CD8+_CIBERSORT	0.0327608	0.0509205	1.55431	0.054619
T cell CD4+ naive_CIBERSORT	0.0137276	0.00322473	0.234908	0.0505258
T cell CD4+ memory resting_CIBERSORT	0.200812	0.2091	1.04127	0.600931
T cell CD4+ memory activated_CIBERSORT	0.050581	0.0218557	0.432093	0.02531
T cell follicular helper_CIBERSORT	0.00901244	0.0141255	1.56734	0.235613
T cell regulatory (Tregs)_CIBERSORT	0.0107485	0.0217413	2.02273	0.00975145
T cell gamma delta_CIBERSORT	0.000869266	0	0	0.316227
NK cell resting_CIBERSORT	0.0623073	0.0804401	1.29102	0.00918371
NK cell activated_CIBERSORT	0.00355299	0.00185278	0.521471	0.330272
Monocyte_CIBERSORT	0.00627577	0.00680341	1.08408	0.870077
Macrophage M0_CIBERSORT	0.0999757	0.103107	1.03132	0.828675
Macrophage M1_CIBERSORT	0.0404327	0.0716829	1.77289	0.000555867
Macrophage M2_CIBERSORT	0.0566011	0.0599095	1.05845	0.702699
Myeloid dendritic cell resting_CIBERSORT	0.0228813	0.0349186	1.52607	0.110895
Myeloid dendritic cell activated_CIBERSORT	0.000910007	0.000608299	0.668456	0.640104
Mast cell activated_CIBERSORT	0.0403665	0.0324572	0.804064	0.330099
Mast cell resting_CIBERSORT	0.0378889	0.0496007	1.30911	0.193476
Eosinophil_CIBERSORT	0.00185004	0.000786703	0.425237	0.366963
Neutrophil_CIBERSORT	0.00948877	0.0140427	1.47993	0.223589
B cell naive_CIBERSORT-ABS	0.0314173	0.0392096	1.24803	0.0127829
B cell memory_CIBERSORT-ABS	0	0	#DIV/0!	#DIV/0!
B cell plasma_CIBERSORT-ABS	0.0315289	0.0222175	0.704669	0.00378622
T cell CD8+_CIBERSORT-ABS	0.00664526	0.0162029	2.43827	0.000659826
T cell CD4+ naive_CIBERSORT-ABS	0.00166655	0.000444263	0.266576	0.0480236
T cell CD4+ memory resting_CIBERSORT-ABS	0.0453185	0.0607473	1.34045	0.00151496
T cell CD4+ memory activated_CIBERSORT-ABS	0.0100159	0.00568943	0.56804	0.0800415
T cell follicular helper_CIBERSORT-ABS	0.00172861	0.00381512	2.20705	0.0250055
T cell regulatory (Tregs)_CIBERSORT-ABS	0.00294648	0.00757434	2.57064	0.00113788
T cell gamma delta_CIBERSORT-ABS	9.27884e-05	0	0	0.289425
NK cell resting_CIBERSORT-ABS	0.0144172	0.0268497	1.86233	7.68334e-06
NK cell activated_CIBERSORT-ABS	0.00069547	0.000530004	0.76208	0.708981
Monocyte_CIBERSORT-ABS	0.0010157	0.00111332	1.09611	0.851838
Macrophage M0_CIBERSORT-ABS	0.0235399	0.0331974	1.41026	0.0388391
Macrophage M1_CIBERSORT-ABS	0.0111843	0.0264018	2.36061	5.81172e-05
Macrophage M2_CIBERSORT-ABS	0.0152316	0.022922	1.5049	0.0276778
Myeloid dendritic cell resting_CIBERSORT-ABS	0.00547581	0.0126279	2.30613	0.00590886
Myeloid dendritic cell activated_CIBERSORT-ABS	0.000224423	0.000159835	0.712206	0.707937
Mast cell activated_CIBERSORT-ABS	0.00907381	0.0105206	1.15944	0.502459
Mast cell resting_CIBERSORT-ABS	0.00763872	0.0116405	1.52388	0.0354981
Eosinophil_CIBERSORT-ABS	0.000396255	8.15197e-05	0.205726	0.282204
Neutrophil_CIBERSORT-ABS	0.00246869	0.00570801	2.31216	0.0423754
B cell_QUANTISEQ	0.0124944	0.0161608	1.29344	0.0410128
Macrophage M1_QUANTISEQ	0.0270886	0.0392022	1.44718	0.000146136
Macrophage M2_QUANTISEQ	0.014628	0.0217726	1.48842	0.000234212
Monocyte_QUANTISEQ	0	0	#DIV/0!	#DIV/0!
Neutrophil_QUANTISEQ	0.271075	0.255537	0.942679	0.159367
NK cell_QUANTISEQ	0.0179355	0.0169222	0.943501	0.456585
T cell CD4+ (non-regulatory)_QUANTISEQ	0.00297613	0.00108518	0.364627	0.180563
T cell CD8+_QUANTISEQ	0.000487823	0.00175709	3.60191	0.0381487
T cell regulatory (Tregs)_QUANTISEQ	0.0261647	0.0398939	1.52472	0.000569276
Myeloid dendritic cell_QUANTISEQ	0.00214525	0.00228423	1.06479	0.819585
uncharacterized cell_QUANTISEQ	0.625004	0.605385	0.968609	0.185915
Myeloid dendritic cell activated_XCELL	0.14551	0.279572	1.92133	2.21038e-05
B cell_XCELL	0.00831021	0.0326737	3.93175	0.000459921
T cell CD4+ memory_XCELL	0.00099703	0.000518806	0.520351	0.288529
T cell CD4+ naive_XCELL	4.09842e-05	0.00202984	49.5274	0.145441
T cell CD4+ (non-regulatory)_XCELL	0.000176964	1.50453e-18	8.50194e-15	0.358928
T cell CD4+ central memory_XCELL	0.00154954	0.00201024	1.29731	0.678201
T cell CD4+ effector memory_XCELL	4.39057e-05	5.99405e-18	1.36521e-13	0.455586
T cell CD8+ naive_XCELL	0.00258013	0.00101066	0.391707	0.0188933
T cell CD8+_XCELL	0.00308989	0.00197203	0.638221	0.279717
T cell CD8+ central memory_XCELL	0.000971065	0.00149988	1.54458	0.446639
T cell CD8+ effector memory_XCELL	2.47044e-05	0.00160411	64.9322	0.134125
Class-switched memory B cell_XCELL	0.00821953	0.0181212	2.20465	0.00276949
Common lymphoid progenitor_XCELL	0.0309528	0.0230316	0.74409	0.0794197
Common myeloid progenitor_XCELL	0.00125514	0.00024477	0.195014	0.33695
Myeloid dendritic cell_XCELL	0.00410876	0.0149797	3.6458	3.44993e-05
Endothelial cell_XCELL	0.0137967	0.0229456	1.66313	0.0427429
Eosinophil_XCELL	0.00603085	0.0107832	1.78801	0.0165005
Cancer associated fibroblast_XCELL	0.0192977	0.0263157	1.36367	0.27967
Granulocyte-monocyte progenitor_XCELL	0.000653263	0.000449351	0.687857	0.650349
Hematopoietic stem cell_XCELL	0.144998	0.108702	0.749681	0.0622959
Macrophage_XCELL	0.00425771	0.0102969	2.4184	0.0130796
Macrophage M1_XCELL	0.00715748	0.0165817	2.31669	2.20779e-05
Macrophage M2_XCELL	0.00731803	0.0126844	1.73331	0.0236329
Mast cell_XCELL	0.00846428	0.00934246	1.10375	0.403236
B cell memory_XCELL	0.0025348	0.00406447	1.60347	0.30522
Monocyte_XCELL	0.00130915	0.00984522	7.52033	0.00265655
B cell naive_XCELL	1.02143e-05	5.48182e-05	5.36683	0.303227
Neutrophil_XCELL	0.00043989	0.00157155	3.5726	0.0324025
NK cell_XCELL	3.42656e-18	4.7994e-18	1.40065	0.179022
T cell NK_XCELL	0.0161338	0.0127995	0.793335	0.338064
Plasmacytoid dendritic cell_XCELL	0.00604609	0.0103714	1.71538	0.151567
B cell plasma_XCELL	0.00690087	0.00927271	1.3437	0.0833566
T cell gamma delta_XCELL	4.52637e-18	8.48585e-18	1.87476	0.0354227
T cell CD4+ Th1_XCELL	0.0510083	0.0490788	0.962174	0.755343
T cell CD4+ Th2_XCELL	0.176069	0.19966	1.13399	0.158179
T cell regulatory (Tregs)_XCELL	0.000772105	0.00218319	2.82758	0.165638
immune score_XCELL	0.0241251	0.0609765	2.52751	2.05297e-05
stroma score_XCELL	0.0187789	0.0266663	1.42001	0.137532
microenvironment score_XCELL	0.042904	0.0876428	2.04276	0.000151798
B cell_EPIC	0.0265854	0.0284728	1.07099	0.212373
Cancer associated fibroblast_EPIC	0.0128498	0.0134273	1.04494	0.0239152
T cell CD4+_EPIC	0.22615	0.239151	1.05749	9.68485e-05
T cell CD8+_EPIC	0.0779059	0.0849432	1.09033	0.00813991
Endothelial cell_EPIC	0.118493	0.121667	1.02679	0.148012
Macrophage_EPIC	0.00746931	0.00809437	1.08368	0.00044376
NK cell_EPIC	4.92068e-09	6.22228e-09	1.26452	0.712786
uncharacterized cell_EPIC	0.530547	0.504244	0.950423	3.62021e-05
T cell_MCPCOUNTER	6.02001	6.15374	1.02221	0.259512
T cell CD8+_MCPCOUNTER	5.2777	5.90901	1.11962	0.0200381
cytotoxicity score_MCPCOUNTER	5.02893	6.86044	1.3642	9.94197e-08
NK cell_MCPCOUNTER	3.88203	4.47943	1.15389	0.100751
B cell_MCPCOUNTER	5.61076	5.70976	1.01764	0.707161
Monocyte_MCPCOUNTER	7.04861	7.62222	1.08138	0.00429779
Macrophage/Monocyte_MCPCOUNTER	7.04861	7.62222	1.08138	0.00429779
Myeloid dendritic cell_MCPCOUNTER	6.3116	6.77323	1.07314	0.0190854
Neutrophil_MCPCOUNTER	7.75593	8.01879	1.03389	0.000581488
Endothelial cell_MCPCOUNTER	7.42156	7.56853	1.0198	0.267826
Cancer associated fibroblast_MCPCOUNTER	11.3611	11.8951	1.047	0.0259367
