# Supplementary material for: Reclassifying TNM stage I/II colorectal cancer into two subgroups with different overall survival, tumor microenvironment, and response to immune checkpoint blockade treatment
Source: Front Genet. 2022 Sep 21;13:948920. doi: 10.3389/fgene.2022.948920 (PMC9532767; doi:10.3389/fgene.2022.948920)
Supplement: Supplementary file 1 [file DataSheet3.ZIP › datasheet of Figure 3/TCGAgokegg/TCGAdifheatmap.txt]

Genename	TCGA-3L-AA1B-01	TCGA-4T-AA8H-01	TCGA-5M-AATE-01	TCGA-A6-2675-01	TCGA-A6-2684-01	TCGA-A6-2685-01	TCGA-A6-4105-01	TCGA-A6-5656-01	TCGA-A6-5659-01	TCGA-A6-5661-01	TCGA-A6-5666-01	TCGA-A6-6138-01	TCGA-A6-6140-01	TCGA-A6-6141-01	TCGA-A6-6650-01	TCGA-A6-6782-01	TCGA-AA-3495-01	TCGA-AA-3502-01	TCGA-AA-3506-01	TCGA-AA-3509-01	TCGA-AA-3511-01	TCGA-AA-3526-01	TCGA-AA-3660-01	TCGA-AA-3663-01	TCGA-AA-3675-01	TCGA-AA-3685-01	TCGA-AA-3697-01	TCGA-AA-A02Y-01	TCGA-AD-6548-01	TCGA-AD-A5EK-01	TCGA-AY-A54L-01	TCGA-AY-A69D-01	TCGA-AZ-4313-01	TCGA-AZ-4315-01	TCGA-AZ-5403-01	TCGA-AZ-5407-01	TCGA-AZ-6598-01	TCGA-AZ-6599-01	TCGA-CA-5256-01	TCGA-CA-5796-01	TCGA-CA-6716-01	TCGA-CK-4952-01	TCGA-CK-5912-01	TCGA-CK-5913-01	TCGA-CK-5915-01	TCGA-CK-6747-01	TCGA-CK-6751-01	TCGA-CM-5349-01	TCGA-CM-5860-01
GRAMD1B	3.7626	4.1551	2.8436	3.2677	6.3355	4.2464	5.3749	2.8246	5.0969	4.3685	2.9303	4.2905	2.1644	3.2647	2.9976	3.4196	3.1974	4.5374	5.1174	3.5652	3.4911	4.7112	3.0438	2.4318	3.1115	3.4796	4.7218	4.8735	4.5527	3.1773	2.5021	4.0859	5.413	3.2322	4.1423	5.0168	3.3476	2.1911	2.3859	2.6116	1.9892	4.339	2.698	3.6275	1.2216	3.1829	4.8998	4.2968	6.3407
VAV3	11.86	9.928	10.5237	12.357	10.5513	9.7985	10.3601	12.4812	12.1522	9.5436	10.2266	11.6719	11.849	11.4917	10.8486	11.9273	12.1682	11.0412	10.0843	10.418	12.2772	11.5413	10.9669	4.7455	10.7025	11.9864	11.6021	10.0675	9.2607	10.8192	11.3183	10.9248	8.3892	11.0541	12.8216	10.5435	10.9912	10.4685	12.354	9.8332	12.3316	5.2879	12.7413	9.1628	11.3644	11.0128	10.4101	11.9741	10.9511
NFKB2	9.6056	10.0111	9.5023	9.9502	9.948	9.7353	10.3736	9.8045	9.2377	9.5718	8.6797	10.4348	9.7208	10.1236	8.6509	10.1122	9.142	10.4251	9.7639	9.1408	9.8368	8.9087	9.1984	9.8883	9.6609	9.3802	9.6434	9.966	10.2767	10.0156	8.269	9.5239	9.9733	9.941	9.3386	9.6204	9.4349	9.9151	8.5871	10.246	9.4613	10.3595	9.4171	10.3477	9.6963	9.4028	9.6416	10.8525	10.0727
ACOX1	11.3167	11.8499	10.9581	11.4066	10.2568	10.848	11.3049	10.8448	10.7728	11.3332	11.46	11.1728	11.4812	11.2885	10.8768	11.1151	11.7913	11.1555	11.3344	11.2482	11.1726	11.3148	10.9633	11.1005	11.2793	10.4142	11.1886	10.9528	10.8344	10.9407	11.0884	11.0218	10.2928	10.6687	11.0679	11.0232	10.93	10.7696	11.8039	11.5384	11.4262	10.0254	10.9199	10.2566	11.6734	11.1498	10.2669	10.9833	10.6795
CYP39A1	9.7616	6.1683	8.6082	7.1802	9.808	7.9211	7.6904	7.1275	8.7706	7.6141	9.4214	8.0377	8.008	8.3368	6.8025	7.9816	6.7705	9.003	8.1912	9.4605	8.3908	8.0836	6.6233	8.323	9.0779	8.1951	7.9218	7.6899	6.8907	8.2841	9.5757	8.4706	8.0282	8.101	8.5855	7.4585	7.0701	7.6306	9.8107	7.6465	9.6726	8.6935	8.4129	7.272	8.4217	7.7468	6.6397	6.2936	8.8732
EPB41L4B	10.6865	11.6669	10.3876	10.9864	11.2839	10.3938	10.7394	11.1589	11.0111	10.9469	10.9731	10.5819	11.6171	11.5473	11.2297	11.3388	11.6194	11.069	11.0982	11.6176	10.819	10.8766	11.2335	10.9854	10.7565	10.5821	10.9142	10.7647	10.7582	10.1071	11.2649	12.0582	10.493	11.3701	10.9765	10.6841	10.1579	11.0253	12.0756	12.0402	10.9767	10.1949	12.2294	9.5537	12.2368	11.6522	10.9972	10.8226	10.4525
TSPAN6	11.5759	10.8832	11.7492	12.1604	11.3105	11.6487	12.1139	12.4548	12.9143	9.7634	12.1373	11.7638	12.2487	11.1921	11.6886	11.8022	11.9024	11.8685	11.2023	12.3002	11.6008	12.0706	11.5818	10.9377	11.1904	12.6671	12.1252	11.6228	11.7188	11.917	12.6643	12.2035	10.3525	11.8279	12.7894	11.2671	11.5426	10.9922	13.1875	11.2007	12.3077	9.6057	12.4225	10.0554	12.3476	11.8568	10.8758	12.1751	12.3782
TRIM7	4.3117	5.9972	3.7395	4.5642	7.6299	4.4078	4.0782	2.4396	2.273	7.6848	3.0236	1.8943	3.2128	7.601	3.5211	3.5338	4.7528	7.8514	3.8565	4.2956	5.6708	3.9689	4.5671	6.8897	5.1858	4.9075	4.0426	3.3838	6.5631	4.2773	4.4728	5.1331	9.5082	5.0558	4.9579	8.0737	9.9842	6.9034	5.0995	9.3103	3.2458	7.7266	2.1677	7.9878	1.2216	5.5062	8.6027	6.4603	5.1589
CAMK2N2	3.3487	3.7473	1.2467	2.0829	2.2356	3.5031	3.9879	3.5247	2.9662	1.7895	2.6074	2.3437	1.8528	3.7336	3.1315	2.0308	1.7672	2.4189	3.9433	1.8483	3.1182	3.3451	3.4144	2.9247	3.8754	3.045	1.7978	2.2813	3.5388	3.1773	3.2452	3.1397	3.5698	3.7883	2.7122	3.1912	7.0701	3.3464	3.0698	2.0686	2.5027	2.4601	2.5826	3.8956	2.1866	2.3337	3.6602	3.9725	2.3562
SULT1B1	8.1042	8.5799	6.7743	7.9002	6.4547	7.0174	6.6577	5.9375	8.291	7.291	7.8406	7.5722	7.3483	8.2432	7.7104	6.1872	8.4905	8.16	7.6894	8.0017	8.0487	8.8003	8.0274	6.0998	9.7295	8.3029	7.3886	8.6014	6.6653	6.7839	8.0829	9.0455	5.6214	7.2824	7.7437	8.7119	4.7791	8.2607	8.4716	8.7729	9.7147	6.1245	6.641	7.0053	9.441	9.0357	6.4013	6.1169	6.7005
GPSM2	10.9839	10.9943	11.1076	11.1465	11.6249	9.5912	11.1064	11.1573	11.9247	10.1369	11.4488	10.3733	11.6066	11.0111	11.1803	11.0671	10.8376	10.9289	10.5778	9.6737	11.1104	10.6098	11.2183	9.1153	11.7279	10.645	11.3551	9.71	11.0989	11.4863	10.9376	11.6521	10.0241	10.7123	11.1254	11.0984	10.1331	11.0307	10.8374	9.8369	11.5542	10.3788	12.1245	10.6406	12.2184	10.4738	10.8174	11.1114	10.308
CHST6	4.2761	4.6512	2.6986	5.7221	3.8983	5.9676	4.5262	4.6943	2.5072	4.8907	2.9303	3.3303	4.2027	5.9228	2.596	4.6832	4.7004	4.9293	5.8147	4.2634	4.8875	4.5792	3.9535	6.0765	3.9524	3.3487	3.3629	4.9355	4.3653	4.0952	3.4826	5.2182	6.1493	2.9315	4.4478	3.8443	3.0035	6.5026	3.7172	6.768	3.6388	5.2261	3.3193	5.8943	3.5971	5.0426	6.0399	4.6615	6.1265
PLCB4	13.1258	10.5618	12.6328	12.9979	11.7665	10.1209	10.8505	12.896	13.836	9.2612	11.1817	11.7396	10.8088	11.8204	11.3803	12.363	11.4765	11.7307	11.4386	11.9843	12.8204	11.7687	9.9907	9.8057	13.1786	12.6699	10.9431	12.2454	9.0002	11.6341	12.0648	12.9325	8.8939	9.5928	11.5974	11.4281	11	12.6156	13.0504	11.8929	13.8678	10.355	9.8308	10.3528	13.2658	9.837	9.4324	11.4839	11.9456
RNF43	13.9263	12.8399	13.6257	12.6398	12.202	12.9316	13.459	12.8852	13.3528	10.8439	13.9021	13.6316	13.5161	12.3475	12.9687	13.5557	12.3834	11.4666	13.0033	13.1439	13.3587	12.5876	13.0524	11.7106	12.8451	12.0184	13.0474	12.4678	12.5448	13.771	12.7882	13.3787	10.6646	11.3443	11.4938	12.2436	10.2161	12.1146	12.452	11.0145	13.7774	10.7603	12.5374	10.5981	12.9773	13.0369	12.8757	12.7521	12.1148
SEMA4B	11.1069	11.1361	9.5091	10.5913	11.2924	11.115	10.8834	10.9277	10.0097	11.7771	10.7553	10.0379	11.0414	11.5711	10.2153	10.2329	11.104	11.1399	11.4075	10.8974	10.6848	10.6843	10.7383	10.8673	10.8095	10.0766	10.8479	11.5009	11.3897	10.8146	10.8786	11.2532	10.8797	11.2391	10.3822	10.6007	11.046	11.3789	9.9036	11.8968	10.9984	10.7863	10.2946	11.4516	10.4669	11.7986	11.1309	11.0035	10.52
KIAA1841	7.9576	8.5744	8.787	7.9764	8.8399	7.3747	8.5885	8.3225	8.3143	7.8729	8.1918	8.0227	8.4063	8.1865	8.4622	8.7259	8.0522	8.5799	7.6926	7.7286	7.8361	8.5179	7.6717	6.9423	7.9773	8.0526	8.4521	7.395	7.1283	7.6997	9.006	8.8986	7.516	8.9477	8.0128	8.8011	6.2074	8.1356	8.8409	7.9706	8.0814	6.7798	8.036	7.7798	8.2969	8.3892	8.1547	8.2479	8.5177
LNX2	9.7454	9.849	10.5746	10.0468	9.2179	9.2129	9.9055	10.1299	10.3191	10.0675	10.5011	11.0837	10.5215	9.2998	10.7995	10.1041	10.1033	9.5816	9.8109	10.8776	10.8765	10.0324	9.932	9.6712	9.6276	10.1974	10.7991	9.7566	9.4821	9.8505	11.8865	10.2211	9.4103	9.8228	10.1933	9.2729	9.8905	9.5069	10.0351	9.2735	10.1728	9.5828	10.4081	9.3371	10.0869	9.6733	9.2633	9.6925	10.8272
PLLP	5.8352	6.2258	6.064	7.2121	7.0719	8.0781	6.4193	4.7547	4.7765	9.4772	6.1246	4.6441	4.9959	7.7109	5.6635	6.2554	6.5513	9.4857	8.8297	6.8401	7.9173	7.2495	8.578	8.0243	8.8187	6.6665	6.581	7.5648	5.8527	5.9344	6.878	5.3991	9.383	8.8124	7.61	8.8253	6.4225	8.0298	6.4184	9.4979	4.6786	7.6226	7.1469	9.7665	6.6883	6.6727	7.9835	7.2686	8.5498
ENO2	8.5776	8.2568	6.7743	8.5971	9.9507	9.0886	8.9292	8.4983	8.2592	10.6815	8.694	8.6108	8.4643	8.6468	6.6658	8.8455	8.6195	8.0058	8.2583	7.992	7.1699	7.8486	8.4099	8.6053	7.3883	7.642	8.6045	6.0949	8.121	6.7172	9.1291	7.1352	10.7566	7.6838	7.8916	7.8703	10.8247	7.4699	7.6975	7.8319	8.4643	8.7659	5.6119	9.777	8.2	8.8552	9.0512	8.6401	8.5678
TTC7A	9.4573	8.8414	9.5967	9.7065	9.6582	9.7682	9.322	9.1482	9.2697	10.2229	7.8941	9.1681	9.0575	9.3328	9.2038	9.5551	9.3464	8.8897	9.9692	8.4742	9.2837	8.9475	9.4517	9.6263	8.7596	9.2994	9.6434	9.273	9.9965	9.2386	9.0926	9.4817	8.9039	8.8891	8.7383	9.1336	9.3515	9.6464	8.5326	10.3869	8.1703	9.6818	8.9753	9.731	9.0723	9.7154	9.4162	9.1949	9.0928
GAS2L1	7.7753	8.5799	6.8276	8.4821	8.3834	8.737	8.2331	7.9936	7.2255	9.0298	7.4446	7.9741	8.6081	8.9221	7.3021	8.3029	9.3465	8.1551	8.6116	8.0139	8.5222	8.2664	8.4363	8.9253	8.858	8.3313	8.2469	7.8079	8.3711	8.3685	7.1477	8.15	9.8634	8.6103	8.0586	8.5469	8.5263	8.4215	7.1342	7.8599	7.6682	8.111	6.2066	8.998	7.6813	8.9343	8.6724	8.3186	7.7926
GPR160	10.6708	10.7096	10.447	11.5101	11.6991	10.7203	10.031	11.6336	11.3729	10.3641	11.4366	10.809	11.6544	11.4161	11.9386	11.5785	11.8268	10.9031	10.5452	10.7664	11.2081	11.0327	11.4415	10.836	11.6286	11.7926	11.0057	10.4104	9.7096	10.5061	11.1538	10.4855	10.4973	11.7466	12.5463	12.115	9.1177	10.6256	12.5574	11.3691	10.8451	9.9731	11.6952	10.279	11.5297	10.5056	10.6603	11.1618	11.1425
PLAGL2	11.3503	10.079	11.7083	11.7901	10.3917	10.3832	11.9412	11.4416	11.5132	9.6867	11.1475	11.5224	12.8654	11.1121	11.988	11.7804	11.9682	10.2875	11.7254	10.8762	11.4812	11.6137	10.3178	9.4339	11.32	11.0485	11.8322	10.9989	11.558	11.0226	10.778	12.5682	9.3139	9.9482	10.8738	10.198	10.1511	9.9051	11.299	8.8348	11.594	10.0752	11.9251	9.9763	12.7323	10.7633	10.1896	10.8886	10.7969
CXCL14	12.6994	13.5022	12.3154	10.8151	12.1041	11.7563	10.4543	10.3665	11.9218	10.6908	13.0156	12.2417	10.8461	12.247	11.1899	11.6892	11.717	12.8909	12.0272	12.2992	12.06	10.1991	13.1987	11.1715	10.5346	13.916	11.1955	10.1006	6.9867	11.1959	8.949	10.9995	6.0703	11.061	11.6528	12.2695	4.0582	10.2721	13.4636	12.4414	11.9864	10.2781	11.5959	7.7547	11.0995	12.9453	10.4122	10.5317	12.4331
CDR2L	7.4479	8.5322	7.7355	8.112	8.4365	8.4906	8.1856	6.4012	7.4841	9.542	6.9867	7.7313	7.2568	8.4603	6.4838	8.404	8.4808	7.9895	8.5085	7.0622	7.9224	7.8966	9.0655	9.0442	8.0249	7.2235	7.4563	7.5149	8.121	8.1466	8.0964	6.9278	9.4826	6.2998	8.5015	9.0443	9.1902	9.5149	7.3269	7.8156	7.6347	9.511	7.666	9.2076	7.2136	7.9533	8.4271	8.586	9.039
C13orf18	10.8264	10.3542	10.6652	11.8332	11.3564	11.2108	10.8629	12.1587	11.0663	5.6943	10.908	11.3313	11.7783	10.2397	11.7523	12.0252	11.9705	7.558	10.144	13.0766	11.145	11.6048	11.1473	6.3823	11.466	10.956	11.3255	10.265	11.3997	12.5442	10.2625	11.8705	3.6261	9.0571	11.7389	10.1397	6.8034	5.7131	10.8493	8.6173	11.6717	5.178	11.7445	8.4537	10.4468	10.6175	10.6489	11.0809	10.6931
DAPK2	10.3425	8.6153	8.7847	8.369	8.7726	8.9875	9.6816	9.864	9.1603	7.1232	9.7684	8.0721	10.2433	9.7446	8.4088	9.3963	8.7828	8.2197	8.9087	8.7325	8.5155	8.9251	8.9962	7.7014	9.0188	8.0099	8.7935	9.4069	7.2877	9.7693	10.2195	10.2659	7.4972	8.3961	8.6501	9.8246	9.4672	9.447	9.6445	8.8863	9.482	8.0633	9.3841	7.6007	9.0103	7.6525	7.8726	9.1338	8.369
GGH	10.1944	13.1135	10.9418	11.2551	11.216	11.4887	11.4664	12.4016	10.9679	9.5245	13.0955	11.1416	12.236	10.9992	10.7907	12.5276	12.9593	12.1114	11.1097	11.7203	10.6103	12.7056	12.6801	12.0545	10.8721	13.5371	11.2614	9.6566	11.1704	10.7158	12.5397	11.1498	11.5025	12.5886	12.1806	12.1793	9.6557	11.344	14.958	9.9727	9.1719	11.1041	12.0338	9.0297	12.0834	11.133	10.7169	10.6189	11.4556
MT2A	7.8407	7.7448	7.0606	10.9864	9.7148	9.4409	11.198	8.2004	8.395	9.3453	7.2652	9.5431	9.0233	9.7383	6.7305	9.8962	8.9701	10.385	11.0941	8.0259	9.1154	10.212	8.3493	9.5579	9.1087	11.0488	9.4475	8.1934	9.8837	9.5173	8.7113	7.0604	11.317	10.5491	8.9573	10.3901	10.5144	7.6636	9.3178	9.8392	7.357	9.9416	8.1745	10.4079	9.2267	9.5753	10.1112	11.3868	9.8294
RAMP1	7.7235	1.9725	4.7595	7.9132	8.5868	9.6304	6.4019	7.7633	6.6226	8.6344	3.2721	6.6978	2.8268	7.5639	3.3668	6.3126	4.3385	5.0393	7.7388	4.0535	6.502	5.7947	5.6518	9.2046	4.5807	6.3786	4.4629	3.7018	6.5939	5.2686	3.7785	3.5428	8.9761	5.7675	8.7103	6.9012	6.831	7.415	4.2451	5.5935	6.0883	9.4498	3.2453	6.8243	0.9169	5.346	8.8648	8.8926	6.1265
AIFM3	9.1682	9.9985	7.5362	9.4912	9.5232	9.107	8.0357	10.3922	8.4111	6.1419	7.881	7.1012	10.1632	9.4705	9.488	10.2605	9.6991	9.8861	8.3112	10.0215	9.6767	9.4431	9.2934	6.2914	9.7724	9.3091	7.8957	9.0506	9.7806	9.4174	8.73	10.6922	9.1566	10.2292	9.5205	7.9669	4.661	9.0755	10.0102	6.2794	8.9773	7.2128	9.2301	4.8672	9.5946	10.023	10.5852	8.2788	6.5363
NEBL	11.4519	11.0139	11.5333	11.1148	11.2584	11.0854	11.1004	11.332	11.4894	11.1129	11.8071	11.7342	11.1713	11.271	11.5768	11.7934	11.1187	11.7994	10.8454	11.2698	11.3084	9.9626	10.806	10.5443	11.0113	10.743	10.7651	10.9901	10.721	11.6615	11.7618	11.2481	11.0399	11.1189	11.1413	10.761	10.1976	11.197	11.2017	11.2538	11.2886	11.2978	12.1666	10.3294	11.3947	10.3947	10.2544	11.6236	11.6081
SEMA5A	10.4511	11.0827	10.1711	10.9929	10.043	9.6081	8.9945	9.8502	10.4086	7.6848	9.2843	9.8261	11.1767	10.8005	10.982	10.7487	10.3828	11.3526	10.293	10.5436	9.8582	9.5734	9.4808	8.5172	9.9782	10.1009	10.2106	9.0889	10.6853	8.8539	10.0681	11.5129	8.3011	9.4369	10.2454	10.492	8.1356	10.0257	10.5758	8.7104	10.6948	8.7481	12.6724	7.2876	11.6486	10.9255	10.0436	9.1338	10.2217
SATB2	10.9838	11.0362	11.4011	12.192	10.9827	10.4984	11.7579	12.0341	11.9164	9.7332	11.8934	11.7108	12.1748	10.9534	11.7999	11.2473	11.7151	10.6343	9.4088	10.7714	11.6974	11.306	11.1191	9.2126	11.6852	11.0279	11.4418	10.2242	10.9034	10.3865	10.8056	12.3735	9.5552	11.4219	10.7748	10.0587	8.0353	11.4942	11.2113	10.7051	12.584	7.8899	11.5426	10.2454	12.2624	11.4343	10.9243	11.7342	8.6818
NUDT4	11.3633	11.472	10.5451	11.5625	11.0366	11.4186	11.7877	11.4344	12.1446	10.1499	11.6914	11.4279	11.7057	11.0406	10.7522	11.4505	11.4522	10.9057	10.5273	11.331	11.6793	11.1243	10.7837	10.3761	11.5215	10.5628	11.1376	10.3679	10.5891	10.5783	10.7842	11.8954	9.557	11.4454	11.4352	11.0612	10.4367	11.1033	11.4496	11.4365	11.9586	10.5745	12.0376	10.6294	11.5072	11.1599	10.7909	10.9952	11.2993
SLC39A5	10.7336	9.536	10.2586	10.6217	10.1773	10.2606	10.7437	11.1289	9.4047	8.2324	11.2208	9.4986	11.0322	10.0535	10.887	10.8232	11.0156	8.2405	12.5644	11.5748	10.2613	10.2816	10.5802	11.0541	10.7997	11.0642	10.1544	11.5477	10.809	9.6241	10.1757	9.4851	6.9534	10.5324	11.141	9.2661	5.7381	10.2188	11.4392	8.4295	10.7069	10.791	10.9123	6.7417	11.5561	11.2282	8.9126	11.065	10.7626
CTTNBP2	10.177	6.8277	9.1056	8.8063	8.7053	8.3782	7.9987	9.4886	9.5779	6.0908	8.9472	8.859	9.6816	6.6354	7.5433	7.7263	7.7478	4.9963	8.9656	8.753	8.6005	8.1386	8.3535	5.508	5.8906	8.6243	8.5673	8.7352	6.9299	9.3994	9.0735	7.6379	5.6488	6.3938	7.8888	8.7802	1.6598	5.7131	8.339	8.2594	9.1548	2.9925	8.947	3.7225	9.3477	7.4092	6.0287	7.7687	9.3369
POFUT1	11.7438	10.7432	12.8076	12.6492	11.1813	11.4372	12.2839	12.5183	12.4422	10.3451	12.2252	11.8812	13.2284	11.6168	12.5955	12.5803	12.9975	11.3145	12.0995	11.6144	12.8298	12.3696	11.5484	10.3146	12.1728	12.3812	12.2679	11.5828	12.2347	12.3426	12.0064	12.7375	10.3793	11.0183	12.32	11.1159	11.1343	11.0787	12.2203	10.1895	11.8075	10.7613	13.1637	10.4644	13.1741	11.273	10.8195	11.8002	11.8926
ACSL5	13.5471	13.0278	12.8805	13.3795	13.3487	13.345	12.5252	13.6035	12.9224	12.2766	13.5335	12.2452	13.458	12.8714	12.8375	13.5128	13.1796	13.0475	12.7753	12.799	13.0809	13.3185	12.915	12.6187	13.3898	12.8806	12.7085	13.2591	13.382	13.2689	13.1716	13.3818	11.954	12.9095	12.3731	13.183	11.7036	13.0302	13.5531	12.9033	13.4469	11.8669	14.2282	11.9708	13.6413	13.501	12.8072	13.537	13.1279
PHYH	9.5387	10.1222	10.4227	9.663	9.5416	9.6975	9.388	9.7666	9.9765	9.0501	9.7073	9.1658	10.1992	9.7279	10.5822	10.5807	9.9143	9.9707	9.2999	9.7564	9.6714	10.2148	9.5697	8.4576	10.0412	9.9031	9.436	9.7328	9.2237	9.406	11.2871	9.7573	9.1056	10.5706	10.3282	9.9629	9.6586	9.5624	10.7161	9.7994	9.3883	7.3676	10.2889	8.8067	10.0673	9.8502	9.8973	10.2544	9.8039
CASP6	9.9369	9.5697	9.7831	9.6897	9.5389	9.6197	10.4779	10.5156	10.5886	9.5609	10.2364	10.0223	10.3381	10.5823	10.2954	9.9029	10.5038	10.104	10.1423	10.3922	9.6401	10.7441	10.0983	10.3521	10.5925	10.5264	10.0479	9.9899	9.9502	10.3201	10.2179	10.3413	10.1404	11.0673	11.3264	10.4277	9.6441	9.9097	11.3553	10.1175	10.8193	9.9229	10.8225	9.7581	10.7203	10.3947	10.4716	10.4589	10.2231
ROBO3	5.3105	1.9725	5.6163	5.8625	5.6615	5.6307	6.4618	7.116	4.2717	3.2001	3.4839	3.6753	3.6228	5.5774	1.352	6.4716	4.2682	5.3439	5.9468	3.8944	4.1758	7.0244	4.1231	4.8591	4.2556	4.5976	5.6768	4.0014	5.3444	5.379	2.7033	5.1477	5.4603	5.9844	5.0813	5.0676	8.2929	3.4169	3.3937	3.2183	3.9865	4.5043	2.5826	6.5281	2.3209	4.3293	4.8245	4.8711	6.077
ZBTB10	8.5481	8.5379	8.1171	9.309	7.9415	8.2219	8.3533	9.3886	8.7565	6.0378	9.0353	8.5476	9.2944	8.2607	9.3716	8.2264	8.8262	8.5944	5.8262	7.775	8.7863	8.3498	8.4323	7.3784	7.5457	7.3052	8.5507	6.7235	8.6025	8.6126	8.8304	8.7963	7.5382	8.2633	8.7758	7.6034	5.9545	9.7559	8.7357	8.0871	9.0776	8.8992	9.7036	7.2522	9.4065	8.3246	8.2985	9.6576	7.0472
PKM2	14.4656	14.6633	13.4475	13.839	15.2982	14.7618	15.0484	13.871	14.1906	15.6243	14.8749	14.0676	14.2647	14.8196	13.9992	13.8485	14.4834	14.3092	15.1256	14.8092	13.9726	15.3463	14.4872	15.1177	15.1518	14.5274	14.1885	14.6333	15.2095	13.3026	14.4042	14.305	15.0337	15.354	14.0948	14.1754	14.6959	13.5957	14.1254	14.0142	14.2828	14.8928	13.799	15.3301	14.2234	15.1415	14.741	14.8578	14.5243
KHDRBS3	7.7722	7.9506	8.3505	9.0341	8.484	8.7745	8.3189	9.0908	8.4096	4.1858	7.9095	8.8334	8.958	8.2344	8.3755	7.6203	9.3666	8.5147	8.271	8.973	9.001	8.4887	8.0875	6.8628	8.3524	7.9909	9.066	8.3907	8.5421	8.7652	7.6059	7.9532	4.7551	8.2212	8.8237	7.4296	2.678	7.5466	8.339	4.9851	8.6706	7.5645	7.493	4.6668	8.5908	7.4613	7.0729	9.1382	9.2683
TBC1D8	8.5629	8.5035	8.3894	8.8406	8.0261	8.7581	8.5257	8.823	7.9959	8.9316	7.7917	8.0842	8.3205	9.0731	8.1397	8.2888	8.2313	8.1527	7.7419	7.5532	8.2563	7.6848	7.5356	8.0897	8.347	7.3657	8.843	8.2696	8.1315	8.7016	9.3326	7.6834	8.5598	8.5036	7.7836	7.8486	8.7901	9.1198	7.0331	8.7344	8.7309	9.9308	8.6247	9.5737	7.6593	7.8423	8.1157	8.1876	7.228
C13orf1	8.4154	9.3927	9.1411	8.6562	8.5372	8.5262	8.8688	9.6768	9.2099	8.8572	9.9368	9.4024	9.2549	8.1147	10.097	10.0482	9.1395	8.6247	8.8565	10.3982	9.5386	8.3937	8.644	8.7375	8.6162	9.1819	9.3289	8.9804	8.8045	8.3785	9.3487	8.5897	9.4846	8.8391	9.3386	8.1988	8.7327	8.4129	9.4674	8.9969	8.8067	8.0207	9.2906	8.1289	8.8404	8.2534	8.6027	9.2774	9.3847
TP53RK	9.4092	8.6784	10.4667	9.5209	9.0887	9.8387	10.5799	10.5063	10.1303	8.6492	10.6015	10.1312	10.6162	8.7096	9.8255	10.0073	10.5331	9.0733	9.4732	10.6984	9.8239	10.8078	10.0484	9.4713	9.764	10.8759	11.0856	9.5056	9.3483	10.132	9.7899	9.6999	8.9377	9.2443	10.6722	9.0008	9.3705	8.5329	11.1143	8.5524	9.8772	8.5465	10.1943	8.7315	9.789	8.7508	8.5952	10.2683	10.1987
KCTD1	6.7138	6.0459	5.2506	6.288	6.0118	7.1235	6.5274	2.8246	5.4877	7.9127	5.0922	5.5041	4.6901	6.6174	4.7758	6.0403	5.631	6.3772	6.7057	6.1454	6.2422	5.4763	5.7326	7.2173	7.0282	5.201	5.2061	6.741	5.9126	5.4311	6.0138	5.5813	7.0747	6.0818	5.7483	7.6077	7.5449	8.5229	4.8045	7.7183	7.0777	7.1013	5.9279	8.1026	7.4772	6.8714	7.3169	6.7222	7.2449
TRIB2	8.6883	9.2716	7.4083	8.5313	9.1861	9.5348	8.6833	6.3629	7.6184	9.5083	7.326	8.284	7.6182	8.5412	7.3406	9.0112	8.1772	8.932	8.3664	8.451	8.4163	7.8629	7.4183	8.8064	8.2107	7.4033	7.8028	7.3272	8.5888	7.8748	6.8251	7.8257	9.4193	7.6556	7.8632	9.0008	9.0444	8.4343	6.4184	8.1403	8.9109	9.2245	7.3325	10.8796	6.5652	7.5879	8.5895	8.1594	7.9859
FBXL16	5.4286	7.8897	4.8988	5.915	6.9689	8.542	4.3561	4.5654	6.9701	7.4683	6.6633	4.5356	3.279	5.8477	9.1121	4.4116	6.8687	6.6374	4.7586	5.0477	5.1528	4.9221	4.9743	5.9539	6.9692	4.4134	4.9982	3.0519	6.2589	6.6194	6.5063	2.8861	8.0745	6.3318	5.9561	7.8192	9.2655	6.1765	4.7489	6.3376	6.2817	6.0989	5.226	6.9076	3.5971	6.2948	8.1776	6.7452	5.2731
PRDM8	5.0193	1.3	3.0961	5.2563	5.6213	5.9256	5.3018	3.3789	3.8282	6.2545	2.3435	4.5356	3.7682	4.4537	2.5003	4.3505	3.6483	5.9512	4.4381	3.8517	4.367	3.8819	3.5395	4.2988	3.4133	4.2397	4.5796	5.1069	5.0022	2.9812	4.061	5.4231	4.8762	7.145	4.4478	5.4009	6.3574	5.1761	2.768	6.3714	3.8657	4.8082	2.8049	7.1912	3.4871	4.8721	7.2845	4.785	4.8411
NEK3	9.7307	9.4067	10.5661	9.6745	9.0936	8.9033	9.3924	10.4338	9.7548	9.2379	10.325	10.1306	10.0736	8.4952	10.406	10.6436	9.733	8.5336	9.2216	10.1523	10.5447	9.238	9.1587	7.4481	9.115	9.9089	10.5146	9.9777	8.8384	10.3084	10.6202	9.1601	9.0831	9.9056	10.3329	9.3799	7.3	8.4512	9.7501	8.7366	9.8147	7.062	10.3618	7.5594	7.8068	8.3312	8.4874	9.0424	10.3515
RNF160	9.1255	9.9215	9.1446	9.5273	8.6531	9.1606	9.1574	9.263	9.188	8.9097	9.6887	9.6039	9.2404	9.0414	9.4939	8.7919	9.3	9.4312	8.9513	9.6366	9.3258	9.3577	8.4323	7.439	9.305	9.0446	9.7757	8.5593	9.0298	9.0217	9.2586	9.6869	8.1168	9.143	9.5984	9.8665	8.2398	9.1794	8.463	9.5094	9.1451	9.2731	9.6301	8.6553	10.0317	9.4161	9.1764	9.297	9.0677
AMACR	12.2799	8.9153	10.9579	11.2851	10.3322	9.9956	11.3503	11.4762	11.4931	8.6105	10.5416	10.8446	11.1095	11.5261	11.4566	11.7218	10.485	9.6491	11.4238	11.1286	11.0463	10.8287	11.6128	9.0245	11.3603	11.5959	9.9006	9.6232	9.2741	10.4644	11.2866	9.9358	9.1006	11.2574	12.0239	9.6644	10.6408	9.0945	11.2055	9.0587	11.3711	9.2901	13.4787	9.0516	10.0703	10.4795	9.6279	10.6374	10.4119
CHN2	9.4113	7.0668	9.2394	8.8304	9.5665	8.9526	8.3465	9.5821	10.1323	8.6135	9.1677	9.1125	11.0408	8.595	8.6854	11.2439	12.437	7.9164	9.3243	10.9454	9.3655	7.6687	9.5391	7.5741	9.0025	8.5481	10.9734	9.2088	7.4815	9.7514	9.3068	8.9971	5.8396	6.5311	9.0113	7.2973	10.2029	9.3989	9.359	9.0996	9.4306	9.3246	9.936	7.1206	9.0794	7.4154	6.6615	7.7036	10.1322
RAB32	9.3301	9.4099	9.0394	9.3285	10.2599	10.3934	9.8173	9.579	9.7647	6.7368	9.1677	10.3507	9.5662	9.5309	9.9598	9.7925	9.8069	10.1109	9.2432	10.1632	9.6026	10.8276	9.7145	7.1519	10.134	11.0389	9.639	10.3684	9.5777	8.307	9.8009	10.0753	10.1295	9.9221	10.4911	9.9612	6.519	8.6637	10.6658	8.9714	8.1477	5.3616	8.3145	8.3663	9.1544	9.9219	9.8996	9.0836	10.1547
ALKBH5	10.2249	10.6705	9.6008	10.359	10.4823	10.3195	10.5372	9.4715	10.1666	11.123	9.5561	10.1861	10.1563	10.8934	10.1674	10.0665	9.9243	10.3661	10.4685	9.7159	10.2523	10.6504	9.9268	10.4752	10.6777	10.2068	9.9329	10.8033	10.1985	9.6573	10.4486	10.4267	10.9675	10.5456	10.2271	10.2392	11.3075	10.7852	9.5508	10.6551	10.514	10.8135	10.1109	11.008	10.6649	10.8714	11.0139	11.0189	10.3949
CFTR	13.0468	12.7163	12.3814	12.7364	12.4083	12.4121	11.3446	12.388	12.8408	11.8153	13.3399	12.2515	12.0375	11.5122	12.6879	12.7737	12.192	10.3709	11.7036	11.4411	13.5137	12.132	12.2973	7.8803	13.0158	12.2793	12.3123	12.5346	11.0021	13.887	12.9669	12.9722	10.7085	11.1842	12.4045	13.062	8.0935	10.9185	12.2128	12.5048	13.1293	9.4208	13.2913	11.9188	13.3419	12.2368	12.2638	12.0766	12.3866
RNF114	11.5584	10.7469	12.0801	11.469	11.752	11.5221	12.4399	12.2299	12.1576	10.6692	11.6128	12.015	12.344	11.3547	11.9668	12.1404	11.8823	11.3363	11.4577	11.7424	11.8036	12.4324	12.0087	11.3744	11.6126	12.1568	12.4947	11.4841	11.2337	12.1213	12.3484	12.1071	10.7871	11.7354	12.1503	11.2045	11.7664	11.5546	12.3891	11.2432	11.8309	11.3661	12.0587	11.3034	11.6804	11.1011	11.0714	12.1116	11.7797
SLC35D1	11.1703	10.4836	9.4858	10.6418	9.7322	10.0783	10.6063	10.6759	10.4955	10.9276	10.9727	11.7457	10.9225	10.4854	11.3037	10.053	10.6321	10.8219	10.9533	10.7189	11.4792	10.3449	10.0932	10.9858	10.3248	10.0064	10.7507	10.5853	10.2677	10.4511	10.9002	10.6938	10.6133	10.1669	10.0782	10.5986	9.3915	10.9682	10.0531	11.6666	10.9791	9.7574	9.8629	10.2667	11.1032	10.7297	10.6937	10.0679	9.7537
SAMD13	6.8039	7.8627	5.7326	7.2737	7.8775	6.9768	6.1229	6.1207	7.1625	6.6453	9.0726	5.6149	6.7209	7.8711	6.5209	7.0725	8.1433	9.144	6.7057	7.3498	6.5684	8.3779	7.1602	5.6568	8.5802	7.9149	6.2346	6.6576	6.1047	7.0406	8.3593	8.1446	7.5271	9.6141	8.2659	8.3933	6.9237	7.5427	8.8021	8.3009	8.0143	6.5151	9.3043	6.3387	8.2109	7.9996	6.8568	7.4844	8.5084
NUFIP1	8.2234	8.5716	9.2063	8.028	8.1954	7.5579	8.3956	8.629	8.8204	8.3781	8.9869	9.0436	8.6955	7.6896	8.9539	9.0247	8.3251	8.014	8.1778	9.4964	8.9245	8.3066	8.4343	6.8763	7.8012	8.8099	8.9444	8.1196	8.364	8.7279	8.7359	8.1209	8.4607	8.3283	9.0634	8.1317	8.19	7.7549	8.5671	7.486	7.8276	8.0677	9.3459	7.4033	6.531	7.7905	8.0757	8.6584	8.8197
NKD1	12.3964	9.8795	11.7975	8.8808	10.1906	9.9918	10.4617	10.7876	11.4101	4.93	11.3327	9.9362	10.8594	7.9771	7.1645	9.6067	7.0783	7.0697	10.9206	12.115	9.261	8.9074	11.7515	8.4118	9.9845	9.0153	9.5946	8.1395	8.8294	10.4538	11.91	8.6899	2.8373	6.9266	6.1282	6.6819	6.4583	8.4343	9.8301	1.1878	12.2013	6.6088	11.4696	5.4974	8.0582	7.7419	7.6176	9.2748	8.2429
RELL1	7.564	6.3212	7.4987	8.0033	7.2583	7.9736	7.9346	7.5711	7.0557	9.2418	7.4375	7.6958	7.4948	8.0953	6.7252	7.5462	8.2244	7.9497	7.1524	7.2239	7.3401	7.1874	7.4162	8.4234	7.3027	7.1809	7.4563	7.3349	7.922	7.8207	7.8429	7.0812	8.829	7.2166	7.8746	7.5282	7.7465	8.6995	6.9752	8.8596	6.8762	8.5274	6.9571	8.5887	6.4527	7.0499	7.6351	8.0312	7.6439
ZNRF3	11.0694	9.4616	10.9118	9.9844	10.8254	9.9445	10.0359	10.7054	10.5798	8.7405	11.4267	9.383	10.8105	10.4208	9.5186	10.6739	10.2143	9.4252	10.3607	11.1546	9.8144	10.2677	10.8547	9.8127	10.6369	9.4507	10.1521	9.8527	10.0369	10.0086	10.3695	10.2659	8.8369	9.2091	8.9053	9.6551	8.671	10.5374	10.24	7.1519	11.1843	10.4249	10.567	8.7985	10.6803	10.2898	10.0171	9.3379	9.4662
UCHL3	9.2556	9.8363	10.4183	9.5451	9.6563	8.8354	9.7057	10.2236	10.1746	9.9964	10.5238	10.1606	9.9024	9.0004	10.5407	10.6377	10.0881	9.2008	9.6023	10.7785	10.3024	10.5027	9.8315	9.5399	9.5281	11.1104	10.7419	10.2959	9.8819	9.7693	10.3685	9.3233	10.583	10.3279	10.7873	9.5892	9.3141	8.7836	10.7461	9.2721	9.3523	9.2314	10.3486	8.7472	9.2459	9.288	9.5952	9.7543	10.4537
HSD3B7	9.1155	9.6161	9.4424	9.6437	10.3832	11.0701	9.9952	8.6902	9.12	9.8351	9.4935	9.7696	9.9168	9.6045	9.4312	8.5655	9.0702	9.1415	10.291	9.6381	8.1649	10.3079	9.5852	10.8588	9.711	9.7405	9.6982	10.3851	9.2741	9.9837	10.1646	8.7847	9.5072	10.3194	9.6417	9.9099	10.7033	8.7413	9.1045	9.2854	9.6043	8.5097	8.182	9.8862	9.1622	9.8404	9.6279	10.2041	10.1062
NAALADL2	8.0683	8.4411	8.2853	7.1367	7.6666	6.0285	7.0413	8.0579	8.6163	7.3717	8.1993	8.6633	7.8779	7.4467	8.2578	7.9665	7.5983	6.2819	7.612	8.4203	8.4127	7.8515	8.0721	5.9411	8.1507	7.8438	6.6359	7.4944	4.7842	7.8462	8.6833	7.7082	3.8789	7.8198	7.8603	6.7458	1.8874	6.9694	8.5772	7.9816	8.0471	4.2795	8.973	4.013	9.396	8.1967	6.8055	8.7597	7.2051
MRPS31	8.4113	9.1909	9.0147	8.698	8.638	8.2413	8.3645	9.0172	9.0277	9.2062	9.4996	8.8716	8.8708	8.372	9.6768	9.4289	8.6457	8.4363	8.6016	9.8697	9.102	9.1383	8.8301	8.0955	8.7966	9.3676	9.0727	8.8456	8.9617	8.7524	9.3793	8.7133	8.9433	8.9631	9.5845	8.8048	8.5904	8.3647	8.9482	8.375	8.7581	8.6691	9.3948	8.3809	6.9334	8.3312	8.444	9.2293	9.4186
ZMYND15	5.201	5.9638	4.0695	5.9657	6.0118	6.8192	5.4274	6.0859	4.3936	5.0772	3.1939	5.8369	5.2969	6.1646	4.6917	5.6422	5.1544	6.0491	6.919	4.8232	4.7569	6.5044	5.8819	5.4904	5.308	5.8352	5.3877	5.9014	6.2969	4.8941	5.7208	4.7698	5.4447	5.3805	4.8693	6.3737	6.6796	4.8842	3.5963	5.7728	5.1786	6.4758	4.0848	6.1803	5.3872	5.629	5.1047	5.7126	6.1743
C19orf38	2.8652	2.613	2.3558	3.2677	3.757	5.293	5.1435	3.2167	3.1155	2.9169	2.8305	5.0512	2.1644	4.3268	2.2874	4.5538	4.1944	4.3451	4.6849	4.0154	2.8881	5.0271	3.4144	3.9341	3.0427	5.2928	3.1778	3.4419	4.3936	2.834	1.8256	2.6616	1.5317	4.557	2.8106	4.11	4.4981	3.7255	3.2408	3.1156	1.8262	2.7508	2.9044	3.8956	0.5301	3.7538	3.3379	3.4822	4.0782
MEP1A	11.957	9.3087	10.8632	10.9467	8.5007	10.3851	11.1389	11.1203	11.3253	11.009	7.8629	12.373	11.5909	10.5537	12.6876	11.6626	11.3048	9.4503	11.7467	11.6048	12.77	8.8711	10.1792	10.168	9.8171	10.9447	10.8862	11.7587	10.0592	11.5935	12.0636	12.008	6.4594	5.3805	9.6155	7.4961	10.0222	10.3631	11.4822	12.9387	11.6916	10.0531	10.1405	10.4323	11.0592	11.108	8.7726	11.7321	10.3299
SGK2	9.5601	9.4283	9.0185	8.5313	9.3406	8.0243	8.703	8.6668	8.6457	8.2166	7.9156	7.5994	9.7282	8.2922	9.187	9.0198	8.8624	7.317	8.9235	10.1127	8.9143	9.9593	8.9617	8.4508	10.0374	9.0044	9.022	9.3127	9.0786	6.5384	8.7128	10.386	3.0985	7.7856	8.3905	8.4008	1.3895	6.7204	9.5773	8.3554	10.2736	5.303	8.1745	7.8837	10.7203	9.0061	8.7525	7.4	7.7655
H2AFJ	12.187	11.1366	10.4227	10.6306	11.3392	11.3831	12.0028	10.6538	10.8244	9.4887	11.4807	9.7301	11.7264	11.2391	10.7522	11.3918	11.1021	10.9724	11.3687	11.3405	10.2798	12.3772	10.5136	7.095	11.295	12.486	10.7486	11.468	10.9781	10.6657	11.396	10.4268	11.0824	11.5418	11.0138	10.9983	11.4788	10.4221	12.6528	9.9003	11.1551	9.5406	10.8938	9.1765	11.1601	10.7064	10.6697	10.9883	10.8178
CDX2	12.25	12.525	12.4461	12.3266	12.0693	10.8566	12.2851	13.0529	12.2239	10.4021	11.9357	12.6991	13.0631	12.3278	12.4961	12.8984	12.6045	12.2891	12.3029	12.128	11.9366	12.323	11.9838	11.9568	12.043	12.582	12.6852	12.42	11.6823	11.0379	11.9426	12.6151	11.8425	11.7198	11.6995	11.9779	10.9524	12.8076	12.7105	11.2317	12.4063	11.3683	12.7583	10.6898	12.7092	12.3722	12.7156	12.3292	10.6791
CCDC76	8.3189	7.9103	8.5637	8.1058	8.1512	7.4084	7.8492	8.3708	8.2811	8.0394	8.8581	7.2025	7.6021	7.5254	7.6825	8.0204	8.3032	8.713	7.8437	7.6776	8.2062	8.44	7.8782	8.2647	8.2415	8.2848	8.7062	7.2759	7.7805	8.1521	8.429	8.0812	8.0383	8.5671	8.7086	8.3757	7.5994	8.2093	9.1251	7.9631	8.2067	8.0894	8.9642	7.9757	7.7424	7.4998	7.4892	8.5067	8.4485
MAPK11	6.7851	4.9531	4.9951	6.288	6.4394	7.1328	6.1544	5.5173	5.2977	6.7031	4.4852	5.9784	5.0348	6.0753	4.7553	7.0048	5.8869	4.4121	6.1613	5.6308	5.7757	5.5904	5.9624	5.7032	5.308	5.6941	5.1059	4.1129	6.5939	5.8977	4.6044	5.3115	5.5504	5.8582	6.4745	5.8272	6.7465	4.0699	3.8813	4.7311	5.2608	4.8497	5.3547	6.155	3.3047	4.9079	6.1875	6.2189	6.4516
MAX	10.1286	9.6308	9.6102	10.6008	10.3181	10.5854	10.2749	9.579	10.2087	10.0273	10.3059	9.8539	9.525	10.0307	9.5307	9.957	10.3682	10.2723	10.2521	10.4267	9.6812	9.6892	10.5929	10.7148	9.867	10.4768	10.087	9.9838	10.6152	10.3543	9.762	9.5162	10.1264	10.1747	10.128	9.7261	10.6447	9.9355	10.1984	10.3265	9.6994	9.9452	9.6045	10.8513	10.1526	10.0419	10.0408	11.0423	10.233
LRRC19	9.2349	8.9836	7.6195	8.8939	8.4877	8.6812	8.6321	8.655	8.343	8.4742	7.9216	9.2637	9.3618	9.4494	9.7219	9.0985	9.8444	7.3126	9.0278	9.6184	8.7524	9.7882	8.9617	8.5724	9.3922	9.1902	8.3735	9.2078	7.6017	7.0322	8.4652	9.4237	6.9644	10.6095	9.4602	8.9441	3.8031	8.0438	9.7536	11.3122	8.907	3.6394	8.7487	8.2771	8.6494	9.2709	8.3949	9.6556	8.0352
VIL1	12.8991	12.4889	12.8905	12.6991	13.6719	12.1832	12.8094	13.4489	13.0418	12.5618	13.4365	11.6325	12.6865	12.8016	12.9568	12.539	12.3701	11.1589	12.9932	12.7282	12.8028	12.914	12.4304	11.323	13.2477	12.2986	12.3659	12.578	12.8724	12.1801	12.7664	13.3226	10.2714	12.1114	12.3382	11.8792	11.972	11.2997	12.6012	11.3715	13.9071	12.4643	12.7874	12.6422	13.9187	13.2181	12.9755	12.6843	12.2834
SNAI3	4.1244	3.8238	3.0961	4.72	5.1422	5.0007	4.4266	2.933	3.0428	4.8503	2.3435	4.2567	1.6676	5.1724	2.2874	4.0766	4.2318	4.2384	4.8957	3.1379	2.6141	3.2088	4.4121	4.4148	3.8353	4.1639	3.8701	2.7174	4.0465	2.6699	2.1351	2.7403	3.8789	4.3846	2.2333	4.4539	4.8618	4.0254	3.3937	3.5683	3.309	3.4897	3.3897	4.6905	2.1866	3.7538	4.1461	4.2113	4.1754
USP18	7.0968	7.2019	6.2446	8.7258	8.3874	8.3286	7.9871	5.5686	6.9701	8.3709	6.4613	7.7097	6.8625	8.4375	5.707	7.246	7.7766	7.3895	8.0661	8.3814	8.4145	9.622	7.7961	8.6415	7.827	7.8649	6.7972	7.78	7.9456	7.839	6.9736	6.9528	8.246	8.2361	6.4441	7.4914	7.8451	8.1944	7.1558	7.3171	6.4867	7.7651	6.6192	9.1807	7.4296	8.2621	8.1315	7.3657	8.3767
ERGIC3	12.6474	12.0207	13.3218	13.2968	11.8867	12.602	13.2101	13.5669	13.0353	11.68	12.9183	13.1384	13.3343	12.0537	13.2077	13.5887	13.3839	13.1219	12.9802	12.6154	13.6002	13.5341	12.3701	12.6021	13.1364	13.824	13.6111	12.8192	12.3738	13.2121	13.0655	12.6476	12.2971	11.9837	13.4382	12.4309	12.2725	12.5281	13.4406	12.1641	13.0784	12.3494	13.1551	11.4884	12.592	12.0788	12.0453	12.6709	13.2751
LOC100130776	7.5256	7.4969	6.0386	7.8231	8.1317	7.7191	7.8484	6.5995	7.3226	6.7321	6.4545	7.3936	5.6167	8.1775	6.6644	7.6116	6.9976	8.3207	8.5322	6.7294	7.0497	7.7307	7.0612	7.2977	7.7702	7.2084	6.152	5.7827	7.0346	6.0036	6.4548	6.8422	8.497	8.9262	7.408	8.219	8.2726	7.9497	7.5492	6.9872	7.0911	8.5765	5.3684	7.5053	6.4767	7.4971	7.865	7.0215	8.0312
DACH1	10.5112	8.7389	10.1007	6.9852	9.1629	8.5524	9.5663	9.3633	10.021	8.6285	9.3645	10.2204	9.487	10.0367	9.6358	9.9214	9.5029	10.3725	10.0759	11.4257	9.3514	9.4682	10.1052	8.9639	9.1265	10.2039	8.0006	9.4358	6.2589	10.125	9.4949	9.6168	9.3799	6.5584	9.3397	9.4221	10.6447	10.3479	10.3509	9.1279	10.937	10.5907	9.5594	7.1576	9.6846	9.0082	7.232	10.3343	10.2386
MLLT3	9.2033	9.5029	9.0412	9.9526	9.7424	9.3344	9.1587	9.2604	9.8283	8.8572	9.5834	9.5246	8.9453	9.7864	9.3758	9.7488	9.5434	9.4553	8.4725	9.0564	9.373	9.8053	10.1672	9.5282	9.9099	9.1938	8.9389	9.0741	9.9128	9.8221	9.6003	10.4883	9.4596	9.8486	9.8287	9.5029	9.9278	10.2414	9.547	10.0848	9.952	9.0847	9.8582	9.5561	10.0566	9.942	9.5579	9.6955	8.8365
ISG20	8.0709	7.4929	6.6318	8.6289	8.6514	9.8188	9.3813	7.7448	6.8474	9.0523	5.7679	8.3832	8.1541	8.3174	8.0283	7.8193	8.4866	6.6582	8.1889	7.8283	8.6534	8.7627	7.7644	8.9073	7.4593	8.756	8.4186	8.5445	8.874	7.8582	8.1534	8.004	8.077	8.4983	7.9111	7.7033	8.0849	8.2144	6.9977	8.7148	7.3495	7.9267	6.8109	8.3459	6.713	8.0664	7.9514	9.8686	8.1622
BLVRA	7.9406	8.2976	7.6835	8.4401	9.8485	8.6346	8.2429	5.9505	8.6534	9.0831	7.9003	7.8578	5.9223	9.033	5.1198	7.8109	7.8744	8.3997	9.1146	7.9033	8.0832	8.6958	7.1553	8.1496	8.918	8.5703	6.581	8.1062	8.5134	7.3729	6.7812	8.0911	8.9039	7.995	7.3278	9.7082	7.4277	7.7205	7.1068	7.6465	7.3457	5.814	5.8427	8.3403	4.6426	7.7664	8.7147	8.2666	8.3818
STK38	11.225	11.0812	10.92	11.4275	11.363	10.5765	10.6167	11.7908	11.2143	10.3524	10.5656	11.8817	11.3609	11.1101	11.2774	11.2251	11.4355	11.1571	10.9132	11.3149	11.2359	10.9455	11.2785	10.4814	10.7104	11.1132	11.6596	11.129	10.7714	10.5302	11.1909	11.8614	9.9542	10.5359	11.1184	10.913	9.9719	10.7998	10.6446	10.9024	11.2413	10.3207	11.4734	10.2519	11.0839	10.9025	10.7995	11.1809	10.5916
FARP1	11.0465	11.2384	11.5588	10.9108	11.2511	10.5395	11.3629	11.1821	11.1414	8.917	11.3709	11.2888	11.2023	10.9658	11.6893	12.0299	10.9371	9.7706	10.8097	11.8162	11.5622	10.346	11.221	8.0028	10.7301	10.7535	10.4931	10.2284	10.8244	11.6805	10.6418	11.2759	9.6155	9.6423	10.5136	7.7778	9.8757	10.4534	10.6297	9.4193	11.4069	9.9494	11.9548	9.9434	11.3081	10.8947	10.4612	11.3708	10.7767
PRR15	11.6249	11.3211	11.0754	11.1956	11.1174	10.8201	10.2102	12.1063	11.1136	9.316	11.0788	11.3054	11.8983	10.7805	10.3986	12.0151	12.1121	10.9532	11.1231	11.3926	10.8899	10.7579	11.4067	9.6962	10.0647	12.508	11.9389	11.3509	11.3032	10.2138	10.6376	11.0843	10.1099	10.2702	11.8286	10.7939	9.5339	9.9067	12.0604	10.7188	9.982	9.3329	10.598	9.4482	10.9985	11.261	10.1406	10.2124	10.7926
SRPK1	11.5438	11.275	11.6919	12.5092	12.1092	11.186	12.3064	11.9679	12.2728	11.8576	12.0706	12.4562	11.9175	11.8517	12.2667	11.3197	11.7106	11.4021	11.8578	12.1996	11.5665	12.6347	11.5074	11.6279	11.7029	11.7945	12.4494	11.3117	12.0015	12.1673	11.9025	12.969	11.625	11.958	11.8556	11.5169	11.1172	11.1379	11.8369	11.4368	12.2466	12.3315	12.4618	11.7709	12.6701	12.363	12.213	12.4606	11.7637
KIAA1704	8.8345	8.6926	9.5636	8.6057	8.6975	8.3228	8.4698	8.6808	9.0728	8.8052	10.0114	9.4074	9.1061	7.9032	9.7089	9.4796	8.9589	8.9879	8.8835	10.3044	9.1816	9.0068	8.7436	8.6548	8.5906	9.9766	9.3829	8.653	8.5665	9.2016	8.8907	8.3922	8.8385	8.9539	9.4365	8.7409	7.6794	8.1409	9.3432	8.0319	8.4008	8.1613	9.7569	7.6645	7.196	8.3175	8.1381	8.7285	9.5463
C11orf9	9.61	9.9431	10.1754	7.531	10.2549	9.9287	6.7636	4.8954	7.9935	10.3668	6.7271	6.1811	7.2772	9.7079	6.1392	9.102	7.5876	10.7223	10.3187	8.2209	7.511	7.5713	9.7873	9.9537	6.0912	5.328	7.6241	10.0933	8.5579	7.937	9.9593	7.7938	10.3165	7.3347	6.8836	10.347	9.4282	9.5979	7.5548	10.2612	5.8115	9.7396	3.6978	11.3272	8.5908	10.2667	10.2746	6.5501	8.8027
GTF2F2	9.6505	10.3208	10.5457	9.3785	9.538	8.9407	9.4033	10.0628	9.8637	9.7944	10.4079	10.0577	9.8483	9.2022	10.3961	10.8323	9.5067	9.5184	9.1719	10.5191	10.2523	9.4598	9.3168	9.0842	8.9859	9.898	10.092	10.0366	9.7823	9.7944	10.3676	9.7249	10.0881	9.1531	10.4971	9.5326	9.848	8.8773	10.0844	9.0604	9.59	9.1191	10.5241	9.0934	7.9354	9.2718	9.5354	10.3729	10.4723
LBX2	2.6597	3.6201	3.583	3.0023	2.4949	3.0342	3.0315	2.7073	3.4325	3.9454	3.3677	2.784	2.9811	3.8872	2.2874	3.3974	2.1293	4.5965	3.7006	2.2931	2.7612	3.2785	3.5395	4.7389	2.8233	3.2048	4.4629	3.4977	2.9139	3.6795	3.7006	3.1391	3.2351	3.3859	2.3622	3.9923	4.3908	5.609	3.0698	2.836	3.9694	3.976	3.0704	2.7845	1.307	3.0845	2.5644	2.9604	2.3562
CD24	14.6785	15.3194	14.034	15.7662	15.1389	14.3582	14.4054	15.6973	14.7334	14.9669	15.8343	13.3814	15.115	15.0587	15.4622	15.5026	15.6646	14.1196	13.8458	15.5902	15.0406	15.1368	14.5447	14.5966	15.2512	14.6362	14.4725	15.3244	14.2902	13.6044	15.0054	15.1067	13.7685	15.8442	15.8462	14.7218	15.4882	14.5386	14.3795	14.9884	15.373	12.593	15.6516	14.9042	14.8792	14.7429	13.8968	15.0086	13.7712
CCDC109B	6.3953	6.7218	6.6516	7.1586	7.8546	8.116	8.2058	6.3335	7.1452	7.9176	8.0325	8.2522	7.9659	7.7892	6.9637	7.4525	8.1285	7.824	6.34	7.5058	6.023	8.5814	7.1106	8.3377	7.9017	8.8841	7.0873	7.2682	8.1231	8.4081	7.9182	6.5444	9.0003	10.0724	8.6216	8.9458	8.3703	7.5623	8.1799	7.5316	6.3658	7.4974	6.7251	7.8888	6.8581	7.694	8.6158	7.6191	8.1533
ANKH	12.3248	11.456	11.3034	12.3284	11.9983	11.4864	10.7677	12.4957	11.6331	10.199	11.325	10.6667	11.8603	11.7433	11.6548	12.2151	10.8045	10.6334	10.7805	11.2003	11.597	10.4076	11.3451	11.65	12.1812	11.7797	10.8624	10.8828	10.2753	11.8519	11.8083	11.5769	10.0698	9.9313	11.7283	11.8322	12.2184	11.4904	11.2513	11.0773	13.1684	11.1198	12.4918	10.2979	11.8926	11.5141	11.3167	10.9493	11.4004
LAPTM4B	11.9583	11.1163	12.5079	11.718	10.9851	10.8936	12.0699	12.3644	11.6826	11.329	12.1895	11.5763	11.2644	11.7743	11.5753	11.3799	12.8314	10.8107	11.1462	11.7468	11.0106	11.9819	12.7791	11.2118	11.9264	11.3508	12.4218	10.9807	12.2941	11.9607	12.6044	11.2948	10.3722	10.705	12.8038	12.2171	10.0952	8.9943	12.8822	9.7446	10.2874	11.4489	11.0948	12.4465	12.1502	11.9874	11.4844	12.1547	12.5348
GPR114	7.0074	4.3744	4.7595	5.8355	6.7502	6.1522	6.0907	7.0024	5.0788	7.1567	6.6266	6.7103	4.4526	6.7797	5.1981	6.8861	7.0471	5.1416	7.1917	5.6053	5.7869	6.5116	7.2726	4.9127	4.6971	5.9525	6.3812	5.6287	8.2271	5.6886	4.445	6.2399	7.3122	7.013	6.0295	6.9221	5.6004	3.2722	6.3264	5.9768	5.5361	7.5265	8.4525	8.2294	5.6265	7.1872	7.7077	7.1587	5.7062
SLC5A6	11.7189	10.2205	12.0448	11.5188	10.7787	10.7037	11.8562	12.4305	11.4965	10.3847	11.9949	12.1725	11.6921	10.6966	11.2079	11.9793	11.4555	9.6647	11.5526	11.1985	11.4714	10.9336	10.9977	10.4328	11.0108	11.3766	11.9731	11.2405	11.3377	11.5732	10.9143	11.5875	9.8996	10.259	11.5456	10.313	10.4169	9.9556	11.9866	9.5904	12.7409	10.315	11.2365	9.8598	12.3256	10.6729	10.723	11.3169	10.5368
ODF3B	5.3623	5.8587	4.9637	6.3936	6.9689	6.796	6.5978	5.3316	3.9525	5.9061	4.311	5.5041	5.2147	7.5872	3.4201	6.3046	6.3104	6.8273	7.1466	6.0543	5.1354	7.232	5.5213	5.7183	6.0827	6.4442	5.6592	6.9355	6.1047	4.3604	4.3581	4.7318	5.9206	6.4962	5.2487	6.8366	6.9804	5.1761	5.6926	5.6312	5.0552	6.1662	3.7522	6.6112	4.0088	5.1805	5.572	5.7884	6.2764
AXIN2	14.0798	12.6379	13.1465	11.27	12.286	11.2532	12.4188	12.1641	12.4496	9.338	13.4937	10.73	12.3219	11.8416	10.6851	12.2315	11.8703	12.0945	12.8114	13.3562	10.5376	12.3775	13.1807	11.652	12.6993	12.2118	12.1028	11.8893	12.6372	12.7124	12.3675	12.3835	8.9639	10.1971	10.1599	12.0889	8.0053	11.8099	13.0304	10.24	12.5934	10.4219	12.4192	8.3773	13.4895	12.5508	11.3783	11.7193	11.1109
PFKP	10.7863	11.5948	11.4895	10.6803	11.6196	11.1641	11.5366	10.068	10.4732	8.9792	10.7633	11.1807	10.7278	11.4539	11.9502	10.7513	10.995	11.0151	10.742	10.442	10.7115	11.8235	10.9585	11.6949	11.7434	10.5508	11.1491	11.6696	10.7524	10.5992	11.6286	12.1364	11.6705	11.604	10.0382	11.3319	12.0796	11.2225	10.5848	11.3653	10.2522	12.0367	10.0679	12.4632	10.1213	11.9886	11.9783	10.7378	11.072
APOL2	9.3431	8.7731	8.227	9.0635	9.4208	8.9785	8.7891	8.5354	8.2492	9.8934	7.8629	9.8152	9.2854	9.0648	7.4439	9.6156	8.9393	8.0824	8.9759	8.7058	8.8899	10.2136	9.6202	9.2651	8.5573	9.0978	9.3954	10.0384	10.7718	8.8835	8.6472	8.4619	8.4799	9.0654	8.081	8.6233	9.2756	8.7903	8.2085	8.4716	8.4746	7.9651	7.8363	10.3588	7.3015	9.4052	9.1483	9.9343	8.8347
ASPHD2	7.2785	6.8913	7.6883	7.2121	6.6134	6.9083	7.7011	6.5618	5.7838	8.0572	7.3029	7.6556	7.6246	7.769	5.4749	6.8257	7.5362	7.6406	6.7119	6.6724	8.3518	7.4366	6.2639	8.303	7.1719	7.2095	6.7811	8.079	7.7487	6.9806	5.8954	7.6481	8.2393	6.9881	7.2941	7.5418	7.4094	8.3008	6.3264	8.6266	7.0777	7.097	4.3548	9.2209	4.7888	7.4492	8.2149	6.3547	7.8154
LOC100134229	9.3602	8.9794	8.1868	8.8253	9.1826	9.5295	7.7705	10.3513	9.2955	7.7899	8.5815	8.7341	10.031	9.0176	9.0158	9.3963	9.3433	9.5761	8.7907	9.4507	9.433	8.6405	9.2474	8.8671	8.3128	9.5656	9.056	9.301	8.9258	9.3264	9.6113	8.375	8.4913	8.9321	9.7433	9.7957	10.6505	9.0932	9.492	9.3233	7.7921	8.1196	8.3258	8.118	8.622	9.4052	8.4914	7.8345	8.5154
PTPRD	10.8051	9.6322	8.6727	10.1545	11.1885	9.2129	7.6245	7.3295	10.1308	8.7182	7.3351	7.198	10.2907	10.3688	9.903	9.7279	9.6883	8.3914	8.824	8.1719	7.1176	10.7945	8.0433	5.625	9.2584	10.2268	10.0146	8.9216	11.3162	6.9541	9.9041	12.6699	7.8855	10.35	10.2187	9.009	3.3476	7.6194	10.983	8.6219	10.8952	1.1557	9.7752	3.6275	12.224	10.8309	9.699	8.4619	9.5204
SLC9A5	4.5084	4.4727	4.3378	4.1475	3.4246	3.6132	3.4922	4.4606	2.6115	2.7512	2.7233	2.8759	2.2981	3.2647	2.9258	3.6898	3.5919	3.6547	3.384	3.5114	4.4255	3.8364	3.2773	4.0343	3.3001	3.3487	3.8701	2.8086	3.6368	4.1272	3.3083	3.8575	3.6261	4.257	3.0711	3.5183	5.3749	3.2722	2.5248	1.8302	3.4275	3.2624	2.698	4.0863	1.4731	2.2245	3.0156	4.0235	3.4602
PIBF1	8.8767	8.8205	9.0242	8.587	8.3304	8.3205	8.2599	9.0981	8.8379	8.8572	9.4074	8.9569	8.3914	8.4938	9.2619	9.5476	8.2565	8.7991	8.1912	9.7506	9.4884	8.4132	8.2634	8.1524	8.5741	9.402	8.4496	8.3684	8.5995	8.9982	9.1182	8.4854	9.2233	9.3939	9.5591	8.8868	8.32	8.8631	8.9907	9.2434	8.7315	8.5607	10.025	8.1504	8.149	8.4389	8.4186	8.7465	9.7388
SMAP1	9.991	9.9008	10.0372	10.2526	10.3464	9.5809	9.8999	9.8651	10.1393	10.4107	10.206	10.355	10.1121	10.2496	10.5013	10.1944	9.8493	10.0476	10.0163	10.2296	10.3701	9.9233	9.7782	9.0777	10.1686	9.8017	9.7854	10.2235	9.9113	9.6521	10.7813	10.2829	9.3462	10.749	10.0297	10.0189	7.1324	9.822	9.8679	10.3092	10.0516	8.5269	10.1301	10.2057	10.0534	10.206	10.1411	10.0461	10.7777
FAM134B	9.3927	9.2631	8.9258	10.129	10.1529	9.7192	9.6115	9.4864	10.2349	8.8366	9.7247	9.4302	9.8605	8.8718	9.0834	8.5672	9.9652	9.0694	9.4741	9.2248	8.9534	10.1575	9.6535	8.0663	10.1576	10.295	9.5223	7.7912	7.9552	9.2321	10.1678	9.022	8.4665	10.1028	10.6755	11.1358	8.9002	9.4162	10.9226	11.1354	9.8876	7.7432	10.4468	8.5828	10.0001	10.2389	8.4874	9.2536	9.4577
PDE10A	5.5821	2.7759	4.5215	6.2578	5.9154	6.0677	4.3561	3.943	5.2661	7.0538	4.1128	5.6413	4.3331	6.2719	3.7464	6.1248	5.0326	9.0339	4.2118	4.732	5.7183	4.6598	4.5071	4.4873	4.344	4.2397	4.291	0.8938	5.5596	5.0853	3.0373	4.6111	8.4568	4.9149	6.4968	3.7226	4.3908	8.3217	5.0995	4.895	5.4122	8.6189	5.567	5.1834	3.8401	5.0101	5.167	6.0691	6.625
CDC42EP1	10.8983	11.4001	10.902	10.6467	11.8698	11.6243	11.0197	9.9178	10.5469	11.3725	11.369	10.3527	10.6838	12.0595	10.2752	10.7364	10.8169	11.6325	12.0642	11.0861	10.3532	11.2727	11.7184	11.5324	11.9318	10.9924	9.6831	12.0206	11.9197	11.4505	11.0751	10.7993	12.0116	11.6519	10.1593	12.1315	12.2591	12.2334	10.7572	12.5215	11.0204	12.3558	9.9773	12.6289	11.2658	12.1194	12.3173	10.1355	11.049
CTXN1	4.1244	6.6709	1.9053	3.3463	4.9607	7.2567	2.198	4.3862	3.8282	5.3331	2.1909	4.2567	3.5709	5.8782	3.0661	4.6328	3.947	4.8347	4.8737	3.5652	3.3772	4.2723	5.4593	7.3398	4.6745	4.2397	3.0756	3.6034	4.7842	3.1148	4.0972	2.8861	5.7022	5.7439	6.0089	6.1441	8.3078	3.9796	4.777	5.1757	4.9796	6.3512	3.6412	6.4046	3.9684	5.346	4.4764	5.149	5.3584
PPP4R1	9.7934	9.8201	9.3902	9.7542	9.9144	9.8352	10.0146	8.657	10.0222	10.1665	9.31	10.3422	9.2813	9.8617	9.4017	9.5158	9.5322	10.4557	10.0885	9.396	10.002	9.3657	9.6158	10.0338	10.0511	9.6566	10.0051	9.9783	9.6462	9.4729	9.9549	9.974	10.1839	10.0611	10.0145	10.2912	9.785	10.7236	8.8819	10.4841	9.9916	10.6646	9.0195	10.3533	9.836	10.2813	10.1789	9.601	10.2589
CDC16	10.9696	11.3589	11.2912	10.2062	10.3369	10.0345	10.0246	10.9306	10.4912	9.8733	11.1433	10.9517	10.3736	10.3279	11.0445	11.223	10.4651	10.8231	10.6368	11.5629	11.1698	10.2456	10.5802	9.832	10.5326	10.8523	10.6023	10.8311	10.3335	10.6239	11.0131	10.4186	10.6855	10.79	10.6941	10.4644	10.3468	10.5099	10.4064	10.0916	10.6116	10.257	11.0323	9.8752	9.9257	10.1799	10.0785	10.9327	10.9703
GYG2	9.3823	6.9691	9.1911	8.1315	8.6745	7.7807	9.3668	9.2913	10.2252	9.2669	9.7497	8.5701	9.3014	7.7109	10.5362	9.4627	8.2174	7.3473	9.0512	9.5813	8.6334	9.0388	8.6087	4.4148	8.0448	8.7641	8.6739	9.0047	7.6108	9.3562	10.5328	9.4591	7.578	3.2985	7.7249	5.5693	3.5606	6.7411	8.7322	6.0894	9.4155	7.946	8.7335	9.763	8.3819	9.4828	9.8719	9.977	8.461
POU5F1B	7.7027	7.7262	8.1239	7.7414	7.8136	6.722	7.2931	9.866	7.6071	2.9169	7.866	8.2645	7.405	5.9801	6.4268	8.4106	8.2174	4.5071	7.4151	7.4604	7.9518	7.8198	9.4353	6.1461	5.337	8.3399	7.2103	7.4179	8.364	9.1711	7.3785	7.356	2.6325	6.1818	8.2022	6.0835	4.4089	6.8585	7.3919	3.4039	7.4207	4.9099	6.481	3.1689	4.5362	5.6075	6.9305	7.4082	7.3318
DUSP4	8.3676	9.5274	7.3609	6.2979	7.9844	9.4649	7.6578	5.3707	5.5013	10.2552	7.8848	7.4165	5.9014	8.5507	5.3293	6.859	5.645	10.5692	7.8776	6.8346	7.1656	8.7627	6.3173	12.076	8.3018	7.3008	6.5142	9.3662	6.9586	8.8717	9.5845	6.8366	10.1404	7.3582	6.3974	9.4571	10.9958	11.4301	5.8463	9.97	8.7791	11.3362	5.5518	11.0395	4.5904	8.3669	8.2892	6.9034	7.363
FITM2	6.4118	5.4876	6.8874	7.2068	6.529	6.6487	7.8073	7.4439	7.2818	5.6479	6.284	7.7945	8.917	5.8322	7.6615	7.2543	8.4234	5.7062	7.1917	7.2547	7.4803	8.2792	7.4264	7.2173	7.3027	8.1541	8.6783	6.6939	6.5755	8.4371	6.7532	8.0967	5.6075	6.3938	7.4626	5.7822	6.1427	5.8721	9.2009	5.515	7.5588	5.2574	7.907	5.8423	7.772	7.2856	6.0943	5.9943	6.0388
PARP14	10.5498	9.9884	10.2578	11.2766	10.7543	10.6654	10.7921	10.2095	10.1087	10.6317	9.7625	11.6464	10.2973	11.2504	9.6924	10.4476	10.2755	9.9263	10.451	10.3777	10.9274	11.5683	10.7268	10.6188	10.1179	10.6207	10.3306	10.7756	11.9325	10.8978	9.3241	10.4689	9.8693	10.09	9.3397	9.8274	9.6006	10.4216	9.4717	10.4068	10.0943	10.3644	9.9549	11.1983	10.6865	10.6104	10.1263	10.3068	10.969
TYMP	8.4755	7.5276	8.4501	10.3407	10.9137	10.2242	10.1933	8.4259	7.937	10.0057	7.2215	10.6663	8.9643	10.6551	7.6642	10.1012	9.5999	8.5392	10.4468	9.2258	9.1773	11.1053	8.5817	9.1965	9.1307	10.9602	9.1844	10.3481	10.8389	8.2753	6.9241	8.904	8.7269	9.5261	9.0771	8.6775	10.2056	7.3713	9.0233	8.1726	8.1083	8.4073	7.6265	10.3953	7.6077	8.9451	8.8203	9.8466	10.2095
ESRP1	11.6354	12.3443	11.1614	11.9805	11.8183	11.1425	11.0666	11.8935	11.2402	11.2809	12.2403	11.1174	11.7111	12.0734	11.9737	11.5003	12.3073	12.1982	11.2255	12.0188	11.6232	12.1078	12.1112	10.7667	11.8781	11.3675	11.2335	11.302	11.9034	11.5237	11.9249	11.826	11.6682	11.7538	11.9751	12.1786	11.1294	11.8005	12.1062	12.0757	12.0836	12.337	11.8027	11.9842	12.5203	12.0863	11.8075	12.0489	11.4571
DPM1	9.6189	8.9413	10.6168	9.6476	9.3135	9.4994	10.7238	10.7158	10.595	9.4854	10.7565	10.0404	11.0512	8.9529	10.4118	9.7831	10.5796	9.1672	9.4931	10.2046	10.0837	11.043	9.9263	9.2286	9.6795	11.0717	10.889	9.4632	10.1298	10.5223	10.7696	9.8395	9.6634	10.1315	10.9433	9.4221	9.5318	8.6007	11.2831	8.9641	9.7023	9.2683	10.631	9.2679	9.9659	9.0568	9.0932	10.4943	10.7602
NOX1	11.9197	10.4418	10.8195	13.2085	12.8729	14.2748	12.6633	12.6474	13.3853	11.2895	12.9545	13.5584	12.6467	11.0258	11.0809	8.4411	12.9939	12.5358	11.3865	13.2745	11.8827	13.0482	12.394	9.4824	12.6725	12.7909	12.6207	13.1057	10.546	14.3263	12.7262	13.0536	10.0628	13.0854	13.1441	11.2351	11.4797	10.3852	12.0371	12.5229	13.809	9.5966	10.8736	11.6495	12.6611	12.7476	12.6952	12.0608	12.2409
ACE2	9.9391	9.6818	10.0871	10.3389	8.8222	8.5472	10.0118	11.3418	11.5727	11.8025	10.7112	10.328	11.2849	8.7265	11.155	9.9862	10.8749	3.6547	11.44	11.6108	9.0885	10.7102	9.4543	7.5103	5.8906	10.776	10.1497	10.4913	8.5964	6.9271	10.0394	10.5089	6.1684	8.4426	10.9558	9.1602	4.4981	7.1868	12.897	9.4916	9.4752	3.5912	7.2355	11.1923	11.345	9.9065	7.5684	11.4664	10.83
C7orf36	9.5064	8.5826	9.0929	8.2385	8.0054	9.073	8.7689	9.6512	9.2285	7.9562	9.4041	8.9142	9.5225	7.6853	8.8216	8.9366	9.1771	8.9434	8.5489	8.6289	9.3533	9.9446	8.3277	9.3453	8.2009	10.9201	9.4641	8.9494	8.6576	9.3299	9.5685	8.4131	9.1603	8.9203	10.7287	9.5337	9.7717	7.8182	11.3753	8.8021	8.3582	8.8667	8.6607	7.8785	8.8362	7.8606	7.8251	9.2682	10.0115
PHOSPHO2	6.4601	5.8767	6.3816	6.227	6.4923	5.8673	5.7054	6.8532	6.506	6.108	7.6921	6.2302	6.3904	5.8803	6.2056	6.672	6.8687	6.6754	5.1723	6.6288	6.0067	7.0743	5.8339	6.3577	5.8906	7.5569	6.1258	5.7452	5.6446	7.4604	6.6684	6.1987	4.7551	6.6575	6.8081	6.2797	6.3287	6.3029	7.9064	6.3293	6.789	5.6832	6.2684	5.7994	6.3883	6.0528	5.5284	6.2629	5.8748
DUSP7	8.094	8.8619	8.7735	8.787	9.3198	9.3564	8.4684	8.1647	8.7635	9.2398	8.5107	9.0262	9.136	8.8178	8.3414	8.8427	8.6388	8.7913	8.74	8.8374	8.7638	8.0516	8.8038	9.0123	8.2795	8.1855	8.4674	8.5244	9.5339	8.5087	8.0464	7.8658	9.1167	8.6473	8.0859	8.829	9.3551	8.6817	8.0276	8.4768	8.7338	9.0156	8.6766	9.4351	8.7103	9.0041	9.288	8.7784	8.2568
VSIG10L	4.3803	5.6434	4.2364	5.4645	4.9171	6.616	5.543	5.4088	5.9912	4.4246	4.0253	4.8163	3.3423	5.7356	3.5691	4.3814	4.4055	6.8334	5.4496	4.0535	5.1354	4.5513	5.0604	4.4515	4.1287	3.1271	4.3795	3.7018	4.9072	4.8941	4.579	2.8861	4.6773	4.4148	6.1566	5.8272	7.0467	4.8075	4.6308	3.8498	4.6051	3.938	2.9975	4.7138	5.7507	5.0744	4.3023	5.7735	5.1106
TTC37	10.6806	10.6758	10.5102	10.3177	10.5257	10.3627	9.8099	10.088	10.2077	9.7553	10.8136	10.7571	9.2036	10.2078	11.1662	10.3933	10.0494	10.3129	9.9426	10.0439	11.021	10.0089	10.1948	8.6435	10.6285	9.8929	9.7685	10.3352	10.4118	10.9587	10.3974	10.6701	8.4722	10.1955	9.4762	10.5937	8.0144	10.0763	9.9605	10.4088	10.8839	10.5381	9.8457	10.0876	10.9703	10.3765	10.2568	10.2227	10.5943
CRIP1	9.6392	12.255	8.207	9.2021	10.9203	11.3425	8.8656	7.6407	7.7181	9.578	9.6771	8.3832	7.6498	10.3808	8.6634	8.8427	11.1181	12.2332	9.2823	8.9224	9.1385	9.665	10.4287	8.2124	9.2014	9.1367	10.0112	7.7429	8.6517	7.7571	11.7243	7.9655	11.7791	9.457	10.8527	12.628	13.0431	11.4436	10.6069	11.2785	7.5813	11.1585	7.2872	11.3324	7.2561	9.5926	11.2363	9.5344	9.1387
ARHGEF4	3.3487	3.8964	4.9316	4.6596	4.6503	6.9137	6.7972	4.1369	3.9525	6.3445	2.9303	2.5806	2.4205	3.9784	2.8501	6.0111	4.1944	6.7124	4.0645	4.3271	4.0327	5.9525	3.9535	3.2915	3.9144	2.9579	2.4153	2.8943	3.0624	6.8235	3.1791	5.5044	7.3751	4.9149	3.85	2.8858	2.678	7.7549	2.3859	1.5444	4.7935	7.008	1.9978	4.1561	0.9169	2.5299	3.6013	6.1745	4.1754
CHPF	12.0227	11.1277	11.2908	11.7648	11.506	12.2052	11.4848	11.2207	11.5376	10.8675	11.3054	10.9577	11.2786	12.0375	11.348	11.689	11.103	10.4592	11.5707	11.6154	11.625	10.7533	10.7359	11.9638	10.9301	10.9599	10.9258	11.6134	11.6394	11.0732	10.8363	11.0204	11.2117	9.8841	11.0981	10.8224	11.9102	12.157	11.3116	11.1686	12.1286	11.5954	10.8786	12.0155	11.5674	11.416	11.6742	11.1438	11.3878
CTSL2	6.847	7.8167	8.7205	8.6151	6.3438	7.1738	8.5035	8.8088	8.3085	6.0908	8.0325	9.0657	9.693	7.8597	9.7579	9.4317	10.1401	8.0512	8.561	7.2588	8.4728	7.8657	9.1229	7.7901	6.8635	8.7863	8.1496	7.9169	7.7677	9.4027	8.4807	7.2507	8.8324	7.5093	8.7635	7.254	6.2592	6.9927	9.9413	7.6647	6.8943	6.6028	8.8426	7.1491	9.5059	5.9278	7.4812	8.4596	8.0352
ALG14	8.0341	8.435	7.7677	7.8505	8.5868	7.3825	8.1312	8.629	7.9887	8.4508	9.3877	7.6685	7.3938	8.2978	8.0283	8.315	8.7605	8.1478	8.4615	8.1456	8.4163	8.6471	8.753	8.5323	8.9394	8.9448	8.244	8.4538	8.4287	7.8606	8.5991	8.3842	8.8752	9.8333	8.8014	8.619	7.6142	7.7718	9.4114	8.2229	8.167	8.0544	8.4129	8.3233	8.2152	8.1283	8.2892	8.4029	8.3086
C13orf23	11.4633	11.0943	12.1645	11.2082	10.7933	10.0183	11.2699	12.1319	11.4675	10.8009	11.1591	12.2556	12.2216	10.8552	12.7738	12.1801	11.7819	10.4047	10.9706	12.1346	12.0693	10.4662	11.5503	10.0836	11.1199	10.8602	11.8654	11.0386	10.9016	11.1357	10.9677	11.1696	10.4902	10.073	11.0707	10.3496	10.9607	10.7066	10.0745	10.0134	11.8238	10.7542	13.2118	10.4713	9.5433	10.6286	10.6813	11.1188	11.1574
UBE2CBP	6.5522	6.8734	6.9687	6.1848	7.3013	6.4405	7.3889	6.714	7.491	5.8863	7.4862	6.9352	6.1692	6.4448	6.2014	6.2132	6.8019	6.9731	6.8974	7.2004	6.3668	7.5988	6.9676	6.9678	7.1959	7.7658	6.6888	6.5092	6.7554	7.2728	7.5709	6.7003	6.4825	7.1718	7.1179	7.4585	6.2693	6.0491	7.6375	6.2794	6.9046	4.8291	6.8859	6.1378	6.7007	6.4604	6.4013	6.6181	7.3105
VMO1	4.0838	2.4294	2.9754	4.2328	4.7777	4.9803	4.2039	3.1282	3.4883	2.5641	3.7253	5.3036	3.403	3.2647	2.8501	5.4225	4.5308	4.2384	5.2425	4.6092	3.9151	3.6904	3.2773	5.9411	3.5184	5.7855	4.0426	2.4033	4.7408	3.1148	2.3898	3.7087	4.2809	7.0946	4.6475	3.1912	5.6322	3.1114	3.1579	2.7551	2.8806	4.7869	2.3196	4.2862	2.7597	3.673	3.5398	5.3221	5.1106
ANK1	4.2761	2.613	1.9053	4.3895	3.2943	3.9005	5.3205	3.3789	3.0428	4.5306	2.0202	4.9278	2.2981	4.7125	1.352	2.6533	3.7026	4.1231	4.1764	5.2584	4.0327	4.9221	3.6547	3.0255	3.3578	4.1639	3.2733	4.6452	4.5016	2.6699	2.1351	2.3955	3.3863	4.0416	2.9894	3.9565	2.2569	3.1941	2.3859	3.644	4.5276	3.1995	3.8553	7.8785	2.1866	3.5426	5.3211	5.0784	3.6749
GPRIN1	7.1905	7.4633	7.6979	7.1087	6.6405	6.892	7.7874	6.9773	7.1409	7.4277	7.1089	8.005	7.4416	7.0778	6.6038	6.7627	6.1921	7.4019	8.3956	6.6724	7.1741	7.8079	7.0697	7.2593	7.0849	6.6176	6.8601	6.9754	7.2648	7.7024	7.0215	7.9155	7.1535	6.6245	6.2117	7.3496	8.7545	6.9811	6.2683	6.4683	7.6316	7.5137	6.4484	8.3845	7.495	7.0419	7.2417	7.5554	6.4899
PNMA1	8.1807	7.7099	7.3181	8.9981	9.2302	9.7743	8.2695	7.6407	8.1936	9.747	7.3122	8.2414	7.1766	8.6087	7.2181	8.4502	8.8489	8.4897	7.8914	7.6591	8.4641	7.9268	8.2267	7.7464	8.1343	7.8438	7.8266	7.5013	8.5995	6.9361	8.6699	8.1909	8.4761	8.8447	8.9627	8.3631	8.1049	8.0958	8.0188	8.4134	7.8004	7.2791	8.0497	9.1479	8.2217	8.8004	8.5491	9.1338	8.9661
ANGPTL4	5.5821	6.0299	5.4898	6.4481	7.2626	7.0274	8.2453	4.6313	5.7035	7.9984	5.5499	6.8068	6.7906	5.4204	6.2165	7.3626	6.5879	4.9743	7.3026	6.0914	4.9285	6.6497	5.846	6.9358	5.8509	6.4118	7.4815	5.9721	7.2839	5.3922	5.7438	6.6705	6.1004	5.4551	6.9924	6.983	8.5536	5.4188	5.8983	4.696	4.7712	7.0217	4.4891	7.7881	6.2903	7.6812	7.3708	7.7269	5.9591
C1orf59	8.8036	8.2254	9.0204	8.4668	8.6075	7.989	8.3757	9.611	9.0865	3.8995	9.0381	8.2965	8.963	8.8963	8.8869	8.8175	9.0971	9.1078	8.6346	7.7078	8.9079	9.3807	8.977	4.3385	9.1675	7.5886	8.7107	8.9828	8.8977	9.0449	9.6688	8.3626	8.9139	9.2059	9.4902	9.2204	9.4999	8.7769	8.3319	7.9925	8.6736	9.1946	10.2762	7.5658	9.0841	8.8632	8.7303	8.4849	8.8696
WDR77	10.6037	9.9957	11.2099	10.5715	10.1785	9.9589	11.0465	11.0869	11.5981	10.0476	10.5263	11.9615	10.9425	10.5944	11.5711	10.4698	10.7512	10.6952	10.4998	10.2025	11.492	11.2953	10.7182	11.0148	11.1995	11.0865	11.6793	10.8553	10.7808	11.0247	10.6959	10.8854	10.6116	11.638	11.3892	10.5042	9.9555	10.4901	10.7677	9.8632	10.5839	10.7101	11.3865	10.0719	10.5211	10.3183	10.5632	11.1478	10.2561
NDFIP2	10.6185	11.4481	11.0486	11.2782	10.612	10.5913	11.0834	11.4962	11.1471	11.5093	12.0245	11.8876	10.9533	10.5251	12.0919	12.0204	11.686	11.2922	11.3817	12.6821	11.6965	11.3293	11.2919	11.8014	11.0248	12.591	11.9903	11.1115	10.7045	10.4609	11.315	10.7697	12.0543	12.0697	12.2927	11.4196	11.1505	10.6907	12.2789	11.4632	10.6314	10.9899	12.8651	10.9756	10.7729	10.8469	10.8134	10.7044	12.1446
TFCP2L1	11.0323	11.2669	11.5158	10.8731	10.4772	10.3656	10.6001	10.9071	11.0414	7.1895	9.5475	10.994	11.7345	10.8888	11.4578	10.7218	10.4227	9.6509	9.6857	10.2505	11.0049	10.0778	10.3949	6.4105	10.9384	9.2995	10.9851	10.145	9.4015	10.6437	10.2998	11.9732	9.4312	10.3313	9.87	9.5672	6.3091	10.8081	8.2008	10.5991	11.5718	8.2649	12.1069	6.8403	9.8437	9.165	8.3906	9.5311	8.7185
TCF7	10.5938	10.0504	10.8848	10.5002	10.2368	10.2701	10.2307	11.2419	10.1617	8.6165	10.7831	10.7157	11.5915	9.7773	10.6339	10.9502	10.1955	10.3325	10.8183	10.8928	10.7866	10.3505	10.4857	9.4396	9.8935	10.7401	10.1847	10.3237	9.276	11.2441	10.6089	9.8107	9.5687	9.4642	8.8014	9.7281	8.4681	9.7214	10.6427	9.5567	10.5887	9.5477	10.6392	8.6371	10.3637	9.8657	9.699	10.9331	10.4741
BCL11A	9.2326	7.7931	9.8219	8.5397	8.7665	7.7983	8.5692	8.5461	9.3294	7.3717	9.1779	8.2042	8.3283	8.8528	7.6861	8.0671	8.0908	7.8575	7.8442	9.0423	7.9224	8.9877	8.4222	7.6029	9.4068	8.6644	8.1242	8.2453	8.1852	9.1184	8.4284	9.3376	8.2096	8.0586	8.081	7.6993	7.5366	8.2045	8.367	7.3171	9.8641	7.8874	9.2592	2.2589	8.8653	7.9469	8.2728	9.4471	7.6477
PRMT3	8.9561	8.7899	9.1654	9.2629	8.9194	8.773	9.0541	9.134	9.2709	9.3123	9.8849	8.8147	8.7822	8.7431	8.7827	8.9275	9.7092	8.9505	8.9913	9.7175	9.0896	9.5374	9.3882	8.313	9.632	9.6418	9.6722	8.9569	9.3438	9.026	9.1562	8.7917	9.1804	9.8333	10.4653	9.7261	8.2729	8.3736	9.8657	8.8185	8.7971	9.0293	9.4023	8.5279	9.5755	8.6087	9.0121	9.7072	9.5088
IL1RN	6.468	7.4022	5.6163	8.623	9.1287	9.7676	8.0582	6.3532	6.1116	10.0228	7.0711	8.873	7.7378	5.4813	5.2579	7.7648	7.5021	5.2736	7.9211	8.0893	7.8575	8.317	7.1356	9.4015	7.7401	7.2142	7.8461	7.8594	9.2892	5.1645	7.2795	6.5716	9.0932	8.1467	8.8815	7.1516	6.3189	4.611	5.8725	8.1854	3.9071	9.8822	6.4234	10.924	4.4213	6.609	8.1876	8.6584	8.2816
PML	11.4621	10.2183	9.9586	10.5029	11.2552	10.711	11.1688	10.5628	9.528	10.4417	9.8996	10.7657	10.5172	11.2966	9.611	10.6212	10.2161	10.4088	11.0653	10.6855	10.3442	11.3136	10.1798	10.6977	10.9139	10.1594	10.0813	11.2457	11.3353	10.5587	9.5383	10.9538	9.8301	10.6009	9.0216	9.8994	10.8264	10.5079	9.7492	10.199	10.8098	10.5707	10.2796	11.1195	10.7648	11.0475	10.8617	11.3088	10.5861
ARID3A	8.4377	7.0824	7.959	8.5292	7.6231	7.6415	9.3623	8.264	8.0198	7.1401	7.5775	8.9101	9.8625	9.1056	9.1451	9.1476	7.8566	7.5543	9.3573	8.3318	8.478	7.943	7.4385	7.0539	6.6889	8.7721	9.066	7.098	8.8058	8.2318	7.5965	10.3409	4.6773	6.5984	7.8459	7.4149	7.9306	8.7584	9.1292	5.7558	8.7252	7.2366	7.415	7.1232	10.5963	8.2499	7.0945	7.4614	8.7225
IYD	10.9592	10.141	10.1025	9.8322	7.3472	9.7466	9.4453	10.3958	10.6496	7.6261	10.3668	10.3834	10.1651	9.8396	10.9272	9.924	9.4081	9.7521	9.3474	9.8427	10.5143	9.4932	9.4292	9.0695	8.5711	9.6514	9.2118	9.3662	7.988	10.5863	10.5382	9.1805	8.2749	8.6441	9.9726	9.4535	7.7361	8.5604	9.779	10.5397	11.0804	9.0955	12.0799	7.8126	10.0822	8.9526	7.6759	9.6342	10.4884
USP30	9.113	8.846	8.467	8.8457	8.7878	8.7031	8.5789	9.0218	8.5572	7.8372	8.6671	8.5336	8.5489	8.4117	9.111	8.7615	8.8353	9.0313	9.2292	9.0646	8.8821	8.2728	9.2125	7.7166	8.6555	8.2918	8.5315	9.0532	8.5453	8.4323	8.3815	8.8361	8.3162	8.2276	8.4698	8.7099	8.4593	8.6709	8.4929	8.6031	8.9584	8.2953	9.1845	8.1224	9.3555	8.559	8.1826	8.6705	8.6184
PPP1R14D	8.3029	9.9884	8.7644	9.6553	9.7832	10.0681	9.5187	9.3278	8.4505	9.367	8.6361	8.9384	10.5414	9.9877	9.6699	10.0123	10.7552	8.5889	10.7831	10.8615	9.372	10.3766	9.68	8.0633	9.9747	10.4235	9.2694	10.5503	10.3741	8.5841	9.3857	9.9571	7.7141	10.6827	10.0439	9.4725	5.2163	7.9548	11.1896	9.9635	9.605	5.5872	9.3314	9.2014	9.6169	10.1944	10.0086	10.0002	9.6728
BCAR1	10.5911	10.5922	10.4674	11.08	11.0366	11.4932	10.7967	10.7044	10.6507	10.7496	9.8934	11.1314	11.5137	11.0048	10.8799	10.8445	10.6633	10.8119	11.1714	10.6984	11.1461	10.4728	10.7864	10.7717	10.6449	10.4586	11.0707	11.2566	10.7269	10.1496	10.3061	10.7552	10.9386	11.0981	10.555	10.4513	10.9567	11.5416	10.1018	11.002	10.6881	10.8304	10.4202	11.3571	10.1114	10.9796	10.9961	10.641	10.6102
PCTP	9.7324	9.6728	9.6526	9.6418	9.0601	9.4268	9.9436	9.4651	10.24	9.0678	10.3284	9.6215	9.7415	9.6887	10.0068	9.7249	10.0996	9.7594	10.2801	10.7185	10.0104	10.13	9.6894	9.4236	9.7309	9.8051	9.3135	9.635	9.2452	9.5278	9.5441	9.4957	9.6558	9.2295	9.7495	9.9671	8.9261	9.595	10.702	9.3532	9.623	8.7874	9.1405	8.7668	8.4586	9.3823	8.5838	9.7467	8.8103
CEBPA	10.5447	10.1494	11.0439	11.2928	11.2967	10.5773	10.2767	10.9981	10.2461	10.2658	9.9745	10.2253	10.9238	10.8954	10.9116	11.6035	11.1581	10.3524	12.1948	11.093	10.3527	10.8074	10.8588	10.6243	11.0281	11.9546	11.2391	10.8456	10.7435	9.419	10.5558	11.3527	9.3021	10.1298	11.253	11.7268	9.5286	7.987	11.4062	9.7638	10.1088	8.5274	9.3134	9.9526	11.4318	10.6312	10.6462	10.3197	11.4471
DPY19L4	9.8796	9.9452	9.4237	9.8458	9.4061	9.5973	9.7084	10.1741	9.5593	9.4214	10.1104	9.5725	9.7568	9.4734	9.5503	9.2701	11.0031	10.6513	9.275	10.3767	9.7233	9.9613	10.3069	10.1939	9.5019	10.1848	9.4139	8.6576	9.4588	9.8451	10.3778	9.4481	9.8823	9.8548	10.8009	10.3889	9.9125	9.8011	11.1194	9.8838	9.594	9.9578	10.0938	9.4816	10.2013	8.9515	9.0415	10.4015	10.3925
C8orf45	6.4522	5.2861	6.5913	5.215	4.2543	4.8957	4.735	7.279	5.9118	2.5641	6.734	5.3364	5.5724	3.7336	5.2579	6.0111	5.4838	6.326	5.4935	6.5035	6.4253	3.5842	4.5374	3.4449	5.9292	5.9638	4.7552	5.4561	4.8055	6.3137	7.303	2.7403	4.209	5.7078	6.2207	5.1643	2.9029	4.9089	4.3234	5.6124	5.5492	4.2795	6.7114	2.1262	5.4763	3.7925	4.0167	6.1051	5.0858
LRRC36	8.1589	7.627	7.4822	5.2965	5.3856	7.4095	4.8676	8.1757	5.9815	2.3491	7.4062	4.4781	5.6495	7.3358	7.9557	6.918	5.5296	4.9062	5.978	7.307	6.7338	5.9417	5.7841	4.5563	5.9292	5.823	4.5417	6.6515	1.7871	7.1301	9.5805	6.8676	4.4775	6.119	6.2026	3.7847	4.9899	6.7951	6.2781	4.9851	5.9467	5.9055	7.6374	2.87	3.0188	1.3042	2.0134	5.697	5.6565
PLEKHG6	10.3489	10.9578	10.0342	10.5205	9.9622	10.0596	10.6924	10.5754	9.9544	9.6995	9.4833	10.2899	11.1477	9.9657	10.4439	10.9636	10.7728	10.3427	11.4003	9.8249	10.5385	10.3342	9.7408	10.033	10.229	11.2788	10.9308	10.945	9.8509	9.7597	10.5691	10.268	9.4779	9.8158	10.4415	10.338	10.3438	9.8757	10.5922	10.9651	10.4746	9.993	10.5938	10.1288	11.5306	9.1604	9.7701	10.9104	10.2145
ZNRF2	9.165	9.5231	9.162	9.4414	9.2686	9.5074	9.2466	9.304	9.7941	9.3399	10.0781	9.3523	9.7119	8.9987	9.3984	9.4752	10.8061	9.731	9.5163	9.8935	9.3458	9.4428	9.6282	9.214	9.7633	11.0222	9.8139	9.354	9.6143	9.4952	9.7844	9.4858	9.4263	10.4717	10.6116	10.2199	8.8706	9.3354	10.8188	10.0452	9.3992	8.4885	10.2187	9.6284	10.0934	9.2379	8.5685	9.4541	10.1008
TRNP1	7.4795	3.8964	4.7225	5.2563	7.2049	7.7019	5.8933	4.1816	6.8998	8.118	4.5804	5.4303	3.1434	6.7136	3.7041	5.4518	4.5005	7.5167	6.9244	4.7553	6.6687	4.2723	6.815	9.0871	3.7517	6.1619	4.8818	5.5907	7.1901	6.6691	7.5085	3.0184	6.7656	6.7601	6.6037	7.3851	10.9449	6.1353	5.0312	9.4566	3.9071	9.432	3.7522	9.1066	3.3047	5.1055	6.9125	6.6346	7.5286
JAK2	7.5777	7.9248	7.1883	8.3548	8.1181	8.5781	8.0443	7.2687	7.7527	9.7235	7.4062	8.9868	7.8858	8.6222	7.8649	8.5436	8.0043	8.1721	7.8214	8.353	7.6887	8.3599	7.5431	8.669	7.7509	7.8162	7.6013	8.3851	8.5765	7.5426	7.7493	8.9189	8.8369	9.2744	7.6202	8.2243	8.102	8.0326	7.7338	9.5652	7.4718	7.5862	7.9279	9.7935	7.281	8.1434	7.7759	7.8592	8.4754
NRGN	5.2198	5.6434	4.564	5.4994	6.1312	6.6743	6.2929	4.9736	4.4225	6.359	5.0485	5.7786	4.9761	6.1014	5.3431	6.1608	5.5445	4.9293	6.0482	6.4686	5.7644	6.3987	5.9846	6.8422	6.7223	5.3105	6.413	6.3285	6.4863	5.6228	5.0727	5.435	6.721	6.5652	6.4287	6.6321	7.3629	5.834	5.3813	4.3341	4.2979	6.5906	4.3192	6.713	3.4871	6.2467	6.5568	5.9422	6.2543
COG5	10.4555	9.9806	10.5046	10.5495	10.3558	9.9972	9.8974	10.0787	10.4631	10.1434	10.0455	10.4569	10.3728	9.8825	10.8214	10.0361	10.597	10.8322	10.4786	10.2065	10.5078	10.2544	9.8265	9.9359	10.159	10.938	10.5203	10.5292	9.7079	10.4002	10.5614	9.8124	9.8324	9.6233	10.847	10.6979	9.6943	10.1317	10.5893	10.9274	10.4173	9.5857	10.774	9.8215	10.7741	10.0079	9.984	9.8618	10.8302
PIWIL4	8.3381	8.1671	7.8923	7.6171	8.8425	7.7053	6.5503	8.163	7.8483	6.8565	7.7964	6.2871	7.6103	6.9368	7.2984	7.2727	7.1422	9.1739	7.856	9.2172	7.0085	7.4798	7.7634	7.0643	8.2726	8.7254	7.1745	7.04	7.7681	8.0924	8.0595	8.141	6.7032	7.8964	8.0065	8.3376	5.879	8.8392	7.5209	7.4768	8.2528	7.7012	7.822	6.305	7.992	6.8667	6.3846	6.1183	8.8543
LYRM7	8.4949	8.729	8.1136	8.3162	9.0614	9.0253	8.1286	8.6149	8.4887	7.8979	9.474	8.7125	8.8987	8.6644	9.6575	8.8661	9.2889	8.9533	7.9659	9.2321	8.8676	9.15	8.2792	9.6866	9.4589	9.2568	8.3158	8.2165	8.6281	8.9873	8.5784	9.1963	8.5867	9.4497	8.6862	9.4367	8.69	8.9444	10.1676	9.0553	8.8683	7.9862	8.6446	8.2614	8.9192	8.5937	8.8363	8.9114	8.8678
MAPK13	11.1025	11.0201	11.4933	11.4102	11.4638	11.6384	11.541	11.7508	11.6792	10.8304	11.2467	12.2257	11.6595	11.327	12.5348	10.8084	11.9394	11.2213	11.9362	10.9882	11.7604	11.4414	11.6603	10.6005	11.4799	12.4048	12.3379	11.328	11.5067	10.9067	11.9337	11.55	11.625	11.7645	11.9516	10.9701	10.7084	10.9185	11.6976	11.4907	11.8895	11.4634	11.8627	11.1783	11.2793	11.1911	11.5161	10.9184	11.6002
HSD11B2	11.5745	11.9753	11.5757	11.3571	10.6853	11.4889	10.102	11.2586	10.4095	10.0872	10.6077	9.9835	12.1415	11.2471	11.2928	11.0004	11.4906	11.7362	11.3064	12.0309	11.4094	11.0371	11.9616	11.3286	11.1941	10.9724	11.8082	12.3077	10.379	10.8952	11.5628	12.1871	10.8509	11.4753	11.5955	11.2375	10.6231	12.6216	11.7373	11.4759	11.0391	10.2695	10.4229	9.4324	11.4143	10.7203	10.3492	10.7253	11.0881
FAM173B	7.6173	7.669	7.8644	7.964	7.8372	8.6843	8.0693	8.5397	8.4628	8.4201	7.9752	8.2628	8.2644	7.5686	8.5334	7.4232	8.5248	7.8424	7.9104	7.9111	8.0672	8.0365	8.2032	7.8497	8.3109	9.0327	8.3896	7.7772	8.2524	8.0787	8.4978	8.6985	8.2683	8.2255	9.2093	8.1287	7.3294	7.8881	8.8899	7.8156	8.209	7.7322	9.2486	7.7575	7.7866	8.1527	8.1341	8.0559	8.1592
IRF7	8.4357	7.7884	7.8558	9.916	9.4922	9.916	8.8336	7.8932	7.0877	7.8475	6.5812	8.5069	8.1093	8.7698	6.9593	8.4897	8.2542	7.9895	8.7232	8.7645	8.9804	9.6988	9.3598	8.1157	8.1588	8.6029	8.5837	8.1721	8.3037	8.8788	8.1295	8.1282	7.3792	7.99	8.723	7.9605	9.0693	9.1576	7.3505	7.5216	8.1303	7.7405	7.415	8.6508	8.1891	8.7147	8.5608	10.0488	8.59
PELI3	6.8225	5.5787	6.7377	6.809	6.9528	7.3708	7.3711	6.5102	7.0877	7.2986	6.9634	7.1344	8.1273	6.896	6.224	7.1507	6.8628	6.8395	7.0023	5.7517	6.6132	6.8859	6.7837	6.8422	6.1081	7.628	6.5432	6.6999	7.3286	6.8137	5.5999	4.8956	7.9112	6.9474	6.2296	6.5979	7.8074	5.9455	6.3823	5.4532	6.5403	6.8935	6.0084	7.3961	6.524	6.7682	6.4185	6.3745	6.5545
ZNF443	7.8407	7.4022	7.8644	6.9728	7.4693	6.3239	7.6724	7.2583	7.9066	7.1813	7.7547	7.2201	6.9717	7.0037	6.9457	6.918	6.1537	7.3769	7.1189	7.8849	7.0953	7.8657	7.2222	7.095	7.436	7.7333	7.7457	6.7467	6.8956	8.0787	7.5742	7.7082	6.88	7.2576	7.5683	7.7508	6.9865	7.1144	8.3272	6.3602	7.9905	7.3747	6.2826	6.8403	8.0891	7.4702	6.5174	7.2092	7.7694
SETDB2	9.1698	8.6072	8.6776	8.413	8.5191	7.9184	8.072	9.1856	8.3046	7.7075	8.805	8.4065	8.6383	8.1926	8.8253	9.3887	8.6248	8.3705	8.5402	9.5533	8.4883	8.0664	8.7675	7.6312	8.287	8.6243	8.1869	7.8674	8.6146	9.0057	8.7099	8.0967	8.1699	7.7769	8.4141	8.2465	8.182	8.085	8.797	8.3778	8.6279	7.5676	9.1532	7.7177	7.9327	8.1112	8.1262	8.6278	9.1221
ATP9A	12.9204	11.3629	12.6054	12.5462	12.4796	12.7855	11.9531	13.3183	12.9293	10.9234	11.6119	13.3179	13.9627	12.2834	12.8125	11.8659	12.4039	11.8328	11.6793	11.9474	12.4911	11.8992	12.6696	9.4967	11.7289	10.54	12.1994	11.3487	12.5316	12.9178	12.5824	12.8884	9.8671	10.368	12.1523	11.1642	11.7152	12.2179	11.4079	11.6598	12.8907	11.107	13.0447	10.495	12.9911	11.9071	10.5176	12.869	11.9123
COMMD7	10.4015	9.8048	11.1687	10.3377	10.2251	10.3212	11.2654	11.142	10.9019	9.492	10.5935	10.377	11.1141	9.9612	10.491	10.5436	10.9009	10.4818	10.3905	10.6309	10.9063	11.7587	10.2768	10.2484	10.8531	12.3786	10.5585	10.6133	10.1794	10.5558	10.9459	9.9221	9.925	10.7535	11.4546	10.2906	9.995	9.5189	12.0682	9.5056	10.4171	9.7878	10.7919	9.5325	10.3441	9.4528	9.2369	10.9435	10.8439
CAB39L	11.3033	8.4532	8.3595	8.0487	9.948	8.3467	7.8204	10.0569	7.1838	5.3906	8.5445	8.4122	8.4767	8.9111	7.9052	10.3437	8.4808	7.8179	8.9695	10.3034	8.57	8.1847	10.0438	5.3614	8.4975	9.8043	7.2369	7.2642	9.0556	7.7416	8.4141	6.1198	6.903	7.7798	8.6045	7.9538	5.5007	6.6922	10.9293	7.3682	8.9373	6.6797	10.5212	5.2803	10.0987	8.824	8.1649	9.1001	7.9312
ANKRD46	8.6943	9.0969	8.1707	8.619	8.5727	8.8017	8.3933	9.3389	8.7024	8.2368	9.8361	8.5283	8.5241	8.4099	8.3736	8.7177	9.5043	9.2406	8.1603	9.3146	8.8494	9.1749	9.1907	9.6804	9.0349	9.4858	8.2551	8.091	8.5573	8.4072	9.5584	8.099	8.8693	10.1916	9.46	9.2072	8.0906	8.0687	10.1346	8.0769	8.7388	9.0051	8.7414	7.6377	8.841	7.5859	7.8356	8.9857	9.3899
PFKFB3	9.725	9.6933	10.3388	10.2819	10.342	10.3953	10.8645	9.5811	10.3987	11.2585	10.095	10.2324	10.3849	9.6626	10.7957	10.4499	9.8926	9.629	10.4063	9.917	10.03	10.3	10.0366	9.8424	9.758	9.3917	10.4336	9.7407	10.5542	9.4891	10.4687	9.8809	9.8816	9.2188	9.5205	9.6829	9.9758	9.7301	9.013	9.4722	9.8713	10.4689	9.701	11.6425	9.3855	10.2736	10.4208	9.6984	9.9941
ETS2	14.0463	13.3532	13.1256	14.2329	12.5916	13.2867	13.6403	13.6251	13.8439	12.7243	12.9191	13.0482	14.1507	13.809	13.0334	12.9377	13.438	14.393	13.4827	14.1964	14.459	13.7113	13.1765	13.6021	14.1322	12.6434	13.7855	13.6153	13.8056	14.2203	13.9798	13.4209	13.6037	13.3581	12.3447	14.2204	12.8473	14.2865	13.0269	12.5987	14.7828	12.8461	13.8566	13.4794	14.3309	14.2385	13.9846	14.6023	13.0622
MEGF6	8.4175	10.3134	5.2764	9.822	9.1299	9.4622	6.9183	8.696	7.3361	8.2481	6.5423	7.125	8.1607	8.976	10.1254	9.3286	7.8685	9.4632	7.6087	6.411	7.8994	5.8757	8.5279	6.883	6.8128	6.9465	6.0582	1.6531	7.1698	8.6775	6.0043	6.7344	7.0848	8.5605	7.4125	8.6275	7.138	9.0439	6.2584	7.8359	8.1434	6.5343	5.1265	8.4467	7.1154	6.7086	7.8819	8.0218	8.614
CMTM8	8.094	8.3308	8.2369	7.7163	7.3797	7.323	7.6394	8.6902	7.6555	7.4683	8.3488	7.1801	8.6081	7.8171	7.9847	8.8147	8.2633	8.1937	8.1733	9.1264	7.8812	7.9158	7.9106	8.6094	8.0092	8.7447	8.0041	8.1742	7.7812	7.6864	8.3499	8.2843	8.1911	7.9799	8.2788	8.1465	8.4393	8.6436	8.8525	8.0837	7.934	7.7947	8.2639	7.5912	8.7255	7.3713	7.683	8.3614	7.8526
RWDD3	7.9013	8.0479	8.3355	7.5498	7.7522	7.3432	7.5033	8.2085	8.3238	7.6722	8.8652	7.0153	7.6666	7.835	7.1173	7.8247	7.8586	8.2059	7.244	7.2403	7.8661	8.4296	7.378	7.8811	8.3274	7.5224	7.8289	7.3117	7.8706	7.4585	8.6928	7.3671	7.9996	8.1929	8.1023	7.5729	7.4589	8.192	8.4807	7.3703	8.3567	7.1881	8.6431	7.2522	7.6837	7.5539	7.2132	8.1848	7.6302
EPOR	7.1902	4.8833	4.0695	5.2965	5.5075	5.4935	6.6351	4.8126	4.4788	5.4185	3.9321	4.6954	4.2664	6.5669	4.0802	5.2987	4.3385	5.4372	5.2909	5.0287	4.941	5.8746	4.8345	5.1765	5.2784	5.3105	4.5417	3.1247	5.6208	6.4502	4.6779	6.2323	6.1103	4.7589	4.9362	5.4587	7.2649	7.7265	4.7203	4.0853	7.0381	5.3759	3.5823	6.4673	4.9003	5.2378	5.8112	6.683	5.1589
D4S234E	7.8589	4.5194	5.9242	5.0835	4.1824	5.4496	6.701	5.4459	6.7594	6.2545	2.0202	7.5091	6.4534	5.6321	7.0466	5.9089	7.3867	7.1405	7.8721	6.206	6.0324	5.3361	4.8589	6.9867	6.3407	7.0236	7.0062	4.6452	3.5886	6.5679	4.328	6.2866	1.9399	4.9359	5.231	6.3635	0.6229	3.9322	7.1123	7.7443	6.1239	6.5021	6.5517	3.1689	6.949	7.1164	5.3572	6.7527	5.7698
VNN1	3.9991	6.6606	4.7225	7.3943	4.2889	7.6447	6.2253	5.4459	4.2066	10.153	3.9794	4.745	6.8243	4.8726	3.7876	5.6034	6.9883	5.9846	7.4874	7.3838	5.6586	4.6598	6.0491	7.5532	7.1394	7.8768	7.1133	6.233	5.7901	4.8178	5.9851	4.5023	6.6066	7.013	5.7971	8.327	9.4694	4.1549	3.774	12.3562	4.7712	7.5488	5.0416	11.2024	2.4437	5.5521	5.7988	7.5554	6.8698
N4BP3	7.2189	6.2537	4.6844	5.9021	7.0868	6.4701	5.4445	6.1658	5.0788	6.1912	4.2735	6.2853	5.7579	5.6498	4.8162	6.5819	5.3542	6.2084	5.8489	6.0543	6.502	5.6041	6.4428	7.3495	6.9221	5.7728	5.5867	4.313	6.0345	6.022	4.2336	4.6111	6.7656	6.9213	6.0598	5.3401	8.4965	6.0491	4.0287	6.1426	6.0519	6.8117	5.1469	6.605	5.0624	5.8005	6.7319	6.2514	6.102
C17orf59	7.2919	8.3209	6.5913	7.7493	7.9712	7.7327	7.6724	6.7736	7.2006	7.5775	6.5423	7.3499	7.325	8.8237	7.2625	7.4598	7.1678	7.9534	8.3306	7.2382	7.3467	7.4328	7.4385	8.3155	7.9234	7.912	7.4254	8.3111	7.0724	6.8332	7.3337	7.3763	7.9613	7.5128	7.6702	7.5508	8.7937	8.0549	7.2737	7.6139	7.9539	7.4029	7.0195	7.4175	7.2728	8.4143	7.9246	7.9312	7.8745
LMF2	9.8655	9.6611	10.066	10.5162	10.8079	10.9222	10.1601	10.6424	9.5438	10.4315	9.1536	9.6919	10.3195	10.6683	9.3112	10.3919	11.0763	10.2399	10.5807	9.7607	10.2723	10.0912	10.5103	10.2399	10.0873	9.9873	10.1339	10.5198	10.2653	10.2515	10.0034	9.797	11.3496	10.3154	9.7931	9.9046	10.6236	10.7232	9.5078	10.4529	9.7536	10.2064	9.6446	10.5034	8.4964	10.0221	10.24	9.8279	10.0592
LCN12	6.0714	4.9531	5.3017	5.1507	5.1038	5.536	4.8421	7.3492	3.8282	3.0654	3.9794	3.2638	6.3648	5.966	6.1312	6.2637	5.5296	5.3778	5.2596	5.1393	4.3369	4.8087	4.4121	4.5222	5.5125	5.0824	6.1237	4.7176	4.847	5.5656	5.397	5.7043	2.9297	3.5369	3.4829	3.7226	3.0975	4.781	5.3995	2.0686	5.9664	3.8989	4.1672	1.98	5.1372	3.2952	2.9223	4.5614	3.0113
HUNK	10.1985	10.998	10.7366	9.9651	10.48	9.2957	10.0003	9.8519	10.0479	7.3283	10.6874	9.5254	11.6085	9.2306	9.3409	9.4372	9.833	5.6792	9.7276	9.5608	7.8442	10.5172	9.6033	5.2408	10.7389	9.4123	9.8846	8.7837	11.5393	9.7236	8.8141	11.0167	4.4775	8.9503	8.4489	9.3874	4.2749	4.5806	10.2767	5.1499	10.8505	2.8359	10.6256	8.513	12.1006	10.5377	9.9455	8.4712	7.3475
SLC25A26	8.9231	7.8951	9.0884	8.6217	8.8263	8.5676	8.3846	9.4237	9.3403	7.7893	9.3079	9.0511	9.1564	8.8621	8.589	9.036	8.9573	9.2709	8.849	8.8669	8.9451	9.3638	9.48	9.0781	8.9818	9.7767	8.7465	8.6705	8.7475	9.1065	9.1711	8.8556	9.0916	9.4116	9.2854	9.2454	8.2787	8.4569	9.8819	8.5548	8.4844	8.0135	9.227	8.1297	8.6056	8.7476	8.7236	8.4351	8.9159
PIK3AP1	8.0526	8.1194	7.8256	10.0163	8.9921	9.813	9.4758	7.7559	8.1553	9.358	8.2653	10.2915	7.7926	7.9122	7.5935	8.4701	8.5077	9.3298	8.9235	8.5088	9.5834	8.2513	7.9449	8.5807	8.7927	8.6296	9.6333	8.7073	9.8082	8.1407	6.7187	7.3483	9.8487	9.2979	8.1879	8.5514	9.4517	6.0379	7.1875	10.105	6.6234	9.5158	6.6836	10.2926	5.2759	7.2991	7.9216	8.8187	9.6209
APOL1	10.762	10.7946	9.5586	10.4937	11.2922	10.2532	10.1857	9.0033	9.8571	11.577	10.091	10.9238	10.903	10.9756	8.3856	10.9415	10.6439	9.6255	10.7133	10.7774	10.0614	12.8603	12.2213	10.2148	9.5115	10.6544	11.609	11.7415	13.1111	10.0214	9.8758	9.23	10.4537	10.958	9.4921	11.0518	10.4003	11.1176	9.1761	9.7327	9.971	10.8308	9.0456	12.1553	8.3704	11.3192	10.4818	11.3718	10.9783
PIGU	10.1085	9.0861	10.9762	10.9356	9.2335	9.893	10.5948	11.3428	10.7849	9.4969	10.3938	10.7936	11.1104	9.6316	10.7626	10.8675	10.7608	9.2769	9.8923	9.4851	10.9707	10.3551	9.5184	9.2907	9.7438	10.7425	10.782	8.973	10.116	10.9808	10.6985	9.9431	10.1197	9.9241	11.0138	9.5606	10.22	9.1781	11.0106	9.3291	10.0825	9.6889	11.1535	9.2501	10.466	9.8212	9.7668	10.6476	10.2917
ETV5	8.3528	6.4107	7.3549	7.8505	8.4952	8.4652	8.6208	7.4068	8.0103	8.9413	7.6707	9.1007	6.7386	7.6853	7.8673	8.547	6.8981	6.9676	8.3266	8.1848	8.8316	6.6497	9.172	8.3155	7.9819	7.3572	6.1491	8.7147	7.8338	8.7841	8.112	6.2331	8.4665	7.2367	7.4962	5.7514	10.4761	7.5268	5.9608	7.7529	7.3306	9.7676	6.226	9.0911	5.0624	6.9719	8.3192	8.9131	8.0481
PLOD1	10.8325	10.2967	11.2413	11.3434	11.4198	12.0574	11.3185	11.4678	11.4794	11.3143	9.895	11.5059	11.219	11.3672	11.313	11.4334	11.1495	10.3167	11.199	10.3148	12.0284	10.6494	11.0989	12.0035	10.8297	10.8829	10.8416	11.1073	11.5093	11.1049	11.4369	10.6549	11.8949	10.519	11.3054	10.8029	11.101	11.1651	11.1847	11.0296	11.0415	11.4955	11.4688	11.7158	10.898	11.7282	11.7489	11.5859	11.4386
OXR1	9.4497	10.0964	9.3857	10.1221	9.3641	9.9809	9.1431	10.0909	9.421	9.4655	9.5949	9.5103	10.2552	9.1532	9.9559	10.0482	10.4363	10.3693	8.9047	9.8975	9.9519	10.0261	10.98	9.6157	9.9403	9.6357	9.6049	8.6061	9.3098	9.4214	10.093	9.1654	9.5249	9.6367	10.3697	10.2199	9.5936	9.5438	10.0175	9.9022	9.1708	9.9619	10.2912	9.5801	9.4502	9.1324	8.911	9.5222	10.2365
C6orf154	1.7731	4.8833	2.8436	3.5594	2.4949	4.0253	3.5564	2.2844	1.646	4.7219	3.1939	3.7256	2.8268	4.3704	3.9413	2.6533	4.2318	4.5374	3.7155	3.2734	3.0455	3.5281	3.0438	3.9851	4.4	3.2048	2.5738	2.5158	3.4872	2.0233	4.0239	3.0184	6.7966	4.977	3.4829	4.2488	3.4221	3.7255	2.3859	4.4227	1.6423	6.0008	2.4571	5.3112	3.0957	2.5299	3.4084	2.4653	4.5463
LOC148189	5.3452	6.2398	5.8574	5.7513	5.4635	6.1338	6.144	5.9633	5.962	5.4459	6.6266	5.5467	5.7054	5.8007	5.3431	5.8768	6.3364	6.9564	5.6437	4.4751	5.8347	5.6834	5.5125	5.4366	6.2748	6.0817	5.2061	4.4419	5.7136	6.6853	5.9259	5.9017	5.0916	7.2947	6.2207	6.5179	5.8638	6.5425	6.7723	6.1685	6.3658	4.3679	5.2826	5.4144	6.0933	6.1305	5.4097	5.7281	5.8892
GNB5	8.1017	5.2588	7.3488	7.5012	7.8517	7.9104	8.5317	7.8349	7.8963	7.9798	7.9216	7.4505	8.0607	7.7568	6.0658	7.3155	7.6337	7.0435	7.5614	6.8125	7.2809	8.6553	7.5727	7.2696	8.0731	7.4318	6.8211	7.1813	7.2989	7.8888	7.8105	5.9726	8.4174	7.3108	8.103	6.5717	8.3273	7.5623	6.5381	7.6465	7.7242	7.2209	6.9971	8.357	4.1952	6.7682	6.8505	8.025	8.4634
VPS36	10.4943	10.9657	10.9908	10.513	10.6792	10.1565	9.9563	10.8447	10.4077	10.7982	11.3207	11.0434	10.9425	10.4098	11.175	11.111	10.8797	10.7086	10.5127	11.7011	11.3415	9.948	10.4026	9.6799	9.7812	10.7348	10.9661	10.5527	10.3138	10.3765	10.9992	10.3787	10.5072	10.7293	10.9682	10.4453	10.4596	10.9204	10.5353	10.9988	10.4063	10.0746	11.7405	9.4307	10.1859	10.2368	10.1432	10.9083	11.0227
PMFBP1	8.4557	4.9867	7.5258	5.808	6.2849	4.3131	6.3931	6.1879	6.6288	2.7512	5.4013	3.3938	4.5362	5.7189	7.1992	5.9812	4.2318	5.1217	6.6807	4.557	4.8018	5.7947	5.8339	4.6221	6.7762	3.7626	5.5867	5.369	5.1085	6.6138	7.1563	6.9108	2.5181	4.3222	5.3004	4.3753	5.7381	7.6082	5.504	2.7551	7.3268	7.2169	7.7182	2.5966	7.4879	5.9103	4.8752	5.9018	4.8112
LMNA	12.5718	13.5427	12.7448	12.957	13.5835	13.3376	12.2768	12.4402	12.2019	13.5615	12.2546	12.3732	12.2893	13.2465	12.7024	12.8802	12.3463	13.2765	12.541	12.6229	12.8973	12.4698	13.1436	12.9422	13.3257	12.2617	12.773	13.1926	13.0802	11.9082	13.347	13.5968	13.1698	13.4895	12.9218	13.4296	12.7723	13.7281	11.5281	12.9252	12.7594	13.7259	12.8182	13.0512	12.0044	12.827	13.4182	12.768	12.7231
FAM82A1	6.4442	6.1387	6.6712	6.4392	5.8703	6.687	6.495	7.3831	6.326	6.2851	7.2459	6.4587	6.4888	6.3059	6.8759	6.6341	6.6513	6.3772	7.4508	8.0708	6.3593	6.6758	6.8212	6.7045	7.1598	7.3401	6.6626	6.233	6.2199	6.8856	6.7303	6.9278	6.0601	7.4449	7.7987	7.3547	4.8618	6.5346	7.7194	6.4152	7.0686	5.6115	7.3937	5.1666	5.5048	6.3478	5.3572	5.9685	7.0407
FAM23A	6.2003	7.0106	5.3511	9.4735	4.8948	7.7569	7.4536	8.6411	4.731	6.5602	4.7539	7.9185	9.2289	7.8635	9.9598	8.5333	9.8594	4.5071	7.2985	6.0353	7.6827	6.0752	8.2313	4.3385	5.1858	7.3314	7.9328	5.5384	6.9633	4.8754	6.9391	6.1562	2.2578	6.5918	7.4776	6.9151	6.0039	7.9035	7.1013	6.6352	2.2687	8.9562	6.7251	3.5258	7.005	7.1353	7.2984	8.1012	5.251
TOR1AIP2	7.6385	8.0965	7.9629	7.9261	7.9818	8.1253	8.1233	6.9257	7.4317	9.4197	7.4903	7.3419	7.5393	7.6191	7.8982	7.3932	7.725	7.7579	7.4982	8.15	7.7615	8.0763	7.9729	9.405	8.9629	7.7658	7.6241	7.6959	7.9432	7.2692	7.7775	8.9326	7.5886	7.5233	7.2199	7.7312	7.9591	8.0438	6.8926	8.4052	8.0994	7.7322	7.7045	8.9287	8.3665	8.0605	8.0121	7.4239	7.3423
KDSR	9.734	9.3448	10.088	10.3485	9.6579	10.1302	9.9132	9.8852	9.9413	10.4221	9.9217	10.2427	9.7051	10.1835	10.1269	9.8404	9.6115	10.4857	10.0301	9.7116	9.8137	9.1605	9.6078	10.7129	10.0921	10.1224	9.9283	10.1335	10.4611	9.9782	10.1999	9.3503	10.8797	10.0364	10.3036	9.9994	10.5871	10.3775	9.9397	10.421	10.1723	10.3124	9.8919	10.6725	10.1766	9.8514	10.207	9.8738	10.6064
ABCA3	7.2695	7.6534	8.3291	7.8937	7.1112	8.6428	4.9417	5.2709	6.2871	5.9641	4.2735	6.0491	4.956	6.5808	5.2432	8.8715	5.3199	7.08	5.1723	4.7082	6.3964	3.7407	6.962	7.118	7.4822	6.6387	4.7552	4.313	5.9224	8.5132	6.513	4.9954	7.8054	6.3079	5.1009	9.0804	10.4612	4.4853	3.1579	8.6243	6.648	5.4588	4.6977	6.3236	7.9009	5.8564	6.8055	8.4197	6.2319
MEX3A	10.0753	7.8026	10.1564	8.304	7.4036	6.332	9.7303	7.8898	8.854	5.7392	7.1089	9.1348	8.1607	9.1563	7.1684	8.4611	8.2313	7.5356	7.2267	7.9771	9.1439	9.3637	9.1166	5.9918	8.8717	8.0657	9.0527	6.6759	6.0073	9.4406	9.0881	9.8004	4.829	7.3737	8.9233	6.3117	8.437	7.2315	8.8459	4.0853	10.7204	8.7495	9.2952	7.1787	9.7744	9.3807	8.2585	9.7646	8.983
SLC4A11	6.3011	8.1789	7.955	6.3561	8.5099	5.7915	6.3754	4.7839	3.6922	7.2682	5.1136	4.3873	2.7354	7.2911	5.0872	5.7406	3.0377	5.9512	6.332	5.3224	4.5358	7.6491	6.5508	4.5563	8.0514	6.7977	5.826	4.2493	4.9072	6.0389	5.7552	9.1034	6.8973	7.9698	7.7622	7.4585	8.1658	6.0601	2.768	6.4578	6.5857	5.3759	3.6412	7.5562	4.8787	4.1617	5.6173	5.7735	6.5814
FLII	11.17	11.8651	10.8412	11.6121	11.3507	11.246	10.9485	10.6612	10.8933	11.7361	10.1328	11.2239	10.9646	11.9879	11.2594	11.267	10.7354	11.6268	11.6355	10.6095	11.139	11.2903	10.8353	11.281	11.9278	10.9179	10.9354	11.4465	10.9912	10.4804	11.0657	11.7835	11.5478	11.4613	11.1416	11.328	10.8603	12.0595	9.8738	11.7876	11.4963	11.6342	10.9975	11.7196	11.3878	11.8066	11.6562	11.493	11.0716
ELF1	11.3145	10.7426	11.4261	11.2069	11.0411	10.6258	10.8795	10.9569	11.5468	11.2714	11.5863	11.8175	11.3175	10.8442	11.7795	11.7507	10.9672	10.8407	11.0991	12.2827	11.5257	10.6228	11.1559	10.2749	10.8609	10.8987	11.3087	10.5007	10.5577	10.6551	11.1354	11.1022	10.2939	10.671	11.7305	10.849	10.4678	10.8068	11.3176	11.0769	11.5575	10.6551	12.2391	10.888	9.3378	10.9544	10.4361	11.3479	11.7482
SERF1A	9.1155	9.2053	8.7158	8.6504	9.7004	8.9785	7.8302	9.762	9.0312	8.2246	8.9999	9.0022	9.3054	8.8198	9.4157	9.5158	9.0767	9.2231	8.7476	8.7958	9.4223	9.9372	7.8514	9.0783	9.1161	9.5601	8.8075	8.7668	8.9582	9.0832	9.1974	9.624	9.8816	9.827	9.3283	9.2469	9.2477	8.9143	10.6326	7.6647	9.2534	8.3969	8.2235	8.541	8.9126	8.9418	8.7251	9.4128	9.1612
EPB41L5	8.8914	8.2148	9.3175	8.5543	8.5044	7.8804	9.1945	9.0834	8.7971	8.5038	9.2653	8.2692	8.7299	8.3091	8.8424	8.9585	8.3948	8.0747	8.5781	8.807	8.058	8.9346	8.7137	8.2597	8.6162	9.0247	8.6827	7.9448	9.1756	9.208	8.6684	8.6161	7.942	7.9493	8.5378	7.9839	7.3438	7.9127	8.6736	7.9258	9.0432	8.712	9.5479	8.1375	9.665	8.8552	8.0317	8.7597	8.3006
ENGASE	12.4671	12.101	11.6255	11.0428	10.4256	9.9576	11.4438	12.2025	10.2983	7.9418	10.7226	9.986	11.0712	9.5942	10.9761	11.2901	11.2035	11.2198	11.8942	11.6977	9.8942	10.6093	11.2048	9.6516	10.4028	10.4626	11.8994	10.0278	10.576	10.9369	10.0738	10.8736	8.9082	8.5571	8.997	9.9629	8.3442	10.6528	10.0794	8.2382	11.4302	9.1106	10.4612	8.283	10.1045	10.2354	9.4813	10.7624	9.4638
MRPL48	9.0112	9.5203	9.6891	9.1428	9.839	9.079	9.9186	9.5366	9.5214	9.6415	10.2093	9.073	9.3143	8.847	9.5937	9.8549	9.4971	9.5401	9.5074	9.7198	9.3429	10.3696	9.7698	9.9593	10.075	10.8428	9.5247	9.6264	9.1163	9.1692	9.8084	9.4886	10.1685	10.1321	10.4715	9.6634	9.3527	9.0999	10.8023	8.347	8.9473	9.5936	9.6365	9.264	9.4944	9.1037	9.1952	9.1739	9.5859
MT1E	6.5816	9.6215	5.8744	10.6926	7.2885	8.869	8.9769	6.1879	6.0199	10.196	6.9515	5.5041	7.7669	9.2157	3.2539	7.4379	6.6235	10.7309	10.2161	5.9468	7.9476	9.0199	7.1356	4.8591	7.0891	9.5302	8.137	6.4609	8.7049	9.2404	7.908	4.843	10.5304	7.4917	7.2813	11.5289	8.4769	4.754	7.977	9.6024	6.0333	7.8849	8.8109	11.4924	10.3077	10.2253	11.2174	10.333	8.2898
CIDEB	8.0016	7.5936	7.4068	8.2571	7.6537	8.1189	7.5831	6.7468	7.7527	8.2881	6.7026	7.3856	6.9103	7.4542	7.4272	7.3667	7.5893	7.1014	8.5995	8.0013	7.5904	7.6254	7.6073	6.7528	7.4238	7.3204	7.0866	7.228	7.4456	7.6309	7.2092	8.3597	7.991	6.5287	8.2979	7.5558	7.6662	6.7892	5.8034	7.1269	7.6831	7.4242	7.8285	8.3549	7.3203	8.4725	7.8019	8.3778	7.7236
SELENBP1	12.8226	13.8288	12.3364	11.6779	11.8141	11.8518	10.87	13.0626	10.8033	10.7962	9.9057	11.1058	13.9668	13.543	12.1798	12.9167	13.2706	10.5231	12.4107	15.125	10.8166	12.8894	14.9309	11.5029	13.5945	13.0216	12.5504	13.324	11.0577	10.031	11.785	14.8661	9.5406	11.8412	11.1345	12.7097	9.707	11.3519	14.025	10.5254	11.6588	9.5174	13.8858	10.6067	12.2174	13.116	11.2312	10.8307	10.3012
WDSUB1	7.4479	6.9351	8.1207	7.694	7.8046	6.9508	7.4952	8.7264	7.8807	7.1232	8.4447	7.4983	7.576	6.9544	7.5642	7.581	7.8625	8.0747	7.398	7.5632	7.3239	7.8255	7.9421	7.3831	8.1669	8.4317	7.6511	6.5227	7.3212	7.6064	8.0533	7.9303	7.7526	8.234	7.8166	7.8595	6.8715	7.2364	8.1851	7.6372	8.2027	7.062	8.0028	7.569	7.2728	7.265	7.5989	7.9707	7.4335
CXCL16	10.2407	11.1695	10.0843	10.8744	10.5677	11.2261	10.5853	10.5817	10.6473	11.1617	8.9753	11.5213	10.6975	11.4073	10.1566	10.9002	10.1246	11.3384	11.6548	9.9566	10.8531	10.8649	10.5568	10.1402	10.6115	10.9205	11.1048	11.2254	10.7394	9.7183	9.9219	10.7895	11.7417	10.4468	11.1291	11.3602	11.5447	10.7853	9.8632	11.6558	10.3227	11.422	10.7276	11.5721	11.0199	11.0027	10.7797	11.3105	11.2868
POLR2A	11.8474	12.7194	11.1973	12.1848	11.6518	11.573	11.9207	11.2813	11.5909	12.7054	11.5107	12.2704	11.9721	13.1192	12.4005	11.6557	11.1258	11.4287	11.9534	11.1183	12.0353	11.4594	11.7843	11.4194	11.8717	10.0792	11.3585	11.6739	12.1785	11.0761	11.591	12.1794	11.6549	11.6987	10.6937	11.5172	13.5232	12.9702	9.6663	12.3289	12.9335	12.9529	12.558	12.8063	12.0478	13.1951	12.3411	11.8722	10.9313
ADSSL1	3.8131	4.6926	0.754	5.0129	4.0674	4.8957	3.677	1.9128	4.2066	3.4367	7.2699	2.3437	2.6379	4.4937	2.1678	6.9998	3.9013	4.7336	4.6595	4.4467	4.367	3.1354	3.8606	6.3631	2.7293	2.9579	3.3629	4.0395	4.0104	4.387	3.11	3.6281	5.9867	3.7883	5.2661	3.0964	2.7948	5.9925	3.658	4.0299	2.6069	4.0492	0.9986	5.6259	2.4437	3.9029	3.1032	5.0784	2.7836
FAM78B	4.3117	3.1767	5.1976	4.3519	4.4507	4.0253	4.735	3.3789	6.4436	3.9765	3.6687	3.9107	2.4205	3.3542	3.4201	4.2538	3.5332	3.5983	4.6072	4.2305	4.3061	3.3451	3.6547	4.0819	5.2933	4.8114	4.4218	5.7371	3.8149	4.8372	3.6381	3.785	3.0985	4.9149	3.8029	4.11	6.1092	4.2736	3.4644	2.6116	4.3588	3.976	3.0849	4.1897	2.8513	4.2197	4.1867	4.3377	5.4964
RHOG	9.8413	9.8717	9.7105	10.2937	10.3327	10.5229	10.4892	9.7435	9.5003	9.9895	9.4833	10.1142	9.6246	10.1851	9.6302	10.1916	10.3223	9.9198	10.667	10.2724	10.0347	9.9725	9.8782	10.0836	10.134	10.2493	10.0697	10.1152	10.0952	9.4517	9.4991	9.5938	10.2961	10.3328	10.2602	9.9821	10.0393	9.5398	9.6625	9.8789	9.3248	9.4774	8.904	10.1212	9.7009	9.9071	9.9126	10.6323	10.0222
RHOF	7.2079	9.729	7.1919	9.6355	8.5328	10.6971	9.3072	7.744	5.7775	11.1061	6.5708	7.5344	9.3377	9.0647	9.8933	8.9695	9.7674	6.3479	9.7133	8.3694	9.1469	8.3882	8.2998	9.8394	6.8471	8.1255	9.2616	9.378	10.2327	5.4198	8.7087	8.591	10.2631	9.218	8.9235	7.4072	5.9977	5.2134	7.3893	9.5747	3.601	7.0251	6.4585	11.4349	8.4819	7.9335	10.0668	7.7411	8.2938
MFAP1	8.8005	9.2682	8.6654	9.1037	9.5162	9.2378	9.6479	7.9779	9.0206	10.0011	9.391	8.8547	9.3064	9.4135	8.7427	9.1885	9.3614	9.3913	9.1964	9.3933	8.9902	9.6691	9.4954	9.7816	9.5297	9.1016	8.8449	9.0179	9.4771	9.1711	9.3298	9.2015	9.536	8.8803	9.2082	9.2021	9.7209	9.5682	9.1761	9.6201	9.1919	9.5367	9.6383	10.0272	9.4935	9.8306	9.5838	9.3341	9.2848
HSD17B4	11.4112	11.5141	11.5083	11.5948	11.6456	10.8043	11.2854	11.1882	11.3006	11.6275	12.0621	11.7375	11.7296	11.6094	11.8158	11.739	11.2504	11.323	11.9428	12.2996	12.0472	11.7638	11.5489	12.0855	12.0724	12.012	11.1483	11.718	11.4002	11.5681	12.0827	12.2036	11.3044	10.8071	11.1961	11.6548	11.8608	10.5893	12.0205	11.2718	12.6353	11.7141	11.3749	11.0997	11.5749	12.1865	11.1855	11.2518	12.2097
AIF1L	6.567	4.5647	4.4777	6.0504	6.6802	8.1415	6.3393	5.1413	5.7726	6.9235	8.0212	4.9062	3.7214	6.3501	4.4569	6.7509	5.3024	5.1015	5.8932	6.2559	5.5044	8.3937	7.4742	8.6884	6.6662	6.3447	4.4218	3.6034	6.996	6.348	5.26	5.2044	8.5008	5.5121	6.4364	7.0286	8.718	5.3484	6.3453	6.5976	5.6863	8.4902	6.3281	7.834	4.3911	5.2378	8.3971	8.2452	7.1878
ABCC6P2	5.1029	5.4876	5.7694	5.8355	3.9854	5.522	6.1229	6.4199	5.8277	2.7512	5.6703	5.1465	7.1895	5.2676	6.032	5.8876	6.345	4.5671	5.6566	6.2477	6.2664	7.1874	5.475	5.0143	5.7249	7.0182	5.3877	6.4748	5.5967	6.5384	6.1143	6.105	4.0534	4.4733	6.2906	5.4009	4.4981	3.6098	7.6183	4.7311	5.6744	2.0958	5.3722	4.7367	7	5.7021	5.5566	6.5149	6.3407
XAF1	9.0551	8.0849	7.6787	10.3401	9.3933	9.8116	9.4716	9.2951	7.9741	9.1303	7.685	9.0863	7.1635	9.2467	6.7823	9.0465	8.2812	7.9729	8.8815	9.1866	9.9668	10.7663	8.3768	8.0633	7.7237	8.7134	8.3102	7.8514	9.6529	9.8547	7.4848	8.0948	6.6548	8.4842	7.4739	7.6708	7.0289	8.5701	6.8797	7.8115	7.2565	6.8583	7.2403	9.2884	8.1354	8.4002	8.2513	9.5431	9.9057
STX3	10.919	9.9312	11.2713	11.095	10.6286	10.7256	10.9522	10.443	11.546	10.9753	10.0128	11.0774	10.9979	11.4076	11.0437	10.3364	10.571	10.0145	10.9579	11.1899	10.7849	10.3115	12.1974	11.5275	11.2538	11.7129	11.0852	11.1089	10.8028	10.3581	10.9947	10.4642	9.9761	10.7546	11.0027	11.0251	10.9599	10.1647	11.2261	9.8582	11.5281	9.8683	11.2178	9.7893	11.5529	10.6439	10.6942	9.5724	10.5971
PXMP4	8.5885	8.5294	9.4968	9.6418	8.8673	9.3564	9.458	9.8708	9.4093	6.8332	9.5426	8.8132	10.7672	8.6818	9.7772	9.6548	9.9721	8.9191	8.8282	9.4938	9.6631	9.6429	9.1254	8.3572	8.9535	9.6366	8.9696	8.9305	8.7315	9.419	9.3202	8.9072	8.3953	8.6345	9.0955	8.7219	8.9293	8.3147	10.1576	8.5984	9.2723	8.1217	9.879	7.863	9.4027	8.9632	8.3841	9.4116	8.9019
TSC22D1	13.1584	12.8309	13.3412	13.212	13.2649	13.0381	13.0286	12.8915	13.5953	12.4066	13.157	13.4564	12.7586	11.7631	12.4711	13.0703	12.6042	12.5837	13.5182	14.4891	13.1001	13.3546	13.1759	13.8532	13.0161	13.9568	13.6009	12.3173	12.8676	12.8133	13.1989	12.1421	12.6992	12.9121	13.4347	13.2014	12.7163	12.2486	13.6923	12.2713	13.4829	11.5835	12.7578	11.4626	10.94	12.7512	12.8049	12.7613	13.3315
PUS10	7.6628	6.4714	7.8343	7.4218	7.3997	7.6053	7.6207	7.359	8.1204	6.3151	7.9457	7.4126	7.375	6.8429	7.3197	7.3235	7.4476	7.0222	6.9665	7.8663	7.0166	7.8993	7.3082	6.9162	7.2879	7.8377	7.892	6.359	7.6376	8.1851	7.2952	7.4804	5.741	7.3268	7.8574	7.2758	6.502	6.7884	8.5139	6.6445	8.2356	6.7362	7.2779	6.5215	7.6625	6.9159	6.6615	7.7946	8.2624
NLGN2	8.3865	6.6813	7.1188	8.5584	8.1862	8.887	8.1625	6.9388	7.1838	6.4015	5.0261	7.6095	6.7029	7.7278	7.0209	8.2765	6.529	7.4663	7.4133	6.7615	8.184	7.2923	7.1206	6.6969	6.4642	6.0505	6.7482	5.0706	8.0737	7.4943	4.7705	7.1131	7.8356	6.242	7.3319	6.3327	7.9497	5.2162	5.9971	5.8061	7.3829	6.528	6.4729	7.6468	6.4888	7.3324	7.9893	8.5986	7.9859
CRCP	10.5155	10.3	10.7013	10.1929	9.9914	10.3632	10.482	10.6597	10.7033	9.4214	10.1665	10.3371	10.8345	9.7279	10.2593	10.4738	11.5438	10.7777	10.5122	10.2684	10.4514	10.3414	10.5906	9.3671	10.0766	10.8191	10.9082	10.1	9.6623	10.8289	10.8303	10.4012	10.0279	9.9102	10.9334	10.7571	10.0244	9.8734	10.684	10.6907	10.07	9.8116	9.9477	9.516	10.2578	9.8888	9.6334	10.2564	10.6026
ARHGAP18	10.5198	10.6179	9.5897	9.9821	10.7155	10.6138	10.7613	10.1306	10.9128	9.867	9.9869	11.0496	10.8372	10.5584	10.7741	10.5922	10.2073	10.735	9.8309	11.0417	10.0591	10.5271	9.362	10.6785	10.6536	9.7839	9.7541	9.7544	10.0408	9.8403	10.3979	11.6309	9.8568	9.8521	10.2558	10.1538	10.6072	10.4081	11.2485	9.7617	11.355	9.8409	11.0476	9.803	10.6973	10.0052	10.1191	9.9192	10.7941
SREBF1	11.0286	12.5767	9.6477	10.5958	11.0248	10.6092	10.3797	10.9828	9.9905	11.3599	10.1741	10.5311	10.7095	12.7847	11.2995	11.1732	10.5204	10.5245	11.5677	11.2599	10.5553	11.5798	10.9398	11.0789	11.957	10.0584	10.3257	12.105	11.1143	9.5987	10.5703	11.4431	11.3098	11.1405	11.3737	10.4531	11.3505	11.2753	9.8435	10.6973	11.1735	10.8314	10.5741	12.1607	11.1091	12.2648	12.0292	10.4063	10.8434
GPD1L	9.5026	10.8193	10.4555	10.5205	10.0194	10.1963	9.3499	10.2216	10.2355	10.1237	10.4704	9.1313	11.075	10.2301	10.7264	10.5732	10.8333	10.7215	10.3996	10.8419	9.7979	10.1044	10.3587	10.0777	10.1883	10.3463	10.1042	10.1918	10.0375	9.673	10.2056	11.2858	9.8924	9.8781	10.4134	10.4013	9.7726	10.1933	10.9068	10.8947	9.1101	9.3655	11.0935	9.7928	11.6293	10.7001	10.5428	9.786	9.6528
LOC100128822	6.7724	6.8644	6.9687	7.2837	6.2236	7.355	6.7972	7.3295	8.0641	5.3035	6.236	7.1482	8.165	6.4949	7.3406	7.3393	7.3742	7.2081	7.0174	7.2173	7.1995	7.232	7.6301	7.4436	6.7168	7.9003	7.7622	7.2722	6.7984	7.7799	8.0065	6.2534	7.1147	7.7534	8.4316	8.1015	7.5738	7.2068	8.4673	7.1191	7.3153	5.8957	8.1721	5.1834	6.4006	6.3543	6.227	6.1969	6.2432
FUT8	9.0957	9.2884	9.0664	9.7548	9.2053	9.6375	9.3825	7.7595	9.3474	10.63	10.7868	8.4145	8.0368	10.2688	8.3045	8.5714	9.7008	11.0582	10.6617	9.8403	8.1684	9.5403	9.4061	10.7874	9.7993	9.589	9.0629	9.7543	9.4674	8.8945	9.7323	9.0061	10.7423	9.3621	9.9876	10.9578	10.035	10.7221	9.8941	10.8366	8.9759	10.376	8.1174	11.1243	9.0356	10.6736	10.1654	9.7561	9.8639
GTF2IRD1	11.6782	10.7916	10.82	10.7071	10.5347	10.7952	9.868	11.5587	10.4814	9.3178	10.4766	10.6313	10.8718	10.4604	11.0713	10.9065	10.7211	9.9133	10.6473	10.5705	11.3212	10.0905	10.7235	8.7282	10.0423	10.7368	10.8838	10.8167	10.5161	11.2186	10.6822	10.8145	9.7428	10.509	10.682	10.5059	10.8117	9.7214	9.8501	9.2142	10.4947	9.7292	10.0699	9.4058	10.2745	10.2999	10.3272	10.7558	10.9221
DHX58	8.5975	7.9464	6.9367	8.4312	7.3265	7.6926	8.1677	7.2893	6.7365	7.6962	7.9839	7.3856	6.8463	7.379	6.1783	7.9665	7.2567	7.7155	8.6016	7.7432	8.0062	8.3396	7.7352	8.18	8.0731	7.2964	7.4409	7.9296	7.1575	7.8245	5.8431	6.9569	7.273	8.0562	6.5968	7.4914	7.5656	8.3999	6.218	7.9925	7.8648	6.7138	7.2963	7.5562	7.5162	6.8983	6.9776	7.3205	7.3052
CSE1L	11.4758	10.9498	12.6814	11.4673	11.7218	11.4201	12.2975	12.1862	12.6077	11.8844	12.6174	12.026	12.8914	11.0507	12.767	12.1355	12.5285	11.0501	11.2914	12.002	11.8686	12.4722	12.2626	11.2383	11.8981	12.4775	12.328	11.7082	12.4025	12.5677	12.7767	12.0972	11.9369	11.7168	12.3747	11.4511	11.6413	11.0204	12.502	10.914	11.3188	12.042	12.0726	11.6565	12.4762	11.5713	11.8148	12.1863	12.2783
ATP8B3	3.656	2.9222	3.4979	4.1029	4.3881	4.3131	4.7626	2.5796	3.8708	3.7317	1.8266	2.467	1.2055	3.3542	2.2874	3.7852	2.6527	2.9567	4.0253	3.4555	2.7113	2.9766	4.3104	4.5563	3.4133	2.7661	2.5738	2.0011	3.8149	2.6699	2.88	3.1397	4.1333	3.5369	3.0711	2.3411	2.678	2.6076	2.3859	2.4523	2.5027	2.6602	1.583	3.5775	0.9169	2.9963	3.4084	3.8075	4.0271
CEACAM5	16.3719	17.1271	16.1278	17.1946	16.2614	16.4743	15.6314	17.2242	16.9281	16.5176	16.4784	16.8925	17.4341	16.3713	16.9868	17.3695	17.0667	17.4207	16.3609	14.9662	18.0129	15.2339	15.872	14.8644	16.4199	15.9942	16.7874	16.9242	16.8343	16.0568	16.7918	17.5458	15.9455	15.8764	16.9427	16.8293	16.588	17.4671	16.3785	18.0022	16.9194	15.0888	16.4084	17.3263	17.8692	17.2174	15.8542	15.3972	16.4815
PLAGL1	9.251	9.3752	8.7201	10.0715	9.276	9.6927	9.5124	10.117	8.8011	5.8662	9.354	8.4977	9.5139	9.3831	9.7245	8.7904	9.4521	8.6049	9.7616	9.4815	8.2071	9.8035	9.9968	7.416	9.7404	6.8287	9.4751	8.0559	9.0969	9.3944	9.7842	10.1407	7.4972	8.4679	8.3743	9.0443	5.5679	8.7116	8.9846	7.1191	9.8159	8.6068	9.1287	7.8603	10.0945	9.507	8.3436	9.2839	7.8035
MAP2K1	10.1809	10.0717	9.4523	9.8506	10.6095	10.2074	10.6509	10.0051	10.1532	10.6767	10.4739	9.7645	10.5044	10.2673	9.6933	10.1116	10.2269	9.7731	10.1883	10.4984	9.7946	10.2791	10.0153	10.5616	10.4679	10.0923	10.1016	10.3509	10.6089	9.548	10.1529	9.839	10.7203	10.8028	9.7472	10.1072	10.1908	10.0375	9.8994	10.2433	10.144	10.2689	10.1595	10.7781	9.8749	10.5177	10.5307	10.2636	10.1493
PAQR8	11.1435	10.9326	10.3675	10.5498	10.6632	10.6837	9.5595	9.7666	10.583	11.2843	11.1282	10.4052	11.103	11.0532	10.1448	10.5972	11.2529	11.276	11.2774	11.9325	10.5651	10.8496	11.6734	11.7738	10.8678	11.5586	11.352	10.9333	10.497	9.2968	11.5731	11.8428	9.0332	9.8989	10.5132	12.1248	9.8872	11.7967	11.4313	11.5567	10.456	10.897	10.3003	11.0128	11.6603	11.6929	11.1995	9.8764	10.8003
USP6NL	10.0779	9.7763	10.1061	9.5017	10.3932	9.6369	9.6396	10.1713	9.6788	9.5245	10.0964	9.5343	10.0985	9.3235	9.7867	9.6775	9.3304	9.5494	9.6263	10.8632	9.6293	9.6043	10.109	9.5282	9.8744	9.2349	9.4373	8.9506	10.2653	9.8105	10.4394	9.9622	8.8458	9.4866	9.0255	9.6043	8.9546	9.6464	9.9123	9.3714	9.922	10.2109	10.4657	9.09	10.1259	9.5711	9.2962	9.9648	10.1375
NDUFC2	10.7474	10.5214	10.3164	10.8442	11.2219	10.6927	11.5261	11.0366	10.9096	10.3721	11.3204	10.8181	11.0828	11.2764	11.0912	11.149	11.1468	10.8726	11.5654	11.5115	10.8033	11.8011	11.2233	11.7002	11.0845	12.1729	11.1644	11.2419	10.9536	10.5362	11.1698	10.4883	10.8538	11.8801	11.8113	11.1432	10.4507	10.7945	11.6703	11.0471	10.4216	10.7353	10.6919	10.0707	10.6838	10.9619	10.9463	10.5034	11.1541
CECR6	3.8619	4.3744	2.6986	4.2328	3.8527	4.3454	3.677	3.8902	3.8708	2.5641	3.5482	4.4485	4.2364	4.7787	3.194	3.7383	4.2682	2.9567	4.377	3.5652	3.8737	3.4696	1.7721	2.6992	2.7293	2.2835	2.4153	2.148	4.5016	3.504	2.6062	2.8861	3.6804	2.1813	3.2218	4.4539	3.5606	4.8335	3.3193	3.0052	3.537	3.7312	2.9975	3.2348	3.6993	4.1617	4.4764	3.5534	3.974
SYT7	10.9158	10.5963	10.8271	11.3929	10.0213	10.129	9.745	10.6085	11.3329	6.5727	11.3469	11.3351	11.6217	10.6274	11.005	11.0245	10.9789	10.8767	9.2368	11.647	11.4921	9.9107	11.1213	9.6096	9.2412	10.3791	11.171	9.7623	11.1352	10.665	10.4333	8.9018	8.4412	6.4749	10.302	10.0302	9.7181	9.703	10.0168	9.2049	10.5307	10.9891	11.3425	8.7157	11.3413	10.3187	10.5467	9.5211	8.1443
DHRS12	8.3356	8.5122	8.0402	7.6712	7.2003	7.7748	6.7221	8.0215	8.138	6.6094	8.0575	8.0151	7.6214	7.945	7.9398	8.961	7.7829	8.1478	7.9865	8.994	8.1734	7.1413	7.343	6.8143	7.7127	8.3803	7.3886	8.2351	6.4863	7.8748	8.0761	6.8094	7.0798	7.4953	8.7262	7.9739	5.767	8.5545	8.3248	7.7183	7.8086	5.9251	8.294	6.2774	7.1875	7.4702	7.4228	8.0982	7.677
FGF11	4.9767	6.1542	3.4979	5.1287	5.0456	5.0444	4.7895	3.8902	4.6842	4.0504	4.1547	4.2905	6.1249	5.4613	4.1449	4.8246	3.7549	4.3104	4.8058	3.7156	4.1758	4.8324	4.1235	4.6851	4.6971	3.7647	4.1472	3.1247	4.7627	2.9812	4.0246	6.3508	5.506	3.4809	4.1438	3.8455	5.2579	4.1996	4.0287	5.1499	4.8998	4.7869	4.127	5.8322	5.7873	7.5797	4.3755	6.6671	3.974
PRF1	5.4447	4.5647	5.1426	7.4621	6.8751	6.34	8.7294	4.1369	5.4176	6.1419	6.4103	8.6999	7.137	7.4518	4.6917	7.7765	6.8687	6.0491	7.1603	6.5308	6.0604	7.0445	8.3684	6.6893	4.962	7.4873	7.0269	7.0798	8.2349	6.7381	4.7016	4.9127	5.6624	7.3268	4.2861	6.1559	9.0736	5.4694	6.2383	6.4473	3.9071	5.7606	5.0847	7.7491	2.9375	6.0999	6.7387	5.9943	6.2982
FAM105A	9.6479	9.3626	10.1659	10.513	9.5298	10.59	11.1643	11.3544	11.2445	10.2288	10.9764	11.4759	10.7575	10.2823	10.7677	10.9265	10.3833	10.2341	10.4758	10.924	11.0109	9.686	10.2582	10.959	9.76	11.1326	10.657	9.9722	10.1743	11.2644	10.2689	10.174	10.0029	10.4423	11.6413	9.9263	12.023	11.3154	11.1706	11.5846	11.0911	10.9291	11.5309	10.6317	10.3849	10.1568	9.5364	11.055	10.8912
BEGAIN	3.656	3.7473	3.4979	4.1908	4.1068	3.7155	2.027	3.4536	4.1031	3.818	2.3435	2.2089	2.5333	3.4385	0.8289	3.3589	4.0343	4.7336	4.3131	4.4751	2.7113	2.7981	4.5962	4.2579	3.1115	3.7103	3.3629	3.9219	3.197	3.849	2.5021	3.8925	7.3377	3.9205	3.1484	5.3401	3.8579	3.78	2.6515	3.0052	3.7339	4.8082	0.9986	8.4363	2.5569	3.0612	3.2638	4.8711	2.3562
SHROOM4	9.8398	8.5854	10.1847	9.8322	9.4402	8.8081	9.7198	10.1616	10.9284	6.9235	9.6462	9.6404	9.8469	8.4754	9.4514	10.2329	8.6509	8.5392	9.0742	9.9318	9.522	8.4739	9.2055	5.1983	8.4301	8.4774	9.3289	9.5183	9.0622	10.0368	9.9684	9.5569	7.1097	6.631	8.7849	8.4107	8.2805	9.0271	8.4434	6.8502	10.6325	7.4408	9.3043	7.4767	9.8191	8.1207	7.8474	8.9905	9.7239
SLC19A3	7.6559	4.2131	8.18	7.813	6.529	7.3941	7.3119	9.4514	8.1746	2.7512	6.2262	7.8635	7.92	8.0525	7.8888	9.2514	7.786	3.7613	7.6219	7.9672	6.8977	7.1829	7.774	1.9059	7.1145	8.2234	7.1703	7.0798	7.2533	8.3884	6.4232	1.6466	2.1076	6.3475	8.2745	7.5597	7.1923	4.7265	10.1142	4.7989	4.0246	0.8629	7.3281	6.0305	8.6138	6.3672	4.1461	6.6988	7.0015
FNTB	8.7091	8.4109	8.4498	9.106	9.5737	9.2771	8.9697	7.487	9.2375	9.5356	8.8252	8.2331	8.1353	9.1616	8.2561	8.498	8.9874	9.0546	9.1561	9.1465	8.4342	8.8768	9.4005	9.6316	9.2256	9.3253	8.5063	8.886	9.455	8.6584	9.1116	8.8537	9.9048	9.0407	9.1453	9.0224	9.5428	9.3695	9.029	9.273	8.8445	9.4597	8.2466	9.1748	9.4394	9.5163	9.3822	9.365	8.9399
LMO4	8.9031	8.1383	8.2434	8.9102	9.9371	9.4548	9.0803	8.1785	8.7998	9.7689	8.8197	9.1325	8.527	9.5018	8.7203	9.2325	8.8758	8.345	9.7451	8.139	9.1009	9.322	9.1575	9.2561	9.57	9.4235	8.572	9.6373	8.5358	8.0664	8.8596	8.3232	9.7428	9.2989	8.8715	10.2622	9.692	9.9158	8.1799	10.389	7.8004	10.4176	7.162	10.5945	6.8246	8.7849	8.7643	9.8306	9.5958
PRDM16	4.4458	1.9725	6.9205	4.1908	4.982	5.1542	4.2039	5.7125	4.4225	6.7256	3.2721	2.8759	4.9356	6.5901	3.0661	4.4412	3.6483	2.2824	6.6487	4.3271	2.9689	2.6998	8.0721	6.883	4.9051	4.8841	3.4472	3.7939	3.6834	3.3498	1.1842	4.2564	1.7502	3.6427	3.2218	2.4977	3.4221	2.9304	4.5022	6.0058	7.7976	2.2277	2.9975	7.0241	8.1692	5.359	2.9223	4.2547	5.4389
LPPR2	7.9406	7.2019	7.5786	8.0749	8.2557	9.1285	7.9666	7.279	7.4102	6.6094	7.3532	7.3175	6.2703	7.6504	7.2219	8.2908	7.0576	6.6719	7.9607	7.4172	8.4519	7.805	8.4303	8.0603	7.2503	7.8528	6.5903	7.4702	8.036	8.7537	6.0419	6.9976	7.7044	7.6397	7.5363	7.6543	8.8871	6.7818	7.3919	6.6165	7.3115	6.3656	6.7114	8.5263	7.537	7.7017	7.6064	8.3288	8.0641
MOBKL2A	9.6618	9.3974	9.0375	9.6812	10.0155	9.9706	9.8222	8.8732	9.3689	9.5995	8.6212	9.844	9.2289	10.1011	8.8714	9.7075	9.3645	9.2137	9.375	8.963	9.372	8.9877	9.1996	9.0812	9.2967	8.9839	8.9552	9.249	9.6113	9.3822	8.8141	9.1484	8.6927	8.6004	8.6114	9.5017	9.2807	9.8859	8.4258	9.4139	9.4957	9.2393	8.2569	9.8132	9.1745	9.8668	9.5914	9.6052	9.0013
TIMM22	7.9991	8.8414	7.6144	7.9197	7.9415	8.0853	8.255	7.6083	8.0914	8.7597	8.0848	7.6621	7.4737	8.323	8.55	7.8023	8.0284	8.3471	8.4242	7.3688	7.7923	8.4832	8.0166	9.7143	8.7489	8.4656	7.8187	8.4432	7.9646	7.5892	8.4177	7.7845	8.5867	8.8557	8.834	8.3165	9.0161	8.4987	7.9981	8.1073	8.4167	8.868	7.8141	8.6792	8.347	8.7957	9.0149	8.5603	8.4367
SLMO2	11.3994	10.756	12.5678	11.7313	11.4692	12.2188	12.7899	12.4172	12.2519	12.0396	13.0696	12.1697	12.9501	10.8388	12.7429	11.2072	12.6063	11.2858	11.8764	12.3928	11.9589	12.9699	12.2961	12.1183	12.2103	13.3916	13.0466	11.7438	11.824	12.1909	12.6506	12.1879	11.8115	12.3859	13.4432	11.4801	11.7085	10.3658	13.1651	11.181	11.628	11.0925	12.6868	11.4112	12.0827	11.3156	11.2248	12.4636	13.0987
C11orf54	9.6865	9.4971	8.807	9.8933	9.304	10.0189	9.4474	9.411	9.7362	10.0431	10.4899	9.1383	9.6732	9.857	9.4657	9.2956	10.4151	10.8307	9.0203	9.683	9.0058	9.2683	9.769	8.6999	10.4857	10.1878	9.8208	8.5092	8.9829	9.3435	9.0712	9.0299	9.9411	10.232	11.1792	9.992	7.4501	10.3417	10.5167	10.3229	9.1354	9.8312	11.3389	9.0216	10.0804	9.6882	8.8363	9.0881	9.8653
FAM189B	8.988	9.6689	9.6843	9.2361	8.9194	9.3444	9.5045	9.0234	9.0966	9.7388	9.2509	9.5308	9.6302	9.6472	9.0521	9.3725	9.7858	9.2746	9.4136	9.8757	9.4232	9.5132	10.1852	9.2522	10.6015	9.6074	9.6523	10.1981	9.6315	9.4682	8.2847	9.844	9.256	8.9058	9.0509	9.366	9.9995	9.3658	8.8107	9.2251	9.5924	9.5102	9.499	9.548	8.989	9.2931	9.17	9.6062	9.0819
C6orf192	8.0915	8.6472	8.326	8.0835	8.4576	8.2088	8.6815	6.9323	8.0914	9.1491	8.566	8.1569	6.6724	8.4704	7.4147	7.8445	8.3359	8.8886	8.9381	8.5309	8.1883	8.9706	8.046	9.4201	9.3827	7.7399	7.8769	8.7206	8.1566	8.8003	8.4944	8.8248	8.8174	8.9308	7.277	8.986	9.4869	8.324	7.4366	9.0343	8.2776	9.9666	6.567	9.1744	7.0395	8.4435	8.2026	7.4334	9.1552
VPS18	8.9334	8.5854	8.3011	9.0606	9.4829	9.5685	9.6671	8.0185	8.5242	9.358	7.6707	9.289	9.377	9.8172	8.9918	9.0489	8.9194	8.7037	9.5719	9.3603	8.7666	8.9811	9.2825	9.7798	9.0277	8.9448	9.1184	9.7444	9.1258	8.6083	8.7258	9.0121	8.6303	9.5355	8.4547	8.3348	9.2579	9.1238	7.9861	8.8608	9.1451	8.3451	8.8995	9.322	9.1855	9.4731	9.2088	8.9165	8.6859
TXNDC9	9.1003	8.871	9.186	9.1275	9.5576	9.4031	9.8082	9.1552	9.336	9.2554	9.7926	9.3712	9.1493	9.329	9.0927	9.2514	9.3875	8.8559	8.9354	9.8047	9.1483	10.0562	8.1079	9.5131	9.4987	10.0882	9.3414	9.09	9.2967	9.2321	9.6415	9.6517	8.9775	10.9108	10.0899	9.4924	7.9528	8.8002	10.8001	9.4735	9.6831	9.0315	9.7386	8.408	9.4801	9.2947	9.3397	9.7439	9.6738
LOC400027	7.6867	7.6376	6.9286	7.1856	7.6699	7.2525	7.2256	8.3546	7.6246	6.8017	7.2362	6.8528	8.2644	7.9159	7.6137	7.756	7.3318	8.2497	7.1603	7.3876	7.32	7.6622	7.5281	7.8219	7.5047	7.1567	7.4563	7.0752	6.9867	7.9437	7.3562	7.6249	6.4594	7.4988	7.9815	8.0953	8.6401	8.6491	7.6105	7.1776	7.7155	7.8824	8.499	6.2215	7.5301	7.3058	7.0675	6.9304	7.5147
KIFC3	8.6696	5.6006	7.5992	8.5666	8.6279	8.7877	8.8704	7.8729	6.9895	8.6135	6.7132	8.2543	7.4161	7.7278	7.0295	8.9938	7.551	7.9618	8.7263	8.187	8.1541	7.7072	8.4038	6.9615	7.5734	7.9715	7.8882	6.6266	8.9039	8.016	5.3225	7.463	7.2145	8.0099	7.5754	6.3837	6.8034	5.7948	6.2683	5.5548	7.2565	7.7487	7.0899	8.6925	6.9645	7.1541	7.8218	8.5319	8.4754
MLH1	9.1491	8.9197	9.102	8.8525	9.2976	9.1227	9.1033	8.88	9.3265	5.3622	9.3877	9.0694	9.3986	9.1992	9.3901	9.2649	9.0933	9.2497	9.3494	9.8643	8.621	9.7388	8.4424	5.6879	9.3059	9.9118	8.9925	8.9494	9.096	8.9509	9.489	9.8722	9.6207	10.2588	9.4902	9.2275	5.4659	9.3434	9.6455	9.0604	8.9547	9.7656	9.1906	6.1117	9.3017	9.4916	9.6553	8.5667	9.5815
UBA2	11.1481	10.9583	11.5168	11.2203	11.3683	10.8251	11.8967	10.9187	11.459	10.365	11.7082	11.3691	11.2841	10.9125	10.965	11.2454	11.3374	12.5617	11.6803	11.5053	11.1953	11.9065	11.169	10.6398	11.5241	12.5652	11.6673	10.714	11.3951	11.4557	11.4651	11.7969	11.1853	12.6997	11.9183	11.9039	10.3456	11.0119	12.0404	10.9771	11.1118	11.662	10.5984	10.4828	11.6143	11.1243	11.3144	11.7181	12.2987
MOCS3	8.5046	7.2303	9.1877	8.6328	8.2203	8.8297	9.305	9.379	9.3092	7.6674	9.1393	8.5787	9.8448	7.7772	8.8987	7.7589	9.2404	8.038	8.7951	9.2496	8.5941	9.6178	8.8901	8.591	8.7448	9.764	9.5865	8.0972	8.5198	9.5771	8.8662	8.766	7.9503	8.2633	9.4884	8.1902	7.3	7.6816	9.5521	8.1073	8.8591	7.2327	8.7386	7.9515	8.7133	7.9491	7.1876	9.0941	8.7504
SAMD9L	8.4175	7.6896	7.023	9.3983	8.9069	9.0103	9.0175	5.8434	6.5392	9.0253	6.1246	9.9362	7.717	8.9742	6.7252	8.6085	8.7669	8.4858	8.0924	8.4599	8.5893	9.2424	7.7055	7.9396	7.4123	7.9206	7.7907	8.4253	9.3052	8.8539	6.9241	8.1373	7.3874	8.2127	7.074	7.6034	7.6611	8.01	6.5625	9.7553	7.3866	7.3203	6.8613	9.8681	6.2903	8.6982	7.7991	8.2876	8.4391
PIAS3	8.9434	8.3854	8.3198	8.6867	8.6908	8.8607	8.6725	7.962	8.3655	8.444	7.7028	8.6041	7.8095	8.4349	7.6642	8.628	8.1035	8.8208	8.3684	8.4545	8.8464	8.3191	8.4935	8.3907	9.0109	8.0234	8.3186	8.1656	8.3278	8.3868	8.1252	9.0141	8.5598	7.6838	8.041	8.3139	8.6144	9.0646	7.2134	8.2042	8.907	9.0156	7.9744	9.2471	7.3728	8.2412	8.4335	9.0836	8.5246
CTSD	13.3734	13.0957	13.2589	14.8099	14.5328	14.8393	13.9228	13.8085	12.9508	13.3371	12.3853	14.5823	13.9374	14.38	13.3411	14.1692	13.9068	14.4484	14.0645	13.2968	13.84	13.2075	14.0288	14.1948	13.446	14.143	13.8684	13.9742	14.2383	13.3343	13.0859	12.7235	13.8841	13.8424	13.7709	13.5101	14.3748	13.4798	13.4414	14.0798	13.0071	13.0145	13.2213	14.0525	13.1445	13.4693	13.3354	13.7821	13.9355
C8orf33	10.9078	10.6732	10.6554	11.3622	10.5042	11.5166	11.1847	11.9591	11.566	10.1869	11.3048	11.0984	12.5392	10.2367	11.6591	10.7827	13.0946	11.0461	10.6774	12.0991	11.2517	11.8146	12.1736	11.3335	10.2882	11.7761	12.3606	10.5712	11.7164	11.1286	11.0293	10.488	10.9077	10.486	12.1478	11.2368	10.6403	9.47	12.2847	10.5709	10.6755	11.8843	12.3	10.4101	10.8161	10.345	10.243	10.7402	11.16
C18orf18	7.7849	5.5339	5.6163	5.889	6.4699	5.9041	6.144	6.4106	6.6535	5.1786	4.1954	5.5326	5.0538	7.4365	5.1198	4.7319	5.8392	6.8577	6.8134	5.4848	5.6947	5.0271	6.4267	2.5717	6.1331	6.1908	5.9322	6.8469	5.6679	5.8506	6.1749	7.2304	5.6075	8.1489	6.3243	6.7142	1.6598	5.9215	7.5629	6.1426	8.3545	6.1245	6.6554	2.1262	8.8763	8.2465	7.232	6.1969	6.077
SLC3A1	10.0342	6.5973	7.7949	8.1633	7.3549	7.1594	6.8593	9.4433	7.1723	6.4484	4.5137	8.5117	9.3458	9.0442	10.3311	8.6047	8.9768	6.4644	9.3419	8.217	8.0376	7.6027	8.5459	4.1844	6.7267	8.3076	8.6044	10.2867	7.2432	10.2399	7.968	7.6659	4.264	7.8898	7.8163	8.3751	5.6034	6.1279	9.9572	9.6673	6.0112	5.787	8.8122	8.0298	8.3317	9.7055	9.6394	7.8627	9.5731
ARFGEF2	11.3981	11.0332	11.5841	11.78	10.6841	10.9904	11.4708	12.2058	11.6215	10.9847	11.5731	11.5045	12.6144	10.5829	12.2454	11.4507	11.8268	10.5725	10.953	11.1241	11.5512	11.3761	11.4147	10.2736	10.9975	10.881	11.6796	10.8971	11.1712	11.5655	11.7127	11.8062	9.8568	10.5563	11.236	10.5248	10.8561	10.9693	11.0113	11.4113	11.6827	10.9517	12.573	10.6432	12.1355	10.9746	10.5618	11.076	11.0361
THRAP3	11.4729	11.6285	11.151	11.308	11.3781	10.9615	11.0569	11.3834	11.566	11.6986	11.3957	11.3902	10.8358	11.5874	11.3316	11.2967	11.0461	11.1312	11.3181	10.7044	11.4584	11.0823	11.2464	11.2749	11.429	10.6002	11.1289	11.4146	11.7697	11.3271	11.3722	11.5695	11.2548	11.197	10.686	11.371	11.6445	11.4444	10.6055	11.454	11.6273	11.8086	11.6219	12.0054	11.7265	11.9135	11.8374	11.6305	10.7734
COQ10A	6.7724	6.4833	5.3751	6.4481	6.1873	6.2146	6.8366	5.7125	5.9321	6.4154	5.8845	5.7666	5.7809	6.6265	5.0369	6.0595	6.0104	5.9955	6.569	5.7401	5.753	6.2416	6.2178	6.5095	6.2135	6.2003	5.4504	5.6779	6.1469	6.2204	5.8747	4.8251	6.7656	6.2587	6.3894	5.9811	7.3956	6.9278	5.6014	6.1939	6.2974	7.1268	5.8045	6.3461	5.5737	6.3543	6.1365	6.4969	6.6336
ASCL2	11.8449	10.5853	11.6763	10.9925	11.0119	10.5624	10.9861	11.3854	11.5943	7.4139	11.8507	10.5686	11.4267	10.2389	10.9191	11.5078	11.1926	8.5652	11.9383	10.2925	10.2783	11.3021	11.572	3.1197	11.4484	11.5226	11.7252	11.0729	10.099	10.7992	10.7149	9.5745	7.4394	10.2897	10.618	10.2656	8.776	6.5267	11.7528	5.2979	11.6404	5.7496	10.9694	9.1022	11.0502	9.8059	10.0093	11.3207	9.8077
MAP3K6	7.6031	9.4511	6.5067	8.6269	9.1429	9.0253	7.0469	8.8492	7.1838	8.2324	6.7614	7.7159	5.4484	9.0091	7.2442	7.808	7.2925	8.5817	8.1438	7.299	8.1925	7.342	8.3277	8.6865	8.37	7.7202	8.4445	7.7515	9.0775	6.5967	8.267	7.9552	9.4469	8.1056	7.4125	9.2372	10.0643	9.7275	6.2077	9.5977	8.5137	9.274	7.2498	9.6384	7.1519	7.5057	9.1599	8.3762	7.804
PRKACB	10.1521	10.7524	7.5734	10.6991	10.5695	10.3938	9.0146	8.9002	9.4858	9.0185	11.1655	8.7387	9.6444	10.2986	9.6856	9.87	11.0402	11.5731	9.4117	10.4811	9.5469	10.9639	9.9804	8.5931	10.7926	9.839	9.0169	8.4609	9.1509	9.0913	10.1794	11.0315	9.5296	11.8485	11.3706	10.5757	9.2882	11.1172	11.448	12.0646	10.8091	8.1301	11.6729	8.9162	10.9266	10.3397	9.3055	10.7671	10.8499
MAPK12	6.6741	5.4116	6.5351	6.3439	6.1133	6.935	7.0631	5.7777	6.4388	7.1575	5.2192	5.3061	5.3278	5.5761	4.9943	6.4371	6.6445	5.6639	6.2628	5.4091	5.8079	6.4359	5.6723	8.0975	5.2541	6.712	6.5444	3.6281	6.5955	6.1941	4.5282	5.9593	5.6507	6.7724	5.8241	6.2163	7.8805	5.1201	6.7312	3.0098	5.1508	5.2678	4.3257	7.2927	3.6547	4.8414	5.8406	6.8365	6.057
DULLARD	10.5325	10.8675	10.1468	10.2509	9.9581	10.4324	10.3511	9.8734	9.9674	11.0221	10.0311	10.3602	10.2639	11.1977	10.2869	10.3914	10.2427	11.1693	11.246	10.1284	10.4279	10.8628	10.3282	11.1321	11.1259	10.9201	10.1403	11.1117	10.4802	10.1617	10.1366	10.5856	10.7905	11.0327	10.9416	10.5059	11.1405	11.281	9.8956	10.8263	10.5667	11.0474	10.7066	10.81	10.484	11.0309	10.8719	11.1773	10.9133
GLB1	11.5963	10.9631	11.3718	11.4415	10.9781	11.0537	11.317	11.5113	11.2736	11.1863	11.2403	11.0007	11.7368	11.5494	11.3772	11.6063	11.3171	11.1297	11.8855	12.1938	11.2557	11.4295	11.2516	11.35	11.2792	12.2307	11.1868	11.2975	11.1668	11.0572	11.6503	11.6336	11.0102	11.2944	11.4256	11.1064	10.6864	11.1043	12.2756	11.3002	11.2509	11.2306	11.1786	10.8533	12.0739	11.5949	11.1592	10.8778	11.1843
C14orf80	7.8738	8.7065	7.4655	7.3036	8.3262	7.9941	7.7432	7.1389	7.4423	8.0748	7.566	6.9564	7.3788	8.7117	7.5993	7.0147	8.0495	8.1502	8.4204	7.7835	6.8558	7.8966	8.9505	8.3572	7.5945	7.7529	8.0076	8.4939	8.3711	7.8677	8.2828	8.0119	9.3193	8.2529	7.6236	8.4663	8.8689	8.9666	7.5948	7.7656	6.6541	8.7767	6.2918	8.5377	8.1869	8.5421	8.8912	7.974	7.1283
MUC20	10.3796	12.1878	10.3242	10.5963	10.7827	11.5109	9.6707	12.1337	11.0628	9.6694	9.4192	11.2823	11.9389	12.402	12.5394	12.2119	11.3666	12.3196	10.5002	11.4658	12.1735	9.9745	12.0443	8.18	10.5232	10.8168	10.9558	11.2156	11.2189	10.6849	10.6406	11.7252	9.8539	9.6222	10.8778	10.7844	10.7251	10.2962	11.2798	12.534	10.9909	9.3601	11.6667	10.2628	11.7759	12.4744	9.5344	10.2551	10.4495
SEMA3C	11.8635	10.8765	10.1796	10.9448	10.198	11.2031	9.6152	11.1779	10.7936	10.2347	9.3834	11.7118	11.4392	11.2139	11.5783	11.4944	11.3687	11.1213	10.2596	10.792	10.9841	10.2821	10.4382	8.7468	9.955	10.5461	10.4643	10.4939	9.8323	10.1598	10.6878	11.2067	10.44	10.0551	11.5106	11.4627	6.3479	10.5394	12.1266	11.8282	10.8064	8.9539	11.2114	9.468	11.3304	10.7974	10.2181	9.7897	11.0838
SS18	9.8669	9.5917	9.9345	9.9232	9.4726	9.5066	9.6488	9.5399	9.7355	10.4375	9.097	10.3065	9.2753	10.2838	9.7146	9.7708	9.4009	9.9241	9.6442	9.2891	9.597	8.8426	9.3934	9.4178	9.6602	9.0003	9.3523	9.8507	10.1054	9.2468	9.6703	9.5965	9.8338	9.8658	9.6383	10.4555	10.3605	10.5279	8.7832	10.4169	10.1165	10.3049	9.4678	10.1742	10.1799	10.1799	10.1592	9.9656	9.7982
USP13	7.8678	6.4475	7.7262	7.0629	7.1447	7.7205	8.1856	6.3236	8.8353	8.6463	8.0794	7.9585	7.4488	8.2636	6.5865	6.6844	7.2106	7.0114	8.456	8.0638	8.2882	7.9827	8.6544	8.231	7.7373	6.5069	7.2428	8.1526	7.9857	8.5884	8.0347	7.1352	7.8445	6.9982	7.5928	6.536	8.7161	7.2796	6.4965	6.7932	7.9953	9.3154	7.3678	8.5954	9.0015	8.4282	8.1751	8.7465	7.6729
BAG3	9.561	10.5963	9.3437	9.7333	10.3932	10.3982	10.0645	9.5062	9.6516	10.205	9.2278	9.6182	9.7171	9.8617	10.0629	9.7795	9.3412	9.476	9.2303	9.8522	9.9717	9.3064	10.0266	10.1296	9.5949	8.4297	10.0369	10.2018	10.3345	9.4019	10.0681	9.4087	10.2879	9.8841	9.2216	9.6981	10.4043	10.3619	8.6811	10.0907	9.7521	9.7145	10.364	10.7041	8.5175	10.0303	10.4069	10.4727	10.0456
TMEM63C	7.8131	7.1802	6.3816	8.022	5.58	6.6357	6.3209	7.8031	7.3361	3.818	4.6406	6.4363	7.8039	7.9048	8.3839	8.8944	6.2751	4.9293	7.0906	9.0506	8.0557	6.1882	5.4109	5.3806	8.0902	5.8106	6.9277	8.8603	8.7329	6.5853	4.8784	7.0293	0.9602	4.4733	7.8017	5.1407	9.2681	2.8306	7.6375	5.3665	8.9535	1.6072	7.3414	3.8542	9.1833	6.6727	5.1872	4.9524	5.8748
APOL3	8.5537	6.093	7.2994	8.376	9.357	8.3546	8.5277	6.8378	7.942	7.1232	8.7099	9.6998	7.2403	9.2007	6.1783	9.2535	7.7119	8.1478	8.3346	7.631	8.1519	8.936	7.9867	8.4118	7.8797	8.9701	7.4358	8.9075	9.6725	8.9487	7.095	6.2399	7.2099	7.366	7.1227	7.0666	7.9338	8.8328	6.4449	7.8074	6.6047	8.6486	7.9858	9.9538	4.8787	8.7008	7.6434	8.0155	8.9729
CXXC5	10.1806	9.4067	9.6661	9.9813	10.2223	10.5658	8.8205	10.1127	9.2508	8.4372	10.0686	9.6198	10.4456	10.0906	10.0862	10.1883	10.1382	9.8834	10.4375	10.7638	10.0092	9.3797	10.0379	9.6496	9.8608	9.8943	10.0207	9.8581	10.0663	8.3601	9.8382	9.6504	8.8911	9.8221	9.516	9.4713	10.1532	10.1172	10.2381	7.8913	10.3836	9.8247	9.2247	9.7637	9.4391	9.611	9.6544	9.3691	9.5029
POLR1D	11.3882	11.5876	11.9837	11.0171	11.3105	10.7287	11.4069	11.7975	11.6203	11.4564	12.5977	11.7634	11.2829	11.1245	11.8441	12.4448	11.6385	11.5829	11.6418	12.6055	11.8528	11.4622	11.5009	11.6475	11.7607	12.6388	12.001	11.8286	11.2738	11.8564	13.6276	11.1595	12.0643	11.4831	11.9688	11.6394	11.3674	10.8109	12.4505	10.848	11.4166	11.1317	11.7616	10.8924	10.7921	10.8549	11.1419	11.6679	12.282
MT1X	7.1809	7.2581	7.4429	9.5534	8.4614	7.8157	8.9886	6.8516	8.151	8.8924	6.5965	6.8357	7.0778	8.1865	4.3511	7.7382	7.7478	9.7342	10.0914	6.411	7.261	9.6536	7.1843	8.7037	7.446	9.2081	7.6241	7.8806	7.8441	8.2095	8.7055	5.7809	9.5534	10.0242	7.9028	9.469	9.0146	7.0269	8.9435	9.1147	6.6722	8.9961	7.8109	8.3663	8.401	8.5104	8.6139	10.134	8.5061
CBFA2T2	10.8803	9.6242	11.1009	10.2541	9.6513	9.7006	10.8041	11.1469	10.3538	8.8158	9.8181	10.2122	11.0924	9.9594	10.8828	10.5338	10.3201	10.0932	10.0492	9.7308	10.8252	10.0918	9.8216	8.6671	10.0346	9.4143	9.9117	9.7601	9.5267	10.7374	10.2107	10.8858	8.8911	8.4334	9.5679	9.0601	10.4623	11.1307	9.3544	9.3546	10.4331	10.6281	10.5517	9.136	10.5657	9.8218	9.2369	9.9384	9.6133
SIRT5	9.171	9.1891	8.964	8.7405	8.9345	8.7581	8.8156	9.1255	9.2719	8.4973	9.45	8.2777	8.6383	9.1438	9.1381	8.8204	9.0612	9.5212	8.9604	9.2619	8.6777	9.1087	8.5392	8.8973	9.1875	9.0604	8.7213	8.6879	8.8307	8.737	9.9092	8.7084	8.3646	9.017	8.8104	8.9131	8.3561	9.856	9.1905	9.222	8.9235	9.6276	8.752	8.2314	8.5383	8.959	9.0206	9.3417	8.8084
ANKRA2	8.8796	8.1532	7.7494	7.9132	8.1324	8.5899	7.4151	8.5944	8.1093	8.2166	9.0713	8.3812	8.3146	8.7555	8.4558	8.4448	8.5729	9.2382	8.0636	8.5377	8.8703	8.4439	8.0086	8.4071	8.7203	8.5425	7.9364	8.1174	7.7919	8.9159	8.4773	8.2924	8.6509	9.0867	8.8281	9.1366	8.3844	8.7567	9.5316	8.8588	9.6027	7.9194	7.798	7.8682	8.5052	8.3653	7.5913	8.4642	8.7165
FHOD1	8.8796	9.0084	9.0147	9.2591	9.4839	9.5711	8.8173	9.5388	8.8406	8.6225	7.9723	9.1313	9.0906	9.0992	8.8178	9.1374	8.9021	9.0152	8.9499	8.3279	9.3942	8.6733	8.7707	8.8448	9.2958	8.5312	9.2027	8.5461	9.1332	8.3719	8.6714	9.2545	8.5213	8.9058	8.8672	9.1573	8.4703	9.2786	8.7357	8.3327	8.8604	8.9657	8.9145	9.6595	7.882	9.0597	9.5285	8.9265	8.8894
PARP9	9.5067	9.5475	9.4566	11.0579	10.7702	10.4745	10.3387	9.4515	9.0752	10.7008	9.251	11.2476	9.8048	10.3424	9.1264	9.8053	9.9865	9.3556	10.2636	10.8905	10.6383	11.6631	10.9442	10.3328	9.9691	11.4065	9.8268	10.4709	11.1996	10.087	9.2487	10.015	8.7333	9.9877	9.2722	9.8871	9.7825	9.0756	9.7179	9.6617	9.6584	9.8091	9.1471	10.8896	10.1833	10.1673	9.8981	10.4658	10.5548
PEAR1	6.8947	5.6644	5.1703	6.2165	6.2236	7.575	6.2929	4.6943	5.3132	6.5092	4.9329	5.9784	4.8292	5.6498	5.5485	7.2994	5.5296	6.4022	6.3638	5.7974	6.2093	6.1973	5.8581	6.6503	5.5869	5.4606	6.3041	3.1247	5.8321	6.0473	4.7927	6.1705	5.5934	5.8908	5.3339	5.1168	5.3936	7.0099	4.2451	4.9257	5.9064	6.1907	6.1968	6.4813	4.8345	5.5966	6.595	5.9943	5.6051
AKD1	6.5522	6.7515	6.7284	6.6398	7.3431	6.7425	6.4785	8.3448	7.4876	5.9061	7.3799	7.0967	7.9609	6.5901	7.9398	7.7736	6.8387	7.0488	5.8489	6.5774	7.511	6.5332	6.2548	6.1785	6.7762	6.9856	6.4644	6.0949	7.1325	7.0322	7.8849	6.8321	7.2145	7.4882	6.9872	6.5892	5.9034	7.2413	7.5869	6.8818	7.4991	6.1907	8.8489	6.447	6.3386	7.4431	6.6829	6.6909	5.3992
CD74	13.6843	12.4482	12.6043	14.5742	14.7142	14.8092	14.9092	12.1985	12.8916	14.5532	12.4948	15.9892	13.6587	15.0255	12.0656	14.5029	13.7787	14.2349	14.231	13.6139	13.4626	15.3553	13.5749	14.2137	13.6417	14.9928	13.543	14.9954	14.6754	14.0551	11.1621	12.4993	13.943	15.0514	13.0348	13.8009	14.5297	12.5931	14.0045	13.833	12.0495	13.1051	12.4858	15.7105	12.034	14.7491	14.1084	14.2345	14.199
ZNF737	8.3886	7.5946	7.808	7.9948	7.8633	7.1917	8.6321	7.7559	8.6761	8.5392	8.0821	4.5635	7.6435	7.1731	7.7131	4.6582	7.5767	3.9535	4.8737	7.9241	7.5211	7.7811	6.7582	2.1032	7.6562	6.5889	7.4714	1.4415	6.3043	6.3816	7.8952	4.3347	6.008	2.9315	7.4397	3.7226	8.7954	7.4986	7.7656	7.0651	9.0923	6.7852	6.2451	4.2547	7.4699	6.5816	6.7792	8.1792	4.1277
SESN1	11.8271	8.3535	10.0925	8.7817	11.4016	8.4147	10.0096	9.6836	10.6182	8.7542	9.4521	9.4859	9.3808	11.2143	9.1181	10.6192	11.0513	9.8663	11.3604	12.7079	9.551	12.0044	12.0377	9.9074	11.9961	11.2186	8.9606	9.8806	8.3074	10.5102	10.0761	9.3193	8.6182	8.8138	9.8849	9.5132	9.0055	8.8101	11.5261	8.3998	11.7213	7.8132	9.5802	7.8604	10.8633	8.9343	7.5135	11.8107	10.3592
HAPLN3	7.0396	6.308	6.3455	8.9247	9.6604	8.9836	8.9322	6.4658	6.6164	7.883	5.4186	8.634	6.3183	8.3854	6.8948	7.8052	7.6302	6.8756	8.2066	7.7693	7.5543	8.5951	7.3387	8.1185	7.1679	8.8467	7.5112	6.9656	8.815	6.2351	5.244	6.5278	8.7759	9.1632	8.255	6.1559	8.3394	5.9692	7.3222	6.6898	6.3583	8.4951	6.1057	8.6598	4.7655	7.0777	7.6434	8.4363	9.5099
WDR54	6.7851	6.7118	6.0787	6.5092	6.1873	7.3629	7.8844	6.0012	7.188	7.7355	7.2982	6.6068	5.8909	7.4967	5.7699	6.715	6.8448	7.1939	6.9922	6.411	6.2902	7.7229	7.558	7.8289	7.4854	7.3184	6.6626	5.7137	7.4448	7.7416	7.8402	5.9969	8.2881	6.7424	7.5073	7.3496	8.4437	7.1716	8.0246	6.6898	7.0128	8.0388	6.3547	7.3335	5.9912	7.5173	7.1623	7.4475	7.3052
NFS1	9.4286	9.0368	10.2033	10.2407	8.633	9.4875	10.098	10.0312	10.2702	9.1942	10.0156	9.8964	10.2423	8.8295	10.1198	10.329	10.1759	8.7416	9.3564	9.409	10.6717	10.1134	9.0326	8.8327	10.1085	10.1527	10.6608	9.895	9.671	9.9672	9.8797	10.0838	9.0188	9.5854	10.0311	8.9727	9.3116	8.7171	9.939	8.8508	9.7089	8.4653	10.2367	9.23	9.8658	9.423	9.0415	9.873	9.8181
GNLY	3.8619	2.219	3.0961	7.1802	5.788	2.2003	7.462	3.4536	4.4509	4.5809	1.8266	8.6471	6.9866	4.9889	3.0661	7.3274	7.2059	4.0825	6.4918	5.1034	5.5445	7.1874	3.8118	5.7773	4.7412	8.05	6.0036	4.8307	7.5365	5.0853	4.445	4.7509	5.0092	8.3655	3.0711	5.1168	10.4886	6.1967	4.9097	5.0139	0.5103	4.2795	3.5209	8.3681	1.4731	4.5935	6.0175	3.4073	5.4775
NUCB2	9.1561	8.4536	9.0939	9.2858	8.6553	8.6635	9.6071	9.1484	9.5089	10.5524	10.0811	8.9264	8.7759	9.3122	8.443	9.2261	9.1171	9.4025	9.051	8.8047	9.5389	9.3513	8.6356	10.3982	8.719	8.8375	8.9978	9.9819	9.1166	8.9323	8.9336	8.6553	10.1372	8.2721	9.254	9.0079	10.2325	10.7748	8.5503	9.8743	9.0694	10.6142	9.3626	10.379	8.9291	9.7795	10.2376	10.3432	9.1653
SECTM1	6.6869	6.6709	5.4676	9.1037	8.1701	10.6449	8.9872	6.2934	6.2871	9.2022	5.4357	10.0778	8.4007	8.7075	6.7146	7.9563	8.6749	7.2315	8.443	8.2844	9.0691	8.2139	9.1027	6.8696	7.6447	8.7879	8.7149	8.7525	8.9063	6.5679	5.9359	6.0286	9.2923	7.0853	6.8892	7.9402	10.7846	6.4277	5.9237	8.1305	5.4265	9.4532	7.6941	10.1557	4.7888	7.5459	8.1976	8.3211	7.6047
ANO9	12.0211	10.6713	11.9029	11.6223	9.8942	10.9663	11.0666	12.894	9.4703	8.7867	10.4864	9.7598	11.4185	10.7427	10.9551	11.317	11.1227	10.2536	11.4703	10.8517	10.8497	10.828	10.2166	10.2742	10.3993	10.5457	11.8954	11.4203	10.8852	11.4392	10.9347	10.5745	9.1411	9.9036	10.302	9.5783	9.1969	9.9257	10.0035	8.7687	11.0447	9.9051	9.8418	9.1198	11.2708	10.0957	9.7095	11.3541	10.154
ANKRD49	8.3029	7.9927	8.5246	8.4221	8.5954	8.298	8.8892	9.1801	8.202	8.0122	8.3932	7.3777	8.0441	7.8249	8.1904	8.3328	8.7621	8.6869	8.298	8.8699	7.9796	8.9864	8.319	8.4666	8.3399	9.5026	8.8983	7.248	7.8338	8.5087	8.2906	8.0873	8.107	8.9321	8.7527	8.3682	7.5112	7.6923	9.3706	7.4013	8.1083	7.8648	8.2163	7.272	7.703	7.4522	7.1674	7.7612	8.5107
P4HA1	9.9176	9.6663	9.3843	9.9821	10.5844	9.6991	10.7119	9.425	10.6572	11.3189	10.9543	9.9079	10.2282	10.4369	9.3409	9.9818	10.5364	9.9133	9.6857	10.167	9.0851	10.6266	9.8376	11.4395	10.3235	9.171	10.0928	8.2018	10.5392	8.7029	11.2436	9.1475	10.7356	10.3843	9.7126	9.5303	10.7806	9.9914	11.154	10.2346	10.5328	11.2744	10.0632	11.2242	10.6115	11.2922	10.2615	10.292	10.464
ADAM8	7.4439	6.7901	7.8212	8.9658	8.6843	8.8009	8.2909	6.3532	6.1554	6.2699	5.7679	8.0793	6.6847	8.4298	6.0989	7.9588	7.0524	7.2081	8.6215	9.6232	7.2285	8.1456	7.9477	6.492	9.9099	7.7722	7.4714	6.7525	8.5594	5.5421	5.6736	6.8588	6.2423	6.3397	7.7217	5.8564	7.9684	7.402	5.9851	6.6718	6.696	8.2279	7.6871	8.1461	5.0815	6.3672	6.7792	8.1071	7.5694
CYB5D2	7.0449	8.4011	5.1976	7.5766	6.627	7.7983	7.4238	7.232	6.9454	8.5613	7.2699	6.8242	7.7289	8.8888	6.9089	7.6898	8.0908	8.3015	8.0757	6.8346	7.1911	7.5748	6.6788	8.8856	8.3647	7.8316	6.3486	7.0333	7.4683	7.4943	7.755	6.614	8.9237	7.8698	8.3107	8.1106	7.9777	9.3148	8.0392	8.7959	7.1484	7.8899	7.7554	8.5394	6.949	8.1931	7.7319	7.8732	7.6134
SLC11A1	5.2928	4.2689	4.288	8.2538	8.45	9.2303	8.016	6.5618	4.4509	5.1118	7.1248	6.9245	5.4769	4.9025	4.4049	7.9992	5.827	4.9293	6.569	5.7517	6.2176	6.9245	6.2908	6.0882	5.5869	6.247	6.0311	4.1482	8.5672	5.2542	3.4826	5.592	6.3715	6.267	6.9171	5.2328	7.391	4.4182	4.0287	4.4227	3.8231	7.9097	4.2827	7.8206	2.8513	5.0744	6.0836	8.7197	7.7964
TMTC4	9.795	9.6134	10.369	9.2918	9.2134	8.9181	9.0002	10.2831	10.0115	7.9937	9.8653	10.6615	10.4715	9.4431	10.4015	10.3086	9.7125	9.3923	9.7497	10.9574	10.6186	8.9183	8.7562	8.4234	9.0908	9.61	9.8473	9.763	9.3392	9.9	9.8037	10.1815	9.4846	8.6881	9.8147	8.9827	8.8706	9.5299	9.1387	9.208	10.2027	9.3274	10.3066	8.5859	9.1374	9.4075	9.4461	9.315	10.1062
MPP3	5.0193	5.2861	5.9078	4.6285	5.0842	5.8262	5.543	5.2501	4.8845	5.7392	6.1246	2.467	3.403	3.921	4.579	4.8246	5.2487	3.9078	5.3418	4.2634	5.9149	4.4641	5.1805	4.5563	6.1978	4.0421	6.3154	2.7174	5.4826	6.4336	4.3876	5.6645	5.2789	5.1664	4.104	5.4401	4.5322	3.78	3.0698	3.4885	5.2285	2.3486	4.1266	5.2959	2.1866	4.07	5.3393	5.8176	4.5463
CBARA1	9.6789	10.4065	9.3828	9.8559	10.0206	10.1525	9.7485	9.6343	9.6539	10.0861	9.7454	9.7208	9.4326	10.1705	9.2979	10.0708	9.5846	10.704	9.7846	9.265	9.765	9.9966	9.7334	9.8858	9.9805	9.5966	9.4099	10.0075	9.7963	9.4627	10.496	9.9115	9.9962	10.0959	9.7946	10.1662	10.4026	9.8134	10.2074	10.3613	9.605	10.2292	10.1801	10.3147	10.4293	10.224	9.9741	9.7823	10.3066
CDHR1	10.1016	12.4636	11.4207	11.712	9.5576	9.6912	10.8251	11.7258	10.2622	4.1858	11.3407	10.3091	11.5118	12.0577	12.1727	12.2416	11.962	11.0504	10.7919	9.7146	9.1974	9.1547	11.6389	1.9059	12.5716	9.1552	9.894	11.3039	8.9355	9.2071	8.6937	12.3228	7.4858	10.6878	9.758	9.7947	5.412	12.4529	11.8619	10.855	10.7682	2.0958	12.0384	1.6339	12.1236	10.2257	10.771	8.285	8.2707
EREG	10.514	8.3759	10.4413	9.1701	10.198	11.9227	11.542	10.7644	11.7908	8.4875	11.6282	11.8701	11.084	8.1083	11.7399	10.6971	10.9841	1.5521	7.8157	5.0851	11.6302	11.252	8.8022	4.3385	9.1171	11.3181	12.2291	6.2974	11.1755	12.8404	12.0307	9.4132	4.3495	9.623	11.6856	6.5717	1.3895	1.6031	10.7842	5.432	10.1253	5.8035	3.3193	4.9676	12.0934	10.4084	8.4914	8.7858	11.259
ACOT8	9.0484	8.3282	9.739	9.7109	9.0651	9.4236	9.7674	9.9742	9.4904	8.1196	8.8473	9.8247	10.0465	8.3568	10.5053	9.7837	10.2057	9.2059	9.6122	9.4763	9.7053	10.1592	9.7211	9.2738	9.1285	10.6609	10.4902	9.3697	8.8904	10.2592	9.8371	9.5007	8.9293	9.1957	10.1901	9.0438	8.7418	8.5223	10.472	8.348	9.0713	8.5308	9.5636	7.8328	8.8982	8.4591	8.5624	9.7038	9.313
UPF3A	9.9546	10.1549	10.2488	8.4864	9.2122	8.7354	9.1626	10.285	9.5593	8.958	9.659	9.8665	9.6755	9.4796	9.9771	10.1959	9.0945	9.2724	9.4372	10.2083	9.909	8.6471	9.4343	7.8043	8.9779	9.548	9.6367	9.5216	9.0467	9.9034	9.6575	9.5273	9.722	8.1033	9.1305	9.1675	8.6975	8.9666	8.9922	8.572	9.6408	8.5622	9.9513	8.2334	8.6903	9.0347	9.005	9.6906	9.4982
LYSMD2	7.3657	5.8404	7.515	7.2225	7.6991	7.4802	8.0217	6.7736	8.2451	8.353	8.888	7.5722	7.536	7.5403	6.4067	7.5542	8.2267	7.5091	7.3708	7.9137	6.8126	8.4961	7.5014	8.7356	8.234	8.7068	7.2662	7.4205	7.5864	7.5005	7.5051	6.8276	8.525	8.4824	7.7653	7.8376	8.4835	7.5892	8.5911	7.1058	6.9744	7.1478	6.9744	8.3718	7.4109	7.44	7.7558	8.478	8.2373
ABCD4	10.0662	8.9153	8.7507	9.0416	9.3661	9.306	8.4684	8.3716	8.395	9.2535	8.8213	8.1269	7.7378	8.7535	7.8553	8.5229	9.2553	9.4543	9.6031	9.0196	8.3593	8.564	9.7746	9.2894	9.2277	8.9631	8.989	9.1025	8.8137	9.0903	8.8073	8.944	8.8867	8.8897	9.0684	9.4135	9.7135	9.1945	8.7087	9.2706	9.1846	8.6662	8.0333	9.4085	8.4839	9.2458	8.8538	8.7914	9.1312
SIX4	4.6815	2.7759	2.6986	4.3519	4.027	4.6072	6.5032	3.0339	4.5591	3.0654	2.4815	4.2567	3.2128	4.8419	3.0661	3.4196	4.4695	0.9754	3.1844	3.2734	3.6467	4.4938	3.8118	6.0528	3.6628	3.3487	3.6023	0.515	4.1162	7.3662	4.0972	3.9265	2.6325	4.6864	4.5368	1.1124	3.9615	2.0204	3.9322	2.8855	5.7559	2.7508	3.5209	5.3711	2.1866	3.8671	3.4756	7.1064	5.9862
LPCAT1	9.97	9.7702	10.0998	9.951	9.6125	9.7474	10.2102	9.5117	9.7668	11.1336	9.9636	9.1681	10.5569	11.1113	9.4075	9.6342	10.1849	10.1285	9.5668	10.2283	10.0429	10.181	10.1378	11.8928	9.5585	10.6466	10.657	10.6939	10.3979	10.7694	9.0013	8.246	11.7974	8.4895	9.9612	10.1405	11.4252	10.5764	8.9075	10.9034	10.1149	11.0113	10.1695	11.3564	7.5945	10.5118	9.9821	9.7082	9.1418
LOC647979	13.5129	12.5911	13.8418	13.3753	12.4849	12.8747	13.3592	14.2401	14.0077	12.2894	13.2981	13.4591	14.4207	12.4914	13.5957	14.1205	13.2254	12.4031	12.2411	13.0551	14.2788	12.9276	12.4179	12.4302	12.7015	12.9591	13.5829	12.732	13.4693	13.8781	13.473	13.5439	11.7257	11.5482	12.985	12.3988	13.1271	12.7809	12.9935	12.8739	13.7542	12.5005	13.8752	12.5723	13.769	12.3906	12.4948	13.405	12.9055
SRGAP2	8.2648	7.7836	9.3798	8.6867	8.218	8.5781	8.8303	8.3225	8.0363	7.9127	8.2339	8.5701	8.0129	8.345	8.0261	8.8344	7.5876	7.6717	7.635	8.1653	8.167	7.5782	9.1912	7.9364	8.3524	7.3008	8.2875	7.1337	8.3835	8.5912	7.9131	8.4892	7.7839	6.3554	7.8047	7.0604	9.1822	8.2821	6.2584	7.4176	8.3488	9.1845	9.1469	8.8067	6.1349	8.3146	8.1236	9.0517	8.4045
RALY	12.3983	11.759	13.1133	12.6053	11.7499	12.3075	13.0574	13.4978	13.0278	11.5681	12.4167	12.6066	13.5921	12.1678	13.0938	12.6911	12.9559	11.7843	12.5891	11.9558	13.022	12.6643	12.0368	11.6754	12.3218	13.1039	12.9025	12.5182	12.3904	12.7257	12.4635	12.4757	12.0541	11.9162	13.0004	12.0571	12.3888	12.0121	13.0059	11.7479	12.5135	11.8624	12.8977	11.6167	12.1879	11.9265	11.5253	12.8559	12.5545
CIITA	7.2048	6.0136	5.7874	7.8302	8.3073	7.8214	8.1073	4.7547	5.5676	8.0879	5.4357	8.9317	7.8563	8.2226	5.0706	7.699	6.8387	5.9398	6.9613	6.2803	5.9846	9.0071	6.8933	7.2849	6.9876	8.0552	6.7231	8.2165	8.0802	5.7719	2.6062	6.7344	5.5504	7.5507	4.0242	6.6655	6.2283	4.113	6.4709	6.303	3.8231	6.064	5.489	9.9434	3.4871	8.3524	7.8912	6.9958	6.3511
EHD1	9.9928	10.2696	10.0114	10.752	10.8057	11.0195	10.2077	9.558	10.1242	10.6786	9.7463	10.6526	10.9434	10.6234	10.4383	10.7112	10.6422	10.241	10.6915	10.2955	10.3621	10.245	10.6037	10.8009	9.8935	10.6544	10.9472	10.5374	10.5305	9.8837	10.0486	10.265	10.5263	10.0724	10.7975	10.3164	9.8715	10.2939	9.8542	9.8542	9.6651	9.9082	10.2825	10.9303	10.1161	10.6349	10.8499	9.6031	10.0008
SYNGR3	4.6261	5.9468	4.9316	5.2563	5.2863	6.8974	5.3018	4.3476	4.7076	3.2001	4.3475	4.0748	5.8036	5.6321	5.84	4.7319	4.6461	4.379	4.2801	4.2305	5.1354	4.4339	4.6802	3.9851	3.8353	3.9091	4.5417	4.516	4.2461	4.2773	4.061	2.4898	5.9974	5.9539	5.2487	4.2488	3.9615	3.3464	4.9838	5.0699	4.0246	3.938	5.1671	4.6668	4.5362	2.7027	3.9708	5.2808	5.2057
IQCB1	9.2163	8.6393	9.5716	8.9689	9.045	8.4166	9.0345	9.8346	8.9151	8.6225	9.6203	9.68	9.4344	9.1563	9.8144	9.4824	9.1903	9.3903	8.6621	9.1726	9.5575	9.4409	8.8974	9.1884	9.079	10.0584	9.682	8.6637	8.7953	9.3663	9.4753	9.5991	9.4213	9.1203	9.748	9.2877	8.3466	8.8199	9.7624	8.677	8.6751	8.6234	9.7036	9.0251	9.8822	9.2675	7.9156	8.6685	9.598
SERPINB9	8.4357	8.5577	8.2434	8.39	8.8716	8.5558	9.4695	8.4671	8.1767	9.9057	7.4903	8.9169	7.7582	8.6334	8.35	8.8076	8.4573	7.9077	8.2392	9.3517	8.0441	8.71	8.2679	7.2066	7.6035	8.2648	8.7712	7.74	9.4487	8.4307	8.7991	7.9261	9.1253	7.863	8.1271	8.1045	6.5854	7.2461	7.9951	7.7741	7.0732	8.188	7.9887	9.0321	7.2006	8.2412	8.3054	8.6584	8.9559
PTPN14	7.0917	5.5787	5.445	5.9532	5.893	6.433	6.4106	5.4641	5.3738	6.2851	5.9091	6.7951	5.9731	6.2833	5.9973	6.1519	5.6028	5.8581	6.1971	5.8741	5.3915	6.2152	6.3518	6.4832	6.1165	5.5377	6.5336	5.9623	7.2299	6.4527	4.9194	6.7677	6.0395	5.4257	5.0813	5.7974	5.8504	6.8017	4.5022	5.8225	6.6901	7.0796	6.6836	7.1491	4.8118	6.8207	7.1469	6.4969	5.4964
SYDE2	7.132	6.6501	7.274	6.6241	7.0418	6.4255	5.8035	6.5102	6.9553	6.9901	6.7614	6.172	6.5234	6.1014	6.8075	6.0306	6.4117	6.3173	6.2829	6.1803	6.6986	6.9136	6.3688	6.5692	7.4021	5.9638	6.3376	6.2412	6.4463	6.9316	7.2151	6.6296	5.5934	5.8472	5.9013	6.1441	7.3342	6.9869	6.1764	6.5881	7.296	6.3366	7.2115	6.7072	8.0749	6.0123	6.2843	6.5588	6.1976
AHCY	13.2658	12.4489	13.9817	13.4467	12.7706	13.3624	14.4162	13.6357	13.8184	12.5816	14.2008	13.1724	13.8056	12.3379	13.2195	13.0546	14.2821	13.2409	13.9685	13.6758	13.6064	14.4913	13.3442	13.8947	14.0725	15.6115	14.2718	13.4733	13.2694	13.9324	13.2	13.0827	13.5666	13.5289	13.9318	13.685	12.531	12.3757	15.1668	12.0446	12.8313	12.8391	12.5748	12.4879	13.2814	12.8186	12.9322	13.027	13.8474
TH1L	10.9592	10.5653	12.2841	11.3177	10.8549	11.0659	12.3815	12.1343	12.2438	10.8245	11.9569	11.7752	12.0941	10.6694	11.7555	10.6894	12.0482	10.2329	10.734	11.118	11.7056	12.0899	12.0252	10.7077	11.1013	12.0222	12.4041	11.0071	11.4554	11.953	12.0098	11.7407	10.9351	11.6127	12.4292	10.397	11.6916	10.6154	12.1563	10.2099	11.2469	11.2091	12.1694	10.6481	11.5134	10.6837	10.4414	11.6706	11.8326
PABPC3	9.2939	9.7085	8.8991	8.8775	9.1287	9.0622	8.7101	9.7257	8.7593	8.8289	9.6958	8.9516	9.4826	9.0228	8.8016	8.8204	10.4049	9.4553	8.4888	9.2331	8.8139	8.5125	9.6766	8.8517	9.3862	8.9839	8.4774	8.8788	8.9112	9.6276	8.7055	8.3022	8.0845	8.1377	8.7387	9.5562	8.7272	8.8002	8.551	8.3097	9.3709	9.4758	8.841	10.2303	8.7149	8.0996	8.3077	9.3911	9.1626
SPTLC2	10.4929	11.1097	10.414	10.84	10.3696	10.775	9.8947	9.1566	10.5166	11.173	10.8411	10.2836	10.0448	10.9623	10.5482	9.9435	10.6141	10.8558	10.2638	10.799	10.2558	9.4941	11.0309	10.6433	10.3139	9.3193	10.2374	10.6006	10.8399	10.3283	10.3095	10.4592	10.6345	10.0575	10.2238	10.9389	10.6117	11.0875	9.9976	11.2564	10.346	11.0064	10.5049	12.1246	11.3709	11.1942	10.9886	9.9794	9.9925
SPHK1	5.7612	4.1931	4.6211	8.4566	8.3925	8.2845	7.8381	6.7747	5.4978	6.193	4.8775	7.7571	5.3901	6.2308	4.5732	7.7832	6.3979	5.6472	7.374	6.2312	7.1279	7.8149	6.869	6.3938	6.5855	8.0204	6.8668	6.4626	8.283	5.0341	4.9837	5.7977	8.202	7.5086	8.5044	5.7347	10.714	6.1795	5.5703	5.9024	5.7452	9.9987	5.0562	7.7507	4.6073	5.3312	7.6252	8.0426	8.8329
ADAR	12.4881	11.7894	12.966	12.8345	12.368	12.3481	12.5435	12.1325	12.267	12.4777	11.8861	13.031	12.4285	12.5926	12.1876	12.1961	12.0439	11.9543	12.2459	12.945	12.8806	12.6115	12.6347	11.9856	12.9083	11.9233	12.4225	12.846	12.7955	12.3619	11.7425	12.8215	11.754	11.9765	11.6917	12.0211	12.1568	12.3246	11.1409	12.1236	12.9218	12.4389	12.4269	12.9444	12.3607	12.6284	12.3723	12.3985	12.22
MEIS2	6.7004	4.9531	4.7956	6.3936	6.7124	7.4545	5.6646	4.9988	6.164	7.2294	3.4167	5.3996	2.2981	5.0704	3.4201	6.6657	4.4055	6.0386	6.5344	3.4555	6.0968	3.6904	5.6238	6.492	6.4309	4.6541	3.4472	2.148	5.9028	5.2249	5.3071	5.1331	3.9688	4.7351	5.8209	6.046	7.1976	5.1349	3.3193	6.7848	5.5622	6.7527	4.2452	6.3083	7.5336	5.7717	6.1974	6.8479	6.1143
PHF17	8.6781	7.6639	8.4301	8.2462	7.4655	8.2132	8.0554	8.184	8.7762	8.0213	8.6599	8.4142	8.5098	8.6064	6.7874	8.3718	8.1384	8.8255	8.3346	7.8555	7.9401	8.1526	8.2948	8.7832	9.1244	7.8346	7.976	8.4801	8.4253	9.1332	7.9776	8.2392	8.3269	7.4522	7.3888	7.7469	9.2074	9.2856	7.7121	8.3861	9.193	9.9446	8.8109	8.8729	9.0994	8.6436	8.6195	9.3366	7.0726
TRIM13	9.6537	9.9533	9.2615	9.2942	9.4831	9.2499	9.0412	9.66	9.3438	9.2588	9.738	9.4311	9.3571	9.6183	9.4128	9.6193	9.519	9.5745	9.1514	10.4352	9.5352	9.2095	9.1475	8.8672	9.3793	9.3704	9.4225	9.2336	8.8979	9.2163	9.408	9.038	9.8719	9.6569	9.8061	9.1536	9.1775	9.5566	9.4472	9.3248	9.9308	8.8289	9.3652	8.9749	8.8892	9.3228	8.9387	9.7029	9.6965
NR1I2	10.133	10.1117	10.1424	9.8809	8.7433	9.3741	9.8924	10.6111	10.106	9.0253	9.8164	10.0503	10.2397	9.4367	10.2515	10.1564	9.3011	9.2416	10.3348	10.5182	10.7528	9.4246	9.0393	8.894	10.2443	9.7059	10.1939	10.3266	9.1857	9.7944	9.8554	11.4449	5.6758	8.4186	9.5653	9.7062	8.4835	8.8773	9.7633	10.078	10.5767	3.938	9.337	7.7434	10.5474	10.1508	9.1496	9.7419	9.6316
CDK5RAP1	9.7167	9.0803	10.3388	10.0246	9.0589	9.2432	10.1581	10.2786	9.882	9.2631	9.7876	9.5334	10.3381	8.595	10.0128	9.9286	9.6807	8.6936	9.3284	9.4658	10.1982	10.4922	9.003	8.9302	9.4448	10.1047	9.7427	9.7807	9.6804	10.0336	10.1598	9.9987	9.2037	9.5095	9.7968	8.9287	9.3634	8.5584	9.7179	8.2951	9.2822	9.2166	9.5802	8.8012	9.6932	8.9135	9.1131	9.9963	9.6539
WARS	10.955	10.6125	10.6029	11.4846	12.0401	11.2414	12.2501	10.3785	11.0743	12.2351	10.6189	13.2477	10.6025	12.1615	10.9669	11.3515	11.5558	11.504	12.1635	11.886	11.0691	12.2131	11.2723	11.8586	11.3425	12.613	11.2885	13.7744	13.6892	10.9737	10.7345	10.9903	11.6788	12.4325	11.2038	11.0182	11.5886	11.3689	10.7842	11.3861	10.5867	11.5783	10.4612	11.8509	11.0756	11.7282	12.1546	11.5757	12.4717
MAPK14	11.0027	10.1996	10.5142	10.8408	10.9731	10.5316	11.0807	10.4476	11.1427	10.4886	10.7621	11.5122	10.8154	10.1172	10.6976	10.5381	10.7964	10.6616	10.8075	11.5452	10.6044	11.1426	10.6526	11.1587	10.7801	10.8755	11.4473	10.2615	10.7304	10.4475	10.9689	11.187	10.2885	10.4587	10.6303	10.1538	10.1206	10.0044	11.0543	10.4931	11.0539	11.2699	11.0429	10.4314	11.1974	10.7112	10.4991	11.0256	10.7494
PGAM1	11.4321	12.3402	11.0878	11.4076	12.2484	12.2063	12.5831	11.4003	11.6191	12.7605	11.8804	11.9957	11.5996	12.0777	11.3064	11.5698	12.2826	11.6023	12.2744	12.1079	11.6199	12.0418	11.9327	12.7818	12.444	11.9328	11.8285	12.0169	12.504	11.0398	11.0729	11.9641	12.781	13.0062	11.7735	11.9942	11.9124	11.4726	12.4806	12.0954	10.9688	12.4898	11.4421	12.3671	11.8882	12.5311	12.8111	12.2018	12.0123
C6orf115	9.9623	10.008	10.1642	10.4144	9.9351	10.39	10.6937	11.0178	10.6644	10.325	9.8653	10.5425	10.0962	10.2745	10.881	10.4023	10.8261	9.9426	10.3919	10.9783	10.0329	11.2346	10.1738	11.0017	10.0544	11.288	10.7733	10.2949	9.8082	9.5013	11.0243	10.5573	10.2002	10.0557	11.2615	10.2429	9.0765	9.4108	11.7261	10.1316	10.3232	9.5766	9.944	9.7291	9.7976	9.966	10.3391	10.6297	11.3499
MPP7	8.2895	8.761	8.8591	9.633	9.5034	8.9168	8.917	8.8017	7.6524	7.9751	9.3375	9.3463	9.6654	9.6615	9.8131	8.7732	9.6079	9.8789	8.6215	9.5797	8.0786	9.6136	9.0836	8.591	8.1649	9.3366	9.0134	8.9865	9.6572	7.6317	9.1093	9.7103	8.6113	9.3816	8.8772	9.1617	9.1289	9.0467	10.1589	9.2419	7.7358	8.7204	10.6598	8.1418	10.2719	9.9829	8.658	10.0411	9.8507
RALGAPB	11.123	10.2628	11.7643	11.9404	10.1865	10.7882	11.5013	11.5034	11.4911	10.3433	10.736	11.6078	11.9358	10.219	11.563	11.2488	11.0951	10.1852	10.4984	10.5808	11.8099	10.9963	10.2242	9.746	10.5161	10.5907	11.6396	10.5097	10.564	11.3678	11.1948	11.3929	9.6059	9.9964	10.9605	10.0983	10.2907	10.1628	10.6321	10.4529	11.2453	10.0509	11.6196	10.2454	11.5465	10.4224	10.01	10.9892	11.0803
ACP2	9.6065	8.8158	9.3482	10.1627	9.5761	9.9931	9.4099	8.2872	8.9798	9.338	8.7169	9.8261	9.0697	9.7742	8.3687	9.8181	9.6603	9.3715	9.9596	9.0821	9.6887	9.5717	9.2746	9.6086	9.265	9.5619	9.4334	9.974	9.8862	9.1114	9.0459	8.7315	9.4352	9.1853	9.4247	9.1777	9.7519	9.688	8.8073	9.4631	9.1814	9.4857	8.7867	9.3144	9.4083	9.5373	9.3431	9.3492	9.49
ITCH	10.6064	9.6013	11.1799	11.5133	10.1911	10.6774	11.4604	10.9342	11.2554	10.5418	11.0648	11.0385	11.5218	10.0392	11.0887	10.5419	11.1744	10.373	10.3125	10.4933	11.2375	11.2288	10.0778	10.1966	10.6112	10.8628	11.4321	10.0396	10.4074	11.0642	11.0246	10.8019	9.6992	10.3437	11.1205	10.0798	10.3074	10.1278	10.9143	10.6221	10.7132	9.8345	11.3478	10.1266	11.1059	10.2442	9.9329	10.7567	11.1148
P4HB	14.4724	14.7512	14.2635	14.1856	13.4661	13.9721	14.9281	14.0981	13.9764	14.9123	15.1003	14.3635	14.1642	14.8396	14.026	14.1215	14.6952	14.2492	15.3795	14.0997	14.3297	14.1069	14.1718	15.2527	14.2895	14.1132	14.238	15.0008	14.6111	13.9785	14.1064	14.0196	14.5678	13.8994	13.9353	14.5116	14.8249	14.7035	14.2975	14.4586	13.708	15.0146	14.0784	14.8406	13.7165	14.9988	15.1582	13.8868	13.8603
APLF	7.3908	5.6434	7.8601	6.4746	7.0214	6.4701	6.0127	7.3638	7.8491	4.8087	7.5385	6.9979	7.2067	6.393	7.0508	6.8257	5.3199	5.6096	5.479	5.957	5.8629	6.5474	6.4022	4.4515	6.1819	6.766	5.7616	5.2439	5.3873	7.4789	7.4076	6.3445	4.7802	6.795	7.5291	5.704	4.4632	6.3397	6.4095	5.6679	7.8383	5.0591	5.9858	4.0501	5.5188	5.1055	5.2652	6.0197	6.5902
SLC2A8	10.2522	8.6524	9.8597	9.1592	9.8998	9.8923	10.068	10.8015	9.8683	8.4575	9.0395	10.1877	10.5944	10.5777	9.8	10.0196	9.4894	9.2914	11.0758	9.6576	9.266	10.0165	10.8103	10.1409	9.8451	10.0373	10.0944	9.9027	9.9691	8.6516	10.2788	10.7679	9.8981	9.6629	9.5269	8.4181	8.8454	9.5807	11.8613	9.1196	9.57	7.7041	8.8813	8.4345	10.0572	9.2589	9.3112	9.8677	7.2671
TNFAIP2	8.9867	7.265	8.3595	10.2674	10.4664	10.4058	9.8513	7.489	7.7268	8.4269	8.9034	9.6132	7.9069	9.4108	8.757	9.9596	8.9947	8.4563	9.8395	9.7871	8.8637	9.7526	10.4651	8.4822	9.0053	8.8618	9.3261	10.1785	11.2823	7.8245	6.8936	8.4056	8.4799	9.6739	8.7864	8.2846	8.2372	6.1353	7.5303	8.5101	7.9415	9.2106	8.1993	10.3922	9.7078	8.445	8.6251	9.4389	8.8178
CCDC121	6.5221	4.3226	6.0341	6.3466	6.4623	6.5344	6.0689	5.9887	6.8204	5.7612	6.0378	6.4058	6.1067	6.0217	5.707	6.672	6.5365	6.5508	5.9468	6.0064	6.1058	6.7266	6.3433	6.2738	6.6605	6.4118	6.1616	5.3078	5.9512	6.4839	6.1833	6.0901	5.943	5.7439	6.2473	5.8124	5.356	5.9809	7.2134	6.303	7.1441	5.6822	6.8173	5.8102	6.2318	6.6198	5.6756	6.8336	6.2543
PARK2	5.5527	4.7719	5.2764	5.9406	4.1824	5.8712	3.2802	5.3316	5.3438	4.1858	4.235	6.3903	4.5362	4.3268	6.1861	5.4663	4.7528	5.7841	4.1401	4.1269	5.6464	3.5842	4.4121	2.4318	4.506	4.4458	3.8077	4.1482	3.2599	4.1891	4.167	4.2564	1.2741	5.1486	5.9561	5.1168	5.8231	4.4853	4.6308	6.3825	5.0915	3.1338	6.3009	2.1262	3.7478	4.5935	3.4756	4.5956	5.1589
ANP32E	9.4675	10.0925	10.3713	9.1565	10.1142	9.2411	9.9585	9.0731	9.9078	11.3924	10.3684	9.9395	9.5267	9.9763	9.4009	9.7369	9.6448	9.4973	9.6238	10.3772	9.6714	9.8396	9.9783	10.1534	10.5018	9.4205	9.8761	9.8661	10.8473	9.9218	10.6471	10.7076	10.5156	10.7457	9.2624	10.1844	11.3133	9.6223	8.6107	9.7262	10.1482	11.3344	10.49	11.2109	10.4777	10.2676	10.6652	10.7406	9.9355
PQLC1	9.2499	8.9109	9.5807	9.8348	9.2435	10.0108	9.9555	9.1097	9.2016	10.0091	7.831	9.4358	9.5267	10.0659	9.5109	9.3744	9.4778	9.8061	9.681	8.7859	9.8253	9.076	9.5522	10.1939	9.3511	9.9672	10.1724	10.2211	9.7956	9.1634	8.9564	9.059	10.7328	9.7147	9.5618	9.0881	9.9866	9.5059	8.36	9.2204	9.1613	10.0636	8.9985	9.9954	9.0165	9.8282	10.5569	9.0347	9.3264
SLC25A22	9.1243	9.0881	9.6177	9.2667	9.2111	9.2292	9.6986	9.031	9.0288	9.986	9.1064	9.9389	9.4632	9.7269	9.2863	9.1043	9.4283	8.9811	9.5922	9.1683	9.1752	9.4361	9.6095	10.4646	9.406	9.2338	9.9173	10.0554	9.9843	9.1682	8.4565	8.4864	10.2944	9.9926	9.4042	9.3169	9.9912	9.6673	8.7375	8.938	8.8787	10.4793	9.7428	10.3994	9.5914	9.5208	9.7078	9.1977	8.9387
DAPK1	9.0786	5.7841	5.7511	8.6734	8.349	9.4465	8.1206	6.0741	6.5654	9.447	5.1555	8.4924	6.051	10.2219	6.224	8.9623	7.0834	9.6509	7.5018	7.499	7.4024	6.8289	7.6017	7.506	5.8205	6.8039	7.1262	6.9901	8.0019	6.4653	6.7129	7.0371	7.8236	6.2835	6.6509	9.737	8.9325	10.3246	6.6934	10.7286	5.8438	9.3974	6.0846	10.6854	4.9426	8.3295	7.5334	8.8875	7.5286
HPSE	5.4764	6.5067	5.8574	6.0147	5.6077	7.0763	7.013	5.2709	5.167	8.2442	7.4062	6.9458	6.1338	5.3351	6.0907	5.8216	7.0471	6.2364	6.919	7.303	6.2258	7.0294	7.5505	7.1519	7.4789	7.0968	7.0473	6.9556	6.2666	6.8477	6.4374	5.8086	7.8145	6.5242	6.4968	6.6489	8.0589	7.5854	4.9097	7.2761	5.7895	6.8885	6.798	8.7472	0.9169	5.8005	5.572	4.8711	6.6421
LAG3	5.3105	5.4876	3.311	6.0026	6.7377	5.6307	7.9185	4.267	4.1031	5.0772	2.0202	8.6024	4.9761	7.1914	4.0802	6.0306	6.094	5.9735	6.4846	5.4423	5.1528	6.1138	5.1217	5.641	3.8754	6.3702	5.9612	6.8523	6.1716	4.1891	4.5532	4.8783	4.6504	6.4891	3.5414	5.5335	7.1269	4.113	5.2271	4.2876	3.1798	4.7654	2.698	5.8102	4.0863	5.2793	5.6321	4.7245	4.8992
DDX27	11.1752	10.5041	12.1223	11.4802	10.4031	10.5391	11.3858	12.1271	11.7475	9.5903	11.3013	11.015	12.2844	10.2944	11.5646	11.9198	11.052	10.0752	10.3832	10.7025	11.5178	11.5115	11.2734	9.0276	10.6482	11.2009	11.6777	10.8188	11.2604	11.9433	11.7178	11.4272	10.0981	10.0279	11.3917	10.3926	9.5651	10.4737	10.9222	10.0975	11.1211	10.2998	11.9998	10.2293	10.9786	10.6597	10.5521	11.598	11.2669
SBNO2	10.6162	10.7585	10.4931	10.9039	10.8462	10.4385	11.3477	10.7542	10.1336	10.4451	9.6435	11.3439	11.2158	10.907	10.7037	10.8736	10.376	10.3954	11.339	10.8598	10.8517	10.4866	11.1356	10.7176	10.4969	10.8432	11.427	11.4527	11.0988	11.2604	10.0411	11.3837	10.1762	9.9546	9.5618	10.9126	11.0992	10.5643	9.8133	10.5764	10.9981	10.9451	9.7495	11.1696	10.475	11.0824	10.6339	10.3023	10.3232
NARS2	8.8207	9.18	9.3946	9.2218	9.1263	8.409	9.1353	9.314	9.6152	9.3453	9.6842	8.7078	9.1371	8.9037	9.2165	9.0308	9.3864	9.1575	9.1028	9.1715	9.0576	9.6519	8.7104	8.8569	9.3914	9.944	9.5783	9.0741	9.153	8.8539	9.6027	8.8594	9.1757	9.7454	10.2855	9.6717	8.918	8.94	10.3143	8.9842	8.7453	9.1986	9.752	8.93	9.8617	9.3023	9.5384	8.5253	9.3023
ZNF124	6.6176	6.9607	7.563	7.0803	7.5783	6.8019	7.3917	6.2416	7.4634	7.0975	6.7749	6.6724	6.5504	7.1167	6.1151	6.7314	6.9828	6.9676	6.3575	7.8369	7.0071	7.6124	7.3811	7.3051	8.4183	7.0659	7.1004	6.4611	6.4121	6.9708	7.3412	8.1196	5.5479	7.3966	7.2155	7.5432	6.8847	6.7063	6.8203	6.1426	8.1315	7.2406	6.7182	7.0241	7.3785	7.2337	6.7041	5.9814	6.9574
RELB	8.7034	8.6206	8.7158	9.2386	9.2302	8.8842	9.3646	8.9381	8.5782	8.1764	7.9457	9.777	8.7837	9.355	8.3362	8.9261	8.5856	10.5433	9.792	8.7267	8.967	8.4054	8.6953	8.9302	8.3612	9.128	8.9243	9.5081	9.1582	9.5958	8.2144	8.472	8.8824	9.1665	9.3417	9.0896	8.7124	8.9143	7.6938	9.356	8.8472	9.4906	7.3678	8.6643	8.8966	8.4435	8.5723	9.859	9.7319
GSPT2	9.0071	10.0464	9.1498	8.4153	9.3261	7.5716	9.2719	9.324	9.7491	5.1456	9.1497	6.3347	8.3067	8.165	8.6299	9.5993	8.2879	7.7418	8.4261	9.3933	7.0908	8.834	4.5374	3.3703	8.0579	8.6454	8.2904	8.7118	8.874	8.7866	9.1444	8.8101	6.6275	9.1306	8.0334	8.2954	3.9106	8.885	8.4695	7.8278	9.7328	2.8359	5.3722	5.115	9.3846	8.3229	8.3329	7.4	8.0417
BLOC1S2	8.8973	8.6887	8.5219	8.8253	9.2859	9.1122	8.9458	8.3522	9.1699	9.1175	9.2142	8.6778	8.1889	8.9294	7.4147	8.7453	8.738	8.8827	9.2184	9.0913	8.5239	8.6471	9.0044	9.6516	8.7285	8.8811	8.6978	8.8919	9.0775	7.9211	7.6674	8.8911	8.6526	10.1796	8.8354	9.2261	9.6066	8.3691	9.9084	8.1272	9.2684	8.8322	8.7114	8.8507	9.3299	8.6436	8.5315	9.6856	9.4982
SHROOM1	10.1092	9.9905	9.4122	9.6182	10.3907	10.0825	9.1895	10.8055	8.8067	8.2597	8.7497	9.3761	10.4356	9.6417	9.8812	9.8976	9.4443	9.3923	10.0245	10.3079	9.6789	9.3707	10.1153	8.3572	9.8564	9.4497	9.8258	10.1844	9.3383	10.0545	9.7299	10.7761	8.4194	8.4842	7.9682	9.9081	8.8555	9.9005	9.2355	9.7219	10.4724	7.0926	7.7818	8.4709	9.2532	9.8323	9.3819	9.181	8.6921
TRERF1	7.6968	8.1004	8.1935	7.5055	7.5321	7.4359	7.7011	5.482	6.3933	9.1861	8.3284	7.0677	6.3183	7.6548	6.7618	7.0583	6.3104	7.7579	8.4261	8.0801	6.8289	6.0946	6.3433	7.6667	8.5371	5.7471	6.3376	7.4241	7.2181	7.2439	6.9038	6.6502	7.0441	5.7199	5.6977	5.4969	8.6401	8.9249	5.1433	7.6139	6.9498	10.1633	6.2918	8.6508	6.7251	8.8958	8.9485	7.1701	6.8914
PAF1	10.0914	10.0243	9.9823	10.0372	9.6662	9.7706	10.1014	9.7323	10.4426	10.1818	9.5612	9.8123	9.8551	9.9343	9.5769	10.1265	9.4233	10.3145	10.0651	9.3305	10.0335	9.8766	9.8656	9.6702	9.5476	9.4842	9.598	9.8956	10.1764	10.2524	9.89	10.6508	9.8428	9.7536	9.8028	10.0318	10.0584	10.2311	9.5803	9.8342	10.0988	9.8865	9.1882	10.1445	10.0529	10.315	10.1751	10.2907	10.2386
C8orf38	7.6066	8.2219	7.2085	7.4926	7.9085	7.1828	7.3025	8.4352	7.6766	6.6453	8.007	6.8918	7.3092	6.881	7.6448	7.1817	8.3927	7.8055	7.2137	8.1098	7.3804	8.8527	8.6176	7.7611	7.6762	8.7848	7.231	7.4632	7.5864	7.9051	8.2729	7.1057	8.2165	8.1033	8.6351	8.4058	8.1658	7.0768	9.2655	7.2215	7.1311	7.7487	7.8045	8.1289	7.7982	7.1126	7.2368	8.1623	7.9925
CCRL1	3.7103	3.2889	2.3558	5.482	5.161	5.8489	5.7218	3.0339	3.1847	6.1419	1.603	6.0687	3.5709	4.5325	2.8501	4.6832	5.0536	3.7613	7.6285	4.1968	4.5358	6.5823	3.7613	7.4253	4.1935	5.0193	4.5028	7.4491	4.7842	3.2371	4.2007	2.9538	3.783	3.9205	5.3004	4.4539	0.6229	3.3464	2.06	5.9768	2.2687	3.6394	2.9975	4.6427	1.2216	4.4554	3.6013	5.3424	5.3164
LOC339290	10.6725	8.6393	8.4186	8.3783	9.0544	8.9753	8.7276	9.1482	8.1704	7.7912	7.1089	8.1976	7.6498	9.7648	7.7395	8.4246	8.2382	9.4896	9.0524	8.5676	8.9054	8.2272	8.5835	6.793	8.9733	9.3676	8.9731	9.2951	8.1709	8.5652	8.9249	9.6236	8.1957	10.3596	8.6451	9.309	4.7213	9.6116	9.5306	9.0673	10.5036	9.2558	8.9234	5.6259	11.3845	10.0928	10.1861	8.9675	8.6504
C19orf54	8.6029	8.8799	8.1765	8.0487	7.5212	8.18	8.4891	8.3691	8.5091	8.5613	8.2629	8.0252	8.2124	8.7181	8.2993	8.3794	7.9743	8.9392	8.7745	8.0916	8.0649	7.5538	7.9449	8.6573	8.4435	7.4318	7.6151	7.7743	8.5004	9.0408	8.0065	8.3006	7.1391	7.9206	7.4626	8.3426	9.0951	8.47	7.7934	8.1403	8.7252	8.3524	7.7653	8.1224	7.9196	8.3443	7.8601	8.059	8.083
C20orf24	11.1777	10.7874	12.664	11.4642	11.5708	11.6724	12.3619	12.5167	12.3165	11.2634	12.2191	12.2803	12.6879	10.2502	12.1277	12.4633	12.1376	10.3174	11.6708	12.3708	12.7109	12.9333	11.3862	11.847	11.7424	13.342	13.0285	12.1656	11.9752	12.2414	12.5843	11.8811	11.3106	11.835	12.5781	11.1369	11.3578	10.4121	13.0919	11.1591	11.395	10.2477	11.9204	10.9081	11.4487	10.7084	10.9408	11.9132	12.2583
KIAA0564	9.6488	10.351	10.3288	9.5409	9.1711	8.4242	8.7941	9.4157	9.8085	9.39	10.4693	10.1606	9.8019	9.3263	10.3175	10.4639	9.591	8.9853	9.2739	10.8244	10.3625	9.0736	9.1403	9.2019	9.4745	9.5848	9.9973	10.2915	9.5187	9.7242	9.4623	9.7549	9.7828	8.4788	9.182	9.2715	7.9746	9.1132	8.5651	9.1908	9.6385	9.2616	10.2762	9.0945	8.2302	9.6076	9.3753	9.7295	10.0743
FAM116B	6.7401	7.3055	5.4898	5.7221	6.9636	6.6027	5.283	6.3629	4.8207	6.7368	4.9329	4.9908	5.3127	7.0446	4.1763	6.5278	6.8864	7.3473	6.569	6.5103	6.1585	5.7339	6.1409	6.4832	6.602	5.8595	5.3662	6.7117	5.7469	6.1207	5.2277	5.7994	6.2691	6.242	5.6319	6.4331	5.767	6.8534	5.6477	6.5881	6.3508	5.1282	5.567	6.1719	4.9216	5.4944	5.7039	5.7586	5.8006
RAC3	5.3623	5.7648	6.1641	5.5165	5.8473	5.4644	6.9605	5.5854	4.2717	6.5602	4.1954	5.5326	5.0911	7.6191	4.6251	5.3463	6.4909	6.6513	6.5133	4.6841	4.9081	6.9727	5.5661	7.1066	7.3883	5.5074	5.3223	5.3387	4.8874	5.4183	6.0043	5.6846	6.7145	7.1718	6.3653	7.1692	6.8847	5.7131	6.488	4.66	5.3977	5.814	6.398	6.8718	5.3247	6.3543	7.2984	5.7586	5.1106
PAN3	10.7067	10.5048	10.7974	10.2009	9.7203	9.5872	10.2332	10.9444	10.599	9.8299	10.5991	10.7851	10.1607	9.6865	11.0969	10.6357	10.0015	9.9616	9.6499	10.7764	10.4883	9.3767	10.241	8.8029	9.2565	9.5812	10.8367	9.2951	9.5599	10.6819	11.3229	10.2671	9.4865	9.2878	10.2232	9.4282	10.0011	9.7978	9.2655	9.1908	10.2756	10.1363	10.8177	9.4342	9.7678	9.3073	9.1952	10.5805	10.3969
BOD1	10.0792	9.0043	9.7398	9.6524	10.0277	10.2062	10.1901	10.0365	10.0925	9.0253	10.3573	9.2753	9.6381	9.7823	10.0868	9.5467	10.2237	10.6126	9.3603	9.8896	9.6455	10.7803	10.181	10.558	10.1231	11.4252	10.2704	9.3755	9.9977	10.7998	9.6461	9.7929	9.8405	10.4243	10.3287	10.4821	10.3945	9.5546	11.6799	9.5554	9.8456	9.5215	9.4297	9.2846	9.7926	9.6596	9.6866	10.2329	10.7945
BCL6	7.7561	7.9205	6.9205	8.9311	8.2753	8.9578	8.1548	7.2583	8.1957	7.5898	7.5385	7.9479	7.7553	7.3576	7.1527	8.8399	7.7086	6.8933	7.551	7.3536	7.9351	7.5954	7.7385	8.1607	7.5703	7.6697	7.9473	7.6718	8.6807	7.3081	6.9978	7.9798	7.0898	6.7062	7.4512	7.0222	8.7919	7.3398	6.7081	7.072	7.841	8.2001	9.0578	7.5912	7.3958	7.8353	7.7524	8.4221	8.1473
QPRT	10.6557	5.9122	10.23	10.6003	10.3927	11.9533	10.1895	11.0324	10.8105	5.2733	10.3013	10.3013	11.1129	11.1185	10.8489	10.8483	10.7544	6.0596	10.7619	11.4444	10.5197	10.9096	11.5706	5.0625	11.4831	10.8318	10.8657	11.43	9.8278	10.4135	9.6688	10.2172	4.1716	9.2516	11.5358	5.7822	5.7086	4.8335	10.939	3.8498	11.448	6.9375	12.005	6.2929	11.0711	10.2676	9.5886	10.8839	8.3378
HSPA5	13.7466	13.352	13.6825	13.695	13.4786	13.2564	13.9106	13.797	14.0558	14.3687	14.1839	14.2332	13.4183	13.7827	13.5008	13.6379	13.5682	13.3897	13.5474	13.6283	13.6251	13.7493	13.5266	15.0461	13.7165	13.3605	13.719	13.7357	14.1504	13.5198	14.3822	13.9434	14.1773	13.9457	13.6646	13.4486	13.8054	14.2071	13.9881	14.2905	14.066	13.7206	14.1485	14.7163	13.4648	14.4881	14.1618	13.1408	13.6587
STRBP	10.3176	10.1879	10.3342	10.0193	10.1616	9.2539	10.1207	10.2276	10.5145	10.298	10.5253	10.2055	10.3141	10.1659	10.4591	10.5052	10.1052	9.9384	9.6474	9.9388	10.1229	10.099	10.5784	10.3945	10.21	9.8028	10.1537	10.0629	10.223	10.666	10.7237	10.6192	10.6255	10.3933	10.2355	9.9779	9.8233	9.8742	10.9533	10.7095	10.0442	9.9229	10.8137	10.2197	11.0172	10.7418	10.5833	10.4915	10.2379
IFT74	8.6798	8.2943	8.1558	8.2281	8.2403	7.7449	7.7258	9.3778	9.051	8.4575	9.0465	8.0525	8.452	8.9952	8.2743	9.2865	8.7875	8.2429	7.8216	8.7163	8.3279	8.384	8.543	7.6511	8.7023	7.7722	7.3508	8.2206	8.2906	8.8213	8.8962	8.8316	9.0281	8.3143	9.0522	8.9909	7.6688	8.2144	9.1155	8.8063	8.8163	8.1217	9.1882	7.4422	8.3489	8.9169	8.1316	9.1309	8.3033
SLC1A1	7.2189	6.5746	5.2764	9.0823	6.0826	8.9288	6.6429	8.8968	6.7763	10.4426	4.9803	5.7666	8.2947	8.5074	9.3495	8.1389	9.4788	8.3277	8.7656	6.4472	9.2448	7.1034	8.2079	9.7386	6.362	8.0631	7.9545	8.0904	8.0932	8.8455	7.1776	6.4002	10.6085	7.366	8.665	8.7079	7.8039	7.5148	7.6221	9.5207	4.8998	8.6053	8.4108	8.357	4.2635	8.1283	8.8122	8.4315	9.6975
BIRC3	7.9688	8.3822	8.0021	9.3549	9.1768	7.9736	9.3431	7.4979	7.7753	10.6872	7.1866	9.3653	9.0234	9.2885	8.3396	8.6134	8.7363	7.6336	9.5855	8.3181	7.6401	9.25	7.9729	10.3096	8.6981	8.8826	8.9731	8.6879	9.5267	8.0435	8.1598	8.8078	8.6711	10.5085	8.8134	8.3657	6.1316	7.4864	8.2085	9.248	7.323	8.4177	9.0167	8.9187	9.0615	8.9979	9.1801	9.6249	9.5169
C2orf89	12.078	10.6777	11.3534	10.4527	10.9784	10.4998	11.5413	11.5833	11.1683	9.9708	10.9628	11.3275	10.3171	11.5615	11.4388	11.1465	10.5067	9.6944	9.5479	10.9457	11.0904	11.0279	10.9176	11.3116	11.2687	11.6162	10.5983	11.0348	11.2239	11.9433	11.7602	11.9387	10.5878	11.5135	11.3998	10.9933	8.8739	11.5877	11.641	10.8811	12.7835	10.1039	10.3497	10.3142	11.5791	11.8023	12.2005	11.6022	10.2174
ZFP30	7.9406	7.1208	8.1558	7.0745	7.8804	7.1693	8.4663	6.9388	8.5958	7.3502	7.9664	7.2718	7.6118	7.2095	7.1408	7.0048	7.7185	8.4623	7.8099	7.9895	6.751	8.0541	7.6819	5.7628	7.7237	7.9909	7.8147	6.0014	6.5693	8.3122	8.0277	6.7677	7.8266	7.5233	8.1555	7.9056	7.6417	6.2459	8.6262	6.7848	7.7386	4.5301	6.3547	6.9376	7.7304	6.8207	6.1974	7.6839	7.2336
C7orf13	7.7722	5.9638	8.3953	6.4481	7.0769	6.668	6.7703	8.0609	8.9577	4.5809	7.2699	6.8414	8.3876	7.1167	6.4067	8.3049	7.3489	7.0222	6.8755	6.9248	7.7643	6.0454	7.4142	6.1564	6.9459	7.4677	7.6862	6.9254	5.2391	7.3357	7.1944	6.7296	7.8534	7.7084	8.0636	6.545	8.2269	6.9517	7.6144	5.8225	6.884	6.5659	8.7453	4.6905	6.4156	5.4826	5.2652	6.97	6.8842
ATP6V1H	10.0707	10.8522	9.4636	9.9573	9.7648	10.1622	9.7596	10.3316	10.1115	9.4953	10.2902	10.28	10.3872	9.6	10.0046	10.2481	10.75	10.0583	9.5736	10.833	9.8588	10.5633	10.1519	10.2607	9.8067	10.1824	9.8453	9.9875	9.6818	9.7931	10.6728	9.2654	9.8924	9.8882	10.441	10.2277	9.8362	9.324	10.5089	10.0303	9.903	10.1648	10.2229	9.9853	9.8651	9.4731	9.2892	10.946	10.4795
CDH17	14.0089	14.0496	13.7463	13.5049	13.2823	13.5863	12.6589	14.8418	13.3913	13.9315	14.1114	14.0102	13.9975	13.5231	14.1632	13.5296	14.1943	14.0327	13.3115	14.1303	13.9132	12.5185	13.0658	14.3429	13.047	13.0184	13.6934	13.3059	13.1807	12.6308	14.3706	13.4393	11.9488	13.0973	14.2053	14.2372	13.19	13.832	14.4786	14.4401	13.7556	13.7869	14.3659	13.6008	14.0264	13.8798	13.3585	12.8063	13.7223
SMCHD1	9.3927	9.0002	8.9481	9.4189	9.2009	9.3633	9.2909	8.7264	9.2488	10.2867	8.6544	9.914	9.1526	9.7763	9.4247	9.095	8.8384	9.3965	9.3701	9.0099	9.2336	8.5779	8.8678	9.541	9.449	8.8376	9.5512	9.2682	9.1938	8.5941	8.9613	9.389	9.5821	9.423	9.1865	9.4784	9.7042	9.9445	8.6492	10.3077	9.8282	10.5757	9.103	10.5827	9.9184	9.6103	9.4176	9.0761	9.6872
TIMP1	12.7228	11.8042	11.7286	11.9231	12.6759	12.7913	12.9507	12.5942	12.7821	12.2637	12.5839	12.3039	11.318	11.5234	10.277	13.3505	11.5844	11.3951	12.9954	12.839	12.4034	12.0225	11.6764	11.6817	11.8871	12.531	11.1459	12.8647	12.6683	11.6828	12.5071	11.1052	11.9626	12.0235	12.8864	11.0655	13.1662	12.7176	11.379	11.2333	12.756	11.8017	10.8153	12.3162	10.5867	11.3316	12.2608	13.0388	12.6673
JHDM1D	11.4104	11.314	10.5203	10.3341	10.2588	10.5598	9.9563	11.162	10.7321	10.6836	10.6198	10.9024	11.2007	10.1504	11.4291	10.6123	10.1121	10.8804	10.0338	10.5271	10.6465	9.9626	10.3008	9.8991	9.9368	9.9948	10.7387	10.5198	10.4264	11.0982	11.2696	11.094	10.0647	9.5113	10.3767	10.4441	10.631	10.5185	9.9304	10.7778	10.6092	10.3849	10.4905	10.5	10.8668	10.5723	10.3532	10.1741	10.3547
PPP1R2	10.251	10.1288	10.4986	10.355	10.6167	10.6694	10.399	10.7163	10.4636	10.3899	11.1364	10.6771	10.3721	10.2894	10.7964	10.5209	10.4258	10.3373	10.536	11.1016	10.9308	10.5059	10.9089	10.1032	10.7146	11.0824	10.4725	10.3898	10.2299	10.2096	10.6581	10.1757	10.2203	11.0559	10.8465	10.2409	10.193	9.9257	11.2381	10.4109	10.4045	9.5959	11.177	9.7024	11.1189	10.2642	9.99	10.9673	10.7998
C20orf111	9.8965	8.626	10.5217	11.2526	9.6793	10.8573	11.1151	11.2399	10.5934	9.1636	9.9694	10.306	11.0811	9.1121	10.2905	10.2863	11.1327	9.541	10.0879	10.3347	10.6411	11.4704	10.813	9.972	10.1843	11.9917	11.6799	9.4151	9.7682	11.6431	10.4019	10.0392	9.779	10.2947	10.6738	9.587	9.4847	8.4596	11.4412	9.081	9.8785	8.9949	10.2011	8.9473	9.9244	9.2203	8.9748	10.2158	10.7945
ZNF385A	9.0708	8.2041	7.4877	8.2965	8.6296	9.1146	8.2623	6.6279	6.6656	7.3429	7.5814	8.5123	7.1591	7.7194	6.032	8.5229	6.7705	6.9508	8.3205	7.5796	7.0998	6.739	8.4563	8.4531	6.3407	7.1419	6.9423	7.248	8.1252	6.0804	5.5354	6.7248	6.7403	7.6651	6.5405	6.3011	9.5244	4.9331	8.6866	5.9768	6.1326	7.7515	7.0306	8.3309	5.3086	7.1202	7.0176	8.8995	7.4335
SLC22A5	9.0538	8.1825	8.8441	8.8115	8.4268	8.7461	8.5257	8.925	8.0914	8.494	8.5026	9.2282	9.2174	8.5364	8.6551	8.9826	9.2507	8.692	8.5558	8.8251	8.7666	8.3956	8.5204	8.7796	8.7244	8.9589	8.7	8.5626	8.2602	9.5165	8.2103	9.3628	8.3728	8.2778	7.8689	8.4058	9.2882	9.1291	9.4002	8.3916	8.6093	7.6135	7.641	7.7292	8.8107	8.2945	7.1876	8.4457	8.6714
CDK8	8.5122	8.4502	9.1181	8.9828	8.5763	8.428	9.0132	8.6629	9.2367	8.8106	9.4395	9.3937	8.9592	8.0357	9.6408	9.0513	9.2744	8.5689	9.192	10.0176	8.9245	8.6781	8.6561	9.1372	8.5434	9.6831	9.622	8.5328	8.8614	8.925	10.6687	8.347	8.796	8.6552	9.4257	8.4828	8.3867	7.7135	9.3202	8.3888	8.9386	8.4934	9.1251	8.399	8.6398	8.5492	8.0317	8.771	9.6165
ZSWIM3	7.7366	6.2811	7.5889	8.4038	7.7986	8.1438	8.6208	7.7411	8.4096	5.8251	7.4234	7.6128	8.5606	7.1854	8.1614	7.6712	8.5453	7.0276	7.7539	8.1053	7.1352	8.4248	8.1913	6.334	7.8772	8.3313	8.3242	6.9049	7.1982	8.125	7.9003	7.7915	5.3807	6.3938	8.589	6.9151	6.8581	6.7548	8.5891	6.2555	8.4712	5.9823	8.1161	5.4565	7.9327	6.6144	5.7856	7.838	7.5649
THOC7	9.8237	10.2067	10.3839	9.7977	10.41	9.7912	9.7424	10.3779	10.2841	10.3222	10.742	10.2166	10.4559	9.6125	10.1052	10.5526	10.2855	10.2836	9.7654	10.4924	10.2283	10.8239	10.4547	10.3078	10.4836	11.2734	9.8996	10.1466	10.2947	10.1393	10.759	10.7653	10.7948	11.1875	10.9297	10.4803	9.7672	9.9257	11.434	9.7197	9.8268	9.915	10.53	9.6565	10.0745	9.7467	10.149	10.775	10.2917
IRF9	9.8166	9.5161	9.2791	11.0457	10.6847	10.6327	10.3841	8.9478	9.5512	9.5662	9.1234	10.046	9.1919	10.8944	8.6375	9.6437	9.8639	9.9974	10.0865	10.5893	10.4352	11.0017	10.2843	9.3936	9.9873	10.1782	9.6755	10.2891	10.5218	10.0613	9.0769	8.9087	9.1558	9.6516	9.3482	9.4737	9.9709	10.0283	8.985	9.7428	9.2452	8.849	9.0081	10.0959	9.5276	10.054	9.7807	10.3409	10.2699
STAU2	9.3937	9.8025	9.6215	9.8859	9.1664	9.0426	9.0203	10.3009	9.5255	9.492	10.649	9.633	9.6468	9.1024	9.0689	9.3296	10.1669	10.1278	8.9565	9.8616	10.0533	9.8185	10.0445	9.677	9.3827	9.4929	9.3901	8.5659	8.7288	9.7281	10.1831	9.2545	9.0109	9.325	10.5775	9.8191	9.1345	9.3331	9.8234	9.3291	9.6898	9.6313	9.5613	9.1521	9.6177	9.2922	8.9632	10.4583	10.4262
ME3	9.3138	9.2733	8.7437	8.2255	9.2621	8.5489	8.9093	8.7075	8.3877	8.0483	8.2241	7.7708	8.1474	9.1594	8.597	8.9117	8.2945	9.8558	8.8096	8.4129	7.6646	9.8273	9.0286	8.4071	9.2383	9.7744	8.2989	8.984	8.97	9.1864	8.5959	8.8857	8.1675	8.9097	8.4451	8.92	8.19	9.2535	9.9351	7.9925	8.347	9.4857	8.4504	7.1661	10.3686	8.3556	8.4813	5.3221	7.9347
SNTB1	10.6167	10.8821	10.8552	9.788	10.5428	9.9739	10.3902	9.9194	9.5255	9.7797	11.8677	10.5513	10.3102	9.2157	9.7727	10.19	10.2721	10.0963	10.0717	11.4404	10.9223	10.5651	11.3656	10.1865	10.5525	10.1564	10.4016	9.8995	10.6963	11.2819	11.1406	9.4511	9.4692	10.4275	9.9798	8.9975	10.3	10.4675	9.493	8.896	10.8118	11.583	10.3342	9.3352	10.7192	9.3575	9.3808	10.5112	10.2672
CD109	7.132	4.1551	5.4898	9.0415	8.3094	9.2063	7.3667	5.4998	6.7422	10.6502	5.4858	7.3933	6.3648	6.5047	5.5365	7.499	6.3868	8.123	6.2994	6.7383	7.7182	6.695	6.7057	5.7621	6.1819	5.9183	6.2465	2.4033	7.6376	5.5539	4.2972	6.2467	8.6744	9.2527	8.139	5.4009	6.3949	4.3834	4.9838	6.5492	6.6296	7.8026	7.0899	8.5684	5.4175	5.629	7.683	8.2236	8.4045
RNF170	9.6109	9.4005	9.0469	10.1681	9.2556	9.7971	8.8624	9.2368	9.03	9.2954	9.9141	9.5622	9.0378	9.304	9.0017	9.172	10.1407	9.6809	9.1584	10.2397	9.3142	9.4895	9.7351	9.7218	8.9144	9.6198	8.9908	8.6924	9.3474	9.1788	9.8686	8.5588	8.7204	9.1076	10.7786	9.366	8.2164	8.8133	10.6283	9.2173	9.2979	9.2644	10.3336	9.1198	9.8134	8.7801	8.6884	9.9409	9.8143
SLC25A15	8.8428	9.6748	10.1079	9.0774	8.8303	8.4653	9.5341	9.3303	9.9346	9.7028	10.2398	9.8847	9.8853	9.0472	10.5034	9.7177	9.9002	9.5569	10.152	10.9187	9.7423	9.9623	9.6736	9.6268	9.3093	10.2671	10.3738	9.7077	9.1597	9.4524	9.8203	9.6704	10.5593	9.9986	10.3702	9.5453	8.9832	9.4385	9.8313	8.9924	8.7041	9.3865	9.9917	9.1141	7.8593	8.9518	9.1706	9.4368	9.5954
PHF16	9.3225	8.4562	9.8714	9.506	9.4622	8.9047	9.2921	9.7048	10.704	8.2674	9.7514	9.0149	9.6151	8.4246	9.472	9.4965	8.7396	8.3407	8.7626	9.5306	8.7624	8.2792	9.3309	7.8634	8.1176	8.833	9.3372	8.8736	9.2626	9.5728	9.7059	9.0503	8.1864	8.1125	9.0344	8.1227	8.375	8.263	8.7588	7.7183	9.5067	8.7106	8.7834	8.508	9.4121	8.2499	8.3238	8.7747	9.5659
CDC42EP2	7.4795	8.8298	6.8189	8.6091	8.6973	9.6254	8.4174	6.519	7.5512	9.4162	6.7546	8.949	7.7669	9.4004	8.4827	8.1723	8.126	7.8086	9.4012	8.9805	8.6427	8.4458	7.0488	9.7265	8.7037	7.4756	8.6022	9.137	8.8307	8.293	8.6101	8.3704	8.8911	9.6375	9.1185	9.0395	7.7934	8.7618	8.0158	8.198	7.7976	8.0765	6.8859	10.2863	8.2366	9.3273	9.0512	8.6133	8.2031
PEX1	9.887	9.5217	10.0046	9.6122	9.2501	9.2906	9.147	10.1292	10.1639	9.234	9.6137	8.4833	9.7976	9.2511	10.1819	9.2915	10.3336	9.9082	9.5172	9.4034	9.4303	9.5186	9.5391	9.4201	9.4818	10.1764	9.7437	9.7793	9.2286	9.9573	10.4717	9.5985	9.8729	8.9242	10.1142	10.109	7.5982	9.2774	9.7394	9.7327	9.6346	9.0628	9.4129	8.7272	9.8651	9.1952	9.1573	8.6962	9.9416
NFATC1	6.1716	5.2861	5.7511	7.2068	7.1447	7.4946	6.8558	5.6818	5.8492	5.4459	3.6687	7.3933	5.1094	6.94	5.3839	7.397	6.0632	6.9731	5.978	5.6558	6.2176	5.5904	5.4272	6.9929	5.6576	5.8106	5.8101	4.4035	6.5939	5.4938	3.3083	5.3115	4.829	6.8064	6.8376	7.035	8.9261	5.9455	4.3976	6.3146	5.127	7.1644	5.4066	7.5944	3.9269	5.4707	6.2843	7.3052	6.0516
RILPL2	8.1418	6.909	8.0289	7.7779	8.0666	7.7599	8.298	7.5794	7.3131	8.0438	7.9277	7.8494	7.6684	8.1834	6.8421	8.0624	7.0313	7.3643	8.6953	7.7197	7.5641	7.5643	7.6545	6.8213	8.2551	8.0341	7.9218	8.6683	7.3755	7.7156	7.6308	6.7052	7.5528	7.2987	7.4962	8.0675	9.4293	8.6637	6.3546	7.7006	7.0033	7.7705	7.7251	8.3496	4.5362	7.8446	7.5913	8.5986	8.0609
RELT	7.2467	6.4833	8.1242	7.6365	8.2731	7.847	8.6227	7.7071	7.3246	7.9029	7.0154	7.9373	8.1541	7.5498	8.0933	7.8109	7.3489	6.6788	8.4147	7.1962	7.1656	7.9403	8.0875	8.2204	7.2426	8.2671	8.4699	7.3802	8.1668	7.4476	7.3637	7.6145	8.0177	8.3362	7.5073	6.7536	8.198	6.3122	6.6409	5.4947	5.8858	7.8495	6.6696	8.3081	7.1292	7.1908	7.6723	7.1415	7.4286
PTCH1	10.8094	8.7014	10.1762	10.049	9.4489	10.5748	10.4543	10.2882	11.066	8.5581	9.6034	11.4474	10.4356	10.0971	9.8311	9.7098	9.0481	9.4652	9.864	11.7248	11.242	8.2771	10.3582	9.4316	8.8555	8.5255	9.7979	8.5295	9.9134	10.7467	10.13	10.8645	7.6097	7.571	8.2418	8.8527	9.7528	9.6186	9.5099	9.7984	11.4432	10.1114	9.7703	8.9287	9.642	10.5635	9.7431	9.2115	9.465
NEU1	10.9655	10.0858	11.033	11.8026	10.7301	11.8402	11.7472	11.7218	11.5481	9.8632	11.0638	12.7106	11.5596	11.3037	11.9622	11.6688	11.7056	10.493	11.6082	11.2619	11.9079	11.6033	11.5255	11.6105	11.3928	12.3614	12.7088	11.2647	11.3002	10.8835	11.8673	10.1846	10.3926	11.1033	12.1704	10.6764	11.5102	10.8473	12.0575	9.9982	11.6346	9.6335	11.6414	9.1649	10.8595	9.515	9.5781	9.9209	11.5889
COPG	11.8491	12.2775	11.7139	12.2107	11.5907	11.6142	11.8194	11.8815	11.8261	12.4137	12.3517	12.066	12.0472	12.2312	12.7146	12.2564	11.9076	11.9373	11.8788	11.9409	13.0042	12.0104	12.2765	12.0185	12.0017	11.8581	11.7007	12.3324	11.9313	11.3052	11.9003	12.4765	12.1702	12.0419	11.7731	11.7697	12.5115	12.5054	11.2841	12.6574	11.7884	12.1329	12.3012	12.4366	11.8598	12.5456	12.3882	12.2424	11.9094
SCFD2	8.9547	8.4289	8.958	8.413	8.074	8.3937	8.3143	8.6108	9.4892	8.1641	8.8833	8.7015	7.9759	7.8749	8.2615	8.6739	8.3782	7.8902	8.4652	9.2781	8.8357	8.7069	8.526	8.0424	8.9721	8.7463	8.4393	8.7611	8.4808	9.074	8.439	8.6471	8.0946	8.7397	8.7387	8.9009	8.2112	7.7952	8.172	8.2229	9.0776	8.1511	8.3123	7.6679	8.5157	8.3279	8.3642	8.6923	8.6291
CHSY1	9.2659	8.3759	8.9993	9.4268	9.0501	9.5269	9.9383	8.717	9.3322	9.6809	8.908	9.3342	9.3484	9.1375	8.7505	9.4187	8.8519	8.6141	9.2031	9.1845	9.3025	8.9414	8.7738	9.1979	8.8391	8.4052	9.192	8.574	9.706	9.3846	9.2426	8.9523	9.4033	8.972	9.2405	8.3808	9.3202	9.0228	8.734	8.584	9.3792	9.6246	9.3325	9.3824	9.2834	9.395	9.7909	9.9022	9.8125
COBLL1	9.6609	8.4258	10.1025	8.9279	8.6143	8.8495	8.9872	9.8302	9.5438	9.07	9.3545	9.863	9.8665	7.732	9.4345	9.7354	9.2439	7.4465	9.3274	9.5424	9.5899	8.5125	9.1489	7.9966	9.4614	8.836	9.2548	8.8867	9.1478	10.1221	9.2365	9.1849	5.6488	8.3143	9.2592	8.2102	7.1654	7.1197	8.9772	8.7602	10.2063	8.4502	8.7637	9.189	10.2153	8.7619	8.8711	10.211	9.465
HNF4A	11.9627	10.9908	12.3654	13.2563	11.1378	11.9392	12.3459	12.5712	12.5638	11.7003	11.618	12.6024	13.1733	11.0545	12.8384	12.1828	12.7613	11.0355	12.2776	12.0856	13.0076	11.9307	12.0473	10.7373	11.7008	11.7868	13.5748	11.5267	11.5964	13.1341	11.7959	12.8604	9.9909	10.3598	12.1049	10.8019	11.3567	10.8897	11.2522	11.0828	12.2307	10.7668	12.3835	11.5004	12.3809	12.0499	11.1419	11.3085	12.1452
OAS2	7.8678	7.9378	7.8644	11.0443	10.1917	10.6063	10.0423	6.3035	8.239	9.3652	6.8211	10.4334	8.056	9.6238	7.5161	9.0798	9.0029	8.9105	9.2485	10.0212	10.8397	11.1976	8.7351	8.894	7.5206	8.5312	8.4238	8.7294	11.0837	10.1799	6.1143	7.4337	7.7777	8.9399	7.8017	8.34	8.8589	9.937	7.2787	10.1665	6.7931	10.0114	7.5089	10.2084	9.1306	9.5401	8.3775	9.8651	10.0205
GRHL2	10.6831	10.5894	9.9784	10.5061	10.1117	9.9353	9.6852	10.8272	10.2587	9.7122	10.3227	9.9113	10.5681	10.2048	10.362	10.069	10.6435	10.8334	9.8458	10.3871	10.002	10.5603	10.9741	10.232	10.318	10.2104	9.7949	9.7559	10.1507	9.808	10.6483	10.1713	9.6337	9.5795	9.9963	10.4596	10.534	10.707	10.2761	10.1324	10.7374	10.909	10.6535	10.3379	10.5444	10.3393	9.9073	10.3229	9.8816
N6AMT2	7.283	6.8913	7.2867	6.543	7.1588	7.1142	7.2206	7.866	7.4388	7.3135	8.0956	7.7221	7.4913	6.7716	7.9979	8.3641	7.1087	6.8874	7.3903	8.7281	7.9575	7.6491	7.1939	7.4527	7.2767	8.2918	7.3886	7.5516	7.0189	7.2976	7.963	6.8321	7.4896	6.4891	8.0486	6.9961	7.0758	6.8342	7.8172	5.9171	7.3719	7.0442	8.398	6.0672	6.4081	6.548	6.7181	7.2147	7.5738
CDCA7	11.8663	9.6441	12.3285	10.3079	12.3115	11.456	12.2026	12.6503	12.5131	11.9141	12.756	12.1872	12.1518	11.5264	11.8654	11.965	11.7879	11.4134	11.4837	11.762	10.8129	12.0906	11.9562	11.3406	12.3728	12.7594	12.016	11.6959	10.5936	12.8749	12.0188	11.4552	11.6942	13.0371	11.7475	11.5183	11.5672	10.6017	12.2597	10.7825	12.7019	11.0954	12.1431	11.2639	12.3144	11.1682	11.1949	12.9115	12.0809
RALBP1	10.1317	10.7051	9.9151	10.1586	10.2922	10.3513	10.0451	9.7601	10.3622	10.6894	9.976	10.9959	10.2077	11.0288	10.3612	10.3005	10.1444	10.9377	10.3754	10.0516	10.3053	9.6102	10.1635	10.6056	10.4417	10.1367	10.0103	10.3319	10.0903	9.7495	10.0659	10.2021	10.8138	10.6079	9.9239	11.2144	10.6534	10.9864	10.0589	11.1622	10.3151	10.8049	10.3678	11.2365	10.9649	11.2238	11.266	10.0082	10.0576
AK1	8.0099	8.8205	8.07	8.9874	10.0713	9.3019	10.2743	8.5546	8.9577	8.9316	10.5772	8.8015	9.2854	8.7657	8.6143	9.1112	8.5527	8.16	10.5701	11.2809	9.494	10.1918	10.4098	11.1423	10.9732	8.8052	8.6761	11.4678	10.3021	9.3281	8.7157	8.299	10.7073	8.775	9.2968	8.0706	9.6844	8.5816	9.0086	9.6753	9.9321	9.4191	7.7284	10.0588	9.0115	9.3363	10.7108	10.5449	9.7507
PTPRU	7.002	7.3385	4.0695	7.385	7.057	7.8749	5.8167	8.7728	6.8367	4.5306	5.1347	5.7905	7.9251	7.1914	4.8746	7.85	9.9357	4.379	6.0964	7.3536	6.9182	6.0354	7.0645	6.6738	8.7023	5.1429	6.4024	3.6534	7.037	5.1175	3.4826	6.0286	6.5712	6.7304	7.1179	8.2657	7.987	4.781	6.7653	5.8862	7.4923	7.1226	8.0278	10.3266	5.0815	6.0999	8.7251	7.0336	7.3475
NIPAL2	8.2648	9.2852	8.0327	8.4734	8.863	8.296	7.0015	7.9652	7.6555	7.9176	8.8724	8.0075	8.2562	7.4159	8.1237	8.1138	8.8353	9.4383	8.0093	9.3489	8.3194	8.1983	9.2439	9.1216	8.8109	7.9715	7.5498	7.5417	8.3074	7.9097	9.2253	7.2063	7.3122	7.6651	8.3253	8.9777	7.6022	9.2738	8.0876	9.3631	8.5386	8.4039	8.0632	7.4457	7.4807	8.0624	7.885	7.187	8.2898
SPIRE2	10.5429	10.6576	10.0623	10.1762	9.495	10.1325	9.7942	10.6273	9.882	9.0117	10.4214	8.6258	10.4719	9.8797	10.2488	10.3035	9.8779	10.2364	10.1858	9.4614	10.2252	9.524	9.5476	8.9415	10.3235	9.654	9.8921	9.3821	9.5645	10.5909	10.0306	10.3772	9.0397	7.9975	9.5767	9.7891	7.8108	9.4783	9.6597	9.3811	10.4921	9.036	11.016	9.19	9.4017	9.3445	9.2502	9.9939	9.1832
SLC19A2	8.6314	8.081	9.0166	8.3642	8.3428	8.5455	9.1882	9.4308	9.2305	8.3566	8.855	8.8827	8.3763	8.1804	8.3972	8.9064	8.6698	8.3037	8.8096	9.67	8.4342	9.0551	9.5382	8.9463	10.075	9.5045	9.4716	8.6894	8.9475	8.5147	8.7756	9.0022	8.6182	8.6663	9.3773	8.5198	8.3004	7.9841	9.5693	7.5465	8.8774	9.0483	8.6678	8.7556	8.8952	8.0202	8.1184	9.0393	9.3872
SFT2D3	8.8796	8.4381	8.5353	8.2462	8.5318	8.3246	8.3623	8.7981	9.1495	7.7899	8.9927	8.6439	8.864	8.9547	7.729	8.4629	8.9079	9.4671	8.3664	8.6368	8.4431	8.6355	8.5835	8.1271	8.765	9.329	8.7955	8.4887	8.3676	9.2248	8.6729	8.6278	9.0293	8.7721	9.0306	8.9777	8.2191	9.0715	9.2342	9.0639	9.2743	8.712	9.681	7.6945	8.6965	8.3845	8.2869	8.4125	8.4778
ZNF470	7.5294	7.2854	7.8386	7.1087	7.6197	6.569	7.8624	7.5794	9.4254	3.2001	7.1917	7.6717	6.6413	6.9473	5.5604	6.7271	5.8148	7.7088	6.6995	7.987	6.1498	7.3007	6.9108	2.9247	6.7549	5.201	7.2428	6.7525	5.5967	6.1675	8.4105	6.1917	5.3307	5.6955	7.064	6.7767	1.8874	0.5941	6.4623	7.1903	8.1733	5.4588	6.7182	3.0271	7.1875	7.1652	2.8226	6.6346	4.433
TXLNA	10.9838	10.5853	10.5615	10.8323	10.8668	10.5761	10.5751	11.0236	10.5826	10.7489	10.1223	10.6139	9.9194	10.9734	10.4619	10.7855	10.659	10.5943	10.7657	9.6784	11.0091	10.671	10.5807	10.7703	10.7389	9.9859	10.3763	10.5494	10.9378	10.7364	10.386	10.6959	10.4692	10.3289	9.9115	10.4356	11.0072	11.054	9.4951	10.7502	10.8012	10.7756	10.8567	11.0151	10.6515	11.0314	10.713	9.9517	9.9407
ATP10B	12.6187	12.507	11.8939	12.8414	12.0036	12.5808	11.1879	12.7962	11.2977	12.3747	11.8248	11.3522	12.8773	11.9391	12.3658	12.217	12.4937	11.2346	12.5317	12.2514	11.7602	11.9742	11.976	11.0372	12.0286	11.809	12.3615	12.1776	11.9095	12.6517	11.9832	13.5201	8.3521	11.2527	11.3164	12.7694	11.6525	11.5863	12.9009	13.4141	13.0729	9.918	12.0293	12.7757	12.751	13.4412	11.9314	10.4548	11.9004
SEC24D	9.9553	9.5557	9.7093	10.6732	9.6768	10.1039	10.6807	9.4718	10.173	11.4707	10.0923	10.2636	10.056	10.3973	10.4655	10.3905	9.8556	10.3928	10.1763	10.2694	10.5736	10.3439	9.4099	11.0293	10.1556	9.8268	10.0025	9.8819	9.9948	9.0207	9.2616	10.2377	10.3956	10.4372	10.5987	9.7767	10.631	10.5536	9.4835	11.3902	9.7768	10.998	10.3123	11.1788	8.4495	10.4961	10.5266	9.5638	10.8704
TMLHE	8.6661	7.8445	8.2821	7.9577	8.9235	8.2918	8.1957	8.31	9.6066	8.0879	9.2461	8.0352	8.6602	7.6939	8.3205	8.2222	8.1915	7.9278	8.0343	9.1083	6.978	8.3191	8.1104	7.9652	7.8116	8.6154	8.3046	8.7963	8.5688	8.4718	9.0013	7.7397	7.2191	7.8833	7.8545	7.5685	6.6411	8.1012	8.5367	7.6092	8.5019	6.817	8.1894	7.3107	8.6252	7.9296	7.647	8.0187	8.0222
GNAI2	11.426	11.0675	11.2061	11.9795	12.0471	12.5964	12.156	11.6238	11.4452	11.3685	10.9727	12.2863	11.8552	12.1368	10.8287	12.4047	11.4268	11.3928	12.2194	11.6786	11.5996	11.2743	11.2664	11.2781	11.545	11.7419	11.0814	10.969	11.991	10.9939	10.9769	10.6647	11.9172	11.0235	11.919	10.7307	11.652	11.862	11.2944	10.9278	11.6672	11.267	11.3356	11.73	11.5487	11.7046	11.5144	12.2723	12.0672
CDH1	13.8881	13.3354	14.0925	14.3886	13.6252	14.1424	13.7706	14.0118	14.5379	13.9851	14.0274	14.5323	14.4077	13.8703	13.5909	13.572	14.1531	13.1201	13.7365	13.8481	14.3457	13.3825	13.6495	13.1696	13.3472	12.457	13.9598	13.4302	13.908	13.8587	14.0297	14.2153	12.6494	13.1503	13.7488	13.3237	13.7063	13.822	14.0647	13.9927	14.2841	13.7461	14.8354	14.0112	14.3184	13.5699	13.8042	13.6324	13.6139
PRSS23	12.2652	11.2871	11.2045	11.4368	12.7084	11.8957	12.7303	10.358	12.5275	9.9494	10.385	11.3746	12.1365	11.8902	10.2819	11.616	12.2303	11.688	12.0635	12.2681	11.2714	13.4332	12.984	9.892	11.7855	13.3109	11.9645	9.5771	11.9369	12.0717	12.0037	12.5289	9.8117	11.1789	12.1728	11.0516	9.7881	11.1479	13.9215	11.1152	11.7271	9.9259	12.1839	10.2918	14.384	11.15	11.5983	11.2114	11.7974
NUBPL	8.4872	8.5265	8.4698	8.7693	8.8457	8.7892	7.8969	7.8558	8.97	8.2788	9.4342	7.8494	7.9095	8.2865	8.541	7.9741	8.7331	9.0393	8.6116	8.3814	8.2643	9.25	8.6578	6.4743	8.8096	8.5481	8.2499	8.2081	9.0754	8.9829	9.3967	8.4792	5.9974	8.887	9.2765	8.8363	6.1427	7.7515	9.11	8.8488	8.3337	8.1981	8.7834	7.4068	9.4271	9.1172	8.9396	8.9482	8.2652
FHDC1	9.8291	10.5456	9.0984	9.8107	8.4346	8.5593	10.577	9.5633	9.9014	8.4406	9.8099	9.8888	9.9155	10.2175	8.5619	9.966	9.8345	9.7833	9.9531	9.6928	8.1755	9.713	8.7368	8.1881	9.6652	8.2603	8.5907	8.8906	8.8307	9.423	9.153	11.1033	9.1081	7.6237	8.2038	8.7416	7.937	9.7618	10.4232	9.0378	11.0807	8.8806	9.3873	8.1884	11.3152	9.7651	9.5482	9.0791	7.6687
PRKCDBP	7.5028	5.7841	6.1502	8.1287	8.8915	9.0957	7.7432	6.4106	6.9151	7.3717	6.2065	7.7886	6.1516	7.5733	5.7493	7.946	6.9883	5.5807	8.1978	7.752	7.577	8.4382	7.5872	6.8964	7.6819	8.4735	7.1765	5.2439	7.4815	6.591	4.9981	6.5823	9.4043	8.2466	9.0113	6.2797	6.7964	5.6413	7.2031	5.7387	7.3153	6.7362	6.4401	9.3	5.3247	6.3215	8.0456	8.5451	9.0113
OFD1	10.0219	10.0354	9.9294	9.684	9.9193	9.6771	9.3397	10.7035	10.3936	9.6207	10.1137	8.842	9.8872	9.2899	9.9904	9.9583	8.9079	9.4017	9.1652	10.1245	9.2428	9.0122	9.3363	8.0633	9.1441	9.0578	9.2694	9.2357	10.0063	10.4126	10.5683	9.919	10.199	8.7852	9.0857	9.5628	8.8471	9.7004	9.6578	9.6084	10.5224	9.0394	9.3503	9.0122	9.16	9.3973	8.9603	9.3341	9.6811
KLC4	10.0122	10.466	9.756	10.4152	10.3696	10.4012	9.4488	10.7035	9.8957	9.51	10.0998	10.301	10.3863	9.666	11.0457	10.4703	10.3171	10.8514	10.7432	10.768	10.9013	10.1954	9.9392	9.1346	11.0417	11.3797	10.5677	9.926	10.0774	9.7041	10.1197	10.3332	10.0976	10.0545	10.6009	9.8441	9.0562	10.588	10.5068	10.0712	10.9777	9.4785	10.9869	9.098	9.6317	11.0428	8.9936	10.4842	10.3208
ROMO1	10.2911	9.5515	10.5707	10.4626	9.528	10.3423	11.8058	11.1203	10.5494	9.2803	10.9469	10.6771	11.3108	10.056	10.5745	11.0351	11.1181	9.6783	11.1041	10.7047	11.0961	12.501	9.9982	11.1179	10.7491	12.7742	11.5625	10.8112	10.2895	10.5186	10.8857	10.0734	10.6826	11.1352	11.5028	10.2818	9.8556	9.3501	12.5682	9.4367	10.2825	9.0202	9.483	9.08	9.7766	9.7073	9.7414	11.0665	10.6145
HSDL2	10.2692	10.4696	10.2714	9.9423	10.0148	9.8751	10.5253	10.443	10.4684	10.4687	10.3701	10.512	10.7454	10.0701	10.5191	10.6952	10.7289	10.5498	10.4917	10.8279	10.5463	11.3444	10.7762	11.7785	11.015	10.6024	10.2638	10.6645	10.1424	10.3214	10.5659	10.6399	11.1089	10.6644	10.8877	10.821	10.1449	10.407	12.0152	10.8095	9.9777	10.5738	11.5816	9.8491	10.9585	10.7332	10.9504	10.0511	10.3855
MARK3	10.1298	9.9696	9.6427	9.8702	9.9933	9.7956	9.8704	9.379	9.9445	10.2328	9.7386	9.1884	9.0497	9.9505	9.2174	9.577	10.0055	9.9126	9.6818	9.8817	9.4205	9.8554	10.3063	10.06	9.7976	9.5368	9.8179	9.9746	10.1387	9.9149	10.0795	9.728	9.9102	9.9782	9.8221	10.0051	10.1023	9.8702	9.4248	9.7984	9.7147	9.4251	9.3591	9.9501	10.0869	9.974	9.795	10.1627	9.9723
C6orf204	3.7103	1.9725	3.4074	3.6239	3.3609	3.9433	4.0337	2.4396	3.0428	2.7512	3.1113	4.3873	3.4611	2.8381	3.0661	3.4196	2.2769	2.6586	3.254	2.8214	2.6141	3.1354	3.2773	3.4449	2.8945	3.4157	2.9655	1.4415	3.5388	3.1148	2.1351	4.283	1.9399	2.7539	2.4925	3.2802	3.4221	3.9322	1.8646	3.4885	4.1677	3.938	2.8049	4.1561	1.4731	3.2952	2.9223	3.2448	3.4602
AKT1	11.8131	11.456	11.633	11.7443	11.8495	11.7535	11.5356	10.9756	11.7941	11.664	11.5185	11.4619	11.1889	12.0865	11.5781	11.3155	11.732	11.7805	12.0604	11.6066	11.5396	11.4192	12.1167	11.6171	11.6235	11.6442	11.7995	12.0649	11.8916	11.7647	11.2639	11.5995	12.4571	11.4649	11.5378	11.4739	11.8435	11.9495	10.8649	11.6102	11.4559	11.8532	10.91	12.0011	11.771	12.069	12.0441	11.6525	11.3117
TMEM56	9.2135	10.2053	9.1215	9.261	9.301	8.3781	9.102	9.411	9.3493	8.9077	10.7423	6.1031	9.837	9.7199	9.5673	9.3897	9.6936	10.1089	7.6608	8.8799	8.8326	9.6241	8.5794	9.8037	10.152	8.1828	9.1446	8.9481	8.4916	8.2673	10.3436	9.6612	9.7904	10.0813	9.3716	8.7707	9.5702	11.1366	10.5642	10.0828	9.8388	8.3581	11.5147	8.3718	10.5814	9.4123	8.7488	8.6401	7.9795
PCMTD2	11.1308	9.7085	11.5436	10.3751	9.7195	10.1757	11.5754	11.2819	11.2192	9.3067	11.2527	10.3989	11.2841	9.7854	10.1163	9.9292	10.1084	10.3835	10.0076	10.451	9.7902	10.7196	10.4735	9.3574	10.5125	10.9721	10.8633	9.7034	9.8516	9.8024	10.9717	10.4937	8.793	9.3816	11.0027	10.2122	10.2285	9.8231	10.9293	9.7681	11.2036	9.449	10.6841	9.1044	10.5163	9.2701	9.0717	11.1062	11.0438
TMED10	12.5843	12.4123	12.2112	12.5372	12.8215	12.8064	12.3257	11.6052	12.6825	13.0357	13.2444	12.1581	11.6691	12.8795	12.081	12.0232	12.7365	13.2057	12.4083	12.6021	12.1807	11.8686	12.7046	13.1492	12.6018	12.3064	12.2724	12.3473	12.6588	12.3642	12.9234	12.5238	13.2953	13.0361	12.9213	12.6348	12.9434	13.5738	12.6299	13.3299	12.4314	13.3275	12.1994	13.0765	12.8736	13.0257	13.2178	12.4701	12.8195
ANTXR2	10.9183	9.5044	9.0947	10.5007	10.5424	11.1924	9.8728	9.504	10.6088	11.4823	9.0297	10.8689	9.6223	10.1394	10.067	10.2513	9.8504	9.9263	9.5513	9.7513	10.1584	8.9074	9.5734	10.3411	9.5745	9.0017	9.649	10.4779	10.1118	9.6628	10.1425	9.786	9.5972	10.4722	10.2678	10.1626	9.381	10.8064	9.0394	12.0652	10.9593	9.4498	9.4809	11.1521	9.9498	10.343	10.7529	10.0333	10.2491
HIVEP3	7.4873	6.4714	5.5116	6.9541	6.6605	6.8588	6.6206	5.1413	5.3589	6.8435	3.8324	7.259	5.993	6.5715	5.2725	6.4571	5.4682	5.2736	7.5682	7.1616	6.8821	5.8183	5.8819	4.9644	6.1819	5.1429	5.9026	6.5227	6.9491	6.3816	6.0232	6.0673	5.0916	5.7078	4.6739	5.4009	5.7234	5.2932	3.7172	4.9257	5.3832	6.1497	5.3895	7.5849	4.7417	6.0922	5.8878	6.5237	5.9176
HLA-DMA	8.7479	8.7922	8.5219	9.9192	10.2312	10.3013	10.0892	7.9874	8.4558	10.8542	9.0822	10.5425	8.7592	9.9188	7.4439	9.8929	9.2643	9.3882	9.2517	9.265	8.7835	11.1163	9.2231	10.1803	9.4572	10.1292	8.8795	9.8291	9.6997	8.2806	6.3501	8.3311	8.8399	10.4122	8.3253	9.0057	9.0851	7.9459	9.758	9.48	8.0972	7.9364	8.2639	11.9524	6.7432	10.2953	9.4772	9.008	9.3973
SHROOM2	9.2268	7.2786	8.9699	9.5892	4.6767	8.2939	5.9896	8.2166	9.6176	3.6399	7.0928	7.4203	9.6483	8.4828	8.3636	8.5264	8.8654	8.0407	8.8453	9.5805	8.2663	8.1687	8.5317	6.8964	8.1507	8.2093	8.2381	7.3234	9.2967	9.0164	7.9507	9.6675	3.2495	5.2187	7.8401	7.6667	3.9106	8.9173	6.8602	4.3791	9.3773	4.6987	9.2029	6.5477	9.5847	9.1567	8.2751	8.7522	4.9274
C19orf23	3.9548	4.6926	4.6053	3.7449	3.4246	3.811	4.2435	3.943	3.3744	3.2001	2.9303	3.1209	3.2128	3.4385	3.3668	3.8746	3.4081	3.4783	3.7155	3.2734	4.1758	3.5842	3.709	4.6221	2.7293	3.5408	3.8701	3.4977	4.7842	4.6518	3.3083	5.9726	5.9093	2.6561	3.0711	4.0607	4.1042	3.9796	2.3859	3.1156	3.1798	3.938	3.3193	5.6135	2.7597	4.3554	4.0167	3.6213	1.746
HS3ST1	8.0838	7.1132	7.4372	7.3183	6.942	7.8041	8.0499	6.8585	7.1496	8.6255	6.8785	8.2564	8.2334	8.1495	6.8323	7.3818	7.8171	7.4385	8.7907	7.8255	7.7472	7.9104	7.9048	9.09	7.9494	8.6917	7.1826	7.5081	6.9633	8.2336	7.7264	7.8302	8.2968	8.3263	7.5435	8.0101	6.968	8.6619	8.296	9.0963	8.4415	7.9885	6.8426	8.3365	5.7743	7.7833	7.4894	7.7798	7.5649
TAOK2	10.3807	10.3631	10.3372	10.4058	10.2105	10.9559	10.2898	9.9334	10.0789	10.153	9.4469	10.0552	10.5628	10.5299	10.1722	10.1708	9.833	9.8146	10.2956	9.8942	10.2452	9.7419	9.97	9.7914	9.8106	9.0876	10.1283	9.9585	10.2289	10.0005	9.9549	10.4401	9.8218	9.4024	9.3	9.7182	10.3178	10.4081	9.3226	9.9271	10.2376	9.9039	10.5507	10.1862	9.5797	10.4204	10.1732	9.9343	9.5284
REPIN1	13.1228	12.0341	12.3554	12.3759	12.1178	12.0344	12.3721	12.5348	12.7121	10.5771	12.3404	12.7787	12.5637	12.3773	12.5625	11.9798	12.6135	12.5876	13.024	12.1421	12.1237	12.2554	13.228	11.4182	12.4166	12.5135	12.4457	12.7239	11.9949	13.0771	12.1928	12.295	11.8219	11.9774	12.1662	12.4059	12.0992	11.7717	12.0528	11.4435	12.5194	11.9739	12.0073	11.597	12.46	12.2782	12.3372	12.1602	11.4309
RAB12	8.2806	7.7594	8.1064	7.9197	8.4151	8.8704	8.3282	7.5155	7.9717	8.7597	8.4719	8.6857	7.8536	8.3959	8.1769	8.1434	8.4924	8.4038	7.9157	8.0259	7.9097	8.0664	7.9393	9.0636	8.568	8.9603	8.4547	8.3419	8.3747	7.6756	8.4408	7.8702	8.7524	8.4297	9.1376	8.7377	8.437	7.1459	8.1453	8.4025	7.8383	8.3596	8.8141	8.2233	8.1625	7.9996	8.9171	8.5208	8.8159
TMEM192	8.9798	8.6366	9.2956	9.7871	8.2946	8.7309	8.9443	9.892	10.106	8.8874	9.814	9.9201	9.6357	8.8178	9.0886	9.4717	9.4424	9.1501	9.0766	9.7499	8.8316	9.0071	9.5688	9.2246	8.9663	9.0604	9.0925	9.162	9.0048	9.9634	9.2636	8.8146	8.497	8.9554	10.0615	9.3481	7.8653	9.3434	9.374	9.3963	9.609	8.8642	9.9851	7.8551	9.2019	8.633	8.8105	8.8632	8.9964
SAMD9	8.813	8.3209	7.3488	9.7863	8.2579	9.0585	8.6524	6.4567	7.8249	9.2162	7.7683	9.3302	8.5355	8.4779	6.3112	7.9068	8.7637	7.9812	8.7062	8.9016	9.5444	9.3343	8.7236	7.6471	7.887	8.3634	8.416	7.8541	9.0633	9.222	7.8241	8.3327	8.087	8.2169	7.6537	8.3086	8.3224	8.6691	6.9676	10.4443	8.8108	7.2327	8.0084	9.7434	6.7432	8.5786	7.1469	8.7987	8.875
C20orf112	10.8519	10.3462	11.4708	11.2844	9.4641	10.5921	11.2989	11.5089	10.9731	9.7221	10.4014	11.12	11.8902	10.4842	11.4889	11.2053	11.3809	10.3661	10.7672	10.7051	11.545	10.5983	9.8414	9.7218	10.2914	9.9887	11.0913	10.4361	10.2254	10.9971	10.7466	11.9446	9.5305	9.0749	10.3293	9.7909	9.3845	10.3137	10.6369	10.246	10.6904	9.565	11.2289	9.8206	11.648	10.4526	10.3764	10.8352	10.7558
S100A16	11.112	12.3833	10.8901	10.8493	11.9824	12.3297	10.8029	10.0584	10.7919	13.0688	11.6811	11.107	10.1541	11.2667	11.2966	10.9431	11.2262	11.998	11.2687	11.9289	12.0235	11.5333	11.9174	12.2473	12.1403	11.4323	11.8097	12.4045	12.3356	10.4017	11.7699	11.6606	13.5169	13.0502	12.0428	11.7406	11.5366	11.7033	9.7024	12.0435	11.0177	12.4685	10.5104	12.2662	9.2385	11.4026	11.8593	11.5607	11.5873
CXorf23	7.9406	8.0535	8.1969	8.1671	8.1443	7.9371	7.7118	8.4143	9.0429	7.1317	8.007	7.2718	7.859	7.3247	8.3082	7.9639	7.2246	7.2994	7.2736	8.3682	7.4872	6.9515	8.0166	6.4105	7.3027	7.4677	7.4202	7.5516	7.7839	8.1983	8.1053	7.8504	6.1965	6.5918	7.8136	7.1634	6.5691	7.5661	6.5865	7.9447	8.3413	6.7417	7.7114	6.5861	7.7091	7.3617	7.1104	8.5363	7.9825
CBR3	5.8833	6.9351	4.4326	6.206	7.1958	6.892	5.7218	5.0479	6.1255	7.291	4.884	5.9148	5.0911	7.5918	5.8933	5.7875	5.8024	7.2976	6.3239	5.7974	5.0818	8.2202	6.3856	6.3631	7.5363	6.6457	4.8512	6.0014	7.1325	6.8137	5.8537	4.9127	8.3205	8.0562	6.5759	8.5311	7.9433	6.8342	6.6178	7.3959	4.8582	8.2377	6.0633	6.5531	4.693	6.6675	8.3169	5.9814	6.7643
CD7	6.7071	5.6434	4.7595	6.6082	6.5858	6.5553	7.6132	4.5313	4.6104	6.2699	3.4839	8.1315	7.0637	8.534	4.6023	6.6532	6.9439	6.6582	6.8644	6.2722	5.965	7.1413	6.2997	5.834	5.0347	7.137	6.3376	7.107	7.3755	5.2396	4.7479	5.8886	5.521	6.3159	5.6184	6.807	8.5115	6.1457	5.6629	5.8387	3.038	4.339	4.2067	7.5912	3.3047	6.3149	6.9305	5.054	6.6923
FLJ35220	5.9183	7.7299	5.1426	6.3176	5.6348	6.6226	6.8812	5.7867	6.2633	6.6334	6.0152	6.1629	4.9959	6.5901	5.6299	5.9299	6.5439	6.6856	6.9083	6.0353	6.4884	5.8531	5.9624	7.5276	6.5718	6.6317	5.0259	4.8735	6.1798	6.5023	5.1609	5.6746	7.8797	8.7337	6.5759	7.7114	6.7894	6.4277	6.1007	6.1685	5.5361	6.6088	5.0196	6.5924	6.4672	5.2656	5.8248	7.1064	6.7486
NACC1	10.7113	11.0846	10.7144	10.6991	10.4031	10.6126	11.4869	10.7333	10.6959	10.8945	10.2497	11.1868	10.9157	10.8547	10.9675	10.5844	10.4841	10.0816	10.9362	10.413	11.0375	10.544	10.5825	10.8821	10.4425	10.6574	10.821	11.0274	11.1839	11.0244	9.8468	11.1835	10.7376	10.3694	9.9045	11.0537	10.6986	10.634	9.8192	10.4725	10.7424	10.897	9.6419	11.2612	11.0187	11.05	10.8962	10.7797	9.8825
SLC35C2	10.8086	9.9977	10.7857	10.6689	9.8928	10.6307	10.8826	11.6357	10.675	9.4334	10.5858	10.7571	11.4437	10.3512	11.1677	10.982	11.7433	10.4959	10.8549	10.7534	11.1073	11.0667	10.9958	10.2895	10.5101	11.195	11.291	10.6891	10.4757	11.4935	11.0349	10.1583	10.4556	10.4182	10.9979	10.2185	10.7543	10.7332	10.7993	10.0426	10.4534	10.6504	11.1595	9.7839	10.4409	9.906	9.9065	10.8217	10.4225
GLCE	11.4494	10.5673	10.5391	10.4041	11.3847	10.8622	10.76	10.7398	10.6522	10.446	11.6856	9.7651	11.2864	10.4566	10.6566	10.5021	10.7038	10.1328	10.9693	11.1596	9.8819	11.5587	11.0382	11.1079	10.8278	10.915	10.5603	10.4307	10.6824	10.5881	11.4189	10.6603	10.247	10.4308	11.0083	10.3725	10.3599	10.0871	12.5777	10.1008	10.8321	9.9784	11.6605	11.2122	11.1246	11.1865	11.0047	10.7506	10.6956
FANCF	9.4517	8.761	9.7409	9.9103	9.2156	8.8856	9.4974	9.7247	9.609	9.1739	9.7108	9.2785	9.4271	9.2856	8.8762	9.1408	9.8779	9.5541	9.6619	9.5805	9.6946	9.5507	9.1708	6.7714	9.3766	9.7422	9.6038	8.9456	9.2088	9.3822	9.3775	9.2223	9.2593	9.1896	10.0132	9.3248	9.2179	9.6102	9.5429	9.0656	9.4235	9.4174	9.2127	9.1241	9.5286	9.5135	9.3565	9.7609	9.4959
TBC1D4	11.0977	10.0887	11.0073	10.4012	9.4922	9.6474	10.1418	9.9776	10.7943	10.3027	10.6856	11.1276	10.0765	9.7854	10.9229	10.6127	10.4976	9.1865	9.6361	11.4689	10.7071	9.8222	10.0064	9.7534	9.7227	9.1746	10.8532	9.4518	10.2358	10.9781	10.3676	10.1637	9.7348	7.5743	10.4168	9.8817	10.2239	8.836	9.8209	9.3908	10.2105	10.5823	11.0886	10.2844	10.6338	10.0624	9.9232	10.609	10.2747
USPL1	9.3948	9.5529	9.54	9.0679	8.7479	8.8951	8.8892	9.7029	9.5876	8.7126	9.6006	9.4396	9.418	8.2107	9.4908	9.9305	9.1914	8.7675	8.8565	10.292	9.2367	9.1278	9.5734	8.2955	8.3541	9.2794	10.012	8.4325	8.4167	9.7005	9.4597	9.7614	8.6423	8.2508	9.655	8.2158	8.7327	8.3467	9.224	7.9372	9.1255	8.3084	9.7327	8.1716	8.54	8.088	7.9543	8.3981	9.333
CMC1	7.9991	8.5093	7.898	7.7347	8.5282	8.0877	8.5257	8.3764	8.287	8.2674	9.2302	7.4764	8.4925	7.379	8.1377	8.5108	8.3886	8.2904	8.4109	9.612	7.9894	9.5881	8.297	9.1001	8.9605	10.1047	7.9936	8.4956	8.2544	7.6205	8.9576	8.6948	8.9869	8.8096	8.8644	8.5037	7.4186	8.0796	9.8892	7.74	7.8167	8.1132	8.1367	8.3718	8.4458	8.3829	8.5511	8.607	8.3664
MTIF3	9.7034	10.2984	10.0333	9.8365	9.6039	9.3789	9.2307	10.7101	9.9395	10.1066	10.5446	10.2422	9.7583	9.4303	10.4118	10.8169	9.7669	9.4221	9.3101	10.8878	10.6036	9.7511	9.7546	9.2153	9.5768	10.2939	10.0284	10.2351	9.3849	10.09	12.0535	9.3161	10.4002	9.6848	10.4232	9.7748	9.9109	9.5109	10.2487	9.6954	10.1021	9.1349	10.3026	9.655	9.2647	9.4044	9.6444	10.3667	10.7255
REEP1	6.6457	5.6644	6.9448	8.1481	6.8751	8.4185	6.175	8.0787	6.9049	4.2493	5.293	6.3347	8.3631	8.5857	7.2442	9.4234	7.163	1.5521	4.6595	4.6092	6.1147	5.8066	8.0747	4.2988	7.1311	6.5372	6.5527	1.4415	5.2391	5.195	7.2874	6.4479	3.2495	5.0169	7.7927	3.1912	2.084	2.6076	10.4226	2.7551	8.1477	1.3991	9.4504	2.87	8.3684	5.6183	6.1365	8.2371	4.955
CRELD2	9.1674	8.9857	9.5078	9.1386	9.2089	8.6812	9.2599	9.2617	9.459	9.793	8.9767	8.8855	9.5925	10.1043	8.4669	9.3734	9.8459	8.9148	9.503	9.42	8.9422	9.6462	9.4493	10.5315	9.5615	9.5555	9.3331	10.0051	9.3989	8.6069	9.4129	9.1981	10.8206	8.8653	9.3074	9.3949	9.0837	9.8401	9.1602	9.5725	9.0327	8.9984	9.2756	9.6215	8.3111	9.9082	10.2094	8.7728	8.6398
DNAJA3	10.6708	10.688	11.2543	11.0005	10.8672	11.3773	11.1307	11.0097	11.4056	10.5879	11.2473	10.8811	11.4319	10.4835	11.0408	10.8559	11.2869	10.6294	11.4903	10.9848	11.0992	11.6602	10.9219	10.9916	11.3926	11.5734	11.2483	11.1019	10.9471	10.8477	11.1476	10.7131	10.8229	11.5341	11.6455	10.9801	10.3444	10.197	11.7379	10.2185	10.6889	10.7654	11.9164	10.792	10.895	10.7941	10.9069	10.7378	11.1488
ZNF195	9.5207	8.7634	9.4309	9.0416	9.3488	8.5576	9.4882	9.4319	9.0241	8.9072	9.3667	8.2064	8.5506	8.8334	8.757	8.4484	8.8698	8.7384	8.77	9.27	8.8624	9.4246	8.6835	8.8534	9.2958	9.1367	9.2401	8.5378	8.7604	9.2386	9.6515	8.9698	8.1217	9.3977	9.7549	8.9338	8.9733	8.5368	9.6784	7.8359	9.2564	8.7994	8.2066	8.5891	9.1667	8.6893	8.4751	9.3887	9.5192
GUCY2C	10.7941	11.2587	10.6054	11.5423	10.4541	10.373	10.3951	11.6956	10.4532	10.1311	10.8814	11.3116	11.1234	11.132	11.6768	11.06	11.0236	12.03	11.769	10.8123	11.0234	10.6584	9.5457	10.4708	10.4861	11.61	10.9598	11.8971	10.7394	10.8053	10.9186	10.5426	10.5834	7.8914	10.9097	11.7229	12.2017	12.1978	10.7386	12.0622	10.5735	12.3488	11.1683	11.234	11.1528	11.1431	11.1758	10.4536	10.9762
ADNP	11.6801	10.6667	12.1999	11.5064	10.9316	11.0322	11.8669	11.8167	12.0786	10.8839	11.4366	11.5653	12.1622	11.0065	11.6915	10.7902	11.4719	11.0114	10.899	11.2794	11.5744	11.3648	11.6157	10.1345	11.198	11.1893	11.9632	11.0092	10.9655	12.433	11.6979	12.0034	10.1228	10.4834	11.2777	10.5996	11.4172	11.132	11.3778	10.7368	11.7457	10.9925	11.9433	10.278	12.062	10.9063	10.6986	11.5288	11.3154
PRDX5	12.7192	13.5488	12.7416	13.1305	12.5608	12.2822	13.4282	13.1622	12.9656	11.4133	14.0061	11.9061	13.5412	13.551	13.0583	13.8091	13.4942	12.0418	12.4414	13.0048	12.6187	13.9936	13.366	12.4106	14.0107	14.4416	12.9665	13.3289	12.8811	11.5448	12.104	13.3006	12.0862	13.3319	13.2417	12.7791	11.7159	12.6292	14.2265	11.0314	13.2891	10.2828	13.3028	12.5352	13.259	13.4212	12.7835	12.807	11.954
VPS35	11.1585	11.38	11.7062	12.0117	11.8844	11.8392	11.5117	11.4324	12.3578	11.9336	11.8415	11.8303	11.954	11.6973	11.9036	11.5769	11.6662	12.1427	11.2658	11.5562	11.6581	11.8199	11.5591	11.2068	11.6001	11.1991	11.775	11.0424	11.6033	11.1793	12.0437	11.2263	11.5829	11.9487	12.209	11.7878	11.33	11.4633	11.9583	11.9481	11.7943	11.6824	12.967	10.9222	11.6732	11.8233	11.5716	11.8844	12.2583
RNF6	10.0888	10.3364	10.7913	10.249	9.6286	9.4786	9.9239	10.591	10.7324	10.8914	10.582	11.0582	10.6925	9.7924	11.4028	10.7135	10.0553	9.5326	10.2166	11.2093	10.8879	9.3964	10.0225	9.6207	9.6327	10.2928	10.4993	10.1742	10.1956	10.0415	12.4877	10.3432	10.4237	9.7093	10.4682	9.737	10.4401	9.6121	9.8443	9.878	10.1786	9.8156	10.9643	9.8887	9.9806	9.8645	9.5886	10.4159	10.6183
SLC15A3	8.1343	6.495	7.4655	9.6736	9.7108	10.2548	8.8861	7.0086	7.3699	7.5271	6.4861	10.1047	7.1809	9.3082	7.1448	9.0597	7.6126	8.0875	8.5437	7.792	8.2319	8.7688	8.2382	8.0028	7.3779	8.5293	7.6775	8.7781	9.5378	8.2077	5.8954	6.898	7.2686	8.3655	7.5109	7.4198	8.7635	8.3217	6.5381	7.6828	7.0822	7.5923	6.8109	8.4537	6.7372	8.0703	8.2985	9.0821	8.7681
PLA2G4F	9.944	9.8025	9.2262	8.4176	8.3934	8.496	7.8139	8.2562	7.0557	6.7696	8.4192	7.3052	8.2103	8.3395	8.6772	8.5418	8.4374	6.0596	9.4985	9.3139	8.6504	8.6438	9.7888	8.3764	9.6631	8.7528	7.516	10.1726	8.6355	9.0068	9.0926	8.3087	7.1245	5.318	8.081	8.0518	7.7288	8.4596	7.2287	9.3405	9.3046	6.7472	9.1456	8.4239	9.7671	8.1283	8.1289	8.1904	6.2543
CD82	9.4407	8.9919	9.5884	10.2278	10.0168	10.1891	9.9792	8.8968	8.8272	10.13	8.4405	10.5039	9.9884	10.0085	10.3591	9.9102	9.0831	8.8544	10.884	9.6973	10.2335	9.3797	9.4661	8.9138	9.8929	10.1606	9.6809	10.4613	10.3349	9.3705	8.7431	9.7958	10.4566	9.6327	9.7772	9.9871	10.0643	8.8943	8.0158	10.8064	9.7486	9.2176	10.1328	11.1074	10.564	10.016	10.2538	9.5475	10.4913
PDE3B	8.8161	8.8298	8.1558	9.2818	9.4393	9.3193	8.9666	9.079	8.9252	8.6668	8.6922	9.2795	8.917	10.0265	8.9962	9.7144	9.015	9.5825	7.1001	9.3247	9.3074	8.6171	8.6647	8.4485	9.1471	8.3886	8.3491	8.0039	8.8177	8.8799	8.8805	9.4445	8.2727	8.9124	9.6541	9.0711	8.4052	10.5846	8.8123	9.4341	9.5876	8.893	8.757	8.7258	10.352	9.4559	8.5952	9.7237	8.2568
NEK9	10.943	9.9601	10.4169	10.6023	10.0984	10.4201	10.1353	9.9854	10.8009	10.3213	10.2867	10.1894	9.7119	10.3993	9.788	10.204	10.355	10.1804	10.3934	10.2754	10.1268	9.2226	10.7529	10.419	10.082	9.7389	10.209	9.7122	10.75	10.8989	10.22	10.4729	9.6575	9.3497	10.258	10.3566	9.8025	10.7258	9.3786	10.3863	10.305	10.5827	9.8698	10.5454	10.7578	10.1522	10.1243	10.6713	9.9672
LARS	11.8632	11.3419	11.8988	11.2782	11.4202	11.3189	11.1366	11.1613	11.2336	11.3822	11.9195	11.3236	11.7044	11.2239	11.8753	11.7157	11.2991	11.3027	11.0604	11.5864	11.7215	11.6272	10.9216	11.1399	11.9019	11.7898	11.0831	11.2536	11.4925	11.9576	11.4307	11.4923	10.6818	11.6455	11.0317	11.5447	11.7809	11.1948	11.7321	11.1456	11.8277	11.5252	11.0942	11.462	11.5017	11.7879	11.5697	11.2937	11.7554
HSD17B1	4.9449	5.2049	4.6114	4.2712	4.5639	5.8706	4.5699	4.2368	4.5184	5.7969	4.7736	3.3907	4.7446	4.9147	3.5887	5.0623	4.3443	5.0786	4.6549	4.5584	4.2631	4.5797	4.9247	7.4767	4.1183	4.651	4.315	4.66	4.048	4.0946	4.4452	4.6065	4.7629	4.2002	4.2745	4.8201	4.2116	5.0853	5.4294	4.094	4.7014	4.5446	4.4046	4.4493	4.3165	4.0713	4.2537	3.745	4.2057
APOL6	10.6251	10.0809	10.1043	11.1253	11.1005	10.2226	10.7858	9.9608	9.9875	11.1325	10.2025	11.1109	10.9712	11.2446	9.5951	10.679	10.6234	10.2225	10.6594	10.6912	10.409	11.4073	10.6316	11.2065	10.4558	10.9056	10.5633	11.2156	11.8963	10.6316	10.0165	10.5298	9.6992	10.6249	9.3591	10.1523	10.7145	11.1006	10.3521	11.1546	10.1595	10.6128	9.9872	11.6982	10.4619	11.0405	10.7169	9.7814	10.8835
SEC16A	11.7553	11.4967	11.4171	11.4139	11.0672	11.1655	11.6928	11.348	11.2402	10.9337	10.8323	12.0131	11.8954	11.8868	11.6123	11.1858	11.1632	11.2387	11.4556	11.4044	11.7035	10.8467	11.5538	11.573	11.0392	9.9255	11.3168	11.379	11.5553	11.8431	11.1961	12.2019	11.6511	10.7697	10.3631	11.1147	11.7427	12.2297	10.281	12.6603	11.3236	12.02	11.5994	12.1643	11.2514	12.1349	11.8664	11.1976	10.3676
GAB1	9.0695	8.4562	8.5407	9.3855	8.4481	9.1809	9.16	9.2708	10.0398	8.834	7.9868	9.3957	9.3093	9.2306	9.0093	9.195	9.3304	9.6698	8.4485	9.0135	9.001	8.4113	8.8723	7.9872	8.5817	8.7101	9.1232	8.0995	8.9979	9.3039	8.9063	9.5657	8.2925	9.2918	9.1245	8.6019	8.1793	9.7626	8.6811	9.3742	9.0548	9.0405	9.31	9.0181	10.0317	9.1521	8.8711	9.5464	9.1068
TSGA10	6.9005	6.0618	5.7326	6.227	5.2863	5.0406	6.2547	7.3541	5.9421	5.7828	6.5024	5.1279	4.8292	5.8932	4.9307	5.3463	5.8024	6.5582	4.9803	5.5261	6.3743	5.7947	4.4445	6.5775	6.0567	6.092	4.7218	4.0014	5.8217	7.6483	6.233	6.3062	4.8993	5.7675	5.9668	6.7222	5.1952	6.8407	6.3914	6.3825	6.9498	5.5115	5.7785	3.9358	5.5188	5.8005	4.772	5.9422	5.9176
RAB3A	4.3117	4.9186	5.4676	5.1507	4.982	5.6947	6.0798	4.0908	4.9051	5.4991	4.6983	5.0512	4.7843	6.008	4.9848	4.9738	5.631	3.8606	4.4381	4.0535	5.8523	5.3197	4.2384	6.5439	6.4106	5.3958	4.0426	5.3539	5.5471	6.348	2.7033	3.5428	6.3632	4.557	4.0647	5.2549	6.9555	4.9331	5.8725	4.7311	6.0702	4.8291	4.1266	6.2852	6.0012	5.5293	7.0289	5.1259	6.6164
RFWD2	9.8199	9.8873	10.2905	9.8751	10.3249	9.6555	9.8978	10.0327	10.0618	9.9649	10.1562	9.756	10.2013	10.148	10.0236	10.0761	9.97	10.2576	9.8123	10.8792	10.1702	10.4653	10.4327	9.9058	11.1658	10.5577	10.1878	10.4653	9.8856	9.6811	10.2439	10.3105	9.8649	10.44	10.6901	10.421	9.5412	9.8757	10.4825	10.1974	10.7431	9.8247	10.7306	9.6368	10.1033	10.0894	9.9433	10.5465	10.3734
VPS53	9.7183	10.6969	9.2524	9.4097	9.1734	9.0718	9.6077	8.9381	9.2016	10.4595	8.303	9.4245	9.2393	10.4817	10.5957	9.183	8.7298	10.0118	9.9962	8.9016	9.1634	9.7542	8.8301	9.7761	9.772	8.6401	9.071	9.823	9.13	8.6909	9.5441	10.5378	9.4978	9.2081	9.0216	9.2674	10.4066	10.1926	8.1693	10.2857	9.6469	10.7658	8.6625	10.1673	10.2703	10.1053	9.9201	10.115	9.4982
LOC730101	7.8857	8.1004	8.1628	6.3936	6.7626	6.6027	7.2256	6.7881	8.1999	6.2073	9.0754	7.9532	7.8039	7.3247	7.2552	7.6171	6.4519	8.3747	7.4802	8.7043	7.925	8.5744	6.1409	8.6074	6.1248	8.69	9.1136	7.3577	7.6985	8.4016	8.0716	7.6659	5.9759	5.8136	6.9499	8.3833	9.8293	8.4086	8.8475	7.3626	7.2323	8.8139	7.3722	6.6174	7.9169	7.6578	7.3031	7.187	7.2223
MRE11A	8.6661	8.9284	9.2046	8.7764	9.2424	8.2731	9.0089	9.3874	9.0933	9.1512	9.4955	8.6952	9.211	8.6904	9.2146	8.8837	8.7134	9.1936	8.18	8.753	8.9002	9.414	9.0313	7.9299	8.9547	8.9798	9.2027	8.4072	8.927	9.2977	9.2686	9.3097	8.1339	8.7065	9.2979	9.1019	6.4133	8.6853	8.809	8.6657	8.6433	9.4683	9.4432	7.3779	9.2761	8.774	8.9141	8.3389	9.3316
PTK2	11.2092	11.7381	11.0396	11.3698	10.9645	11.0298	10.7211	11.7704	11.1739	11.0491	11.548	11.3346	11.5443	11.0772	11.4955	10.9479	11.8251	11.4827	10.7137	11.7435	11.393	10.879	11.9415	11.2465	10.9319	10.6759	11.0868	10.9497	11.4255	11.3482	11.4787	10.7089	10.4788	10.5406	11.3767	11.654	11.0698	11.134	10.9747	11.1925	11.3015	12.6396	11.4917	11.3425	11.248	10.2016	10.8162	11.5588	11.1799
SETMAR	8.8114	7.4929	8.0289	7.2636	9.1155	8.0924	7.9367	8.1079	8.373	7.2986	8.5406	6.9028	8.3839	8.8334	7.9122	7.9173	8.1482	8.2008	8.1643	9.2005	7.449	8.6036	8.16	7.8634	8.6953	8.8222	7.6599	7.8806	7.7098	8.0414	9.0013	8.229	7.6679	8.1997	8.7246	8.3808	7.7793	8.3422	9.4359	6.8818	8.8968	8.1025	8.0846	7.3522	8.3171	8.4466	8.2345	7.8802	7.9485
ZNF467	5.6392	2.613	3.8806	5.0603	5.6877	5.8489	5.543	3.2167	3.5939	4.1858	3.8831	5.415	4.3016	5.0966	3.6605	5.9812	4.5896	3.8606	5.4935	5.3985	5.0635	4.8552	5.2185	4.8034	4.7412	4.9075	5.2061	3.1247	4.3653	4.1272	2.7944	4.0242	4.0117	4.2899	5.3004	3.2802	5.4659	3.6098	4.5022	4.2397	4.4735	3.3227	4.5518	5.3112	3.1688	4.6368	5.4097	5.5825	5.3164
UBE2L6	9.5803	8.8182	9.3467	11.1053	10.4707	10.1813	11.3644	9.031	9.5121	10.4861	9.8677	11.5793	9.9291	11.1749	8.597	10.5269	10.148	10.506	10.4291	9.8331	10.1589	11.9102	9.8315	11.0807	10.1768	11.9873	9.8912	10.8606	10.99	10.5223	8.5362	9.2983	10.095	11.5764	9.787	10.3217	10.9041	10.3257	10.1536	9.9672	9.3983	9.8351	8.9264	11.0294	8.7819	10.1111	10.1567	9.2361	11.0854
PTPRO	11.8365	3.7473	11.2094	10.3073	12.4442	12.3197	10.9912	10.3904	10.6041	6.0014	11.9936	10.7258	11.1797	9.825	11.4566	11.2061	10.3152	5.8092	9.8841	7.8116	10.934	10.3716	11.5412	5.8751	10.4417	12.1204	9.8874	11.1539	10.1646	12.6583	10.2019	12.5844	7.8356	9.8989	11.1501	8.2102	4.8348	5.4015	8.4673	5.8706	11.4228	4.424	8.8904	7.5849	11.7684	8.7764	7.5491	12.1949	11.4207
PPP1R2P3	5.6109	5.2588	5.7326	6.206	6.3272	6.3158	5.9057	6.1658	6.4222	6.0734	6.7478	6.3428	5.9119	5.966	6.3801	6.1429	6.1826	5.9054	6.1152	6.5969	6.4325	6.259	6.4745	5.8885	6.3118	6.5372	6.1109	5.4561	5.8628	5.907	6.1917	5.6235	5.741	6.7123	6.5548	5.7358	5.5679	5.4859	6.4449	5.9017	6.2418	5.3326	7.0686	5.9145	6.9645	5.9622	5.6756	6.4133	6.4022
ANKRD26	7.3184	7.5333	7.5786	7.0512	6.4082	6.4179	7.1232	7.3095	7.3662	5.9641	6.7614	7.2332	7.2194	6.6707	7.8601	7.5643	6.8923	6.9787	6.5826	6.5172	7.1826	6.8691	6.6233	4.4148	6.6945	6.2192	6.6269	6.6013	7.6524	7.6455	7.8561	7.31	5.1504	6.8121	5.8209	7.2649	4.0582	7.2843	7.2082	7.0373	7.3902	7.0926	7.701	7.4281	8.3568	7.4613	7.1725	7.4286	7.7849
SLC2A12	9.7092	7.4513	7.7215	9.3273	8.2535	7.8012	8.0938	7.8999	7.7064	7.4549	8.8342	8.1501	7.0731	7.7152	7.4343	9.2047	6.8508	7.1306	6.6933	8.8112	8.7919	6.5044	7.6683	5.6879	7.072	8.2327	7.0741	6.5494	6.0961	9.1807	7.326	8.4487	7.1773	6.9881	8.2263	6.6321	5.8903	6.7818	6.7861	7.1258	8.4625	8.873	10.7028	7.0518	9.0651	5.4944	5.167	10.1592	9.7168
FLJ39653	7.1069	5.8587	6.1641	5.9532	6.3683	7.4018	6.9957	6.9059	7.1145	4.93	6.1558	6.7654	7.2527	6.9255	5.7283	5.7287	7.5021	6.5802	5.4935	5.8086	6.4036	6.93	5.846	5.7333	6.1739	7.8678	5.5299	6.3362	6.2742	6.9893	5.9259	6.0442	5.3807	4.7822	6.4209	6.0958	5.13	7.0548	6.6934	6.2188	6.1756	4.9099	6.5128	6.9475	5.0432	5.7619	5.1466	6.0446	5.9995
BIVM	9.4082	9.0822	9.9059	8.4513	8.8687	8.7965	9.083	9.2074	9.3996	7.8164	9.7073	9.6494	9.2661	8.716	9.2527	9.5391	9.3412	8.796	8.7877	10.5062	9.7457	8.7703	8.7865	9.0393	9.003	9.2693	9.3345	8.8348	8.5166	9.7724	9.3309	8.8703	8.7869	7.6665	9.1209	9.0866	9.2516	8.8376	9.4544	8.4079	9.4146	8.5731	9.8551	8.6001	8.7315	8.4526	8.6046	9.1266	9.6821
N4BP2L2	10.0933	10.3323	10.3623	9.6033	9.811	9.4604	9.285	10.6248	9.8065	9.9883	10.6161	10.3178	10.0852	9.0681	10.3488	10.8634	9.7629	9.9686	9.4221	10.8258	10.383	9.6212	9.9363	9.5861	9.6914	10.1938	10.3533	9.4597	9.5227	10.3317	10.261	10.0167	9.9563	9.4777	10.2221	9.8402	9.2361	9.8019	9.8234	9.1908	10.1149	9.5828	10.7144	9.4412	8.8334	9.1521	8.9216	10.2363	10.3521
MAP7D1	10.5297	9.9334	9.9069	10.5857	10.9209	10.9962	10.1652	9.9358	10.1878	9.9613	9.6137	10.3537	9.3309	10.4465	9.5769	10.5947	9.7621	9.2008	10.5816	9.6684	10.4724	9.8738	10.0874	9.6682	9.8831	9.695	9.8069	9.9271	10.4599	9.7236	9.7802	10.1964	9.6634	9.5501	10.2137	9.3849	10.3881	9.5672	9.1522	9.0005	9.8542	9.136	9.103	10.4128	9.1145	10.0464	10.0213	10.5367	10.4348
WASF1	5.492	6.9691	6.122	6.3176	6.0324	6.5204	7.4151	6.8654	7.5113	5.5504	8.2412	6.2684	6.5836	6.2833	6.4133	6.3046	6.3787	5.5807	5.3418	6.7558	5.5445	6.7635	6.6923	8.18	5.1858	5.6392	5.2537	3.1247	7.2877	7.6007	7.3107	5.1763	5.9093	4.8501	5.9561	4.3344	8.2729	6.0711	4.9348	3.716	5.4265	7.0532	6.3547	6.1292	3.3047	5.8564	5.4603	8.1537	6.4222
FLVCR2	5.5527	5.8219	4.8308	8.0369	7.1866	7.6285	6.9841	5.5686	5.0232	6.8332	5.7407	7.5304	5.7462	5.9228	5.4999	6.398	7.6126	5.3439	7.5231	6.9853	5.8629	6.422	5.7195	6.0528	5.7028	6.6033	8.0587	5.7254	7.9432	5.8313	5.1947	5.8536	6.5495	7.3387	6.7031	5.2982	6.0634	4.1956	6.1118	6.8582	4.3884	5.2574	6.2356	6.5281	5.1908	7.1726	6.303	7.0522	7.1404
TMEM176A	12.1849	9.979	12.4712	11.9876	11.2431	11.5619	11.313	12.7578	11.2496	9.492	11.4961	10.8282	11.1991	11.6806	12.1155	12.0908	11.958	12.1304	11.243	11.7546	12.011	11.6442	12.9503	9.3502	12.512	13.4695	11.4635	13.4884	11.6759	12.6402	12.8405	9.6807	12.2268	9.4597	12.6449	12.4494	11.7608	11.9639	12.3944	12.6178	12.2147	9.4285	12.3678	10.1423	11.6859	10.3785	10.2045	12.314	11.0211
C5orf39	5.0824	3.2889	3.4074	4.4619	4.596	4.9173	4.7895	4.1816	3.542	4.6764	2.1909	4.6177	3.2128	5.5774	2.6858	4.7556	4.3385	5.506	4.4967	3.1379	4.2746	4.8087	4.6248	4.1279	5.337	4.1639	3.8701	4.9151	5.1255	4.2191	3.3688	3.9924	3.5698	3.7883	3.7039	5.3607	6.3189	4.1549	3.4644	4.0299	5.7895	4.6987	3.6412	6.7473	2.3209	3.5426	4.3388	4.0235	5.0858
MESDC2	10.8573	9.9915	9.8512	10.0111	10.3307	10.3788	10.5576	10.3224	10.6829	10.7982	10.958	10.0723	10.2706	10.4111	9.6081	10.3091	10.3972	10.3782	10.5478	10.5714	10.0701	10.4091	10.2673	11.0862	10.3002	9.963	10.1505	10.4108	10.6156	10.478	10.4935	10.3585	10.4331	10.1098	10.1136	10.0173	10.9862	10.97	10.4936	10.6127	10.6777	10.9544	10.8736	10.6043	10.5097	11.0022	10.9232	11.3947	10.0456
FRMD8	9.3844	9.5487	9.9881	10.2509	9.7076	10.1548	9.9466	8.6747	9.066	9.6824	9.1754	9.8087	9.9921	9.7195	9.5086	9.6132	9.8069	9.2791	9.9166	9.4154	9.7958	9.2137	9.8588	9.6643	9.3359	9.8504	10.4381	9.5492	9.447	9.5879	9.1215	9.6956	9.7122	8.5722	10.0273	9.5439	10.2517	9.711	8.6435	8.7104	9.2393	9.2995	9.5821	9.5553	9.249	9.5864	9.3043	9.0911	9.0944
ZNF350	7.4359	6.7901	7.154	6.979	7.5285	6.919	7.2789	6.9899	8.8486	6.894	7.1405	5.7666	6.9207	7.379	6.3868	6.5753	6.5139	6.0491	5.9149	7.5365	6.6986	6.8971	7.5468	5.8059	6.7278	6.5816	5.2998	6.1483	6.9443	7.7468	7.6401	7.5613	6.5855	3.5369	7.2597	6.7691	7.5656	5.5501	7.3736	7.2215	7.0549	3.5912	6.5896	7.6708	6.8636	5.6713	6.303	7.1473	6.3511
SEMA6B	6.8651	5.9296	5.7874	7.5928	7.7372	8.2877	7.1598	5.8572	6.3563	5.9061	6.0818	8.0721	7.059	7.4569	6.0574	8.5955	6.595	5.3945	7.1374	6.9248	7.7671	6.7696	6.8696	6.6345	6.1658	6.766	6.935	5.9423	7.7098	6.5737	4.445	6.1917	6.0601	4.3537	7.3566	6.7614	7.2291	6.1142	5.4527	5.9322	7.1783	6.9519	6.91	7.4835	6.2985	7.1578	7.6213	7.2202	7.1283
EPDR1	9.9125	8.7922	9.7105	9.9415	9.5098	10.027	6.6722	9.6991	10.628	9.265	4.2735	10.0217	9.9271	8.4952	9.6316	9.8453	10.4101	9.0379	9.7773	9.5649	9.6991	9.8127	9.6465	9.2703	9.1573	10.6729	9.9672	9.6388	10.1293	10.1894	10.2989	9.4467	8.1388	9.8158	9.9294	9.5098	7.4634	6.5267	10.6431	6.7338	9.1623	3.686	9.6941	7.1829	10.3931	9.0941	9.5206	9.3125	10.5565
HIF1A	10.6886	10.1447	10.3802	10.9982	10.8793	10.9206	11.4229	9.4086	10.6951	12.283	10.9503	11.0756	10.0847	11.0005	10.2963	10.7097	10.5945	10.2841	10.8205	11.0959	10.8367	10.5475	10.9039	10.7401	10.9009	10.7724	10.8895	11.888	10.9062	10.856	10.8589	10.5735	11.1617	11.2683	11.3864	10.7332	10.915	10.6875	10.4529	11.5598	10.8868	11.523	10.4799	12.2685	11.01	11.0482	11.3264	11.3011	11.8122
MAPKAPK5	9.929	9.982	9.7976	9.566	9.8555	9.8344	10.2989	9.6561	9.8982	9.6373	10.165	9.8568	9.9221	9.6301	10.1035	9.5912	9.9767	9.9396	10.3339	10.1519	9.8446	10.0439	8.9089	9.6455	9.7732	10.0714	10.2022	10.528	10.2006	9.7776	10.0235	10.0127	10.0245	10.1986	10.4163	9.8106	9.4961	10.087	9.7158	9.0821	9.3759	10.4335	9.9801	9.1089	10.3254	9.751	10.0146	9.7442	10.0381
PDE4DIP	9.7017	9.1016	9.701	10.3621	9.7938	9.8668	9.8978	9.3573	9.5438	9.6533	9.4833	9.5058	9.7466	9.729	9.28	10.0512	9.4443	9.773	9.8661	10.741	10.0706	9.8075	9.3715	9.6317	10.5244	9.4793	9.6479	10.1543	10.1615	9.31	8.3906	10.2988	9.1627	8.6694	9.1101	9.4595	10.3402	10.4591	9.1059	9.6651	10.1226	10.0653	9.6518	9.9575	9.4093	10.3923	9.9559	10.1347	9.5782
EFHA1	9.6695	10.6918	10.4227	9.7269	9.5823	9.519	9.9163	9.9301	10.1547	10.6182	10.7373	10.2171	9.7955	9.7487	10.5317	10.6151	10.1308	9.6033	9.8661	11.1115	10.3885	9.9999	10.003	9.8268	10.1101	10.5531	10.0772	10.0242	9.5058	9.7521	10.712	9.7519	11.071	10.8578	11.1027	9.8755	10.2049	9.1832	10.5506	9.9855	9.5603	9.1116	10.5163	9.7198	9.396	9.7796	9.6884	10.077	10.875
PGRMC1	12.1681	11.8532	12.0647	11.7048	12.4777	11.8319	12.1198	12.2752	12.9192	11.8117	13.1417	11.2852	12.4554	11.6117	12.1848	12.1	11.6933	11.5461	11.7435	12.729	11.265	11.8727	11.9886	11.8417	11.5057	12.2734	11.9894	12.0889	12.1477	11.9807	12.6386	11.8057	11.5731	12.564	12.4429	11.4698	11.6469	11.2676	12.8556	11.5528	12.3823	11.6355	12.1786	11.2548	12.4393	11.7521	11.5091	12.0266	12.6411
COG6	8.9921	9.4496	9.6353	9.5801	9.0985	8.8225	9.3891	9.4919	9.6386	9.3104	10.1497	10.1405	9.6785	8.8699	10.1906	10.0036	9.376	10.1353	9.257	10.9143	10.1664	9.7702	9.5961	9.5431	9.648	10.4346	10.2211	9.2592	8.7992	9.147	9.4623	9.1681	9.7041	9.2401	10.3504	9.5178	9.2605	9.2774	9.8665	9.9365	9.3229	8.5747	10.2616	8.9374	7.3455	8.9937	8.6688	9.4942	10.4379
ATP5E	12.3133	11.8663	13.321	11.7489	11.5613	12.169	12.8737	12.9255	12.7961	11.5954	12.8743	12.5724	12.7105	11.7448	12.5778	12.222	12.6163	11.6977	12.1273	12.2715	12.5859	13.3198	12.3945	12.0558	12.8477	13.5358	12.8086	12.7464	12.1304	12.9183	12.8305	12.514	12.2888	12.5673	13.4743	11.9689	11.9432	11.3272	13.4941	11.491	12.4756	10.9832	12.4513	11.2913	11.7703	11.5465	11.8725	12.8748	12.9282
RUSC1	9.1698	9.6844	10.285	10.2503	9.9861	10.048	10.0618	10.0989	9.3892	10.1184	9.5738	9.5596	10.1274	9.8797	9.8218	9.95	10.3454	10.0037	10.3428	10.3391	9.9084	9.9065	10.3233	10.0593	10.746	9.9707	10.23	9.9585	9.9948	9.0974	9.4449	10.6031	10.368	10.1535	9.7347	10.0682	10.0297	10.081	9.4501	9.8453	9.8085	9.7588	9.5527	10.1119	9.3028	9.9522	9.9588	9.8808	9.7944
PIGT	12.1609	11.2544	13.1425	12.5837	11.7989	12.2187	12.2904	12.3694	12.4438	11.1949	11.9627	12.7121	12.979	12.5107	12.9618	12.3032	13.3413	12.5455	12.3926	12.0656	12.4339	12.2322	12.6137	11.596	12.3825	12.595	13.3277	12.6287	11.8402	12.9002	13.1162	12.434	12.2731	11.6733	12.6344	11.915	12.514	12.4764	12.7866	12.123	12.4244	12.4592	13.211	11.0675	12.1125	12.0336	11.6329	12.034	12.2041
FUT11	6.3099	6.4475	5.8229	7.1856	7.7435	7.398	7.1547	5.6972	6.793	7.644	5.9334	6.9825	6.6724	6.9757	6.0148	6.9898	6.6093	7.0168	6.6807	6.4615	6.7453	7.3461	6.6233	7.3973	7.1558	6.2562	7.0338	5.2439	6.1047	5.6002	6.6715	7.0449	6.4201	6.4013	6.8259	6.3533	6.5275	7.5739	6.7008	7.0443	6.6842	6.5216	6.6766	7.4104	6.6633	7.8048	7.0998	6.304	6.8478
ZNF438	7.2189	7.6163	7.4141	7.4926	7.7119	7.8328	7.2256	7.1103	7.4066	7.7132	7.1036	7.3972	6.8131	7.3521	6.8567	7.6898	6.8143	7.3473	7.1466	7.0291	7.1699	6.9621	6.9108	6.7045	7.1998	6.6247	6.1109	6.8415	7.354	7.4317	7.6277	6.8231	7.3122	7.3347	6.6707	7.6625	7.3723	7.289	6.8667	7.439	7.2363	7.4374	7.1213	7.3107	6.9747	7.1578	7.3169	7.5292	7.6603
ARFGAP3	9.7728	9.2665	9.8565	10.4235	10.0935	10.369	9.5634	10.0747	9.1452	10.7428	9.5047	9.3533	9.7312	10.5389	9.2546	10.0011	9.6824	9.7674	9.4868	9.2016	10.3546	9.6102	9.3672	10.2061	9.6872	9.2613	10.1187	9.941	9.9219	8.9273	9.4881	9.2024	10.5216	9.6542	10.1399	9.8375	10.2375	10.7383	9.2667	10.8796	9.4838	10.3875	9.6192	10.7197	8.8543	9.5898	9.9698	9.2334	10.5303
GBP4	8.5812	5.2026	7.4932	10.229	9.7377	8.6428	9.8593	8.0459	8.3316	9.0389	7.2017	11.9111	8.5388	10.093	7.5877	9.587	8.7984	8.8915	8.9539	8.8898	8.796	10.5846	7.4859	7.5948	7.9113	10.5045	8.6408	9.6443	10.6716	8.952	6.3724	7.1388	8.1217	9.37	7.8944	8.6126	8.9277	7.3124	8.007	9.0639	6.8204	7.3092	7.6518	9.5488	5.9295	9.4574	8.9676	8.2263	9.8405
SLC2A5	5.4764	2.613	4.7225	6.6241	6.5928	6.9922	7.0187	5.3899	4.7539	5.3622	5.1136	7.3933	6.0223	5.9081	3.9044	6.7685	6.4676	3.6547	6.8077	5.3224	5.3768	7.8938	4.5071	7.5147	4.3723	6.1224	5.0259	7.354	7.3395	6.6306	3.9064	4.632	2.5181	4.8278	5.6184	4.7314	8.5598	2.6076	4.4333	4.2397	4.8154	4.8497	3.4568	6.1464	5.2924	7.5459	6.7523	7.6107	5.5151
S1PR2	7.3184	6.7416	6.6809	7.4752	7.55	7.2652	7.7118	6.7589	6.1027	6.3733	5.1555	7.6876	6.2206	7.5592	4.8359	7.3353	6.7055	6.07	6.7365	5.9367	6.7163	6.7996	6.2639	6.7641	6.5595	6.871	6.4441	5.87	7.0052	7.3795	5.7091	6.2126	6.564	6.5242	6.7719	6.9494	7.626	6.5967	6.1869	6.7932	6.8258	6.4009	4.9745	7.2876	7.0588	6.8938	7.6324	7.7724	7.7538
NRAS	10.3489	10.351	10.5817	11.1923	11.3293	10.4025	10.8062	10.9054	11.0347	11.1065	11.4358	11.2236	11.3192	10.394	11.154	10.7899	11.476	11.1834	10.5955	11.7539	11.1006	11.4134	10.7864	11.0263	10.7201	11.3038	11.4736	10.2144	10.8267	10.3648	11.2491	10.6691	10.354	11.1987	11.5326	10.8215	10.7274	10.0605	11.3014	11.0362	10.434	10.2019	11.8836	10.3713	11.2486	10.6056	10.8447	11.2581	11.1759
GPR153	10.0166	9.1469	10.4435	10.3897	10.1974	10.3085	9.3374	10.5189	9.5907	9.0809	7.6743	10.1629	10.6241	10.0459	10.2748	10.2601	9.935	10.0976	9.9518	8.3318	11.1176	8.1618	9.3014	8.1552	9.6465	9.9362	9.7979	9.8608	8.1953	10.265	9.4761	10.5274	8.2946	9.0182	9.5723	8.1874	9.8112	10.4413	9.1721	10.6687	10.5911	9.5477	10.39	7.8604	10.8862	8.2638	8.1521	9.1119	9.1236
IFT52	9.1625	8.1232	10.3226	9.8416	9.2827	9.6739	10.3265	9.8631	10.405	8.6135	9.8622	9.6231	9.9816	8.7244	9.6344	9.5586	9.6975	9.4332	9.0402	9.23	10.2891	9.9291	9.6246	8.231	9.5882	10.8443	10.6063	9.107	8.9864	10.4463	10.2394	8.9941	9.1816	9.0305	10.2699	9.4011	8.7436	8.2414	10.2649	8.7192	9.8003	8.218	10.0925	8.6187	9.1122	8.2111	8.638	9.9979	10.0222
PRAP1	10.3994	11.7578	11.0111	10.4834	10.3327	10.9628	10.8557	11.3813	10.8877	10.403	12.4223	10.3686	10.2827	9.0431	11.5243	11.133	11.1333	4.4761	12.3172	11.9115	11.3018	11.7978	11.6605	10.0526	9.3151	11.8002	11.054	11.7924	10.5436	9.7045	12.526	9.304	8.2528	8.883	11.0131	8.2158	4.4981	5.1138	12.6275	6.0342	9.9606	6.7852	11.4102	8.6508	9.6963	10.6847	9.8089	11.335	11.4474
EPM2AIP1	9.3039	8.3599	8.944	8.787	8.7069	8.9875	8.6283	8.4895	9.1667	5.7828	8.5386	9.2626	8.7225	8.9689	8.367	8.9926	8.2901	9.1648	8.2498	9.5094	8.5323	8.7824	7.4781	4.7156	8.0448	8.4969	8.9335	7.7108	8.3676	9.5013	8.9215	9.7261	7.6646	9.6855	8.9178	8.6212	4.7213	9.4669	8.9742	8.4612	8.8942	7.9978	8.841	5.8943	9.2532	8.4511	8.3531	7.2311	8.8084
C10orf47	7.649	7.8537	8.538	6.903	7.4918	7.6053	7.0581	7.2531	7.8357	4.0497	7.9095	7.894	8.2229	7.8825	8.0851	8.5938	7.9908	7.2222	8.1552	7.8876	7.1352	8.0441	8.0565	8.0926	7.94	8.0838	7.9831	7.5516	5.6088	7.8147	8.1726	7.4804	7.1583	7.1269	7.1227	7.6459	4.8348	7.2217	8.5346	5.5548	7.5457	3.938	8.209	8.2673	8.4803	7.6499	4.1042	7.3103	7.9825
SMAP2	9.2972	9.1376	9.5307	9.6925	9.802	9.7587	9.5228	9.0141	9.4616	9.8771	9.6922	9.8246	9.0674	9.7425	9.5436	9.582	9.4192	8.9589	9.6786	8.9805	9.6729	9.3667	9.3851	9.8664	9.872	9.3591	9.3834	9.4987	9.8775	9.1826	9.1912	9.3072	9.2759	9.5484	9.1423	9.3481	10.0621	8.703	8.8574	9.4787	9.2832	9.3965	10.0558	9.936	9.2374	9.6642	9.6508	9.8153	9.0944
ZNF322A	9.3236	8.6784	9.2029	9.1065	9.2523	8.8607	9.1247	8.8595	9.6901	8.7182	9.229	10.0717	8.9504	8.8198	8.8963	8.7962	8.9421	9.6775	8.946	9.3698	9.3305	9.7557	9.2735	9.4305	9.4247	9.795	9.6744	8.3552	8.5278	9.3126	9.1796	9.1867	8.999	9.6487	9.7094	8.976	9.2477	8.7618	9.3532	8.9933	9.7627	9.1568	9.2427	8.4777	8.7643	8.9749	8.5491	9.461	9.9493
GBP2	9.7159	9.5374	8.936	11.5042	11.214	10.2479	9.8775	10.464	10.1439	10.3241	9.5622	11.75	10.6117	10.6217	8.7978	10.7955	10.0376	10.1726	9.8352	9.4135	10.0826	10.9263	9.237	9.1131	10.4425	11.074	10.1235	10.9487	10.9825	9.9184	8.9101	9.1448	9.3665	9.4928	9.901	10.2416	11.2939	9.4439	9.2913	10.9784	10.4353	9.1875	9.0333	10.8706	8.9902	10.3812	9.8227	9.6546	10.7548
NSMCE2	8.2895	8.4711	7.8558	8.5334	8.5462	8.6509	8.279	9.0126	8.2061	8.1475	8.5582	7.9948	8.0513	7.7236	8.2038	8.3505	9.1272	9.1366	8.0318	8.5343	8.363	10.0121	9.9609	8.8466	8.7716	10.0926	8.2615	7.8161	8.9427	8.7434	9.1995	7.5801	8.5213	9.6487	9.3763	9.3999	8.4437	7.3489	10.1334	7.8757	8.1986	9.3375	8.5746	7.7463	7.9868	7.9011	8.0345	9.3278	9.5456
LPIN1	10.6789	8.9175	9.2063	9.14	10.3952	9.3954	9.6124	9.1621	9.8051	10.7862	8.9883	8.8965	9.3221	10.6458	9.0384	9.3187	8.9576	8.252	9.6865	9.4534	8.5189	9.6153	9.5825	9.2919	10.0604	8.0341	8.7149	9.497	9.8906	10.095	9.0378	10.9551	8.8867	8.4481	8.8729	8.9131	9.8707	9.2255	8.0593	10.1576	10.2244	10.5499	9.0592	11.0349	9.3555	10.4049	9.1877	8.8961	8.9864
NFIC	8.4175	7.8763	6.6318	8.8457	8.8442	8.9759	8.4453	7.3687	8.4801	8.4709	8.0184	8.6921	6.762	8.5927	7.4212	8.315	8.1334	7.8148	7.3391	6.7027	8.8029	8.5322	8.977	8.8222	8.4115	8.0631	8.1652	8.3684	8.3586	9.0025	7.1944	6.4884	7.6945	7.6776	7.277	8.7494	8.8488	8.9842	7.5262	7.8439	8.6751	8.4951	8.0739	9.881	8.7687	9.4909	9.581	8.0772	7.6561
ATP9B	8.2396	7.7788	7.9349	8.35	7.9001	8.162	8.0074	7.5878	7.721	8.1558	6.6777	8.1128	7.3289	9.104	7.5403	7.8472	7.6784	8.8468	8.4816	7.831	7.9699	7.4743	8.0247	8.5951	8.1051	7.8589	7.7663	8.5527	8.427	7.839	7.7747	7.8167	8.1911	8.0149	7.6303	8.3707	8.0906	8.4107	6.9243	8.6055	8.6766	8.6398	7.4192	8.4571	8.0749	8.9547	8.5511	7.6107	7.9067
TRIM47	8.9148	9.9811	8.944	10.0924	9.577	10.2516	10.2845	9.4469	9.017	9.232	9.4874	9.7822	8.8573	9.6215	7.7051	9.3237	10.325	9.7383	9.7985	8.3221	9.3439	9.3597	9.7762	9.6886	9.9391	8.8588	9.5853	9.5794	9.5877	9.6696	8.9576	9.0666	9.1921	9.85	9.5837	9.5394	10.7824	10.0536	8.6848	9.7131	9.0008	9.7402	8.2331	10.4195	9.2084	9.8781	10.5608	10.0853	8.8768
RAB8B	8.5611	7.5503	7.6641	8.546	8.9083	9.2718	9.227	7.4301	8.7088	8.9556	8.1968	9.1031	7.6498	8.8813	7.5583	8.5772	8.3077	9.0577	8.3918	8.161	8.3442	8.6553	7.9506	8.7056	8.4047	8.1807	8.1081	7.9573	8.4218	8.293	8.0254	8.002	8.6761	7.8506	8.5143	8.2927	8.8689	8.349	8.4102	9.1361	8.2069	8.4753	8.8077	8.8428	7.5021	8.3653	8.073	9.1367	9.359
PPARG	10.5391	11.1854	9.6649	9.9752	10.5311	9.5973	10.1588	9.1411	10.0298	10.1767	10.1484	9.1962	10.8708	10.8605	10.6395	11.0895	10.7211	11.0023	10.3837	11.659	9.4463	11.5819	9.6448	11.0906	11.4936	11.0955	10.0597	10.3367	10.7995	8.6055	10.5703	11.694	9.7898	10.5478	10.4329	10.6474	9.3705	10.5344	12.0862	10.4169	9.7948	8.8992	10.3975	9.544	11.7669	11.2412	10.6675	9.7823	10.2088
EMILIN2	8.0045	7.7643	7.4987	9.0474	8.8471	9.2173	9.1181	8.0246	7.4423	6.9039	7.6489	9.5004	7.2486	8.5927	7.8431	8.8742	8.1408	8.5871	9.0027	8.103	8.0809	8.2621	8.1913	8.7687	8.7676	8.7974	8.313	7.8406	9.0106	7.4758	5.9851	8.0472	8.1291	8.6942	8.0933	8.3555	8.8622	8.2169	7.7796	7.6556	8.5002	8.6821	7.6082	8.8454	7.2136	8.3573	7.7524	8.634	8.5812
TBC1D1	10.6418	9.2195	9.6365	10.1936	9.7617	11.236	10.1254	10.2468	9.7598	10.5521	9.9694	10.4182	9.6639	10.3265	10.0847	10.0245	9.7573	8.16	10.221	9.6723	10.04	9.6395	10.2422	9.6516	9.6816	9.0682	8.9039	9.8733	10.0946	11.0987	10.098	9.2554	10.0673	7.9925	9.6926	8.6611	10.162	9.4855	8.1209	10.0746	9.4128	10.7076	9.3492	10.2921	7.772	9.6939	10.2278	10.5334	10.1352
C3orf31	7.7301	8.4441	7.9708	7.9451	7.9415	7.9344	7.9397	8.4535	7.814	8.0349	8.7683	7.3459	7.8725	7.6767	8.0747	8.1723	7.4195	7.8179	7.6894	8.4111	7.4941	8.1432	7.8023	8.0868	8.2795	7.7431	7.9181	7.4806	8.233	8.0372	8.4231	8.8078	7.7271	8.0538	7.8632	8.0003	7.6878	7.4107	8.5264	7.7357	7.7782	7.3166	7.567	7.5722	7.8982	7.8143	7.7726	8.6644	8.2146
ZSCAN16	7.6209	6.7218	7.0606	7.531	7.2495	6.4918	7.0187	7.4439	7.4137	7.1975	7.4404	6.9405	7.006	7.0844	6.7721	7.1507	6.9773	7.2267	6.7843	7.4317	7.2489	7.7039	6.8516	6.9865	7.814	7.3309	7.5158	6.9203	6.793	7.5632	7.7996	7.6884	7.5047	7.481	7.5613	7.6162	6.8099	7.0873	7.5508	6.943	8.3896	7.0532	7.3191	6.5144	7.0346	7.3324	6.9063	7.8055	7.6853
RAI1	10.1028	10.2713	9.2814	9.6764	9.8295	9.6474	9.8279	9.0701	9.2089	9.8234	7.9781	9.4611	9.653	10.5719	9.4442	9.0332	8.7001	9.597	10.0511	9.1769	9.8495	9.0894	8.988	9.3157	9.9099	8.3226	9.3164	10.0355	9.5354	8.9284	9.3534	10.5872	9.443	9.1643	8.6765	9.3024	10.1463	10.2188	8.0764	9.2495	10.5691	10.548	8.9426	10.7052	9.7737	10.3108	10.1432	9.6994	8.961
STT3B	12.6107	11.1139	11.6258	11.2747	11.6332	10.9866	11.1646	11.7715	11.313	11.5563	11.8095	10.9785	12.0706	11.1073	11.4325	11.2339	11.0862	11.2689	11.4075	12.6976	11.3195	11.562	11.5466	11.7647	11.78	11.9628	11.424	10.9584	11.529	11.1254	11.7032	12.2954	10.7986	11.1303	11.6783	11.3874	10.9789	11.6027	11.6956	11.0029	12.2303	11.7158	11.9697	11.2981	12.4415	11.8075	11.6037	10.975	11.0799
UBE2Z	11.2259	11.219	11.0411	11.4093	10.6205	11.1396	11.4422	11.0487	11.1603	11.1715	11.3864	11.5973	11.0372	11.0168	10.8763	11.0825	11.3621	11.3964	11.4335	10.9365	11.2023	11.3748	10.9391	11.1321	11.0845	11.1273	11.1511	11.0309	11.3348	11.0334	11.0459	10.7067	11.4177	11.0885	11.2393	11.242	11.1137	10.7732	11.0337	11.2186	10.719	11.3367	10.5942	11.3134	10.8804	11.2003	11.1624	11.1671	10.8996
CREB3L1	10.4361	11.606	7.959	11.09	9.5788	11.3923	9.5417	8.2326	7.5214	11.2292	8.0712	9.7309	9.3742	12.4296	10.5026	10.8063	10.0149	12.5379	10.8383	9.829	10.9487	9.3075	10.6547	12.3297	10.0884	9.5812	9.4334	11.4824	9.7039	9.4358	8.8623	10.5505	12.7928	8.4017	11.0076	12.1888	13.1216	13.6158	7.0504	13.4925	7.5193	12.7051	6.6625	12.9045	8.4029	11.7757	11.3408	9.2669	10.5142
PLK2	9.4517	7.976	7.3056	8.5563	9.6454	9.4362	8.8189	7.3831	7.8755	9.2261	8.5543	8.4199	7.8644	8.8566	7.1566	9.0198	7.9493	7.9164	9.0981	8.045	9.4481	8.1173	8.0086	10.2697	9.5035	7.7817	8.1016	7.8541	8.0111	9.5412	8.263	9.3635	8.567	8.6021	8.1879	7.8703	9.2284	9.2181	8.4587	8.0423	9.5134	8.9128	8.0084	10.4221	8.3953	8.6969	9.1599	8.3439	9.2628
ZNF69	7.6799	7.8307	6.1502	6.8701	7.8718	6.9508	7.5788	8.419	7.5707	7.1147	7.1405	7.0382	7.1503	7.472	6.4264	6.8031	7.8324	8.3407	6.7181	7.8474	7.1265	7.6056	7.3038	5.8751	7.456	7.6867	6.7972	6.4538	7.3576	8.1832	7.9029	8.5369	7.4589	7.0853	7.4397	8.8491	6.1646	8.2678	8.4434	7.3055	8.7833	7.0708	5.8427	6.8718	8.0242	7.4278	7.0176	8.2928	6.6164
GNG4	10.4321	8.566	11.8724	10.1856	10.3625	10.2564	6.2643	11.3406	5.6798	2.0963	11.2315	5.3364	10.0713	5.3996	9.5533	9.6422	11.4455	3.9078	8.9811	7.1485	9.6463	8.1268	8.7786	6.0765	2.5428	10.6216	10.9535	4.1482	10.4773	10.0331	10.1598	6.2056	2.2578	3.3619	11.5118	3.6577	2.678	5.7131	10.4664	3.4039	5.3832	7.5072	11.517	3.1689	9.1156	5.9278	9.9133	8.4642	7.0343
ZDHHC23	8.836	9.317	9.6636	9.0386	8.349	8.5999	7.9725	9.701	8.5408	7.1567	8.6797	9.3702	9.3855	8.422	9.6575	9.1775	9.1759	9.0498	8.5472	8.8084	9.0118	8.7642	9.2769	8.2336	8.7326	8.5831	9.2372	7.8379	8.1668	8.9576	8.7825	10.0867	8.1957	8.1601	8.139	8.8271	7.4412	9.0972	8.6358	8.572	7.9514	8.1343	9.0578	7.9441	9.1476	8.2638	8.0811	8.3338	7.4384
ANO1	9.094	9.0104	8.6968	9.2179	10.8585	9.5048	7.5672	6.2626	6.9404	10.4918	7.2794	7.053	7.0962	10.0701	8.5663	10.0264	7.1187	11.1858	7.3864	7.5058	7.6026	9.0388	7.8332	9.6167	8.347	6.6033	7.1004	8.2776	7.7945	7.0982	7.8295	10.2804	10.5847	8.7442	9.5422	10.254	10.5759	10.8671	6.9492	10.025	7.6979	10.2159	9.7361	7.7826	9.1237	10.1447	9.7457	7.6232	10.2788
IRAK4	9.5007	9.317	9.2443	9.2955	8.9616	9.0981	9.8633	9.3438	9.2295	8.7487	8.6869	9.2848	8.7578	8.6796	9.6379	8.9737	9.3337	9.2936	9.6991	9.5205	9.0668	9.4101	8.7627	9.0973	9.2735	9.6278	9.0941	8.9506	8.7576	8.6055	9.2161	9.0474	8.6711	9.4071	9.8013	8.9338	8.7012	8.3535	9.3094	8.7214	8.8865	9.0042	8.5821	8.2008	8.3528	8.354	8.4995	8.8995	9.7781
CCL5	6.5596	6.3344	7.1883	8.4198	8.6075	8.7186	9.7224	6.2729	6.4078	7.5837	5.9572	10.0185	8.7607	9.8406	6.4713	9.4618	8.4274	8.9631	9.7115	7.5093	8.3194	9.3455	6.8637	7.6471	6.8685	8.7895	8.1807	8.9406	9.2413	6.2204	6.1055	6.2467	7.5922	9.6886	5.9775	8.8903	10.2135	7.638	8.6549	7.8359	4.837	5.8857	5.6265	9.0413	4.7655	7.9055	8.1624	9.6817	8.0124
LGMN	10.4846	11.1525	10.0436	12.0068	11.9432	12.0936	11.2242	10.2461	10.6021	10.6793	10.5441	11.7483	9.7662	12.0413	10.5764	11.2982	11.1156	11.6197	10.9952	11.3349	11.2727	11.5162	11.5231	11.4596	11.2825	11.1842	10.9326	12.5023	11.8094	10.324	11.4411	10.3194	11.5083	11.5601	11.0972	11.3076	12.1144	11.2997	10.7825	11.2394	10.5103	11.5236	9.182	11.1244	10.2698	10.7203	11.2153	10.186	11.5261
VAPB	10.323	9.8962	10.9282	10.4263	9.8751	10.5654	11.0161	11.1041	11.283	10.2848	10.9383	10.985	11.8687	9.8854	11.3121	10.0276	11.234	10.1115	10.3303	10.5841	10.7038	11.3421	10.7857	10.2074	10.6281	11.223	11.2727	10.5378	10.5337	11.231	11.4354	10.7165	10.4272	10.1081	11.7105	9.7231	10.1143	9.7845	10.9386	10.3351	10.5919	10.5084	11.7363	10.1857	10.9282	10.3442	10.1066	10.8013	10.6145
CXXC1	9.5321	9.3674	9.7605	9.5637	9.5823	9.2281	9.751	9.3814	8.8829	9.3197	8.4106	9.9705	8.968	10.1519	9.0394	9.0656	9.1247	10.0912	10.0705	8.973	9.261	9.0979	9.3211	10.3059	9.9655	9.573	9.6523	9.4169	9.6277	8.8799	9.1379	9.5576	9.4586	9.7484	9.0684	9.5005	10.0139	10.2231	8.809	9.3334	9.7436	9.2864	8.9901	9.931	9.3979	9.9964	9.7785	9.3765	9.3237
STIM2	9.0863	8.971	8.4642	8.7567	7.8575	8.298	9.1548	8.6128	8.1978	9.2708	8.5929	9.3722	8.8203	9.161	8.8351	8.7977	8.7249	9.6149	8.8911	9.3237	9.3969	8.881	8.7611	9.8171	8.7489	8.2117	8.4849	9.3407	9.111	9.4775	8.6714	8.7035	8.8532	7.9698	8.589	8.9677	10.0199	9.7241	8.5428	9.878	9.0222	10.0481	8.2259	10.3523	8.8557	9.1687	9.069	8.6401	9.2165
FAM114A1	8.1951	8.6603	7.4711	9.2591	8.571	9.1204	8.4933	7.7633	7.2089	9.8415	7.785	8.4501	8.587	8.6904	8.9528	8.2703	8.2542	9.5079	8.4147	8.0962	9.4114	8.7794	8.2103	9.2033	8.384	8.3182	7.7331	8.1505	8.3818	8.033	8.3462	8.1626	9.0016	7.8643	8.7849	8.7552	9.6825	9.6353	6.7154	10.1365	7.6591	9.1774	8.4566	9.6528	7.1014	9.1361	9.1952	8.1848	8.8641
CCL4	5.1625	3.49	4.5215	7.6325	7.5212	7.2396	8.3465	4.4964	5.8809	6.6094	5.255	8.005	6.0604	6.177	4.507	7.7706	6.3787	6.131	6.796	6.1276	5.7869	8.0763	5.4593	8.0182	6.9967	7.7002	7.0741	7.1512	8.1545	4.387	5.3225	5.7809	5.5934	6.884	6.3572	4.8524	7.149	4.3111	6.2484	5.7558	4.3588	7.2169	4.4891	6.9958	3.3681	5.5407	6.303	6.4696	7.0726
SPIN3	8.6349	3.49	9.4107	8.3356	8.1419	7.7081	8.4973	9.6302	9.7906	3.3232	9.3181	8.1081	8.7166	7.2509	8.276	8.6754	7.5287	8.0274	8.3506	8.9705	8.1584	8.2184	8.2881	2.5717	7.2426	7.5028	8.8776	8.3227	8.4524	9.8505	8.4841	7.7681	7.018	5.0748	7.8459	7.198	2.4113	7.1716	7.5548	6.9051	9.2158	6.4692	8.1238	3.4721	7.5405	7.1726	5.3027	8.0092	8.3483
OVOL1	9.4417	9.8432	8.9699	9.9844	9.8125	9.6595	9.904	9.4423	9.8222	9.6995	9.8973	9.7037	10.8035	9.4328	10.3219	9.7083	10.076	9.6868	9.7542	10.1059	9.319	10.158	10.2695	9.7607	9.3528	9.9398	10.092	9.5721	9.9573	9.4705	9.7096	10.0805	9.8173	9.6621	10.1316	9.8906	9.7264	9.1564	9.8418	8.8726	9.2753	8.8553	10.2096	9.4774	10.3238	10.6475	10.1211	9.396	9.4686
PCID2	9.9118	9.9822	10.6331	9.3213	9.9358	9.5846	9.9511	10.1434	10.216	9.0809	10.5646	10.0429	9.7393	9.429	10.2228	10.4871	10.4055	9.9553	10.2675	11.4275	10.2185	10.2564	9.9426	10.1409	9.9062	11.2544	10.6806	9.7842	9.8986	10.015	10.256	9.4714	10.6642	10.5752	10.776	9.9133	9.0266	9.4354	10.8193	8.9879	9.4906	9.6305	10.4338	9.3622	9.3108	9.4437	9.7165	9.8475	10.3259
IFI30	10.5003	7.5525	10.1961	12.2768	12.0858	12.4687	12.2313	10.6577	10.2948	10.4614	9.4925	12.7001	9.6431	12.0122	10.0141	11.7619	11.3691	10.9879	12.4413	10.9881	10.7674	11.6361	10.8044	12.146	10.5374	12.2027	10.8313	10.9363	12.3354	10.7294	9.1612	9.5082	10.0969	11.2233	11.3954	10.6908	12.3354	9.6861	10.6513	10.5134	8.7577	10.9992	9.5992	11.727	9.8403	9.9674	11.8041	11.9364	12.2954
ZNF563	6.7336	5.2588	6.0341	5.889	6.1407	5.6307	6.8104	6.2626	6.5783	5.6	5.9454	6.0293	6.2784	5.9941	5.9254	6.272	6.094	5.4272	5.6694	6.3278	5.3915	5.631	5.7841	5.9151	5.6108	6.3532	5.6942	5.6657	6.1879	6.5503	5.7665	5.8712	5.1504	5.3339	6.0896	6.4714	5.4659	5.2358	7.1123	4.9557	6.6662	5.5994	5.9629	4.9676	7.2006	5.8746	5.3749	6.2832	5.6225
ICAM1	8.9462	7.4987	9.5897	10.8314	10.5509	9.792	11.0524	9.72	9.3736	9.5903	7.7716	11.6961	9.1214	10.288	9.0405	11.4471	9.8046	8.8842	10.1958	9.2527	10.1306	9.8864	9.0551	9.0929	9.6458	10.6171	9.9929	10.432	10.8215	8.6461	8.4284	8.9346	7.5815	9.8868	10.2699	8.6673	10.7824	7.8567	8.6204	8.5768	9.1266	8.873	9.2283	10.7168	8.0582	9.3173	9.6804	10.4177	10.9859
ZNF800	9.6127	9.3626	9.3206	9.1442	9.1417	9.1052	9.0844	9.4583	9.8269	9.4504	9.3273	9.7613	9.6022	8.9312	9.8348	8.7919	9.3729	9.5541	8.9261	9.307	9.2234	8.8091	8.8959	8.5535	9.3087	9.7592	9.3928	8.9767	9.0219	9.539	9.4192	10.0017	8.957	9.572	9.9464	9.7261	8.934	8.9519	9.5723	10.0487	9.4795	8.7713	9.3536	8.935	10.2072	9.0143	8.5472	8.7331	9.3091
SLC44A3	10.7692	10.6674	10.5563	10.2919	10.4203	8.5139	9.9473	10.8878	10.8812	10.6039	10.2473	9.7309	10.3298	11.2548	10.4761	10.5026	10.3911	11.5323	10.3972	9.2079	9.8871	10.4843	10.5747	11.0645	11.1554	9.5794	9.2519	9.7386	8.1709	10.4761	10.4794	10.0132	10.8412	10.7824	10.9615	11.1543	8.5029	11.7713	10.8868	11.2545	10.9216	10.9821	11.6943	10.3496	10.3608	9.3671	10.1833	10.3772	10.1987
C10orf54	9.3094	9.0368	8.6458	9.9296	10.0892	10.5259	9.3431	9.0597	8.3711	8.3201	8.4924	9.8812	8.5573	9.4431	8.4187	10.0802	9.3571	9.0419	9.7307	9.0339	9.7057	8.7612	9.1141	9.1231	9.3634	9.259	9.0744	9.2682	9.1643	8.6707	8.7331	8.5857	8.9082	9.1099	8.8801	8.9079	9.1524	8.99	8.9043	9.9346	8.7538	8.6662	9.5905	9.8958	8.1803	9.3518	9.3621	9.1626	9.3237
SNCAIP	9.0327	4.81	4.3378	7.4926	6.2056	6.0964	5.3205	5.8485	6.3105	4.1858	2.4815	5.475	3.5171	8.7032	3.8665	6.1519	7.5658	4.379	6.2829	5.7748	6.3518	7.6158	7.0593	3.6483	9.9266	8.3882	5.0259	3.26	6.968	6.7586	4.7479	8.6355	2.2578	6.5103	8.7151	7.8881	4.1042	3.6098	6.0237	2.8855	8.2558	2.7508	5.8551	4.2547	9.0053	6.3989	5.3027	7.1587	7.9892
EPHB2	13.0507	12.4784	13.0665	13.1655	12.8195	12.4207	12.1131	12.4449	12.5123	11.2743	12.7578	11.9183	12.5925	13.0122	12.4951	12.5604	12.7972	12.5582	13.0866	11.8372	11.9047	11.9346	12.8808	11.699	12.9348	11.6677	11.8651	12.6124	13.5432	13.3305	12.6761	13.1445	10.9942	12.4393	11.7608	12.5792	11.6657	12.3832	12.5186	11.2613	13.0864	12.6089	13.6051	12.5814	14.1401	13.6941	13.3382	11.6502	11.582
SNHG11	8.4452	7.0202	8.3455	8.8321	7.2051	7.9596	8.8419	8.9968	8.1586	6.5745	8.082	7.6848	8.8513	7.6231	7.8111	8.1161	8.5232	7.8519	8.1275	8.1935	8.6606	8.5096	7.795	6.4924	7.8385	9.0258	8.7939	7.488	7.5865	9.0912	8.5064	7.8987	6.753	7.2273	8.7585	7.2739	8.9648	7.1915	8.6748	6.5492	8.2889	6.8694	7.9883	5.9145	7.3678	6.7187	6.9003	8.6072	8.2316
CPNE3	10.902	11.8992	11.1713	11.7633	11.4552	11.5837	11.1221	11.5276	11.4432	11.6253	12.0176	11.403	11.6187	10.7648	11.4874	10.9216	12.5002	12.0646	10.4849	11.8517	11.3363	11.846	12.162	11.7101	11.401	11.4951	11.1879	10.3999	11.1724	11.3163	11.8643	10.45	11.4229	11.7949	12.2004	12.3044	11.4813	10.9393	12.3113	11.6179	11.1974	11.491	11.3278	11.5897	11.2842	10.9975	10.908	11.6339	12.0278
INTS8	9.6852	10.4352	9.6824	9.9649	10.2845	9.8205	9.791	10.7724	9.8211	9.9162	10.2626	9.7503	9.9042	9.3316	9.8917	9.8206	10.6504	10.2181	9.3716	11.0787	10.0889	10.6484	10.8952	10.6605	9.9666	10.2134	10.0042	9.5232	10.5096	9.8949	10.8379	9.6868	9.7549	10.1323	10.49	10.5413	10.3742	9.8365	10.6186	10.1145	10.2286	10.7012	9.7549	10.6011	9.9744	9.9388	9.8326	10.6001	10.5769
KIF3B	11.1679	10.5034	11.943	11.7405	10.4213	11.0516	11.6326	11.4976	11.4975	10.6829	11.1127	11.402	12.406	10.6579	11.6601	11.4636	11.527	10.1756	10.6805	10.5208	12.1861	11.2266	10.4666	9.7807	11.0116	10.6865	11.3821	11.2242	11.403	11.3805	10.8474	11.6146	9.5597	10.1829	10.787	10.2016	10.8113	10.3434	10.3392	10.6419	11.3536	10.4863	12.0286	10.7834	11.9262	10.8225	10.5895	10.9146	11.2545
REPS2	7.3908	10.3916	9.0261	10.113	10.1304	8.9989	8.238	9.5622	10.2045	8.7069	9.7239	8.1683	10.0238	9.6045	10.1031	9.2272	9.237	9.5373	9.5287	10.0061	8.861	8.8194	9.081	8.9984	9.3023	8.3719	8.7318	9.3426	8.0693	9.7366	10.0236	10.0562	9.2244	8.6232	9.2438	9.6706	9.075	9.8765	9.2177	9.7754	9.6082	8.5049	9.6678	9.6497	8.7391	9.9597	8.5742	9.3554	8.6609
ANKRD56	8.5369	8.2943	7.3789	8.6051	7.0418	7.7689	8.016	7.8523	8.1248	8.0213	7.9781	8.1315	8.8855	8.5671	8.6057	8.0066	8.2081	7.9785	8.633	8.2251	7.1396	7.7353	8.3935	8.1468	8.2166	7.9771	7.9144	8.4939	8.027	8.4919	7.3711	8.276	7.8084	7.2324	7.5683	8.3374	7.4546	8.0382	7.8994	8.4742	8.7749	6.6149	8.6924	7.3183	9.2987	9.1742	8.3374	6.8193	7.1761
LEFTY1	10.4477	12.3961	8.207	11.7194	12.2694	12.9925	9.5457	10.1851	12.5203	5.4991	6.5889	10.5377	8.4861	13.9053	11.2097	10.6111	11.7983	9.3093	9.4548	11.9835	9.5946	11.8649	12.3982	4.4384	14.602	12.3257	10.0416	11.9401	8.3988	12.0343	11.3288	7.5971	10.7817	12.6268	12.1952	12.0683	5.1521	14.063	11.4994	13.2204	13.5628	8.0904	4.2919	4.5421	8.7315	3.8869	3.9708	12.6321	8.206
TOP1MT	11.3137	11.3589	11.1422	10.5786	10.3286	10.1209	9.5328	11.7554	10.589	9.7783	10.8099	9.9587	10.5155	10.0239	10.722	10.3675	11.0779	10.4749	9.713	9.7715	10.6641	10.217	11.2093	9.7725	10.1085	10.4997	10.5815	10.1379	10.748	11.3446	10.8189	10.3122	8.7333	8.8265	10.8545	11.3448	10.2548	9.7336	10.6658	9.248	10.6268	10.4236	10.2456	10.0904	10.1378	9.8364	10.2187	10.9501	10.1008
TMEM194B	6.4035	5.6644	6.2446	5.5501	6.4998	6.3873	6.144	6.7953	6.1116	6.7804	6.6266	6.3428	5.6743	6.2133	5.3153	6.4205	6.3704	6.7057	6.1059	6.4826	5.4349	5.6962	6.2908	6.3438	5.8906	6.468	6.0311	5.5647	6.9443	6.6024	6.5197	6.2601	6.215	6.1641	6.6443	6.1559	6.6096	7.8182	6.1227	6.2312	6.5205	7.5393	6.5517	6.0581	7.0346	6.6882	6.6971	6.1745	5.8603
TIGD4	4.6261	3.7473	5.6363	4.1029	2.992	3.7155	5.1642	4.6631	5.7153	3.818	4.9803	5.0512	4.2694	3.5936	4.2069	4.8246	5.1348	4.1231	5.5078	5.2747	4.0698	5.1251	3.5983	5.7481	4.6516	5.0824	4.5417	4.8087	4.5274	5.3248	4.8146	3.9924	4.0117	4.1533	4.6475	4.4152	3.8031	4.5806	5.3063	3.5683	4.7712	4.0492	4.5208	3.9358	4.5083	3.2401	1.3326	3.2448	4.6173
ARHGAP19	7.3699	8.1495	7.8256	7.8164	8.0287	7.7539	7.8969	7.5499	7.5804	8.7012	7.6992	8.089	8.4247	7.7236	7.8625	8.6909	7.8536	7.6751	7.8968	8.1053	7.727	6.9515	8.1079	7.3151	7.5238	7.0606	7.8266	7.3765	8.685	7.8171	6.6894	8.6812	8.478	7.2947	6.5333	8.0263	7.7934	7.2217	6.9492	7.7357	7.1741	8.8667	8.6625	8.8441	7.703	8.3955	8.1393	7.8802	7.4433
PAAF1	8.8856	7.7546	8.9817	9.1289	8.0002	8.8424	8.8432	8.975	9.4254	8.3385	9.3364	8.5615	8.4838	8.847	8.9323	8.6519	9.1578	8.7104	8.8704	9.2445	8.9232	8.9292	8.2814	8.5766	9.2508	9.5592	8.0419	8.9767	8.5102	9.1332	9.032	8.246	8.5688	9.301	9.8919	8.327	8.1685	8.9036	9.4867	6.4578	8.6856	8.1259	9.3089	7.1618	9.3299	8.7716	8.8411	8.4149	8.7145
DPEP1	12.0163	12.1165	12.7683	12.2163	13.0321	11.2927	11.6447	13.5465	11.6166	4.4246	13.1717	6.6595	12.7587	9.4783	11.4003	11.592	13.0291	5.3092	13.7964	14.0317	8.4676	13.27	13.871	11.6436	13.4687	12.3263	10.3628	10.7991	12.5101	12.8368	12.5123	11.4003	9.9835	6.2835	11.8414	11.0423	2.5508	12.4146	14.3278	6.9505	12.9539	12.6392	14.4682	10.1439	11.9717	12.2691	11.6968	11.5452	8.9729
RHBDF2	10.3728	10.1051	8.9759	10.249	9.4829	9.9975	10.0161	10.2048	9.0888	9.5703	9.7642	10.2998	9.4088	10.1323	9.6146	10.0601	10.5383	9.7698	10.1645	9.0529	9.8588	9.2565	9.2645	9.5022	8.9756	8.9519	10.1042	9.6839	10.4777	10.3939	9.3106	8.3151	10.4749	9.735	9.5422	10.0852	9.1372	9.4215	9.0365	9.1263	9.4448	9.8556	9.49	10.4891	9.1611	8.9547	9.5589	9.9124	9.0959
PPP1R3D	8.1614	8.0653	9.275	8.623	7.8401	7.9318	8.5943	9.5399	9.0533	6.9994	8.5046	9.0535	9.7792	7.681	8.9885	8.1161	9.0283	7.1986	8.3586	8.7788	7.9575	8.5304	8.7433	7.2119	8.3381	8.7414	8.8565	8.0859	8.2906	8.333	8.2082	8.3796	7.5491	7.0663	8.6485	7.7154	6.5105	6.7204	8.45	7.7908	8.4113	6.6447	9.5343	6.8028	8.6778	7.9448	7.2417	9.0285	8.5107
HCG18	9.1207	8.9576	8.5725	8.7775	8.7405	8.3883	8.897	9.3475	9.053	8.1181	8.8438	9.3952	8.8941	8.6623	9.2876	8.62	8.3632	8.6058	8.2768	8.5645	9.1734	9.0881	8.1192	8.0487	8.4852	9.1006	9.3079	7.981	8.3563	9.3415	9.5802	9.2238	7.9084	8.6956	8.8933	8.7288	8.4412	8.7112	9.0223	8.4221	9.3391	9.093	8.7329	8.4468	8.5757	8.3143	8.1744	9.6475	9.2606
SRL	3.7103	4.4244	2.1481	4.3895	4.2889	4.5251	0.597	1.6837	1.9933	4.4786	3.4167	2.9623	2.017	3.4385	3.1315	3.9992	2.2769	1.2924	4.1028	2.8214	3.0455	1.7183	1.963	2.1032	1.5904	0.9761	1.5148	1.8375	3.378	2.3826	2.2681	2.5782	2.1076	3.8337	3.4829	4.0607	2.084	2.6076	2.2321	3.3141	1.9892	2.2277	2.8049	6.5412	0.5301	2.7027	3.7714	3.0616	3.6749
SERINC3	11.1956	10.6078	11.6479	12.9017	10.9956	11.964	11.623	11.8973	11.7868	11.0164	11.7787	12.0704	12.3066	10.7401	12.2364	11.8255	12.1249	10.7622	10.8524	11.5838	12.4791	11.3396	11.5987	11.1402	11.2394	11.2145	12.3967	10.7998	11.0747	12.2453	11.8328	11.5761	10.6975	11.1782	12.049	10.8468	11.4543	11.483	11.2254	11.5765	11.5455	10.7497	12.4817	10.8972	11.483	10.9326	10.8629	11.3643	11.7761
RIN1	9.2092	8.5632	9.333	8.8825	9.0272	8.8787	8.426	8.4259	7.8438	9.3234	9.1445	8.3068	9.3761	8.5026	8.3205	8.9623	9.0792	8.1255	9.3741	9.1442	8.8808	9.0313	7.8514	10.1583	8.918	9.034	8.517	9.5064	8.3278	8.2965	8.7445	7.6784	8.9011	8.2695	8.4004	8.7954	9.1687	8.47	8.1982	7.9853	8.4883	7.8236	7.8205	9.3806	9.0994	8.9947	9.5106	8.5231	8.1592
RNF44	11.7202	11.0241	10.6542	11.2003	10.6906	11.381	10.6857	11.7052	10.3397	9.4986	10.7625	11.2258	11.5186	11.2689	11.5932	11.1888	10.2999	11.2201	10.8397	10.8772	11.5343	10.3671	10.9409	10.0421	11.0043	10.0882	10.6057	10.5829	10.7795	11.9373	10.5927	11.9315	10.4954	9.8472	9.9094	10.7906	11.4535	11.529	10.7265	10.8304	12.1708	11.2825	10.8821	10.5676	11.1993	11.1164	10.6657	11.1798	10.4403
NLRX1	8.6172	7.9718	7.7026	8.4153	8.7757	8.9033	8.0074	7.8729	8.1936	8.6668	7.9457	7.6524	7.9982	9.1485	7.4048	8.4539	8.279	8.4916	9.2303	8.7103	8.1476	8.3437	8.5013	8.6415	8.4285	8.4215	7.5112	9.0544	8.3958	7.7672	8.265	7.1242	8.5453	8.4536	7.8831	8.6673	7.7757	8.389	7.4885	8.6793	8.3261	7.8874	7.3937	8.8242	8.8708	9.2863	9.0359	8.0651	7.4433
DARS	11.1088	10.8134	11.3956	11.0879	11.3304	10.7382	11.4641	11.1707	11.7293	11.1852	12.2937	11.2124	11.0171	10.7668	11.0817	11.1462	11.3051	11.2019	10.8021	11.6902	10.6411	11.1563	10.9992	10.5538	11.4167	11.722	11.2945	10.601	11.4667	11.4216	11.6773	10.9211	11.2134	11.356	11.5177	11.1751	11.0223	10.8485	11.8464	11.1921	11.8082	11.3549	11.6428	10.4963	11.2074	11.0087	11.2033	11.6502	11.6251
FNBP1L	11.3433	10.6219	10.9712	10.7375	10.954	9.8188	10.3219	10.8845	11.412	11.1842	10.6217	11.0241	10.9036	11.276	10.8045	10.6732	10.51	10.7045	10.3627	9.7426	11.0448	10.6653	10.5354	10.5153	11.0189	9.6916	11.0434	10.5382	10.5269	10.9205	11.315	11.4246	9.8685	9.8143	10.642	10.6099	10.1976	11.2179	10.7065	11.1489	11.6585	10.2029	11.7601	10.7475	11.5424	11.1445	10.4798	11.2664	10.7825
TRPC4AP	11.7973	10.7946	12.4239	12.5542	11.3036	11.7758	12.3814	12.214	12.054	10.9276	11.7899	12.0408	12.5062	11.1217	12.2225	12.2789	11.9387	11.0342	11.5851	11.5361	12.3454	12.137	10.9897	11.0956	11.5909	12.3715	12.497	11.6344	11.3375	11.865	12.1493	11.7067	11.1626	11.0004	11.7729	10.8729	11.0871	10.9268	11.7901	10.9587	11.7583	11.0407	11.5998	10.8221	11.7376	11.2491	10.925	11.5116	11.7929
ZMYND8	11.4511	10.2359	10.2569	10.8773	10.1428	10.5992	11.3303	11.4885	11.3722	9.6386	10.9927	11.132	12.2419	10.3627	11.4917	11.0199	10.8447	9.9462	10.2837	10.3796	10.8873	10.5306	10.5843	9.0929	10.0577	9.7752	10.5442	10.1865	10.8929	11.4783	10.9784	11.9041	8.3098	9.2284	10.5026	10.0821	11.0784	10.5998	10.6006	10.5065	11.884	10.5499	11.4147	10.1445	11.8986	11.2039	10.149	10.3748	10.4831
IMMP2L	8.0447	6.7612	8.081	7.164	6.744	7.4729	6.1647	8.2821	8.4972	6.9901	8.2265	7.1203	6.7268	6.455	7.1209	7.3393	7.4316	7.5167	7.2093	7.6837	7.3505	7.5851	7.1356	7.2331	7.3918	8.399	6.9711	7.8243	6.3771	8.2824	8.7025	6.2997	6.4516	6.267	8.4141	7.6831	7.3148	7.0768	8.4929	6.943	6.9399	7.0353	7.6082	4.4055	7	6.8577	6.9185	7.4752	7.6263
ENTPD5	8.5553	8.9375	8.2611	9.308	8.2702	8.8916	8.3902	7.6352	8.8741	7.8799	7.8539	8.6862	9.0735	9.407	9.167	8.1739	9.052	8.6511	8.7751	10.0578	9.4869	7.2486	9.0994	7.0298	9.245	8.4396	8.7788	8.192	8.7315	7.7067	8.0943	10.3031	5.9684	8.8854	8.3295	8.4703	6.3817	8.9102	7.8992	9.6615	9.9433	6.6908	8.4023	7.5618	10.8283	9.8939	9.0515	7.9474	7.7223
IRF1	10.3453	9.4018	9.8456	11.3291	11.2232	10.3206	11.5967	10.8008	10.0168	10.8844	10.0507	12.3681	11.2251	11.5403	10.4629	10.7335	11.1772	10.831	11.6014	10.2637	10.3992	11.9893	10.2962	11.0117	10.4357	12.6475	11.1613	12.0136	12.1184	10.837	9.9388	10.1134	11.1104	10.917	9.9665	10.4878	11.0683	10.0078	10.9198	10.5378	9.7291	10.7989	9.3567	11.1394	9.8485	10.8571	10.7863	10.1935	11.6628
ARFGEF1	11.0897	11.5542	10.6944	11.3205	10.22	10.8785	10.2928	11.7905	10.6844	9.9318	11.2426	10.7896	11.4633	10.4749	10.879	10.5958	11.8177	11.2361	10.204	11.5743	11.1932	10.7811	11.3846	10.72	10.4843	10.2448	10.6893	10.3082	10.7236	10.8949	11.1208	10.6547	9.8112	10.3604	11.3807	11.26	10.1285	10.8082	11.075	10.9778	10.957	10.9839	11.2542	10.8401	11.2517	9.9881	10.3313	11.3214	10.9897
FAM92A1	8.018	5.7255	8.07	7.5098	6.6405	7.7659	8.0102	5.8294	6.7594	7.1062	8.3866	7.9131	7.4737	7.3136	7.3882	7.7619	8.3824	8.4484	8.0093	8.5156	8.3853	8.7898	6.3688	8.5366	7.3246	8.4617	7.9581	7.2316	6.5817	7.3762	7.4361	6.2467	7.7808	7.5609	8.0884	8.5106	7.4722	7.6994	9.2048	5.5935	7.9214	8.3986	6.2918	8.1925	5.7625	7.4092	7.7456	8.298	8.6419
AVL9	9.7847	9.2266	9.6685	9.8142	9.0739	9.6213	9.3015	9.5095	10.3702	9.4689	9.3601	10.6863	10.164	9.0829	10.1418	9.3667	10.2266	9.417	9.9886	9.5525	10.3607	9.7201	9.7252	8.9089	9.0288	10.425	9.9663	9.4114	10.0564	9.8918	9.7606	9.8727	8.8708	9.5695	10.2972	9.4994	9.4065	9.0257	9.7403	9.7744	9.7996	8.9347	10.1354	9.2699	10.3298	9.5994	9.0608	8.571	9.9748
IGF2BP3	8.0709	2.4294	3.583	2.5497	2.8131	3.3205	8.3533	3.1282	9.1911	4.1194	3.4839	10.0286	2.8268	7.3467	2.5003	4.8688	6.0104	4.5374	7.4056	2.9883	2.5098	2.4805	1.963	6.5692	2.3284	3.5408	6.3486	5.3387	7.2687	2.834	2.3898	8.1909	4.1716	8.101	4.8228	3.5183	5.0382	3.8832	3.2408	2.6116	2.6069	9.8202	2.9975	4.3766	2.5569	4.2479	6.3663	3.9196	8.117
SLC43A3	7.5445	6.8913	10.406	9.2166	9.6874	9.5374	8.7518	6.7064	8.6427	11.1868	6.3665	9.1839	6.8946	8.3147	9.1451	8.9521	7.6267	7.1553	8.0685	7.6529	7.8253	7.8079	7.5205	7.4928	9.5242	8.1735	7.213	6.741	8.7979	6.8762	5.5999	6.8606	6.648	7.3068	10.7036	6.8293	11.0928	5.1556	6.5132	6.559	7.9929	7.335	9.6419	11.8114	6.144	7.4061	7.9004	8.8473	8.8084
C20orf4	10.3864	9.6598	10.8271	10.4167	10.0045	10.5193	10.9985	10.7496	11.0786	9.5196	10.702	10.7005	11.3375	9.7823	10.5264	11.1278	10.9578	9.9398	10.4314	10.5954	11.0605	10.8639	9.9832	9.5217	10.395	10.8792	11.3045	10.2351	10.2681	10.9208	10.7657	10.0829	9.6685	9.9995	10.8638	9.7526	10.2141	9.6817	10.818	9.5833	10.4045	9.7629	10.7612	9.3806	10.3021	9.8893	9.5206	10.6803	10.4579
PARM1	12.5598	12.8212	11.3112	12.2364	10.7948	12.0143	11.6617	11.798	12.398	9.6056	12.165	13.0513	12.3904	12.4064	11.2792	10.8891	12.2647	12.0377	11.0704	12.647	12.224	11.4829	12.0285	12.2668	11.5359	11.6418	12.0123	11.8423	11.6952	10.6859	12.0255	12.2963	10.5709	11.8436	10.7169	11.8317	10.6172	13.3694	11.8153	13.6548	12.5023	11.2632	13.0509	12.0969	11.6566	12.3146	12.6908	9.7851	9.1686
FAM115C	6.1552	7.5813	4.4495	7.2108	6.7379	6.2907	6.6336	5.3083	6.1886	7.108	5.0431	7.4183	6.2899	7.7801	4.8877	6.1048	6.81	7.1545	6.4884	6.6745	5.7156	6.7876	6.1149	7.1447	5.851	6.8046	6.3254	5.9033	6.8941	5.9105	5.3945	5.5142	7.2576	6.0863	5.7563	6.908	7.5047	5.8282	5.9181	7.4389	5.9045	5.6039	6.4932	7.4706	4.2896	5.9636	5.8104	5.9759	6.6609
AGR2	14.2054	12.7871	12.834	12.7832	11.5887	13.3011	13.2415	11.3298	13.0822	15.5461	11.6382	13.0179	11.5654	14.3645	13.1956	12.2366	14.0527	15.8052	14.1047	12.9847	13.6748	13.7506	12.8723	16.194	13.2651	13.7268	13.284	14.0354	12.8411	13.0138	14.6587	13.5333	15.8826	13.7117	14.5422	14.9487	15.0048	14.8741	13.0979	15.4206	12.2768	15.7432	12.6842	15.6512	12.2996	14.682	14.9066	12.1098	13.7286
SLC9A1	10.1379	11.4009	10.3086	10.7673	9.9795	10.6022	9.8633	10.2356	10.0647	10.6458	8.432	10.6436	9.9915	10.3634	10.7661	10.1036	10.3734	9.7554	10.6229	9.3305	11.2779	8.8866	10.6902	10.9161	10.0346	8.9894	10.1482	10.7925	10.6585	9.7743	9.9238	10.3365	9.7016	9.5837	9.588	10.397	10.3694	10.8421	9.11	11.5482	9.9233	10.2439	9.6819	11.3098	9.9244	11.1733	10.3632	9.6536	9.7915
TWSG1	9.0499	8.7922	8.3505	9.8038	10.065	10.027	10.0878	8.31	8.7929	10.4178	8.5465	9.5648	8.6493	10.1488	8.9231	9.0405	8.4354	9.9989	9.0622	8.7731	9.0975	9.2292	8.6069	9.8057	8.7529	9.063	8.3491	7.4277	9.1592	8.1563	8.5607	8.5844	10.5847	9.7185	10.4906	9.7786	9.2387	9.889	9.906	9.6399	9.1123	9.5477	9.12	10.1108	9.2225	9.1352	9.4975	9.2801	10.8604
TGIF2	9.7123	9.0104	10.629	10.3349	10.2317	9.7938	10.7906	10.5742	10.2292	8.467	9.3943	10.5266	10.9032	9.4413	9.8851	10.395	10.102	9.2711	8.9216	10.0383	9.9666	10.1236	9.3783	8.4693	10.0099	10.2491	11.1753	9.34	9.68	10.955	10.4191	9.4095	8.2008	8.7285	10.6341	9.2796	9.5612	9.277	9.6213	7.433	10.6553	10.3451	10.2564	8.9847	11.1057	8.5001	8.7072	10.1541	10.6014
RPL22L1	10.3511	10.9887	8.6334	8.0546	8.9427	8.6541	9.3533	8.83	8.4275	11.8779	12.5062	7.8121	7.6435	9.3885	7.8864	9.3237	8.6629	10.4992	10.234	10.8931	8.741	11.8807	9.1166	12.6045	11.0032	10.8295	8.6761	10.6641	9.152	9.1778	10.2654	10.962	12.7415	9.7843	8.1247	9.8844	11.7348	9.9645	10.8456	8.717	10.1823	10.1321	7.6482	11.718	10.4353	9.7418	10.4721	11.6382	9.8125
TM9SF1	10.3544	10.1961	10.0854	10.6251	10.3805	10.2531	10.4038	9.3046	10.4342	10.808	10.5753	10.0948	9.4575	10.4875	9.5825	9.8687	10.6684	10.4709	10.6294	10.7355	10.3019	10.5954	11.1475	10.8771	10.7148	10.4091	10.2453	10.4611	10.4533	10.391	10.3622	10.0882	10.5419	10.4454	10.639	10.399	10.3303	10.884	10.1921	10.6146	10.3108	10.5048	9.8748	10.3158	10.3697	10.4025	10.388	10.4927	10.5847
ITGB7	7.9206	8.8228	5.445	7.4127	8.8645	8.5932	7.9929	5.8294	5.8912	8.3674	7.7028	8.4332	6.5504	9.304	6.3733	7.5744	7.6511	8.4161	7.9318	7.9796	6.389	7.3174	7.4742	8.9528	7.6988	8.3226	7.2662	7.2921	7.1657	5.8791	6.7812	7.0135	7.5197	8.0466	5.8209	7.9971	8.2501	9.5279	6.4536	8.0837	5.6256	7.1395	6.4401	7.863	6.06	7.3058	6.8631	6.0197	7.3212
TOP3A	8.4478	8.7585	8.1628	8.6581	8.4327	8.4578	8.9473	7.7852	8.3637	8.9292	7.6814	8.418	8.225	8.7307	8.6013	8.1389	8.1161	8.3493	9.004	7.9571	8.3116	8.9825	8.2173	8.2726	8.8251	7.6968	8.5388	8.5228	8.2792	7.9836	8.4583	9.212	8.6542	6.6815	8.3274	8.3555	9.647	8.6745	7.8002	8.163	8.6171	9.4649	7.9279	9.229	9.0519	9.2493	8.9019	8.607	8.2089
LOC80054	7.0343	5.8031	8.2467	7.4621	6.4849	6.2661	6.8749	7.7633	7.5046	6.5349	6.3575	6.7041	7.4013	7.9946	6.7305	7.825	7.2836	7.6819	7.4359	6.3962	7.1741	6.7877	6.905	6.9162	7.1998	6.9064	7.9545	7.3464	7.1283	7.5307	6.5461	7.7752	6.1778	6.4013	7.3525	8.0327	7.2901	6.5504	7.0733	6.6718	7.2076	6.0551	7.2639	6.5412	7.5978	7.4969	7.0837	6.304	6.6674
TATDN1	8.9119	8.9349	8.6158	8.7129	8.5657	8.4615	8.0074	9.4004	8.6116	8.9219	9.2605	8.0402	8.489	8.005	8.6758	9.0308	9.5883	9.3577	7.9916	8.7163	8.6956	9.2336	9.0233	8.9528	8.7783	8.9921	8.1114	8.1461	9.2683	9.4019	9.7176	7.5449	8.4742	8.9163	9.9052	9.8302	8.2855	8.324	10.0293	8.2534	8.8311	9.7347	8.8253	8.5014	8.7746	8.1434	8.804	9.348	9.2861
C14orf49	3.9091	2.613	3.311	5.2965	4.6503	4.6849	4.7626	2.2844	3.8282	4.766	2.1909	4.3873	3.5171	4.0336	3.5691	5.1272	3.9013	1.2924	4.2118	3.6171	3.9151	2.9766	4.5071	3.5836	5.1206	3.2786	5.1316	4.4608	4.7186	3.3498	2.6062	3.785	1.2741	3.9205	2.9894	2.4977	1.8874	1.6031	1.8646	4.2876	3.4833	2.4601	3.6412	5.1666	3.3047	4.07	5.2652	2.6059	4.3099
GNS	11.6842	11.3891	11.2364	11.9279	11.4947	12.0052	11.5033	11.3019	11.1608	11.3078	11.1617	12.3134	11.0074	11.4479	11.5598	11.6114	11.5794	11.4139	12.0787	11.016	11.8101	10.8334	11.6721	11.3314	11.0524	10.7515	11.607	12.052	11.3362	11.0442	11.4216	11.2292	10.9194	10.6537	11.3521	11.0604	11.8526	11.0425	10.7567	11.5264	10.8244	12.0946	11.6706	11.4372	11.5709	11.3266	11.1921	11.2474	11.5407
MYB	10.6233	10.3558	10.4234	11.7272	11.4006	10.3909	10.8377	10.3016	11.0475	10.4762	11.3123	10.7586	11.1767	10.86	11.1017	10.5402	11.2055	11.3866	10.4244	10.9593	10.1872	11.2682	10.68	9.5055	10.63	10.3527	10.7966	10.288	10.8034	11.6429	10.5003	11.9068	10.8927	11.2038	10.7001	11.1543	10.244	9.9733	10.8087	10.4575	10.8971	11.1027	11.5968	11.2689	11.8695	11.5973	11.5066	11.4097	10.86
ZNF774	6.0817	6.3731	4.9316	5.889	5.7261	5.5078	6.5902	6.0976	6.3183	5.3331	5.7813	4.5356	6.2784	6.0353	5.3973	5.1453	6.0528	6.7124	5.1902	5.8526	5.7869	6.3264	5.9285	5.1092	7.0058	5.5821	6.0036	6.2164	5.2234	5.2686	6.2411	7.4514	4.8993	5.8361	6.1659	6.4234	4.6914	6.7683	5.4175	6.2188	6.8684	5.178	6.5517	5.5885	6.9899	6.4052	5.4097	6.5326	5.0088
SPRYD3	10.5591	10.4858	9.9872	10.437	10.3208	10.5752	10.2624	10.1775	9.8051	10.2455	9.781	10.4163	10.3555	10.5269	10.6236	10.4274	10.3859	10.169	10.9159	10.5208	10.6833	10.1661	10.505	10.4952	10.1164	10.1129	9.8598	11.2602	10.3696	9.3247	9.8932	9.8334	10.7531	9.997	10.1668	10.072	10.6821	10.5951	9.5693	10.5141	10.1643	10.8161	10.0367	10.4984	10.1925	10.437	10.2886	9.8954	10.1008
KLHL31	5.6943	5.2804	5.1673	4.6143	5.5622	4.4136	4.5705	6.3864	5.0232	3.6399	4.6978	3.7146	5.0948	4.0304	4.3745	6.2877	5.1261	5.9045	3.5498	6.3162	5.1131	4.9295	4.7117	3.7514	4.1868	4.8567	5.5605	3.0286	4.3299	5.5449	5.7864	5.4328	3.3372	4.1806	3.772	4.3806	3.965	5.622	5.2513	4.4394	5.5905	5.3464	5.3807	1.8173	4.1751	3.0069	2.2328	4.8607	3.4532
RARRES3	7.7202	5.5339	6.9367	8.39	9.4091	8.5297	8.9799	6.9899	7.6153	9.5546	7.1917	10.0946	8.0322	9.8083	5.9885	8.4078	8.1796	6.928	8.678	7.5764	8.1389	10.6432	8.4819	10.2438	7.5825	11.5566	7.1949	10.2865	10.1799	8.1329	5.8216	5.4585	8.4703	10.44	7.7653	9.1602	8.4348	7.5268	8.2467	7.2215	5.9367	8.3305	6.3809	10.7322	5.3563	7.9209	8.9216	8.2208	9.3237
NCKAP5	8.8588	5.4639	6.7561	5.4994	6.8808	4.4677	7.1598	4.4606	5.0605	5.5754	7.2982	6.8528	5.8259	6.2604	4.7758	5.5903	5.2668	4.6248	7.7925	6.2883	4.4255	6.0752	4.6802	3.2082	7.2194	4.5388	3.0756	3.1939	5.8628	6.0473	6.1833	6.2399	0.9602	6.2835	3.6518	4.5643	6.9988	5.699	6.4361	5.1499	8.3451	2.4601	4.3548	3.1689	8.2764	6.4483	4.2648	5.0293	3.8021
ZSWIM1	8.7381	8.1156	9.0089	9.1093	8.5264	8.7892	9.2527	9.2913	8.819	7.7738	8.4573	8.0623	9.5001	8.2285	8.84	8.7423	9.405	8.1003	8.6969	8.753	8.3779	9.1336	8.9047	8.1013	8.7502	8.7101	9.4086	8.1395	8.1231	9.6932	9.2109	8.6749	7.7777	8.1844	8.9039	8.2493	8.2059	8.3055	9.0624	7.34	8.9248	7.6842	8.4108	7.5975	8.4731	7.9383	7.9004	9.144	8.2898
MED30	7.6867	7.6639	7.6295	7.8539	8.1108	7.8526	8.0665	8.6727	8.1093	7.5959	8.6005	7.5619	8.3895	7.4159	8.0622	8.4375	8.8185	8.578	7.7419	8.8885	8.1367	8.9373	8.9462	8.4888	7.5915	9.0888	8.0453	7.78	8.2369	8.0664	8.5768	7.643	8.7914	8.5246	9.0357	8.6775	7.8178	7.6636	8.8459	7.2215	7.6035	9.3255	8.7996	7.7264	7.4072	7.5906	7.5989	8.7747	8.5338
ADK	8.619	9.09	9.102	8.2436	8.9235	7.5545	9.4239	8.9184	9.2867	9.1533	9.8343	8.6825	8.4446	8.1865	8.544	8.9876	9.1615	8.0824	9.226	9.1552	8.3723	10.3616	9.0938	8.8011	9.8806	9.884	8.6045	9.0345	8.9026	8.9775	10.0318	9.5134	9.2571	9.3796	9.0697	9.2917	8.4006	7.3623	10.6956	7.7825	8.4059	8.9371	9.1264	8.503	9.5518	8.6303	8.9485	9.284	9.7625
C14orf43	9.3203	9.6598	8.7915	9.9264	9.8236	9.8779	9.6134	9.3609	9.2749	9.8168	8.432	9.2117	9.4975	9.9701	9.7547	9.4609	9.4473	9.4363	9.1157	9.1185	9.3608	8.0466	9.6698	8.5682	8.9216	8.2716	9.3051	8.919	10.004	9.234	9.3496	10.3902	8.5471	8.4017	8.5216	8.5558	9.0722	9.8866	8.0679	9.7241	8.9816	9.2076	8.6247	9.9495	10.1727	9.8416	9.6937	9.2827	8.7855
MRPS33	10.1441	9.8154	10.1468	9.5241	9.6396	10.2172	9.9094	10.5292	10.8077	9.5357	11.1227	9.9025	9.9597	9.3455	10.5848	10.1242	10.603	10.2858	10.2654	9.7071	9.9388	10.5633	10.2502	10.6708	10.1902	11.3973	9.7675	10.3352	10.1667	10.8841	10.9421	9.1699	10.8837	10.8753	10.9923	10.8916	9.6373	9.3769	11.7075	10.1008	9.8602	9.4914	9.904	9.761	9.8191	9.8247	10.3147	9.7533	10.0703
CSNK1G1	9.2533	8.724	8.1028	8.4513	8.9372	8.6969	9.0762	8.8141	8.8204	9.4248	8.5891	8.5974	8.9567	8.9952	8.547	8.315	8.8639	8.7627	8.5437	8.4184	8.1883	8.7627	8.7104	8.8431	8.5893	7.81	7.5402	8.7554	9.1056	8.8858	8.8141	9.1357	8.5489	8.5315	7.7653	8.4448	8.8094	8.8959	7.79	9.0535	8.7324	9.1506	8.9901	9.1241	9.2585	9.3688	9.1145	8.8544	8.3535
PCSK9	8.8345	10.5099	6.9367	8.8742	11.4758	8.7415	8.8057	8.8578	9.523	10.8694	9.6949	7.8494	8.2806	11.8392	11.5315	9.0751	10.1283	6.2178	9.404	7.6958	7.6857	11.0365	10.1303	10.014	10.6846	8.1393	9.7696	11.2093	11.8671	6.5444	10.4901	10.1371	10.3701	10.1569	9.8021	6.2797	8.8454	7.638	8.7286	9.2928	9.9017	11.2758	6.5594	11.9327	9.8472	12.4921	11.6286	8.7503	9.8543
CNTROB	9.2021	10.295	8.829	9.1037	8.8311	8.9473	9.0387	8.8492	8.6564	9.2917	7.7342	8.7868	8.6446	9.824	8.9907	9.0186	8.3845	9.5531	9.4088	8.5742	8.9521	9.1605	8.8915	9.0321	9.3314	8.7879	8.7276	9.0368	8.991	8.9147	9.1562	9.8966	9.6617	8.9438	8.8104	9.2729	9.7163	9.6186	7.9089	9.4407	9.505	9.9223	8.762	9.3595	9.4819	9.6971	9.9314	9.5713	8.9576
SFXN3	9.6242	10.5997	9.3588	10.3449	10.3249	10.5959	9.4758	10.6876	9.3874	9.8325	10.1031	9.8007	9.7386	9.7722	8.9763	10.3525	10.1413	9.6851	9.6344	10.026	9.9741	8.5985	9.663	9.8991	9.7931	9.026	9.9062	8.6014	9.9502	10.07	8.6334	8.4604	9.6959	9.0784	10.1916	9.5063	10.2246	9.3602	9.8401	9.3922	9.8469	9.4481	9.5527	9.9624	8.3568	9.3752	9.5723	10.2227	10.7012
KDELR3	8.4852	9.2527	8.4698	9.4245	9.1009	9.4649	9.0885	8.485	8.5539	11.1183	9.0644	8.7171	8.9466	9.3414	8.2904	9.6525	10.2318	10.8826	9.0922	9.4309	10.2304	10.2047	8.7465	11.0391	9.4356	9.7092	9.2012	8.9852	8.4046	8.2983	9.4958	8.1464	11.1388	10.5246	9.9963	10.5762	10.0909	10.755	9.8184	11.596	8.8122	9.0281	8.383	10.929	8.2022	9.8854	10.2174	8.8259	10.1208
IFIT2	6.9911	5.231	6.9448	9.2335	7.4992	8.7461	8.0102	5.8434	6.7015	7.0359	6.2065	8.6601	7.0353	7.4918	5.9885	7.9173	7.584	5.2736	6.8249	7.3574	8.4883	8.0565	7.5243	6.4012	7.0415	7.3052	7.8068	5.794	7.8338	7.2329	4.4728	5.9058	5.506	8.3263	6.5619	5.0924	5.5178	5.6704	5.5696	6.8097	6.4867	5.2879	6.8798	8.9717	6.5986	7.3324	6.5722	8.6299	7.8191
DCAF13	10.2269	10.8235	10.2987	10.4515	10.3357	9.9237	10.2057	11.2141	10.3758	10.0655	11.0481	10.0288	10.4153	9.6288	10.5933	10.5703	11.2212	10.5749	9.6677	10.8632	10.6665	11.2579	10.9925	10.6822	10.1385	10.6845	10.4595	9.854	10.697	10.142	10.9249	9.7841	10.1367	10.4738	11.6872	11.1767	10.2595	9.8073	11.6006	9.4962	10.3087	10.7661	10.686	10.4963	10.3998	9.8613	10.0191	10.9352	11.057
LPCAT4	10.0914	10.729	9.5145	10.5405	9.7084	10.2057	9.6377	9.8232	9.4029	10.6428	10.0624	9.4676	10.2319	10.9804	9.9176	10.1041	10.5927	10.9951	10.5598	10.2428	9.9306	9.9325	9.8611	11.2406	10.395	9.9907	10.3264	10.4569	10.0575	9.6036	10.2384	10.0102	10.7676	9.8431	10.1118	10.3763	10.5744	11.5514	9.8351	11.5592	9.0833	10.242	10.0076	10.5237	9.676	10.868	10.3637	10.1776	9.9198
STAT2	10.5852	10.0925	9.7954	10.9956	10.4758	10.6055	10.647	9.9382	9.1255	9.7689	8.4945	10.4596	9.3561	10.3279	9.2582	10.4809	9.8609	10.0797	10.3478	9.9337	10.2975	10.5364	10.0379	9.4912	9.8093	9.6295	10.1529	9.6619	10.3727	9.6051	9.1796	10.0176	9.3541	9.0571	9.4032	9.4866	10.1796	10.2335	8.7798	9.4394	9.8529	9.8537	9.1303	10.2975	9.6854	9.9431	9.4648	9.9672	10.1031
ABHD4	8.7001	8.3854	7.898	9.1606	8.9221	9.2216	8.4474	8.0307	8.658	8.9978	8.4552	8.7202	7.5086	9.4796	7.5222	8.6376	8.9975	8.8797	8.7385	9.307	8.3442	9.2478	9.5307	9.7653	9.1984	8.7911	8.4899	8.8074	8.9979	9.5742	8.0464	7.9573	9.0293	8.3942	9.1911	8.6918	9.2374	8.4258	8.3647	9.5554	8.6631	8.8335	8.4401	8.6432	8.9006	9.5808	8.4544	9.0941	8.6941
PDHA1	11.2539	11.5679	11.979	11.7006	12.1546	10.9259	11.8107	12.0646	12.415	11.4539	12.3541	10.7403	12.133	11.2391	12.446	11.8749	11.2395	10.6465	11.5637	11.7699	11.3471	11.4419	11.3289	10.7331	11.5508	11.5995	11.1775	12.6401	11.8856	11.4728	11.8135	11.9402	11.0194	11.3337	11.3769	10.9355	10.7112	10.4762	11.2091	10.6996	11.3671	11.1516	12.0127	10.7788	11.8927	11.0437	11.1754	11.7715	11.3725
PTPRK	11.5473	11.0287	11.1308	11.6331	10.8165	11.1249	11.0307	10.9252	12.0434	11.3836	11.3106	12.0159	11.4681	11.3889	11.6322	11.071	11.0929	11.3563	10.8176	11.0084	11.9793	11.2108	11.3074	9.8276	11.5801	10.0498	11.0966	10.9742	11.3369	11.6545	11.109	12.3262	10.4624	11.5224	11.2699	11.349	10.444	11.2571	10.8302	11.6064	12.052	10.0131	11.4297	11.4022	11.9316	11.4643	11.1425	11.534	11.6396
STAU1	12.1505	11.1538	12.8444	12.3143	11.4866	12.0182	12.8422	12.6744	12.831	11.9034	12.4349	12.8259	13.4048	11.637	12.8891	12.6001	12.4557	11.5906	11.7647	12.216	12.4322	12.1872	12.3284	11.2695	12.1723	12.5684	12.7565	12.1492	11.9828	12.9	12.3496	12.3795	11.3796	11.4151	12.327	11.358	12.0999	11.7525	11.8749	11.864	12.4586	11.4813	12.6538	11.6469	12.5367	11.6678	11.4195	12.5469	12.6827
NKG7	4.9306	4.0946	4.386	6.3078	6.4082	5.5078	8.0884	4.0908	4.2395	5.4727	3.1939	8.0648	6.2374	7.3303	3.6605	7.397	6.0528	5.6518	6.9508	5.8634	5.5707	6.9936	5.7967	5.625	5.1206	7.2095	5.826	7.2316	7.0098	4.3604	4.0239	4.6111	5.6352	6.7123	4.6206	5.8124	7.5901	4.5495	7.1233	5.2502	3.1106	4.1188	3.6412	6.0941	1.6872	6.2257	6.0509	5.9422	5.9316
PBLD	8.0786	10.0623	7.3669	9.1345	8.6109	8.5121	7.5593	10.0372	7.9269	7.8929	6.7749	7.7466	9.9672	9.5428	7.9122	9.2865	9.9817	8.1379	9.6881	8.3004	8.5504	8.3599	8.5185	7.1574	8.47	8.5481	8.1242	8.6698	8.2524	6.4715	9.1974	8.7997	6.4594	8.8857	9.1968	8.2739	5.6937	9.5069	9.8493	9.1013	7.9929	7.1561	10.2029	6.9025	9.0434	9.3502	7.8154	9.0761	8.7583
C12orf72	4.5084	4.9867	3.7395	5.3162	4.027	5.293	4.3561	4.5654	4.7765	5.3906	4.452	4.8842	4.3639	4.9319	3.4201	4.5264	4.6181	4.8589	5.0406	4.1968	4.7569	4.5228	3.3475	5.132	5.2933	4.1244	3.8701	5.0332	5.1423	4.8941	4.4166	4.4795	4.623	4.7351	4.4169	5.2767	4.9145	5.3484	4.4681	6.303	4.8792	4.339	4.7251	5.6135	5.1003	5.4466	4.8752	4.8429	4.8112
TGFBI	15.5513	14.3897	14.1638	14.61	14.9737	15.8122	14.4865	14.6623	14.6989	12.3288	14.0103	15.6904	13.7801	14.4793	12.0754	13.8308	14.2821	14.6785	14.4733	14.8503	15.8436	14.3074	13.1153	13.3324	15.9149	14.2388	13.6769	13.9676	13.5433	14.7995	14.2057	15.5938	13.5443	13.4164	13.7984	13.487	14.5157	15.763	13.8009	13.9455	16.4387	14.6671	11.0146	13.825	14.2856	12.93	12.8644	14.714	13.8207
TSPAN31	10.1022	10.2076	9.8153	9.8081	9.6031	10.5399	9.6143	9.7491	9.5503	8.9556	10.2155	10.1989	9.3494	9.5547	10.1133	10.1162	10.0958	10.7318	10.3283	10.1676	9.8415	10.1499	9.4779	9.4431	9.9195	10.4462	9.9006	10.5303	9.3618	9.7124	9.9187	8.7254	9.676	9.8942	9.8996	10.1944	8.6556	10.4032	10.4782	10.2415	9.6168	9.9374	9.6337	8.554	9.2626	9.3404	9.2211	9.6546	10.3325
GLG1	12.3963	12.4625	12.1891	12.2023	11.6786	12.2455	11.4259	11.879	12.3195	12.4412	11.3637	12.0642	12.0378	12.7102	11.7451	12.2778	11.3762	12.0024	11.641	11.6108	12.2323	11.063	11.4612	12.5586	11.5013	10.7736	11.3852	11.8238	12.2713	11.7211	12.1595	12.1058	11.8913	11.0247	11.501	11.8477	11.7516	13.3245	11.2656	12.2465	12.3134	12.3714	12.3278	12.5134	11.9186	12.4902	12.2565	11.3877	11.4535
SLC16A3	9.8692	10.907	10.4248	10.6038	11.0369	11.583	10.7229	9.8818	10.052	11.8586	10.592	11.3519	10.8116	11.4646	10.6169	11.3225	11.3773	9.1611	10.9176	11.0847	11.6712	10.4981	10.4803	11.3022	10.7457	9.725	11.4266	11.4223	11.499	8.7941	10.8233	10.1398	11.2982	10.4993	10.0041	10.269	11.7068	10.4819	11.2229	11.121	10.3781	10.8095	9.3613	12.6136	9.1678	11.9238	12.1216	10.4355	9.82
CLCN2	8.988	8.4711	9.9734	9.0237	8.4307	8.9341	8.5456	9.6492	9.2141	8.4775	9.1302	9.4197	9.8766	8.2196	10.3527	9.4104	9.3854	7.0114	9.1274	9.4108	10.0435	8.8498	9.4393	8.2571	9.1307	9.7389	9.3455	9.478	9.797	9.3004	9.2058	9.9967	8.1045	8.7004	8.2724	7.2812	7.8451	7.2068	9.4457	8.2774	9.158	6.5967	9.5594	7.9612	9.8924	8.7582	9.21	8.4803	8.6162
EIF3E	13.1009	13.3049	12.8554	13.0801	13.251	13.1588	12.3189	13.5718	13.0362	12.8641	14.1315	12.45	12.5084	12.3243	12.7021	13.0162	14.0795	13.7942	12.4937	13.6041	13.0443	13.4161	13.8828	13.9457	13.6746	13.6845	12.9761	12.6962	12.9835	13.4242	13.4966	12.2338	12.9763	12.5072	13.9336	14.242	13.0667	12.8391	14.5513	12.8054	13.7294	14.2872	12.864	13.1305	13.0738	12.5763	12.9432	14.0678	14.0244
IER5	8.8826	9.608	8.3073	9.0952	9.1251	9.1831	8.8024	8.8732	8.4732	9.447	8.7273	9.0349	8.6509	9.963	8.5243	9.5322	8.8549	10.2553	9.5216	9.62	9.4734	8.721	8.9105	10.0338	9.6709	8.5065	9.1829	10.264	9.2198	8.621	8.1598	9.5603	9.9257	8.8557	8.6927	9.0726	10.6519	10.5984	9.0934	9.3742	8.9984	9.9428	9.1174	9.4156	8.6794	9.4513	10.3687	9.4223	8.8659
VIPR1	9.7414	9.09	9.7786	9.9518	8.5693	9.7912	8.0554	10.8144	9.2828	7.8929	9.5844	9.0815	9.7605	9.4895	9.2728	9.7294	9.7772	8.4741	10.3237	9.8324	9.6493	7.2881	10.4292	9.3441	10.6683	8.932	8.8546	9.3176	8.3424	9.3986	9.0155	9.7579	8.4761	6.8064	9.4725	9.3647	8.6537	11.133	8.3129	10.7561	9.5142	8.8992	9.7462	8.4222	7.9009	8.4435	9.0959	9.1852	8.4269
CCDC127	8.1975	7.4331	7.3181	7.8472	7.9818	8.6637	7.4704	7.9491	7.7753	8.0167	7.0982	7.6426	7.5628	7.9011	7.5553	7.4416	7.8949	7.7644	7.7019	7.8876	7.637	8.0615	8.0354	8.3426	8.086	8.3399	7.3175	7.4737	7.5956	8.5797	7.9358	7.5935	8.1508	7.5976	8.4641	7.9333	8.5782	7.7785	8.4651	8.198	8.054	7.5329	8.3481	8.1695	7.5056	8.2447	7.9216	8.182	7.8708
MGAT4B	12.5621	12.2089	12.5726	12.5116	12.516	13.1278	11.8937	13.0063	11.6443	12.1824	11.7369	13.0141	13.2273	12.7197	13.3524	13.2251	12.9906	12.1434	12.6744	12.3819	13.2029	12.0952	12.547	12.621	12.7327	13.0212	12.605	12.783	12.3456	12.7672	12.0112	12.768	12.2668	12.2228	12.1322	12.2349	12.0277	11.765	12.2816	12.5436	12.1988	11.6412	12.5601	11.7149	12.2308	12.0601	12.4955	12.0352	12.4302
LRP10	12.2891	12.2868	11.4058	12.9267	12.6234	13.1617	12.0066	11.5097	11.8353	12.8422	11.5791	12.4514	12.1032	12.7313	12.0271	12.0585	12.8904	12.7997	12.7384	13.1575	12.5537	12.1947	12.7399	12.9919	12.158	12.5266	12.5411	12.693	12.8408	12.2231	11.8852	12.4053	12.3533	12.3204	12.4208	12.4455	12.336	13.121	11.3298	13.3765	12.2904	12.9252	11.2909	13.6489	12.6398	12.9485	12.7259	11.603	12.1814
C8orf59	9.4529	9.9777	9.3759	9.2683	9.0556	9.1771	9.3001	10.2347	9.5291	9.347	10.7219	9.0634	9.3825	8.7436	9.4046	9.6489	10.2039	9.4342	8.6834	9.8123	9.5761	10.6768	10.0225	9.9413	9.0431	10.8286	9.1425	9.202	9.7488	9.8851	10.4418	9.0303	9.8291	9.8704	10.7076	10.5531	8.9441	8.8778	11.5018	9.1719	9.5484	9.3926	9.3999	9.6005	8.9045	8.8043	9.1172	10.4442	10.2321
TAF4	9.8542	8.5265	10.7834	9.6202	8.8369	9.4931	10.2714	10.4691	10.3803	9.1512	9.4458	10.2915	11.118	9.0108	10.3684	9.0247	9.7183	8.707	9.3334	9.2771	9.8897	9.5855	10.0091	8.4303	9.3905	9.5424	10.2876	9.2327	9.5195	9.3091	9.7342	10.2377	8.1291	8.6216	9.4002	8.5357	9.5835	9.2845	9.18	8.6815	9.9308	8.914	10.1608	8.8934	10.1615	9.002	8.7457	9.9899	9.1297
MAPK1IP1L	10.71	10.7221	10.2042	10.5342	10.6636	10.6013	10.6553	9.926	10.4324	11.2709	10.7914	10.0601	9.9406	10.7208	10.2053	10.1602	10.9339	10.6448	10.5603	10.8251	9.9077	9.5752	10.6698	10.8558	10.3829	9.7075	10.4819	10.4194	10.6372	10.3963	11.0517	10.743	10.7743	10.5931	10.4578	10.553	10.941	11.0306	10.3196	11.0051	10.361	10.7695	9.6748	10.9162	11.075	10.6053	10.6562	11.3343	10.3292
SPAG1	10.6733	10.474	9.0783	10.4637	9.5052	10.1336	9.6284	11.2307	9.9376	9.2221	9.7959	9.2711	10.4724	10.0102	10.636	10.4991	10.6628	10.0118	8.1415	8.4203	10.183	9.7107	9.7473	9.3885	8.7979	9.221	9.1055	8.6061	9.1226	8.809	9.393	10.1211	9.4083	10.7867	10.3136	10.0952	7.1213	9.8296	10.0553	10.5514	10.2244	8.1217	10.769	9.5423	11.3803	8.8298	8.9777	9.2892	8.7855
C8orf51	4.6815	4.81	4.4326	5.0835	6.0324	4.3131	4.6784	6.5015	4.1031	3.3232	4.1954	4.3235	6.5097	5.1223	5.8498	5.3773	6.257	3.4783	3.0342	3.9762	5.609	5.8981	6.5802	4.0343	4.9805	4.6815	5.0797	4.4608	5.5217	5.3521	5.5221	3.3043	4.9879	4.2899	6.4968	5.0168	4.8884	2.4817	4.8841	3.9124	4.9403	3.686	6.5207	4.0863	5.3406	6.0922	4.9714	4.0728	3.0113
ABCA7	8.1168	10.228	8.3321	8.5931	7.3013	8.8023	8.3779	7.8763	8.0174	7.5078	6.7949	7.9022	8.587	9.1185	9.0958	8.2454	7.9323	7.0697	8.1778	8.561	8.4395	8.2835	8.5241	6.6265	8.6132	7.8162	8.1306	9.6703	8.1912	8.2663	7.4745	9.0357	6.1684	7.2068	7.2727	9.0912	7.6417	8.1691	7.0331	8.2833	8.1193	7.7542	8.499	8.2253	6.8358	8.2552	7.4894	7.8592	5.6733
ZDHHC9	12.2641	11.3761	12.2619	12.1928	11.9624	12.4674	12.0493	12.5595	12.7819	10.5709	12.5569	11.3474	12.1759	10.9199	12.2133	12.2613	11.5261	11.4003	11.6765	12.6354	11.5485	10.8797	12.1456	11.0163	11.3106	11.4489	11.7889	11.984	11.7279	12.8784	12.3311	11.5546	10.6999	10.842	11.5365	11.0972	10.9816	10.8276	11.483	11.3159	12.9904	10.872	11.9275	11.2353	11.7596	10.9337	10.8215	11.5474	11.7946
PLXNB2	12.7059	12.5131	12.646	12.7755	12.6098	12.6121	12.1079	12.8834	12.095	12.7003	12.2895	12.3604	13.3156	13.2806	12.1843	12.9584	13.0662	12.5383	12.9743	11.9384	13.0071	11.7173	12.3578	12.5602	12.2337	11.721	12.6717	13.0364	12.9818	12.7422	11.8095	13.1515	12.167	12.1723	11.8146	12.8252	12.3502	13.0528	12.1911	13.3906	12.8117	12.4565	12.057	13.2717	12.6884	12.9575	12.9267	11.5699	12.2837
STAT1	11.1851	10.3869	11.4984	12.5029	12.254	11.4479	12.5924	11.4289	11.5001	11.28	11.3659	13.7879	11.6434	12.6089	11.2803	11.8186	11.5454	11.443	11.8113	12.0452	12.014	13.1256	11.2644	11.336	11.2334	12.826	11.7542	12.0989	12.9904	11.8343	10.5129	11.4634	11.1655	12.7477	10.909	10.932	11.1384	11.0814	11.2712	11.1272	11.3164	11.034	11.6044	12.0118	11.2252	11.8817	11.6582	11.8572	12.2701
LOC440957	7.4598	8.0495	7.9629	7.2015	7.7986	7.2944	7.38	8.8335	7.932	6.9714	8.2842	7.8179	8.6257	7.472	7.9168	8.2662	8.2879	7.5205	7.8886	7.9215	7.8062	8.7459	7.482	8.3669	8.0966	9.4929	7.0473	8.5109	8.4406	8.187	8.2206	5.9396	8.8067	8.9084	8.1648	8.1642	7.8349	7.2654	9.7412	7.6372	6.9198	6.7744	7.4065	7.3183	7.0588	7.3967	7.6324	7.4521	7.1878
GPX2	13.5517	14.2457	14.5452	13.633	13.8986	13.8186	13.2467	13.0945	13.9708	13.2092	15.4897	13.5059	13.3223	13.5488	13.4415	13.8135	14.2623	13.5582	13.7605	14.6993	13.3267	13.2103	14.688	13.8233	14.3926	14.279	13.9379	15.2301	13.5392	14.4308	14.2117	13.6641	13.9528	14.7544	14.0877	13.9969	14.0847	13.6068	14.2768	13.7201	14.5663	12.7628	13.4664	12.6638	14.3452	13.2025	12.2734	13.72	13.318
RCOR1	9.8206	10.3908	9.6215	9.6466	10.2609	8.9154	9.4747	8.3812	9.7739	10.6648	9.7497	9.0149	9.0674	10.0518	9.5864	9.1066	9.5228	9.7473	9.7261	9.6088	9.4481	9.3697	10.09	9.8363	9.6305	8.7974	9.9393	9.8093	10.0498	9.2468	10.2061	9.9992	9.5633	9.5432	9.3314	9.7574	10.0838	9.7567	9.078	10.0703	9.2694	10.0051	8.919	10.4777	10.7474	10.2102	10.0325	9.4976	9.655
SH3BGRL2	10.9931	11.5163	10.5068	11.3485	11.2453	11.2379	10.6753	10.7309	11.4592	11.2551	11.937	11.2499	11.3037	11.6289	11.8743	10.8507	11.3833	12.1354	11.0791	11.3905	11.0893	11.3117	11.1547	11.7257	11.3215	10.76	10.4706	11.0167	10.7178	10.4562	11.6789	11.3132	11.3343	11.4786	11.6785	11.3631	11.1105	11.5543	11.5838	12.4538	11.4799	9.7595	12.4761	11.2315	11.6163	11.7142	11.3985	11.2238	11.4976
SLC7A7	7.7301	6.8734	8.1313	9.6783	9.4913	9.9622	8.7311	8.8422	7.5012	9.1345	6.5265	9.3533	7.4488	8.44	7.1249	9.0235	9.5209	8.3321	10.0195	9.9559	8.1035	7.726	8.8513	7.8114	7.188	9.2749	8.3681	9.1237	10.4092	6.9451	7.0449	6.8764	6.4121	8.1512	8.9137	7.5145	8.2398	4.4182	9.0042	7.3626	6.8095	8.8856	7.5746	8.4133	5.5048	7.6097	7.3664	9.3542	10.3219
IRF2BP2	12.6846	11.7434	13.019	12.6556	12.6681	12.291	12.3773	12.9255	12.7059	12.3272	12.8964	12.4367	12.8093	12.4659	12.6162	13.0419	12.5174	12.3468	12.2064	12.7534	12.5523	12.3459	12.5599	11.8903	13.2443	11.9828	12.5908	12.7908	12.0943	12.6126	12.1233	12.8604	11.7122	11.4367	11.8205	11.8359	12.5281	12.4873	12.2054	12.2299	13.4087	12.0219	12.9524	11.8476	12.5616	12.1275	12.1273	12.6108	12.1211
FSD1L	7.0396	5.8404	7.0827	6.543	7.4154	6.2406	7.5074	7.6165	7.392	6.175	7.1816	7.5893	7.9609	7.4918	6.6713	7.119	6.362	6.9897	5.7071	6.8563	7.0817	7.0445	6.5508	5.7917	6.7278	6.4442	7.0132	6.1483	6.1716	7.5307	7.8693	6.6296	6.0904	7.4228	6.2117	6.1559	8.2243	8.3467	7.3364	6.98	8.1755	6.7744	4.5208	5.2959	7.01	7.7244	7.3796	7.5336	6.1625
IFIT3	7.8068	6.9177	7.5205	10.6559	9.4565	9.9406	9.5238	7.5499	7.8885	8.4372	7.6155	10.0693	8.2521	9.2685	6.563	8.9813	8.778	7.2315	8.7833	9.1984	9.342	10.3255	8.9742	8.0364	8.2126	9.5093	8.7318	8.7029	10.0194	9.0984	6.0419	6.1562	7.6167	10.3008	7.7374	7.175	7.1654	7.5892	8.082	8.1106	7.5392	7.434	7.5594	10.1461	8.2949	9.1037	8.0972	9.217	9.7158
COIL	9.0888	8.9836	9.0562	9.1317	8.564	8.7385	9.5076	8.9971	9.1911	9.2062	10.0472	9.1161	9.118	8.8925	8.6772	8.9888	9.6088	8.9491	9.4613	9.4007	9.1623	9.279	8.9249	8.9671	8.9512	8.7673	9.2606	8.6668	9.0754	9.1692	9.0155	8.9357	8.722	9.7558	9.3126	9.3545	8.9116	8.6637	10.1218	8.652	9.3736	8.9467	9.0347	9.0551	9.3998	9.0736	8.9321	9.5957	9.1448
MCCC2	11.6341	11.7101	11.5032	10.4889	11.3761	10.999	10.7913	11.5676	11.2604	11.2719	12.2503	11.6546	11.5085	11.8324	11.9976	11.2407	11.5814	11.4505	11.5296	11.6989	11.7434	11.9849	11.2019	11.2497	11.6717	10.2601	11.2603	11.8606	11.7641	11.8108	11.9168	11.8327	10.9463	11.3045	10.7319	11.3707	11.9922	11.3639	11.4707	11.4008	11.5748	11.3492	11.288	11.184	11.6472	12.1903	11.9776	11.3343	11.6581
ZNF3	10.9805	9.8102	10.4791	10.0944	10.0043	10.0904	10.3499	10.3068	10.8378	9.2319	10.0358	10.3062	10.1289	9.7438	10.0869	9.7577	10.4252	10.2836	10.1379	10.2122	10.2661	9.9659	9.833	9.2284	9.8641	10.4204	10.13	9.8434	9.3599	11.1573	10.6117	10.0906	9.3701	9.7758	10.7135	10.1231	10.3142	9.6807	10.4889	9.8506	10.4189	9.8548	9.501	9.3722	9.9257	9.535	9.6333	10.0106	10.7845
KIAA0802	7.112	4.5194	7.3056	7.4621	6.7502	9.0754	8.3305	7.3196	8.1703	7.8577	7.156	8.4218	7.0448	8.5718	4.1449	5.1453	7.0986	7.8931	8.646	7.4135	7.269	7.2408	8.1329	6.1113	5.9944	5.4286	7.9545	6.7809	7.7998	8.8858	6.4928	7.7728	8.7477	5.6581	6.4053	3.7847	9.427	7.7919	5.3813	9.0077	7.9415	8.5653	5.0416	9.396	2.0385	7.7169	7.5452	7.8663	6.9612
SLC25A13	9.3917	9.9409	10.1114	9.7685	9.4801	9.4268	9.2803	10.3235	10.2582	9.8708	9.7876	10.2373	10.2329	9.7383	11.0739	9.87	11.0792	10.4006	10.3298	9.5895	10.0614	9.6503	9.588	8.8011	9.2584	10.1968	10.0479	10.3111	9.6499	9.8129	10.3565	9.8847	10.108	9.9009	10.5104	9.9002	8.3585	9.0481	10.2998	9.9864	9.1867	9.8097	10.0374	9.2491	9.98	9.751	9.7859	8.6903	9.9216
NCBP2	10.9783	10.9103	10.7255	10.8099	10.7485	10.9441	11.1111	11.2886	11.6787	10.9765	11.2245	11.4164	11.7641	11.1802	10.9116	11.1116	11.144	10.7032	10.2221	11.5141	11.2888	10.8089	11.1494	10.9609	10.5069	10.9945	11.3203	10.2845	11.2182	10.8882	10.9403	11.6693	10.3499	9.7365	11.2983	10.759	11.0999	10.8831	11.9751	11.0101	11.2168	10.5637	11.2014	10.8835	11.6866	10.7372	10.6223	11.5417	10.5839
AFAP1L2	8.619	9.9946	7.7448	8.1966	8.8193	8.6314	8.1651	6.8167	7.4876	9.2062	6.558	7.9741	7.4524	9.5091	7.678	7.788	8.0626	8.7302	8.7109	8.0115	7.8469	7.704	8.0086	7.9396	7.7589	7.3867	7.272	7.5745	7.9599	7.4727	7.5742	8.6095	9.4586	8.0705	8.3212	9.6706	6.0634	9.4162	7.5426	9.5688	7.6004	9.2166	8.4023	10.3735	7.4371	9.5222	9.4335	8.2586	8.3509
LRFN3	8.3204	8.1569	8.4642	7.8199	7.8661	8.0757	8.0074	6.0622	7.637	7.7792	7.0267	8.224	8.4007	8.4976	7.1645	7.7966	7.4154	8.663	8.7324	7.8528	7.3951	7.4404	7.1553	8.5992	7.7043	8.1442	7.6991	7.9844	7.1616	8.1407	6.7701	7.6145	8.1864	7.013	7.2377	8.7649	8.1712	8.6959	7.3411	7.6602	8.2172	7.1685	6.5207	7.9685	7.8351	8.0802	7.9602	7.1473	7.1222
ZNF137	6.6387	6.6182	5.3511	4.2736	6.1781	5.2596	6.2253	6.9517	6.4078	5.2109	6.1455	5.4303	6.4171	5.7019	5.6854	6.1157	5.4525	4.6248	5.3577	6.3962	6.2744	5.9201	6.1702	5.1544	3.6628	4.7085	5.6592	4.5949	4.1162	4.0952	6.3198	3.3043	5.4909	4.3846	4.4478	5.4206	5.3936	4.4853	5.5207	5.2743	6.731	2.8359	5.3191	4.5158	5.7743	4.9079	3.4084	6.7066	5.2057
HNMT	9.9277	9.5999	9.4636	10.2856	10.4683	11.0223	9.3769	10.3316	10.7988	9.9731	10.9963	10.8845	10.2516	10.018	9.6295	10.5109	10.7383	10.4195	9.1953	10.9371	10.0181	10.2097	10.0438	9.0812	10.3194	11.1923	9.8636	9.5004	9.0633	10.8782	10.1207	9.6188	9.8308	10.0175	11.1288	10.4715	10.5512	9.928	11.5915	10.6262	11.4633	9.6409	10.4028	9.3824	10.0433	9.1834	10.5623	10.3575	10.9779
TTLL13	3.9855	3.3146	1.8153	1.8695	1.9263	3.4183	2.4393	3.358	2.389	3.2154	2.8346	1.6867	2.3032	3.5728	2.0976	2.6339	2.2139	1.7265	3.4412	3.1019	2.1156	3.2593	1.5111	3.3725	2.0875	1.7669	2.7028	2.9515	3.3632	3.7616	2.4526	3.2423	2.201	3.1178	2.0128	1.3078	1.5968	3.0129	2.3873	2.2865	3.2834	2.0466	3.5178	2.5743	2.2282	1.9368	2.8533	2.6675	2.4952
KIAA0317	10.0253	9.9759	10.0632	10.1661	9.6842	9.6031	9.8295	9.0775	10.0767	10.0872	9.4278	9.816	9.2538	10.1084	9.7848	9.3502	9.8526	9.9859	10.0974	10.1245	9.6254	9.0463	10.2605	9.9664	9.8508	9.243	9.9858	10.0372	9.8541	10.0623	9.3894	10.0509	9.5963	9.7017	9.2383	9.9055	9.4539	9.7188	8.9451	10.1233	10.074	9.8639	9.2462	10.0155	10.5543	10.0272	9.8679	9.5713	9.3694
OAS3	10.2074	10.4561	10.3861	12.1491	11.3877	11.6181	11.7577	9.9153	10.3486	11.5306	9.5863	12.3032	10.8475	10.9738	10.2321	10.7116	10.3256	10.2593	11.2141	11.1949	12.3589	11.6282	10.5026	11.4461	9.9165	10.8379	10.7408	10.8311	12.3869	11.4533	9.9137	11.4147	10.4859	10.6418	8.8208	9.6727	10.3782	11.0824	9.1428	10.4744	9.6152	11.7366	10.8801	11.7594	11.1281	10.8093	10.2875	10.3784	11.1243
TMEM150C	8.6384	4.0315	7.83	7.3757	6.7315	7.0906	6.4364	8.2352	4.6839	3.6399	8.3238	6.517	6.8353	6.8583	5.4366	7.7822	5.9887	3.5983	6.0964	7.5297	6.0968	7.5748	7.8454	3.5836	7.9305	5.2198	6.2582	5.9322	4.8264	6.5679	7.3374	5.9143	2.1076	3.5908	5.1581	4.2488	3.9615	3.4169	5.5207	4.8317	8.8325	3.5414	9.1328	3.9749	3.3681	7.2581	5.1047	5.1023	4.6514
TFAM	9.376	9.4942	9.3004	9.3346	10.0462	9.24	10.0659	9.4729	10.2339	10.5709	10.3106	9.4722	9.7149	9.5954	9.25	9.0857	9.9484	9.7318	9.6172	9.8365	9.266	10.6911	9.8775	9.4735	10.0179	10.2256	9.7939	9.1867	10.0696	9.5691	10.4635	10.4386	9.722	10.635	10.093	9.8914	9.1755	9.4513	10.9347	9.2404	9.4456	10.241	10.4197	9.7832	10.5917	9.9865	9.8703	9.7486	10.4872
CHMP4B	12.5856	11.8945	12.9896	13.1115	12.2698	12.6717	12.9088	13.6075	13.2386	12.022	12.734	12.6352	13.6632	12.2108	13.151	12.9288	12.9212	11.7038	12.2283	12.3765	13.2513	12.6756	12.1099	11.6234	12.262	12.7367	12.4043	12.455	12.5971	12.7633	13.1022	12.3931	12.1375	11.7593	13.2621	11.9055	12.2389	11.6558	12.885	12.081	12.6188	11.4738	13.0555	11.8332	12.4836	12.2054	11.9016	13.0744	12.7236
NUDT16L1	8.9017	8.9153	9.1551	9.0371	9.287	9.7429	9.3913	8.6331	8.9871	8.821	8.7751	9.1738	9.3054	9.73	9.2352	9.2885	9.4091	9.6698	9.7795	9.7772	9.122	10.14	9.5651	9.8163	9.6465	10.597	9.9292	9.3765	8.5374	9.0418	8.6893	9.6408	10.0279	10.4098	10.212	9.5661	8.6517	9.6205	10.6118	8.6838	9.4863	8.7713	9.8706	8.4554	8.8193	9.4783	9.073	9.2374	9.2264
COMMD6	10.4778	10.8274	11.4066	10.2232	9.8843	10.209	9.9607	11.3023	11.0036	10.153	11.3712	11.1011	10.2547	10.1643	10.8431	11.9728	10.6361	10.4954	10.39	11.2902	11.0955	10.1655	10.0836	10.0674	10.4083	11.6939	10.871	10.8646	10.2051	10.5859	10.6585	10.1371	11.3545	10.2315	11.2747	10.6805	9.4988	10.3552	11.5491	9.8935	10.599	9.1276	10.9925	9.7623	9.0947	10.0129	10.367	10.8848	11.2003
BAI2	5.6806	2.613	4.7595	4.7492	5.216	6.1522	5.357	4.6943	4.2717	3.4367	4.418	4.0355	3.6729	6.4346	2.2874	6.9595	4.3724	4.785	7.0954	4.1269	5.2691	4.4938	4.3104	4.7455	3.3578	4.3117	3.6741	7.4205	5.8829	4.2773	2.6062	4.7885	4.6773	4.6102	4.0647	2.9949	4.1042	6.6268	4.5354	2.6116	4.3588	3.3805	4.4235	4.4055	4.9003	5.2656	4.5088	4.8711	4.3521
CLN5	8.7495	8.566	9.7105	9.2655	8.8773	8.7951	9.1844	9.0775	9.2478	9.3759	10.0199	10.1782	8.988	8.8198	9.3443	9.9918	9.7605	9.3036	9.452	10.6567	9.9451	9.4635	9.6229	9.6347	9.1815	10.1679	9.7787	9.2862	8.8614	9.3945	9.5284	8.8954	9.4997	9.2939	9.8996	9.212	9.0221	8.9725	9.9659	9.4566	9.0674	8.5885	9.8418	8.445	8.3781	8.726	8.5196	9.5968	9.7752
HSPH1	11.8239	11.7164	13.0631	12.2066	11.5403	11.5248	12.2272	12.6514	12.6888	11.8775	12.2962	12.9249	12.2818	10.8629	13.274	12.3211	12.0119	10.6582	10.9139	12.7699	13.0605	12.0233	12.1461	9.7825	11.267	11.8027	13.462	11.3263	12.4162	11.6678	12.3902	12.1248	11.0351	11.4634	12.4249	10.9152	10.2465	11.1689	11.9159	11.6313	12.3724	11.3861	12.7293	12.007	11.2834	11.6635	11.5214	12.5883	12.856
UNC13A	4.1639	3.581	2.3558	4.1475	2.9053	3.5592	4.2435	4.5313	2.7997	3.818	1.0135	4.5071	2.2981	3.5181	2.596	4.4701	2.9506	2.4189	5.7195	3.3973	3.6951	3.3451	2.4189	3.0255	2.3284	0.9761	3.0756	2.2813	4.2461	2.4848	1.9886	3.4045	1.9399	2.7539	3.0711	1.1124	2.9029	1.8268	2.2321	3.716	3.8657	3.8588	3.4568	5.884	3.2383	3.4487	4.4764	4.7245	4.1754
NIT2	9.6643	9.7906	10.1581	9.5357	9.9548	9.6739	9.6607	10.3229	10.2875	9.5857	10.5273	9.9931	10.1722	9.7079	10.2945	9.9666	10.0316	10.2508	10.1255	10.194	10.008	10.7518	10.1623	10.1638	10.6037	11.3848	9.6277	10.0887	10.0548	9.6519	10.5533	9.8743	10.5633	10.073	10.5806	10.2367	8.6537	9.2985	11.3652	9.5157	9.2322	9.3815	9.6091	9.2127	9.5671	9.5829	9.6444	10.2933	9.8644
TAPBP	11.8814	11.4424	12.0196	12.4149	11.9656	11.8691	12.0021	12.6584	11.325	12.1867	11.1652	14.0739	12.7828	13.4632	12.5722	12.1372	12.3424	12.156	12.2205	11.706	12.0551	12.0046	11.8879	12.4472	11.7461	12.0371	12.4653	12.8181	12.5591	11.9725	11.6737	11.5128	12.275	11.9537	11.4742	11.8083	13.4849	12.8599	11.6581	12.3235	10.7018	12.8224	12.1554	12.2913	11.6484	12.2743	11.8152	13.0097	11.8326
LEO1	9.2221	8.6153	8.4128	8.6562	9.0143	8.1755	9.305	7.866	9.1244	9.953	9.5465	8.4464	9.1248	9.0927	8.3839	8.7047	8.6681	8.2336	8.6525	9.1163	8.8477	9.4447	8.8871	9.3133	9.3241	8.4317	8.6519	9.0844	9.496	9.3021	9.3552	9.0289	9.1733	8.9909	8.5486	8.9475	9.9028	8.8344	8.5469	9.4193	9.2013	9.6417	9.1645	9.9925	9.0103	9.5932	9.4367	9.6856	8.9813
OASL	6.9521	8.2841	7	8.6131	8.0987	8.0853	8.9292	5.7125	6.3786	9.3526	6.7682	8.1362	7.2568	7.1294	6.9228	7.2163	8.106	7.2905	8.049	7.8116	9.3785	10.1724	7.3387	7.6667	6.4772	7.9604	9.0048	8.806	8.4824	7.6917	8.0347	7.4717	5.6352	9.6574	7.6404	7.4727	8.0906	5.897	6.7008	8.3526	4.7935	6.7852	6.1671	8.8625	7.3767	8.4796	8.4874	7.9997	8.3299
KIAA0406	9.9241	8.7994	11.056	10.7402	9.0601	9.9544	10.6548	10.1277	10.4989	8.6374	10.002	10.5412	10.9599	8.8158	10.6136	10.1976	10.2861	8.9519	9.6361	9.7686	10.7192	10.4154	9.319	9.103	9.7885	10.0656	10.7075	9.4754	9.8258	10.5155	10.0885	10.2151	8.8781	9.089	9.9612	9.0988	9.1247	9.0701	9.8318	8.5792	9.8746	9.7152	10.4023	9.2865	10.2153	9.5676	9.3464	9.8153	9.8626
LOC440944	8.7463	8.5549	8.4041	7.8806	8.4132	7.8243	7.9987	9.6089	7.6058	7.1062	8.27	6.7351	8.5029	7.7152	8.0496	8.9104	8.3509	8.707	7.8968	9.1486	8.409	8.225	7.8635	7.8937	7.6213	8.4011	8.8814	6.6879	8.2962	8.9971	8.5312	9.6838	7.0544	7.5371	7.2813	7.774	6.2993	8.612	8.5811	6.303	8.2677	7.9603	8.2616	6.2457	7.7924	6.7035	6.4852	8.0467	7.11
ZNF577	7.6173	7.332	7.7355	7.1586	6.3355	6.6094	7.6904	7.1724	7.764	5.1118	6.8405	5.6801	6.7327	6.5808	5.1198	6.9337	6.5215	8.2382	6.2146	6.6967	7.1087	6.8405	6.8088	4.7156	6.5657	6.247	6.4234	5.177	6.8907	7.0109	7.545	6.9193	5.6075	2.9315	6.6241	6.4136	5.8771	7.402	6.6178	5.432	7.4047	5.404	6.4318	6.2616	6.1349	5.6503	4.602	6.6428	6.2091
YWHAB	12.9956	12.3233	14.1098	14.4954	13.3319	13.5258	14.3919	13.7575	14.1269	13.0542	13.8442	13.9387	14.4218	12.6792	13.9881	13.5324	14.2445	12.427	13.0065	13.7486	13.4198	13.663	13.5526	12.751	13.177	13.6147	14.4422	13.0459	13.3259	14.2108	13.9877	13.4802	12.6233	12.9718	13.8929	12.6841	12.9928	12.3193	13.1937	12.8076	13.1572	12.4338	13.4653	12.7064	13.3518	12.8784	12.9321	13.9652	13.7839
NKX3-1	5.492	3.0551	2.1481	3.9602	4.5106	4.6072	4.4266	2.5796	2.8854	5.2109	4.5804	3.9107	3.5709	4.5704	2.8501	5.5637	3.4081	3.8118	3.1844	3.9359	3.5449	5.1625	4.9963	7.29	2.7293	3.4796	2.9655	1.6531	2.0937	6.6691	4.5269	4.5248	5.1504	4.117	2.9894	4.11	5.4481	3.8326	1.8646	4.8317	3.6388	2.9925	4.4235	6.713	0.5301	4.3026	2.3362	4.1666	3.0113
PSME2	11.1391	10.9196	11.1488	11.3205	11.5795	11.1548	11.578	10.8246	11.0944	11.7761	11.5815	11.6852	10.5661	11.9144	10.8161	10.9088	11.4824	11.1617	11.9754	11.6092	11.1629	12.828	11.7373	12.732	11.4125	12.544	11.3633	12.4217	12.3247	11.5531	11.0811	11.1982	12.0957	12.1558	11.5994	11.541	11.4816	10.8333	12.1678	11.167	10.4938	11.3483	10.1913	11.6454	11.1358	11.5383	11.7683	11.9415	11.9906
ZFPM1	8.1903	6.8462	7.898	7.086	7.2756	8.1253	7.2694	6.714	6.8633	7.1895	7.8817	6.059	7.2024	8.364	7.3021	6.9948	7.0936	7.4345	8.9875	7.2951	6.7105	7.0395	7.6266	7.5658	7.4293	6.5447	6.5044	8.0301	7.3468	7.7077	7.9531	6.4123	8.299	7.0472	7.137	7.5007	8.7455	8.3557	7.0733	7.0232	7.6651	8.7357	7.2308	8.4222	7.0346	7.5173	7.473	6.0446	7.1404
PVRL2	10.8766	11.6194	11.2547	11.0608	11.0423	11.5434	11.5066	10.6039	11.009	11.0232	11.3126	11.3381	10.6447	11.4568	11.8072	10.7405	10.6435	12.1614	12.0462	11.5481	11.1736	10.5532	10.4052	11.2422	11.3543	10.5226	11.0983	11.3296	11.7806	10.8975	10.7448	11.9617	11.867	11.0149	11.5616	11.4906	11.1817	11.3093	10.188	11.0154	11.1732	11.957	10.9697	12.0282	10.7282	11.2051	11.2598	11.2891	11.425
SLC26A2	8.7544	12.1758	8.1697	12.8001	7.4271	11.0537	10.263	12.3807	7.764	10.4229	8.36	10.0766	12.5768	11.8999	11.5635	12.2359	13.0978	8.7659	10.3817	10.4488	11.379	10.1985	10.8859	7.5103	8.6338	9.0952	11.0481	8.9556	11.5077	7.705	8.7316	13.692	7.6374	7.0031	10.1767	8.3478	8.4813	9.6969	13.6553	8.3413	9.3485	8.3542	11.144	8.2172	13.5801	12.8261	7.9246	9.0285	8.983
PODXL	11.0363	9.2801	11.3511	10.8263	10.7873	10.585	10.6373	10.5314	10.1286	10.7476	10.6909	10.7563	10.5477	11.0368	10.2797	11.011	10.7948	9.5041	10.5202	10.4357	10.6645	10.3576	10.6268	10.6742	10.6387	10.6518	9.7787	10.1023	11.0951	11.4966	9.8254	10.3345	10.5896	9.8445	11.0378	10.4308	10.9583	10.9773	9.2112	11.3162	11.2758	10.7833	11.0806	11.8524	9.802	10.114	10.8336	11.2871	11.0982
RTN2	6.2743	8.0771	4.5215	6.8159	7.5536	7.7748	7.1547	5.4998	6.6101	7.2528	7.5737	6.3825	4.7143	6.7553	5.8595	6.2471	5.7127	8.229	7.4874	7.7167	6.3367	7.0743	7.0697	7.2489	5.9197	6.4361	5.6234	4.7865	7.2221	5.6002	7.4779	6.0901	6.721	6.1818	7.1974	7.8881	7.4983	9.1692	5.6778	7.7699	5.7672	7.201	4.5518	7.7148	5.1372	6.6984	6.799	7.9997	7.3527
ABAT	9.2291	8.618	9.677	9.122	8.322	8.963	9.4175	10.3549	9.353	7.1232	9.0576	10.4953	10.4921	9.3885	8.7016	9.5382	9.2033	6.5131	9.92	9.7491	9.5203	8.3799	8.6405	8.5408	8.187	8.7911	9.1658	8.3646	7.6785	9.567	8.9687	8.0472	2.6325	7.4265	10.7366	7.3237	7.5574	6.1142	10.6147	8.9585	10.2741	4.0492	11.487	5.6978	11.1903	9.856	7.232	9.8395	9.0502
TRIM24	10.5447	9.6242	10.3898	9.4581	9.3992	9.1343	9.7908	9.6875	10.6869	9.2631	9.7967	9.986	10.3052	9.8531	10.0888	9.683	9.4797	8.9853	9.9031	9.9439	9.0748	9.1254	10.6343	9.5579	9.3305	9.6127	9.5113	9.9972	9.5606	10.0204	10.4665	10.5036	9.1459	8.5955	10.0132	9.4439	9.8447	8.8376	10.3185	9.0095	9.9892	9.5836	10.2307	8.8148	10.6127	9.8433	9.4461	9.8528	10.1329
MTRF1	7.7753	8.2077	8.1935	7.3134	7.0819	6.9871	7.4536	8.7075	7.004	7.7738	8.4084	7.5198	7.0448	7.1038	7.8649	8.697	7.7923	7.5205	7.7388	8.2602	8.0229	7.8966	7.2545	7.8903	7.7292	8.2304	8.3186	7.2439	6.9491	7.2976	8.0112	7.1747	7.7901	8.3961	8.1508	7.51	7.0109	6.7063	8.2715	6.7164	7.3076	6.9034	8.5858	6.7473	4.5362	6.8804	6.6101	7.4706	8.2513
C1QTNF1	9.6865	9.0488	9.2654	10.3503	8.8413	10.5251	9.3499	10.2448	9.2985	8.8749	8.5641	9.6289	8.8573	9.2202	9.1657	10.6341	10.2323	9.4533	10.2442	7.8796	9.7508	8.171	9.1526	9.3095	8.6512	9.3017	8.5744	9.53	9.0721	11.1414	9.3126	6.4302	9.7171	8.124	9.8664	10.4513	8.7436	9.5289	8.6755	9.6154	7.695	9.4379	7.6301	9.687	6.5652	9.2379	10.0656	9.2957	9.3184
ABLIM3	7.6799	6.9437	6.5601	6.9852	8.4538	9.1986	6.4449	5.2076	6.2145	6.7031	4.7264	6.9245	5.163	5.2904	4.7553	8.1546	6.4117	7.2175	6.6807	6.2477	7.0862	5.8066	5.917	6.1453	5.6344	5.9183	5.8571	5.7137	6.6711	6.562	6.335	5.8177	5.7537	7.1269	6.2734	6.3938	9.1205	4.113	4.8315	4.7989	6.5729	5.3326	5.9279	6.5861	4.4213	4.9254	6.6323	6.6428	8.4682
C19orf76	4.5976	7.1582	3.7395	3.8019	4.4507	5.4496	5.3018	4.9736	3.9525	3.4367	3.9321	3.5692	3.4611	4.5325	4.5314	4.4116	4.5896	5.0604	5.6821	5.5924	3.1182	5.0067	4.4121	4.7156	4.3723	2.2835	3.2733	3.1247	5.8929	3.6868	3.9858	5.6131	5.0714	3.7414	3.5977	4.4917	6.016	4.5178	3.0698	2.7551	3.1106	6.7852	1.8053	3.8116	3.0957	4.191	2.5998	5.4014	2.7836
LEPREL2	8.4112	5.8587	7.6641	8.7477	8.3428	9.1618	8.3351	6.1879	7.5113	6.9138	5.293	8.0302	6.0791	8.3091	6.4774	8.6924	7.1435	7.0954	8.1753	6.9903	8.9296	8.7566	7.3169	5.9918	7.4123	7.2467	7.225	5.7828	7.8078	7.4317	5.7091	7.0096	8.661	8.6756	8.3562	7.0541	9.6654	5.6265	8.0334	6.559	8.0471	6.0282	7.6553	9.7462	7.4843	8.4205	9.626	8.9063	9.0292
MRFAP1	12.3287	11.6872	11.6675	11.7185	11.6094	12.0395	11.7251	12.0288	11.8123	12.3868	12.3746	12.0278	12.7422	12.0223	11.9064	11.975	11.8662	11.9207	11.8131	12.1189	12.1831	12.1075	12.0692	12.4388	11.9618	12.2806	11.4736	12.0842	12.3605	12.4759	12.0079	11.8395	12.3938	12.216	12.2564	11.6105	12.3199	12.0531	11.6583	11.8726	12.1405	12.2681	12.2111	12.2189	11.6627	12.1065	12.3156	12.5876	12.0905
PRX	6.1908	5.5565	5.4676	6.412	6.0118	6.616	5.9302	6.2521	5.446	5.5504	4.1954	6.0491	5.5724	6.2013	4.5314	7.1462	4.8995	7.6195	5.8147	3.8078	5.4631	4.9001	5.3609	4.3385	5.1206	4.5388	4.5028	3.9622	5.7687	7.3011	4.7249	5.9562	5.7788	4.1533	4.4478	6.4714	6.2074	6.0601	3.7172	5.7895	6.1062	5.0941	3.6978	5.4974	5.94	5.8926	6.1468	6.0691	4.7806
MUTED	8.1975	7.8718	8.2757	8.3571	8.3262	8.5333	8.5808	7.7411	8.9475	8.1886	8.5307	8.6041	8.1563	8.0015	8.6731	7.8908	8.4434	8.7562	8.2284	8.7944	8.2051	8.4646	8.3234	8.0059	8.4166	8.7365	8.8293	7.7313	7.9552	8.3312	8.4994	8.0472	8.0489	8.5246	9.0433	8.4781	8.3844	8.202	8.8004	8.4768	8.5839	8.3433	8.9115	7.8785	8.3091	8.4692	8.2657	8.9097	8.9387
RB1CC1	9.9031	10.4072	9.532	10.9511	10.2133	10.193	9.7858	11.0505	10.599	9.8338	10.2949	10.0484	10.7121	9.6735	10.1532	10.0373	10.8295	10.2941	8.8311	10.1913	10.1213	10.212	10.2908	9.7302	9.6239	10.2186	9.855	8.7795	9.6696	10.7158	10.8035	9.5127	9.6851	9.8562	10.7145	10.3521	9.8913	9.7728	10.3047	10.1608	10.5361	10.476	10.4134	10.0577	9.4819	9.7117	9.4792	11.0646	10.9356
MAP1LC3A	9.3548	8.7463	9.4817	8.5991	8.3073	8.9964	9.5731	9.3302	8.6069	7.3209	8.7169	7.9973	9.6662	8.649	8.9312	9.4939	9.3603	6.8933	8.8924	8.0331	8.9396	9.3313	7.8635	9.0842	9.2903	8.3761	8.7085	8.7176	7.8286	9.2693	8.8223	8.5764	8.4894	8.6297	8.8558	8.1317	7.0931	8.3124	9.5862	7.1454	8.0494	7.0576	9.258	7.079	8.7225	8.1967	8.0945	9.0191	8.0986
CCDC122	7.0659	6.5746	6.8189	6.6398	5.1422	4.7345	6.2834	7.4255	6.9652	5.3035	6.9983	7.1891	6.2122	5.7522	6.9135	7.1281	6.4035	6.8273	6.3873	7.3876	6.9926	5.4157	5.1996	5.7481	6.5472	7.0236	5.9754	6.4538	5.1915	7.2107	7.1776	5.8886	5.9319	6.4532	7.5719	6.6738	6.0039	6.8407	5.4871	6.928	6.7539	5.5498	7.5896	4.7138	5.2082	6.0205	4.5088	7.4381	7.2392
TAF7	11.7656	11.1361	11.0648	10.9128	11.5566	11.6562	11.6782	11.4932	11.6984	11.1304	11.5399	11.1733	10.3583	11.0147	11.0956	11.1193	11.0369	12.0339	11.3974	11.9998	10.8574	11.9813	11.2075	12.4529	11.6671	12.0693	11.3431	11.1577	10.9793	12.1076	11.8205	11.5333	11.0918	12.0551	11.2122	11.5203	12.5594	11.5145	12.1525	11.1251	12.1091	11.2175	10.492	11.3246	10.8331	10.8908	10.6485	10.8158	11.9052
LOC202781	8.8391	8.7065	7.9629	7.3943	7.8775	7.9992	6.8874	9.4729	8.6319	7.0086	7.8848	7.4468	8.8063	8.334	8.0664	8.2136	8.1844	8.712	7.7019	7.4781	8.099	7.4854	8.3471	8.3475	7.5206	8.7447	8.2142	7.6627	7.5492	9.1892	8.7069	7.643	8.3458	8.234	8.4959	8.8509	8.6633	8.3331	9.9521	7.9447	8.0285	6.6328	8.5069	6.3536	7.5092	7.4969	7.1104	7.3052	7.1819
HLA-E	12.4372	12.5665	12.2873	13.944	13.3165	13.6813	13.0534	13.0968	12.8153	13.0943	12.7234	14.5743	13.0096	12.8611	12.9938	13.258	12.8768	13.2885	13.3813	12.898	13.4222	13.6741	12.7991	12.0942	12.5219	13.7214	13.4528	13.8855	13.707	12.2673	12.5665	12.4721	13.3396	12.5239	12.6627	12.912	12.3892	13.5694	12.8428	13.4137	12.3874	12.1511	13.1326	13.6129	11.8529	13.5185	13.3602	12.1655	13.6444
SLC35F5	10.1447	9.9759	9.4622	9.9272	10.2599	10.04	9.9726	9.6211	10.2221	8.2635	10.1328	9.8977	9.7948	9.8319	9.6897	9.5365	10.262	10.8704	9.3915	10.6494	9.6401	10.3358	9.7738	11.2182	9.9081	10.6962	10.1537	10.1	9.8049	9.9711	10.3833	9.6688	9.7452	10.645	10.3355	10.3889	8.5884	10.7563	11.7791	11.0896	11.3279	9.2683	10.1627	10.2849	10.4445	10.0947	9.7095	9.8153	9.9329
PAK6	6.4678	7.1413	7.1024	6.2373	8.3158	6.9257	7.5587	6.7568	6.4963	8.9761	5.9242	5.5244	8.1049	7.7791	7.6939	6.2791	7.7466	6.9831	7.1592	6.9179	6.024	7.7288	8.4258	7.4706	7.8392	7.4151	6.9495	7.4916	8.2247	6.5802	7.6007	7.8583	8.6298	7.513	7.0263	7.6441	8.0247	7.6574	6.762	5.996	6.7033	7.224	7.5128	8.4005	7.654	8.1146	8.0896	7.8558	5.6088
C18orf25	8.2806	8.2808	9.0747	8.7835	8.6531	8.5558	8.9915	8.0154	8.6147	9.5873	8.0575	9.1749	8.0956	8.7739	8.6813	8.2765	8.3636	8.9575	8.5262	8.1522	8.4342	8.236	8.2881	9.1498	9.0908	8.5122	8.8214	8.6653	9.3005	8.1659	8.5959	8.6886	8.8954	9.1362	8.0511	8.471	8.9436	8.7702	7.4799	8.9267	8.804	9.027	8.3765	9.4748	8.9801	8.9223	8.6937	8.2099	8.8328
EXOSC5	9.4215	9.7642	10.0171	9.7694	9.5805	9.2968	9.7698	9.964	9.9275	8.5455	9.968	8.9817	9.4253	9.2007	9.2646	9.6705	9.519	10.9115	10.1707	9.7585	9.6293	10.299	9.8767	10.0481	9.9724	10.644	9.7385	9.2662	9.1142	9.9416	9.6292	9.6643	9.9936	10.3656	9.8764	10.4791	9.769	9.5575	10.8792	8.7388	9.3569	9.5517	8.7834	8.7258	9.0127	9.1834	9.3961	10.0808	9.8708
NT5M	4.5976	4.6086	4.5215	3.4918	3.4246	4.553	4.2435	4.0432	5.2338	4.1194	3.6687	4.3558	4.1328	5.9801	3.2539	3.6898	5.1348	6.121	4.0645	2.9073	3.1875	3.5842	3.2773	5.508	5.2784	6.4522	3.4472	3.6034	3.7724	4.5374	5.6616	4.4329	6.8088	3.962	5.1393	5.1643	4.5322	5.6704	4.8315	5.0971	3.4833	6.0989	3.3897	4.5158	3.8842	4.07	5.6468	5.5995	3.2079
SLC25A16	7.4989	8.3535	7.5889	7.4752	7.9168	8.1552	7.9636	7.6684	7.3736	8.2597	7.6004	6.8808	7.4343	7.646	7.4852	7.7851	7.9743	8.2126	7.7297	8.3318	7.3767	8.4997	7.8117	8.1607	8.187	8.1491	7.9509	7.6596	7.2952	6.7535	8.0017	8.6121	7.3955	9.302	8.0933	7.8986	6.8446	7.4658	8.9091	7.5216	7.3902	7.1226	7.6446	6.5542	8.6138	7.9187	7.4481	7.7308	8.1201
ALS2	9.1193	8.3209	9.3113	8.6328	8.2946	8.1755	9.0246	8.7037	8.8946	8.834	8.4719	9.151	8.0031	8.6222	8.3064	8.366	8.2901	8.6682	8.7656	8.4294	8.6334	8.6716	7.8635	9.0798	8.0966	8.3421	9.1312	8.5007	8.8576	9.4868	8.4961	8.8066	7.9448	8.191	8.0486	8.2299	9.0808	8.8943	7.3598	8.3039	9.049	8.7343	8.4338	8.8858	8.3781	8.741	8.6955	8.4268	8.0767
AMMECR1L	10.1625	9.7085	9.9416	9.5294	9.7801	9.3652	10.081	9.8476	9.9893	9.4023	9.8614	9.5997	9.7268	9.5067	9.4924	9.572	9.4651	9.5494	9.7527	9.8948	9.2489	9.6254	9.474	9.541	9.6921	9.3516	9.8827	9.3473	9.745	10.0864	9.8758	10.4103	9.2221	8.8816	9.3873	9.4487	8.9933	9.6619	9.5632	9.3219	10.5549	9.5207	9.7528	9.3869	10.0225	9.701	9.274	9.4212	9.1963
NUP188	10.5386	10.6306	10.5464	10.3574	10.6192	10.092	10.8857	10.6449	10.5978	10.9847	10.3795	11.2432	10.8241	10.7375	10.6458	10.438	10.4263	9.9982	10.6461	10.0656	10.628	10.5528	10.9938	10.9613	10.3517	9.5702	10.6941	10.5544	10.8991	11.0049	10.7828	10.9491	11.4651	10.7267	9.7142	10.5019	11.3788	10.6469	10.0278	10.887	10.2502	11.492	11.0862	11.2486	10.8011	11.0948	11.2162	10.5874	9.9459
ABHD13	9.2828	9.2886	9.4692	8.5646	9.6022	8.7715	9.1857	9.2785	9.3745	8.4269	9.7369	9.7278	9.0918	8.8334	9.4657	9.485	9.0402	8.8529	9.2346	10.3683	9.3006	9.2576	9.2645	9.6837	9.1654	9.5207	9.4679	9.2398	8.6735	8.8455	9.5093	8.9881	9.4518	10.1998	9.8088	9.289	9.0444	8.8424	9.9818	9.0725	9.6415	8.5901	9.8004	9.0286	9.041	9.2511	9.2775	9.0941	9.951
FSCN1	8.887	7.7836	8.5513	9.5367	10.1646	10.5701	10.425	7.1944	8.7465	11.9785	11.427	9.8846	8.5388	9.5723	8.1357	9.8446	8.7525	8.5013	9.4353	9.0867	9.4428	9.3158	9.1002	9.0321	10.208	9.0617	8.7085	7.6749	9.3347	9.0239	10.3023	8.5871	10.8963	12.304	9.7787	8.0953	13.6265	11.132	8.2264	11.2378	8.6233	12.1353	8.8828	12.1334	7.3296	8.6115	10.0717	9.7656	10.0456
IL18BP	7.7734	7.5072	7.6124	8.4765	8.8253	8.3864	8.6633	7.0239	7.8164	6.6817	6.5855	9.4869	7.2928	8.6846	7.5492	8.4084	7.8289	8.0828	7.8868	7.7454	7.9282	7.755	7.4486	7.5297	6.4986	8.4641	7.6895	7.6699	8.8669	7.2727	6.7419	7.6681	7.2052	7.3516	7.4476	7.1464	8.2425	6.8971	7.0101	6.9397	6.6478	6.9506	6.9061	8.202	6.7088	7.5195	7.2225	8.2512	7.7857
DYNC1I2	10.8402	10.3663	10.7596	10.6698	10.9408	10.502	10.619	10.8568	11.1927	10.9044	11.3253	10.7149	10.4622	10.5215	10.4367	10.8641	10.5322	10.7654	10.1514	10.6199	10.633	10.861	10.4813	10.0338	10.7618	10.6844	10.4252	10.0033	10.6985	10.8498	10.9959	10.9968	9.5972	10.9991	10.8982	10.7053	9.04	10.5922	10.9452	10.954	11.6425	10.323	10.8324	10.6917	10.8516	11.1085	10.7342	10.7487	10.9417
WRAP53	7.7268	8.5744	7.3966	7.4709	7.3224	7.5716	8.3282	7.3541	7.2699	8.5006	7.4148	7.7003	7.4595	8.4038	7.6752	7.63	7.5803	7.8023	8.6906	7.5093	7.6524	8.834	7.4304	8.7449	8.3718	8.4755	7.8577	8.1152	7.7154	7.287	8.1491	8.4295	9.2187	8.8195	8.0511	7.7312	8.5904	7.717	7.8507	7.5316	7.6712	8.8386	7.4647	8.4502	7.5677	8.3669	8.5156	8.4596	7.9825
TMC7	8.5198	8.846	9.2524	8.8659	8.2882	9.843	8.2885	9.0878	8.6488	8.9461	9.4299	8.9074	9.0802	7.9486	8.2	9.4047	8.4071	8.702	8.5437	9.4127	10.2793	7.609	7.8179	8.6074	8.5588	6.9856	9.3686	9.1941	7.7945	8.0456	9.5636	8.8237	7.6305	8.7456	9.2138	7.4198	8.4878	9.3978	8.096	9.5773	9.6338	8.2416	9.0209	8.1136	8.1869	7.0459	7.41	8.1848	9.0276
IPO5	12.2169	12.0723	12.9034	11.7619	12.0676	11.5979	12.614	12.3177	12.5568	11.3359	13.3362	12.8359	12.4215	11.7013	12.8979	12.7726	12.6274	12.0387	12.419	13.3068	12.2694	12.2758	12.3959	12.1445	12.1879	13.0995	12.5974	12.0418	12.1148	12.8185	12.0392	12.3282	12.8419	11.9083	12.7965	12.1699	11.9939	11.8415	12.8108	11.4318	11.9385	12.3461	12.5968	12.0658	11.9594	11.8676	12.0384	12.0935	12.966
GLS	11.1478	10.4561	11.7033	11.0447	11.4683	11.0692	11.6172	11.6944	11.6117	10.8232	11.9866	11.2857	10.5249	10.5293	10.9775	11.1182	11.1385	9.7626	10.7279	10.7696	11.0682	10.5893	10.3683	11.2138	11.4596	11.4336	11.4625	10.7935	11.3671	11.669	11.5861	10.5522	10.5137	10.516	10.9979	10.3431	10.3904	10.242	11.0742	10.4989	11.4839	10.5185	12.4048	10.8394	11.5217	9.5648	10.529	11.4133	11.6662
APCDD1	13.4669	10.5819	12.3671	9.0445	10.2761	8.7124	10.763	9.373	11.0746	7.2056	14.1513	9.7378	11.2208	8.8907	7.6861	9.8842	7.7413	7.1005	12.9118	9.8657	10.633	11.5402	12.7469	7.8079	11.4944	12.5927	10.0172	9.9226	12.7084	10.4431	11.3754	9.6719	7.1487	8.1756	9.2283	7.175	6.6644	5.7409	12.1033	5.6497	11.9701	6.9566	10.9915	7.9637	12.2069	9.2519	8.9806	9.74	9.1083
CACNA1D	9.1155	8.1532	9.0242	8.6091	8.2135	8.0539	7.4324	9.2087	8.3822	6.9039	7.9247	9.2637	9.4738	8.5436	8.5455	9.1632	8.3969	8.1155	8.5315	8.3083	9.5353	7.7841	8.3535	7.0657	8.8353	7.9235	8.9767	8.5024	6.5059	9.6784	8.46	8.2924	6.1299	6.7834	8.5015	7.4344	8.2729	8.6307	7.3964	6.6898	9.3773	9.0912	9.0278	5.9542	9.676	6.7287	6.4099	9.1483	8.1944
PIAS2	6.5961	6.6915	7.2931	7.0453	7.2756	6.8249	7.1804	6.1658	7.1452	7.8729	6.6266	7.1574	6.5097	7.821	6.9366	6.4205	6.6719	7.9278	6.9456	6.8884	6.728	6.739	6.928	8.502	7.8422	7.5066	7.0201	7.442	7.1156	6.5853	7.0495	6.4941	8.077	9.1475	7.1837	7.8774	7.937	7.7447	6.1764	7.6139	6.9889	5.7929	6.7319	7.7908	7.3176	7.6991	7.6616	6.6264	7.2504
TRPM6	6.1812	7.3188	1.9053	9.2113	1.7305	7.7358	6.4106	9.3969	7.0088	3.818	8.6671	7.7283	8.527	7.167	7.0965	8.2496	8.121	3.709	7.9423	5.967	8.2155	4.2377	7.9307	3.0255	2.8143	5.5227	7.8577	7.6412	6.9055	5.7308	8.2729	6.0825	2.3938	5.3805	7.6897	4.6669	3.1858	6.5106	5.2672	6.1939	6.5729	1.9506	6.8237	2.2589	3.0957	1.8365	1.0089	5.3016	6.3718
H3F3A	12.1583	12.7745	12.4314	11.7159	12.4508	11.8406	12.1269	12.6521	12.263	12.1182	12.7929	11.8062	12.1076	12.3563	11.9003	12.395	12.3173	12.4585	12.0855	13.1527	12.1765	12.637	12.8977	11.9644	13.4191	12.7746	12.3664	13.0129	11.697	11.9371	12.6149	12.6571	12.4373	12.6868	13.079	12.6482	12.3314	12.1006	13.168	12.366	13.0317	12.2789	12.6172	11.9423	12.2181	12.2473	12.1301	13.5401	12.8955
CDCP1	10.6716	11.4687	10.8675	11.2465	11.2016	11.089	10.7745	11.1592	10.2497	11.239	10.8826	11.7419	11.7501	11.0275	11.1027	10.6813	10.9769	10.5526	10.9219	11.5357	10.835	11.0455	10.8774	11.3681	10.7287	10.5821	11.0856	11.7181	11.3722	10.6133	10.9069	10.8105	10.1416	10.6632	9.8542	10.9655	11.4764	11.2408	10.2425	11.6234	10.4964	11.0613	10.5807	11.9304	11.4716	11.4108	11.3324	10.202	10.289
C1orf162	5.3105	3.393	4.564	6.5513	7.0469	7.2736	7.1701	5.4459	5.042	5.0418	4.0253	7.1014	3.982	5.0704	4.8746	7.4742	6.0317	5.3092	5.6042	5.5794	5.8734	5.8981	5.3266	5.0861	5.2173	6.5145	4.9982	3.8378	6.9867	5.0016	3.7332	4.6727	4.3495	6.3239	5.6586	4.7932	6.8847	3.8326	5.2473	4.19	3.6872	5.2574	4.8301	6.4745	2.1866	5.2378	5.7317	7.153	6.5455
GPR56	13.3103	12.1108	12.7849	12.7982	12.4823	12.7766	11.9645	13.2123	12.8013	10.7331	12.1768	12.2407	12.8357	13.1427	12.2358	12.7786	12.2486	12.2911	12.4774	12.368	13.0065	11.8221	11.7485	11.1797	12.7814	11.3503	11.6621	12.4544	12.6302	12.5277	12.5011	12.1856	11.2656	11.995	12.4577	11.4695	11.7529	12.9021	11.8647	11.5867	13.373	12.0572	13.5231	11.5268	12.4611	12.1944	11.4933	12.4649	12.2882
SPTB	6.6527	6.3344	4.9316	5.915	7.062	6.3873	6.0241	6.1434	5.7613	5.3622	3.9321	5.8483	6.3874	6.6084	6.0907	6.0785	5.7389	6.3085	6.348	5.2086	6.0418	4.7608	6.8696	6.1894	6.0654	4.6541	4.8818	5.9423	6.5443	6.7381	5.8216	7.3451	6.5422	4.2899	3.7039	4.8524	5.6322	7.3534	4.1624	4.6231	5.5622	6.5659	4.3192	5.884	6.2903	5.7021	4.8752	6.7452	4.7494
CTPS2	5.4286	9.3974	10.107	9.7149	10.2938	9.6731	10.243	10.1782	10.9931	9.4969	10.8001	9.4063	10.2087	9.6294	9.976	9.9704	9.2811	9.6612	9.7084	10.5356	9.6447	9.7747	9.4642	8.8222	9.6224	10.0379	9.3794	10.2242	9.8375	10.3615	10.5095	9.8451	10.789	9.1765	10.1304	9.3999	9.0837	9.4554	9.8418	9.7974	10.8689	9.4749	9.8551	9.1	10.1599	9.7073	9.4314	10.6312	10.1629
SRFBP1	8.2873	7.8582	8.2401	7.7311	8.4481	8.0853	8.2502	8.1479	8.4488	8.3674	9.0849	8.3253	7.3975	7.5545	8.3327	8.079	8.0178	8.1576	7.9371	8.8885	8.3593	8.8076	7.9477	7.8428	8.3417	8.6764	8.0754	7.7019	8.1231	8.5768	8.1142	8.5216	7.7431	8.8924	8.4754	8.3452	8.5179	6.9398	9.2215	8.3582	8.6077	7.9862	7.91	7.9734	8.8079	8.2826	6.9543	8.0651	8.8347
ASPRV1	5.4501	3.8238	4.3893	3.9094	5.3741	5.4369	5.1317	4.2769	4.4788	4.6294	4.311	3.9951	3.3423	5.3784	3.5024	4.607	3.0377	4.1703	5.1052	4.5029	4.2095	4.2716	4.8479	4.892	3.9479	4.9117	4.3544	4.6452	4.8674	5.3536	4.6858	5.8843	3.2495	4.4273	4.0647	3.9015	5.0382	3.9585	3.4644	3.716	5.0282	5.3616	4.8552	5.099	4.3727	3.8009	3.1857	3.6861	5.7401
AREG	11.1276	9.1016	10.0276	8.3946	9.9054	11.0276	11.7956	11.5274	12.1696	10.7184	12.2452	12.1021	10.0619	9.0731	10.5294	11.0749	10.7858	6.8577	9.405	6.4472	11.4425	11.4716	9.8068	9.0944	8.8378	11.4084	11.6801	9.0521	11.7583	13.1961	12.4477	11.5137	8.7461	9.6715	11.0645	9.3468	2.678	7.093	10.4691	9.1749	10.1546	8.7134	4.9972	8.2907	9.3349	10.4552	10.0443	9.2918	11.0826
WNT5B	9.0459	7.8763	5.9078	6.288	7.8106	7.1001	6.7771	6.5448	6.0938	5.7612	4.1547	6.517	7.0305	7.1038	5.8004	5.6549	6.5806	6.8637	7.9736	6.4544	6.7681	5.631	8.4974	4.5563	5.5377	6.5447	6.1237	4.8735	5.2852	6.2785	4.7249	6.9855	5.0714	4.8052	5.6848	5.6878	3.4221	4.1549	6.4005	6.5492	6.5403	5.7496	6.0846	3.8956	8.1309	6.3149	4.772	7.4889	8.3378
NCRNA00182	6.1323	4.7719	6.4736	5.3736	5.959	5.7559	4.1632	6.3236	5.5013	4.1194	5.1961	5.2008	4.6901	3.5181	4.2951	5.9506	4.1165	5.3439	4.4677	6.1975	5.0072	5.2168	5.6656	3.7102	4.7839	5.9298	5.5299	5.194	4.7408	6.6799	5.5872	5.4468	2.3938	3.8778	3.8029	4.2922	3.0975	6.0928	4.5997	2.6116	5.9565	3.686	3.6412	3.8542	5.0432	3.6308	4.8501	3.9196	4.6173
CHPT1	10.1734	9.4314	10.269	10.3949	9.9901	10.0783	10.807	11.0558	10.4955	10.4143	11.7295	11.6261	10.9936	9.4442	11.1397	10.7852	10.8107	10.8223	10.7141	10.9292	10.4576	10.743	10.3939	10.9066	10.4456	10.4758	10.7769	11.2546	10.0608	11.1627	10.7051	10.3394	10.5642	9.9345	10.639	10.1728	11.3261	10.0939	11.1818	10.6823	10.9241	11.2725	11.0619	9.0204	10.9585	10.2918	10.3135	10.9172	10.6546
RBP1	8.1975	9.4496	11.6286	9.7479	10.812	10.6598	6.3575	6.0976	8.202	4.93	11.1562	7.9819	8.1738	7.5065	5.5365	7.8306	6.5439	5.8339	10.4078	8.8699	7.1483	10.3198	9.9169	6.4564	5.9004	8.3698	8.3242	4.4886	8.6458	6.6472	9.5596	5.9479	4.623	8.9631	10.3241	6.4619	5.6478	3.78	10.008	4.7654	10.1319	4.6048	9.3191	8.1504	7.3612	6.9676	6.2074	7.3903	7.7694
KCNK6	7.9292	9.0388	8.207	8.5376	7.3013	8.5678	7.4452	7.8558	7.1582	9.0744	8.2795	7.1203	8.1932	8.8925	8.3187	8.8702	7.814	8.7865	8.5121	7.7138	8.5651	7.3257	7.7961	9.3623	7.2272	7.0502	8.2232	8.3533	7.9528	6.8332	8.2965	8.2324	8.7822	6.6877	7.8718	8.6083	9.3323	9.429	7.9921	9.5869	7.9539	8.1696	8.1212	9.8733	5.8203	8.9822	8.9126	7.3903	8.0986
BBS5	8.5159	7.2512	8.2629	6.3887	6.3438	7.1909	6.7151	7.5584	6.5483	3.0654	7.9182	7.4088	7.0448	6.8429	6.5192	6.195	6.1537	6.833	8.0805	7.6867	7.2914	7.5361	7.1747	7.0541	7.4983	6.9544	7.3575	7.2192	6.7186	7.535	6.725	7.6014	6.3797	6.4214	6.5439	6.9426	8.3415	7.0099	7.0447	6.3046	8.546	5.5397	7.904	3.9749	6.6687	6.0101	5.9948	7.746	6.5537
C2orf34	7.3657	7.3643	8.6031	7.164	7.5992	6.6995	7.5034	7.3295	8.1532	7.3429	8.2241	7.3816	6.8517	7.1038	7.5099	7.9511	7.4316	6.7452	7.2609	7.8796	7.3467	7.8826	7.4465	6.9741	7.7455	7.935	7.9795	7.5317	7.721	8.6571	7.3222	7.5828	5.8632	8.2778	8.1741	7.6749	7.6534	6.4018	8.4169	6.2312	7.7893	6.9132	8.3168	5.6259	7.7866	7.6205	6.9834	7.7153	7.5649
ADCY7	9.1029	7.9718	8.7039	8.995	9.6176	9.2238	8.7706	8.823	7.5347	9.5826	6.6414	8.7062	7.9609	8.5099	7.0801	9.1147	8.279	8.556	8.8992	8.3889	8.3816	8.3518	8.3663	9.7852	7.2233	8.3634	8.3353	8.0744	9.3911	7.4317	7.495	7.9112	9.2693	8.3751	7.2422	8.9559	6.7023	7.6119	8.1534	8.4161	6.9985	9.1412	8.0952	9.7462	8.3587	7.934	9.0079	8.4029	8.663
QPCT	11.3828	9.2142	9.6089	8.508	8.3734	7.6317	9.9078	9.7811	9.131	8.5861	6.5344	11.3725	9.5554	11.7015	8.5722	10.5589	9.0521	9.8603	9.6474	11.5826	9.3429	10.0518	9.6369	7.1407	9.1286	9.4939	9.3192	10.1483	9.5762	8.5681	10.0405	9.205	6.5996	9.317	8.6518	10.3719	5.8903	10.0108	11.811	7.0924	10.7815	8.6383	7.1213	7.3031	8.5192	10.8637	8.0484	9.8089	8.3483
SLC7A6	10.7884	10.4599	10.9668	10.7798	10.2733	10.8719	10.4632	11.2683	11.0895	9.7592	10.128	11.0485	10.9727	10.1579	10.5981	10.6443	10.2865	9.7675	10.3845	10.7124	10.7969	10.3582	10.68	10.01	9.7791	9.6283	11.155	9.7465	10.4792	10.1465	10.5454	11.7369	9.2644	9.9664	10.4234	9.9407	9.4651	9.8272	9.9495	9.5565	10.6724	9.7218	11.5841	9.9891	10.5485	10.3794	10.397	10.2747	10.0814
NT5DC3	8.2918	8.7115	8.3383	9.3609	9.4603	9.4704	8.3351	9.2087	8.4921	8.8924	7.6452	8.5667	7.8779	8.5507	8.544	7.9068	8.6681	9.4779	8.3506	8.009	8.0786	7.8371	9.3934	7.7901	8.6162	6.9578	8.634	9.5258	8.6399	9.6044	7.8105	8.5479	8.7899	9.0438	7.336	8.3165	9.1163	8.743	6.2383	8.3833	7.1528	9.6513	6.9513	10.073	7.8657	8.1602	9.2381	8.4149	7.7498
EIF6	12.329	11.884	13.1166	12.5153	11.9297	12.611	13.1958	13.4404	12.6989	11.7316	12.6095	12.3338	13.133	11.5503	12.4271	13.2244	13.1482	11.6845	12.824	12.4353	13.4705	13.2043	12.0362	11.8354	12.5291	13.5846	13.5557	12.6885	12.4782	12.803	12.9197	12.4587	12.1252	12.5551	13.3983	11.9235	12.4013	11.2182	13.1511	11.5813	11.9557	11.726	12.6845	11.6425	12.0199	11.9907	12.0178	12.7146	13.0863
ZNF701	7.122	6.909	6.8101	6.6162	7.3513	7.3351	7.2501	6.5102	6.9353	5.8662	6.9692	6.9876	7.0014	6.008	6.4001	6.5209	6.173	6.6582	7.1142	7.4389	7.2285	7.5538	7.6614	6.6184	4.8458	7.5143	6.7811	6.1912	5.1085	4.3604	6.7757	4.5248	6.5275	6.5103	6.109	6.3222	6.0039	5.4188	7.5385	7.1125	7.5293	4.424	5.8045	5.4974	7.0395	7.0217	4.4093	6.3547	6.5455
PTAFR	5.4764	5.114	3.8806	7.5806	7.5393	7.5266	7.1598	3.994	4.7765	5.8662	4.1954	7.6908	4.7843	5.8631	4.507	6.4279	5.5739	5.3439	7.6317	6.2963	5.6216	6.4824	5.6238	5.4727	5.8102	6.0186	5.9612	6.1828	7.5302	3.4544	3.5363	5.4112	3.5698	4.9359	4.5932	5.1168	5.1738	5.1138	3.4644	7.7486	3.7792	6.8684	5.0416	7.8126	3.8842	6.0687	5.6468	5.7586	5.8456
C7orf31	6.8409	5.9972	6.581	6.8701	6.3272	6.0285	6.3393	6.8237	7.3014	5.6	6.4189	7.2245	7.128	7.0712	6.2389	6.5619	7.2567	6.9897	6.8306	6.4328	6.2823	6.2503	6.5433	3.2915	6.2057	7.132	6.6449	6.9606	6.419	6.7688	7.5645	6.6035	4.4149	5.8361	6.966	7.0604	6.6489	5.3118	6.0895	7.2879	6.5271	4.339	6.8737	3.8956	6.9386	6.1153	5.3572	7.2257	6.8552
SMG6	9.6899	9.9441	8.8311	9.7854	8.9277	9.3828	9.483	9.0126	9.1922	9.7443	8.0297	9.4877	9.0721	10.0316	9.3147	9.4381	8.7749	9.4403	9.6998	8.536	9.4481	9.1254	8.7754	8.6651	9.041	8.5312	8.8889	8.9292	9.2227	8.8963	9.0881	9.4584	9.536	8.5537	9.0845	9.0679	9.8207	9.8584	7.649	9.7943	9.8726	9.8903	8.9499	9.749	9.4083	10.123	9.7034	9.9276	9.2902
GPR35	11.7492	11.1347	10.4166	10.5991	9.9089	10.8593	11.2984	11.9405	10.8957	10.1431	10.8497	10.852	11.0382	10.5863	11.2312	10.7988	11.3066	10.7698	11.565	11.4302	11.0069	10.8809	10.5135	11.1152	10.8719	11.5203	11.1995	11.01	11.0604	11.4142	10.5668	11.1899	10.1876	11.4798	10.5752	10.6373	10.0057	10.7608	11.6099	10.7693	11.5551	10.1495	9.8321	11.0105	11.2241	10.9306	10.8965	10.2329	10.428
PIGZ	9.4296	8.9752	6.8101	8.801	8.7005	8.7521	9.0074	9.418	9.0123	8.294	7.7307	9.239	9.5571	11.013	9.049	8.8729	9.0715	11.3019	8.4467	8.0355	9.8287	8.2426	8.9249	9.6257	9.4671	7.2467	9.406	7.9092	9.4059	6.7484	9.8321	9.9937	7.3503	7.3928	8.4336	8.8743	6.1427	8.9128	9.1602	9.8108	10.316	7.7322	8.8109	7.7292	8.343	8.7545	7.9246	8.842	7.0472
KPNA3	10.0914	10.3034	10.9413	10.5167	10.5083	9.8936	10.502	10.2709	10.8409	10.6182	10.859	11.1476	10.3707	10.0007	11.1769	10.8851	10.2939	9.9818	10.3876	11.339	10.8122	10.4245	10.332	9.8145	10.0056	11.1794	11.007	10.3902	10.2862	10.1988	10.3983	10.3902	10.6037	10.7487	11.144	9.7853	9.72	9.9856	10.5099	9.9937	10.2172	9.7824	10.7436	9.9937	10.4973	9.9876	10.0526	10.5487	11.5258
TSGA14	8.5481	6.9351	8.9954	8.3595	8.0515	8.443	8.2814	8.2272	8.6037	6.7368	8.7394	8.5424	8.3322	7.5307	8.3135	7.7051	7.6952	7.8902	8.4014	8.4203	8.0487	8.3719	8.2173	8.0692	7.9681	8.2117	8.3074	7.7196	7.5238	8.7576	8.7936	8.4619	7.6062	7.6651	8.6418	8.3783	7.6572	7.71	8.4035	7.8399	8.0837	7.3568	8.0084	6.2377	8.0821	7.9383	7.7112	8.1876	8.2117
PIK3CD	7.7069	4.9867	5.6163	7.9702	8.13	8.4486	7.856	5.9505	6.0481	6.7478	3.9321	8.5581	7.3092	8.2285	5.7903	8.2908	7.2792	6.9951	7.9762	6.7265	6.4466	6.9674	6.7322	5.5253	6.2445	6.9745	6.8052	6.1483	7.5365	5.8791	4.5532	7.1315	4.7802	5.9844	6.1566	7.0729	6.8648	6.1248	5.7645	7.0232	5.5622	5.9823	5.892	7.7206	4.4509	6.9887	6.8055	7.3707	6.1743
EPN2	9.7324	9.6728	8.6556	9.1164	8.9249	9.6707	8.9307	8.3399	8.4818	9.418	9.5117	8.5441	8.1996	9.3373	8.61	9.3502	8.6071	9.8663	9.1708	8.4294	8.8262	9.172	8.697	9.1512	9.0365	8.5369	8.4699	8.7191	8.9641	8.3209	9.1775	9.5106	9.3972	8.0222	8.7199	9.0711	9.6873	9.7994	8.1399	9.3728	8.978	10.1659	8.4607	9.9335	9.1656	9.43	9.5895	9.461	8.6356
MORC4	9.7965	8.5577	10.248	8.6011	10.1369	9.307	10.0597	9.5084	10.6602	9.9253	9.6053	8.6192	9.1636	9.5908	9.4799	8.4003	8.5304	9.0694	9.9478	10.3323	8.5684	9.2446	9.2622	10.9609	9.6342	9.4457	9.3954	10.1516	9.4015	9.7756	10.1257	9.5778	9.9624	9.7741	8.4941	9.2864	10.0584	8.7702	8.6755	9.0793	9.8569	9.9302	8.6642	10.4314	8.3351	8.6263	9.3863	9.1163	9.7576
AMIGO3	6.7914	7.1434	6.2049	5.7657	6.1595	5.8032	6.144	7.0332	5.3438	5.525	5.0705	5.588	6.3339	6.177	6.2315	6.2802	6.2296	6.2364	6.5344	6.3509	6.0511	6.0454	5.8701	5.508	6.1496	5.328	6.9129	6.0111	7.4105	5.6993	6.3426	5.6339	6.2779	5.8472	5.2487	5.704	6.075	6.4447	5.0312	4.4227	5.8005	6.3656	5.9397	5.7324	5.6135	6.2467	6.595	6.1517	3.974
HLA-DRB1	10.7297	8.8944	8.8655	11.7294	11.5238	11.6743	11.9505	10.6508	10.019	12.5102	11.0896	12.4183	10.3576	11.4669	9.1306	11.7571	10.4487	11.0703	10.7408	12.0866	11.0126	12.3877	11.8164	10.9083	10.3891	12.521	10.8595	11.546	10.1337	8.4786	9.1281	9.7929	10.7893	11.1018	10.386	10.0527	10.0126	8.4771	12.2784	10.9861	8.323	10.2577	9.3205	13.4183	7.4069	10.2456	11.1233	11.5643	11.2149
BDNFOS	5.1314	6.2011	4.782	5.0538	4.1706	4.9823	3.3427	6.0264	4.8423	4.8425	4.5764	4.076	4.2431	4.6304	4.5427	5.5241	4.7187	5.2185	4.3222	5.2949	5.7512	4.1015	4.6242	4.5823	5.4336	4.8933	3.026	4.2815	3.7511	6.2411	4.6194	3.5121	3.8936	4.5667	5.5582	5.7019	3.2616	5.78	4.4917	4.5462	5.3139	3.9786	5.3171	1.9315	4.3813	4.4907	3.6369	4.0757	4.3814
DUSP18	8.3047	7.3163	8.5147	8.5261	8.8686	7.998	7.9027	8.8203	8.7294	7.7788	8.0897	7.5262	8.8166	8.7419	8.21	8.4502	8.5158	8.6047	9.0439	8.713	8.3898	7.9709	8.4887	7.7107	8.7008	7.5732	8.4981	8.3678	7.8078	7.0977	8.5156	8.5334	7.1559	7.396	8.1364	8.6244	8.0049	8.1687	8.6331	7.7311	9.1427	7.934	8.3091	7.8437	8.4041	8.6134	7.8675	6.8333	7.4276
PARP2	8.3291	8.1156	8.3073	8.2513	8.7878	7.9916	8.7346	7.3926	8.7748	8.8469	8.2412	7.2419	7.4416	7.9122	7.7834	7.9068	8.4132	7.896	8.1665	8.4093	7.6616	9.0748	9.0166	8.7018	8.4452	8.4357	8.3816	7.922	8.6325	8.4671	8.6132	8.7194	9.0096	8.7996	8.7087	8.282	8.1549	8.3624	8.4258	7.4176	7.5092	8.5449	7.8582	8.445	8.698	8.4958	8.4143	8.6175	8.3535
NDRG3	9.8662	9.5015	10.8937	10.428	9.7384	9.7284	10.3929	11.2173	10.0925	9.862	10.3905	10.8506	11.1991	9.5333	10.5203	10.7819	10.6858	9.3157	9.4164	10.1133	11.3417	10.324	9.1154	9.4038	10.251	10.5807	10.8923	10.0069	9.8912	10.8041	10.8424	9.3361	9.8044	9.8347	10.0621	9.8004	10.5718	8.937	10.119	9.5431	10.2889	9.4549	10.4784	9.6482	9.7671	9.4656	9.4772	10.6126	10.6355
FAM18B2	7.4344	7.7983	6.8271	7.3489	6.7251	7.2736	7.4213	7.2801	6.9652	8.4973	7.4815	6.8392	6.6223	7.7568	6.7724	7.303	6.919	7.8678	7.4174	6.9604	7.2978	7.165	6.463	7.5932	7.2617	6.8453	7.1545	7.607	6.9914	6.6108	8.016	7.2327	8.2372	7.978	7.9675	7.1097	8.6391	7.9432	7.4381	8.3726	7.3682	7.7516	7.1768	7.9465	7.3901	7.2454	7.6753	8.1278	8.0652
FAM48A	10.0182	9.7289	10.3047	9.736	9.577	9.1287	10.1021	10.2602	10.0588	9.8418	10.2724	10.0644	10.0597	9.3705	10.4548	10.5051	9.7566	9.3289	9.4459	10.9075	10.5068	9.8424	9.4908	9.3145	9.2898	9.5161	10.3342	9.0368	9.739	10.1665	10.4219	10.0096	9.3137	9.444	10.0038	9.191	9.2422	9.2805	9.4562	8.9763	10.259	9.2049	10.318	9.2847	7.6178	9.3749	8.8002	10.5221	10.529
SPOCD1	4.7609	4.2131	5.0258	6.6553	7.55	6.9297	5.101	4.8954	3.9122	4.6294	4.7539	4.1867	4.0594	3.8612	2.1678	6.0785	4.8995	4.201	6.6422	5.2908	4.9684	5.8066	4.7595	4.0819	5.8509	5.2198	4.1967	6.313	6.6595	4.3055	3.6864	5.5706	5.131	3.962	6.0295	3.7226	5.2577	1.0136	2.3859	2.0686	3.537	4.013	2.698	5.6135	3.0188	3.0612	3.9235	6.7753	6.2432
MANSC1	10.8881	11.3773	10.5391	10.1415	10.5152	10.5038	10.4721	11.0178	10.6182	10.4392	11.5087	11.0052	11.0753	10.3993	11.2626	11.2883	10.5905	10.3672	10.884	11.1867	10.8258	10.2109	11.0013	10.17	10.8043	11.0419	10.3505	11.248	9.8706	10.6554	10.6926	10.666	10.4356	10.4368	10.9048	10.4356	10.2504	10.3956	10.9939	11.2925	11.6488	10.372	11.1567	10.5299	11.3018	10.6336	10.0297	11.0816	10.4813
DIMT1L	9.0247	8.7215	9.3588	8.2716	9.3072	9.307	8.4953	9.0157	8.9503	9.094	9.9599	9.167	8.5854	8.5671	9.2435	9.1043	9.3864	8.5652	9.2895	9.9138	9.2377	9.8345	9.2519	9.5239	9.5226	9.8036	9.4178	8.8563	9.0841	9.2968	9.299	9.0022	9.4479	9.7139	9.3293	9.653	9.1701	8.6995	9.9004	8.4846	9.0374	9.2235	8.4789	8.8388	8.6605	8.6236	8.8506	8.9744	9.4935
CD14	8.8497	6.909	8.11	10.8237	10.6898	11.1035	11.0559	8.0185	8.8095	8.8289	8.2117	10.5613	8.944	9.4895	8.5319	10.6971	9.7108	9.473	10.5281	9.9852	9.777	9.6245	9.2645	10.2581	9.1119	10.1136	10.0547	8.9631	10.1941	8.187	6.6655	8.4949	8.1388	10.2208	9.3693	9.2917	10.3759	8.5189	9.2164	8.7495	8.5982	9.7818	8.5168	9.5649	7.7982	9.0834	9.0262	11.1738	10.4088
UBE2D2	10.9205	10.6537	10.8733	10.5812	11.271	11.0755	10.6589	11.0035	10.9048	11.1028	11.406	10.9975	10.9437	10.833	11.2341	11.0038	11.0001	10.9979	10.753	11.0387	11.0296	11.2392	10.9948	10.9689	11.1201	11.4692	10.7749	11.0383	11.1042	11.2276	11.1264	10.885	11.2194	11.5626	10.9111	10.9946	10.9657	10.5951	11.4379	10.8723	11.0799	10.8324	10.5627	10.8493	10.7237	11.0204	11.1194	11.033	11.3303
MYOM3	9.5035	8.1752	7.7858	8.8457	9.2134	8.6149	9.1958	10.3273	10.2851	7.9225	7.0211	9.9541	8.8049	7.769	8.6826	9.0393	9.8436	6.2997	9.9726	7.7807	9.1429	7.1691	7.9562	1.4051	5.8307	8.6119	7.9795	7.6318	10.3271	10.2392	10.4973	9.0377	4.4465	7.3268	8.6501	6.6655	10.2907	6.5967	7.2787	5.9914	10.2289	9.8822	6.904	5.7663	10.8533	8.1583	9.2574	8.7559	8.797
METTL5	9.4453	9.1677	9.7498	9.2894	9.592	9.1224	9.4626	10.3434	10.0778	9.61	10.4325	9.4301	9.272	9.1795	9.5833	9.8194	9.6429	9.3416	8.9964	9.6353	9.3047	9.9328	8.9552	9.3996	9.5504	10.0209	9.3804	9.1942	9.7682	9.8625	10.0717	9.4314	9.8986	10.1033	10.1211	9.8048	8.9298	9.1935	10.3805	9.2627	9.7908	9.0315	9.4124	9.2686	9.4372	9.1884	9.7447	10.0543	9.6435
EEA1	9.7839	9.7223	9.6063	10.9428	9.9927	9.4202	10.6209	9.948	10.1862	9.7634	9.9636	9.8447	10.342	9.4392	10.3915	9.8781	9.7921	8.8423	8.963	9.4693	9.8239	9.6876	9.4661	8.8873	9.6645	8.8811	9.4953	8.9889	9.6529	9.0491	9.7704	10.5708	8.5287	9.9208	9.7885	9.3974	9.4661	8.9929	9.7439	9.6341	10.2233	9.4354	10.6893	9.4165	11.2077	9.6251	9.1118	9.6617	10.2519
C20orf165	4.3117	3.581	4.9951	5.0368	2.8131	2.7747	2.4889	5.5686	3.4325	1.7895	3.8831	3.1941	5.6495	3.1693	4.3234	4.9117	5.631	4.3104	4.0645	3.065	4.4539	4.1658	4.8101	1.4051	2.8945	4.5976	5.6768	2.2813	4.1162	5.7515	3.9466	3.5861	2.2578	1.6824	3.1484	2.1654	1.6598	2.1911	3.4644	2.2732	2.8806	2.3486	4.1266	0.8808	3.2383	2.7027	2.0134	4.0235	3.7399
NXN	8.1294	5.1737	7.1259	9.1317	8.9304	9.7037	8.2623	7.1389	7.6796	8.8899	5.8209	8.3294	6.1692	8.1243	6.4264	8.5554	7.2246	5.6238	8.1665	7.2831	8.3612	7.3091	7.7088	7.118	7.3173	7.8498	6.7647	4.2493	8.1294	7.5544	4.5532	6.7771	6.7966	7.5058	8.6368	5.8992	7.6649	5.1138	6.488	5.6679	7.5523	6.9661	6.9744	8.5394	5.2082	7.5345	8.5196	8.9597	9.1448
CRBN	8.8796	8.9086	8.4766	8.9784	9.7785	9.6476	8.8372	9.0636	9.1461	9.0298	9.5797	7.9968	9.5686	8.9214	8.9875	9.2965	9.2275	9.8647	8.7626	10.0988	8.6108	10.0686	9.2277	9.5271	9.6622	10.6054	8.7766	8.5131	8.6748	9.1277	9.4515	9.3388	8.8189	10.2758	9.9364	9.7425	8.5618	8.9874	10.9838	9.2367	9.2094	8.4336	9.5148	8.358	9.2701	8.8702	8.5719	9.775	9.7807
DEAF1	8.9277	8.432	8.7621	8.4929	8.6663	8.9152	8.6905	8.3131	8.2247	8.8597	8.2936	8.9817	8.7314	9.1702	8.1893	8.6258	8.8292	8.988	9.3162	8.8112	8.7544	8.8527	8.6492	9.6862	9.0552	9.1205	9.1518	9.3999	8.5626	8.7512	8.5816	7.9208	9.2571	8.9295	8.9996	8.9694	9.825	9.3286	8.8038	8.7834	8.5919	8.0477	8.2017	8.7022	9.0202	9.3388	8.7405	9.0269	8.3868
RNASEH2B	9.2917	8.9668	9.8175	8.8825	9.4169	8.6509	9.1958	9.5654	9.3965	9.4231	10.2849	9.6182	9.5777	9.0829	10.1867	10.2413	9.5303	9.1141	9.5366	10.5339	8.9926	9.3906	9.4838	9.0412	9.1835	10.6414	9.6015	9.3521	9.4059	9.5545	9.8308	8.9114	10.3742	9.5458	10.4994	9.3507	9.5339	9.1012	10.1755	8.7016	9.0163	9.3815	10.2633	8.445	8.5262	9.1567	9.1814	9.8712	9.9216
SEC61A1	12.9379	12.8433	12.989	12.9236	12.8594	12.7115	12.9634	13.0779	12.7269	12.6952	12.9601	13.146	12.8792	12.9107	13.3157	13.0827	12.6459	12.4012	12.979	13.0242	13.4923	12.7492	13.1933	13.593	12.8547	12.9251	12.7437	13.1944	12.9544	12.4927	12.3677	13.484	12.7946	12.8155	12.4274	12.4815	13.5364	13.1131	12.1331	12.9659	12.6545	13.2939	13.055	13.1297	12.8221	12.995	13.1658	12.4849	12.5885
HTATIP2	10.3252	10.3026	11.0335	10.9558	11.1948	10.4328	9.9436	10.9843	10.9406	10.7462	10.8927	10.4404	10.5435	10.7699	10.389	11.1549	11.3995	11.0822	10.4039	11.0485	10.9737	10.6182	11.1153	10.7326	10.3316	11.1688	10.6425	11.0065	10.7196	10.6197	11.0317	10.1916	10.4721	10.924	11.5942	10.6184	10.4501	11.0373	11.0749	11.1885	9.7989	9.6868	10.7834	9.5366	10.5867	10.3828	10.7217	11.0365	10.9326
ABCC6	6.7914	7.903	7.5042	8.7657	5.269	7.1282	7.856	8.325	8.0031	4.6294	7.8406	6.4954	8.489	7.4107	7.9847	8.4115	8.3251	5.7326	8.5678	8.9977	8.2683	8.55	7.9364	7.3973	6.7168	7.2467	7.3398	7.4491	7.3896	7.3895	7.5318	8.0238	3.5112	4.6864	6.3243	6.3737	5.4481	7.1918	7.9801	6.3714	6.6842	3.4362	6.3459	6.5861	8.5452	7.3713	7.0566	8.2208	7.0472
ARHGAP10	7.4873	5.7841	4.2364	6.9974	7.3182	7.9992	6.5274	7.4846	6.3028	8.5455	6.9094	6.7714	6.6601	4.9319	4.7132	7.1417	6.6513	4.4121	5.5499	6.1803	6.6867	6.7996	7.9278	7.8462	5.0868	6.3187	7.3398	2.2813	6.5443	7.2329	2.88	5.8536	7.325	7.1674	6.0598	4.1578	6.6567	3.4841	4.5354	4.4227	5.6744	8.128	5.264	8.161	3.7947	6.9247	6.1468	8.0061	7.0852
PTMS	12.0445	13.015	10.8123	12.3709	12.1162	12.4956	12.0411	12.0295	12.638	11.608	11.588	12.4706	10.4054	13.0732	11.8678	12.195	11.0441	12.3302	12.297	10.8296	12.528	11.1669	12.5208	10.9389	11.9612	11.4161	10.3709	11.7262	12.4855	11.8023	10.8724	11.639	12.2482	12.723	12.6681	11.4865	13.6913	12.619	11.4126	10.7656	12.2178	12.6701	10.9597	12.6705	12.2646	12.5067	11.8171	13.2913	11.8058
C20orf43	11.3371	10.4946	12.1796	11.2941	10.8221	11.4314	12.0122	11.9883	12.0798	10.7338	11.507	11.8362	12.1922	10.5365	11.9776	11.0645	11.1351	10.6957	11.1416	11.2578	11.7308	11.8335	11.5963	10.662	11.2325	11.9567	11.9632	11.3601	11.1477	12.036	11.8707	11.4105	10.7267	11.0711	12.4283	10.5768	11.0479	10.3275	11.6593	10.5782	11.2039	10.4509	12.1301	10.423	11.0532	10.6895	10.5438	11.8855	11.7759
AP2M1	11.8954	12.4582	11.8591	12.2529	12.1327	12.4123	11.7686	11.793	12.1158	12.1629	11.8046	12.1631	11.8902	12.3488	12.3744	12.3707	12.3605	12.1916	12.3465	12.1534	12.5836	12.3137	12.8229	12.2472	12.0948	12.2544	11.8723	11.9393	12.4437	11.9896	11.4774	12.5221	12.4063	12.2419	12.1891	12.1455	12.5166	11.9178	12.382	12.0066	11.5785	12.156	12.3803	12.2576	12.0259	12.3466	11.9692	12.512	12.1177
HPS5	8.5776	8.0009	8.2204	8.6677	8.5954	8.6764	8.7689	7.8138	8.549	8.9816	7.9984	8.9817	8.0583	7.7278	8.1197	8.5177	8.1868	7.9477	8.3898	8.4294	8.4571	8.8121	8.1551	8.2571	8.177	8.4577	8.6452	8.4054	8.855	7.7774	8.3537	8.3735	8.2119	8.62	8.7087	8.1583	8.3418	7.8694	8.3319	8.8	8.1627	8.0655	8.383	9.19	8.303	8.7071	8.3464	8.7616	8.3483
EMID1	8.4215	6.495	7.6979	6.4658	6.4471	7.355	7.1855	5.7575	6.765	6.3299	6.3395	7.0382	7.5155	7.5065	7.5222	6.8968	7.9935	7.8117	9.3701	8.2104	7.7415	7.3339	7.1553	7.7757	7.0103	8.1903	7.7988	5.6779	5.0563	7.9393	6.4017	7.7324	4.209	6.6374	7.2333	7.7508	2.5508	5.2743	8.9922	7.3849	7.7921	6.8117	7.0195	5.9737	7.6011	7.881	7.2703	7.2896	7.6519
RBM8A	10.4975	10.5379	10.695	10.3916	10.7617	10.2497	10.6337	10.2773	10.9863	10.6588	10.8395	10.3769	10.3905	10.5694	10.5288	10.5244	10.111	10.6547	10.4346	11.0379	10.891	10.9389	10.5114	10.4673	11.3145	10.3724	10.3049	10.734	11.0597	10.243	10.6728	11.4144	10.8581	10.3389	10.7786	10.4651	10.5873	10.6452	10.1157	10.4877	11.2335	11.3441	11.3572	11.1082	10.3011	10.8437	10.7492	11.029	10.4962
SIKE1	9.3138	9.317	9.3887	9.4996	9.6236	8.8856	9.5536	9.7739	9.5189	9.5116	9.6034	9.3312	9.4299	9.2438	9.3059	9.4289	9.7508	9.777	8.9565	10.1741	9.6277	9.7372	9.0419	9.5357	9.3844	9.3258	9.7343	9.0497	9.3501	9.3945	9.5025	9.4929	9.2549	9.6109	9.6599	9.4147	9.1822	9.0058	9.5902	9.3742	9.0582	9.1784	10.4349	9.2952	9.3546	9.0174	8.9455	9.6291	9.4493
FZD2	7.1809	5.4153	5.8053	6.1303	6.3104	6.3239	7.4993	3.6571	4.7076	5.6479	6.4942	6.2514	4.2694	7.3521	4.2069	6.1872	5.3199	5.7326	6.6027	5.6433	6.1324	7.4019	5.8092	6.4564	6.7815	5.328	4.4218	5.1069	5.5217	5.3922	4.9194	5.0582	5.1883	5.7907	5.1202	5.0168	7.8417	6.3577	5.0995	4.7654	5.3535	6.3366	4.1672	6.8509	4.1598	6.7535	5.9364	6.6181	7.2781
CHCHD7	9.0747	10.0039	9.465	9.7569	9.0117	9.4777	8.7941	10.7054	9.4467	8.9023	10.3415	9.1313	9.6191	8.7514	9.2127	9.5262	10.5124	10.0366	8.8254	10.4212	9.4673	10.1128	9.6817	9.9148	9.1624	10.0017	9.544	9.2762	9.7471	9.5353	9.5853	8.8043	9.3129	9.2464	10.6265	9.9341	9.7051	8.9234	10.1286	9.3589	9.6537	10.0262	10.1418	9.3163	9.4828	8.9451	9.0135	9.9802	9.2997
DHRSX	10.0369	8.6001	9.4409	8.9501	9.1021	9.6192	10.0139	8.8544	10.204	8.5232	10.1836	9.6085	9.9553	9.2462	9.767	8.4171	10.4641	9.7505	10.2047	10.0862	9.0178	9.7012	9.5898	9.9617	8.9942	9.2396	8.9342	9.3735	9.0927	9.4198	10.1608	8.9822	10.8633	9.8915	9.7154	8.8903	8.2603	9.2518	9.8924	8.6883	9.7599	9.4616	8.2217	8.7486	9.1126	9.1888	8.7095	10.3336	8.8235
FOXD2	7.7626	6.6182	7.2018	8.3737	6.8464	7.5919	7.3667	8.0398	7.4978	6.108	6.2745	7.4165	8.9466	8.105	8.4022	8.5281	7.9352	6.3173	7.7419	6.5172	8.6852	6.596	7.1986	6.3918	6.7602	8.0126	8.5194	7.581	7.5586	8.125	6.7701	8.8394	5.1114	7.571	8.344	6.9763	6.1968	6.5814	8.6866	5.6124	7.2882	5.8035	8.4297	6.2695	9.3855	9.587	7.0675	7.8165	7.0147
CDYL	9.0591	9.1837	9.3513	9.9111	9.1033	9.3554	9.9009	9.4752	9.8676	9.1533	9.5387	9.7013	9.8026	9.5321	9.9676	9.5322	9.56	9.6095	9.3203	9.5698	9.6737	9.5967	9.2925	9.3659	9.3931	9.0071	10.0722	9.1425	9.4935	9.0791	9.5996	9.9311	9.3541	9.327	9.5784	9.1095	8.9002	9.2833	9.2949	9.5797	9.3229	9.5359	9.6616	9.4893	9.2792	9.6958	9.1599	9.5255	9.9172
TOMM34	10.8925	10.0394	11.9186	11.27	10.7214	10.6113	11.1487	11.8701	11.3654	9.9613	10.9111	10.5967	11.8564	10.0717	11.5689	11.0232	11.9945	9.5771	10.5308	11.3623	11.018	11.1432	11.4152	10.833	10.8163	11.9134	12.0583	11.1572	11.3969	11.2942	11.4023	10.483	10.8074	10.2483	11.5532	10.027	10.5708	9.9437	11.0369	9.6434	10.5328	10.3212	12.5043	10.411	10.7986	10.2106	10.125	11.295	10.8434
POMT2	8.6764	8.2568	8.1834	8.4401	8.7772	8.116	8.1703	8.2431	8.1093	7.9514	7.7342	7.6261	6.8893	8.8354	7.8982	7.969	7.8536	7.8872	8.5865	8.3701	8.1584	7.146	8.5925	8.4688	8.5573	7.7431	7.8577	8.5934	8.8778	8.2627	8.3997	8.4266	8.6677	8.2148	7.4999	7.8845	8.1712	8.3999	7.1178	8.0247	8.2295	9.0528	7.4023	8.2673	8.0749	8.6982	8.7776	7.4889	7.7926
EXOC1	10.4685	10.488	9.9685	10.2134	9.4537	9.8267	9.5308	10.2256	10.3211	9.9362	10.4155	10.0166	10.4297	9.8377	10.1087	10.0583	9.9336	10.3341	9.5668	10.3064	9.537	10.2709	9.8277	9.3979	9.9468	9.7142	10.1482	9.6162	9.6609	10.1766	10.4574	9.561	9.925	9.7343	10.2613	10.2731	9.2681	9.9377	9.7332	10.7497	10.0865	9.1956	10.1658	9.7313	9.5032	10.1735	9.8812	9.7295	10.2945
ATP1A3	4.7609	2.219	4.3378	4.8059	3.5441	6.1522	4.7626	5.9375	4.1031	4.6764	3.3462	5.0112	4.9356	4.0336	7.0295	4.5264	4.4055	2.7649	6.9029	6.5839	3.6467	6.7635	3.4144	2.8164	4.0607	3.7626	2.4153	3.1939	4.2461	3.9597	1.1842	6.6451	4.4465	4.7351	4.8228	5.2328	6.6096	2.0204	5.2672	2.8855	4.1333	1.3991	1.583	6.5149	3.5431	3.4487	3.8239	5.9289	4.3521
MGAT3	6.2562	8.2395	4.4326	8.4668	7.2003	7.83	5.527	8.9639	4.9654	7.1975	3.7253	6.3825	7.9609	8.5292	8.1981	8.4539	8.2336	8.3684	9.1343	8.3299	6.4952	6.1138	6.8577	8.4094	5.4998	6.3011	6.0447	7.8806	9.0522	3.9597	3.5363	5.1763	9.0332	3.0897	7.8944	8.6126	4.2341	8.8328	6.2383	9.522	3.8657	10.0669	9.3819	9.1649	5.6899	5.5966	6.5174	6.6098	7.8154
SNAPC2	8.1393	8.8844	8.1384	8.1779	8.5209	9.0622	8.4022	8.2898	7.9643	7.2294	7.6042	8.4501	7.8725	8.9348	8.3653	8.2621	7.9066	8.9349	8.6264	8.0801	8.4519	7.5361	8.3321	9.1102	8.6279	9.2092	8.3436	8.3304	8.3204	8.4577	8.0324	7.4485	9.1265	8.2445	8.7387	9.0726	8.9483	8.9784	8.4673	8.7538	8.4643	8.261	7.8489	8.4345	7.6208	8.3229	8.7826	7.9642	8.8912
TGFB1	9.3388	6.7218	8.2948	9.8652	10.2025	10.3293	9.8049	7.7633	8.5782	9.1047	7.2459	9.9235	8.4855	9.9325	8.0871	10.1976	9.0083	9.1769	9.843	8.9159	9.5526	9.1981	8.6665	9.5163	8.625	9.402	8.87	7.0427	9.3181	8.5041	8.5163	8.4864	8.4412	8.7953	9.839	10.001	10.9366	7.8788	8.2616	8.1139	9.0594	8.8793	8.0978	9.3851	7.8546	8.9168	9.7559	9.7314	10.0727
ACOX2	9.6383	8.1716	7.3907	6.8701	9.2567	8.2583	7.9725	7.9329	8.8566	5.8662	8.8566	9.0935	8.2541	9.5629	9.2259	8.1899	6.3364	5.9054	9.3652	10.2885	8.9232	7.4927	7.5431	9.2259	8.8031	8.1541	6.7892	9.1728	8.2943	8.0372	7.7606	8.4531	7.2862	7.389	8.7103	6.6901	5.7812	8.3147	7.0845	8.6589	8.8176	8.7204	5.337	7.5594	9.2585	8.7422	8.0177	8.7254	7.5694
ZNF419	7.4756	6.093	6.8276	6.3078	7.0868	6.0773	6.1015	6.7366	4.7539	4.3101	7.13	6.8127	6.5437	6.688	4.9123	6.2046	5.8751	7.7579	6.668	6.7027	6.2093	6.9674	7.0697	5.8751	6.6315	6.4361	6.4543	5.8161	5.1255	6.9042	6.8571	5.5813	6.1299	4.4443	6.3159	6.7767	5.5679	5.6704	7.0096	4.895	6.7195	2.9163	5.7785	5.5108	6.796	5.5966	5.6173	6.3547	6.3196
C20orf177	8.1168	7.1582	8.6968	8.2151	7.7866	7.8859	8.5237	8.5861	8.9112	7.6848	8.7801	8.8074	9.2289	6.8659	8.5075	7.2034	8.8919	6.699	8.646	9.0553	7.6215	8.5727	8.2634	7.9364	8.5402	9.0991	8.6295	7.0046	8.0758	8.4243	8.067	8.0472	6.3715	7.0375	8.6846	7.3951	7.5982	5.2552	8.9847	6.6536	8.8981	6.6149	9.4627	6.9326	9.3358	7.5402	6.5174	7.668	7.6306
CPLX1	6.6527	4.8471	6.2959	6.3936	5.959	6.1882	8.4726	6.6439	6.164	6.2232	6.9336	6.199	5.3127	6.4243	5.1981	4.9327	6.7705	5.1612	7.6673	5.0094	7.7415	5.3361	6.6719	6.5692	7.4757	6.727	6.0311	6.8307	5.5596	8.0664	4.2336	7.244	8.1887	6.7001	7.2377	5.4969	7.4412	5.4859	6.3073	5.2258	7.0081	5.7496	4.3896	7.4104	4.4213	4.431	5.2461	7.1299	4.5822
DYNLRB1	11.1022	10.6719	11.5692	11.9416	10.562	11.3656	12.2029	12.2896	11.7217	10.4984	11.3241	11.834	12.2089	10.8676	11.9134	12.1194	11.6912	10.7444	11.1706	11.101	12.3435	11.7364	10.6456	10.4913	11.0999	11.9056	11.6463	11.269	11.0698	11.4143	11.781	10.9413	11.1981	10.8678	11.7984	10.6072	10.9334	10.7824	11.6668	10.841	11.0348	10.1725	11.7954	10.4623	10.9315	10.8149	10.7639	12.133	11.4158
C8orf77	4.3464	4.0946	2.6986	4.6285	3.757	3.3205	2.7309	5.3117	3.1155	2.3491	3.6687	2.8759	4.9356	3.5181	3.3115	4.607	4.9676	3.709	2.9528	4.358	4.0698	3.2088	3.5983	2.8164	1.5904	3.045	5.3444	1.8375	3.8149	4.6951	3.6381	3.7087	1.9399	1.2177	3.2916	4.11	1.6598	3.4169	4.6613	2.7551	3.8231	3.5912	3.3897	1.6339	2.0385	1.8365	0.5909	3.6213	2.5132
SNPH	7.4559	4.6926	6.0189	6.4211	6.4003	7.1374	6.2054	4.6313	5.5415	9.0025	3.9794	5.7302	6.0791	7.3247	4.2369	5.855	5.2117	4.379	6.8249	5.8198	5.9452	6.0653	6.9338	4.9388	7.6065	6.6665	6.0447	6.4181	5.5471	5.8977	5.8216	5.1331	5.6624	5.5534	4.8462	5.0924	6.3763	5.2743	3.2408	6.5394	5.4122	3.775	4.6411	11.3213	4.0088	6.0766	5.5566	7.0705	5.3789
THSD1P1	8.2496	8.1458	8.968	7.5684	7.8546	8.3879	7.4021	8.5715	8.1978	7.6081	8.342	8.5529	8.0536	6.9757	8.2958	9.3217	7.6232	7.2499	7.2652	8.6983	9.0082	6.6822	7.7771	6.0042	6.4038	7.0396	8.736	7.8674	7.1325	9.58	9.3402	7.6608	6.4594	7.1981	7.5613	6.8145	8.4549	6.7616	6.8404	6.0058	7.8779	6.9132	7.8798	5.7994	6.4888	5.7717	5.8755	7.2896	9.6035
CLNS1A	10.8939	10.5701	10.9277	10.7384	11.0509	10.6618	10.9044	10.9129	11.228	11.017	11.6967	10.4338	10.5586	10.5148	10.7522	10.9643	10.9089	11.3311	10.6686	11.2279	10.6561	11.5543	10.933	11.2182	11.202	11.6707	10.982	10.8222	10.8948	11.2029	11.1357	10.7165	11.1539	10.104	11.9643	11.2372	11.1294	10.5941	11.6701	10.8038	10.967	11.0632	10.7006	10.8615	11.0924	10.8154	10.9288	10.7291	10.9554
SPATA5	7.4439	7.669	7.4932	7.086	6.5362	6.8644	7.7907	7.0393	8.2492	8.1475	7.8049	7.7497	6.884	7.4314	7.3302	7.2376	6.7253	7.054	6.5414	6.8401	6.7567	7.5037	7.4584	7.5276	7.4259	6.4759	6.9277	7.1941	7.7322	8.1544	7.2557	7.868	7.9531	7.7942	6.855	7.7233	8.3224	7.9309	6.5462	8.1726	7.451	7.9721	8.1545	7.8939	7.561	7.6446	7.9921	8.0155	7.5239
FAM129B	12.1691	12.9363	11.9612	12.2337	13.1828	12.6622	12.2266	12.5008	12.2232	12.6064	12.0333	12.3909	12.5022	12.8229	12.4705	12.557	12.0759	12.3727	12.5715	12.5384	12.4548	12.0577	12.8546	13.104	12.3377	12.1113	12.1586	12.8525	12.8104	11.8419	12.1788	12.8308	13.2025	12.1911	12.0336	12.3766	12.5138	12.4586	11.7601	13.3757	12.3728	12.5371	12.4828	12.8166	12.4305	12.5201	12.6005	12.06	12.0496
FAM40B	6.2003	7.1802	7.4083	6.4302	7.1063	6.0384	7.165	6.691	6.4078	7.7738	6.1661	6.8471	7.1895	5.3996	7.0423	5.9506	6.8204	6.0804	7.9941	6.7087	6.6194	6.596	6.3433	7.7829	5.7788	7.4677	9.2057	8.0904	6.4731	6.5265	7.2192	6.6088	7.6978	6.7062	5.8674	7.0729	7.2134	4.9089	5.6477	6.0894	4.0617	6.5151	5.6554	8.044	5.6774	6.1381	6.2074	5.7586	6.0895
CYB5R3	11.6343	11.4488	11.3018	12.043	12.1228	12.3629	11.8012	11.6842	11.7688	11.5493	11.3878	11.3596	11.6759	12.1178	11.0853	12.1463	11.9081	11.5031	12.1165	12.0812	12.0669	11.5536	11.829	11.4966	11.8595	11.4534	11.594	11.7772	12.0883	11.3626	10.8104	11.2054	12.1256	11.9338	11.9913	11.2214	11.8286	11.4899	11.5529	11.2733	11.5125	12.1362	11.3781	11.7946	11.7231	11.7066	11.8354	11.9497	11.8721
ZFYVE19	8.2257	8.5716	7.7768	8.0428	9.4895	9.0475	8.7638	7.8138	7.6432	9.1239	8.5504	7.6028	8.4608	8.9111	7.5433	8.4557	8.475	9.209	8.8125	8.7296	8.0786	9.0148	8.9295	9.0487	9.0801	9.0166	7.9328	8.6924	8.8085	8.5579	8.896	7.9919	9.2803	9.327	8.0359	8.5129	9.2245	9.1794	8.045	8.4401	8.1038	8.5194	8.0899	8.1967	8.0654	8.7323	8.9034	8.7177	8.4849
PARP12	9.8707	9.34	9.3857	10.3189	9.689	10.2095	10.0597	9.7601	9.2649	10.6757	8.342	10.8651	9.9641	9.946	9.936	9.5001	10.2184	9.3934	10.3423	9.4236	10.2512	10.0568	9.7722	10.0315	8.9582	10.4082	10.1123	10.5659	10.3119	10.1101	9.3449	8.9575	10.3936	9.7462	9.7102	9.6819	9.8017	8.5269	9.6867	10.3443	8.2457	9.0428	9.2557	10.2805	9.1544	9.4261	8.5742	10.5752	9.9459
WDR35	8.9811	7.0668	9.3573	8.1535	7.7435	7.5545	8.5731	9.246	9.0206	3.818	8.8833	7.9077	8.1975	7.5872	7.8721	8.697	7.8017	8.3342	7.218	8.1977	8.4324	7.9376	7.08	5.9918	8.2028	8.258	8.5072	7.8884	7.9215	9.0974	8.6967	8.1209	6.753	7.6461	7.9194	8.0003	6.6644	7.6157	8.0736	7.3959	9.9916	7.4942	9.0097	7.8367	8.9113	7.8855	6.8941	8.478	7.6263
CALR	13.811	14.1829	14.404	14.4662	14.3764	13.9408	14.7553	14.1545	14.3582	14.4111	14.2622	14.7734	14.0758	14.4255	14.4038	14.1344	14.0456	13.7052	14.3501	13.9375	14.1309	14.5905	14.2227	14.4686	14.4435	14.861	14.349	14.5167	14.3318	13.7207	14.4167	14.6102	14.8161	14.5382	14.5279	14.3452	14.3107	14.2203	14.3954	13.8302	14.3836	14.0898	14.1311	15.0074	14.3704	14.7247	14.5774	14.2001	14.4625
CD55	9.9369	13.2962	10.7185	10.7885	10.6772	12.6262	10.1716	10.8064	8.8339	13.6727	10.1051	10.4009	10.9852	10.7344	10.24	11.3047	11.6023	12.8888	11.1109	11.1004	11.0088	10.5266	10.0868	13.2866	10.5042	11.1348	11.571	12.2244	10.9874	9.3341	12.9019	10.9468	14.0874	11.092	11.7587	12.3215	11.0479	13.0448	10.8163	13.8233	9.2044	11.6416	9.1906	12.3585	9.0935	10.7706	10.4361	10.301	12.1244
CCDC68	6.9521	7.427	6.581	7.9577	7.0917	7.8012	7.7258	6.8308	5.7838	9.7066	6.3485	6.9137	7.6899	7.7152	7.9489	6.0111	8.0258	8.4543	8.2044	7.8419	7.551	7.3007	7.4937	8.298	7.4724	7.6244	7.9144	7.5745	8.8019	6.0135	8.2267	7.5116	8.5064	9.0972	7.5858	7.7701	7.9146	8.3308	7.5508	9.0878	6.8631	8.6219	6.157	9.7976	7.4222	8.3063	8.6972	7.2791	8.1973
DNTTIP1	10.0179	9.1617	10.4632	10.9918	10.5302	11.0263	11.0936	10.8866	10.3927	9.1841	10.0645	11.0118	11.275	9.4671	10.8703	10.7542	10.92	10.2096	10.0283	9.9778	10.9823	10.9344	10.3782	9.4779	10.3144	11.6492	11.5071	10.2825	10.9342	11.4158	10.6627	10.6179	10.0912	10.8153	11.4268	9.057	10.7802	9.6158	10.6417	9.6107	10.3493	9.4881	10.7907	8.8375	10.3835	9.9554	9.4036	11.4291	10.3728
KLHL8	8.9894	8.5909	8.5539	8.4864	7.9605	8.3956	9.2195	8.7414	9.4909	9.0253	9.3146	9.1219	9.1799	8.739	9.6131	8.8246	9.2722	8.3471	9.2507	9.5153	8.1102	9.2014	8.8483	9.1816	8.7769	8.5703	9.3289	8.6077	8.9887	8.7447	9.0893	9.0771	8.5064	8.7397	9.5341	9.0835	8.7653	8.6454	9.2667	8.9915	8.7595	8.8968	9.5079	9.0989	9.5076	9.6042	9.0304	8.795	9.0406
FECH	7.4717	7.9506	7.898	7.5766	8.1108	8.4071	8.2477	7.1275	8.0316	9.0678	7.7917	7.9131	6.8131	8.7473	7.482	7.8278	7.6614	8.7627	8.4299	7.7256	7.9649	7.3582	7.9562	9.21	8.7462	8.6764	7.8461	8.9049	8.5734	7.3081	7.9679	8.1892	9.4731	9.4633	8.0359	8.2354	8.2059	7.2843	7.4927	8.7581	7.7126	8.4918	7.8736	9.3493	8.4946	8.7071	8.7077	7.6559	8.6982
AP4M1	9.3793	8.55	9.5744	8.9621	9.2638	9.3821	9.1023	9.4061	9.2988	8.5799	8.3147	8.9818	9.2259	8.7663	8.8349	9.1268	9.3959	9.1989	9.3379	8.6835	9.2651	8.8498	9.0221	8.9319	9.1052	10.5063	9.3734	9.3109	8.0365	9.6279	9.6884	9.137	9.0111	9.349	9.3836	9.2067	9.2334	8.5075	9.2705	8.432	9.3604	8.5592	8.2825	8.3088	8.9653	8.7672	8.7339	8.5582	9.6918
POLR3GL	8.3655	8.0849	8.4273	8.6269	8.3387	8.8225	7.7118	7.9459	8.8312	8.7126	8.5465	8.418	7.4161	8.6578	7.9353	8.8756	8.007	8.5907	8.1845	8.7148	8.9105	7.8966	8.1054	8.4394	8.9071	8.3095	7.7948	8.3665	8.5469	8.4934	8.4841	7.8167	8.4799	8.3961	8.7605	8.8886	8.8352	8.9158	8.3033	8.9267	9.1484	7.9316	9.1367	8.5246	7.4807	9.0458	8.6324	9.0761	8.4489
PIP5K1C	10.1022	10.0223	9.7741	10.1702	10.1417	10.4001	10.2109	9.7947	9.5699	9.2496	8.1993	10.2529	9.7913	10.2182	9.6978	10.0931	9.4797	9.6175	9.7699	9.3537	10.2538	9.2801	9.5871	9.8925	9.3023	9.1746	9.7364	9.3108	9.7096	10.0726	8.7587	9.6208	9.6414	8.5193	8.9067	10.0998	9.8181	10.2359	8.4521	9.7208	10.2457	9.5959	8.8457	10.0295	9.4428	9.8775	9.8016	10.2517	9.1641
LOXL1	8.6083	5.7453	7.5889	8.072	9.2145	9.0561	8.2033	5.7427	7.0088	7.5713	6.3485	7.2802	5.1454	8.6989	6.0405	8.8372	7.4276	6.2997	8.3743	7.5127	8.5088	7.5643	7.8784	5.9019	8.1281	7.4951	6.1109	6.9754	7.7013	7.4349	6.635	7.5339	8.7991	8.2757	8.344	6.4714	6.8715	5.2743	6.9797	6.1939	7.7472	7.0883	6.8237	8.6508	6.4745	7.6286	8.7958	9.0032	8.6032
PI4K2A	9.118	9.1092	8.9265	9.6203	9.5356	9.9513	9.6707	9.2087	9.4929	8.6861	8.7804	9.754	9.6817	9.3469	8.8952	9.6331	9.0958	8.3893	9.2593	9.4136	9.4846	8.4934	9.4621	8.824	9.0266	9.1742	9.169	9.1663	9.5406	9.0014	7.9561	8.7882	9.007	9.0571	9.0355	8.8197	9.601	8.6584	8.7791	9.1971	9.0472	8.6625	9.4396	9.0967	9.0177	9.2461	8.9907	9.6942	9.5433
LOC283174	6.4361	5.2026	6.581	4.8335	6.2414	6.796	6.2253	7.0086	5.0788	3.7317	4.8589	5.0512	5.953	3.3542	2.5003	4.1855	5.1738	5.2185	3.1112	6.1187	3.7872	5.1439	4.8101	4.9644	4.9805	4.5084	5.9468	3.4977	4.2768	7.2218	3.5881	6.4538	5.8276	2.0334	4.104	4.1578	5.0848	5.4015	2.5248	2.6116	6.8419	5.4453	2.8049	5.2803	5.2425	3.0612	3.5398	6.6751	1.4676
FAM78A	6.7401	5.1737	5.3511	7.2329	7.2495	7.5089	7.598	4.8954	5.5013	5.945	4.0697	7.6294	5.9831	7.4365	5.3293	7.275	6.4832	6.2456	7.1557	6.2963	6.2744	6.6497	6.4347	6.5524	5.91	6.6527	6.2107	5.5516	6.6711	5.4311	3.11	6.0673	4.8048	5.6955	5.2131	6.5087	6.9742	4.8335	5.1647	6.0058	5.6982	5.4985	5.6554	6.7188	4.3911	6.4238	6.2655	6.9958	6.4612
LFNG	12.2968	11.3685	11.4243	10.6703	11.7232	11.4053	10.0317	11.3341	11.8039	9.3252	11.7899	10.9428	11.1894	11.1233	10.9284	11.1233	11.3807	11.4226	11.7784	10.9182	11.4157	11.1011	11.469	10.0307	11.3804	11.52	11.222	10.9733	10.7112	11.3056	11.2296	11.2001	11.0577	10.1884	11.844	10.4644	11.5629	11.498	11.2513	11.0584	11.8185	11.0041	10.7952	10.8174	11.0697	10.7508	10.8255	10.4123	10.8041
DISP2	4.9976	8.9434	4.7956	6.3466	5.0842	6.4774	4.282	3.3001	3.6922	5.3906	4.8073	4.3558	5.2645	7.2798	3.9044	6.1519	5.7127	9.606	6.616	6.6967	6.5619	5.7707	6.3688	7.3101	3.6163	4.5685	6.3041	4.8522	5.9028	5.5421	6.281	6.4998	6.428	7.6333	5.4906	6.7844	5.8903	7.3623	4.6308	5.9621	3.7792	5.2574	5.4566	6.8028	5.3406	6.6984	4.5088	3.9725	4.2665
DUSP16	11.8434	11.4802	11.3863	10.6855	10.9893	10.4524	11.7583	10.6444	11.5073	10.3167	11.2757	11.2362	11.0918	10.6743	11.294	10.9256	10.3905	10.8084	11.816	10.8206	10.7645	10.7595	10.4973	10.0726	11.2421	11.2103	11.1313	11.0544	10.3544	11.6707	11.07	11.4758	9.0319	9.4542	10.6705	11.1539	9.7282	10.5531	10.6259	10.586	12.3651	10.9786	11.2385	10.2359	11.9156	11.2102	10.6458	12.0387	11.0211
GJB1	11.0691	10.9256	11.0231	11.3036	11.9143	12.0615	11.5524	11.7054	12.2362	9.9192	12.593	9.7621	11.068	10.566	11.1035	11.1222	10.7387	10.6547	11.3365	12.3685	10.6213	10.8196	11.7192	10.1267	11.0534	10.7535	10.4968	11.9055	10.3794	11.376	11.7997	9.8661	10.5794	10.9348	11.0926	10.3457	10.7543	11.3827	10.7047	10.4417	12.0466	10.9448	10.5256	10.4128	10.5606	10.9453	10.6154	11.2979	11.2327
C10orf12	6.2568	7.3601	6.5989	7.1565	7.2009	6.8705	6.8055	5.9405	7.004	7.7392	5.8049	6.9403	6.7166	6.1712	7.8731	6.3448	6.5908	5.7377	6.3603	5.8172	6.9031	5.2587	6.6182	6.134	6.0531	5.0598	6.8785	6.4318	7.5415	6.8692	6.0667	7.4652	5.6873	6.663	5.9913	6.4911	6.875	6.5143	5.3394	6.4023	6.2737	6.988	6.637	8.3022	7.6559	7.2532	8.0018	6.2037	7.3236
RBM39	12.2547	11.6695	12.6829	12.3287	11.7182	11.6255	12.8146	13.0863	12.6338	11.6309	12.2985	11.8613	12.438	11.3783	12.3392	12.7122	12.1243	11.3137	11.5257	12.2243	12.5421	12.2418	11.8435	11.4214	11.9081	12.078	13.2484	11.4656	12.0352	12.9633	12.5639	12.6647	10.8604	11.2316	12.1125	11.2602	11.0738	11.7424	11.8765	11.2329	12.5088	11.5943	12.1954	11.2578	11.8173	11.4038	11.2375	12.5307	12.2113
OSR2	7.5667	8.3043	3.311	6.5092	6.5218	6.8134	5.918	5.2914	4.1729	6.1585	6.7132	5.8254	3.4611	7.545	4.3782	6.1429	7.6952	7.482	6.5062	4.2634	4.7569	7.3132	7.4385	7.9841	4.4273	2.5449	4.3795	6.5024	6.4664	7.1613	7.1127	4.8783	8.0617	4.1533	4.6475	8.0359	8.9933	7.5268	5.0771	6.6898	4.3884	8.4736	2.9044	7.7687	5.4025	5.9958	6.5798	5.5654	7.0278
MBP	10.0837	8.8088	9.8219	9.4866	9.7702	9.9287	9.8157	9.0834	9.7906	10.6414	8.4739	9.8908	9.5712	10.1744	9.6146	9.2639	9.3571	10.5174	10.1051	9.4426	9.9052	9.03	9.3266	10.2939	9.4556	9.9797	10.0094	9.6832	10.2245	9.8178	8.9202	9.205	9.9794	10.0315	9.3672	9.5201	10.0845	10.2933	9.2087	10.7084	10.4189	10.3423	9.0886	10.8876	11.1488	10.3624	10.5762	9.0791	9.5535
SEC14L2	7.4677	6.7339	7.5472	7.4975	7.9605	8.6548	7.6976	7.0157	6.8459	8.2965	8.0411	6.9189	6.9207	8.0291	6.107	7.5912	8.0282	7.1256	8.2691	7.3603	8.3633	8.003	6.6091	7.8043	8.125	6.955	7.7265	8.4099	8.1313	7.7808	7.9385	6.2214	7.5781	7.5779	7.4251	7.0191	8.3097	5.6265	6.9488	6.0396	7.4122	7.6167	4.1672	8.0191	5.5525	6.2467	7.8696	7.3198	8.2572
ZNF91	9.0695	9.1837	8.8092	9.3703	8.7433	8.4392	8.9769	9.0761	9.2488	8.9072	8.6434	8.8702	8.8788	8.9148	9.1657	8.8161	8.7669	8.0875	8.049	8.6067	9.1352	8.2961	8.6784	7.7501	8.4285	8.6627	8.4264	7.9246	8.3764	9.4914	8.5816	9.2453	7.6442	7.6429	8.7727	9.009	8.1576	8.8631	9.0145	8.7474	9.4474	8.1676	8.3678	8.691	9.3865	8.9091	8.3397	9.0269	8.9456
CD46	13.6597	13.4484	14.2565	13.0048	13.8571	13.1868	13.7638	13.486	13.7484	12.937	14.2301	13.6633	13.2951	13.3185	13.0091	13.2178	13.1978	13.8264	13.0831	14.0696	13.1503	13.9449	13.5438	13.4996	14.8291	13.7949	13.1587	13.5479	12.8602	13.362	13.5948	14.273	13.1071	13.8085	13.616	13.2112	12.2337	13.4546	14.0924	13.4017	14.6939	12.9094	13.9505	12.9878	13.9381	12.8266	12.4808	14.1276	12.9125
TBCE	8.2716	8.9006	9.207	8.6377	8.7456	8.156	9.1306	8.961	8.7559	8.9771	9.3821	8.2733	8.4983	8.4165	8.4608	8.63	8.4803	8.7812	8.7306	9.5462	8.6168	9.6168	9.2047	9.163	10.228	9.4013	9.0841	9.3313	8.6135	8.6456	8.8714	9.3208	9.1652	9.8896	8.958	9.095	8.5136	8.1624	9.0206	8.0624	9.5479	8.4503	8.7294	8.3913	9.006	8.7112	8.6275	8.6753	8.4407
MAPRE1	11.6191	10.7724	12.6303	11.9227	11.5943	12.1275	13.1038	12.2768	12.958	11.957	12.6978	12.4845	13.0371	11.3866	12.7756	11.9777	12.3943	11.2647	11.9926	12.5016	12.339	12.7952	11.2349	11.496	11.6845	12.4786	12.0327	11.7076	11.8568	12.177	12.4211	12.5083	11.7099	11.4475	12.5805	11.0379	11.3733	11.1019	12.2682	11.3795	11.9509	11.2528	12.5859	11.4158	12.4015	11.6505	11.3124	12.3713	12.15
SH3D19	11.4346	11.4367	11.144	11.4181	10.9755	11.7771	11.0559	11.381	11.9823	11.5567	11.8185	11.8996	11.5451	11.9659	11.2665	11.5145	11.3828	11.8039	11.1935	11.2854	11.7418	10.9757	11.3338	11.2911	11.601	11.058	11.1651	11.22	11.1694	12.1384	11.4664	11.309	11.0912	11.9723	11.3902	11.891	10.2362	11.9543	11.097	12.2909	12.063	11.2026	12.2415	11.1384	12.0717	11.8816	11.8526	11.9011	11.1682
SLFN5	8.3928	7.6482	7.2416	8.6696	7.7559	8.409	9.4611	5.0718	8.166	7.7899	7.1457	9.5439	6.051	8.933	7.667	8.4719	8.401	7.4975	8.8453	8.4312	6.8397	7.2364	8.578	6.0765	8.9406	7.5104	7.5874	8.3227	9.4024	8.2824	4.8991	6.7771	6.4516	7.4953	6.9977	8.506	7.9402	7.4616	5.6325	8.8488	6.1586	8.1981	8.2041	8.6141	6.7551	7.4643	6.8314	6.8047	8.4045
SERTAD2	9.0682	9.2852	9.0089	9.0606	8.8659	9.2009	9.0966	8.7837	9.3053	9.6592	8.8786	9.5201	8.9718	9.2097	9.0927	9.1565	8.3989	8.7054	8.6428	8.5427	8.6595	8.5796	8.6158	9.1102	8.191	7.9936	8.763	8.5821	9.3519	9.143	8.7977	9.0619	8.4818	7.7681	8.1223	8.6507	8.8538	8.9082	8.1181	9.349	9.1761	9.1127	8.8582	9.6368	9.6079	9.368	9.8395	9.0455	8.7385
PELP1	10.4914	10.9125	9.8142	10.0738	9.8199	9.6659	10.2282	9.8143	9.9263	10.5033	9.6389	10.0078	9.6785	10.9534	9.9882	9.7809	9.581	10.303	10.5015	9.5162	9.9	10.3042	9.6237	9.8119	10.5781	9.7217	9.695	10.474	9.795	9.754	10.6085	10.4148	10.2797	10.35	9.9239	10.1589	11.2761	10.9036	9.319	10.206	10.4573	11.0283	10.5914	10.7517	10.8083	10.864	11.1062	11.3525	9.8219
FAM18B	8.743	9.3958	7.9748	8.844	8.4365	8.876	8.8107	8.0846	8.9378	9.9825	8.8082	8.5615	8.4155	9.2453	8.417	8.6231	8.4071	9.1304	8.7774	8.3926	8.9804	9.4043	8.1054	9.7404	8.9871	8.5555	8.3545	9.2551	8.346	8.0909	9.5268	9.1681	9.4874	9.1475	9.3304	8.6148	10.0139	9.6372	8.705	9.8955	9.3315	9.3982	8.7352	9.7976	9.0841	9.121	9.3576	9.3641	9.3197
NHLRC3	9.747	9.7211	10.2184	9.2805	9.3082	9.1865	9.1882	10.4589	9.0876	9.4023	9.7826	10.8942	10.3511	9.4367	10.5815	10.517	9.8519	9.5852	9.5762	10.5869	10.1476	9.3364	9.9363	9.1386	9.3457	9.7527	10.1544	9.4927	8.91	9.7686	9.5449	9.685	8.754	9.2188	9.7626	8.7897	8.9515	9.9005	9.635	9.8342	9.7627	8.325	10.7541	8.5875	8.0093	9.0296	8.8742	9.5999	9.5903
CEP170	8.3507	7.4513	8.1765	9.0852	8.8616	8.8081	9.1326	7.6918	8.1401	8.7597	8.1817	8.8088	7.7348	8.2978	7.1761	8.7244	7.7119	7.2128	7.4322	8.2209	8.768	8.2228	8.4222	7.5988	8.8864	7.5519	8.2674	6.8253	8.3923	8.6815	7.7031	7.9573	7.56	8.1263	8.4394	7.9672	8.2243	6.9576	7.5948	6.9653	9.3681	8.1531	8.5049	9.0505	7.8793	8.5148	8.2296	8.9498	9.305
ENPP5	7.8857	7.8399	7.1951	7.2225	6.4082	6.4553	6.5513	7.3783	7.5963	3.9765	8.1196	7.6524	7.0257	8.9074	6.224	7.969	7.1087	7.896	5.8712	7.1704	7.0023	7.5782	7.3214	7.1463	7.7563	6.9911	6.9423	7.5183	5.9512	7.3662	8.0464	6.9896	5.7153	7.7564	6.5619	7.3547	5.8368	8.8615	7.7934	8.1533	7.8779	1.3991	7.7216	6.0212	6.88	6.8254	5.7988	8.1248	5.1825
ACVR1B	11.7401	11.1909	10.5959	11.0373	10.5088	10.688	10.8795	10.9649	10.901	9.9964	9.8091	11.4577	11.1146	11.1415	11.6004	11.066	10.8634	11.0995	11.2081	10.6517	11.3358	10.2075	11.2163	9.6721	10.7011	10.1161	10.5413	11.3809	10.2474	10.694	9.9824	11.0485	10.1744	10.0718	10.5931	10.6708	10.8951	11.4781	10.6152	10.6104	11.0467	11.3714	10.3868	9.9919	12.0279	10.5792	9.6008	10.994	10.5078
IFT88	8.2962	8.9066	8.8136	7.9856	7.869	7.8413	7.7907	9.0849	8.5555	9.0231	8.6635	8.8799	8.432	7.7972	8.8339	9.0763	8.623	8.81	8.2939	9.2941	9.145	8.0111	7.7385	6.6969	8.2379	8.3248	8.2051	8.1152	8.1791	8.3174	9.3701	8.3103	8.8679	8.2508	9.0332	8.5083	7.4546	8.3147	8.5611	8.4241	8.6811	8.5032	8.8157	7.8153	7.7779	8.2359	8.2149	8.3638	9.0944
CA11	6.4035	5.2807	4.9316	5.6286	5.6877	6.8969	5.7077	5.0953	6.5847	3.9765	6.5423	6.2166	2.5333	5.6674	2.7703	5.6799	4.5005	3.9078	5.389	4.0154	4.0327	5.0473	5.8092	5.1983	5.2933	5.7208	3.8077	3.3232	5.456	6.5795	5.4258	3.0803	2.9297	3.9205	5.1393	4.7314	7.414	3.1114	6.4273	3.4885	6.0145	5.9055	3.9973	3.8956	2.6619	3.9029	4.0611	6.0322	5.1825
C6orf57	6.8102	6.6075	6.3085	6.0386	6.4239	7.1328	6.8622	6.8447	7.0832	6.3733	7.4488	6.6465	6.6663	6.5337	7.1761	6.8313	7.0783	7.5014	7.7539	8.0426	6.5554	8.3232	7.165	8.2336	8.0752	9.1168	6.5336	7.4349	6.7717	6.9179	7.9993	6.477	8.0795	8.3499	7.866	8.0768	5.6478	6.9811	8.8004	7.1519	7.0081	4.8901	6.7045	6.3757	7.0248	6.8018	7.0006	6.9437	7.1344
EZR	12.6359	13.6731	12.4341	13.1202	13.2459	14.2619	12.9626	12.7321	13.286	13.6156	13.0743	13.2932	12.7935	13.0496	13.0889	12.9333	12.6197	13.06	12.7821	11.7213	13.0444	12.6711	12.6828	13.1781	12.5475	12.3596	12.9149	12.823	13.3857	12.4265	14.104	13.4249	13.3216	13.3189	13.0969	13.4404	12.9658	13.4988	11.9132	13.7538	12.7039	13.7262	12.3853	13.7324	13.046	13.2597	13.2991	12.758	12.8503
SP100	10.4477	9.6148	9.6353	10.8421	10.1345	10.2221	9.977	10.4691	10.1087	10.3863	10.2808	10.4661	9.5361	10.1472	8.1035	10.0312	9.9279	10.1439	9.6515	9.9553	10.3174	10.7652	9.7465	9.8698	9.7165	10.5596	9.7818	9.3737	10.3979	10.956	9.8227	9.8656	9.3489	9.7698	9.8884	10.2311	9.742	9.0577	10.1795	10.3814	10.4959	9.2797	9.6026	10.5692	9.3846	9.9797	9.6398	10.379	10.6931
GPR39	8.7947	9.587	8.4199	8.4721	8.4413	7.7258	8.0509	8.342	8.612	8.409	8.1775	8.9951	8.7315	8.4103	8.0411	8.9845	8.8264	7.9997	8.9621	8.8498	8.5653	9.0113	7.684	7.2508	8.847	9.0262	8.7029	8.6777	9.1095	8.1446	8.1957	9.1943	7.1407	7.9438	8.5319	8.6592	4.5714	7.317	9.2908	8.2534	9.2199	5.7299	8.5424	8.7385	8.8647	9.0279	7.9997	7.6313	8.0961
SOX13	9.5433	9.4721	9.0299	9.629	9.445	9.8998	9.4164	9.6797	8.9552	9.6326	9.3352	9.3066	8.9516	9.3631	8.922	9.6643	9.3771	9.3588	8.841	9.9522	10.3565	7.9213	9.707	8.6749	10.5252	8.1442	8.7935	9.7926	9.9436	9.5501	9.3231	8.9931	8.8532	9.4184	8.3583	9.0912	10.4479	9.7567	7.5385	9.6685	10.1712	9.9131	9.7327	9.7205	8.961	9.2229	9.7917	9.9963	8.9387
CCDC88A	7.5407	4.81	6.0035	8.2916	8.2818	8.6281	8.0217	6.3035	7.0603	6.3299	5.4013	7.6393	5.7462	7.363	6.3183	7.8961	6.6513	6.0064	6.9871	6.8884	7.3006	6.7014	6.7057	6.134	5.8509	6.6247	6.3918	3.8805	7.5741	6.7484	4.8784	6.6451	6.0601	6.5652	7.1652	5.704	5.5842	5.9574	6.1869	6.3376	6.4522	6.4079	6.7453	8.2614	5.7387	6.5705	6.8378	8.6725	7.8853
NIPSNAP3A	8.399	9.8189	8.9817	9.1928	9.4773	9.2729	9.1418	9.6089	8.9822	9.0567	9.649	9.4602	9.2732	9.5594	10.003	10.0373	9.7525	10.5074	9.2096	9.7071	9.3142	10.105	9.6175	10.0254	9.7158	10.323	8.957	9.4286	8.8229	9.1114	9.5034	9.2828	10.8913	10.2794	10.2221	10.4873	9.0116	9.1743	11.2352	10.1919	8.7777	8.6068	10.2657	8.3478	9.3798	9.6224	9.3352	9.7439	9.7867
TXNIP	12.4977	13.0689	11.2616	14.0344	13.6001	14.2373	12.1388	11.9905	14.3929	13.0568	13.035	12.8421	13.6981	13.3909	12.8095	12.9759	12.8303	13.9191	12.1837	13.1105	12.5175	11.8076	12.4233	10.7153	12.2761	11.6899	12.5377	11.0477	13.425	12.8653	12.2378	11.5722	13.2138	10.5129	12.4281	12.8901	12.4447	13.8219	11.4235	13.9678	13.6033	12.7251	12.2276	11.6021	11.1712	13.5805	12.195	12.8417	11.8566
FPGT	8.6128	8.3874	8.778	8.74	9.0476	8.6391	8.2858	8.1745	8.8171	9.0297	9.2659	8.431	8.4658	8.2515	8.6477	8.5307	8.8337	9.098	8.2451	8.3025	8.8405	9.2391	8.9494	8.9558	9.3026	9.1367	8.8193	8.2213	8.1688	8.1397	8.7717	8.7333	8.3887	10.0175	8.7461	8.9372	7.9684	8.532	9.6175	9.1829	8.7467	7.9093	9.4604	8.5426	8.3381	8.7194	8.3206	8.4519	8.7855
C14orf102	8.6119	8.142	7.4083	7.9164	7.6197	7.8582	7.6688	6.9125	8.1049	6.8332	7.9839	7.2025	7.4307	7.9085	7.5731	7.2994	7.5473	7.4425	7.9555	7.9163	7.2489	7.8938	8.2429	8.0182	7.9376	7.2513	7.4914	8.1062	8.0156	8.0031	7.7606	8.1644	7.4157	7.2111	7.0389	7.6163	7.1923	7.8472	7.1558	7.486	8.0859	8.2121	7.2872	7.8072	8.5469	8.3146	7.6795	8.0374	7.2223
KCNRG	3.182	3.7944	3.1957	3.2108	2.9742	2.8495	3.6125	4.3179	3.6527	5.2258	4.0226	2.8607	2.9715	3.112	3.6511	3.5723	3.551	3.0387	3.7867	4.1035	3.0108	2.6988	3.2321	5.2473	2.8654	4.2371	3.7209	3.2254	2.7864	4.0402	3.945	3.0292	5.0684	2.5824	3.9536	3.0777	2.6816	2.9439	3.6514	2.5765	4.1336	1.1263	3.307	4.7157	3.289	3.1523	2.7839	3.7112	4.1228
TRIM2	11.8293	12.1141	11.7434	11.4802	11.1962	11.1182	12.0084	12.0213	12.6334	12.488	12.6462	12.2843	11.8818	12.4529	12.0571	11.7159	11.5945	12.5412	11.2979	12.7791	10.9728	11.8714	11.746	11.2311	12.8909	11.5138	11.8799	11.5595	11.1922	12.7103	11.7762	12.5679	12.244	12.5448	12.807	12.2622	11.4482	12.3956	11.8287	11.9009	13.5163	12.1974	12.4138	12.2327	13.2372	11.7365	11.3442	12.2605	11.9337
C7orf11	9.358	9.1837	9.7246	8.7277	9.5371	8.9473	9.0652	9.6778	9.7071	9.3848	9.4843	9.5369	9.7364	9.2037	9.11	9.7488	9.6509	9.7881	9.5154	9.383	9.6827	9.9196	9.5679	9.8021	9.2753	11.141	9.7259	9.5342	9.8187	10.023	9.9666	9.0328	9.9397	9.5895	10.3807	9.8548	10.1206	9.3309	10.8723	9.4826	8.867	8.57	9.5246	8.7027	9.1017	9.0518	9.0276	9.886	10.0608
NKD2	7.3487	9.5904	9.6927	9.1248	8.4896	6.8588	8.2599	9.5811	8.0914	7.679	5.8338	5.1091	8.8801	8.2462	2.9976	8.8274	8.7541	9.6229	8.8297	9.1672	6.8235	7.6491	7.9977	6.8422	8.7051	9.8036	9.6907	7.7078	9.6572	8.1889	7.4676	9.4829	5.521	6.9577	6.5829	7.7074	4.7505	5.0263	8.8899	5.4947	9.1698	8.4636	9.2102	6.4677	9.5527	4.7195	6.8694	7.5897	8.2231
ZNF672	9.402	9.7763	9.7898	9.2034	9.5823	9.2634	9.334	8.1252	9.3217	8.9437	8.9293	9.5553	9.6167	9.7487	8.8534	9.567	9.2044	9.3861	9.5973	10.0451	9.3748	9.1195	9.81	9.4746	10.6583	9.376	9.3713	10.1822	9.3456	8.917	9.0723	9.8473	9.7155	9.2327	8.9109	9.5224	10.1504	9.8812	8.8242	9.1733	9.9252	9.3172	9.0167	10.119	9.1454	9.7958	9.6093	8.6319	8.5107
FAR2	9.2769	9.5762	9.1073	9.4268	9.3681	9.1571	9.6329	9.2797	9.4164	9.0873	10.0856	9.5387	9.7051	8.8999	9.8965	9.0938	9.733	9.9376	9.6482	9.3383	9.5858	9.5364	8.3975	9.3244	9.6984	9.6932	9.3564	9.559	9.3617	8.7059	9.608	9.5851	8.8531	9.619	9.8642	9.4819	8.767	9.5237	9.6273	10.1536	9.4962	10.4647	9.7834	9.1392	10.0986	10.1812	10.0443	9.5111	8.827
PDGFRL	4.8841	3.0551	2.6986	6.3561	5.812	7.2736	5.1847	2.4396	4.8423	2.9169	4.6108	4.6954	1.6676	5.7019	1.352	7.4562	2.9506	7.0697	4.7099	2.9073	5.2204	4.0509	4.2384	5.1544	5.1698	4.5084	3.0756	2.5158	5.2852	3.7291	2.7944	3.0184	5.9867	3.8337	6.3075	2.4977	3.9106	4.4853	2.5248	4.4651	3.8657	3.1338	3.8047	5.6381	1.8735	3.2952	4.5716	4.1666	6.4418
KLC2	9.165	9.4036	9.0875	9.5241	8.497	9.1111	9.7808	8.3473	8.9252	9.2515	8.805	8.8001	9.6915	9.5055	9.5755	8.8441	9.0217	8.7203	8.3103	8.5905	9.2346	9.1242	8.8678	9.3743	8.9299	8.833	9.499	9.3624	9.4705	8.5696	8.4159	7.9757	10.0981	9.2124	8.298	9.2316	9.4394	9.7153	7.723	8.0837	8.8748	9.6417	7.752	9.3521	8.9468	9.245	9.0177	8.9012	8.59
MUC12	11.7299	11.6029	9.3284	12.7379	7.9524	12.2576	9.0858	10.3725	12.0802	8.1433	9.2855	9.7896	12.7771	10.9913	12.9523	12.3598	11.2389	11.2813	8.7093	9.1802	13.0252	11.0505	11.8956	4.2579	6.7168	9.8958	11.8248	11.179	10.8855	14.4475	11.1927	12.342	9.4884	9.3339	11.1247	7.4441	6.1427	10.6741	7.1664	12.3963	8.7651	6.9661	9.1056	9.474	11.6704	6.9115	9.0906	10.1441	9.9484
EBPL	9.602	10.1307	10.6995	9.3971	9.5162	8.963	9.6143	10.1796	9.7767	9.8971	10.7073	10.3397	9.5165	9.5792	10.2847	10.5196	10.2495	9.8752	9.104	11.1033	9.9116	9.7526	9.8633	10.2373	9.3023	10.6514	10.2783	10.419	9.7443	10.407	10.5525	8.2375	10.757	9.6247	10.5484	10.254	9.9571	10.135	10.3878	9.3016	9.0198	9.4026	10.0285	10.048	9.4121	9.3388	10.4031	10.1296	10.2863
PUS7	9.6038	9.5303	10.4604	8.9215	9.1417	8.8325	9.6789	9.9227	10.3594	9.8168	9.9502	9.3859	9.8564	8.345	9.5458	9.1993	10.5406	9.8475	9.4079	9.3498	9.5261	9.7075	9.4877	9.2561	9.2828	10.2493	10.206	9.2398	9.3392	10.324	10.3699	9.5204	9.6918	9.7169	10.4193	10.109	9.4562	8.9827	10.0183	9.2434	9.3773	9.7931	9.9823	9.4464	9.9111	9.1238	9.2026	9.2827	10.0456
PABPC1	15.5767	16.1191	15.2484	15.3931	14.9636	14.8494	14.7519	16.1582	14.7766	14.9059	16.2673	14.9327	15.3875	15.0579	15.1894	15.2104	16.1874	15.9677	14.803	15.777	15.1794	14.7521	16.2994	15.5783	15.6557	15.2829	15.1719	15.2317	15.2806	15.7922	14.9433	14.5924	14.7727	14.8344	15.2078	16.2335	15.5261	15.4894	15.4364	14.9278	15.6881	16.0969	14.7854	15.4872	15.2413	14.5901	14.7294	16.2661	15.7166
ZNF558	9.0327	8.3854	8.6968	8.6753	8.13	8.116	8.7689	8.9413	8.5191	8.3816	8.1993	8.3171	8.1452	7.9522	7.6916	8.311	8.5838	9.0286	8.2197	8.5343	8.4711	8.4684	8.319	7.8043	8.1629	9.2057	8.5047	7.4349	8.2774	9.4991	8.7784	8.5642	7.3996	7.8339	8.2745	8.9235	8.2552	8.4803	8.6866	8.2011	8.8929	7.6697	7.4647	7.8287	8.5105	7.9555	7.7251	8.2398	8.473
CYB5D1	8.1855	8.7429	7.4083	8.1232	7.9818	7.8582	8.0857	7.796	8.0526	9.0983	8.1613	7.4468	7.5628	8.1526	7.513	7.8527	8.0574	8.0512	8.0588	7.5297	8.099	8.7412	7.7254	9.4724	9.0388	7.4156	7.564	7.4747	8.078	8.0622	8.5509	8.8123	8.379	7.3028	7.9139	8.1931	9.1915	7.3323	7.3317	8.9987	8.7861	8.5962	7.913	9.2748	8.7421	8.8087	9.1039	8.0681	6.1143
SLC39A7	11.6993	11.4028	11.2982	11.9837	11.161	11.2758	11.7037	11.814	11.6991	11.6167	11.3051	11.9783	11.8995	12.1104	12.0729	11.7138	11.6374	11.2718	11.4293	11.1033	12.3191	11.5384	11.5059	11.5623	11.129	11.1245	11.9947	11.8158	11.8408	11.3056	11.7817	11.8573	11.5517	11.3295	11.6666	11.3461	12.2233	11.6824	10.8735	11.9222	11.6135	12.5065	12.0184	12.1846	11.0968	12.045	12.2645	11.3785	11.5889
CCDC96	4.9533	5.0518	3.4979	4.6596	3.8527	4.7586	4.4266	4.4606	3.7843	4.6294	3.9794	4.0355	5.0538	5.5774	4.2663	4.2538	4.5308	5.0393	5.1723	4.3271	4.7106	4.3391	4.5374	4.1726	4.1615	4.3117	3.9874	4.8087	4.7627	4.2191	4.3876	3.5428	5.965	4.0798	4.353	4.8231	4.4632	5.5023	3.1579	5.6124	5.4547	4.0492	4.4891	5.2165	2.6619	5.4826	3.7169	5.1943	4.0271
TRMT2B	9.4225	8.9647	9.7797	9.4504	9.9289	8.9368	9.2587	9.9309	10.1423	7.9029	9.9884	8.8757	10.0304	8.2578	9.3976	9.3858	9.1747	8.637	9.0216	9.6921	8.5071	8.9018	9.5559	8.2854	8.9168	9.3495	9.1392	9.3117	9.0666	10.1036	9.6801	9.2137	9.0306	8.9783	9.2438	8.7258	8.6303	8.8424	8.8947	8.5126	9.6323	8.5544	9.5689	8.3626	8.8993	9.1779	8.4995	8.1422	8.5922
FAM65A	9.6831	8.8252	9.8777	10.2127	10.3741	10.5739	9.7303	9.7775	9.9826	9.7797	8.7851	10.4999	10.1352	9.4746	9.3085	10.2418	9.3802	8.2904	8.7385	8.8182	10.2931	9.0943	9.5997	8.8466	9.4247	9.1795	9.6568	8.5998	9.9609	9.1996	9.4102	8.1227	8.9011	8.7202	9.7734	8.9727	10.1484	8.7869	8.4057	8.1726	9.8449	9.4009	9.8173	10.3047	8.7361	9.0458	10.1586	10.0565	9.5859
PRLR	10.0003	7.8627	9.0636	10.1443	8.3794	10.0419	8.8481	9.7875	9.609	7.6674	6.1661	10.1804	9.1112	9.1121	9.9083	8.7001	9.4971	7.745	8.2392	10.4116	10.4059	9.2059	9.3157	4.8034	8.1363	8.8021	9.5736	9.5107	8.2113	10.6779	8.439	9.9811	3.0985	7.1718	9.6804	8.6486	8.9624	7.3845	8.5077	8.9529	9.7407	4.424	5.3191	8.0162	9.1363	9.2597	9.2088	9.0761	9.7954
ITGA3	11.1597	12.2145	10.2874	11.5784	10.1008	11.0806	9.8939	11.1686	9.7753	11.3203	9.5767	11.1468	10.8711	11.0739	11.3312	11.4104	11.5371	10.193	12.0056	10.8227	12.1932	10.2596	10.8068	10.6388	10.134	10.366	11.2387	11.4515	11.8272	8.5491	9.8894	11.1995	11.2192	10.1636	10.5709	11.6983	9.8673	11.2185	10.6341	11.8149	10.4117	10.5664	9.6607	11.9559	10.7377	11.1976	11.3759	10.3133	10.2985
B3GNT4	3.045	5.365	2.6986	2.7937	5.4786	4.6849	3.2019	3.943	3.3139	4.8087	3.3462	2.2089	2.5333	4.5704	5.2725	2.4354	4.7269	2.1315	3.811	0.5195	1.4369	4.4938	3.9978	4.4515	2.208	1.553	2.2373	2.5158	4.4214	3.2371	5.6616	1.6466	6.4121	5.9332	1.917	4.204	4.5322	1.0136	3.774	2.2732	2.3904	2.7508	2.1677	4.5933	3.0188	4.6368	3.9235	3.4073	3.2079
EIF2S2	11.4773	10.4235	12.2225	11.4221	10.9969	11.1382	12.3367	12.1679	12.0217	11.1974	12.1557	11.9073	12.4917	10.624	12.0754	12.0621	12.1567	10.7833	11.5175	11.5629	12.2697	12.2547	10.9405	11.4438	11.5605	12.5035	12.0739	12.1017	12.0686	12.3337	11.9184	11.614	11.3221	11.3744	12.0379	10.9337	11.6246	10.6995	12.1466	10.7593	11.4631	11.4091	11.89	11.2804	11.5463	11.1692	11.4532	11.8325	12.1097
NECAB3	9.3345	8.5744	10.338	9.4257	7.8945	9.3886	9.2441	10.4064	8.6442	8.0483	9.4986	8.8074	9.7634	8.595	9.4854	9.3207	9.7787	8.5725	9.3091	8.6968	9.9192	9.0686	8.1453	8.894	9.3643	10.1606	8.9462	9.5525	8.3387	9.886	9.0296	8.977	9.4836	8.9682	8.8354	8.6693	8.2006	8.6888	9.7421	8.4214	8.7707	7.2406	8.7768	8.344	9.0746	8.2928	8.4165	8.8526	8.412
GSS	11.3406	10.7358	11.7425	11.7279	10.316	11.1433	11.6212	12.4033	11.4294	10.6137	11.3973	11.375	12.0886	10.8776	11.8411	11.699	11.9705	10.2975	10.9773	10.7742	12.023	11.5901	10.4769	10.7964	11.2785	11.3088	11.6667	11.2257	11.0471	11.3968	11.7783	11.1559	11.1233	10.958	11.8347	10.5007	10.7338	10.6835	11.1344	10.8105	10.8438	10.6697	12.1537	10.7425	10.9862	10.8897	11.0727	11.6236	11.0137
PPM1H	10.4472	9.6908	10.3357	10.1776	9.79	9.0573	10.8916	9.6191	9.9826	8.275	10.1407	10.1911	9.8551	10.2212	10.0444	9.587	9.5554	8.5373	10.6805	9.6973	9.7211	9.9999	10.6982	9.0367	10.569	9.6198	10.0854	10.6706	10.3741	10.1146	9.7191	9.7225	8.8339	9.6956	9.8764	9.0912	10.8553	9.9527	9.7677	8.7729	10.0273	8.8451	9.545	8.3195	11.5284	9.7982	9.4617	9.9039	9.3732
C20orf11	11.0833	10.4034	11.8381	11.0914	10.747	11.2355	11.5661	11.7658	11.8102	10.5235	10.9952	11.317	12.1917	10.7102	11.5956	10.488	11.5577	10.7998	10.9825	11.3252	11.2466	11.4462	11.7513	10.3338	11.1485	11.7096	11.7821	11.0351	11.1098	10.9185	11.4318	11.2077	10.7637	10.7729	11.5579	10.5299	10.902	10.5551	11.6572	10.509	11.307	10.6931	11.5331	10.4243	11.551	10.6012	10.4884	11.454	11.4766
LOC152217	8.2257	8.9878	8.217	8.1966	8.5622	8.3185	7.9783	8.9591	8.8685	8.1138	8.6671	8.1751	9.4362	9.1855	8.5044	8.819	8.7018	8.6987	8.1822	8.6983	8.9079	8.9772	8.6818	9.4073	8.6235	9.2057	8.6783	8.5075	8.7806	8.2299	8.8411	8.9544	8.6217	8.9707	8.9233	9.2219	8.6881	8.7618	9.86	7.8519	8.1584	7.8026	8.5802	7.5103	8.7194	8.6969	8.7859	8.0436	7.8817
ARMC10	10.4764	9.7781	10.501	9.8076	10.206	10.0425	9.635	10.4113	10.7137	9.6596	10.2885	10.4307	10.0356	9.8815	10.3501	9.968	10.8799	10.5439	9.5969	9.6998	9.9111	10.1626	9.8575	9.9982	9.4921	11.0104	10.198	9.9537	9.7638	10.5788	11.0887	10.0349	10.9086	10.6412	10.9267	10.6751	10.0994	9.7035	11.3188	10.1442	9.7799	9.5939	10.3645	9.9734	10.1396	9.7837	9.9759	9.9435	10.7729
TREX1	7.9162	8.4712	7.8787	8.3478	8.9755	8.5358	7.806	8.8777	7.8342	8.325	7.5709	8.4733	8.3514	8.581	7.3383	8.3887	8.3167	8.8444	8.2759	8.0844	8.2674	9.3155	8.6239	9.0687	8.2558	8.0149	7.844	8.0135	8.3337	8.1751	8.0649	7.3675	9.1486	9.2165	8.0436	8.3688	8.7986	8.5192	8.3236	8.5977	7.897	8.4371	8.2824	8.0297	8.2275	8.2174	8.3659	8.4702	8.0086
HCST	5.3105	4.3744	3.9464	5.9781	6.6996	6.919	6.7771	4.7248	4.6353	4.0497	4.0253	7.6028	5.3285	6.2719	3.8276	6.8753	5.9777	5.9735	6.5484	5.4132	5.187	6.6693	5.0811	6.2738	5.2017	7.2919	5.6052	5.5115	6.5316	4.2485	2.7033	3.8218	3.8789	6.6877	5.3504	6.0074	7.0584	3.9322	5.8983	5.344	3.4275	3.686	4.1266	5.5502	2.7597	5.3972	5.4097	6.8759	5.8456
HIRIP3	8.5369	8.2254	8.4244	8.0893	8.2753	9.2335	8.3026	8.1422	9.0075	8.5581	7.9781	8.0745	8.7136	8.5671	8.1808	8.4701	7.9037	7.7547	8.4596	7.8474	8.4918	7.9076	8.4504	8.0926	8.3595	7.5219	7.6196	8.2555	8.8614	8.1774	8.8675	7.857	8.3933	8.4297	8.3542	8.4303	9.0576	8.94	7.9526	8.3554	8.8564	9.1402	9.1968	8.8268	8.4366	9.1076	9.0318	8.976	8.1622
SLC22A3	9.0512	8.9752	9.7524	9.115	9.6768	8.3956	7.5316	10.2296	9.9161	9.0831	9.5416	10.3442	8.8934	9.2699	7.6697	9.1554	9.3033	7.5468	9.3886	7.9343	8.967	9.2325	9.1805	8.231	9.4238	9.2499	9.583	9.1025	8.3729	8.952	10.6627	8.8965	6.9479	7.662	8.6401	8.8418	7.9081	9.7861	8.6107	6.9946	9.609	9.6557	8.9971	7.079	8.6171	6.3015	7.4853	8.8544	9.903
RNF125	5.8714	7.7884	5.6163	8.5439	6.4998	8.3103	7.0691	4.4964	5.1498	9.1281	6.7949	6.7714	6.3494	8.5412	6.3183	6.4787	7.6476	9.1204	6.87	6.7844	6.8289	6.6231	7.3769	8.5786	7.2767	6.1323	7.3006	6.2974	7.1575	6.8477	7.7001	5.8177	8.6338	5.1486	7.7374	9.4642	9.0894	8.8344	5.833	9.2018	6.2174	9.3789	7.5821	8.2732	3.8401	8.1207	8.0484	7.7231	7.7098
AHI1	8.8391	8.5208	8.598	8.0458	8.6614	8.3546	8.0802	9.1154	8.6132	8.8824	8.1817	8.2284	7.8725	8.4349	8.7915	8.4701	8.0417	8.5127	7.3941	7.9318	8.6565	8.3799	7.623	8.0603	8.179	8.0261	8.1807	7.7137	8.1399	8.5162	8.8504	9.262	8.0203	8.3183	8.1437	8.5334	6.9555	8.6835	8.2616	8.0353	8.7971	8.7847	8.3032	8.2415	8.6825	8.0161	7.8788	7.7687	8.5154
NMI	9.3854	8.0132	8.6944	8.9183	9.6116	8.5747	9.4622	9.1453	9.0015	9.9033	9.908	9.3523	8.9516	9.73	8.3205	9.3473	9.0297	9.0498	8.767	9.0328	8.9434	10.0814	8.7481	9.9148	9.1471	9.8995	9.12	9.7559	9.8712	9.1094	9.1828	8.7777	9.4567	9.6558	9.2526	9.2344	9.6275	9.2329	9.8567	9.1924	9.3372	9.8215	9.2825	9.7046	8.9953	9.2423	9.1573	7.7308	10.2547
KREMEN2	3.4157	2.4294	4.9637	2.9018	3.6004	5.9572	4.3561	3.943	4.8423	2.5641	3.2721	3.7256	4.0966	4.2356	4.5314	2.0308	3.8542	4.4121	3.6132	4.2634	4.5621	4.3714	4.2748	5.1983	3.7517	3.9091	4.5417	4.8307	4.4486	2.7543	3.4268	3.9599	6.4438	1.6824	4.5077	3.6577	6.3857	4.611	6.7999	2.8855	5.0179	5.8245	5.0633	5.9444	3.1688	2.8569	4.7175	5.3424	3.297
LIN7B	5.2928	5.3904	5.6756	5.5829	5.269	5.3095	5.6791	5.3899	5.7035	3.6399	5.8845	4.0748	5.4769	5.0704	4.8359	5.0137	5.371	6.8273	6.395	4.557	4.2095	6.1515	5.5364	4.3385	5.5747	6.6387	6.1864	4.4035	5.0563	5.506	6.0043	5.6544	5.5357	4.9971	5.8327	6.1322	3.3476	5.384	7.1178	4.3341	5.3832	4.2487	4.2452	3.6275	4.3911	4.7978	4.8752	5.649	5.2285
PLAUR	9.165	10.4212	9.8597	10.7443	11.0379	11.1596	11.0114	10.8525	9.9923	10.6612	9.5987	10.1832	10.0032	9.2899	9.7052	10.0966	9.9064	9.6069	10.5529	9.8393	10.1085	10.6085	9.7095	10.5913	9.4213	10.5628	10.6279	10.4861	11.3733	9.01	11.3791	11.4163	10.4987	10.4989	10.2753	9.9696	9.9812	9.6073	9.4215	10.2649	9.6636	10.3124	7.8013	11.235	9.8169	10.1812	9.9277	10.7176	11.549
MED15	10.9233	10.7975	10.6003	11.1014	11.4628	11.1985	10.4846	11.2755	10.3594	11.3068	10.2855	10.6068	11.3872	11.3965	10.5313	11.1035	11.2181	10.4246	11.0544	10.6317	11.0463	10.6199	10.901	10.5496	10.7263	9.8114	10.9248	10.9782	11.2825	10.6506	10.7643	10.687	10.6962	10.3054	10.1422	10.4733	11.1773	10.8085	9.8073	10.389	10.7385	10.8988	10.2462	11.2684	10.2478	11.2302	11.0993	10.701	10.7405
STC1	6.7004	3.393	8.1731	8.3923	8.1396	8.0118	9.0541	7.2583	8.4904	8.1926	8.3465	9.2774	7.356	7.5163	6.7358	9.2441	7.0783	5.3092	7.6153	7.4353	8.2999	8.3559	6.1008	7.402	7.4326	7.8498	8.6519	5.2439	8.9137	7.8795	6.5592	6.9855	6.396	6.631	9.2733	5.704	8.4212	6.2842	6.2976	6.9946	8.9996	7.4202	7.6265	8.3918	7.3612	7.4339	8.2051	8.0374	8.7836
SAV1	8.9162	8.5577	8.2948	9.0693	8.737	9.464	8.5847	7.8209	8.8272	9.7662	9.0685	8.3753	8.0886	8.4246	7.6889	8.3544	9.027	8.4017	8.4392	9.0363	7.9674	7.6524	9.0044	8.9813	8.1929	8.4417	8.7276	7.9844	8.819	8.8835	8.3119	8.6278	9.3665	8.883	9.2059	9.141	9.2035	9.3501	8.5449	9.6954	8.6341	9.1814	8.8798	9.231	8.9928	8.8779	8.8601	9.4942	8.9125
SECISBP2	10.3596	9.9998	10.0171	10.1214	9.9541	9.838	9.5595	10.6924	10.056	9.966	10.3364	10.0317	9.9653	10.0946	10.1188	10.3545	10.2682	10.0616	9.8486	10.2724	10.0317	9.7618	10.3819	9.9617	10.1397	9.7067	10.058	10.0419	9.7312	10.664	10.473	9.79	10.1086	9.1743	10.2215	10.0635	9.6441	10.1647	10.1656	10.6045	10.5565	9.7319	11.288	9.4022	9.7261	10.1767	10.2639	9.5399	9.8247
NF2	9.6789	9.526	9.5781	9.0621	9.555	9.2346	9.2647	9.7947	9.0027	9.0208	9.0589	9.0584	9.9952	9.731	9.3767	9.3839	9.6124	8.6387	9.1998	9.1286	9.2986	9.2597	9.3882	9.5767	9.3068	8.7832	8.8371	9.9517	9.7096	9.368	9.1775	9.6567	9.5323	9.0547	8.4489	9.1921	10.2472	9.6036	8.3853	8.7388	9.4483	9.5142	8.9279	9.6543	8.9877	9.5465	9.5056	9.461	8.4391
WWP1	10.8858	11.1044	10.1898	10.5173	10.5913	10.2977	10.0096	10.4527	10.1814	10.1808	11.2346	10.3522	10.398	10.5944	10.2423	10.4013	10.6862	11.0064	10.4389	10.73	10.6415	10.4709	11.5002	10.955	10.4852	9.8855	9.7111	10.2489	10.2767	10.8744	11.3012	10.2849	9.7952	10.2603	10.0856	11.0243	10.0378	10.6158	10.2094	10.9637	10.8865	10.3835	10.7101	10.1207	10.7674	10.6469	10.5805	11.0419	10.5503
MX1	9.9763	8.724	8.7345	11.8625	9.8088	11.51	10.3196	8.3025	9.0218	10.1077	8.6797	11.0846	9.065	10.6047	8.3222	9.7824	10.0862	9.3651	9.9602	10.3093	11.7777	12.3337	9.7778	8.2257	9.2451	9.038	9.071	9.3821	10.5982	11.0898	7.8719	7.7008	9.2255	8.6168	7.5683	9.1777	7.5281	8.4343	7.0562	9.6387	8.2578	6.8064	9.12	11.0378	9.7752	9.4277	8.5857	10.0845	9.6002
PFKFB4	7.4399	6.5067	7.023	8.3666	8.4151	8.049	8.7604	7.9296	8.4275	7.888	7.453	8.9155	8.4679	9.4671	7.9145	8.192	8.0548	8.2405	7.9502	7.4353	7.0166	8.7242	7.8694	7.6111	7.9041	7.5257	7.3992	8.1461	9.0754	6.459	7.7321	6.8276	8.5008	7.1806	8.6911	8.1554	8.9356	9.2243	7.8105	8.9492	7.1951	9.4766	7.1919	8.0938	8.5741	9.6557	9.6334	7.8871	6.5635
NUDT7	6.9634	6.4353	7.1188	6.9604	6.1781	6.9297	6.0907	7.3196	7.8624	6.9332	7.8406	6.1353	6.9207	6.4651	6.6713	7.1773	7.6476	6.4823	6.8363	7.2423	6.8716	7.1082	6.6091	6.5858	7.1435	6.6801	6.0715	6.516	6.4994	7.4188	8.0829	5.8886	6.3632	6.5172	7.6832	7.1866	5.9419	5.8211	7.8736	7.0373	7.0503	4.2173	8.1004	5.6623	5.7387	6.797	6.3926	7.4144	6.7643
AGT	8.0072	7.2786	9.2846	9.2335	7.2626	8.0417	10.7355	8.7132	8.7776	8.6551	7.6634	9.3138	9.5504	9.6994	8.9254	9.9122	10.2242	7.9506	11.6349	10.4253	9.3035	9.322	9.363	8.5301	8.3417	9.8826	10.6631	8.1017	7.9717	8.5342	7.7465	8.7637	5.9206	7.4003	8.5539	8.4567	3.0975	6.8017	10.773	9.0793	11.0892	8.836	8.6924	7.7603	10.4551	8.9643	9.2125	9.3099	9.5064
PFDN4	8.8988	7.7788	9.5872	8.7129	8.2045	8.6828	9.6897	10.3142	9.3004	8.5922	9.895	9.5237	10.2465	7.7361	9.6081	9.1476	8.8934	6.8933	7.1466	8.2703	9.5665	9.1063	8.6033	7.7278	8.272	11.3366	9.2952	8.7795	9.3465	10.0225	9.8475	8.8009	9.3789	9.6051	10.4207	8.5514	8.7382	7.8567	10.7184	7.8074	9.0742	8.041	9.2307	7.9391	8.6995	8.149	8.6176	9.6817	9.333
CTDP1	9.3083	9.3832	9.1463	9.4448	8.7634	9.1343	9.0203	8.8195	8.7335	9.2002	8.0685	9.0224	9.0883	10.2078	9.208	8.8742	8.5583	10.0352	9.8772	8.7193	9.1623	8.4286	8.6613	9.4351	9.2335	8.8648	9.3233	9.5004	9.3492	8.4291	8.6878	9.1136	9.7743	8.919	8.8672	9.3837	9.5074	10.5039	7.9247	9.875	9.47	9.5943	8.9758	9.5044	9.2427	10.0752	9.7901	8.4173	8.7064
OTUD6B	8.1143	8.7634	8.4128	8.6131	8.3325	8.4743	8.774	9.4133	8.7044	8.6074	9.4678	8.6024	9.1248	7.6853	9.1421	8.4593	9.1566	8.9406	7.7327	9.7161	8.4935	9.3906	9.2542	9.3861	8.0092	9.4734	8.9642	7.4313	8.8032	8.5696	8.9905	8.3391	8.9543	8.7765	9.1669	8.8363	8.4835	7.6527	9.048	7.7357	8.1477	9.2864	8.9367	8.4239	8.3391	7.7713	7.9777	9.0253	9.5444
SPIN2B	6.7277	6.3331	7.8169	7.1004	8.8901	7.8582	7.2646	8.1315	8.2509	6.514	8.2211	6.653	7.4013	6.8274	8.2114	7.8617	6.2479	7.9393	7.0471	8.1955	7.2673	7.7162	7.9628	7.7936	6.6957	7.7685	7.6773	7.9722	7.2452	8.4192	7.8946	7.7396	7.2597	7.1216	8.0738	6.8223	6.0618	7.0603	7.5538	7.1267	7.4882	5.4683	7.6926	4.0362	7.2872	6.8171	7.1892	6.6786	7.5318
ADNP2	9.094	8.9562	9.619	9.0207	8.9576	8.8153	9.6762	8.4939	9.2244	9.4283	8.3238	8.9476	8.9954	9.4671	9.0521	8.3387	8.9108	9.7928	9.7284	8.9903	8.7595	8.7304	9.1204	9.701	9.4204	8.9645	9.2809	9.1512	9.3098	8.8951	9.1454	9.4779	9.6827	9.8065	8.8442	9.2414	9.4439	9.3703	8.1587	9.4207	9.173	10.2738	8.4255	9.87	9.6532	9.446	9.3643	8.4849	9.305
ERP27	7.7529	6.2675	5.9723	8.587	4.1451	5.8147	5.9661	9.8852	5.1324	2.0963	8.7342	4.2221	5.4627	5.2444	7.9557	7.7203	6.6719	5.6518	8.8676	7.4135	7.406	6.0752	6.2548	4.1279	5.9668	9.063	4.7552	7.3653	7.4914	2.2724	7.0309	3.669	4.8762	4.8721	7.5823	6.7691	6.1537	5.834	7.8507	3.9724	5.7895	2.5636	5.0633	5.5372	7.01	7.3422	5.3393	6.2298	2.7836
WHAMM	9.0965	8.2395	7.5419	7.8438	8.5954	8.109	8.6561	8.4049	8.2532	8.2403	8.1458	7.7344	8.4803	8.4272	7.8697	8.3328	8.3761	8.1551	8.0685	8.5292	8.3309	8.2382	8.5578	8.0926	8.1384	7.9826	7.8844	8.2123	8.4972	8.3934	7.9849	8.1319	8.1315	7.4449	7.5363	7.8916	8.4348	8.2726	7.0096	8.5671	8.2172	8.0699	8.5421	8.5345	8.0938	8.341	8.1367	8.6544	8.1353
SDHA	11.6527	11.9593	10.8616	11.5594	11.642	11.5285	10.8243	10.8756	10.6135	12.0764	9.9398	11.2052	11.5621	12.1001	12.0554	11.18	11.2597	11.5405	11.6795	11.0702	11.7078	11.4622	11.2977	11.7969	11.9128	11.9199	11.322	12.3679	11.7032	11.4723	11.4936	12.2002	12.0192	12.0901	11.3457	11.8761	11.7711	11.7306	11.5307	12.1122	11.0225	11.3346	11.4645	12.6854	11.5081	12.7509	12.4199	11.1699	11.4577
SOD2	10.6566	11.6056	11.2572	12.538	12.1853	11.9101	12.142	11.7364	11.381	12.4221	11.4709	13.1122	12.0027	11.7947	11.7554	12.0674	12.2558	11.3265	11.6747	11.2198	11.7502	12.038	11.4927	11.7146	12.5345	11.9914	12.0834	12.3536	12.7866	11.1613	11.6662	11.7551	11.767	11.9658	12.7732	11.809	12.5211	11.4968	11.3881	12.4526	11.308	12.0377	12.3245	12.5734	11.2624	11.3562	11.8429	12.2493	12.5156
C15orf58	6.2098	6.093	4.8988	5.2765	5.6747	5.7679	5.0572	5.6182	4.6598	6.5727	5.5655	4.5908	5.5855	6.0353	5.0539	5.4663	6.094	5.1217	6.1059	5.9868	5.2691	6.5474	5.6518	7.2226	6.2897	5.8474	5.4707	6.0859	5.5217	5.5888	5.6856	6.5389	4.9879	5.4257	5.3173	5.7514	5.412	6.1765	5.7073	6.1812	5.9858	4.8082	5.2826	5.5758	5.0236	6.1305	5.6321	5.3424	4.2217
SKIL	9.5647	9.6637	9.2196	8.9782	9.3519	8.6116	9.227	8.8106	9.1474	9.2496	9.1677	8.8233	9.0306	8.7452	9.5842	9.0259	8.4274	9.6282	8.6509	9.5433	9.637	10.0031	9.3861	8.4755	9.3013	9.3138	8.9261	8.3189	8.8665	8.9642	10.1704	11.2837	7.2686	9.4015	9.4809	9.2647	8.1494	10.1073	8.7357	7.6279	8.8722	8.2687	8.6871	8.9765	9.944	8.8298	7.8056	9.5233	9.7138
LY6E	10.4997	9.0686	11.6817	11.1419	11.007	12.0621	10.4872	10.5178	10.8187	10.4108	11.6551	11.425	11.3623	10.4786	9.7046	11.0318	8.8609	8.3955	11.6119	11.988	11.7921	12.8091	12.7171	12.4177	10.7605	12.3221	10.8857	9.019	11.2891	11.3135	5.0171	9.3048	11.91	10.9409	11.5261	11.3073	12.6119	7.0548	12.0015	9.8612	10.6781	12.0224	9.7327	12.5151	9.573	10.4751	11.1592	11.4693	11.0112
LONRF1	9.1831	9.1149	9.045	7.5766	8.9427	8.5245	8.5924	7.9842	8.1445	7.0889	9.0726	9.6206	7.9759	8.1712	8.35	8.4283	7.8445	8.8346	8.1934	7.656	8.6611	9.0275	7.6406	7.9201	8.1197	7.6524	8.2321	8.499	8.4692	8.7766	9.4864	8.6699	7.7558	8.3002	7.9709	9.1186	8.5431	8.8472	9.3775	8.6927	8.8968	7.346	7.901	8.7186	9.7575	8.6725	8.4995	8.2425	7.3105
SLAMF8	7.0123	5.7358	5.2886	9.0434	9.1293	8.8136	8.9008	6.823	7.1138	6.7427	5.7313	9.8557	6.4862	7.938	6.1332	8.3114	7.6322	7.5273	8.0469	7.632	7.6314	8.1157	7.2083	7.9465	7.0616	8.6597	7.3911	6.2761	9.5324	6.0991	3.6063	6.6542	5.342	7.5287	7.6675	6.5349	9.0801	4.8535	6.6519	6.8937	5.4773	7.7605	6.7512	8.2777	5.2749	7.5022	7.446	9.7347	8.7084
ERO1L	10.4316	10.375	10.1547	10.6058	10.9728	10.2188	10.6748	9.5334	11.1206	12.5472	11.861	10.72	10.0655	10.7704	10.4828	9.614	11.1162	9.7674	11.2133	11.6321	9.8415	10.4917	10.8614	12.1119	10.7273	10.343	11.2781	10.2534	11.2315	10.0373	11.0125	10.9463	10.8721	10.3109	10.6176	10.6713	10.6911	10.2076	10.9402	12.0916	11.038	10.7886	9.8843	11.9631	11.8681	11.8078	10.7047	10.6142	10.2972
JMJD8	10.0208	10.1045	10.0143	10.3398	10.4724	10.6207	10.0869	10.5275	10.376	10.0183	9.5027	10.3277	10.3951	10.4322	9.4288	10.4957	10.2209	10.231	10.407	10.0268	10.5072	10.0521	10.3475	10.3655	10.1756	10.1204	10.4052	10.4255	10.2086	9.8098	10.5297	9.5854	10.5164	10.0611	10.4862	10.157	10.5409	9.9384	9.8483	9.9951	10.1361	10.3826	11.123	10.2237	9.7699	10.3296	10.7272	10.2888	9.9043
ZAK	11.0413	9.6624	12.5297	10.4064	10.555	10.6316	11.8667	11.2666	11.834	10.7513	12.6177	11.2015	11.2889	10.6116	10.9794	11.853	10.4951	10.2639	10.9553	10.6513	10.5174	11.591	10.4465	9.8657	11.5666	11.6714	11.2038	10.299	10.6949	12.9479	11.0492	11.8172	10.495	10.6469	11.071	10.2704	10.7401	10.083	11.2953	9.7446	12.5443	11.145	11.4962	11.3124	12.444	11.0047	10.1425	11.7757	11.4807
B3GNT8	9.3127	8.6551	9.1775	9.8159	9.0576	9.2325	8.4912	9.5095	9.2346	7.7684	9.1626	8.4122	9.4435	9.1469	8.662	9.3107	8.8231	9.1304	10.688	9.0184	8.6671	8.187	8.8797	7.7648	9.2326	8.6296	8.4849	8.6329	8.2943	8.4307	8.7128	8.9513	7.9531	9.103	9.5714	9.6931	7.5197	8.041	9.6369	8.6566	10.0243	6.4218	7.7785	7.61	9.1294	9.1925	8.2962	8.2071	9.4061
C11orf1	8.7201	8.552	8.18	8.413	8.0414	8.6843	7.9634	9.0461	8.4697	7.9029	8.855	7.443	8.4425	8.4426	8.215	9.0525	8.6474	9.2347	8.4204	9.0482	7.6917	8.8582	8.0925	8.5344	9.0431	9.1053	8.0721	7.9246	8.0867	9.0354	8.6593	6.9569	8.2769	8.6037	9.2339	9.2756	8.3272	9.4344	9.8787	9.1749	8.8826	8.0183	9.1707	7.688	8.1008	7.9849	8.4078	7.5292	8.9318
MAP1D	6.8287	6.1973	7.1259	5.8218	6.1407	5.6821	6.0689	7.9715	6.5458	5.9257	7.1663	5.8254	5.9731	6.0621	5.7493	6.5139	7.0419	6.6923	5.8376	6.0914	6.4396	6.7817	6.3347	5.9667	6.6833	6.8651	6.1864	5.922	6.5443	7.5396	6.9833	6.4183	5.3642	7.013	6.2207	6.545	6.1427	6.4614	6.3359	5.7558	6.3952	6.5086	7.2115	5.7774	6.1073	6.3863	6.595	5.2382	5.7698
FOXP1	9.6514	10.4599	8.9177	10.1297	9.8376	10.4001	9.334	8.7526	10.2293	10.1237	9.2843	10.1212	9.9457	10.6557	10.1067	9.6729	10.0494	10.694	9.0389	8.7717	10.2837	9.0576	9.9518	9.8991	9.9153	8.7768	9.6288	9.6688	9.5426	10.0436	10.0681	11.1237	10.8412	10.0193	9.852	9.9928	10.9226	11.1939	8.8442	10.7715	9.2342	10.5815	9.7562	10.5034	9.9511	10.0308	10.0381	10.5682	10.0335
C6orf64	9.1016	8.5716	8.9993	9.1051	9.0156	8.8787	9.1806	9.3302	9.7767	8.2826	9.2557	9.8232	9.1734	8.7718	9.3909	8.7229	9.1867	9.237	8.8607	9.2111	9.1031	8.9279	8.8783	8.374	8.9882	9.7324	9.1767	8.9126	8.9712	9.2192	9.2775	8.6985	9.007	9.3594	9.3662	9.141	8.8454	8.3032	9.3082	9.2251	9.225	8.7106	9.209	8.8107	8.9059	9.1706	8.8089	9.9022	9.0292
C3orf23	9.4082	9.2784	9.0728	8.9501	9.085	8.8382	8.7065	9.3215	9.3596	9.39	9.5622	9.5308	9.3551	9.1375	9.1201	9.1576	9.2722	9.6552	9.1332	10.3917	8.8925	9.6094	9.1091	9.5891	9.7033	9.9776	8.8585	9.4411	8.879	9.1094	9.8084	8.3842	9.2437	9.6863	9.8814	9.7584	9.0794	8.9871	9.9312	9.5953	9.3782	8.7888	10.1418	8.8039	9.6893	9.5401	9.4335	9.5691	9.5238
TMBIM4	10.4456	10.538	10.2263	10.0947	10.4171	10.6525	10.6171	10.3057	9.6896	9.9338	10.5914	10.6263	10.2682	10.0527	10.9613	10.2816	10.6923	9.9893	11.0353	11.1669	10.6557	10.574	10.3152	10.4661	10.6912	11.1154	10.1077	10.6638	10.0848	9.6541	10.308	10.363	10.2225	11.2097	11.1884	10.648	10.0148	10.4823	11.0961	10.9913	9.9222	9.9431	10.3097	9.6138	10.3719	10.3002	10.272	10.5485	10.8463
SLC6A6	12.3848	10.824	11.9861	11.6665	10.9946	11.1857	12.2264	12.197	12.9139	10.6575	11.393	12.5653	13.0656	12.5221	11.3442	11.7444	11.1602	10.0009	10.6958	12.8949	11.9375	12.2383	12.0274	9.4259	11.3093	10.3775	11.2738	10.075	10.5133	11.9981	11.7947	12.1144	8.7572	9.8603	10.6009	10.0845	10.7028	9.4194	10.9864	8.7236	13.3224	10.8555	13.1681	10.6256	11.1525	10.3749	10.3352	13.1476	12.4052
COPS5	10.376	10.7013	10.0669	10.4041	10.488	10.0962	10.068	11.1445	10.1888	10.3641	10.9008	9.8361	10.4247	9.9523	9.9428	10.5355	11.1911	10.7912	9.9206	10.9285	10.4163	11.0515	11.0205	11.1735	10.211	10.9179	9.9717	10.1124	10.2195	10.4404	10.9066	9.9576	10.7971	10.7338	11.3238	11.1098	10.426	9.6335	11.7719	9.8622	10.0632	10.783	10.37	10.4532	10.0614	9.9241	10.0346	11.1868	11.0748
CTSL1	8.9673	6.2258	8.7553	11.135	10.2428	11.0952	11.0514	9.2168	9.1178	8.7377	9.6203	10.8668	8.8775	9.5839	7.8769	10.5475	9.6816	9.416	9.995	10.0326	9.5452	10.994	9.4701	10.3084	9.6195	11.1151	9.6523	8.5821	11.0897	9.4929	7.9897	9.0724	9.2391	9.7373	10.4434	9.3404	9.5084	8.7584	9.2493	9.7446	8.7637	9.4456	8.8013	10.5588	7.4736	8.9515	8.7525	10.39	11.1421
OCRL	11.1527	10.4792	10.8068	10.8497	11.1732	10.3095	10.8421	10.577	11.4997	9.7662	10.9179	9.962	10.7377	10.2308	10.7658	10.5496	9.8511	10.7424	10.4644	10.786	9.9618	10.2483	10.566	9.811	10.2765	10.0564	10.2696	10.9033	10.5384	10.8969	10.5562	10.8269	9.4922	9.5678	9.7772	10.2023	9.502	10.2163	9.8048	10.6309	10.9843	9.4243	9.486	9.8855	10.9681	10.6821	10.3554	9.8126	10.5486
MAP7	11.174	11.066	10.9986	11.3323	11.1931	11.1085	11.4216	10.9613	11.7291	11.318	11.095	11.4784	11.5036	11.2839	11.6577	10.5424	11.1566	11.7974	10.8429	11.2604	11.6197	10.9559	10.9689	10.7479	11.0472	10.3355	11.1043	11.2171	11.0227	11.4949	11.6782	11.7737	10.6379	11.5239	11.2604	11.1689	11.9388	11.758	10.8048	11.2116	11.6471	12.1348	11.2187	11.2733	11.4971	11.5679	11.2784	11.8197	11.1266
DNAJC19	8.5026	8.6938	8.4809	8.508	8.9508	8.7155	8.2331	9.1269	8.9907	8.7705	9.7213	8.714	8.7476	8.5601	9.0082	9.4454	8.8654	8.8559	8.3286	9.0494	9.189	9.06	8.9547	8.8517	8.7175	9.9398	8.3681	8.6203	9.0775	8.9698	9.1637	9.0161	9.3789	9.4451	9.3	9.1631	8.396	8.6853	10.1422	8.9267	8.5663	8.6691	9.051	8.4292	8.8036	8.4707	8.7112	9.3329	9.0309
DOPEY1	9.6659	9.6069	9.4188	9.5012	9.2028	9.1701	9.1708	9.415	9.584	8.921	9.3953	9.2746	9.3187	9.018	9.8662	9.0058	8.9987	8.998	8.8672	9.6117	9.6925	8.9004	8.888	8.709	9.1913	7.9502	8.9918	8.9053	8.8251	9.4473	9.6618	10.0295	7.8385	7.6992	8.4728	8.801	8.6529	9.2459	8.6161	9.2386	10.0682	8.0323	9.2422	8.5713	9.4035	8.6811	8.6887	8.9809	9.3595
UAP1L1	7.4156	7.9506	8.3167	8.0633	9.3051	8.0193	8.1982	8.2004	6.3487	7.2682	6.8015	8.3988	7.7669	8.5972	7.3232	7.8417	8.3273	8.4303	7.847	7.4317	6.978	7.9376	9.6086	7.8114	8.0644	7.7035	9.003	7.0474	8.6414	7.0697	6.3426	7.3388	8.0098	9.1831	7.8166	7.3801	10.3197	8.5487	7.9372	5.8225	6.6602	8.3524	7.5402	8.2614	8.455	7.6863	7.9543	7.664	7.7772
ZCCHC2	7.849	7.774	8.5323	8.5488	8.0113	8.0972	7.8335	6.8119	8.0966	8.9965	7.2342	8.1067	7.3406	8.8736	8.4098	7.506	7.4356	8.1346	8.0015	7.3723	8.0135	7.4442	7.6578	7.8025	8.4433	7.1542	8.0887	8.13	8.6812	7.315	7.5869	8.0298	7.9008	7.4413	7.3068	7.6471	8.1531	9.0165	6.9117	8.7644	8.7805	8.9533	7.4188	9.36	8.9736	8.3534	8.4492	7.7153	7.7598
DLST	10.9309	11.6104	10.551	11.1346	11.6712	11.3952	10.6757	10.1816	10.8819	11.6453	11.4166	10.3843	10.1927	11.2508	10.8855	10.4172	11.2713	11.6307	11.4412	11.1888	10.7363	10.8999	11.4304	11.4753	11.9392	11.4346	11.0557	11.7242	11.483	10.7792	11.4205	11.0935	11.9953	12.1024	11.4275	11.3503	10.7965	11.0949	10.8739	11.3705	10.7693	11.6738	10.1888	11.5862	11.4743	11.6655	11.9037	10.8095	11.0712
SETD7	10.6583	10.6078	10.2017	10.5013	10.4036	10.8771	10.8417	10.1858	11.0697	11.535	11.1533	10.7642	10.479	10.2695	9.8044	10.517	10.6543	9.7269	9.9273	10.913	10.8194	10.6316	10.3933	11.381	10.6223	10.0166	10.6313	10.8136	10.272	10.9403	9.9873	10.1133	10.0628	9.7654	10.337	10.5339	10.7735	10.5502	9.4781	11.0024	10.7898	11.1293	9.7603	11.254	11.0786	10.3836	10.9243	10.4955	10.7165
PPM1N	3.4157	6.2811	3.4074	3.6239	5.4786	5.389	4.282	4.5654	4.7076	2.9169	4.9568	3.9535	0.9036	4.6783	4.2369	2.9286	3.5919	6.5283	4.1764	5.3379	2.7113	3.9689	4.1231	5.82	4.2249	4.3803	2.2373	3.3232	4.4214	2.5803	5.4816	2.0691	4.6504	4.557	4.9792	7.3184	7.0229	6.2936	5.6778	4.8637	2.1357	6.0282	3.0849	5.0247	2.7597	4.4793	4.8501	4.9785	5.0349
C8orf4	10.0804	8.9434	10.1949	9.4223	9.3893	10.5547	10.8692	9.2302	9.7934	11.1462	9.8833	9.6322	8.8868	8.4064	8.719	9.6604	9.5954	10.4144	9.8058	9.7242	10.0837	11.5353	8.4099	11.1272	9.9314	9.8534	9.7736	11.0179	9.8336	10.3798	12.9606	10.4297	8.1864	8.6803	10.0502	10.7327	10.2075	10.7841	9.5662	10.0045	10.0453	9.7011	8.83	10.6405	9.3378	10.3624	11.071	10.162	11.5264
ARF6	11.5573	11.8697	11.167	11.6399	12.2135	11.7898	11.6077	10.8709	11.9152	12.2272	12.0552	11.3482	11.0984	11.7781	11.3849	11.2577	11.9043	11.9261	11.7344	11.9876	11.3533	10.833	12.0703	11.8652	11.607	11.4081	11.7647	11.7438	12.2979	11.6703	12.0066	11.6251	11.7647	11.8766	11.771	11.9392	11.8789	12.0804	11.4697	12.1437	11.6039	12.0735	10.7867	12.5613	12.3988	12.1465	12.5974	12.4316	11.8068
MANF	10.3236	10.2824	10.6256	10.4626	10.5189	10.4328	10.6662	10.6661	10.6564	10.9683	11.2961	10.5831	10.5427	10.7192	10.4623	10.5769	10.6803	9.7203	10.4324	10.8716	10.2102	11.1065	10.4109	11.5313	10.5944	10.9251	10.3877	10.6958	11.1547	9.6912	11.2173	9.7825	11.3208	10.8032	10.9521	9.9366	10.2285	10.8886	11.0326	10.3041	10.2801	10.5703	10.8391	11.1341	10.2578	11.024	11.38	10.0349	10.2924
LYPLA1	10.5093	11.2155	10.6995	11.1907	11.2674	11.3976	11.5119	11.1872	11.211	11.3022	12.2423	11.1585	11.3747	10.4959	10.8778	10.7476	12.7708	12.3365	11.0686	12.5461	10.9475	12.7693	11.5637	12.7348	11.8146	12.9719	11.8167	10.563	10.2416	10.9119	11.8181	10.3341	11.8637	13.0226	12.8383	12.3405	11.1419	10.3462	13.2858	11.2378	10.4815	11.7686	11.536	11.4067	11.3137	10.4943	10.8391	11.6558	12.1478
CC2D1A	10.9835	12.2045	11.0823	10.9104	11.0647	10.3871	10.8364	10.9096	10.2288	9.8934	10.6576	10.4935	11.2641	11.2638	11.058	10.796	10.5199	10.6638	10.9125	10.8924	11.0483	11.2685	11.2051	10.2761	11.4074	10.6348	10.6702	11.4895	10.7541	10.7792	10.6433	11.7324	10.3026	10.494	9.9612	11.5306	10.4529	11.3488	10.7247	10.7587	11.0895	10.2719	9.9308	10.3157	11.3885	11.6004	11.3026	10.788	10.2174
PSTPIP1	6.1521	3.7473	4.6454	6.1523	6.1781	6.232	6.4702	3.8902	4.3936	4.1858	3.7798	6.2853	4.3639	6.4651	3.9773	6.2471	5.7389	5.5513	6.4405	4.7783	4.509	5.9631	5.1612	4.1279	4.5562	6.4199	5.2998	4.516	5.7578	4.489	4.0972	5.1331	4.5665	3.7883	4.6998	5.7974	4.661	6.7616	5.2672	5.1499	4.63	7.434	4.3548	5.6381	2.9375	5.2237	5.0172	6.4133	5.1106
TMEM68	9.2396	9.4345	9.0337	8.9797	8.4385	8.8828	8.9262	10.0463	8.9303	9.4317	10.4621	8.8561	9.4198	8.7138	8.4349	9.1709	10.2738	9.6698	8.6812	9.6799	9.039	9.7365	8.8453	10.262	9.1056	9.7348	8.7875	8.867	8.4149	8.9487	9.692	8.3995	9.5044	9.9604	10.187	9.7092	9.7282	9.0086	10.4343	9.0946	9.1145	9.8189	9.3089	9.0309	9.4177	8.7059	8.9141	9.8756	9.4935
TRABD	10.2527	10.3758	10.1381	9.7009	10.7605	10.4639	9.7145	10.2169	9.3745	10.2219	10.4299	8.8841	10.1992	10.8547	9.2435	9.9628	10.6203	10.3063	10.5162	10.7289	10.1356	10.1918	10.2986	11.1104	10.7287	10.1985	10.5005	10.6534	10.5092	10.7357	9.8078	10.2832	11.0679	10.2138	9.7626	10.3547	10.0289	10.8691	9.9697	9.9691	9.7292	10.7314	9.2802	10.7005	9.2192	10.2137	10.632	9.0986	8.8641
MYEF2	9.8495	3.2506	8.2705	7.2679	8.6597	7.2897	4.0337	8.0893	4.3924	2.9901	9.3454	7.2795	8.7909	8.4161	8.01	8.7057	6.7637	7.3663	3.5924	9.2815	5.809	8.5598	5.5807	1.4051	8.9076	7.2876	4.7879	6.8798	5.3472	8.3091	4.5792	9.1667	3.5402	7.3978	6.1942	2.4977	0.6229	6.9398	6.9628	6.2911	9.4769	0.8629	7.5458	2.4476	8.8986	8.7094	6.1521	6.9096	2.7373
TSEN2	8.3139	8.7315	8.7414	7.8739	8.247	7.2777	7.5515	8.7227	8.1831	7.8475	8.4192	6.8414	8.691	8.0658	7.6392	8.7199	8.4494	7.9278	8.0293	9.5846	7.9918	8.5251	8.0565	8.3524	8.0293	8.1951	7.6643	7.8216	8.6605	8.2859	9.2755	8.7542	7.3292	7.6807	8.1006	7.9872	7.9274	8.1486	8.2789	7.2701	7.6223	8.2141	8.3191	7.2837	8.8529	7.3777	7.8411	7.9478	7.7733
TRMT12	8.0889	8.1004	7.9227	8.0749	8.0691	7.9397	6.7291	8.6979	8.2124	5.7169	7.9125	7.6524	8.0654	8.105	8.039	7.9563	8.9336	8.6784	7.5301	8.6617	7.9723	8.9864	8.9003	8.5703	8.287	8.6436	8.2292	7.4023	8.7021	7.9901	8.46	8.1909	7.9749	7.4079	9.2471	9.0024	4.3146	8.3713	9.3509	7.4705	7.9977	8.0611	7.9887	4.013	8.6089	8.0644	8.0036	6.4879	8.3767
TLE3	10.3296	9.6188	9.9304	10.2775	10.3265	10.4785	10.3802	9.8928	9.9538	10.1613	8.8439	9.9828	10.5515	10.2441	10.2011	10.2797	9.9947	10.566	10.148	9.7564	10.2431	9.5864	10.4852	8.9253	10.0916	9.5074	10.1347	9.8427	10.5721	10.3317	9.1368	9.4627	9.2221	9.5381	8.9288	9.0773	10.3922	10.9682	8.6165	7.9029	10.2482	10.7203	9.9279	9.7546	10.5106	10.6574	10.1902	10.2874	9.4173
GAS2	5.9183	3.581	5.8229	6.6398	3.2244	4.7345	6.6281	6.9899	6.7307	5.2733	6.634	5.2359	5.2481	4.1381	4.3234	5.2824	5.9996	3.9978	6.8192	6.2559	5.1177	7.2144	3.9978	4.8315	4.2249	6.5297	5.0797	2.8086	4.5776	7.937	7.8349	4.145	3.9688	3.0897	8.0981	2.8858	3.6252	4.6407	5.1647	4.4651	5.3832	6.3366	6.1161	2.1262	3.4288	5.0586	4.0611	5.8176	5.8748
MTERFD3	8.4175	7.6323	7.4599	6.8297	8.3325	7.6447	7.9427	8.3399	7.4138	7.5651	7.7615	7.1528	6.9566	7.7444	7.9557	7.6139	7.6986	8.4161	7.9397	7.6684	7.5931	8.2898	8.0433	7.6471	8.2607	7.3358	7.3508	8.0372	7.0593	8.3053	8.1853	8.3422	7.9281	7.5743	7.069	8.0953	7.8586	8.389	8.0508	7.1712	8.1303	8.2934	7.8859	7.07	7.9432	8.0017	7.3306	8.2745	7.2671
TMEM176B	12.7139	11.5345	12.8428	12.5241	12.0523	12.3	12.2396	13.0659	11.6306	10.153	12.0044	11.7129	11.9515	12.1761	12.4171	12.5918	12.7038	12.1572	11.7077	12.3871	12.5023	12.5212	13.3323	10.0967	12.9251	13.5653	11.4584	13.7074	12.7352	13.1325	13.3708	9.9561	12.1573	10.949	12.8265	12.742	12.2551	12.5953	12.5676	13.2532	12.7289	10.9394	12.7181	11.095	12.369	11.2662	11.6856	12.516	11.7635
ADPGK	10.0794	9.5794	9.4927	9.5699	10.3709	10.195	10.3545	10.0665	10.0897	9.9672	9.9804	9.5168	9.8102	9.8208	9.3426	9.8152	10.0347	10.1684	10.2535	10.3309	9.3144	10.5906	10.0622	10.9505	9.9695	10.8427	10.0661	9.9233	10.156	9.7652	10.1008	9.7802	10.2703	10.4325	9.8905	9.6726	10.1449	9.7379	10.5673	9.6283	9.4271	9.7301	9.8304	9.8219	9.7314	9.8491	9.8538	10.2557	10.0853
NEURL2	6.0421	4.4105	6.0127	6.0917	5.4766	5.963	4.5091	5.9743	4.8115	2.3583	5.346	5.7514	6.3385	5.2544	5.3427	5.8275	6.2068	5.7211	5.6735	5.5273	5.273	5.9624	6.1472	3.8365	5.4782	7.253	7.1108	5.3952	5.1065	6.7438	4.9849	4.5712	4.1678	6.1913	5.9275	4.8231	5.113	5.5645	5.6485	3.6761	5.3608	4.4993	5.9815	2.8791	6.1163	4.9463	4.559	5.5031	5.5623
ZBTB38	10.9514	10.8754	11.015	12.3196	11.3576	11.328	10.2904	11.223	11.5597	10.4315	10.6784	11.6134	11.352	11.1065	11.7696	11.6495	11.0549	10.6443	10.4234	10.6055	11.6849	10.437	10.9873	9.8066	10.8936	11.3027	11.3199	10.4956	11.2189	10.8794	10.897	12.3304	10.59	11.4149	11.5849	11.0186	9.3043	10.8109	10.5823	11.242	10.5336	9.5446	11.8359	10.3071	11.9218	11.4787	11.5598	10.8787	11.2817
DNAH2	6.8039	6.9002	4.8988	3.0023	5.9697	5.8147	4.4266	2.2844	4.3339	8.3745	4.311	4.4485	3.5171	5.4813	1.114	6.9898	2.858	6.8088	5.479	7.1833	4.9879	6.7452	4.1231	3.8813	6.4443	5.1625	4.0958	7.3039	5.9701	6.7432	7.1776	6.477	7.9055	7.6237	5.9985	5.3401	10.6577	7.2461	3.4644	6.4152	6.9046	8.192	1.583	7.7491	5.0038	6.0123	5.6173	5.9814	6.0895
CD68	10.5306	10.4516	10.2456	12.2656	11.9996	12.4512	11.6683	10.4222	10.3803	11.6724	9.8511	12.3006	10.3975	10.6573	10.759	11.7272	11.2833	11.4284	11.8165	11.2323	11.295	10.8992	10.8819	11.3019	10.3522	11.1308	11.5132	11.5615	11.7571	9.9749	11.4376	10.7061	9.644	10.3776	11.4887	10.7307	11.5549	9.7525	10.9659	11.6167	10.864	10.384	10.5555	11.7728	10.8821	10.948	10.2904	11.713	11.9912
FAM46B	6.0505	4.5194	3.4074	3.9094	5.812	6.7365	4.2039	4.2249	4.8635	1.7895	2.9303	5.1648	2.2981	4.0336	3.5211	4.8246	2.1261	2.864	4.8058	3.3367	3.8311	3.2785	5.7062	2.6992	2.208	3.2786	3.8077	4.8307	4.7408	3.5519	3.4268	2.1863	3.9245	4.6102	3.7543	3.8443	5.8771	3.7255	2.3859	1.8302	3.7792	4.4513	4.1266	4.5421	2.8513	3.7925	5.9123	6.0691	4.8705
PRR5L	9.7503	10.3814	9.629	10.2252	10.0886	10.0867	9.9748	9.2734	9.9313	9.1491	7.2215	9.9181	9.804	9.8655	9.8753	9.6961	10.8065	9.6483	9.8486	10.2653	10.1427	9.4932	9.8797	9.6004	9.891	9.3665	9.7949	9.5566	9.8586	8.7409	9.4057	10.1682	8.4742	9.5467	9.9798	9.5595	9.1219	9.4947	9.2317	9.8149	8.7439	9.3301	9.3797	9.3787	9.2084	9.9687	10.2645	9.297	9.6581
PHF23	9.2771	10.0141	8.5433	9.3273	9.3156	9.0585	9.5278	8.2923	9.0842	9.4368	8.8487	8.9516	8.5489	9.5954	8.6593	8.8413	8.8384	9.622	9.8345	9.1106	8.9232	9.8163	9.1027	9.9409	9.6151	9.7324	9.1055	9.5963	9.2048	8.5476	9.6215	9.3032	9.6242	9.9706	10.1088	9.4403	9.6882	9.9541	9.2729	9.0483	9.4674	9.3574	8.9615	10.0295	9.4944	10.0165	9.9749	9.6697	9.6996
RHEB	10.6233	10.2455	10.6579	10.2167	10.6116	10.8905	10.6946	11.2409	11.5291	10.1909	10.7604	10.7973	10.9085	10.012	10.9043	10.9124	10.925	11.0563	10.4011	10.821	10.6162	10.6653	11.4249	10.6678	10.3293	11.9078	10.8743	10.5474	10.5554	10.9712	11.1261	10.3357	11.3467	11.0168	11.543	10.9938	10.7659	9.9445	11.9211	10.6772	10.3132	9.769	10.5589	9.9154	10.4942	9.8938	9.8538	10.6168	11.0021
GZMA	4.8603	3.393	4.4777	6.4481	5.8703	6.4627	7.3532	4.267	5.2338	6.5476	4.0697	7.905	7.1981	7.274	4.507	7.2668	6.8687	5.6096	6.9083	5.9264	5.7415	7.4631	5.4593	5.9019	5.1206	7.9149	6.0715	7.5417	7.3468	5.7617	5.6736	4.8783	5.2612	7.0616	5.0614	7.6163	9.0794	6.3755	7.6413	7.0788	2.2687	5.0591	4.2827	8.5394	1.6872	6.1305	6.5798	4.2968	5.3164
LOC728875	7.8452	5.419	4.9015	5.6923	6.3231	3.9005	5.1642	5.0235	6.5738	6.1861	3.6412	3.5131	5.0159	6.893	5.0244	7.1648	5.371	7.129	6.7545	5.6079	6.1993	7.4278	5.4253	5.2686	7.4977	7.7192	6.0112	7.5756	6.9553	5.59	6.5706	6.2156	4.7822	6.3375	7.4204	4.4539	3.7462	5.1905	6.4942	2.4523	5.0179	3.938	5.4783	3.7353	5.3247	3.7324	2.9271	5.2382	5.942
ZNF627	9.0734	8.1118	8.2499	8.6111	9.1287	8.5882	9.1418	7.9065	9.0135	8.1391	8.5986	8.5633	8.2927	8.553	7.697	8.2115	8.4905	9.2588	8.5713	9.1617	8.4641	9.9506	8.6317	8.9334	9.3466	9.9976	8.6586	7.5907	7.664	9.0387	8.8046	8.3934	8.5562	9.3339	9.3366	9.463	7.8108	8.6195	10.0731	8.1173	9.3466	8.188	7.7948	7.9949	8.8763	8.2586	7.7991	8.5516	9.779
C17orf85	8.9377	9.8166	8.5826	8.4379	8.6211	8.4448	8.8782	8.2821	8.3562	9.4887	8.0127	8.4122	8.1672	9.1733	8.9045	8.5806	8.1986	9.1366	9.0981	8.1434	8.7751	9.0237	8.4838	9.1843	8.7502	8.2873	8.5602	8.828	8.675	8.4048	9.3068	9.5356	9.301	9.4768	8.5994	8.4205	9.1728	8.6655	7.8736	8.8468	8.5435	9.4481	8.9687	9.0878	8.3548	9.1779	9.0163	8.7254	8.8103
BMS1	10.5596	10.7904	10.5297	10.478	10.164	9.6834	10.4148	10.5993	10.7099	10.8141	10.3773	10.2956	10.2066	10.4363	10.7619	10.4041	9.9193	9.9804	10.0687	10.1599	10.3087	10.28	9.9852	10.0762	10.1873	9.3655	10.1395	10.4613	10.8218	10.6697	10.6352	11.0646	10.3855	10.0593	9.3713	10.323	9.5966	10.388	9.758	10.4054	10.5867	10.8269	10.5212	11.0661	10.8094	10.7029	10.6822	10.3991	10.154
TYMS	9.1684	8.838	8.7416	7.7366	9.6242	8.4672	9.7207	8.9054	9.7042	11.282	9.241	10.0652	9.4431	10.3224	9.681	8.5889	9.4143	10.1893	10.6266	9.1976	8.4093	9.4636	9.2115	11.3419	10.2271	9.7063	9.8819	9.4343	10.0718	8.5466	9.6407	10.5787	11.0562	10.9956	9.3914	9.9248	10.8583	10.6876	10.6228	9.5259	9.2438	10.9385	9.5849	10.6931	10.7035	10.7449	10.945	9.3241	9.7972
LRRC8D	9.9609	9.5669	10.3055	10.1374	9.7509	9.2676	9.5585	9.7839	10.3909	9.4788	9.965	10.0808	9.7612	9.7763	10.2303	9.614	10.0527	9.6894	9.9602	9.4191	10.4045	9.9606	9.7211	10.0178	10.0647	9.9391	10.1251	10.0618	9.7702	10.0483	10.2837	9.7519	9.4988	9.6786	9.6027	9.8246	9.4179	9.6427	9.7685	10.0839	9.6726	9.1527	10.5608	9.883	10.1974	9.9944	10.0818	10.2511	9.8843
LOC100131691	4.5179	5.6902	3.6357	4.7279	4.0833	4.3685	3.5608	4.5603	4.4294	4.8429	2.7277	3.375	4.3926	5.249	4.9328	4.0182	4.0586	5.8546	3.9618	3.9231	4.8519	3.4031	4.0735	4.1879	4.0397	3.6855	3.6859	2.6899	4.8124	6.1526	5.3858	5.1106	4.5708	4.8296	3.6942	5.7165	4.6619	5.5868	3.7235	4.7668	4.1129	4.254	3.1226	5.2937	4.2366	3.6071	4.698	4.688	2.8345
RNF14	9.9658	9.6188	9.4996	9.8029	10.3332	10.4853	9.6798	9.9103	9.7071	9.8428	10.0367	10.2384	9.7319	9.7773	10.1901	9.8679	10.0303	10.172	9.9399	10.6451	10.2355	10.5154	9.5943	10.2958	10.2849	10.3612	9.5853	9.5073	9.4428	9.8282	9.9105	9.876	9.9895	10.7979	9.9963	10.1097	9.9711	9.6826	10.5435	10.1888	10.1781	9.2864	9.2041	9.4121	9.4354	9.7343	9.5216	9.9158	10.2337
GSPT1	11.7229	12.0253	12.1667	12.1927	12.4101	12.7563	12.0423	11.7085	12.5814	12.1203	12.3029	12.1625	12.0691	11.8282	12.1474	11.7341	11.8745	11.9963	11.7501	11.9848	11.8849	12.1209	11.9883	11.8953	12.1062	11.6861	12.2102	12.0039	12.2171	11.7033	12.4645	12.145	11.6608	12.2019	12.3823	12.0022	11.7637	11.9771	11.9203	12.3976	12.0432	12.5833	12.8873	12.3999	12.5516	12.3443	12.3355	12.0131	12.0162
LOC285830	4.1874	4.0922	4.8409	4.4764	4.9053	4.877	4.6775	5.0142	4.3324	0.8631	3.92	5.5629	5.1093	3.8127	4.8088	4.8154	4.2125	3.9991	3.8402	4.5512	5.0569	4.0961	4.4118	5.212	3.8243	5.3616	5.6836	3.7804	4.7101	2.7867	3.798	2.8274	4.5526	4.2432	3.8082	3.8617	4.1874	3.7448	4.3965	3.615	3.4767	2.2626	4.1413	3.099	2.0385	3.4521	3.2623	5.4101	4.5162
HEXIM1	10.0662	10.0334	9.2029	9.6053	9.5061	9.6164	10.1983	9.4157	9.3874	9.4622	8.9413	9.3046	9.1438	10.1378	9.2287	9.032	9.5171	8.7865	10.2139	9.3914	9.265	9.5717	9.669	10.1465	9.1614	8.5739	9.4842	9.4447	10.2254	8.909	9.2058	9.743	8.7123	9.2537	8.4698	9.0617	10.8135	9.8093	8.9892	8.4375	9.6793	9.5271	8.0524	10.2369	10.3446	10.2529	10.0248	9.6965	8.6735
SPON1	8.1589	6.3474	6.8874	10.5082	8.8802	10.7168	9.1444	4.7248	8.2851	11.8173	5.4858	7.8265	6.3724	7.9735	5.7388	10.0251	8.2336	5.9054	8.4299	8.0066	10.0429	7.4328	9.0681	4.5896	7.3282	8.516	7.8616	8.1483	8.4063	7.8771	6.5264	6.8185	9.9982	9.7298	8.9799	7.175	9.2769	4.8842	6.7582	9.3262	7.9953	11.4653	6.752	8.7724	7.0149	8.1786	10.4792	7.9642	9.7887
L3MBTL2	9.7122	9.1942	9.7926	9.4795	9.814	9.3073	9.1801	9.7158	9.4418	9.4201	9.4857	9.1001	9.8983	9.7089	9.0198	9.7112	9.3127	9.2729	9.8335	9.7604	9.4192	9.7544	9.5471	10.1643	9.5779	9.4875	9.6331	10.0152	9.7224	9.4447	9.2784	9.4495	9.4161	9.672	9.1933	9.3519	9.3224	9.2999	9.4377	9.3157	9.5427	9.3749	9.2815	9.4763	9.2071	9.7614	9.5058	8.8579	9.0864
AGAP2	7.4795	9.3388	4.3717	6.7236	7.6036	6.6835	6.6158	4.7392	4.6234	7.5739	4.8793	6.6911	5.2903	7.0308	7.9985	8.4927	5.8902	6.4285	6.9849	8.1966	4.6616	5.6508	5.2302	8.3918	4.1546	5.3995	5.425	4.8947	7.4633	4.132	5.9511	5.2421	3.5687	3.8572	3.7612	7.9966	9.5917	9.0928	3.5574	5.411	4.0994	7.9552	4.3971	8.4266	2.6301	5.6913	7.7906	4.9242	4.9063
TLE2	11.4751	10.0354	8.4586	10.3897	10.4758	9.0862	10.6667	10.3982	8.8711	7.3859	10.8471	9.0098	9.9103	8.522	8.7801	8.0528	9.8077	8.9533	10.9589	10.7152	8.0086	10.9599	10.9564	8.6175	10.3006	8.0838	9.75	9.246	8.6936	11.1431	10.1988	10.7475	7.1678	5.8472	10.7307	10.3059	10.0895	8.9696	11.1022	8.3998	11.6044	8.0743	8.841	9.233	10.9878	11.1726	7.4606	11.3053	11.1766
RPS6KA3	11.293	11.9468	11.6663	11.8208	11.1764	11.0653	11.005	11.5217	12.0784	11.2685	11.6273	11.2859	11.8289	11.2135	12.2819	11.7877	10.7387	11.1244	10.9389	11.4558	11.2863	10.6025	10.9999	10.5299	10.569	10.9924	11.2028	11.929	10.8347	11.4378	11.8385	11.9007	10.6592	11.2657	11.3754	11.3811	10.7788	11.1146	11.6199	12.2364	11.592	10.82	11.0268	10.6507	11.5551	11.4247	10.8447	11.5458	11.3629
PTP4A3	10.2493	9.0084	9.7831	10.0103	10.1791	9.7846	9.378	10.7771	9.7462	6.8537	9.7599	9.4226	9.3162	9.6372	8.7453	9.9609	10.3744	7.4385	8.7016	10.051	9.3785	10.0899	12.3205	7.897	10.3352	10.9804	10.7371	9.8016	10.2494	9.3921	9.9549	9.3321	7.3996	8.9669	10.3852	10.8155	11.6221	7.2606	10.3214	6.6352	10.9077	7.2638	8.5632	8.1863	10.2713	9.4664	9.6242	9.6434	8.4465
EGLN3	9.1674	8.274	7.3305	9.8194	11.3706	10.6047	9.4851	7.7223	9.5876	11.6764	9.3273	9.1243	9.2014	10.9957	8.9243	7.8692	10.4783	10.89	9.0053	9.9477	8.6941	10.9506	10.2958	11.4596	9.9171	9.4296	9.7979	9.7623	10.371	8.8298	10.2045	8.5629	10.2123	8.3847	9.2504	10.3341	10.9878	10.6031	10.5188	11.1521	9.9802	10.372	7.4566	11.355	8.4731	10.3978	9.8773	9.3227	9.003
BCAS4	9.7672	10.9887	10.3102	9.6602	10.2384	9.9912	10.4674	11.1592	11.3696	9.8479	10.9822	10.1445	10.0771	9.5487	10.0996	10.9961	9.549	9.6664	10.4394	9.7822	9.9451	11.5615	9.8588	9.3465	10.211	11.7967	9.5713	10.9374	10.4152	9.533	10.7117	9.8468	9.5497	9.8747	11.0298	10.1464	8.9018	9.2821	10.4501	10.1167	9.9692	8.1552	8.8426	9.779	9.5897	9.813	9.8154	10.0286	10.575
TTC30A	7.9632	6.0775	7.5096	6.979	6.92	6.8363	7.6207	7.1218	7.8276	5.5504	7.8534	7.125	7.2151	7.0174	6.7515	6.8031	7.0471	7.6988	7.1917	7.4353	7.2367	8.2877	7.3936	6.7714	7.8598	7.8708	6.9495	6.5428	6.8907	8.056	7.7379	7.994	7.1487	8.0124	7.2064	7.3445	3.0975	7.2796	7.7551	8.1662	8.3804	6.4758	7.5594	6.5734	7.1831	7.6838	6.5174	6.9237	6.9127
ZNF782	6.871	5.6006	5.5753	6.0026	5.9264	5.0208	5.3205	6.3822	6.0199	5.3035	6.1965	6.1811	6.4318	5.6674	6.0907	6.1429	5.5145	5.7195	5.3095	5.8741	5.9748	5.8066	6.1008	5.9281	5.1698	5.3792	6.2227	5.194	5.6208	7.287	6.2166	6.3633	4.5665	5.3805	5.5345	5.2767	6.2179	6.0154	6.0556	5.7037	6.5664	5.6707	6.6192	5.3112	6.0979	5.8287	4.9241	6.0197	5.0858
FUNDC2	10.3728	9.3721	10.4667	10.2819	11.4035	11.0251	10.6377	10.9653	11.5188	9.2398	11.1824	9.9462	10.3521	9.5908	10.2101	11.0728	10.0843	10.6391	10.5778	11.0247	10.0294	10.7908	11.0335	10.5918	10.4865	12.1888	10.6086	10.4587	10.4868	10.9253	10.6918	9.8434	10.4518	11.0109	11.0225	10.5406	9.1275	9.8368	11.9481	9.2173	10.8128	9.6911	9.785	8.9705	9.6839	9.7035	9.6037	9.8162	10.7597
GGT7	10.7843	7.5333	10.4212	10.0731	8.0389	9.3183	9.3027	9.972	9.3947	4.9682	9.6824	8.7957	10.0887	8.9385	9.1637	9.7159	9.9463	9.1912	8.7536	8.5577	9.6661	9.9311	9.1316	4.0819	10.2807	9.5912	9.5654	8.8656	8.7617	9.0196	8.8371	8.3438	7.2552	6.6245	9.4884	6.983	4.7213	9.428	8.7447	6.8502	9.8342	4.9677	10.0202	3.8116	8.38	8.5534	5.3749	8.8169	8.2089
HEXA	11.1306	10.3979	9.8981	10.7485	10.6466	11.1558	10.7609	10.5353	10.8134	10.1524	10.962	10.8194	10.1551	10.9305	9.9245	10.3916	11.2141	11.4385	11.2525	10.2348	10.2682	10.8063	10.91	11.134	10.7018	10.8125	10.5654	10.9198	10.9618	10.8194	11.1224	9.7717	11.2346	11.159	10.925	10.8126	10.918	11.113	11.0589	10.9157	10.1828	10.42	11.166	9.2181	10.3172	11.0334	10.7248	10.7601	10.8108
MARS2	8.8557	9.3054	9.4223	8.6051	8.8957	8.3762	9.3835	9.4741	9.2955	8.9675	9.6398	9.1429	8.9286	8.7075	9.2854	8.4115	9.0243	8.9406	9.5313	9.5878	8.5765	9.3557	8.5373	9.8039	9.3573	9.5026	9.5934	9.1059	9.1938	9.2118	8.7359	9.344	8.6286	9.3575	9.2361	9.309	8.7345	8.8678	9.39	8.3694	9.3476	8.8527	8.9426	8.9801	9.4017	9.0528	9.0276	8.3884	8.7563
TNFSF9	4.8361	5.9972	3.8118	6.3561	6.3355	7.4133	6.4106	7.2479	6.2145	9.3271	5.7679	6.7412	3.3423	7.167	4.7961	5.5365	3.9913	4.4121	6.6027	7.166	7.7415	5.2691	5.2736	8.8906	5.7359	4.4775	4.2446	8.7554	7.178	6.9361	5.4816	6.5054	8.3141	8.7996	5.4906	6.3222	8.5093	4.3477	6.4095	7.1648	7.027	6.9327	1.583	10.0376	5.3719	7.1202	8.3862	4.4539	7.3318
C8orf58	6.8829	7.3579	5.9564	6.5006	7.1352	7.2137	6.5032	5.4641	5.606	7.0802	5.6263	6.7892	6.0976	7.0378	5.3569	7.1462	6.1921	7.623	7.0906	6.3121	6.7453	6.9988	6.2364	6.2635	7.0282	5.8714	5.8725	5.9014	6.7167	6.6362	6.8412	6.0207	7.0232	6.6939	6.3243	6.9562	7.4501	6.7751	6.9554	6.3489	6.6172	5.4721	5.9041	6.6779	6.7007	7.0459	6.6971	6.2832	5.9035
CX3CL1	8.673	7.8537	7.0077	9.4109	8.6827	8.8801	8.5943	8.6902	8.4989	8.0303	6.8015	9.7793	8.3554	9.8063	7.4048	8.9951	8.0678	8.6784	8.0515	7.9944	7.8549	9.2446	7.8784	5.4181	7.7182	7.6173	7.4815	10.113	8.9451	8.1427	7.2991	6.4123	7.5564	9.7749	8.3522	8.9166	6.6796	8.6691	7.6452	9.3059	8.3859	8.6647	9.1367	8.344	8.4641	9.0873	9.1864	8.8649	8.4465
ESD	11.0662	11.1163	11.8983	10.9791	11.3076	10.7203	11.2408	11.2703	11.4888	11.6472	12.2473	11.3658	10.5073	10.784	11.6044	12.0691	11.2415	11.2584	11.1709	12.3732	11.1746	11.4075	11.1112	9.8858	11.6129	11.7859	11.4424	11.3632	11.0385	11.3193	11.5103	11.0502	11.8347	12.1249	11.529	11.3577	11.0971	10.3389	11.5371	10.7523	11.2091	10.1478	10.7789	9.8505	9.3653	11.1001	11.3064	11.6944	11.8444
BCS1L	8.9847	8.7593	9.5906	8.9283	9.4277	8.8587	9.5669	9.8146	9.1553	8.6744	9.303	8.5275	8.6293	8.8217	8.6815	9.0798	9.5	8.6601	9.0119	9.0931	8.5925	9.6541	9.0759	9.489	9.5889	9.7301	9.406	9.0372	9.1821	9.5173	8.8279	9.3755	9.094	9.5052	8.7383	8.986	8.283	8.8835	9.5234	8.1987	9.3539	8.9378	8.6871	8.608	8.9195	8.6456	8.9559	9.1165	8.6356
EIF3H	12.5445	12.7224	12.4138	12.3403	12.1127	12.1563	11.5442	12.6887	12.3529	12.0737	13.2493	12.0184	12.2453	12.0077	12.3414	12.7455	13.2487	12.8423	11.8475	12.6428	12.4589	12.3493	13.2041	12.7042	12.3799	12.4653	12.3805	12.5834	12.4199	12.9716	12.4697	11.6594	12.409	12.0789	13.078	13.3205	12.3536	12.2827	13.0114	12.1773	12.6173	11.1479	12.233	12.3458	12.0305	11.9968	12.3488	12.999	13.0964
LHFPL2	9.6661	9.0186	9.2654	10.2649	9.7052	10.7772	9.5867	9.2355	9.0206	10.3046	8.7984	10.5848	9.3034	9.5804	9.7804	10.0042	9.4981	9.5559	9.182	9.6104	10.1771	9.0451	9.1191	10.198	8.7992	8.887	9.7437	9.4411	9.8806	9.9466	8.4105	9.5099	8.7413	9.1643	9.1957	9.2441	10.6216	9.9422	8.7159	10.7172	8.6796	10.0614	9.0819	9.9931	9.5881	9.7772	9.7482	9.8475	10.0624
PARP4	12.124	12.7553	12.4255	12.4947	12.1732	11.6536	11.8033	12.5376	12.3403	12.4739	12.3548	12.9941	12.858	11.7415	13.2472	12.3027	12.0798	11.7167	11.9559	12.6334	12.755	11.6881	11.8486	11.2004	11.7907	12.0727	12.123	11.268	11.9433	12.1698	12.1922	12.3488	12.1524	11.6152	11.9131	12.1908	11.8848	11.6707	11.6257	12.6551	12.3867	11.3195	12.9337	11.847	11.4975	12.1882	11.7095	11.8204	12.6936
SLC1A7	6.2003	7.4692	6.6318	4.3519	3.8057	5.3418	7.3889	8.2427	7.3699	3.4367	5.7813	6.4287	7.9533	4.0336	7.0549	9.439	3.9913	4.0408	7.551	7.8528	6.389	4.8087	8.7087	1.0696	3.6628	3.045	4.113	6.5821	5.0385	2.9812	3.7785	4.3599	0.5586	1.2177	3.3583	1.7329	3.6252	9.2701	5.3629	2.2732	3.8657	2.4601	5.1469	2.2589	5.3719	5.8194	4.3023	4.7245	4.1277
DOK3	6.5221	6.1387	5.7326	7.5519	7.6862	7.9967	7.2837	5.9505	4.9849	5.6943	5.4186	7.3579	5.3897	6.9035	5.584	7.4269	6.3017	5.9285	7.0422	6.7844	6.4746	6.6298	6.2364	6.1113	5.5869	6.8225	6.5622	4.5428	7.2839	6.0473	5.5221	5.9807	5.1504	5.8022	5.7232	5.9678	7.3676	4.3834	5.3629	5.9473	4.7712	6.1245	5.9858	6.6779	4.3602	6.0041	5.8878	8.1422	6.2432
RAC2	9.9384	8.2395	8.966	9.1955	9.4932	9.9962	9.7975	8.7113	8.9353	9.8247	10.1394	10.0001	8.6415	10.247	8.0789	9.6382	9.2161	8.6682	10.215	10.3304	8.7946	10.1341	9.4058	9.1747	10.4796	10.0538	8.928	10.2781	9.743	8.9698	8.1009	8.1856	6.6548	9.4902	8.5234	9.8032	9.9727	7.0493	9.9036	9.0708	9.7147	8.0808	7.4442	10.2853	6.6945	9.659	9.1776	10.2789	8.5384
ZC4H2	8.3204	7.5161	8.4273	7.7163	7.6991	7.4359	7.8938	8.6471	8.5958	7.1975	8.5227	7.2332	8.225	7.3412	6.8323	8.5806	7.2059	7.4937	6.8363	7.8501	7.2849	7.7901	7.9702	7.0298	7.2767	7.8945	7.272	8.0419	7.3648	8.2663	8.2206	7.1242	6.3797	6.7183	7.6236	7.5729	6.1205	6.6707	7.7048	7.3738	8.4203	3.4897	7.9396	3.8542	7.8351	7.6124	6.9602	7.8273	8.3638
ZNF606	7.4318	3.0551	7.563	7.4263	7.5642	6.8974	8.2574	6.7589	4.1384	3.5419	6.3212	4.3235	6.8075	7.4669	5.3732	6.3442	5.0536	3.0438	4.4967	7.9059	6.9484	7.6885	7.58	3.1197	7.6827	5.76	7.5258	2.2813	4.5016	3.6432	4.2007	6.442	6.2058	6.1005	7.1464	4.5993	3.1858	2.1911	7.8605	3.2727	7.5523	2.9163	7.6228	3.283	7.5786	6.9506	5.5252	6.9765	5.6733
SLC41A1	8.3865	8.1825	9.399	8.808	8.571	8.6116	9.0288	8.4259	8.8751	8.8924	8.5006	8.9529	8.8681	8.1865	7.8161	8.7364	8.3678	8.2243	7.7479	8.7803	8.658	8.4015	8.9853	9.218	9.4794	7.8223	8.6519	8.3925	8.841	9.1605	7.2274	9.0328	8.5598	8.3789	7.3236	7.8738	8.6937	9.0439	6.5625	8.2229	9.0127	8.6604	9.0833	9.3268	6.3227	8.7459	8.0484	8.8241	7.8526
TFDP2	8.3182	7.9591	8.4947	7.8937	8.1253	7.8442	7.9276	8.2192	8.7219	7.9844	8.8849	7.9346	8.5184	7.5964	9.105	8.7775	8.0522	7.8148	8.1845	7.7078	8.6225	8.6036	8.7865	7.5699	8.7663	8.6349	8.2615	8.2716	8.3478	8.5564	8.4087	8.6355	8.1981	8.4752	7.8313	8.2793	7.2446	7.9429	8.516	7.9521	8.0904	7.4974	9.12	8.3328	9.2574	8.7801	8.2075	8.3439	8.2146
BST2	9.4715	6.7218	8.8549	9.575	11.0054	10.0572	10.0659	8.0061	8.9883	7.8979	8.0098	10.3142	7.3483	11.6983	7.7024	10.1151	8.6353	7.8575	10.6654	9.6792	10.8084	12.2941	10.9669	9.1857	9.948	10.4035	8.0951	11.949	11.9656	9.3994	7.2396	7.4832	7.3503	9.2337	8.7309	8.2927	10.8221	8.86	8.5712	8.0597	6.731	10.692	7.8205	12.0305	9.5295	11.3591	11.3546	10.7132	11.4444
BCL2L11	8.5312	8.0415	8.5273	9.634	8.6313	8.9578	8.6506	8.5525	9.1178	8.8673	8.6081	9.0815	9.3024	8.3827	8.478	9.0038	9.1072	9.0206	8.1507	8.1998	8.6427	8.294	8.3277	8.2124	8.5465	8.7895	9.0357	7.9672	8.8815	9.047	8.1957	8.8857	8.5064	7.2409	8.1342	8.2438	9.5159	8.1434	6.9977	8.5598	8.6586	9.2567	8.5914	9.1911	7.6907	8.7764	8.4335	8.4173	8.7023
NIPA1	9.3802	9.0368	8.5565	8.5271	8.9616	8.8635	9.904	8.1867	9.3004	10.0872	9.6744	9.159	9.327	9.1312	8.6867	8.5588	9.153	8.507	9.2129	9.3198	8.108	8.9032	9.3385	9.4316	8.4814	8.1393	9.0134	8.8402	8.8216	9.288	9.2304	9.2637	9.0436	8.6647	7.8803	8.7475	8.9325	8.9725	8.4412	9.3839	9.0502	7.6285	8.9115	9.5521	9.65	9.4716	9.5876	9.1569	8.407
MTCH2	10.7133	11.194	11.2628	11.3943	11.3272	10.7145	11.5251	10.4589	11.354	11.4531	12.0144	11.2149	11.4725	11.1606	11.6466	11.2182	11.6705	10.9996	11.3665	11.7054	11.1989	11.9632	11.1945	11.4478	11.635	11.5902	11.4253	11.5157	11.3252	10.9236	11.7078	11.2344	11.8315	11.3146	12.2248	11.292	11.0368	10.4391	11.8877	10.8723	11.0833	11.1505	11.5712	11.1566	11.6802	11.5335	11.6091	10.76	11.441
CNDP2	11.7262	11.4952	11.768	11.0821	11.1842	11.2907	11.5792	10.7667	11.3028	11.8731	11.2805	11.9204	11.1615	12.21	11.3279	11.1779	11.0339	12.1077	12.2923	11.4134	11.5826	11.5903	11.9541	11.7443	12.3397	12.1471	11.4767	13.047	12.4723	10.4877	11.2604	11.6189	12.0406	12.3121	11.4639	11.9719	12.0311	12.1595	11.2387	12.1955	11.6398	12.0019	11.0709	12.3968	12.0432	12.4145	12.3773	11.4825	11.9544
SAPS1	11.3107	11.7483	11.5561	11.3512	10.8441	10.8394	11.4766	11.1882	11.3431	11.5465	10.5178	11.9459	11.2977	10.9322	11.8124	10.8861	10.9508	11.3483	11.7212	11.253	11.1929	10.7541	10.9176	10.8732	10.7038	10.9362	11.1764	11.1509	11.2821	11.2548	10.5955	12.1194	10.918	11.303	10.4396	11.51	11.735	10.9151	10.2865	11.2837	10.9858	11.3609	10.6219	11.8488	10.9295	11.5569	11.3849	10.9604	11.1239
PTPRR	6.1423	4.6926	2.8436	7.9035	6.4849	6.7843	7.4746	5.6182	5.8598	8.7349	7.2264	6.1166	8.3439	6.6443	7.6364	8.3328	8.1457	5.9054	7.6415	6.5035	6.2009	7.6848	6.3939	7.7241	5.4998	7.8678	7.8187	5.0706	7.4448	5.069	7.0262	5.6645	8.796	5.5121	7.6471	5.2328	6.2993	3.5484	8.0792	8.2136	6.696	8.9681	3.4568	8.5312	5.8316	7.663	6.6323	3.9196	7.8191
UBASH3B	6.1423	6.2811	4.8652	7.4035	7.7986	8.3743	7.5034	5.0235	5.3738	8.7542	4.9087	7.7313	6.0976	8.422	5.0539	7.1861	6.6513	6.3173	6.6807	7.2911	6.1925	6.7328	6.4347	7.416	5.7893	6.6317	6.4024	4.9754	6.8956	5.3248	4.2336	5.7239	4.4149	8.7881	6.2473	7.0286	8.0113	4.3834	5.504	7.0373	5.3684	8.7981	5.226	7.0194	4.5904	6.0608	5.8248	7.2633	6.7086
HLA-DRB5	8.1516	6.1829	7.0154	9.7324	10.0886	9.6147	9.7154	9.29	7.6676	11.4678	9.8388	10.6871	9.0999	9.7609	6.5209	9.4815	8.8077	9.1427	8.9862	10.6167	9.727	11.8184	10.4155	9.4362	7.6389	10.6299	7.5688	9.2327	8.4873	7.1062	3.9858	7.3388	7.9803	8.8127	7.8574	8.3682	9.5547	7.4574	10.4019	8.7687	5.9565	9.0296	7.6482	12.727	5.0432	9.2238	9.9352	10.4663	9.3859
OLA1	11.3433	10.8573	11.7864	11.048	11.3304	10.6986	11.8033	11.5731	11.5689	11.815	12.5027	11.1542	10.9674	10.9033	11.2834	11.1026	11.2827	11.4324	11.1522	11.2522	11.0139	11.8449	10.98	11.8754	11.9932	12.4752	11.6996	11.3704	11.3892	11.9032	11.2915	11.3274	11.8425	12.1635	11.69	11.6465	10.9114	11.0725	12.4409	10.914	12.2617	11.5382	10.9625	11.2874	11.3512	10.9621	11.2026	11.8229	11.7348
SMYD2	9.9462	9.7906	9.9162	9.2048	9.9337	9.0609	9.7338	9.6403	9.6378	9.6737	10.2217	9.3947	9.3397	9.6593	9.2324	9.5106	9.375	9.9039	9.3434	10.4859	9.6057	10.0412	9.7416	9.968	10.8284	10.3927	9.499	9.6551	9.3301	9.7091	10.0991	10.4156	9.9902	9.6447	9.8806	9.8274	8.9035	9.7362	10.3781	9.2235	10.3232	9.5287	9.3403	9.1628	9.2585	9.5344	9.5452	10.3292	9.5064
WNK4	11.9826	10.698	8.6448	9.8442	8.4382	10.2646	10.1755	9.7687	10.1863	7.9167	9.8588	11.0645	9.5005	11.2888	10.1971	9.2058	9.6811	11.9753	9.8164	10.7154	10.8575	9.282	9.7787	6.7483	9.0916	8.4398	9.7879	9.6375	9.4458	11.1304	10.469	11.0693	9.1958	9.2982	9.2692	10.6609	10.8067	12.5733	9.6586	11.0404	10.78	10.5784	8.4187	9.7704	10.9476	10.9509	11.7084	11.4033	6.9127
TMEM98	10.9111	9.9706	10.6505	10.8929	10.202	10.8778	11.0328	11.3644	11.0654	10.1726	11.0238	10.8228	10.5051	10.8124	10.2044	11.0502	11.4848	11.5981	11.3428	10.5058	10.8269	10.7724	10.6775	11.1909	10.2496	11.2033	10.9294	10.614	9.0533	10.9153	10.7247	10.3507	11.0334	10.3224	11.7315	11.1185	11.2976	11.0516	11.7344	11.1909	9.6392	11.3204	10.6342	9.5705	10.3047	10.5726	10.8344	10.3852	11.1744
WNT11	9.836	9.6728	8.6605	9.7614	8.5798	4.9173	8.0045	7.2739	6.7307	4.8503	8.1406	4.2905	8.9693	6.6084	4.0467	9.6564	10.137	5.9512	5.3577	8.7413	5.1177	9.0249	6.8456	1.4051	10.9554	8.8826	8.7402	0.8938	8.7779	7.966	7.7719	9.1402	4.8528	4.9359	8.0025	7.6872	3.4221	3.5484	7.783	3.644	8.532	4.0492	10.4234	6.0305	10.2604	6.5078	5.9123	6.2189	8.412
ZNF254	8.5508	7.7004	8.6194	8.1322	8.2487	7.72	8.8096	8.06	8.9775	8.7075	8.1007	8.2048	7.4289	7.74	8.3286	7.5549	8.0642	6.1009	7.0974	8.1158	8.3384	8.1391	7.9676	3.1197	7.9058	7.2654	7.2731	7.4925	7.0972	8.6056	8.976	7.7206	7.3938	6.8562	8.4589	7.4344	8.0712	7.3429	8.5232	8.3512	9.0383	7.0201	8.361	6.8848	9.2331	8.159	7.8601	8.7475	8.1804
PDLIM7	9.9469	8.2706	9.2129	10.0208	11.0725	11.7561	9.4964	9.4963	9.2326	9.789	8.3734	9.289	8.5064	9.3026	8.4105	10.2919	8.8758	8.1255	10.1203	9.8047	10.0637	9.7396	9.2055	9.2894	9.576	9.5517	8.7485	8.9203	9.7089	8.8752	8.777	8.9409	9.5072	9.992	10.0028	8.3165	9.303	7.415	8.5871	7.6738	9.8289	8.2533	8.0766	9.4094	7.7779	8.6893	9.5056	10.8696	10.3443
[truncated: 445 more rows]
[truncated: 104 more columns]
