# Supplementary material for: Reclassifying TNM stage I/II colorectal cancer into two subgroups with different overall survival, tumor microenvironment, and response to immune checkpoint blockade treatment
Source: Front Genet. 2022 Sep 21;13:948920. doi: 10.3389/fgene.2022.948920 (PMC9532767; doi:10.3389/fgene.2022.948920)
Supplement: Supplementary file 1 [file DataSheet3.ZIP › datasheet of Figure 3/TCGAgokegg/TCGAdif.txt]

Genename	TCGA-3L-AA1B-01	TCGA-4T-AA8H-01	TCGA-5M-AATE-01	TCGA-A6-2675-01	TCGA-A6-2684-01	TCGA-A6-2685-01	TCGA-A6-4105-01	TCGA-A6-5656-01	TCGA-A6-5659-01	TCGA-A6-5661-01	TCGA-A6-5666-01	TCGA-A6-6138-01	TCGA-A6-6140-01	TCGA-A6-6141-01	TCGA-A6-6650-01	TCGA-A6-6782-01	TCGA-AA-3495-01	TCGA-AA-3502-01	TCGA-AA-3506-01	TCGA-AA-3509-01	TCGA-AA-3511-01	TCGA-AA-3526-01	TCGA-AA-3660-01	TCGA-AA-3663-01	TCGA-AA-3675-01	TCGA-AA-3685-01	TCGA-AA-3697-01	TCGA-AA-A02Y-01	TCGA-AD-6548-01	TCGA-AD-A5EK-01	TCGA-AY-A54L-01	TCGA-AY-A69D-01	TCGA-AZ-4313-01	TCGA-AZ-4315-01	TCGA-AZ-5403-01	TCGA-AZ-5407-01	TCGA-AZ-6598-01	TCGA-AZ-6599-01	TCGA-CA-5256-01	TCGA-CA-5796-01	TCGA-CA-6716-01	TCGA-CK-4952-01	TCGA-CK-5912-01	TCGA-CK-5913-01	TCGA-CK-5915-01	TCGA-CK-6747-01	TCGA-CK-6751-01	TCGA-CM-5349-01	TCGA-CM-5860-01
ARHGEF10L	11.377	11.2497	10.8968	11.1611	11.298	10.8625	10.4411	11.192	10.4496	10.4468	9.8254	10.3716	11.274	11.6148	11.1658	11.079	10.7112	10.7622	11.5692	10.4599	11.4675	10.1632	10.9412	10.6117	11.3286	10.7058	10.6686	11.3867	10.7373	11.398	10.5191	11.7646	9.9895	10.5559	9.8821	10.6947	10.3753	11.1212	10.1616	10.6274	11.6929	10.566	11.4202	10.8019	11.0212	11.3134	10.6544	10.4425	10.117
HIF3A	5.5527	3.2889	5.7694	4.4968	4.5396	5.978	3.618	4.7248	4.4788	4.1194	5.0261	1.8943	4.0966	3.2647	5.3569	5.3147	2.2769	2.4189	4.0253	3.6171	3.4911	3.3451	3.2773	2.8164	2.3284	1.7731	4.291	3.7939	5.1423	1.3406	3.11	3.3043	1.5317	3.3619	3.1484	2.3411	3.8031	2.3437	3.7172	1.1878	4.5008	1.9506	3.5823	1.1777	8.7194	4.2755	3.1032	5.832	3.2079
RNF10	11.7065	11.908	11.416	11.5756	11.9058	11.3373	11.631	11.4912	11.3145	11.5129	11.122	11.758	11.2221	11.6997	11.9797	11.6047	11.3895	11.4752	11.7738	11.3388	11.7726	11.2591	11.9567	10.9689	11.4646	10.9266	11.4571	12.1153	11.3507	11.2785	11.5469	11.6356	11.5517	11.4312	11.1595	11.4033	12.1726	11.6878	10.4857	11.5339	11.5809	11.8684	11.1742	11.4525	11.3359	11.688	11.7189	11.8066	11.5742
RNF11	10.1028	9.8478	9.7034	10.1297	10.5682	10.4338	9.7841	9.4273	10.1925	10.5592	9.8495	10.4115	9.5745	10.2535	9.8063	10.0104	9.9686	10.5288	9.8619	9.4254	10.4131	10.3515	10.2582	10.7626	10.4844	10.1298	9.8732	9.7898	9.734	9.5256	10.2827	9.8628	10.0831	10.7813	10.2914	10.1966	10.1776	10.383	10.5157	10.7825	10.4542	9.8537	10.6026	10.1883	10.1947	10.1048	9.9893	10.5493	10.5789
RNF13	9.6721	9.849	9.7093	10.2681	9.8679	10.6051	10.2678	10.0688	10.2232	10.062	10.7407	10.3127	9.627	9.7383	9.6568	10.5394	10.3256	10.4206	9.9092	10.3744	10.3092	10.4178	10.0145	10.3478	10.12	10.8609	9.6288	9.2911	10.0431	9.8631	10.2867	9.6775	10.2737	10.7733	10.7181	10.4656	10.1009	9.9166	11.1805	10.3952	9.9502	9.9356	10.3269	9.8804	10.0219	9.653	9.6813	10.4009	10.4476
GTF2IP1	12.5176	11.8739	11.813	12.0854	11.3834	11.3979	11.3621	12.2448	12.0931	11.3092	11.6273	12.1518	11.9204	11.8873	11.6686	11.88	12.0137	12.6209	11.5632	11.1656	12.1855	11.2244	11.7874	11.3178	11.2684	11.5913	11.5284	11.8274	11.1826	12.5223	12.3036	11.5196	11.3665	10.8674	11.8883	12.6252	12.5646	11.924	11.3755	12.6057	11.7003	11.4306	11.5617	11.2165	11.4145	11.6496	11.3187	11.9202	12.6004
REM1	5.0617	2.219	2.3558	4.4619	5.0031	5.4347	4.3561	1.6837	3.9525	1.7895	2.0202	4.5908	2.2981	4.1877	2.6858	4.8688	3.3412	2.864	4.0253	3.9762	3.7872	4.1285	3.8606	2.5717	3.6628	3.5995	3.6741	0.8938	4.2147	1.5438	0.8861	3.4521	3.4501	3.7883	4.0647	3.6577	3.3476	2.4817	2.768	2.7551	3.1106	2.6602	4.1266	3.4721	2.3209	3.8671	4.3745	4.5614	4.7175
C16orf13	9.3937	9.834	9.9823	9.2061	9.7329	10.1724	9.4153	9.6739	9.4978	9.1175	10.0276	9.3908	9.6998	9.955	9.2184	9.6485	9.7436	9.8995	9.7854	10.051	9.537	10.1684	9.6509	10.6532	9.9255	10.6475	10.2566	10.2443	9.7374	9.4767	9.6942	8.8383	10.2993	9.2713	10.3406	9.9055	9.813	9.7643	10.4496	8.6543	9.2494	9.3126	9.6091	9.5292	8.8515	9.4776	9.8073	9.7063	9.5181
FGFR1OP2	8.7689	8.6681	8.4273	8.6348	9.0039	8.8565	9.3657	8.1867	8.7176	9.0389	9.0451	8.8519	8.5116	8.1495	8.9414	8.5789	8.7493	8.5944	9.1964	8.7746	8.6068	8.9018	8.567	9.3145	8.7353	9.1807	9.0826	8.7132	8.5469	8.3917	8.7417	8.62	8.6894	9.0642	8.9733	8.6062	9.2127	8.8247	8.864	8.3327	8.8271	9.1254	9.0753	8.6172	8.8831	8.3717	8.3238	8.5581	9.2929
ATRX	10.5582	10.0613	10.4205	10.2912	10.4085	9.9031	10.3374	10.2382	11.5577	9.8351	10.9011	10.1905	10.268	10.3154	9.7766	10.2689	9.4453	9.6069	9.7451	10.6972	10.1723	9.5096	10.4062	9.103	9.5592	9.5035	10.0672	10.1672	10.6302	11.0515	10.532	10.3472	8.7156	9.2134	9.624	9.5628	9.1889	10.0715	9.3775	10.025	11.279	9.8556	10.8089	10.1337	10.7652	10.3352	9.8679	10.2423	10.5286
PMM2	10.8375	10.9585	11.1656	10.8128	10.5125	10.981	10.7786	11.4098	11.068	10.8711	11.0967	10.6637	11.4867	10.8493	10.6462	10.7479	11.0292	11.0921	11.2094	10.8745	11.2415	11.1089	10.7308	11.164	10.733	10.9584	11.1759	11.3006	10.8635	10.4105	11.1097	10.6889	10.9153	11.1336	11.3971	10.9232	10.8127	10.5191	11.2484	11.0369	10.6427	10.9294	11.5147	10.2613	10.0483	10.898	10.9906	10.4862	10.7187
LOC100272146	6.468	5.231	6.4398	5.7799	5.0842	5.9468	6.1647	6.4926	6.5847	4.8907	5.7544	7.3216	6.0028	6.0353	6.4713	6.3598	6.2016	6.326	5.5909	5.4566	6.7105	5.5487	5.6238	5.2616	4.7627	5.8352	6.6449	5.7371	6.6419	7.2439	6.2083	6.0286	4.5665	5.0748	6.2647	5.6878	5.1521	5.5343	6.1007	5.7387	6.2418	5.0941	4.4567	4.825	6.2572	5.5856	5.2652	6.5588	5.9316
ASS1	11.117	12.169	11.9048	13.1891	12.8536	12.0293	12.6802	12.2621	11.7491	14.6795	12.1222	11.404	12.4813	11.7384	12.5898	11.9163	13.0915	12.1665	13.3849	12.0614	12.5755	13.7888	13.3711	13.6539	13.2261	13.973	13.0597	13.8264	13.8366	12.3531	11.0494	11.5364	13.7291	14.2115	13.0374	13.1412	10.9118	12.1302	13.4524	15.3677	10.5504	12.0369	13.12	14.7652	12.0969	12.3662	14.3371	11.6942	12.051
NCBP1	10.5466	10.1819	10.5107	10.4301	10.3564	10.0791	10.9164	10.1357	10.8954	9.9822	10.764	10.719	10.5708	10.1401	10.8364	10.343	10.2592	10.4436	10.2851	10.7758	10.2892	10.8803	10.6946	10.9767	10.5216	10.3586	10.6789	10.2569	10.459	10.9246	10.8432	11.0687	11.0375	10.8243	10.8156	10.2794	10.1552	10.6109	10.7642	10.9224	10.2706	11.0042	10.9848	10.4645	10.7563	10.6455	10.5741	10.5508	10.7181
ZNF709	6.3617	5.7648	5.8229	6.1191	6.2849	5.293	6.6429	6.0381	6.499	6.1585	6.0152	5.8139	5.5591	6.0753	5.84	5.7989	5.9443	6.2178	5.1542	5.9161	5.5445	5.887	6.3856	5.1983	6.1165	6.2562	5.9026	4.8522	5.7023	6.6306	6.1231	5.4585	6.0904	5.5121	6.2207	6.4808	6.8514	6.2459	6.7441	5.5743	6.424	4.5301	5.7654	5.721	5.94	5.5633	5.6173	5.9018	5.8157
ZNF708	7.5741	7.043	7.2219	6.9666	7.3307	6.4179	7.7047	6.6833	7.2131	6.7478	7.2166	6.7289	6.6287	6.9616	6.9042	6.7509	7.2106	5.9624	6.4255	7.2547	6.9028	6.9674	6.7124	2.9247	6.7112	7.6102	7.4613	5.8161	6.3912	7.5632	7.1039	7.8007	6.6817	6.4312	7.4626	7.5373	6.8847	6.748	7.7266	6.2064	7.6439	5.7496	6.1264	6.6956	7.3612	6.7682	5.9364	7.2092	7.5054
RBM14	10.543	9.9525	10.4405	10.4201	10.6066	10.1302	11.0702	9.858	10.459	10.401	10.3545	10.5558	10.734	10.767	10.4188	10.2715	10.5463	10.2133	10.8286	10.6008	10.5422	10.6242	10.8035	10.4499	10.5	10.3819	10.9214	10.4823	10.8251	10.2275	10.1784	10.7626	10.0543	10.2259	9.983	10.0753	10.9251	10.4944	9.981	9.8429	10.538	11.0857	10.1483	10.7118	10.4744	10.9555	10.7418	10.2499	9.8911
NCBP2	10.9783	10.9103	10.7255	10.8099	10.7485	10.9441	11.1111	11.2886	11.6787	10.9765	11.2245	11.4164	11.7641	11.1802	10.9116	11.1116	11.144	10.7032	10.2221	11.5141	11.2888	10.8089	11.1494	10.9609	10.5069	10.9945	11.3203	10.2845	11.2182	10.8882	10.9403	11.6693	10.3499	9.7365	11.2983	10.759	11.0999	10.8831	11.9751	11.0101	11.2168	10.5637	11.2014	10.8835	11.6866	10.7372	10.6223	11.5417	10.5839
DISC1	7.586	5.4639	6.8189	6.288	6.1216	6.7057	6.8424	5.9759	6.2391	6.4636	6.0785	7.11	5.163	6.94	5.8316	6.7743	5.6994	5.8701	6.87	6.8291	6.389	5.3905	5.6379	5.5925	6.6019	5.0872	5.568	4.7639	7.2725	7.0021	6.486	6.1272	4.623	6.0422	5.6847	5.0676	7.1101	6.5712	4.8262	6.7932	7.0269	6.4625	7.4442	5.8317	4.5636	7.5404	6.6026	5.7281	6.3314
CAMK1	8.3739	7.2087	8.4401	7.3964	8.4746	8.7326	8.2521	7.3467	7.9726	7.9842	7.7091	7.9176	7.898	7.5112	6.5561	7.8664	7.8085	7.0547	8.4386	8.3366	7.4676	8.4656	8.4623	6.8893	8.2489	8.8168	7.4877	7.6999	7.6507	7.6626	7.9244	7.869	8.4434	7.5264	7.8484	7.572	8.1443	6.9435	8.6103	6.6897	7.7204	6.5073	6.9271	7.789	7.8064	7.6308	7.9771	8.6312	8.0544
RPL37	14.3879	13.7421	13.7861	13.303	13.5762	13.4764	13.4099	14.0597	13.9617	13.374	14.5823	13.438	13.0126	13.6477	13.4555	14.278	13.4135	14.2196	13.2712	13.5035	14.0601	13.9437	13.6452	14.1453	14.5766	15.3644	13.8935	14.4962	13.6061	15.1505	13.7367	13.6628	14.2182	13.7845	14.3838	14.1241	14.5789	13.9471	14.4843	13.2499	14.7542	13.5306	14.1847	13.5394	13.0348	13.9283	14.1713	14.3726	14.2636
SPR	10.4822	10.3727	10.4413	9.665	9.8857	9.9615	10.0548	10.8416	10.4676	10.2763	10.5168	10.2492	10.1519	10.2535	9.6337	10.0098	10.8753	10.6184	10.4908	10.2078	10.0917	10.4606	10.0219	10.8808	10.3968	11.1679	10.1099	10.2959	10.1906	10.7817	10.2343	9.8557	10.6921	10.5572	10.5979	10.5237	10.6519	10.3406	10.9548	10.6562	10.6372	9.4557	10.8367	10.5941	10.0151	10.4057	10.0744	10.8591	9.6013
ZNF700	9.1491	8.5549	8.3413	8.2307	8.6397	8.0781	8.5476	8.7151	8.4275	8.5768	8.2605	8.0793	7.9069	8.0856	7.8982	8.3851	8.4212	8.3277	7.9423	8.387	8.0626	8.4439	8.1624	8.144	8.3091	8.1759	8.4496	7.635	8.0846	8.998	8.5704	9.1201	7.3292	8.4788	8.0884	8.5997	7.5532	8.1277	8.4412	7.5166	8.6418	7.8924	7.489	7.9902	8.9597	7.9296	7.9156	7.8905	8.5878
ZNF707	8.1807	8.6419	7.9866	8.1752	7.4918	7.9344	7.1125	8.9734	7.6153	6.9808	6.8596	7.491	8.6065	7.7067	7.8504	7.4562	8.2382	7.616	7.1648	7.9369	7.9376	7.8826	8.8453	7.1958	7.0013	7.1857	8.2586	6.9998	8.0315	8.3551	7.8322	7.5721	6.88	6.4312	7.5073	7.5773	8.1712	7.289	6.9918	7.246	7.9564	8.4951	7.5896	7.2522	6.8746	7.437	6.966	7.8522	7.3579
ZNF704	8.1927	8.3854	7.5096	7.5141	7.4194	7.218	6.2352	7.4021	7.6184	6.4698	8.1842	7.1436	7.5017	7.1854	7.7732	7.0487	7.6197	7.6195	6.4627	6.75	6.9484	7.0693	7.9785	6.5095	7.059	4.9756	5.7941	5.9721	6.5817	7.3289	6.9089	7.4717	5.1504	4.9971	6.4894	7.1516	7.0348	7.9725	6.5216	7.0443	7.6979	7.5645	8.3213	7.1618	7.8125	7.9913	7.362	7.0211	5.9035
RNF115	8.0473	7.7979	8.5929	8.3969	8.5136	8.3506	8.5277	7.7373	8.3316	8.3348	8.2842	7.894	7.938	8.0658	7.8284	8.2496	8.0908	8.2589	8.4185	8.8699	8.1257	8.8555	8.2359	8.4141	9.4523	8.6366	8.8155	8.5345	8.3241	7.7442	7.9556	8.5369	8.4742	8.6329	8.7246	8.1845	8.1604	8.0904	8.1044	7.7656	8.8917	8.1717	8.5324	7.9758	8.0192	7.9955	7.969	8.1848	8.2843
ZC3H14	10.0091	9.8317	9.8544	10.0365	10.3103	9.6014	9.904	9.2734	10.1553	10.5716	10.3867	9.2433	9.3883	10.3647	9.6561	9.3541	9.9769	10.2375	9.9011	10.1501	9.5632	10.0887	10.241	9.8363	10.208	9.8098	9.9338	9.9404	9.9603	10.0535	10.2872	9.9436	9.2814	10.1873	10.0222	10.2574	9.9141	10.4349	9.5912	10.4	10.2259	10.4859	9.5783	10.0225	10.5653	10.2706	10.1694	10.4881	10.0456
SPN	7.5143	5.0196	5.5753	7.6286	8.3874	8.4317	7.4993	5.5173	5.7949	6.3445	4.311	8.6225	6.8187	8.2226	6.0658	7.4489	6.7831	7.006	7.2609	7.1307	6.4466	6.714	6.5656	5.1544	5.308	6.4442	6.581	6.3438	9.0556	5.4565	4.3581	6.64	4.3825	4.9566	5.4454	6.807	6.5526	5.6704	5.5207	7.4283	6.0333	5.0049	5.8045	7.3852	5.6899	6.6198	6.7523	7.5641	6.1143
NACAP1	7.2095	7.4392	7.3305	6.809	7.7466	7.1557	7.2006	7.4846	7.3993	7.73	8.1222	7.3856	6.8517	7.2683	7.3781	7.4008	7.3784	7.6887	7.6577	7.299	7.32	6.6164	7.5909	7.3926	8.0881	6.9745	7.3671	7.525	7.5173	7.5005	7.0905	7.0982	7.7399	7.2111	7.264	7.6163	7.8212	7.4532	7.5548	7.1776	7.5359	7.9097	7.3808	7.3335	7.2933	7.2124	7.6579	8.1012	7.8853
DHX8	10.503	10.3877	10.3728	10.4144	9.3395	9.6975	10.4077	9.8844	10.4878	9.8746	10.5138	9.8036	10.3928	9.9343	10.4106	10.272	10.0753	9.6264	10.2685	9.966	10.2723	10.1511	10.1696	9.9529	9.899	9.4346	10.4465	9.9924	10.0773	10.6619	9.6726	10.4249	9.444	9.6574	9.7688	9.8512	10.1059	9.7559	9.5763	9.873	10.1198	9.9302	10.3303	10.1239	9.9084	10.262	9.8331	9.8704	9.8153
DHX9	12.0158	12.0531	12.3495	12.0241	12.1157	11.4032	12.2466	11.7903	12.3407	12.4585	12.3909	11.9444	12.1511	12.1684	12.0832	11.9271	11.7309	11.6584	11.7533	12.2038	11.8897	12.1803	12.2089	11.8014	12.3755	11.8308	12.1141	11.753	12.4436	11.9566	12.0213	12.7984	11.8328	11.8417	11.9675	11.9074	11.9008	11.7469	11.6062	11.6933	12.221	12.7217	12.2137	12.4687	12.1976	12.3219	12.1731	11.9751	12.4461
TCOF1	11.3298	10.5492	11.3527	10.7292	10.8539	10.718	10.8822	11.381	10.8997	10.9911	10.7191	11.1554	11.598	10.6318	11.8519	11.1479	10.7252	9.963	10.9085	10.5742	11.4198	10.5049	10.9483	10.2977	10.1743	10.2458	10.8411	10.7675	11.9167	11.7972	10.788	11.6234	11.0528	9.8976	9.5359	10.6364	12.047	10.2039	10.2901	9.8261	10.6422	11.7275	10.0216	11.4684	10.6131	11.3063	11.0822	11.3388	10.7568
NUP98	11.1872	11.0437	11.5741	11.4312	11.1014	10.7794	11.5145	10.9685	11.2714	11.4715	11.1915	11.3639	11.4194	11.0702	11.5146	11.0137	11.1005	10.9284	11.2023	11.2122	11.4889	11.2247	11.276	11.0354	11.0703	10.8684	11.4991	11.2085	11.3312	10.9876	11.0482	11.4266	10.7408	11.2263	11.3442	11.019	10.9939	11.0905	10.5991	11.1566	10.981	11.3741	11.2773	11.5647	11.795	11.4712	11.1072	11.6192	11.0124
XPC	10.2799	9.8363	9.6587	9.7863	9.4632	9.3983	9.1574	9.9268	9.7071	10.0341	9.6726	8.933	10.374	9.6626	9.4034	9.9455	8.9645	9.5605	9.9732	9.8935	9.6393	8.8584	9.567	9.9189	9.7384	9.4487	9.1071	9.5425	9.9005	10.054	9.1807	10.1188	9.2999	9.0474	9.1716	9.4379	9.361	9.8417	8.8475	9.4631	10.087	9.8234	9.8965	10.0987	9.8388	9.9241	9.1637	9.6125	9.3668
SLC12A2	14.3711	13.6686	12.9089	13.6032	14.336	13.6267	13.4251	12.3335	13.4369	13.7347	13.5959	13.7299	13.5125	14.7659	13.4549	12.7369	12.9346	13.948	12.9998	13.468	12.6666	13.6629	13.8784	12.6677	14.4189	12.3916	12.3396	12.8901	13.6574	14.9997	13.6364	15.2178	13.3859	13.0537	12.1055	14.2391	12.1385	14.6944	13.4033	13.8528	14.9023	13.6342	13.2799	12.9017	15.0122	14.2926	13.7988	14.1403	13.7658
GRINA	11.9905	11.6348	12.1857	12.4804	11.3314	12.191	11.8998	12.8035	11.4385	11.4698	11.6433	12.5243	12.341	11.5991	12.3313	11.9812	12.9507	11.6055	11.9495	12.2035	12.8205	11.8792	12.8736	12.024	11.5288	12.0859	12.6905	12.442	12.8965	12.5886	11.8496	10.8382	11.2007	11.7908	12.2505	11.4248	11.9289	10.9359	11.9446	10.983	11.7486	12.2698	11.8195	12.0899	11.3837	11.2616	11.3184	12.6228	12.0026
NUP93	9.6029	9.7385	10.4986	10.2068	10.2478	10.0013	10.1471	10.0561	10.8166	10.0386	9.9731	10.2313	10.3458	10.1092	10.1259	10.1344	9.9165	9.5596	9.8619	10.0726	10.0574	10.5239	10.1489	9.8433	10.075	9.7997	10.2926	9.874	10.4649	9.734	10.1747	10.1335	9.8211	10.4061	10.359	10.1851	9.8905	9.4523	10.1039	9.3118	9.8998	10.1863	10.974	10.1064	10.0433	10.364	10.3687	10.8249	10.433
SPPL3	10.6295	10.535	9.9496	10.3716	10.1611	10.0663	10.5363	10.4736	10.0647	9.7277	10.093	10.3147	10.3362	10.2506	10.6011	10.1446	10.3454	10.3162	10.3378	10.1934	9.9438	9.6707	10.4165	9.6486	9.8794	9.4822	10.1418	10.4744	10.3909	10.089	10.0271	10.1548	9.7883	10.1224	10.1184	9.9671	10.6087	10.4386	10.0639	10.1721	10.2647	10.3702	9.9018	9.8372	10.9796	10.2385	10.3537	10.2802	9.8888
GOLIM4	11.6846	9.7459	10.8632	10.8933	10.5704	10.2873	11.129	10.7993	12.1179	10.7282	10.5268	11.6109	11.8075	11.5937	12.0723	11.5171	10.8753	10.4512	10.8925	11.5057	12.0242	11.3678	11.4934	11.13	10.4759	10.8665	10.89	10.9311	10.7905	10.942	11.5124	13.1565	10.0266	11.0835	10.6307	11.7647	10.765	12.0331	12.3243	11.0065	11.1465	10.6266	10.6086	9.63	12.2268	12.0646	10.9814	10.9222	10.9317
ZNF646	9.5377	8.7994	9.1723	9.7442	9.0065	10.0909	9.0471	9.0731	9.5812	8.5983	8.3053	9.6478	9.8872	9.1201	9.8069	9.2986	8.7117	8.3851	9.0015	8.9842	9.4595	8.7536	8.8945	8.2283	8.7092	7.8708	9.0442	8.4503	9.0377	9.0953	8.6744	9.3137	7.9253	7.6172	7.8574	8.3296	8.5964	8.852	8.1982	8.6793	9.818	8.6413	9.7858	8.9705	8.9059	9.5606	8.7558	8.9515	8.2031
OPA3	8.8021	9.4283	9.3437	9.2048	8.9138	9.004	9.0513	8.8952	9.3351	8.5891	8.0767	9.0645	9.0088	8.9653	9.3313	8.8904	8.6984	8.9687	9.4079	9.0328	9.189	8.4035	9.1291	8.5682	8.7743	8.1194	8.6892	9.0602	9.0764	9.222	8.2103	9.8084	8.2528	7.995	7.9222	9.1186	8.8111	9.2414	8.082	8.9229	9.0674	8.9503	8.2825	8.5748	8.9953	9.0814	8.9734	8.6299	8.3664
OPA1	10.6418	11.1263	10.8293	10.6689	10.7884	10.2436	10.2288	10.5432	11.1075	11.1294	11.3837	10.7404	10.6257	10.5436	11.6933	10.7361	10.7799	10.4828	10.4735	11.0175	11.2341	10.2341	10.8157	10.1444	10.6708	10.533	10.7272	10.8603	10.8842	10.5049	11.1113	11.3837	10.59	10.9318	10.7866	10.5463	10.1185	10.2126	10.4365	10.9005	10.3868	10.5873	11.1073	10.7612	11.298	10.7597	10.864	10.8556	10.6026
RHEB	10.6233	10.2455	10.6579	10.2167	10.6116	10.8905	10.6946	11.2409	11.5291	10.1909	10.7604	10.7973	10.9085	10.012	10.9043	10.9124	10.925	11.0563	10.4011	10.821	10.6162	10.6653	11.4249	10.6678	10.3293	11.9078	10.8743	10.5474	10.5554	10.9712	11.1261	10.3357	11.3467	11.0168	11.543	10.9938	10.7659	9.9445	11.9211	10.6772	10.3132	9.769	10.5589	9.9154	10.4942	9.8938	9.8538	10.6168	11.0021
RAB40C	9.9082	9.8455	9.9596	10.2049	9.8265	10.6233	9.5318	10.2547	10.0061	9.0961	9.31	9.9038	10.4864	10.3471	9.7905	10.1282	10.1388	10.1322	9.9485	9.5748	9.99	9.3836	9.7881	9.559	9.7826	9.2972	10.3574	9.8278	9.541	9.7482	9.5126	9.5432	9.8852	9.3844	9.6599	9.6352	9.5558	10.2408	9.7694	9.2525	10.1917	9.454	10.4033	9.6052	9.4046	9.9597	10.0457	9.6994	9.074
RAB40B	7.8316	9.3137	7.9104	8.7603	8.1908	9.3152	7.9246	9.4941	8.934	8.4809	9.6222	8.3595	9.2904	9.3441	9.2719	9.3512	9.6586	9.7896	7.7449	8.9159	8.9434	7.9827	9.0849	8.7724	8.884	8.4113	8.2702	8.4432	8.4955	8.5637	9.1701	6.8764	9.2129	7.7769	8.976	8.8797	10.0415	9.2797	9.3022	8.686	8.8053	9.0858	9.6328	8.044	8.622	8.8666	8.658	8.6133	8.0417
COL7A1	8.4774	6.3212	6.8276	9.1442	8.564	8.6314	10.5066	9.2734	7.8195	9.0231	4.0253	10.1816	8.4137	6.0217	8.2057	8.7032	7.479	4.3451	8.737	8.1323	9.9058	9.7496	8.4222	6.5692	8.2224	8.0473	9.37	4.1827	10.2951	8.3088	4.6044	9.4554	8.6355	8.3519	9.037	4.9093	7.6102	7.2461	4.6613	3.8498	7.8436	8.8399	7.5089	10.0628	7.5644	7.7118	10.3124	9.6352	9.3211
MDP1	7.2464	7.0321	6.0207	7.0418	6.7181	7.5957	6.9659	6.5339	6.8502	6.5772	7.4115	6.0615	5.8279	7.1764	6.0442	6.7449	7.0224	7.3824	7.2853	7.3365	6.3991	7.6397	7.5859	7.4214	7.3664	7.8597	6.7477	6.6962	6.8837	6.7759	7.1208	6.5447	7.394	7.395	7.8687	7.4474	7.2063	7.2038	8.1221	6.8516	7.17	7.025	5.7278	6.5157	6.4417	6.2524	6.8926	6.96	7.1596
GTSE1	8.1614	8.7755	9.2328	7.6559	9.2446	8.0318	9.1114	8.655	8.8095	9.1175	8.3306	8.3988	9.6639	9.0364	9.1966	8.8482	8.7525	8.4017	9.004	9.3001	8.8557	9.2182	9.6672	9.1965	8.9035	9.0773	9.2751	8.5724	9.3814	9.0811	8.905	9.854	9.2037	9.0642	8.4489	8.3631	9.0678	8.8182	8.6511	6.9579	7.9929	9.0836	8.3236	8.8201	9.1306	9.1276	8.8459	8.0803	8.5878
ARFRP1	9.9921	9.0368	10.4292	9.5821	9.21	10.2166	9.8099	10.2605	9.699	8.7487	9.8543	9.6223	10.8614	9.5594	9.9525	9.631	10.0805	8.827	9.8799	9.7665	10.044	10.1394	10.0752	8.6415	9.4777	10.2794	10.4624	10.0819	9.7505	9.7379	9.7781	9.4772	8.8723	8.7895	9.5635	8.9627	9.6314	9.1434	9.8293	8.9548	9.8713	8.6978	10.0006	8.7344	9.3932	9.0657	9.4133	9.6434	9.5296
PSAP	14.6011	14.0221	14.0534	15.0481	14.8139	15.3151	14.5723	14.165	14.2117	13.4793	13.7479	15.3155	13.7826	14.6575	13.7423	14.7834	14.1196	14.611	14.4122	14.1375	14.5961	14.1795	14.3273	13.5306	14.2556	14.5073	14.125	14.3531	14.4745	13.7539	14.5542	14.0806	13.4249	13.9474	14.1918	14.0033	14.6009	14.1137	14.5019	14.1683	14.165	13.7238	14.5565	14.2637	14.2779	14.2674	13.9375	13.9752	14.6545
KIAA0831	8.9234	8.8065	8.2916	8.7368	8.8044	8.7491	8.351	8.1309	8.6411	8.3201	8.4822	7.6971	7.5891	8.5388	7.3982	7.9917	8.7216	8.9448	8.3144	8.1827	7.7923	8.1386	8.5962	8.3596	8.4959	7.9378	8.7753	7.5483	7.9834	9.0626	8.7756	8.2661	8.0745	8.7277	8.6814	8.5357	8.446	8.4086	8.7832	8.1598	8.4274	8.2021	8.0139	7.9142	8.9507	8.3345	8.0007	8.735	8.6184
SPPL2A	9.3906	9.4436	8.2369	9.5103	9.3219	9.3454	9.3802	8.2352	8.7508	10.1879	9.2142	8.8646	9.327	9.34	8.7737	9.2165	9.7764	9.5852	9.3434	9.4426	9.2172	9.6755	9.5041	9.8925	9.4188	9.9859	9.3469	9.5434	9.5769	8.2299	9.3543	9.025	9.0578	9.5895	9.5132	9.0348	8.8656	9.782	9.4137	10.2476	9.0559	8.8868	9.5632	9.6146	8.9827	9.4566	9.3775	8.9282	9.8442
SLC46A1	8.6312	8.5543	8.2827	8.884	7.4628	8.2149	8.111	8.2953	8.4071	7.3283	8.5185	8.3351	8.5199	9.6555	7.9358	8.355	9.5658	8.0994	9.536	8.1745	8.4928	8.0604	8.603	8.762	7.8583	8.0479	8.2105	7.9404	8.3704	8.5618	7.2438	8.9784	8.3413	7.7564	7.1317	8.5936	6.5802	8.4576	8.8375	8.5304	7.3759	7.3022	7.7133	8.6618	7.7202	7.7045	8.4191	8.2936	7.0009
TGFBR2	11.7366	11.2805	11.0796	11.5026	11.5037	12.3539	11.2645	11.2163	11.8592	10.336	11.3004	11.3816	11.5894	11.9206	10.9622	11.6404	11.3465	11.6066	11.3545	12.4443	11.7235	10.741	11.1611	12.0221	10.7501	10.7648	11.1628	10.8259	11.9556	11.3774	11.6327	11.9265	8.9584	11.2732	11.4796	11.7009	9.4417	12.3444	11.221	12.0332	11.17	11.5779	11.1748	10.0741	11.4745	9.8317	11.15	11.2914	11.3355
ITGA9	8.6967	6.4107	8.2789	8.5991	8.074	8.0417	8.2281	7.3196	8.8012	4.7219	6.8405	7.2025	6.1158	8.5741	7.6307	7.6332	6.6164	7.259	8.7324	8.1762	7.3315	5.6962	9.139	4.9127	4.6745	8.1927	6.9277	7.2722	8.4046	6.459	7.4984	6.3319	5.2069	7.6365	6.8608	8.8382	4.5322	7.1818	5.0077	5.2258	7.8276	7.2483	6.5363	6.1205	4.4509	6.9115	5.6173	7.6356	7.8266
STK40	10.6784	10.0192	10.7946	10.9868	10.7019	11.0713	10.9125	11.1717	11.3048	10.2677	10.2431	11.725	10.4821	10.869	11.8366	10.9408	10.8333	10.4493	11.1874	10.3245	11.5049	10.5699	10.7086	10.5347	10.7437	10.4586	11.0719	11.2192	11.1849	10.9906	10.22	11.318	10.3425	10.6103	10.606	10.2704	10.5759	10.2249	9.514	10.782	10.9969	10.647	11.4688	10.5748	11.0974	10.7833	10.207	10.782	10.2498
ATP2A2	13.036	12.9334	12.5831	12.947	12.5357	12.5099	13.1287	12.8656	12.8768	13.1572	12.8996	13.4236	13.2286	12.7418	13.5986	12.7203	12.7406	12.5208	13.1056	13.0195	13.13	12.4911	13.0284	12.7393	12.4465	11.9378	13.0632	13.2833	13.1692	12.4035	12.4304	13.5512	12.743	12.6022	12.1681	12.3267	13.495	13.1984	11.6663	13.1927	12.7199	13.7171	12.864	13.3344	13.324	13.2039	12.9349	12.595	12.7045
ATP2A3	11.7195	12.0052	9.4593	11.5475	9.6858	11.1672	9.8271	10.6493	7.7005	11.2119	9.8748	10.6574	10.3521	12.7943	10.6172	10.433	11.0375	12.4338	11.5929	10.6775	11.6791	10.9849	10.9807	11.1279	10.9055	10.358	10.6592	12.4089	10.1424	9.3904	9.8488	12.1866	12.7004	9.8072	11.2558	11.3986	12.8367	12.9654	9.9257	13.6105	10.9743	12.5627	10.5054	11.0939	11.3389	11.9039	10.9796	10.4123	8.7165
ITGA1	10.2595	7.2581	9.0472	9.7724	10.0819	11.0151	10.2405	8.666	9.6443	10.0904	8.2962	10.5517	9.2928	9.7249	10.1225	9.8695	9.4845	8.6957	10.1624	10.1012	10.2702	9.6855	9.5177	9.3753	9.7366	9.0052	9.2244	8.7597	9.7963	10.6716	8.4454	10.3705	8.9082	9.975	10.2139	8.9402	8.4146	8.1452	9.1468	9.2204	9.2322	10.0028	9.3767	10.885	8.9135	10.4179	10.1154	10.7078	11.0375
ITGA2	11.7708	10.4755	10.8685	11.4044	11.2538	11.303	10.8728	10.2625	10.7607	11.7236	12.2358	11.404	11.0765	10.5771	11.5127	10.0619	10.4167	9.2903	10.7904	10.969	10.8204	10.6106	10.5715	10.9791	11.147	9.7926	10.9431	10.5139	11.517	11.1625	11.48	11.9565	9.9236	11.4279	10.9402	10.7629	11.0581	10.4957	10.5798	11.6515	11.1009	10.6124	10.5074	11.253	11.1306	11.3508	10.9544	10.271	11.2161
ITGA3	11.1597	12.2145	10.2874	11.5784	10.1008	11.0806	9.8939	11.1686	9.7753	11.3203	9.5767	11.1468	10.8711	11.0739	11.3312	11.4104	11.5371	10.193	12.0056	10.8227	12.1932	10.2596	10.8068	10.6388	10.134	10.366	11.2387	11.4515	11.8272	8.5491	9.8894	11.1995	11.2192	10.1636	10.5709	11.6983	9.8673	11.2185	10.6341	11.8149	10.4117	10.5664	9.6607	11.9559	10.7377	11.1976	11.3759	10.3133	10.2985
ITGA4	8.4741	6.1035	6.9198	8.6038	9.1077	8.765	9.1626	5.9079	7.5945	7.6287	5.7028	9.1808	7.1158	8.2781	8.1127	8.2659	8.2751	8.0076	8.5076	8.3284	8.0635	8.1609	7.8239	7.9737	7.5745	8.258	8.1616	5.617	7.6942	7.4329	5.7359	8.2597	6.4374	8.3517	7.939	7.9034	6.9876	4.591	7.8895	7.9452	7.3807	7.1836	8.0392	8.3561	7.2303	8.1099	7.6833	8.197	9.1119
ITGA5	9.5939	8.734	9.3724	11.185	11.2516	12.1429	10.7238	9.9536	9.7885	9.6177	9.3601	10.9994	9.7006	9.3054	9.3665	10.7089	9.7999	7.1206	10.5268	9.8623	10.7089	10.2148	9.4661	10.1796	9.774	9.4861	9.9761	6.8736	11.3491	9.521	7.9003	9.8446	10.1996	10.1109	11.1501	8.7954	10.77	7.724	8.2567	8.5671	9.9352	10.1898	9.7386	10.7128	8.8249	9.5085	10.9243	12.0276	11.1567
ITGA6	13.5762	13.1656	13.3337	12.8192	12.9962	12.5618	12.8918	12.8368	13.0963	13.7073	14.4136	13.1161	13.0284	13.2444	12.7355	13.0953	12.6768	13.5719	12.5691	13.0007	12.5658	13.1693	12.3866	13.4702	12.9055	12.7452	13.0585	13.0119	12.6887	13.2524	13.5129	14.1926	13.1105	13.2385	12.472	13.4862	12.0941	13.7275	13.7672	13.8718	13.8647	13.0721	13.2717	13.3289	14.8931	13.7991	13.4966	12.7818	12.5286
ITGA7	8.214	6.6289	6.9123	7.9229	8.9027	10.0765	7.3258	8.1281	7.747	4.6764	6.0378	7.276	6.2206	7.6767	7.576	8.9951	5.933	5.2371	7.6512	6.9504	6.9682	6.6693	7.4624	6.1785	5.8205	5.8474	6.9639	5.9423	7.6077	5.8791	6.0966	6.5167	5.954	4.9971	7.3928	7.175	6.8378	6.6416	4.3976	3.644	7.7038	8.0522	7.226	6.0851	5.6394	6.3413	6.9834	9.6807	7.1404
LOC100132288	8.1831	6.837	8.1136	7.6789	6.9255	7.4434	7.8007	7.0148	7.6524	3.3232	7.8212	7.694	3.2128	7.5065	3.7041	8.5639	7.0524	6.7963	6.5344	6.8236	7.1265	7.4556	5.506	7.2331	7.4886	7.9091	7.5498	7.7108	7.0459	8.5402	2.88	2.9538	1.9399	6.2335	4.5653	5.8564	6.9927	7.9459	6.5865	3.2183	6.4867	5.9055	5.489	4.8879	6.8075	8.1967	7.4565	7.8165	5.9862
DENND4A	8.4612	8.1898	7.6094	8.251	8.5533	7.9579	8.6187	7.7661	8.3896	8.9111	8.1837	8.4831	8.48	8.2605	8.0368	7.7734	8.6248	7.763	7.8848	8.2169	7.5382	8.1707	8.16	7.7746	8.3044	8.0099	8.0317	7.8073	8.0491	8.563	8.3213	8.0394	7.6777	7.9975	7.8831	7.9803	8.2721	8.1255	7.506	8.5234	8.2515	8.8437	9.15	8.5729	8.8651	8.5863	8.5156	8.1393	8.4242
DENND4B	10.101	9.4061	10.7054	9.8441	9.9344	9.6975	9.9738	9.9265	9.3901	9.1594	8.3862	9.7052	9.8692	9.8142	9.7383	10.1143	9.5646	9.4796	10.0355	9.9678	9.9106	9.3484	10.3106	9.413	10.4601	9.1972	10.0635	10.1235	9.9363	9.635	9.3928	10.6623	9.1742	9.0593	8.5085	9.2289	8.9512	9.9042	7.8595	8.7956	10.1003	9.691	9.6773	9.5478	9.4978	9.6834	9.7841	9.4939	8.6734
DENND4C	11.1407	10.0334	10.2159	10.1996	10.4739	10.3523	9.9247	10.6111	10.6873	10.4737	10.2509	10.5988	10.8334	10.6363	10.8386	11.1923	10.2196	10.4241	9.9777	10.6957	10.2693	9.8589	10.6646	10.3405	10.0852	9.4255	10.0689	9.9156	10.2638	10.6701	10.9425	10.7116	9.8112	10.264	10.3246	10.5839	10.0672	10.3951	10.9425	11.2378	10.6131	9.8202	11.1099	9.8919	11.2074	10.8169	10.4356	10.3298	10.3279
SWAP70	9.5226	9.5231	9.1877	9.8314	9.8492	9.703	9.5876	8.2821	9.6176	10.0796	9.0395	9.8581	9.0767	9.9068	9.1608	9.7272	9.1209	9.6069	9.073	9.271	9.3739	9.1206	9.7293	9.6357	9.1286	8.5629	9.5101	9.2652	9.4804	8.867	9.5901	9.5099	9.4013	8.7809	9.6632	9.8985	10.3516	9.9036	8.8802	10.3648	8.9311	10.0154	9.3089	10.2459	9.3408	9.7614	9.6223	9.6606	9.6779
RARRES1	6.5447	7.3771	6.064	8.4038	7.9279	8.9849	7.9246	5.8434	6.295	12.0835	8.5563	7.8033	6.9051	9.1779	4.6698	8.6614	9.5792	10.7371	8.8607	8.9805	9.1858	7.8197	7.5727	5.576	7.4393	9.8466	7.4306	11.4297	8.9852	6.3615	7.3821	4.9296	10.9066	7.4882	9.0672	9.2063	11.1049	9.9637	7.0037	7.8359	5.6006	10.3755	9.8426	9.4799	8.2345	7.2753	7.7216	8.196	9.0454
LOC100132287	9.0003	8.709	8.2853	8.1481	7.9168	7.8328	7.7223	8.9151	7.5147	6.9429	7.038	7.139	8.1824	7.9269	7.2368	8.5003	7.7086	8.1453	8.1113	7.4208	7.5673	6.4525	8.0875	6.3918	6.9922	6.1619	7.8383	7.2682	8.5102	8.3278	7.2677	9.109	6.7274	5.6832	5.6718	7.0222	6.9617	8.3669	7.7158	5.1237	7.7921	7.5738	7.4318	7.0334	6.6118	6.6412	6.8055	8.0061	5.9862
PHLDA3	9.1831	9.7198	7.7494	9.5627	9.6261	9.7292	8.0857	8.1647	7.6886	8.8289	8.9278	7.8885	8.3858	9.7164	5.9973	9.8707	8.6336	8.922	10.4547	9.7286	8.9682	7.4964	7.6301	6.3042	9.7329	8.4215	8.0419	10.5926	8.515	6.9585	6.2651	6.791	8.5507	8.7019	9.1716	8.327	7.5615	8.2119	9.886	8.1403	10.1071	6.7138	7.1418	7.5975	8.6557	8.8087	9.4133	10.2965	9.8331
PHLDA2	8.9191	9.9017	8.9817	8.6961	9.4754	10.2743	10.0707	9.7096	8.9761	9.8958	8.8534	9.7239	9.2445	9.2112	10.1208	9.357	9.4671	8.3493	9.955	9.6898	9.5394	9.7882	8.5689	10.106	8.8005	9.4497	10.0369	10.7217	10.2026	8.8176	10.4854	9.5007	10.2654	10.5852	9.9491	9.1455	8.7954	9.3879	9.0027	9.2312	8.2933	8.6457	7.4318	10.1331	9.6508	9.8999	10.6867	9.4104	8.8623
TACO1	8.7832	9.3153	8.8761	8.8525	8.4151	8.8197	9.2171	8.6649	8.9931	8.9072	9.5218	8.7093	8.5236	8.798	8.8916	8.5264	9.5774	8.7897	9.6928	9.1129	8.9015	9.4663	9.0926	9.1734	9.4137	9.3559	9.1423	9.497	9.1088	8.9284	9.0678	8.502	9.1447	9.6157	9.3252	9.2497	8.5494	8.6601	9.6417	8.6657	8.2518	8.7426	8.4749	8.7071	8.514	9.0873	9.2051	9.0455	8.8439
PMM1	8.7184	9.0705	8.3229	9.2218	9.0143	9.6336	9.0541	8.9591	8.9602	7.7244	9.2302	8.2692	9.7539	9.2828	8.662	9.7354	9.5846	10.274	9.6238	8.9454	8.8208	8.9183	9.8804	8.8957	7.6272	9.316	9.066	8.9693	9.3079	9.4027	9.4201	8.4487	9.4683	8.8335	9.6739	9.6436	9.6066	8.7936	9.8351	9.3334	8.2776	8.5016	8.1745	8.3233	8.3915	9.6914	9.5829	8.3663	9.3461
NENF	9.7299	10.0799	10.3494	9.1496	10.0005	9.9975	9.9555	10.311	9.8384	9.6723	10.0672	9.737	9.5819	10.2579	9.1822	9.6548	10.1078	10.7876	10.9155	10.9088	9.7182	10.352	10.3803	10.2672	11.1326	10.8903	10.0672	10.6014	9.7796	9.7104	10.1382	9.6719	11.0761	9.8706	10.406	10.8585	9.5661	10.2341	11.0224	9.5977	10.1021	9.6889	9.1251	9.6368	8.4217	9.2212	9.9551	10.3973	9.4456
SQLE	10.1123	11.1814	10.4979	10.7154	11.1213	10.5892	9.7613	11.5456	11.6172	11.428	11.0648	10.5797	11.1579	10.8055	10.8613	11.4636	12.1057	9.7817	9.3935	11.8483	10.6511	10.6795	11.8666	10.5207	10.8364	10.3154	10.6459	10.8788	12.6016	9.6925	11.4305	10.695	9.7492	9.5113	11.8615	10.0453	10.0874	9.8702	11.4971	10.6419	11.1676	11.9932	11.0541	11.9098	10.8398	11.7742	10.9515	10.6608	11.1715
MRPL28	9.8098	9.4268	9.3843	9.6802	9.9881	10.4731	10.096	9.7247	10.0618	10.0752	9.9517	9.7278	9.6716	9.7477	9.3409	9.5787	9.803	9.8745	10.2269	9.569	9.6293	10.4644	9.7714	10.2497	9.6039	10.2015	10.3729	10.1559	10.135	9.6539	10.2945	9.025	10.4118	10.1017	10.2432	9.6758	10.1749	9.6601	10.0307	9.0946	9.5176	10.2312	9.7352	9.8458	8.8639	9.77	10.172	10.4254	9.7458
LOC100289341	3.9991	4.6086	4.4777	4.8059	5.161	5.4644	3.5564	4.6943	5.1147	4.3101	4.235	3.8666	5.344	5.7685	4.4049	4.802	5.9887	5.1996	3.811	4.3881	4.367	5.8183	5.6656	5.6089	4.9051	5.201	4.5417	4.4608	4.9267	5.0524	6.2888	2.3955	6.1103	6.3862	5.9453	5.7974	5.3936	4.4521	5.6014	5.7213	4.0979	4.8701	7.3281	3.8116	3.8401	5.1208	4.745	4.3377	2.902
FBXL13	3.7626	2.4294	3.4074	3.3463	1.9192	2.4581	2.198	2.933	1.646	1.7895	2.7233	2.3437	1.6676	2.4075	2.3977	2.0308	3.5919	4.0408	2.7747	1.451	1.9956	2.9766	1.5521	1.6771	2.208	2.8652	2.8464	2.4033	2.4578	3.1773	2.5021	2.4898	2.5181	3.5908	3.0711	2.4977	3.0975	3.4841	4.2451	3.5683	2.6069	2.4601	1.8053	2.4925	2.0385	2.6189	2.0134	2.3095	3.113
FBXL12	8.5499	8.6733	8.4947	8.8558	8.3994	8.7863	8.8156	8.7037	8.7915	8.2481	8.6489	8.6825	8.4697	8.4976	8.857	8.8606	8.6475	8.7351	9.0826	9.0423	8.7045	8.6305	8.6561	8.3055	8.2944	9.1515	9.0238	8.2433	8.3976	9.0626	8.7157	8.53	8.2859	8.3381	8.9613	8.8974	8.1161	8.4428	9.1668	8.0871	8.6811	7.821	7.8458	8.0849	8.5469	8.8146	8.1025	8.634	9.3603
FBXL15	8.1711	8.4711	7.8558	7.3183	8.7417	8.6199	7.7874	7.7815	7.1838	7.7411	7.8941	7.4468	8.1385	8.6666	6.6603	8.1899	7.9743	7.9729	8.5627	8.8605	7.6494	7.5468	8.1379	8.8117	8.3363	9.1092	8.196	8.8643	7.6465	7.7672	6.5264	7.3324	8.7204	8.2819	7.6669	8.4921	8.0618	8.8424	9.184	7.4757	7.8857	7.6404	7.898	8.118	7.7837	8.0723	8.1105	7.7114	7.8002
CYP27B1	6.0078	5.8031	6.9844	5.8758	6.3924	5.3418	6.144	6.8925	4.8845	5.7828	5.8338	6.5026	5.5322	5.9518	6.9816	6.6341	5.5739	5.3778	6.6995	6.6414	6.5749	6.6693	5.9398	5.8615	6.8282	5.9638	6.1109	6.157	6.8807	5.9876	5.6372	5.4231	5.413	6.8234	6.2026	5.7358	7.1816	5.4694	4.4681	4.2397	5.638	6.1075	6.8045	5.3711	4.048	5.1208	5.2652	7.5248	6.4612
FBXL17	9.492	8.937	9.0543	9.1178	9.2021	9.3284	8.1339	8.7507	9.0557	8.7154	9.3789	9.0412	7.9148	8.885	9.5017	8.8441	8.9265	9.5541	8.7804	9.5179	9.5144	8.4286	8.8797	8.0868	9.2921	9.0901	8.3325	8.7103	8.7563	9.1411	9.1302	9.8159	9.2187	9.1509	9.14	9.1631	9.3599	8.0687	9.197	9.564	8.9361	8.6992	8.8237	7.5302	8.7569	9.0726	8.5176	8.8788	9.9216
FBXL16	5.4286	7.8897	4.8988	5.915	6.9689	8.542	4.3561	4.5654	6.9701	7.4683	6.6633	4.5356	3.279	5.8477	9.1121	4.4116	6.8687	6.6374	4.7586	5.0477	5.1528	4.9221	4.9743	5.9539	6.9692	4.4134	4.9982	3.0519	6.2589	6.6194	6.5063	2.8861	8.0745	6.3318	5.9561	7.8192	9.2655	6.1765	4.7489	6.3376	6.2817	6.0989	5.226	6.9076	3.5971	6.2948	8.1776	6.7452	5.2731
FAM169A	8.8767	6.8824	6.9528	4.7492	4.3881	6.9297	7.013	5.4998	7.2539	9.8733	9.1981	8.7356	7.5628	8.2462	7.4015	6.3126	7.8832	8.6176	7.8941	9.7316	8.3871	7.2539	7.343	8.785	8.175	6.3361	6.5336	8.1085	4.9072	8.7829	7.9945	7.9345	9.3352	8.1822	4.2861	6.7767	8.4235	8.5797	7.8897	7.4443	9.0292	7.8723	6.7653	8.3081	8.0654	7.6604	4.1867	8.7895	5.6051
FAM116B	6.7401	7.3055	5.4898	5.7221	6.9636	6.6027	5.283	6.3629	4.8207	6.7368	4.9329	4.9908	5.3127	7.0446	4.1763	6.5278	6.8864	7.3473	6.569	6.5103	6.1585	5.7339	6.1409	6.4832	6.602	5.8595	5.3662	6.7117	5.7469	6.1207	5.2277	5.7994	6.2691	6.242	5.6319	6.4331	5.767	6.8534	5.6477	6.5881	6.3508	5.1282	5.567	6.1719	4.9216	5.4944	5.7039	5.7586	5.8006
FAM116A	8.909	8.7875	8.7598	8.8659	9.1629	8.7047	8.6524	8.8595	9.0417	9.0961	9.1639	9.1066	9.4023	8.7617	8.8129	8.9725	8.8594	8.7286	8.4834	8.8551	8.7946	8.917	8.8362	8.4257	8.4895	9.0353	8.7213	8.6453	8.8345	8.8646	9.5498	9.5099	9.0488	8.9203	8.9573	8.9269	8.3983	8.7482	9.0652	8.7279	8.4451	9.4996	8.7045	8.8858	9.2956	8.6169	8.8283	9.0881	9.2193
RALGAPA2	10.4406	9.7261	11.3053	10.7329	9.4575	8.6922	10.3334	9.483	10.7021	9.7024	8.5718	10.411	11.5831	9.1962	10.0795	10.1591	9.1831	9.2836	9.9406	8.4527	10.9368	9.1674	8.6578	9.4224	10.3262	8.8005	9.1486	10.2499	10.0183	11.3204	10.1736	11.0718	8.0334	7.9101	8.5557	9.7062	10.3438	9.67	8.7901	10.477	11.3658	9.6673	10.8145	10.7854	11.5388	10.459	9.8499	6.3843	8.5543
GHDC	10.1692	10.0554	10.0295	10.3359	9.0361	10.1729	9.8082	10.1588	9.7968	9.3936	10.4235	10.1242	9.9432	9.6406	9.2961	10.3201	10.752	9.8871	10.5942	10.1534	10.1982	9.7641	10.0855	9.6604	10.1074	10.2596	9.8511	9.9554	9.8115	10.5634	9.6912	8.8627	9.6959	9.7313	10.1575	9.9323	10.6162	10.8847	10.3351	9.7403	9.535	9.5509	10.212	8.7012	9.2997	9.713	9.4229	10.3056	9.8153
H19	9.0512	7.332	11.9158	9.1009	10.0762	10.5714	14.6198	7.5457	11.2422	7.4277	8.2795	9.4666	10.5427	12.2004	7.8935	11.4083	11.5742	6.1894	13.422	7.3987	10.2936	7.9349	8.7514	8.9781	9.1492	7.6731	9.9015	5.0889	10.4477	10.6833	11.2844	9.2111	8.567	7.3068	10.3157	6.4994	9.6901	3.5484	9.462	6.426	11.0219	13.5535	9.2651	12.7163	8.2174	9.6965	10.4935	9.9672	9.5099
SDK2	6.8225	5.8767	4.8308	6.5678	3.8983	5.6307	3.9405	2.4396	4.2395	3.5419	4.5493	4.1131	4.6152	5.8477	4.0467	5.0137	4.3385	7.8754	6.8363	3.2734	5.7757	3.2785	4.9293	2.5717	4.506	2.7661	3.7424	3.4419	4.5016	4.8372	3.6864	5.6645	1.9399	3.4809	3.1484	4.0095	4.0582	7.6119	2.6515	8.8062	4.9202	7.7759	5.1671	4.5421	4.2297	6.2606	4.7985	5.0293	3.6749
TPRN	10.9665	10.5513	10.4406	10.3803	10.5495	10.6931	10.5526	11.1882	9.8537	9.6809	10.4267	10.768	11.2229	10.6667	10.58	10.7873	10.7889	10.0212	11.2727	10.6404	10.3954	10.5568	11.4139	10.2889	11.1983	11.0006	10.6636	11.3289	10.7394	11.5949	9.9307	11.1868	10.7138	10.8647	10.0457	10.236	9.9125	9.9747	11.0076	10.5384	10.4309	8.9262	10.1832	10.0814	10.7019	10.1221	10.5011	10.4548	10.1238
THSD4	8.8663	9.7483	7.7903	9.5167	8.7165	9.009	7.8302	7.9198	9.1582	7.2759	8.0409	8.5736	8.225	9.0211	8.6426	9.3934	8.8093	9.0551	8.5174	8.7267	9.6767	8.0111	8.6527	6.5268	8.2833	7.9321	8.1899	8.5724	9.152	8.9078	7.1434	9.1601	6.0395	7.4154	7.6471	9.3468	4.1488	8.6381	7.7656	9.4605	8.8284	6.2147	7.4647	9.3595	10.3057	10.3628	9.9149	8.3688	8.2203
KIAA0895L	9.0087	8.7688	8.9299	8.2703	8.243	8.5829	8.7991	8.9267	7.9863	7.7527	7.3853	7.5515	8.4336	8.6177	8.6661	8.6405	7.8475	7.9216	8.1461	8.4184	8.4291	8.3563	8.1404	8.1635	8.0404	7.1567	9.0134	7.3198	8.146	8.1459	8.2151	9.0539	7.8296	7.6139	7.5443	7.5282	7.9622	8.3718	7.974	5.9322	8.7535	8.3582	8.3172	7.4457	7.1569	7.5934	7.5373	8.1489	7.3163
COL4A5	7.952	8.3791	6.6712	4.9886	4.8019	5.5637	5.0793	4.4239	5.4319	4.1194	3.4839	6.4363	6.5097	4.8107	7.4852	6.2637	6.4035	7.1699	7.4284	5.6433	5.8416	3.0582	4.4121	6.9097	8.884	4.9306	6.3918	3.8378	3.378	6.7688	4.2336	9.2102	2.2578	2.6561	4.216	6.247	0.6229	9.1666	5.806	7.5115	7.6861	5.6937	8.37	2.2589	7.3958	7.6232	2.474	6.4603	4.2217
COL4A4	4.8114	4.0315	4.3378	6.3273	4.982	6.616	3.5564	3.4536	3.8708	3.0654	3.0236	3.8666	7.8964	7.2035	2.8501	5.4372	6.0211	4.6802	3.9433	2.9073	5.6708	3.4696	4.0408	2.1032	2.208	4.0838	6.2107	2.2813	4.5776	3.8101	1.6417	4.7885	1.2741	1.6824	2.4925	2.639	2.9029	5.0035	2.06	3.716	4.0617	1.7891	3.7522	2.3805	2.9375	2.2245	0.5909	4.5614	3.0113
COL4A2	12.6617	11.2497	12.3101	13.2218	13.0509	13.3002	13.1393	11.6531	12.5405	12.0029	11.5946	13.8456	12.5431	12.3873	13.0386	13.9178	12.3834	9.6167	13.0124	12.7677	13.8231	12.0032	12.2236	12.0919	11.8824	11.8039	12.7805	9.7687	13.2047	12.8732	10.7193	12.6805	11.8929	11.8766	12.615	11.5678	12.3931	9.679	11.2327	11.8844	13.2226	12.6035	13.036	13.0311	12.3033	13.3423	13.6851	13.7603	13.0221
COL4A1	12.2038	11.2278	12.4595	12.9937	12.67	12.9564	13.2428	11.0818	12.4097	12.2613	11.8929	13.6986	12.7086	11.9101	13.2552	13.6745	12.379	9.2485	13.1545	13.0045	13.8197	12.285	12.1192	12.533	12.1193	11.7728	12.938	9.0832	13.0814	12.9832	10.6952	12.8332	12.2541	12.1567	12.8676	11.579	12.5774	9.1857	11.6656	11.9302	13.153	12.9143	13.3218	13.146	12.6484	13.2405	13.5644	13.747	13.088
SLC35D2	9.8737	9.5058	9.782	9.9705	10.1785	10.2785	9.8641	10.2507	9.9263	10.5219	10.226	10.7461	9.989	10.2659	10.1982	10.3608	10.2944	10.5475	10.6059	10.0773	9.4595	9.717	10.1599	10.4454	10.0005	10.6207	10.0275	10.5223	9.6725	10.8035	10.2916	10.1082	10.5838	9.8814	10.4549	10.4602	9.7135	9.828	11.1896	11.2881	10.3954	9.2126	10.6215	9.9129	10.3666	9.856	10.0339	10.5784	10.2775
CHST1	5.7981	3.0551	3.583	5.9532	6.4082	5.9676	4.9174	4.7248	4.8423	4.2493	4.884	6.8584	4.9959	4.6783	4.3234	6.7917	4.5308	2.9567	5.1174	5.1393	6.2902	4.9001	4.9062	5.508	4.4802	4.5976	4.9118	1.6531	5.6563	5.3922	3.9064	4.1737	5.7663	3.5369	6.8779	4.4152	5.6322	2.1911	4.4333	4.7654	5.8115	5.7051	5.2451	5.5885	3.7478	5.195	6.5875	5.9814	6.1625
ZNF879	5.4764	4.3226	3.9464	4.9131	5.4635	5.8262	5.0572	3.8902	6.6038	4.3685	4.5804	3.9107	5.344	5.3351	4.949	4.8469	3.8542	2.7649	2.2003	5.6181	3.5449	5.106	2.9567	4.3771	4.6745	3.1271	3.6741	1.1935	4.2147	4.9126	1.8256	5.3115	4.8993	3.8337	4.9362	4.8811	6.2179	3.4841	6.0325	2.8855	2.6069	2.3486	4.7251	2.6936	4.9216	4.5261	1.8201	6.1969	3.919
CHST3	7.4439	4.9531	7.274	8.3064	8.6177	8.6182	7.8302	5.9505	7.3131	6.4154	5.5021	7.5304	6.3417	8.2137	6.0574	8.1568	6.5063	6.7124	6.9665	7.3838	8.2258	6.7203	7.0114	5.9918	6.5284	6.9351	7.9509	7.6318	7.892	6.5084	4.7927	6.5334	5.7663	7.0993	7.3525	5.5335	6.6489	8.7188	5.2473	7.8115	7.451	6.1329	6.8363	8.1289	6.162	6.9203	7.9065	8.5385	7.9031
CHST2	6.8164	4.7328	5.5116	6.8433	7.2003	7.2005	7.4238	5.3316	5.9718	6.2073	5.2742	8.0327	5.9731	7.4055	6.261	7.4742	7.1917	5.9285	7.6053	7.1485	6.8343	6.3181	6.326	6.883	6.2823	7.7002	7.3453	5.1248	6.4121	5.7204	4.5532	6.2534	5.4603	6.1098	6.6902	6.343	6.1427	4.611	6.2781	6.7764	5.5751	6.116	6.5594	6.0941	5.2254	6.3672	6.595	7.046	6.8552
CHST7	5.0407	3.8238	4.3378	5.8758	5.3201	5.8489	5.3749	4.948	5.446	3.5419	5.1136	5.2531	5.6369	6.2604	3.5691	5.7525	4.1944	5.1805	5.536	5.0287	5.0262	5.2519	5.018	4.4873	6.0035	5.3958	4.5417	3.3838	5.3002	4.5843	4.5532	3.9924	5.051	3.962	5.4454	3.9565	3.8579	4.3834	5.2869	3.716	5.6256	4.9487	6.1469	5.6011	3.1688	4.7395	5.572	4.9785	5.6225
CHST6	4.2761	4.6512	2.6986	5.7221	3.8983	5.9676	4.5262	4.6943	2.5072	4.8907	2.9303	3.3303	4.2027	5.9228	2.596	4.6832	4.7004	4.9293	5.8147	4.2634	4.8875	4.5792	3.9535	6.0765	3.9524	3.3487	3.3629	4.9355	4.3653	4.0952	3.4826	5.2182	6.1493	2.9315	4.4478	3.8443	3.0035	6.5026	3.7172	6.768	3.6388	5.2261	3.3193	5.8943	3.5971	5.0426	6.0399	4.6615	6.1265
ITGAX	7.7235	5.0196	6.2833	9.293	9.0676	9.9086	8.6265	7.3926	5.9815	6.1251	6.4189	9.1951	6.9515	7.4619	6.107	8.5003	7.2881	6.1799	7.807	7.2911	7.4665	8.029	7.295	7.5574	6.6139	7.4439	7.9144	5.3233	9.4462	6.6637	4.7705	7.4832	5.051	6.7062	7.2899	6.3737	7.9962	3.9322	5.7923	6.1939	5.2447	8.381	5.505	8.3157	3.4871	5.9365	6.5094	9.4976	8.3457
BCL2A1	5.0407	2.613	2.9754	6.916	7.2407	8.0829	7.0244	4.5313	4.6353	5.8458	6.8909	7.1891	5.9631	5.3784	3.3115	6.672	5.8751	4.0825	6.1059	5.8634	5.3468	7.3174	5.0604	7.1294	6.0997	7.3699	5.7113	4.6203	7.7154	3.6432	3.9858	5.1036	5.8514	6.0912	7.1034	4.8811	6.6411	2.4817	6.1007	4.5062	2.9614	7.9364	4.3548	7.3069	3.7478	4.9935	5.6899	7.6149	6.5363
GPSM2	10.9839	10.9943	11.1076	11.1465	11.6249	9.5912	11.1064	11.1573	11.9247	10.1369	11.4488	10.3733	11.6066	11.0111	11.1803	11.0671	10.8376	10.9289	10.5778	9.6737	11.1104	10.6098	11.2183	9.1153	11.7279	10.645	11.3551	9.71	11.0989	11.4863	10.9376	11.6521	10.0241	10.7123	11.1254	11.0984	10.1331	11.0307	10.8374	9.8369	11.5542	10.3788	12.1245	10.6406	12.2184	10.4738	10.8174	11.1114	10.308
HLCS	9.1243	9.9215	9.2492	8.9215	8.9656	8.9539	8.5594	9.2887	9.2994	9.4487	8.5227	9.647	9.4069	9.038	9.0468	8.7349	8.9393	9.3222	9.1853	9.265	9.319	8.888	8.1576	8.7504	9.406	8.7895	8.843	9.3378	9.4266	9.4318	9.2294	9.1717	9.135	8.3616	8.8296	9.6405	8.7831	9.0508	7.8273	9.3949	9.3504	9.5053	9.0753	9.5649	9.9907	9.351	9.3598	9.0285	8.1503
LIPG	8.7068	9.5217	9.6228	9.9813	9.8977	8.7248	9.178	8.0934	9.03	11.0078	8.3844	9.6115	8.8299	10.8543	9.6679	8.9888	9.0945	9.1996	9.6873	9.3257	9.0919	9.8163	9.0273	8.6573	9.6254	9.0682	10.0714	10.3018	10.5201	7.6675	9.0343	9.7406	9.5945	10.9458	9.4809	8.869	10.6167	9.7004	8.5831	9.4327	9.7082	10.5625	7.8141	11.8064	10.297	10.1757	9.0318	8.1736	9.8219
ITGAV	10.7957	10.3893	10.2874	11.6235	11.6213	11.3227	11.4178	10.7082	10.6484	11.4954	10.9149	11.5852	10.5189	10.9162	10.6427	11.0017	10.962	11.6104	10.0825	10.7256	11.0492	10.9806	10.6591	9.6106	10.8693	11.0743	10.9629	9.5907	11.143	10.2966	10.5104	11.6425	10.2198	11.1535	11.9214	11.0335	10.6505	10.3714	11.0795	11.9224	10.8391	10.7573	10.8272	11.6198	10.7892	10.726	10.8243	11.558	12.6482
HIBCH	8.6917	9.5849	9.4968	9.3466	9.1263	8.6875	8.5437	9.6611	9.1657	9.9422	10.2149	8.4445	9.0222	9.4658	9.483	9.5373	9.195	8.6069	8.8052	9.3373	8.8663	9.8547	8.1624	9.2995	9.711	9.2291	8.5047	9.5384	9.3582	8.6693	9.6051	8.979	9.73	9.4034	9.1888	9.6819	8.9671	9.2619	9.7179	9.1939	8.9298	8.9103	10.0978	9.7935	9.0471	9.3855	10.2574	9.5978	9.1891
ZNF703	11.3293	11.0226	11.3763	8.9548	10.4507	10.839	10.8344	9.4797	9.4909	9.7716	10.7718	10.7836	11.1634	11.0871	10.2511	10.7787	8.637	11.3276	10.7329	10.8954	10.2882	10.8906	10.3303	11.3576	10.7798	10.6015	11.3331	11.14	9.8108	10.5506	9.3374	11.0244	9.2999	9.6917	9.5096	10.7464	10.975	11.3209	10.4276	8.938	11.2998	10.3702	11.1216	10.2926	10.9729	10.7378	10.6782	10.0418	9.8753
ITGAL	8.0991	5.3392	6.2049	8.4198	8.6431	8.6492	8.8923	5.3513	6.4853	6.657	4.8073	9.614	7.427	9.3428	6.6038	8.9649	7.6919	7.5281	7.8831	7.2911	7.0726	7.5713	7.0645	6.5439	5.9668	7.4196	7.5874	6.9998	8.4046	6.1598	4.7479	7.2541	4.4775	6.8121	5.2131	7.5991	7.6916	5.834	5.9971	7.6465	5.0735	5.5244	6.3547	7.5137	5.0432	7.4061	6.9305	8.2317	7.2504
ITGAM	6.5961	2.9222	5.4221	8.7817	9.0862	8.9977	7.7739	5.8011	6.2472	5.7612	4.418	8.2777	5.1977	5.8166	5.4999	8.3009	5.933	5.6656	7.142	6.5774	6.7453	6.422	6.699	5.9281	5.4998	5.8714	6.4024	3.8805	8.6429	5.3521	2.3898	5.5813	3.783	5.7439	6.2734	4.1578	7.0048	2.8306	3.8287	6.0758	4.837	7.1056	4.4235	7.3259	3.1688	5.6503	5.9123	9.3125	7.1643
HLF	6.3274	5.0196	6.7095	4.7492	5.5374	6.1613	6.0354	4.3078	6.6038	5.1786	6.6266	5.1465	4.0594	4.9607	3.7876	5.8439	5.2117	3.5395	5.978	5.7165	4.5358	4.8778	5.5213	3.8813	4.7412	5.5527	4.4629	5.3078	5.9981	7.7208	4.3876	4.6927	3.6804	3.2985	4.0242	5.4782	0.6229	4.3834	3.8287	4.66	5.9954	3.938	4.4567	4.489	3.4288	4.5489	4.0167	6.4323	5.251
NOV	5.9298	5.6006	4.9637	7.2432	6.7502	7.327	5.8808	4.3476	6.9404	4.1858	7.3931	5.3364	4.6152	7.7361	7.1369	6.2132	4.8995	7.6614	4.7345	4.6841	5.8943	6.8859	5.8581	6.9678	8.3805	5.2928	4.4218	2.8086	4.3936	6.4464	5.6736	7.868	5.7663	8.7095	6.5042	5.3193	7.5532	6.082	4.1624	5.8225	6.3433	6.6623	5.9397	4.2862	2.5569	5.5062	3.1857	6.9304	5.2949
FAM134C	10.8947	10.6352	10.372	10.8224	9.8043	10.3778	10.6204	10.7721	10.3392	9.862	10.0472	10.9157	10.3146	10.7286	9.9343	10.4023	10.6988	10.3417	10.2972	9.6389	10.1675	10.1377	10.0836	10.1282	9.8714	9.8314	10.0664	10.0589	10.0459	10.7675	10.1339	9.7292	10.234	9.6109	10.2585	10.5569	10.9326	10.5339	10.3004	10.667	9.9489	9.9583	9.498	10.1266	9.9375	10.101	10.2787	10.5405	9.7684
FAM134B	9.3927	9.2631	8.9258	10.129	10.1529	9.7192	9.6115	9.4864	10.2349	8.8366	9.7247	9.4302	9.8605	8.8718	9.0834	8.5672	9.9652	9.0694	9.4741	9.2248	8.9534	10.1575	9.6535	8.0663	10.1576	10.295	9.5223	7.7912	7.9552	9.2321	10.1678	9.022	8.4665	10.1028	10.6755	11.1358	8.9002	9.4162	10.9226	11.1354	9.8876	7.7432	10.4468	8.5828	10.0001	10.2389	8.4874	9.2536	9.4577
FAM134A	11.2838	11.0586	11.0155	11.2164	11.0161	11.2468	10.7858	11.7903	11.0674	10.3916	10.664	11.3823	11.1819	11.1544	10.8444	11.2193	11.2727	11.1213	10.7746	10.7167	11.0213	10.5729	11.1411	10.659	11.0917	11.2838	10.9616	10.7232	10.9456	11.4864	10.6467	10.749	10.9531	11.2488	10.8792	11.1711	10.8191	11.1132	11.0635	11.3388	11.3224	10.6203	11.42	10.8002	11.3714	11.0525	10.8962	10.9087	10.374
SERPING1	11.3181	7.5559	9.9048	12.2092	12.0342	12.294	11.0786	9.4875	10.8764	9.43	8.4405	12.1066	9.2057	11.1328	8.8714	12.3056	9.97	9.6078	10.4001	10.1217	11.3634	10.3811	10.3336	8.7356	9.9444	10.6383	9.7185	8.157	11.5576	10.041	7.4606	9.3392	8.7603	10.5852	11.4698	9.1455	10.6726	8.4086	9.6821	9.9318	10.361	8.3578	9.5158	10.5728	8.0962	10.8368	10.9149	11.8018	12.2904
SMAD9	7.4115	5.4153	4.1273	5.8625	5.2339	6.2406	5.7357	2.2844	6.2792	5.0772	5.9572	4.9278	4.915	7.9593	6.9816	4.7078	4.5308	7.1206	5.978	5.8526	6.1058	6.8114	7.1939	6.6265	6.9173	3.8619	4.3359	7.406	4.4486	8.3818	6.2166	7.9428	6.0498	4.4733	3.3583	5.8419	5.3175	9.6763	6.2781	5.1757	6.2499	7.2753	3.0849	5.7994	4.5636	6.1077	3.4084	6.3646	4.3521
TRERF1	7.6968	8.1004	8.1935	7.5055	7.5321	7.4359	7.7011	5.482	6.3933	9.1861	8.3284	7.0677	6.3183	7.6548	6.7618	7.0583	6.3104	7.7579	8.4261	8.0801	6.8289	6.0946	6.3433	7.6667	8.5371	5.7471	6.3376	7.4241	7.2181	7.2439	6.9038	6.6502	7.0441	5.7199	5.6977	5.4969	8.6401	8.9249	5.1433	7.6139	6.9498	10.1633	6.2918	8.6508	6.7251	8.8958	8.9485	7.1701	6.8914
LOC653501	6.6527	5.7054	5.3511	5.9406	6.0222	6.1971	5.6352	6.1547	6.4222	6.5092	6.6414	5.7178	5.9223	6.4346	4.7132	5.6034	6.4359	7.0276	5.9468	6.3509	5.5313	5.8757	5.5661	6.9097	6.7495	5.5966	4.5028	5.5778	5.3873	6.7688	6.0326	6.2734	6.7718	5.6581	6.0498	7.215	5.9545	6.1142	6.8404	7.34	6.4799	4.8701	6.1968	5.6381	6.1073	6.0287	4.8501	6.1517	5.5336
LRPAP1	11.7943	10.8731	10.7693	11.6494	10.7516	11.6202	10.8279	11.1665	10.7404	11.1627	10.8559	11.1988	11.6791	11.1598	11.4934	11.0734	11.3103	11.3088	11.8945	10.7703	11.239	11.1478	11.3438	11.9932	11.1081	11.428	10.2869	11.5208	11.2957	11.6934	11.32	10.7857	11.755	10.6173	10.8855	11.0733	10.9226	11.0851	11.7886	11.1354	11.4965	10.9745	10.61	11.3705	10.8426	11.3394	11.4301	11.088	10.4813
LQK1	2.1325	4.5647	6.122	5.4468	5.161	3.1112	6.1335	2.5796	4.8207	1.3994	2.1909	5.3036	6.0415	5.3996	5.8302	3.2955	5.7518	4.0825	2.9528	5.4278	4.8875	6.4449	6.2084	3.4449	3.3578	2.7661	5.0259	4.8087	4.8264	5.9434	3.4826	2.6616	1.9399	5.7199	5.2834	5.6382	5.2978	5.0487	5.9971	4.3341	5.9467	4.339	3.5823	4.5158	5.7387	6.2186	5.6173	2.3095	2.5132
SMAD6	8.1442	7.265	7.2931	6.3176	7.4115	7.6252	7.6796	7.4667	6.9847	6.3445	7.8016	6.7714	8.4572	8.2462	6.1628	7.6492	6.9439	7.7188	8.4299	9.0014	6.3964	7.9158	7.9048	8.2204	7.7319	7.5294	7.7415	8.3907	7.0855	6.6527	7.4255	8.2066	6.2867	6.0628	5.3004	7.3951	6.7537	7.8725	7.5303	6.4992	7.7329	7.084	7.6836	7.1954	7.821	7.9704	6.8505	7.3103	7.7733
SMAD7	9.267	8.8574	8.692	9.6033	9.1021	9.5357	8.757	8.7544	8.6303	8.6255	8.2936	9.5378	9.3599	9.1121	8.0789	9.4868	8.8155	9.7103	9.2687	9.4453	8.7553	8.3457	9.237	8.528	9.325	8.7689	9.1829	8.9804	9.6307	8.0602	9.0791	9.224	7.4858	7.4376	7.8944	8.986	7.4722	9.5457	7.9801	7.1323	9.2644	7.8366	8.2779	8.2771	10.0113	9.0488	8.8881	8.2317	9.0534
GOLPH3L	10.2033	10.4119	10.2084	10.1802	10.4036	10.0926	10.3115	9.6343	10.0085	10.5418	10.4683	9.9521	9.7863	10.4983	10.1987	10.1059	10.3978	10.9714	10.0614	10.8088	10.3466	10.54	10.1097	10.7982	11.639	10.0824	9.8336	10.3684	9.6135	9.8802	10.0527	10.8901	10.5414	10.6525	10.2759	10.4453	10.1829	10.5903	10.273	11.3409	11.0166	9.8734	10.6423	10.6447	10.2791	10.8663	10.4133	10.6111	10.1016
SMAD1	9.4356	8.8777	8.7598	9.2348	8.8802	9.5939	9.3813	8.8918	9.6516	9.6281	9.2229	9.3433	9.3609	9.3725	8.6676	8.8579	9.3326	9.2645	9.3534	9.5475	9.1176	9.2726	9.6612	9.1344	9.7061	8.8176	8.9978	9.117	9.5591	9.5545	8.9674	9.1761	8.8664	9.3349	9.8177	9.1964	9.1205	9.1819	8.9358	9.3811	9.6369	9.3356	9.5108	9.6246	9.2997	9.5458	9.1105	9.3202	9.5837
AFTPH	10.6742	10.3372	10.6054	10.6143	10.5198	10.1752	10.3126	10.196	10.8602	10.549	10.6807	10.6767	10.7233	10.5341	10.6521	10.4154	10.2323	10.49	9.918	10.4933	10.2955	10.0667	10.2684	9.8363	10.2319	10.3617	10.647	10.2661	10.5341	10.7227	10.5828	10.5378	10.0999	10.7195	10.4762	10.3982	10.191	10.6777	10.4507	10.856	11.1875	10.3129	10.6504	10.281	10.8097	10.4862	10.4467	10.3355	10.4144
SMAD3	10.7482	9.5087	9.3768	9.6707	10.7352	10.2759	10.3674	10.6871	10.4284	10.5267	10.0028	9.8368	10.7103	10.2738	9.6457	9.6525	10.2073	9.765	10.2659	9.7331	9.7479	9.622	10.2019	9.0457	10.5089	9.0459	10.2098	9.6604	10.2909	10.4842	9.983	10.1964	9.4361	9.5458	9.1945	9.3647	9.825	9.6344	9.0394	10.1737	10.7273	10.0453	10.455	10.0904	10.5154	9.9881	10.3003	10.4117	9.9698
MUS81	9.489	9.2699	9.2492	9.4757	10.0296	9.7177	9.7715	8.7094	8.8433	9.0875	9.5426	9.0123	9.4623	9.6439	9.1019	9.2504	9.6124	9.979	9.8612	9.7564	9.1911	10.0978	9.3609	9.6981	9.9183	10.1558	9.6711	9.3746	9.2138	9.5278	9.7103	9.6631	9.7594	10.3665	9.7487	9.7102	9.062	9.8248	9.6176	8.469	9.4786	9.1297	9.2066	9.071	9.3088	9.3388	9.4904	9.2115	9.5099
AMMECR1L	10.1625	9.7085	9.9416	9.5294	9.7801	9.3652	10.081	9.8476	9.9893	9.4023	9.8614	9.5997	9.7268	9.5067	9.4924	9.572	9.4651	9.5494	9.7527	9.8948	9.2489	9.6254	9.474	9.541	9.6921	9.3516	9.8827	9.3473	9.745	10.0864	9.8758	10.4103	9.2221	8.8816	9.3873	9.4487	8.9933	9.6619	9.5632	9.3219	10.5549	9.5207	9.7528	9.3869	10.0225	9.701	9.274	9.4212	9.1963
IGF2R	12.418	11.9075	12.0196	12.6645	11.5806	12.1019	11.9695	12.1291	12.3707	11.3649	11.7525	13.2066	12.4795	12.1321	12.9117	12.3275	11.5468	10.6813	11.7797	11.0852	12.8195	11.2357	12.1964	10.4004	11.6085	10.468	12.0367	11.5296	12.3792	11.9254	11.9863	12.7775	10.6388	11.1524	10.7591	11.17	10.6802	11.8083	10.7699	11.9045	12.4416	12.2549	12.6695	11.9381	12.4057	12.4274	12.0861	11.1532	11.1488
ZC3H10	7.585	6.5966	5.8229	7.3377	7.3757	7.2694	7.5827	6.2096	6.3786	6.8435	6.5105	6.6465	6.4318	6.7716	6.0989	6.9544	7.2881	7.2816	7.359	6.9804	6.6687	7.429	7.558	7.2593	7.2879	7.5028	6.3486	6.3362	6.8089	6.5145	6.3871	6.4302	7.0127	6.937	6.8492	6.8293	6.8648	7.1665	6.8337	6.6071	6.7986	7.3423	6.489	7.1101	6.5516	7.1835	7.0063	7.4191	6.8985
CKS1B	8.5975	8.971	10.3342	8.6999	10.0012	9.5846	9.8924	9.5388	9.6833	9.6025	10.276	9.3593	9.5876	9.2232	9.9411	9.9168	9.9865	9.7562	9.778	10.4959	9.5608	10.6967	10.5938	10.0901	10.6615	10.7025	10.0068	9.7863	10.4624	9.2738	9.908	10.0619	10.9774	11.2954	10.2052	9.9696	9.4683	9.0383	10.9347	8.9248	9.0742	10.398	10.1373	9.5737	9.3546	9.8927	10.0926	9.7712	9.9189
SLC36A1	9.1938	8.7827	9.0581	9.8949	8.9235	9.3613	8.5516	8.7452	8.4168	8.2127	7.9516	9.0362	9.0186	9.1687	9.4498	9.6999	9.312	8.03	8.9486	8.6938	9.2244	8.0239	8.9962	8.698	7.975	8.0605	8.7107	8.1373	8.8358	8.7537	8.6937	9.1574	7.0544	7.3813	7.7836	7.8916	9.1149	7.9899	9.1224	8.7431	8.5631	8.3232	8.9055	8.7114	9.2543	9.2024	9.0401	8.6503	8.6441
ST13	12.1927	11.543	12.1263	11.9562	12.1736	11.9143	11.5746	12.2484	12.2409	11.9832	12.8425	11.434	12.5293	11.9098	11.8796	12.2821	12.1198	12.4572	11.6666	12.1888	11.9833	12.2251	12.1328	11.8518	12.0061	11.9688	11.9032	11.7614	12.2187	12.1842	12.2022	11.8517	12.058	12.1576	12.3305	12.0508	11.8521	11.8566	12.7385	12.0874	12.3087	11.99	12.6611	11.8863	11.9208	11.9911	12.171	11.9162	12.1305
ZC3H15	11.0936	10.4002	11.2792	11.0047	11.242	10.6396	11.3921	11.4556	11.5115	11.4055	11.9619	10.8531	10.9812	10.435	10.8431	10.9983	11.2512	10.9126	9.6627	11.4156	10.7152	11.4716	10.7428	11.5467	10.9659	11.5542	11.264	10.4472	11.2468	11.3999	11.0549	11.3731	11.0102	11.5319	11.5678	11.0807	10.6211	10.6172	11.9152	10.6574	11.6782	11.0175	11.206	11.0487	11.1352	10.8033	10.7942	11.3668	11.4281
C14orf118	7.6385	7.4987	7.5312	7.2015	7.8459	7.7327	7.7011	6.9899	7.1964	7.6202	7.3306	6.9825	6.7445	6.4346	7.2068	6.7211	7.0731	7.4781	7.4508	7.5926	6.7338	7.0937	7.7708	7.29	7.0193	7.3657	7.9509	6.9152	7.7758	7.681	7.7001	7.9176	6.9807	8.1579	7.3728	7.3341	6.5443	6.7204	7.2338	6.5093	7.3306	7.3711	6.6119	7.1912	8.0868	7.2616	6.9185	6.7901	7.1761
ARTN	3.9548	5.3904	5.3511	3.9094	5.3201	5.0406	4.3196	5.1858	4.2066	2.5641	2.4815	4.9278	4.3639	5.7847	4.1129	4.9534	5.2847	3.6547	4.6072	4.4467	5.5313	4.7112	5.6096	3.0255	6.2971	4.3117	5.2769	5.9423	5.0385	4.0625	5.0908	4.3347	4.595	4.5296	4.7749	3.364	0.6229	4.2351	2.2321	3.4039	4.7257	4.1188	3.9973	5.1834	5.3872	5.8926	5.6613	5.0784	3.113
HERC2P2	9.5245	9.2388	10.2357	9.349	9.2987	9.3264	10.432	10.0828	7.188	7.9751	8.0098	6.8641	9.194	7.9486	9.2555	9.7347	9.1651	9.1191	9.2781	8.7515	9.0166	9.1254	9.0085	8.6749	8.937	8.0657	9.5368	7.9697	8.9523	8.737	9.4021	9.6083	7.0544	8.1444	6.9004	8.4278	7.149	9.8982	7.6975	6.3146	9.2861	8.9634	7.83	7.4317	7.6498	7.5057	7.4355	10.0026	8.2925
RNF111	9.5293	8.7414	8.3923	8.992	9.2827	8.9421	9.4153	7.684	9.3227	9.4402	9.1458	8.7824	9.0814	8.99	8.6607	8.8218	9.0336	8.7865	9.0754	9.2026	8.7638	9.1372	9.003	9.2754	9.1109	8.4498	8.8254	8.6422	8.9864	8.9363	8.9152	9.2317	8.666	9.0244	8.6634	8.4991	9.0221	8.9914	8.7014	9.1427	9.1419	9.0145	9.3969	9.3796	9.4364	9.3655	8.9879	9.0285	9.1282
TCEA2	6.2003	3.6665	4.2364	6.2165	6.4082	7.2861	7.3532	5.8709	5.3438	2.9169	5.1136	5.588	5.8909	5.7356	4.2369	6.5885	5.9555	4.6248	5.9468	6.163	5.7757	5.3361	5.4109	4.3385	5.1858	6.6387	4.7879	2.8086	5.7578	6.1047	3.11	5.4701	5.1114	4.8721	6.9445	5.0168	4.1042	2.7234	7.1979	3.644	5.4547	3.4362	3.9042	5.2646	5.2254	4.9599	5.1872	6.1857	6.7721
TCEA3	8.8958	10.5315	9.0929	9.288	10.2533	9.0141	7.7047	11.0986	9.0797	9.3471	10.4636	7.7221	10.1787	10.5513	9.9871	9.6059	9.7175	11.7664	10.3278	9.1431	10.129	8.3294	9.1191	2.2769	9.9759	9.0085	8.5267	10.261	8.7966	6.213	9.4519	10.3756	10.9351	9.2969	9.6804	11.0861	10.242	11.8558	7.748	11.4076	8.211	10.9035	10.9186	8.9137	9.4465	10.9321	10.873	8.5119	7.0789
TCEA1	10.3864	10.3534	10.2209	10.249	10.2637	10.0596	10.2221	10.2481	10.5547	10.7565	10.8802	10.2248	10.4537	10.3512	9.7987	10.2196	11.3149	11.3183	10.04	10.9587	10.0187	10.6366	10.3661	10.7767	10.2793	10.5358	10.1505	10.2791	10.0319	10.3407	10.841	9.5985	10.4706	11.297	11.2887	10.7332	11.1847	10.4695	11.0091	10.1681	9.9551	11.5244	10.61	10.6413	10.3869	9.8118	9.9915	11.6163	10.7094
MGC57346	7.7425	7.2019	8.2003	7.5519	7.5814	7.1282	8.2404	6.8308	7.7697	7.2215	8.3284	7.8719	7.5052	7.1854	7.8186	7.5999	8.0781	7.8117	8.0043	8.3258	7.4799	7.9931	7.5539	7.7464	7.1639	7.6209	7.9509	6.7525	7.2801	8.2804	7.4361	7.7587	7.4473	7.2783	6.9977	7.7547	7.3719	7.1037	7.6678	6.5194	7.157	7.792	6.6265	7.22	6.9542	7.1353	7.2368	7.1587	6.9748
COX4I1	12.7685	12.7723	13.0321	12.6283	13.0938	13.2181	12.9715	13.131	12.9495	12.6633	13.2293	12.1695	13.0265	13.1133	13.1071	13.086	12.9738	13.0975	13.2906	13.1098	13.0865	13.5755	12.9941	13.7847	13.7892	13.7669	12.6563	13.5941	12.68	12.7447	13.0218	12.7918	13.6803	14.0639	13.5142	13.42	12.8972	12.8052	14.3643	12.6855	13.015	12.6765	13.0848	12.5969	12.0757	12.7819	13.1039	13.3542	13.2847
BFAR	10.4452	10.6098	10.5609	10.8876	10.9354	11.9592	10.5707	10.7735	11.0297	10.6553	11.0046	10.9345	10.6684	10.5619	10.1576	10.414	10.77	11.1488	10.5871	10.72	10.6291	10.8148	10.5897	11.0194	10.5149	10.9132	10.6936	10.542	10.6283	11.0242	11.0372	10.239	11.0783	11.3715	11.4542	11.0446	10.7182	11.2305	11.517	11.2815	11.0017	10.7973	10.1956	10.7132	10.5371	10.491	10.8711	10.926	11.2905
ZC3H18	10.4117	10.2376	10.5888	10.6746	10.2494	10.3759	10.6424	10.5469	10.9296	10.0125	9.9891	9.9912	11.045	10.2773	10.7732	10.3632	10.2097	10.0352	10.5984	10.3152	10.4737	10.1241	10.1972	9.3465	10.1242	9.6154	10.2478	10.1876	10.4827	10.0798	10.0034	10.6845	9.9046	9.7749	10.1628	10.2065	10.4695	10.5807	9.7106	10.0143	10.6318	10.3822	10.8972	10.6191	10.0517	10.5505	10.2945	9.6291	10.0553
SIPA1	9.2245	8.5408	9.3144	9.4097	9.2435	9.6254	9.1996	8.2112	8.166	7.7899	7.7649	9.4941	8.8035	9.8493	8.5274	9.7598	8.9701	8.9798	9.1181	8.6633	9.1385	8.8655	9.0017	8.502	8.6656	9.6154	9.1844	9.0451	8.604	8.5357	8.2429	7.9614	8.4761	7.9493	9.1843	8.8142	9.2605	9.4054	8.9327	7.7313	8.9248	8.2416	8.9872	8.9656	8.5122	8.8506	8.5914	9.2455	8.6334
EDA	6.7531	3.8238	7.2676	6.9224	5.8817	5.9676	8.5456	4.0432	9.2264	4.93	7.326	3.7256	5.953	6.3501	5.0024	6.8968	4.9896	3.2036	6.5621	6.8401	3.9151	7.1319	4.8589	6.492	3.1115	9.66	9.3178	2.7174	5.3731	4.6736	6.9191	7.6532	4.0117	5.2692	7.3026	4.5285	5.2577	3.1114	9.3613	2.8855	7.1398	3.3227	3.3193	5.0974	7.2136	4.6579	3.8239	6.2189	8.0673
CADPS2	9.6797	9.0226	9.2378	8.5165	7.9306	8.2392	9.1678	8.8918	8.0914	9.2221	9.7506	9.3352	8.9039	9.514	9.1715	8.9456	8.0231	10.0906	9.8331	8.6067	7.8062	9.1512	9.3309	9.3392	9.1835	6.2743	7.2428	9.2234	8.4841	9.9348	8.6623	8.6226	9.3257	8.2592	8.0686	9.8069	9.7282	9.7828	7.6413	10.3372	9.0245	9.6424	9.6562	9.3933	9.6658	9.309	9.3442	8.2208	9.2349
CCDC114	3.8619	2.4294	3.583	2.4102	2.7147	3.9433	3.3543	3.8902	2.3949	0.8631	2.4815	1.7069	2.7354	4.0868	2.6858	2.5485	1.5475	3.8606	4.6072	3.2072	2.2755	2.2218	1.2924	1.6771	2.0766	0.9761	1.5148	1.8375	1.9485	3.0496	3.4826	3.4045	3.3195	1.6824	1.917	3.1912	4.8884	5.2358	1.0403	1.1878	2.1357	3.8989	0.584	2.7845	1.8735	1.5042	2.5998	3.0616	2.18
CCDC115	9.6882	9.7148	9.9069	9.7658	9.8339	9.5295	9.0693	9.9576	9.9256	8.8053	10.2394	9.5067	9.7891	9.9505	9.4017	10.1575	10.124	9.9039	9.7912	9.8896	9.3458	9.5524	9.5108	9.0754	9.6942	9.9672	9.4552	9.503	9.276	9.656	9.6051	9.3305	9.547	9.777	10.1351	9.6478	9.6901	9.6718	10.0983	9.5005	10.2692	8.5544	10.5261	8.3918	9.4112	9.7976	9.17	9.955	9.3655
CCDC112	8.1565	8.2808	8.0477	8.1671	8.351	7.602	7.598	8.4213	7.7612	8.7349	8.4384	7.1756	6.2037	8.3258	8.0994	8.2703	7.4396	8.0004	6.9819	7.303	7.6887	7.6325	7.9364	7.9589	8.0666	7.0659	7.1069	7.0474	7.3755	8.6308	8.8844	7.8768	8.2302	8.094	7.944	8.5911	9.0765	7.3353	7.9184	8.1917	8.4398	8.4686	7.4234	8.18	7.5092	8.1565	7.5373	8.4826	8.884
CCDC113	8.7365	8.5771	8.68	9.1968	7.057	7.8357	7.2931	9.1538	8.7943	7.5143	8.0983	7.6393	8.5689	7.8288	6.932	8.192	8.4394	7.3038	7.5818	8.0497	7.9045	8.2599	7.7055	7.6272	8.384	8.0368	7.3779	7.6067	8.0065	7.9244	7.4779	7.4804	7.0848	8.2424	8.8427	9.0283	6.8173	7.5108	7.7194	8.1139	7.6067	4.6758	9.8284	7.5626	7.4879	8.0919	8.0121	7.6839	6.9267
CCDC111	6.9733	5.678	6.8145	6.6522	7.0251	7.3351	7.2711	7.527	8.0292	7.6244	7.5921	6.9063	5.8781	6.7208	6.8754	7.1521	7.5477	7.9064	7.485	6.2566	6.6149	7.6066	6.6465	7.687	7.8992	8.1637	6.5435	6.7946	7.5407	7.4721	7.3581	6.9026	7.9789	7.6849	7.8595	7.6998	6.651	8.2117	7.8089	7.8867	7.6005	7.7579	7.7225	7.2546	6.4459	7.1523	7.2286	6.7459	7.2844
LEO1	9.2221	8.6153	8.4128	8.6562	9.0143	8.1755	9.305	7.866	9.1244	9.953	9.5465	8.4464	9.1248	9.0927	8.3839	8.7047	8.6681	8.2336	8.6525	9.1163	8.8477	9.4447	8.8871	9.3133	9.3241	8.4317	8.6519	9.0844	9.496	9.3021	9.3552	9.0289	9.1733	8.9909	8.5486	8.9475	9.9028	8.8344	8.5469	9.4193	9.2013	9.6417	9.1645	9.9925	9.0103	9.5932	9.4367	9.6856	8.9813
ATP1A3	4.7609	2.219	4.3378	4.8059	3.5441	6.1522	4.7626	5.9375	4.1031	4.6764	3.3462	5.0112	4.9356	4.0336	7.0295	4.5264	4.4055	2.7649	6.9029	6.5839	3.6467	6.7635	3.4144	2.8164	4.0607	3.7626	2.4153	3.1939	4.2461	3.9597	1.1842	6.6451	4.4465	4.7351	4.8228	5.2328	6.6096	2.0204	5.2672	2.8855	4.1333	1.3991	1.583	6.5149	3.5431	3.4487	3.8239	5.9289	4.3521
ATP1A1	15.7721	14.4025	15.6594	14.8512	15.3687	13.6544	14.6487	14.9559	15.0363	15.016	15.2653	15.4426	15.1908	15.1938	15.8023	15.2236	14.4284	14.456	15.4084	15.4576	15.9861	14.6683	14.9159	14.1646	15.8184	14.7257	14.8805	16.0292	15.1618	15.6567	15.2423	14.9959	14.9252	15.3313	14.5273	14.2917	14.485	15.4717	14.2787	14.8772	15.5554	14.8858	15.1366	14.387	15.3895	14.8395	14.587	15.2367	14.5519
KGFLP2	6.3532	4.3136	4.9407	5.1092	6.3682	5.2005	5.2063	6.0998	6.0867	2.7635	4.4052	4.1115	4.1748	4.8463	3.9482	5.4071	4.0561	5.1441	4.2114	5.7144	4.1035	4.1473	5.7123	4.3641	4.2379	4.0191	3.4683	3.0938	4.9492	5.9657	4.5877	5.0448	4.2956	2.367	6.6639	6.3585	3.273	4.9678	5.0664	3.6645	4.2392	3.1565	4.8942	3.2742	6.854	5.004	2.7658	5.6671	3.3947
MGRN1	10.9507	10.6537	10.9772	11.231	11.0015	11.6398	11.1464	11.1178	10.9472	10.5654	10.2931	11.2074	11.7355	11.2026	11.0432	11.0131	10.7584	10.5738	10.9589	10.7853	11.1327	10.6169	10.8815	10.3448	10.5169	9.9574	10.8885	10.8341	10.845	10.6105	10.6167	10.7849	10.3096	10.2341	10.2743	10.4302	10.6659	10.9067	10.1073	10.5902	11.3613	10.6963	11.294	10.8915	10.5457	10.786	10.6121	10.8691	10.4831
TCP1	11.7268	11.8891	12.2222	12.3768	12.4579	12.3411	12.7875	12.2194	12.7209	12.7376	12.9275	12.2944	12.6175	11.8745	12.9852	12.3042	12.5414	12.1853	11.8629	11.4498	12.3936	12.8353	12.421	12.5033	12.4813	12.2171	12.2993	11.9593	12.7432	11.9314	12.6947	12.9584	12.872	12.4631	12.562	12.1746	11.7878	11.8819	12.527	12.098	12.4123	12.8584	12.3099	12.6754	12.1117	12.4865	12.524	12.6047	12.8565
CRTAP	11.6376	11.1681	12.0468	11.4156	11.6655	11.8536	11.315	11.8786	11.6186	10.9136	11.3679	11.4766	11.7929	11.3469	11.3463	12.0947	11.5406	11.4292	11.7162	12.466	11.5583	11.5897	11.5407	11.4063	11.8474	12.3688	11.6449	11.8428	11.4106	11.2834	11.3853	11.8602	11.5448	11.1724	11.6296	11.7814	10.6769	11.6226	12.0685	11.2093	11.9028	11.5166	11.1235	11.2368	11.2814	11.2722	11.7266	11.8514	11.791
CBLC	10.1613	10.355	10.2374	9.4448	10.546	9.7497	8.8704	10.3851	9.6945	10.084	10.1472	9.2095	9.5957	10.398	9.7338	9.4752	9.561	11.5468	11.488	10.6529	9.8825	9.9856	10.0719	10.6233	10.3459	10.7882	9.9265	11.2174	9.666	10.2263	9.4684	10.291	10.0168	10.2562	9.748	11.1189	9.6509	10.2721	10.0567	10.12	10.2864	10.0267	8.0659	10.1218	10.3878	10.356	10.4314	10.0208	10.5789
SPHK1	5.7612	4.1931	4.6211	8.4566	8.3925	8.2845	7.8381	6.7747	5.4978	6.193	4.8775	7.7571	5.3901	6.2308	4.5732	7.7832	6.3979	5.6472	7.374	6.2312	7.1279	7.8149	6.869	6.3938	6.5855	8.0204	6.8668	6.4626	8.283	5.0341	4.9837	5.7977	8.202	7.5086	8.5044	5.7347	10.714	6.1795	5.5703	5.9024	5.7452	9.9987	5.0562	7.7507	4.6073	5.3312	7.6252	8.0426	8.8329
DPT	8.9306	4.2131	4.8652	8.028	8.3714	10.1144	7.9606	5.0479	6.9353	4.5809	5.7407	5.893	2.2981	5.5587	2.0375	8.0238	4.1165	2.864	6.0185	6.3737	6.2664	6.8347	7.1005	2.9247	7.8193	7.0128	5.2998	4.2164	7.8518	5.5656	3.0373	2.6616	4.9443	6.0723	7.8313	2.9949	7.63	3.6098	6.5216	1.5444	6.8472	1.9506	3.3897	5.6623	3.5971	4.381	6.427	5.4948	8.0799
CUEDC1	9.1831	8.4228	8.8246	8.7513	8.2135	8.6828	8.7346	8.9908	8.1682	6.7696	8.0098	8.2819	8.4608	8.6424	7.351	8.8119	8.27	8.3641	8.7309	7.7048	8.7366	8.2184	8.6509	7.5741	8.6656	8.3928	8.0076	8.2676	7.5926	8.8395	7.8455	8.3055	8.2004	7.5233	7.637	7.5328	8.5741	8.8472	7.4714	7.6828	8.5679	8.05	9.1608	7.6619	8.2867	8.3046	7.6507	7.7153	7.4913
CUEDC2	9.8774	9.7161	9.619	9.4302	9.6354	9.7307	10.0837	9.6787	9.6863	9.1759	10.1335	9.2369	9.5352	9.7497	8.8798	9.8855	9.6221	9.9776	9.7451	10.1166	9.4586	9.5941	9.6621	10.126	10.2065	10.1985	9.2636	9.9442	9.8968	9.8648	8.982	8.9136	9.6959	9.9069	9.4995	9.6747	8.8871	9.6223	10.5713	8.7771	9.7379	9.2977	9.5421	8.6747	9.5355	9.4879	9.9763	10.152	10.0295
CBLB	8.6644	8.9668	8.4473	9.3273	9.5514	9.1842	8.577	8.1977	9.3179	8.4541	8.6671	9.3403	8.7879	9.1886	9.3191	9.1786	8.9464	9.1204	8.049	8.1434	9.4142	8.6138	8.9476	8.2283	9.5585	8.3139	8.5883	8.561	8.3074	8.5797	8.9881	9.1583	8.7253	8.1646	9.1553	8.784	9.1093	8.8182	7.8768	9.5603	9.1057	8.7148	9.6137	9.4808	8.6934	8.5855	8.5895	8.7158	8.8586
CPEB4	8.9205	8.8551	8.6006	9.2034	9.1106	9.7076	8.7958	8.8681	8.1873	9.0809	8.7273	9.0199	8.5372	8.6512	9.7285	9.1543	8.8308	7.9646	8.7415	8.8497	9.3152	7.9931	8.8812	8.6013	8.957	8.2373	9.0793	8.9381	9.0467	8.0929	8.6996	9.0997	7.8145	8.5621	8.1247	8.1787	9.465	7.9309	8.1825	9.5394	9.1687	8.0207	7.9629	8.9436	9.0746	8.7223	8.5176	8.6745	9.2997
ZNF45	7.9963	7.6482	7.6144	7.5098	7.6163	6.8532	7.75	6.9388	8.5292	7.5588	7.566	7.4579	7.0353	7.2333	6.2389	7.0245	6.8387	8.556	7.9607	7.5466	7.511	7.4817	7.7122	6.8001	7.4983	6.9911	7.2835	6.8893	6.8656	8.1755	7.3895	8.3407	6.9368	6.9881	7.3525	7.923	7.9992	7.2413	7.0504	7.4013	7.9977	7.8443	6.7045	7.6559	8.034	7.6393	7.062	6.9437	7.7694
CPEB3	6.0293	7.043	5.1703	6.6783	6.0426	6.4179	5.918	6.0741	5.5546	6.5727	5.9213	6.4881	6.3339	6.8659	6.3935	6.6082	6.362	5.9735	5.5637	6.5509	6.5356	5.1989	6.2084	6.429	6.7762	5.3105	5.7941	5.9117	6.07	5.6115	5.3528	6.1634	5.3136	6.6628	5.3339	6.1559	6.4405	7.1767	6.1869	7.1191	5.8331	6.2147	7.6589	6.2457	6.2403	6.2675	5.8376	6.0569	6.3921
CPEB2	8.4154	8.7165	7.9104	8.5748	8.1584	8.9127	7.9276	8.9734	8.4204	9.178	8.6024	8.7853	9.211	8.4927	9.2952	8.4171	8.5928	8.6716	7.9131	8.8168	8.8167	8.0264	8.0617	8.6514	8.175	8.0889	8.1049	8.2895	8.1668	8.7292	8.9403	8.6636	8.4989	8.7924	8.6878	8.0455	7.9081	8.9385	8.2691	9.1573	8.7985	7.6928	8.6607	8.0646	9.2406	8.6777	8.4079	8.4872	8.7778
BEGAIN	3.656	3.7473	3.4979	4.1908	4.1068	3.7155	2.027	3.4536	4.1031	3.818	2.3435	2.2089	2.5333	3.4385	0.8289	3.3589	4.0343	4.7336	4.3131	4.4751	2.7113	2.7981	4.5962	4.2579	3.1115	3.7103	3.3629	3.9219	3.197	3.849	2.5021	3.8925	7.3377	3.9205	3.1484	5.3401	3.8579	3.78	2.6515	3.0052	3.7339	4.8082	0.9986	8.4363	2.5569	3.0612	3.2638	4.8711	2.3562
OSGEP	9.038	8.9197	8.227	8.698	9.7431	9.0585	8.2526	8.4806	8.9441	8.8053	8.9941	8.055	7.4808	8.9812	8.1197	8.3029	8.6336	8.9547	9.3142	9.3188	8.1967	9.7747	9.3395	9.7579	9.0243	9.3548	8.9642	8.8656	8.8137	8.8974	9.489	9.0695	9.4013	9.5415	9.1435	9.0235	8.9826	9.2703	9.654	8.375	8.3204	8.7577	8.3937	8.3718	8.7225	8.8824	8.8007	9.3641	8.9964
ABAT	9.2291	8.618	9.677	9.122	8.322	8.963	9.4175	10.3549	9.353	7.1232	9.0576	10.4953	10.4921	9.3885	8.7016	9.5382	9.2033	6.5131	9.92	9.7491	9.5203	8.3799	8.6405	8.5408	8.187	8.7911	9.1658	8.3646	7.6785	9.567	8.9687	8.0472	2.6325	7.4265	10.7366	7.3237	7.5574	6.1142	10.6147	8.9585	10.2741	4.0492	11.487	5.6978	11.1903	9.856	7.232	9.8395	9.0502
LOC100129637	8.8575	8.6464	9.322	8.3011	8.1152	7.9146	8.4038	9.3474	8.424	6.6532	6.8211	8.006	9.2496	7.721	8.2586	8.2637	8.2427	8.2931	8.2007	8.5249	8.9506	7.8391	8.413	7.0196	7.402	7.1432	8.8836	7.296	8.715	8.5734	7.7601	8.768	6.6066	6.6079	7.4604	7.4352	7.0765	8.0475	6.7648	6.3146	7.8547	8.4154	8.5747	7.0477	6.6506	7.0575	7.3703	7.0937	7.2714
ZNF780A	8.5065	8.0965	8.3229	7.9702	7.7497	7.2093	7.7328	7.7852	8.5766	7.4947	8.0098	7.7159	7.2691	7.9305	7.4536	7.6106	7.5249	8.3851	7.6053	7.6498	7.8707	7.5782	7.824	7.1685	7.2842	6.7977	7.6991	7.0889	7.4616	8.3347	7.303	8.7047	6.8389	7.1132	7.6865	7.834	7.921	7.3801	7.8768	7.2581	8.1215	7.3387	7.0415	7.7935	7.7334	7.6991	7.2075	8.0343	7.896
ZNF780B	8.6349	8.3373	8.2979	7.8539	8.2425	7.2819	8.36	8.5246	8.5637	6.8123	8.1561	7.4011	7.8011	7.5163	7.6194	7.9639	7.37	8.9349	7.8012	7.5829	7.6089	8.2877	7.4345	6.2216	7.1517	7.7975	7.3617	7.098	7.5141	9.0709	8.0533	8.3422	6.8858	6.1281	7.7897	7.6708	7.7251	7.7412	8.1318	7.2338	7.9164	7.5007	6.9801	7.4246	8.4273	7.3713	7.1157	7.9511	7.8415
TLN2	9.4567	10.8251	8.4328	9.5688	8.8413	9.5796	8.9652	7.4621	9.4084	10.0598	8.9202	8.4943	10.1645	10.2601	10.0112	9.2122	9.0136	10.97	10.0095	9.9286	9.4656	8.7382	9.0419	10.1366	9.5523	7.8915	9.2909	8.8334	9.9662	9.3646	8.4687	10.9827	10.1307	8.778	7.9413	10.4844	7.2291	10.1794	7.7934	10.2806	7.9514	10.0296	10.3591	11.5945	9.9368	10.7875	10.4346	8.7446	8.8768
FRG1	8.9104	8.8528	8.7802	8.9327	9.0924	8.7566	9.2294	9.6232	9.8617	8.9839	9.6753	8.9169	8.2603	8.804	8.5693	9.4983	9.0599	9.1053	8.7385	8.353	8.6641	9.8353	8.1649	9.1992	9.444	9.5527	9.189	9.0119	9.13	9.5901	9.4484	8.89	9.4332	9.8535	9.7848	9.2344	9.0649	8.7447	9.5203	9.0448	9.5125	9.2721	9.258	8.7834	8.9073	9.1687	9.2309	8.8295	9.3629
RHEBL1	3.7626	2.7759	4.6053	5.4107	4.6503	4.7824	6.4364	5.4088	4.7988	3.2001	3.0236	5.9039	4.9761	4.5325	5.0872	5.2493	4.8995	4.1231	4.9173	3.9762	5.1528	6.0752	6.4978	5.1092	4.6971	6.2378	5.6942	4.3739	5.5471	6.0639	4.9194	4.4564	5.5504	5.3805	4.216	4.6995	5.7526	3.8832	5.3063	2.6116	3.2458	4.478	4.6411	3.8956	4.048	4.1318	4.5088	5.5481	4.8112
ZNF41	8.1855	8.1458	8.207	8.4777	8.6892	8.2305	8.1625	8.1563	9.3246	7.644	8.5872	7.548	8.5338	7.4262	8.5766	8.2029	7.8655	8.0617	7.9371	8.6447	7.9918	7.8167	8.5336	7.4662	8.3291	7.6731	8.1178	7.9092	8.1168	8.5461	8.3119	7.9511	6.648	7.6714	7.8371	7.8192	7.1976	7.8051	7.41	7.423	8.8564	7.8824	8.0524	7.569	8.73	8.1112	7.5568	7.5982	8.4658
IFT80	8.528	8.6655	8.5363	8.0204	7.8874	7.9751	7.9465	8.8072	8.4167	8.4027	8.6062	7.8614	7.2875	8.1265	8.1116	8.9974	7.8872	8.5276	7.6326	8.4438	8.4869	8.2233	8.5616	7.9511	8.4944	8.1416	7.851	7.4023	7.9499	8.3749	8.8029	9.164	7.7575	8.4462	8.4202	8.4874	8.2847	8.7413	8.6763	7.7139	8.3058	8.3438	8.6245	7.7207	7.8527	7.6306	7.7386	8.1522	8.6331
FBRS	10.4817	10.4606	10.5061	10.9349	10.2423	11.4307	10.3386	10.8937	10.6738	9.9731	9.9525	10.8321	11.1729	10.4592	12.8749	10.7192	10.5466	10.3309	10.6372	10.3564	10.9865	9.8222	10.2791	9.5861	9.9237	9.2828	10.7266	10.3721	10.5329	10.4629	10.2808	10.346	9.9102	9.6503	9.9066	9.9332	11.0831	10.5139	9.3729	10.0321	10.8036	10.3581	11.1541	10.1428	9.9038	10.3892	10.1827	10.8316	10.0656
ZNF414	8.1711	7.725	7.0306	7.484	7.4349	7.2353	7.8367	7.0693	6.7365	6.1912	7.1663	7.4241	7.4488	8.0856	6.9816	7.4379	7.1484	7.3257	8.0636	8.0755	7.4665	7.4404	7.8332	7.3349	7.4326	8.0966	7.1703	7.78	7.4071	7.9858	6.9978	7.0604	7.8023	7.6301	6.7841	8.0675	7.9146	7.6816	7.6413	6.7338	7.3975	7.4064	6.2066	7.1448	7.2179	7.6043	6.7792	7.5248	7.5604
IFT88	8.2962	8.9066	8.8136	7.9856	7.869	7.8413	7.7907	9.0849	8.5555	9.0231	8.6635	8.8799	8.432	7.7972	8.8339	9.0763	8.623	8.81	8.2939	9.2941	9.145	8.0111	7.7385	6.6969	8.2379	8.3248	8.2051	8.1152	8.1791	8.3174	9.3701	8.3103	8.8679	8.2508	9.0332	8.5083	7.4546	8.3147	8.5611	8.4241	8.6811	8.5032	8.8157	7.8153	7.7779	8.2359	8.2149	8.3638	9.0944
IL10RA	8.1143	6.2811	7.2416	9.078	8.883	9.5964	8.9533	6.7291	7.0786	7.0177	5.9807	9.2669	7.3211	8.7452	6.7039	9.2335	8.0231	8.3321	8.3956	7.8981	7.7586	7.9322	7.5981	7.5276	7.1639	8.5666	8.1465	6.4887	8.6706	6.7277	5.4678	7.4278	5.2069	7.3228	6.8081	7.9196	7.6142	6.9517	6.3639	7.5065	6.1586	7.7377	6.6836	8.144	5.7387	7.7394	7.4894	8.1393	7.6935
POU5F1B	7.7027	7.7262	8.1239	7.7414	7.8136	6.722	7.2931	9.866	7.6071	2.9169	7.866	8.2645	7.405	5.9801	6.4268	8.4106	8.2174	4.5071	7.4151	7.4604	7.9518	7.8198	9.4353	6.1461	5.337	8.3399	7.2103	7.4179	8.364	9.1711	7.3785	7.356	2.6325	6.1818	8.2022	6.0835	4.4089	6.8585	7.3919	3.4039	7.4207	4.9099	6.481	3.1689	4.5362	5.6075	6.9305	7.4082	7.3318
SP1	11.0639	11.3872	10.8843	11.2797	11.5466	10.9065	11.1124	11.0517	11.0167	11.3171	10.9617	11.0628	11.4113	11.1462	11.3668	11.3368	10.8672	11.134	10.9438	11.0352	11.2687	10.9754	11.1894	10.5969	10.8043	10.1884	11.0765	11.2166	11.4095	10.911	10.9817	11.7542	10.6942	10.5869	10.5177	10.7479	11.6871	11.4176	10.1873	11.4208	11.1034	11.8462	11.2877	11.5905	11.7113	11.5126	11.2281	11.1489	11.2053
SLC27A4	9.7664	10.6044	10.0455	10.3949	10.407	10.4431	9.9645	10.0243	9.7369	10.0905	9.5622	10.0001	10.1218	10.4	10.2015	10.2286	10.5936	10.3835	10.292	10.2412	10.0134	10.0102	10.4307	11.5753	9.9707	9.8137	9.9761	10.3684	10.2392	10.0431	10.5112	10.3452	11.185	10.1344	10.0602	10.3092	10.4095	10.5139	9.9795	10.9125	9.4553	9.6535	9.6347	9.9787	9.8937	10.3888	10.7592	10.1002	9.4456
SP2	9.5536	9.2579	9.1217	9.4358	8.4989	9.1378	9.7039	9.1649	9.1409	9.1175	9.5612	9.4731	9.392	9.4621	9.2899	9.357	9.47	9.0913	9.6401	8.963	9.6834	8.7132	9.4353	8.5951	9.0465	8.4794	9.2952	9.2088	9.3796	9.1362	8.7113	9.3129	9.1338	9.1831	8.5414	8.9744	9.6106	9.0243	8.1982	9.1163	9.0421	9.5743	8.7752	9.5777	9.009	9.4938	9.1276	9.3691	8.8216
OLA1	11.3433	10.8573	11.7864	11.048	11.3304	10.6986	11.8033	11.5731	11.5689	11.815	12.5027	11.1542	10.9674	10.9033	11.2834	11.1026	11.2827	11.4324	11.1522	11.2522	11.0139	11.8449	10.98	11.8754	11.9932	12.4752	11.6996	11.3704	11.3892	11.9032	11.2915	11.3274	11.8425	12.1635	11.69	11.6465	10.9114	11.0725	12.4409	10.914	12.2617	11.5382	10.9625	11.2874	11.3512	10.9621	11.2026	11.8229	11.7348
CNTF	2.7661	2.7759	2.2966	4.6813	3.8476	2.6407	2.9245	2.933	2.4054	3.9531	2.0202	3.3303	3.0884	2.8381	4.1265	3.0098	2.5861	2.2824	3.254	2.6326	3.4353	1.8229	2.5884	2.5311	2.5428	1.964	3.2733	2.4662	3.8602	2.9095	3.4268	3.8079	1.7502	2.824	2.7122	3.1912	2.9029	2.3437	1.6384	2.4523	2.6861	4.5554	2.698	3.0346	3.7027	2.7027	3.1857	2.4653	3.0113
MCM10	7.3271	7.72	9.0765	6.8297	8.2113	6.892	8.9277	7.5626	7.9766	8.9792	8.6249	8.0476	8.4173	7.3412	8.6299	7.9715	8.3077	6.7387	7.8693	8.103	7.2285	8.9916	8.1913	8.5807	7.9017	7.6968	8.5243	7.1983	8.6488	7.7622	8.9711	9.3951	8.7806	8.7382	7.069	7.8192	8.4189	7.0713	8.5367	5.6312	6.2499	9.1763	7.9367	8.8362	8.569	8.2022	8.3442	8.2317	8.4489
PDIA5	9.2419	9.4207	9.3253	9.4177	9.3488	9.2042	9.1379	9.721	9.7795	9.9883	10.1361	9.0923	9.3064	9.8522	10.029	9.5828	9.4263	10.104	9.857	9.3344	9.832	9.8396	9.9133	8.9269	9.2517	9.8114	9.315	9.7487	9.7601	8.7766	9.5531	9.4729	10.0299	9.3408	9.3642	9.6363	8.91	9.7686	9.3636	9.664	8.7338	10.0564	9.5372	9.9544	8.7993	10.0574	10.0381	9.0253	9.3758
SP4	7.537	6.4475	7.669	6.6553	6.6472	6.7304	7.0581	5.8709	7.3847	6.239	6.436	7.405	6.537	6.9687	6.0061	6.9697	6.9154	7.6614	6.2577	6.2559	6.8343	6.375	7.4019	5.8885	7.2804	7.2235	6.9852	5.6161	6.5188	7.1536	6.9038	7.284	5.5504	6.3554	6.8608	6.9494	7.9653	7.6527	7.0562	6.943	7.5159	6.9895	7.8613	7.3145	7.01	7.1316	6.4852	6.6098	6.8552
TMEM38B	8.5537	6.809	8.8782	8.801	7.4768	8.0017	9.2502	8.9734	9.3024	8.7069	9.4626	9.7006	8.691	8.4654	9.6843	9.2399	9.5837	8.7253	8.7951	8.5808	9.0495	8.6188	8.5907	10.363	8.5151	9.71	9.3605	8.3091	7.7677	9.245	8.363	8.8089	8.5507	8.8598	10.4021	8.7298	9.7582	8.1691	10.5597	9.5382	8.2638	8.9213	9.4317	7.341	9.6347	7.964	7.7319	8.5208	9.1745
THUMPD3	9.8444	9.711	10.0209	9.8271	9.7702	9.8409	9.5298	9.7583	9.9142	10.202	10.1256	9.1601	10.3626	9.7248	9.788	9.5977	10.0062	10.0212	9.7022	10.6556	9.4087	10.0069	9.7111	9.8748	10.0555	10.0798	9.7879	9.8786	9.965	9.8907	9.9806	10.2853	9.8902	10.5648	10.0979	9.9435	9.5733	9.7206	10.3214	8.9641	10.0436	9.6505	10.2468	9.8098	10.5022	9.9301	10.1939	9.7334	9.8543
SP5	9.6383	7.2921	8.1171	5.1507	8.1108	6.8588	7.1956	8.0277	7.7837	6.9138	8.3866	7.7857	7.3483	8.7075	4.7758	6.4858	6.7641	8.5448	9.6571	10.1104	5.5576	7.4174	9.4099	6.6816	7.7643	8.1219	7.0201	8.2655	7.5895	7.6149	8.3081	7.6327	7.8356	4.6864	2.2333	6.4234	9.9835	9.1012	6.8536	6.0058	8.8163	9.7513	8.2283	4.1897	2.6619	7.8788	6.9125	7.8019	6.4122
ATG4C	7.2189	7.1656	6.7377	7.2068	7.2318	7.3189	7.3211	6.7064	7.5995	7.5651	7.8147	7.1711	7.1008	7.2451	7.2625	7.3393	7.3532	6.8212	7.2985	6.8831	7.5543	7.726	7.1405	7.4436	7.5794	7.5181	7.1069	7.2521	7.4036	6.8477	7.2677	6.9976	7.6167	7.7115	7.3808	7.9368	7.3	7.3757	7.8605	7.6917	7.0176	7.7294	7.0028	7.5881	7.2645	7.4461	7.6064	7.4286	7.9416
ATG4B	10.4501	10.0887	10.6054	9.8526	10.1808	10.0394	10.6068	10.8219	9.9655	9.3471	9.6949	9.9018	10.27	10.0282	10.03	10.1248	10.1468	9.9651	9.8661	9.9603	9.6879	10.2136	10.0312	10.159	9.7872	10.6975	10.6686	9.9226	9.8655	10.5136	9.703	10.2857	9.7634	10.2267	9.9897	9.8575	9.3238	9.9044	10.0438	9.2586	10.0482	9.7236	9.7736	9.1011	9.8027	9.6076	9.6715	9.7665	9.3552
ATG4A	8.2557	8.0295	8.2532	8.383	8.9386	8.4109	8.6095	7.8244	9.0717	8.2206	8.1406	7.9346	7.9431	7.8597	8.1417	8.3813	7.9266	7.4859	8.1912	8.7674	8.1124	8.3659	8.3976	9.3269	8.1629	8.8752	8.1684	9.1182	8.0649	7.5603	8.1512	8.1892	7.4394	9.028	8.018	7.8951	8.1301	7.1665	7.6183	8.6725	8.2697	7.3747	7.3895	8.1311	7.8848	7.9767	7.683	7.7835	8.6227
THUMPD2	8.018	7.6998	8.207	7.2787	7.8459	7.3067	7.694	7.6526	7.937	8.0483	8.4041	7.2419	7.1503	7.601	7.18	7.8278	7.6232	7.7579	7.2652	8.1233	7.0634	7.5254	7.4183	7.9201	7.7907	8.3226	8.1652	7.1813	7.5679	8.2002	7.7996	8.3359	7.5455	7.4811	7.6269	7.7663	8.5306	7.7852	8.1318	7.0924	8.0927	7.6697	7.501	7.6316	7.6273	7.1615	7.4355	7.8092	7.9416
LOC441208	6.8164	6.2811	6.064	7.0335	5.893	6.3158	5.8427	6.3917	5.962	5.525	5.5499	6.0192	7.1008	5.7847	6.3529	6.4279	6.7513	6.8026	6.842	6.7844	6.2422	5.4311	6.6513	5.1544	4.7193	6.6387	7.1888	5.5384	6.4259	6.2204	5.0727	6.3255	4.8048	4.1887	5.3173	7.4868	6.9429	7.2118	5.6014	6.0758	5.9761	6.3219	5.3722	5.9737	6.2318	6.0205	5.5566	5.2596	5.0606
ATG4D	8.6816	9.4022	8.757	8.9184	8.7314	8.7869	9.3113	9.4297	8.6095	8.6703	8.9279	9.1505	9.1808	9.2434	9.6545	9.1653	9.111	8.7093	9.3189	8.8647	9.2065	8.8988	9.1578	8.8809	8.9745	9.7681	8.879	9.1685	8.8116	9.5773	8.8666	9.2896	10.3527	9.5492	8.6001	9.2809	9.0863	8.8385	9.0091	8.8591	9.1358	8.6385	7.5018	8.4829	8.4363	8.8592	9.1231	8.7872	8.8226
MPHOSPH8	9.9749	10.0304	10.3772	9.8168	9.5979	9.3973	9.5605	10.2008	9.9771	9.8809	9.984	10.0868	10.0916	9.2555	10.9579	10.8031	9.3937	9.2701	9.4031	10.284	10.5905	9.0451	9.6273	9.0169	9.316	9.3602	10.0172	9.4754	9.6954	10.096	9.899	9.9612	9.5794	8.3083	9.3304	9.3248	9.4179	9.7928	8.8525	9.7109	10.1032	9.2393	10.3716	9.7419	9.1633	9.7645	9.4904	9.4494	9.8607
CFH	9.6383	6.4107	7.4766	10.1151	9.1441	10.1996	9.4871	6.7736	8.8433	8.0879	7.3075	9.2963	7.6021	7.9665	7.0842	10.4494	8.4414	7.4183	8.7109	8.6194	9.2957	8.8963	8.4701	7.6111	7.9089	9.1016	8.429	4.8735	9.621	7.6428	5.9947	8.1023	6.708	8.4734	9.4344	7.9436	8.1927	6.3397	8.7214	8.0283	8.5103	7.2522	8.2187	8.541	7.561	8.2911	8.8773	9.4459	10.6075
CFI	8.6764	7.5503	6.7001	7.484	7.5853	8.505	8.1651	7.3735	7.952	6.9235	6.7202	8.2692	6.8571	8.6578	6.3392	9.3953	7.9094	6.905	9.7609	9.3802	7.4975	9.5717	8.4464	7.8903	7.4854	8.1589	6.4745	10.2676	8.3711	7.7287	8.7431	8.8583	6.778	6.8948	9.0584	8.7973	8.5263	8.5269	8.2188	8.2951	8.0632	7.5892	10.2575	7.818	10.427	9.446	6.6101	8.0405	7.7538
PNP	10.8113	11.4416	10.8145	11.045	11.569	11.5471	11.2115	10.2389	11.02	11.8097	11.7916	10.3397	10.2309	10.8005	10.596	10.5877	11.4265	10.7557	11.7608	12.1186	10.1872	11.947	11.7489	12.3063	11.4819	11.711	11.3991	11.4998	11.5645	10.6364	12.0722	11.1133	11.9928	12.5635	11.6549	11.0303	11.5613	10.559	11.8893	10.993	10.3712	11.3097	10.2843	11.9265	11.3937	11.4195	11.2939	10.8661	11.3613
ANKFY1	10.106	10.7058	9.6746	10.3885	9.8405	9.873	10.171	9.5452	9.6923	10.5017	8.908	10.1341	9.6436	10.5823	9.8162	9.8067	9.5	10.2746	10.4899	9.6715	10.0487	10.2901	9.7053	10.5507	10.1972	9.6418	9.7196	10.4718	9.8862	9.2818	10.0423	10.4915	9.5901	9.6863	9.5368	9.5595	9.9044	10.5458	8.9937	10.5191	10.1319	10.2258	10.4915	10.4159	10.6732	10.7099	10.3386	10.0411	9.9207
CFB	12.2646	10.5018	10.5984	12.1638	10.955	9.9754	11.015	11.7106	9.9544	12.2461	10.0481	11.5185	11.7065	11.355	11.593	11.1354	11.6873	9.5681	13.4874	11.5122	11.2945	12.2227	11.46	10.6788	11.1719	12.3175	11.7118	12.6294	12.3827	10.824	11.3875	10.3779	11.2589	11.3479	10.8575	11.0223	8.818	10.3701	12.578	10.8258	11.2801	10.727	12.3059	12.7646	9.6587	12.4244	10.5269	12.4522	11.2944
MLLT4	11.8952	11.5065	12.2068	11.9007	11.6077	11.3267	11.4006	11.5893	11.9879	11.4694	11.3149	11.8335	11.7425	11.6185	12.1998	11.4739	10.9682	11.4961	11.2743	10.3241	11.8727	11.13	11.3866	10.5422	11.3131	10.4376	11.574	11.2566	11.1537	11.6159	11.5693	12.7522	10.7913	10.8965	10.6256	10.9448	10.8574	11.6944	10.5853	11.6609	12.7046	12.1327	12.1415	11.4192	11.9471	11.5982	11.3167	11.8161	11.2136
CREBBP	11.2186	10.5142	10.9272	11.347	10.7559	11.1998	10.7609	10.7092	11.5197	10.1237	10.1328	11.3616	11.4453	11.0545	11.0445	10.8017	10.3555	10.5642	10.7948	10.3478	11.1379	10.0381	10.8896	9.3814	10.4371	9.4547	10.8436	10.2635	10.9772	10.9701	10.0567	11.0541	9.5091	9.8403	9.9024	10.4423	10.9402	11.3093	9.4058	10.7095	11.478	10.9922	11.9034	11.1454	11.1315	11.2651	10.6389	10.4779	10.1944
PNN	11.314	11.2656	11.3451	10.7841	10.727	10.0553	11.1366	11.1462	11.2919	11.3577	11.0371	10.3477	10.7196	10.6932	11.13	11.0001	10.6378	10.6255	10.5233	10.9783	10.9947	10.736	10.858	10.8004	10.6622	9.8833	11.2759	10.2448	11.3624	11.755	11.0876	11.6871	9.9369	10.3451	10.2683	10.3006	10.2213	11.2064	9.6273	10.2369	11.0029	11.3162	10.5256	10.9855	11.1933	10.9541	10.9511	11.4406	10.4627
ATP6V0E1	11.6527	11.1092	10.9762	11.2019	11.9862	12.2964	11.131	11.484	11.199	11.1761	11.3963	11.6761	11.0077	11.5176	11.3564	11.7734	11.5602	11.4185	11.6821	11.9313	11.4719	11.964	11.7198	12.1674	11.5947	12.3382	11.0018	11.7172	11.416	11.4884	11.6107	11.2551	11.4823	12.415	11.6086	11.7087	11.9847	11.187	12.5989	11.6019	11.7229	10.6452	10.7127	11.381	11.042	11.1788	11.3551	11.7537	11.7934
ATP6V0E2	9.8213	9.8512	10.8717	8.4624	7.9111	9.7631	9.3224	10.3833	9.0831	7.9514	8.9368	9.6223	9.9847	9.7507	9.5659	8.5904	9.4875	8.567	8.7907	8.9237	9.5656	8.9004	9.8177	8.3669	9.612	10.7008	8.7149	10.3897	8.2906	10.1894	8.9601	8.4647	8.5742	7.7115	8.4679	9.1747	9.6941	9.7592	7.7373	8.4973	8.7874	5.7163	9.1443	7.7148	8.6887	8.0384	7.6937	8.9613	7.7219
RNF128	11.8656	10.6758	11.0859	10.677	10.4541	11.196	11.3352	10.9207	12.3191	11.2366	12.6826	10.6509	10.992	10.8291	10.1992	11.119	10.5976	10.2143	10.7937	12.301	10.1356	10.5059	11.5129	10.1111	10.7348	10.1686	10.092	11.3461	10.9696	11.8583	11.3869	9.7219	9.8634	8.0538	10.4075	10.2178	11.6015	9.4617	11.0735	10.5872	12.0136	10.5691	10.9901	10.467	10.5423	10.2244	9.5971	11.2901	11.6578
CFP	5.3452	4.7328	3.311	5.482	6.1216	6.4405	5.6791	3.8902	3.9525	3.2001	3.5482	4.9491	3.982	5.4813	3.9413	6.2471	5.5739	4.4761	5.9362	5.3066	4.6133	4.3391	4.6802	5.0143	4.6745	5.7981	5.053	3.3838	5.1915	4.6296	3.6381	4.4089	2.3938	3.6427	4.9362	4.7932	2.084	2.8306	4.2451	3.4039	2.5027	5.2879	3.3897	4.3766	1.6872	4.0381	3.4084	4.6934	3.5354
AAAS	9.8322	9.9685	9.4565	9.577	9.8456	9.3029	10.0844	9.7323	9.4388	9.5452	9.863	9.4731	9.6111	9.9334	9.7912	9.3037	9.7248	9.6051	10.4366	9.7686	9.6081	9.9406	10.2445	9.5463	9.766	9.4705	9.3874	9.9734	10.1382	9.5742	9.4974	9.8401	10.1656	9.6886	9.4247	9.6151	10.3462	9.9302	9.3957	9.4367	9.3104	10.7836	8.9586	9.7412	9.7854	10.1789	10.3043	10.1979	9.7944
ZNF394	9.3377	9.1581	9.2328	8.6924	8.7541	9.0178	8.4663	9.4122	9.0003	8.3709	8.4822	8.803	9.1603	8.505	9.0978	8.8469	9.1687	9.0432	8.9354	8.5791	8.8782	8.7642	8.777	8.3451	8.6741	9.221	8.6892	9.1182	8.4406	9.6505	9.4325	9.1761	8.7945	8.3163	9.3366	9.427	9.7947	8.8882	9.2164	9.303	8.8176	8.2706	8.6518	8.3681	8.4384	8.4267	8.3077	8.6604	8.9283
SIDT1	7.7626	7.8307	5.4676	9.0341	5.2516	7.9839	7.3667	6.2521	7.7064	8.8622	3.8831	8.4084	6.2037	9.6768	7.9215	6.5551	8.6018	10.4098	6.143	6.9041	8.8464	6.8803	7.5129	9.675	7.2617	6.4442	7.5402	7.0285	7.2533	7.8558	7.9482	9.4808	8.722	4.3846	7.2199	8.358	8.8335	10.5309	5.3995	9.0708	6.8258	10.1109	8.1418	9.2962	7.005	8.5924	8.1573	6.683	6.9337
SIDT2	9.5295	9.3328	8.8577	10.0721	9.3172	9.9865	8.9638	8.9166	8.6218	8.7942	8.5024	9.718	9.062	10.1188	9.1339	9.828	9.2639	10.3502	9.7163	9.387	9.6951	8.3051	9.4789	9.9387	9.0859	8.5514	9.1972	9.4951	9.3154	9.0661	8.6359	8.8428	9.387	8.4734	9.1434	9.4754	10.0419	10.5363	8.5716	10.732	9.0784	10.3709	9.0929	9.343	9.1415	9.7732	9.6801	8.9396	9.0132
TAF8	8.8067	8.4289	8.5539	9.115	8.6597	8.5593	9.0401	8.8265	9.0158	8.5922	8.6869	9.3373	8.8049	8.885	8.8314	8.5955	8.5856	8.4563	8.8153	8.4312	8.4935	8.7627	9.0326	8.6013	8.895	8.3865	9.0065	8.1329	8.4841	8.9261	8.7402	9.0091	8.6423	8.1888	8.1175	8.5536	8.9196	8.6139	8.3716	8.6173	9.0151	9.3375	8.8379	8.4204	8.491	9.1295	8.3442	9.0881	8.5452
SIX4	4.6815	2.7759	2.6986	4.3519	4.027	4.6072	6.5032	3.0339	4.5591	3.0654	2.4815	4.2567	3.2128	4.8419	3.0661	3.4196	4.4695	0.9754	3.1844	3.2734	3.6467	4.4938	3.8118	6.0528	3.6628	3.3487	3.6023	0.515	4.1162	7.3662	4.0972	3.9265	2.6325	4.6864	4.5368	1.1124	3.9615	2.0204	3.9322	2.8855	5.7559	2.7508	3.5209	5.3711	2.1866	3.8671	3.4756	7.1064	5.9862
LOC283070	8.2534	9.4942	8.1868	10.0468	9.6621	8.5747	7.8624	9.7067	8.8217	6.7911	8.4965	8.7233	9.2793	9.9541	6.9771	10.7827	8.7477	5.5513	7.5784	7.1573	8.3038	7.802	8.381	6.5858	9.7693	5.6806	7.4664	7.6627	8.3387	8.9742	8.8649	8.866	3.5698	7.3504	6.7901	9.03	5.9545	8.2678	8.1126	7.8874	8.751	6.7959	9.5886	7.3221	9.4774	9.2309	8.6176	8.3884	6.8914
MR1	7.0182	6.6396	7	6.7305	7.2713	6.9716	6.6355	5.2501	6.1116	6.6334	6.6116	7.1528	5.6495	6.722	5.6412	7.2078	6.2016	6.4185	7.3511	7.6342	6.6626	7.4556	7.5836	7.4796	7.9471	6.8829	5.826	7.9473	6.2278	5.506	6.4161	5.2985	3.6261	7.0899	6.9766	6.6982	6.3091	6.748	4.5997	6.4152	7.7726	5.6473	7.7653	5.4839	4.2635	7.1578	5.9833	5.697	6.8029
WASH3P	9.4123	8.566	9.4409	8.8149	8.6614	7.9423	8.577	9.4741	7.9244	7.4139	8.2581	8.0075	8.4554	8.3747	7.8553	9.0112	7.9238	8.2008	9.202	8.3279	8.7308	8.1125	8.9148	8.0243	8.8766	8.8944	8.5976	8.8683	8.719	9.0626	9.5424	8.982	7.3751	8.0466	7.4046	8.5625	8.396	8.7464	8.0334	7.6372	8.4041	7.7947	8.2427	7.2402	7.4772	8.0344	7.7007	8.9366	8.1857
CNPY4	7.2777	6.7805	7.5786	7.483	7.5024	7.9659	7.6357	6.9709	7.2213	6.1585	6.1661	6.8973	6.6031	7.0909	6.1706	8.2391	7.2567	5.8819	7.0906	6.5639	8.0718	6.9354	7.2726	6.1453	6.8535	7.2785	7.0062	6.7865	7.0812	7.0901	6.6655	6.2399	6.2779	6.9679	7.432	5.7669	5.8231	5.3118	6.8792	6.1556	6.9349	6.3219	6.8793	6.8561	6.8189	7.3092	7.5412	7.6273	8.3113
CNPY3	10.9511	9.9748	10.743	10.314	9.9227	10.0986	10.6543	10.5591	10.4355	9.9434	10.1124	10.8061	10.2907	10.7187	10.6029	10.8651	10.4338	10.4876	10.4962	10.4212	10.235	10.6085	10.5088	10.7995	10.1122	11.468	10.9449	9.9442	10.3674	10.5148	9.6066	10.7659	10.7251	9.9539	10.5568	10.3592	10.6122	11.1638	10.9108	10.1528	10.2192	10.5991	10.1689	10.0825	9.4944	10.4033	9.9201	11.0142	10.4243
CNPY2	11.0439	10.4508	10.4356	10.1387	10.512	9.932	11.37	10.7258	10.6104	10.3415	10.9848	10.3804	10.3896	10.4305	10.4777	10.3938	10.6443	10.4876	11.2716	10.7185	10.7606	11.1861	10.9412	11.32	10.7077	10.7937	10.6442	11.2752	10.8651	10.7557	10.9887	10.3775	11.1147	10.7202	10.7873	10.5094	11.305	10.8529	11.0084	9.7043	10.5136	11.2145	10.5231	10.4012	10.5466	10.4507	10.9096	11.2966	10.8835
SYNJ1	7.6968	7.209	7.1044	8.1671	7.1958	7.7205	7.335	7.3345	7.1668	7.7953	6.5024	7.9077	7.4843	7.2911	7.7629	7.5843	7.5436	6.9166	6.8588	7.5632	7.6827	6.9779	6.699	6.9031	7.2233	6.5069	7.9545	7.1468	7.527	6.8332	6.959	8.2493	6.3797	7.2154	6.8434	7.7469	7.1213	7.2701	6.3639	7.357	7.5025	6.9278	8.0167	7.7292	7.7484	7.4552	7.1876	7.4889	6.8985
HMG20A	10.0084	9.18	9.3299	8.6999	9.5362	9.3354	9.883	9.5051	10.0121	9.5749	9.7599	9.4666	9.456	7.9085	9.0637	9.2762	9.6088	9.6758	9.4418	10.2689	9.274	9.7641	9.5615	9.8372	9.8583	9.1429	9.2994	9.1685	9.4655	9.9595	9.5076	9.4872	9.2999	7.8752	9.3682	9.4854	9.3927	9.6436	9.6157	9.6271	9.7507	9.706	9.9844	9.6292	9.4881	9.9447	9.7397	10.312	9.4638
HMG20B	10.0577	10.6944	9.9793	10.4029	10.4912	10.5663	10.2332	10.3592	9.7398	9.3252	10.1899	9.9515	9.7849	10.9944	10.286	10.0966	9.9414	10.855	10.0651	10.1234	9.9096	10.4091	10.2644	10.7511	9.9805	10.7008	9.9154	10.2726	9.8968	10.5931	9.8328	10.2947	11.2744	9.9926	10.3872	10.9135	11.0064	11.0108	10.5136	10.2975	9.9087	11.1078	9.2686	10.2756	9.6524	10.4431	10.2327	10.5218	10.4585
PHOSPHO2	6.4601	5.8767	6.3816	6.227	6.4923	5.8673	5.7054	6.8532	6.506	6.108	7.6921	6.2302	6.3904	5.8803	6.2056	6.672	6.8687	6.6754	5.1723	6.6288	6.0067	7.0743	5.8339	6.3577	5.8906	7.5569	6.1258	5.7452	5.6446	7.4604	6.6684	6.1987	4.7551	6.6575	6.8081	6.2797	6.3287	6.3029	7.9064	6.3293	6.789	5.6832	6.2684	5.7994	6.3883	6.0528	5.5284	6.2629	5.8748
AAGAB	10.404	10.0731	9.8393	9.4724	10.2483	10.0693	10.5828	10.252	10.3716	10.8291	10.2198	9.9262	10.3012	10.2419	10.0545	9.9887	10.4253	10.1097	10.3013	10.4867	9.7812	11.0267	10.3145	10.8854	10.3302	10.8206	10.2263	10.3907	10.4226	10.1041	10.2822	10.3952	10.4537	11.01	10.6146	10.0035	10.3676	9.7048	10.3509	10.4437	9.8608	10.0459	10.7398	10.1763	9.9647	10.3653	10.3009	10.0325	10.4902
C4orf19	9.0626	9.2406	8.207	9.1334	7.2003	9.034	8.2902	8.9986	7.8168	10.1561	7.8202	8.9011	9.0895	9.6908	9.3252	8.3705	9.4846	9.9813	9.4829	9.2367	9.312	9.1547	9.3217	8.8772	9.4247	9.0786	8.7485	9.6177	8.152	8.1515	9.3183	9.3253	9.1414	9.8366	9.5123	10.1165	8.9327	9.9181	8.9662	10.1005	8.5606	9.3744	9.2998	9.9932	9.0994	9.4361	8.729	8.4244	8.4988
SLC7A6OS	8.3281	7.066	8.1419	8.3401	7.8809	8.1303	7.7295	7.9101	8.2537	7.769	7.4418	8.2537	8.3089	7.5702	7.5943	8.0438	8.0815	7.764	7.6686	7.688	7.939	8.0411	7.8148	8.4826	7.7381	8.0564	8.2958	7.5049	7.785	7.6517	7.4444	7.5391	7.686	7.8848	8.5494	7.3194	7.5856	7.9868	7.966	7.2709	7.8117	7.5691	9.4478	7.4271	7.6227	7.7966	7.7701	7.9052	7.8038
C3orf75	8.6208	8.7731	8.0883	8.3783	8.5989	8.6395	8.5297	8.7056	8.4132	8.536	8.9854	8.3929	8.9299	8.6245	8.3568	8.5839	8.8758	8.8392	9.1111	9.2921	8.4797	9.5647	8.922	9.6307	9.3151	10.0246	8.5291	8.7468	8.7398	8.5071	8.9303	7.4396	9.6768	9.4981	9.2115	8.9096	8.818	8.7836	9.6663	8.482	8.3638	8.8918	8.2427	8.4828	8.266	8.9989	8.8726	8.7522	8.5878
C4orf10	7.9272	6.8669	7.3519	8.1972	6.5844	8.0127	6.9668	7.1967	6.5054	7.4433	6.6806	7.1516	7.6845	7.6244	6.7128	7.1811	7.7754	7.8177	7.2671	6.9189	7.5564	7.2619	7.3159	7.2196	7.6122	8.0221	7.2843	6.8935	7.5176	8.2844	7.1101	7.1686	7.5242	7.6716	7.7929	7.6003	6.2983	7.8712	6.8762	7.2385	7.5805	7.0276	6.692	7.3847	6.6675	7.2884	7.4401	6.9131	6.9517
C3orf71	4.5976	3.7504	4.5271	4.4648	4.5123	4.503	4.2039	5.4459	4.3339	4.0497	4.3475	3.7256	5.216	4.5325	3.8291	5.0784	4.8034	4.4802	5.1586	4.6856	4.509	4.3822	4.3485	4.1726	5.0071	5.8614	3.3655	4.0526	4.4753	4.5163	4.6044	3.0285	3.7362	4.5865	4.0283	4.8524	4.8072	4.2087	5.8521	3.7845	4.844	4.1205	4.5567	2.9538	4.0124	4.2576	3.4112	3.9725	4.479
C3orf70	7.8223	7.3385	8.2532	7.4263	6.9742	8.74	7.7397	6.3434	6.0665	8.1926	7.7784	7.3856	7.5393	8.1895	7.1488	7.788	6.3704	9.4078	7.9238	7.4816	8.167	6.5116	6.1894	7.9201	7.9658	6.6733	6.6975	8.1764	6.8857	7.3046	7.4848	7.8392	8.3353	7.6107	6.8722	8.0101	8.5639	9.6111	6.5785	9.2691	7.3457	9.5166	6.8798	8.161	6.2821	5.1658	4.9945	7.7798	7.5694
ZFP82	3.8619	2.4294	4.386	4.3519	4.6234	5.1359	6.1852	4.4239	3.3744	2.7512	1.8266	4.3558	2.1644	3.921	5.1828	3.7383	3.3412	2.7649	3.0342	6.2559	3.5449	6.5189	5.5213	2.1032	2.9705	5.1029	2.8464	1.1935	3.4336	2.7543	2.5021	2.5782	6.5926	3.2985	4.7991	2.639	2.2569	1.0136	3.3193	3.7845	5.865	2.4601	3.1674	3.7678	3.1688	5.0426	2.8226	3.8075	4.6848
CHFR	9.2861	8.3567	5.8744	9.1234	9.4344	8.9708	8.6432	9.324	6.7015	6.3875	8.5563	9.5596	8.963	9.5885	8.7991	8.7047	7.6055	6.0386	9.7215	9.6192	7.5706	8.4496	8.4897	6.1227	9.1935	7.5407	7.213	10.2039	7.4481	7.5892	6.5657	8.7047	8.6694	8.0633	8.6011	6.0586	6.5359	6.7818	7.7796	8.1694	9.5267	5.6355	8.8659	6.7586	9.2532	8.313	8.5876	7.6997	8.2288
EFHA1	9.6695	10.6918	10.4227	9.7269	9.5823	9.519	9.9163	9.9301	10.1547	10.6182	10.7373	10.2171	9.7955	9.7487	10.5317	10.6151	10.1308	9.6033	9.8661	11.1115	10.3885	9.9999	10.003	9.8268	10.1101	10.5531	10.0772	10.0242	9.5058	9.7521	10.712	9.7519	11.071	10.8578	11.1027	9.8755	10.2049	9.1832	10.5506	9.9855	9.5603	9.1116	10.5163	9.7198	9.396	9.7796	9.6884	10.077	10.875
GPR75	4.0421	4.636	4.1273	3.4209	3.8983	2.9528	4.9655	4.3078	3.7843	2.3491	3.4167	3.3303	3.9003	3.6653	4.5554	3.6898	3.3412	3.8606	3.811	3.9359	4.2746	3.6383	4.3451	3.1197	3.1115	1.964	4.3359	1.8375	4.4214	3.8101	3.3688	5.435	2.1076	2.5512	2.4925	2.9949	2.678	3.8832	1.8646	2.7551	3.6388	4.3962	3.1674	2.5966	3.3047	2.9963	2.7155	3.6213	1.4676
ZNF222	5.7612	5.1427	4.9316	5.2965	4.9171	5.0007	5.6172	4.832	6.4222	5.525	5.2357	5.5467	4.3016	5.0704	3.7876	4.7706	4.828	6.4508	5.7915	5.5261	5.0818	5.887	5.4433	3.8813	5.4869	4.6541	4.6524	5.3739	4.5016	6.7119	5.2055	4.9792	5.429	5.0365	5.52	6.0074	5.8267	5.5657	5.2869	5.3211	6.4799	5.3759	4.2067	5.7884	5.3719	5.5293	4.3745	5.0293	6.186
RFX7	9.3301	8.797	8.4892	8.4646	8.6843	8.0853	9.0939	7.2426	8.9453	8.917	9.0534	8.418	8.8396	8.3477	8.1904	8.3794	8.5379	8.5279	8.8718	9.067	8.0626	8.881	8.5032	8.1412	8.7543	8.5518	8.4445	8.4485	8.8677	9.2312	8.7488	8.8986	7.7808	8.6615	7.4164	8.2493	8.7813	8.3647	7.79	8.0528	8.7902	9.274	8.8582	8.8175	9.6307	9.1076	8.6214	9.0285	8.6776
NRXN3	9.7109	6.7416	8.8549	5.7513	8.53	7.7569	7.0746	5.229	6.2553	4.9682	9.5853	5.6544	5.5855	6.2013	3.5691	4.7319	4.2682	2.4189	8.8979	7.7018	6.0968	7.5182	8.4242	2.9247	8.7189	8.0838	3.4472	0.8938	6.9395	7.2218	5.7888	7.1712	3.2495	4.5296	7.4358	3.6577	2.678	3.8832	8.3624	2.0686	10.3707	3.5414	8.5914	4.9481	9.0994	7.5173	5.7179	8.0772	6.7005
RFX3	6.0293	5.1442	5.3988	5.4645	5.7387	4.4677	5.283	4.7248	5.474	6.0197	6.0926	5.6801	5.2645	5.2208	5.3839	5.4663	5.0744	5.9285	5.0406	5.2254	5.1354	6.46	6.121	5.3995	6.2291	5.0617	5.2537	5.3233	5.7578	6.9406	5.9558	6.2601	4.829	5.7199	5.3173	5.1168	6.2894	6.0601	4.8315	4.7654	5.9064	7.2791	6.6766	6.1719	5.8203	6.5309	5.8504	5.3016	6.077
VPS37D	4.3117	1.9725	2.6986	4.3895	4.982	4.8737	5.2638	3.3001	5.8492	3.5419	5.3838	3.6753	4.8727	4.4127	3.8665	3.0098	4.3038	3.7613	5.0985	3.8078	3.6467	4.403	2.5437	2.9247	3.4133	5.6669	6.8368	5.5115	3.3202	4.9842	4.0239	3.0184	5.5792	4.0416	6.1472	2.7677	5.412	2.1911	3.774	1.8302	3.309	4.1524	2.1677	4.1561	4.3287	3.9379	3.7714	4.5265	6.4022
APC	9.4507	9.4556	8.778	8.7993	8.2292	9.3132	8.7065	8.657	9.1463	9.6162	7.1816	9.3128	7.356	9.0565	9.7861	9.2451	8.6867	8.5298	7.9659	8.9593	9.6128	8.5552	8.8022	8.303	7.2272	7.642	8.4799	8.6698	9.1592	9.5545	8.7545	9.8339	8.0515	8.1377	7.7775	8.8956	9.6939	8.0382	5.9486	9.4085	7.7614	8.1259	8.8629	9.2914	7.1962	9.4292	8.3665	8.9482	9.4371
TMEM179B	9.2917	9.7422	9.4338	10.2912	10.0264	9.9106	9.9622	8.8195	9.5642	9.9057	9.4791	9.5013	9.7561	10.1904	9.2863	9.8788	10.469	10.6188	10.3553	9.877	9.5722	10.6444	10.1482	10.9231	9.795	10.9197	10.0016	9.9722	9.4935	9.3082	9.9175	8.818	10.5749	10.9778	10.9742	10.254	10.1783	10.6902	10.6431	9.0202	9.1677	9.9434	9.8851	10.1412	9.669	9.7627	9.9632	9.3467	9.8284
ABCE1	10.637	10.7706	10.8627	10.5263	10.587	10.4575	11.2378	10.9891	11.6947	11.6993	11.7862	11.0957	11.0101	10.6688	10.5635	10.8424	11.36	11.3529	10.6026	11.4693	10.3213	11.6493	11.0438	11.6552	11.2834	11.3082	11.2152	10.5291	11.2625	11.1728	11.3853	10.9022	11.3168	12.0278	11.8775	11.3634	10.9532	10.9325	11.6424	11.1774	10.892	11.3503	11.2788	11.3483	11.3262	10.9364	11.029	11.19	11.5353
UQCRC2	11.859	12.1662	11.979	12.3899	12.6967	13.2069	11.8188	12.0479	11.984	12.8649	13.117	11.5831	12.375	12.4064	12.1742	12.1386	12.5339	12.5391	12.5792	12.6575	12.6565	13.0819	12.2277	13.0704	13.549	12.72	12.5118	12.9693	12.069	11.9132	12.6128	11.9391	12.8186	13.6514	13.0104	12.5642	11.7713	12.0303	13	12.1329	12.5551	12.2136	13.0011	11.6757	12.151	12.5931	12.663	12.6249	12.7036
XPNPEP1	10.5857	10.901	10.3735	10.686	10.8636	10.6084	10.5673	10.8188	10.6757	11.3998	10.1805	10.0497	10.6352	10.9088	10.6556	10.6127	10.7391	10.5098	10.8212	10.7326	10.7034	9.8222	10.6456	11.1233	10.6986	10.4442	10.7901	11.2145	11.3074	10.0803	11.0054	11.011	10.9091	10.7149	10.1546	10.539	10.6373	10.3125	10.2742	11.0892	10.1653	11.4464	11.4708	11.5919	10.8165	11.2811	11.4524	10.5062	10.7945
TIGD4	4.6261	3.7473	5.6363	4.1029	2.992	3.7155	5.1642	4.6631	5.7153	3.818	4.9803	5.0512	4.2694	3.5936	4.2069	4.8246	5.1348	4.1231	5.5078	5.2747	4.0698	5.1251	3.5983	5.7481	4.6516	5.0824	4.5417	4.8087	4.5274	5.3248	4.8146	3.9924	4.0117	4.1533	4.6475	4.4152	3.8031	4.5806	5.3063	3.5683	4.7712	4.0492	4.5208	3.9358	4.5083	3.2401	1.3326	3.2448	4.6173
ZNHIT3	9.3437	9.198	9.5042	8.8622	8.6176	9.193	9.5804	9.4434	9.6102	8.8806	10.1343	8.8577	8.9648	8.9263	8.8106	9.2161	9.8915	9.5453	9.3588	9.1417	9.0311	9.5175	8.9588	9.2806	9.4328	9.621	9.5091	8.9868	8.8777	9.6333	9.3184	8.8848	10.0501	9.9143	9.5952	9.6492	8.9436	8.5712	10.5909	8.7807	9.2065	9.0004	8.8823	8.763	8.8131	9.0713	9.1822	9.2921	9.2137
GGCX	9.2163	8.0653	8.7982	8.4886	8.9027	8.8182	8.5136	8.4489	8.2431	8.9839	8.6193	8.3354	8.2479	8.4375	7.9714	8.8579	8.7701	8.4741	9.0153	8.584	8.6852	8.5179	8.9701	9.1484	8.8938	8.5849	8.8833	8.7162	8.7913	8.1964	8.7643	9.0071	8.8249	8.4966	8.6063	8.6212	8.2855	9.9204	8.5732	8.7016	8.4849	9.1865	9.0483	9.3483	9.0947	8.8858	8.6158	8.0651	8.4244
PAPLN	7.9576	5.4639	6.2833	8.5748	7.4843	8.2088	6.6938	7.6762	6.5589	4.93	4.5176	7.7159	6.5966	8.1463	5.4622	8.2806	7.5547	5.7457	7.1961	7.2547	7.0542	6.6096	7.4859	4.9896	5.9668	6.468	7.6775	4.4886	6.3412	6.2351	4.1325	6.4941	5.2789	5.0748	7.5578	4.9093	4.9145	5.2932	6.6561	5.6124	6.7019	6.8583	6.3547	6.4949	6.8132	6.2812	5.7988	8.4058	7.4913
ADNP	11.6801	10.6667	12.1999	11.5064	10.9316	11.0322	11.8669	11.8167	12.0786	10.8839	11.4366	11.5653	12.1622	11.0065	11.6915	10.7902	11.4719	11.0114	10.899	11.2794	11.5744	11.3648	11.6157	10.1345	11.198	11.1893	11.9632	11.0092	10.9655	12.433	11.6979	12.0034	10.1228	10.4834	11.2777	10.5996	11.4172	11.132	11.3778	10.7368	11.7457	10.9925	11.9433	10.278	12.062	10.9063	10.6986	11.5288	11.3154
TMEM218	7.7496	7.4929	7.5419	7.5602	7.9029	7.8554	7.9427	7.4712	7.6945	7.4139	8.3756	7.2886	7.3406	7.6101	6.7823	7.6492	8.0151	8.7302	8.3001	8.7944	7.068	8.7612	7.6954	8.7338	8.2243	8.8052	7.8305	7.4349	7.5109	7.3795	7.6704	6.9023	8.3521	8.7471	8.7055	8.2739	7.63	7.9309	8.6068	7.566	7.2645	7.6014	7.7554	7.4033	7.2222	7.6525	7.4771	6.9437	7.8154
STXBP6	8.7895	7.1434	7.4599	8.1232	9.2976	6.796	7.7671	6.9899	8.772	8.9886	7.4148	6.4287	7.0014	9.2828	7.1954	7.6523	8.5656	8.6527	8.8897	8.2984	7.5178	9.3827	9.3255	8.308	9.2053	8.4478	7.3725	8.5659	6.8807	7.6675	8.7084	7.4946	9.2129	9.975	9.2925	9.1276	9.3775	9.228	9.2279	9.2002	8.1839	8.9347	7.025	8.6508	9.4391	9.1539	8.4165	8.316	8.2624
KHDRBS1	12.1137	11.8962	11.9731	11.8325	11.9104	11.3771	11.8389	11.8692	12.304	12.2458	12.4266	11.9494	11.4428	12.0504	11.8002	11.9731	11.5889	12.1467	11.5969	11.5196	11.8797	11.6708	11.7732	11.5751	11.8582	11.4229	11.83	11.9185	12.1815	12.2303	12.0581	12.2437	11.9765	11.9438	11.7356	12.085	12.1336	11.8773	11.7838	11.7718	12.4005	12.5675	12.0728	12.1534	12.1667	12.1049	12.1788	12.1985	12.2156
RUNDC2C	4.4665	5.2766	5.7354	4.3836	4.4665	5.0818	4.4006	4.9817	4.0354	3.4723	4.0253	3.0928	3.5751	3.7039	4.5637	4.449	3.4455	4.2138	3.6652	4.5687	4.7374	4.0465	4.0622	3.1468	3.8587	2.938	5.3534	2.148	4.0104	4.233	4.2257	4.9588	0.5586	1.6824	3.5414	3.1399	2.5508	4.5181	2.5248	1.5444	3.9616	3.5858	4.1486	3.4163	3.5199	2.9346	3.3176	4.2547	3.3809
KHDRBS3	7.7722	7.9506	8.3505	9.0341	8.484	8.7745	8.3189	9.0908	8.4096	4.1858	7.9095	8.8334	8.958	8.2344	8.3755	7.6203	9.3666	8.5147	8.271	8.973	9.001	8.4887	8.0875	6.8628	8.3524	7.9909	9.066	8.3907	8.5421	8.7652	7.6059	7.9532	4.7551	8.2212	8.8237	7.4296	2.678	7.5466	8.339	4.9851	8.6706	7.5645	7.493	4.6668	8.5908	7.4613	7.0729	9.1382	9.2683
GGCT	10.3675	10.8453	11.0202	9.9447	10.327	9.5304	10.5162	11.5124	11.1376	10.5639	10.8594	10.4785	11.1312	10.6507	11.0596	11.2045	11.8471	10.5307	10.5946	10.2719	10.7052	10.5108	11.0625	10.3159	10.1376	11.2683	11.0035	11.2983	11.7498	10.8032	11.4765	10.5416	11.3981	10.3204	11.4065	11.148	11.2783	10.2962	11.766	10.6186	10.0284	10.7668	11.0682	10.487	10.6423	10.6134	10.913	11.045	11.4577
VPS37C	9.3225	9.1263	9.2459	10.0564	9.8005	9.8902	9.8625	8.7673	9.4432	9.1982	9.3053	9.4471	9.5868	9.8608	9.6972	9.5399	9.6465	9.4513	9.7084	9.6973	9.4365	9.5638	9.6944	9.5303	9.2669	9.6444	9.751	9.2561	9.658	8.8717	9.2696	8.7542	9.5963	9.2273	10.0267	9.1125	9.5475	9.8076	9.013	8.5912	9.1867	9.6088	9.5479	9.4671	9.4629	9.8871	9.7156	9.3984	9.4198
ZNF395	10.7744	10.7341	10.6852	10.0276	11.6218	10.4248	10.5649	10.2376	10.1396	10.3837	11.061	11.3305	10.5312	10.9538	10.0893	10.4124	10.0631	11.5452	10.6722	9.8033	10.7417	11.345	9.9869	9.9031	10.6076	9.3431	10.0034	9.7189	10.6103	11.0541	11.1849	10.6597	10.3251	9.4034	9.082	10.645	11.1677	10.7164	10.6479	10.4156	11.0561	12.1892	10.6971	11.5975	11.1757	11.1264	10.7474	10.1448	8.69
STAC3	5.7219	6.0431	4.7595	5.527	5.5229	6.3559	5.7482	5.8572	4.6104	5.6019	4.9329	5.8819	3.6228	5.5205	5.2688	5.9282	4.2318	5.1217	6.1852	5.7884	5.0635	4.2022	5.7634	5.1475	5.8814	5.1788	3.6713	5.6878	5.4694	4.9126	2.7033	5.1057	4.0939	5.3313	3.8029	5.1566	6.6096	5.4992	3.7172	5.392	4.979	5.5089	4.4235	5.2635	5.4704	4.7933	4.6895	6.429	6.3579
TMEM127	11.0495	10.8367	10.8206	11.4767	11.0995	11.4323	10.9228	10.7925	10.9125	10.7962	10.4636	11.4126	11.1513	10.9221	10.8226	11.0529	11.0634	10.7674	10.9608	10.6451	11.0425	10.2439	10.4001	10.558	10.6141	10.4675	10.8677	10.6965	11.1624	11.0049	10.443	10.8755	10.2626	10.242	10.5466	10.5931	10.9712	11.2661	10.0459	11.587	11.4026	10.4072	10.8037	10.8857	10.6012	10.9926	10.7156	10.6058	10.3495
VPS37B	10.9241	11.6559	10.1177	10.6345	11.2022	11.2656	11.0465	10.3622	9.812	11.1451	10.1197	10.3863	10.0214	11.0797	10.5756	9.9918	10.8007	11.1861	11.2803	11.1137	10.8329	10.6739	10.8068	11.4602	11.231	10.1625	10.7356	11.477	10.2323	9.9994	10.728	11.2441	11.438	10.8311	11.0853	11.1884	10.9607	11.3166	9.9521	11.4752	11.2034	11.6851	10.4703	11.3835	10.6213	10.502	10.5695	10.6121	10.4025
TTC7A	9.4573	8.8414	9.5967	9.7065	9.6582	9.7682	9.322	9.1482	9.2697	10.2229	7.8941	9.1681	9.0575	9.3328	9.2038	9.5551	9.3464	8.8897	9.9692	8.4742	9.2837	8.9475	9.4517	9.6263	8.7596	9.2994	9.6434	9.273	9.9965	9.2386	9.0926	9.4817	8.9039	8.8891	8.7383	9.1336	9.3515	9.6464	8.5326	10.3869	8.1703	9.6818	8.9753	9.731	9.0723	9.7154	9.4162	9.1949	9.0928
UQCRHL	9.6941	9.7047	9.3798	8.6406	9.5052	9.1412	8.9563	9.5852	9.3901	9.4622	10.1031	9.1647	9.0088	9.4596	9.5518	9.5779	9.3813	9.0219	9.2666	8.3889	10.0014	10.5638	9.1781	9.6594	10.5793	10.0266	9.022	10.4392	9.8856	9.5165	9.6043	10.1188	10.0532	10.3338	9.6291	9.9055	9.6363	9.4439	10.3573	8.7366	9.5563	9.3255	8.8782	10.1514	9.014	10.0855	10.2687	9.4749	9.2888
ZBED4	9.8803	9.8294	10.1389	10.0268	10.1184	9.4557	9.8107	10.1748	10.1037	10.0959	9.6753	9.4349	10.5739	10.0111	9.6924	10.011	10.3703	9.7326	10.0276	10.285	9.9587	9.6145	9.927	9.4901	9.9868	9.0617	10.0403	9.7211	10.0636	9.8848	9.792	10.3787	9.4352	9.1249	9.5087	9.6225	9.7218	9.9504	9.6867	9.7489	10.4013	10.1399	10.1608	10.4128	10.3132	10.3087	10.1896	9.2774	9.2179
C11orf2	11.9052	11.3011	11.6805	11.7846	12.0265	11.786	11.3836	10.6498	11.1327	10.842	11.5973	11.2935	11.7419	12.0687	11.4321	11.8896	11.8494	12.4262	11.9684	11.4971	11.518	11.2717	11.7732	11.6554	11.8426	12.8619	11.9185	12.04	11.1573	12.1517	10.7636	11.1696	11.6464	10.8918	11.9911	11.8863	11.7552	12.1944	11.6405	10.1117	11.6896	11.7474	11.1526	10.7817	11.8339	11.5595	11.7973	10.5943	11.5798
C11orf1	8.7201	8.552	8.18	8.413	8.0414	8.6843	7.9634	9.0461	8.4697	7.9029	8.855	7.443	8.4425	8.4426	8.215	9.0525	8.6474	9.2347	8.4204	9.0482	7.6917	8.8582	8.0925	8.5344	9.0431	9.1053	8.0721	7.9246	8.0867	9.0354	8.6593	6.9569	8.2769	8.6037	9.2339	9.2756	8.3272	9.4344	9.8787	9.1749	8.8826	8.0183	9.1707	7.688	8.1008	7.9849	8.4078	7.5292	8.9318
DPYSL2	11.317	10.962	10.6786	10.1186	10.573	11.0458	11.0125	9.6572	10.3836	11.4467	11.1931	11.5854	9.1191	11.2913	10.3714	10.9058	9.137	11.1592	10.0145	9.2341	10.5925	9.6237	9.7003	11.0425	10.0653	8.8207	8.7548	9.332	10.0597	11.9026	11.8164	9.7346	9.8575	8.1422	9.351	10.7991	13.7946	12.1897	8.7286	10.961	10.4171	13.2379	9.107	10.7117	7.5812	10.6492	10.6603	11.0126	9.6811
DPYSL3	11.1154	9.4299	9.4733	11.6933	11.7383	12.3013	9.974	9.6913	10.5065	8.7238	8.3192	10.6143	8.7136	11.8399	8.4252	11.4283	9.5048	10.1216	10.502	9.3517	10.7939	10.5449	9.5916	10.2581	9.3278	9.906	8.763	7.6161	10.4586	8.9797	7.9776	11.5335	8.3076	8.7589	11.2967	9.9945	9.2693	11.7803	9.1347	9.1876	10.36	9.869	9.3303	9.9403	7.7304	10.5628	10.0381	11.7975	11.6644
OSTM1	8.5758	7.669	8.787	9.1483	9.3752	9.5539	9.1983	8.8318	9.051	8.721	8.6212	9.9389	8.3763	8.6861	9.0277	9.2732	9.0586	8.3514	8.7445	9.3594	8.9998	8.9521	8.6051	9.1952	8.5772	9.4987	9.0925	8.3266	8.8627	8.1485	9.2566	8.6484	8.3521	9.0796	9.5688	8.3113	7.8178	8.2773	9.0219	8.798	8.507	7.504	8.9629	8.3936	7.8929	8.0802	8.3374	9.1411	9.3603
RUNX2	8.3549	5.4639	7.3305	8.8235	8.6177	7.8357	7.1855	8.0398	7.0277	6.5602	4.9087	6.8863	6.5437	7.5779	5.9708	7.7995	7.1137	7.4304	6.2406	5.7633	7.3505	6.8173	7.9812	5.3614	6.0654	6.969	7.4865	4.9151	6.9395	8.2824	6.5849	6.149	6.564	5.8472	7.6735	7.4821	7.1976	8.3399	6.1336	8.229	6.4799	8.7148	8.8489	7.876	4.668	5.5856	6.6175	6.6988	7.7964
C11orf9	9.61	9.9431	10.1754	7.531	10.2549	9.9287	6.7636	4.8954	7.9935	10.3668	6.7271	6.1811	7.2772	9.7079	6.1392	9.102	7.5876	10.7223	10.3187	8.2209	7.511	7.5713	9.7873	9.9537	6.0912	5.328	7.6241	10.0933	8.5579	7.937	9.9593	7.7938	10.3165	7.3347	6.8836	10.347	9.4282	9.5979	7.5548	10.2612	5.8115	9.7396	3.6978	11.3272	8.5908	10.2667	10.2746	6.5501	8.8027
IGFBP2	10.1085	12.1628	10.9236	11.119	11.0461	11.2891	12.4139	8.3667	11.3125	11.1858	12.7206	7.125	8.7621	13.4434	7.7421	10.9958	11.9912	13.6028	12.6877	13.003	9.537	12.7601	10.2548	13.127	12.7612	8.69	9.3848	11.4216	12.5825	8.2446	11.6821	12.572	10.5923	12.6887	11.4859	12.3302	13.0967	14.5088	13.4187	11.5482	11.5785	13.8519	12.0146	11.3244	12.4247	13.2843	12.1572	12.2089	11.4658
IGFBP3	11.9005	8.4947	11.5399	11.2687	12.2492	11.8733	12.2126	9.8953	11.7656	10.3369	10.8339	11.919	10.5665	12.4421	9.551	11.7652	10.4758	11.4085	11.0403	11.0111	12.6744	10.3271	10.5302	9.6953	10.533	10.7368	10.9322	9.5979	10.3781	11.7857	9.2395	10.5371	8.8098	10.2192	12.6319	9.1366	10.7655	9.8465	11.6628	11.3537	11.8833	9.6746	10.1658	11.1148	9.8842	11.5978	10.182	11.2491	11.713
BOP1	8.5026	9.2936	8.6358	9.5304	9.2512	9.4079	8.9577	10.8241	9.3465	9.1698	10.0514	9.0098	10.1025	9.3482	10.1492	8.8288	9.82	8.345	9.2314	10.4425	9.8253	9.9646	10.9223	8.5556	9.4154	10.0558	10.2441	9.915	11.1441	9.5195	9.3534	8.6998	8.4548	7.9774	9.32	10.1677	10.2029	7.7617	9.9084	8.3861	8.7295	11.3431	9.3414	9.7893	10.2153	8.7631	9.8695	9.2996	9.2997
IGFBP7	12.1603	9.3594	11.3022	12.5189	13.1612	13.2772	12.6532	10.7616	12.3028	11.1669	11.1716	12.4243	10.7954	11.7755	11.1116	13.4142	11.8318	11.4177	12.6646	12.5472	12.5101	13.0516	11.914	12.5889	12.3235	14.2073	12.0299	9.2682	11.4336	11.5437	10.0242	11.1988	11.8373	12.7674	13.9538	11.5872	10.7881	9.5624	13.2422	11.4788	12.2089	10.8644	11.9046	11.8519	10.799	12.1072	12.3187	12.7841	14.0566
IGFBP4	12.8596	11.1039	12.9746	13.0769	12.3623	13.9789	12.8739	11.4482	12.406	11.406	12.7484	12.8401	11.6395	12.6521	11.9968	13.376	12.2984	12.5937	12.6343	12.4228	13.3614	12.6719	12.3483	12.487	12.6377	12.8615	12.6717	11.9951	12.8111	12.4504	12.4378	12.2467	13.0938	12.9307	13.5482	12.3181	12.5064	12.5979	12.4842	11.9352	13.0996	11.5394	12.0257	12.7391	12.2128	12.6793	12.9978	12.3139	12.7964
IGFBP5	13.6183	9.8558	12.0132	13.3831	13.0104	13.838	12.7132	11.3568	12.5825	10.9998	9.6905	13.265	11.396	11.9135	10.8583	14.1096	11.8595	7.3895	12.881	12.3432	14.2026	11.2247	11.976	9.6247	11.7446	12.0206	11.8167	7.7048	13.002	11.8687	9.4623	10.6508	9.8487	9.6582	13.0822	7.3237	11.3823	9.3159	10.7651	8.7938	14.2991	10.062	12.4968	13.0601	11.4431	12.0546	11.959	12.0749	12.7344
SKP2	7.9963	7.6323	8.1207	7.7637	8.5354	7.4246	9.0443	7.6447	8.8163	9.0896	8.5641	8.2902	8.6587	8.0658	8.7635	7.8137	8.3886	7.7961	8.2434	8.2703	8.3251	9.0109	8.1478	9.14	8.4846	9.2256	8.5364	7.6381	8.2408	8.2114	8.3556	9.411	9.0202	8.4297	8.8601	8.1671	9.0176	7.3124	8.6922	6.4786	7.8934	9.5359	9.916	8.7528	8.721	8.8134	8.3775	7.9805	7.8002
TTC4	9.1337	8.9165	9.2006	8.8474	9.0751	8.4504	8.6114	8.9085	9.3502	9.18	9.2436	8.9115	8.7359	9.0179	8.8449	8.9027	8.9783	9.1896	9.091	8.1719	9.3495	9.3915	9.042	9.3695	9.3296	9.076	8.8135	8.8456	9.252	8.7253	8.7113	8.5479	8.9666	9.5619	8.8927	9.0933	9.1079	8.8455	9.035	8.8124	8.693	8.898	9.5158	8.7344	8.7964	8.9759	9.0825	9.3112	8.7544
CYP2R1	8.1687	8.5826	8.1697	8.1833	7.7246	8.0243	7.7188	8.3716	7.942	7.5713	7.5106	7.5584	7.7812	8.0015	7.7885	8.205	8.4671	8.2474	8.3367	7.6436	8.1035	7.9322	7.9106	7.887	7.9704	8.5369	7.9401	7.9347	7.5044	7.8414	8.4284	7.2235	7.9613	8.5036	8.7167	8.7019	6.9927	7.8051	8.9233	7.8359	7.7213	7.4974	8.036	7.4732	8.3568	7.4702	7.647	8.4221	7.8708
CKLF	8.4031	8.7634	9.4063	8.5584	9.2268	9.304	8.3978	9.2341	8.5926	9.0678	8.2557	9.2412	8.8396	8.9221	9.0277	9.4491	9.0389	8.81	9.3819	9.309	9.2918	9.7777	9.3363	9.3244	9.4923	9.3323	8.7149	8.9986	8.6993	8.5132	9.6964	8.6936	9.4997	10.3471	9.8462	9.7212	9.6538	8.6942	10.1729	9.3589	8.6915	8.778	9.7233	9.3842	8.4255	9.1342	9.3147	8.4053	9.1686
ZNF193	7.9206	6.9437	7.6345	7.4969	7.1208	6.395	7.4409	7.7559	7.979	6.6917	6.6266	7.1062	6.5901	7.3897	6.3042	7.246	6.8266	7.5014	7.0811	7.3913	7.3467	7.394	6.699	6.5524	7.5794	6.5372	7.5921	6.5295	6.7223	7.5156	7.6644	8.0159	6.396	6.482	6.8779	6.7844	6.6016	7.5308	6.9918	5.9914	8.527	7.0398	6.0306	6.1969	7.2307	6.9115	6.966	7.911	7.4087
C15orf27	4.2761	3.581	3.4074	3.5594	3.9854	4.4967	4.0337	3.5924	2.7087	1.3994	2.3435	3.6232	2.7354	4.1877	1.5562	3.4196	3.1974	3.5983	3.5592	4.4467	2.2755	2.9766	3.709	3.5836	2.9705	3.9991	3.4472	2.2813	2.4578	3.2371	2.88	3.9265	1.7502	2.3154	2.9027	3.0964	1.3895	3.2722	3.774	2.7551	2.704	2.6602	2.9975	2.3805	2.0385	2.5299	3.4084	4.2113	3.297
C15orf24	10.0682	9.7846	9.275	9.6515	10.0303	10.1451	10.1523	9.2182	10.0162	10.0091	10.6217	9.4358	9.8005	9.6472	9.4482	10.0649	10.1584	10.169	10.1752	10.3912	9.6991	10.8012	10.1641	11.0044	9.9851	10.6987	9.8722	10.3773	10.1804	10.0075	10.2872	9.1787	10.6375	10.9318	10.2585	9.9168	10.0665	9.7911	10.932	9.9515	9.9113	9.7958	10.1322	9.6052	9.6193	9.7485	9.7876	10.4675	10.5153
APLNR	8.988	6.308	7.754	9.3843	8.9413	10.0938	8.6579	7.178	8.929	7.245	8.0875	9.8072	8.0886	8.9421	7.9005	10.1373	8.9645	6.7646	8.5781	9.1845	9.8144	8.5016	9.3428	8.669	8.0069	7.769	7.8108	3.8805	9.2626	8.6922	6.6834	7.2063	8.2483	7.2493	9.5837	6.9896	7.9242	5.5964	7.2688	7.7006	7.4752	8.3269	9.484	8.8107	5.8428	7.7566	10.1066	8.9148	9.3603
C15orf23	7.2375	8.432	8.3923	7.4172	9.1382	7.9607	8.9322	7.5878	8.3008	9.1922	9.325	7.8995	8.8119	8.295	8.6962	8.1811	8.8046	8.5925	8.4834	8.561	7.7182	9.5454	9.4779	9.3802	9.0704	9.2198	8.5883	8.4818	9.5179	8.555	9.1648	8.8528	9.6901	9.5407	8.4585	8.2575	8.9132	8.2868	9.0189	7.6873	7.9139	9.1865	8.7028	9.264	8.9738	9.0092	9.2199	9.5442	8.8178
C15orf21	5.4286	5.8946	4.4326	4.9131	6.2236	4.6336	5.7632	5.5686	5.4601	6.9714	4.8589	5.3036	5.2481	6.8351	6.1937	5.4225	6.2751	6.8756	5.8032	5.1393	5.9846	6.714	5.8937	5.4727	5.5377	7.1905	5.1059	6.2247	6.1217	5.782	6.4161	6.4998	6.1778	5.9945	6.4287	6.7844	5.8093	7.4278	5.3629	6.943	4.2979	6.6028	5.3895	6.3311	5.5327	6.9506	6.8631	5.9018	6.0516
C15orf29	8.6917	8.618	8.1136	8.2462	9.5532	9.1181	9.0652	7.489	8.8777	9.0478	9.1262	7.7034	8.3516	8.6904	7.9803	8.1723	8.8353	9.1684	8.5999	8.9618	7.9796	9.0967	8.6015	8.9286	9.0343	9.2647	8.4186	8.1635	8.5516	8.0351	9.0238	8.3965	9.1471	10.0125	8.9546	9.1156	7.8417	8.6888	9.3118	9.0844	8.2875	8.0633	8.499	8.5491	8.4568	8.3924	8.5096	8.5385	8.7874
STMN1	11.0449	11.0206	12.1663	11.0582	12.0876	11.3117	11.9152	11.9088	12.3826	11.4987	10.8515	11.6189	11.037	12.0863	11.2902	11.6803	11.6469	12.0729	11.2073	11.3061	11.8391	11.756	12.43	11.8302	12.2863	12.2874	11.8799	10.8307	11.7174	12.4601	12.607	12.6799	12.4773	12.0748	12.3719	12.0538	12.2201	11.7907	12.8124	10.5372	11.384	12.4706	12.4585	11.8381	12.162	12.1425	12.6291	12.0054	12.4348
S1PR2	7.3184	6.7416	6.6809	7.4752	7.55	7.2652	7.7118	6.7589	6.1027	6.3733	5.1555	7.6876	6.2206	7.5592	4.8359	7.3353	6.7055	6.07	6.7365	5.9367	6.7163	6.7996	6.2639	6.7641	6.5595	6.871	6.4441	5.87	7.0052	7.3795	5.7091	6.2126	6.564	6.5242	6.7719	6.9494	7.626	6.5967	6.1869	6.7932	6.8258	6.4009	4.9745	7.2876	7.0588	6.8938	7.6324	7.7724	7.7538
KDM3B	11.6455	11.1282	10.9781	11.1836	11.0216	11.0935	10.7307	10.9772	11.0955	11.3626	11.0451	11.7348	11.6227	11.4864	11.7266	11.0627	10.7116	11.247	10.897	11.0181	11.3987	10.867	10.9451	10.6968	10.9469	10.2227	10.7886	10.737	11.0764	11.7055	11.1416	11.8181	10.6422	10.4303	10.0054	11.0518	11.6503	11.6492	10.5693	11.2789	11.8172	11.458	10.681	11.4398	11.4926	11.6226	11.1119	11.2414	11.0586
STK17A	9.0786	8.6836	8.7982	9.0312	9.4792	9.6418	9.5516	7.9715	9.2659	9.5035	8.4363	9.0523	8.694	8.5718	8.5152	8.9725	9.405	9.0926	9.1527	8.5954	8.6956	9.2104	8.6194	9.7534	8.9951	9.9118	9.0408	8.8321	9.3052	8.6775	9.7961	8.9388	9.2346	9.0305	9.1854	9.733	8.2729	8.5068	9.513	9.8362	8.7338	7.8105	7.7686	9.1723	8.4048	8.4511	8.6616	8.298	9.8181
KDM3A	10.3225	9.7286	10.1168	10.3365	10.523	9.9706	10.7137	10.1055	11.1444	10.842	10.7851	10.7751	10.6001	10.2601	10.3781	10.4163	9.599	9.8915	9.6691	10.285	9.6331	10.2231	10.1507	9.9165	10.0016	9.4832	10.3983	9.3464	10.26	10.2686	10.3865	10.5945	9.277	9.8136	9.5958	9.9654	10.4294	9.8928	10.3787	10.0763	11.2541	9.9548	10.4049	10.5811	10.8554	10.5902	9.7482	10.1047	9.9816
S1PR1	7.952	5.9468	7.2676	8.1398	8.4652	9.0814	8.0775	6.0012	7.9911	6.4962	7.2508	8.6324	7.3712	7.9522	6.8995	8.7688	7.5948	6.2084	7.5953	8.1098	8.1389	7.3215	7.4545	7.3495	7.0282	7.2467	7.6013	4.3438	8.1933	7.4188	6.335	6.7957	6.7593	7.154	8.9613	7.468	7.3	6.7818	6.9615	7.5366	7.6129	7.461	8.2139	7.6407	6.6506	7.7785	7.9543	8.5142	8.5177
ZNF642	6.7466	6.2258	6.8449	6.3561	6.4161	5.5078	6.0907	6.8167	7.3284	6.4962	6.7949	6.517	6.6539	6.1522	6.2683	6.6782	6.3364	6.3688	6.2912	6.1276	6.7905	6.5403	6.6091	3.1197	6.3479	6.6527	6.4543	6.4467	6.7278	6.8137	7.0994	5.9644	6.215	6.242	6.7597	6.3327	6.4583	6.3666	5.8725	6.3825	6.6296	6.3584	6.752	6.605	6.0309	6.3543	6.5333	7.0886	6.6164
TMC4	11.5893	12.0862	11.2915	11.071	10.2723	10.7114	10.2797	10.7799	11.0036	10.6377	10.9974	11.1568	10.5133	11.0858	11.1718	10.407	10.8424	12.6283	11.9451	11.0244	11.3718	10.0966	11.134	10.7101	11.5223	10.1974	10.325	11.807	10.4221	11.0405	11.0424	11.6369	10.0755	9.324	10.0868	11.2267	10.2265	11.6748	10.604	12.1859	11.4485	10.3662	9.6026	10.7425	10.8176	11.4594	9.0999	11.0493	10.2365
TMC6	10.6418	10.5976	10.6325	10.1179	10.0051	9.9739	9.8344	10.0666	8.1978	9.9708	10.0541	9.2647	9.0198	10.9931	10.2548	9.7204	10.7624	10.6086	10.6043	10.4134	9.8381	10.7518	10.8165	10.249	10.675	10.3916	11.2346	11.028	10.6343	9.8227	10.0874	11.7837	10.5825	11.1337	9.3783	10.5893	9.6186	9.3286	10.786	10.2453	10.2141	9.3411	9.036	10.4963	10.0274	10.3393	10.7312	9.3617	9.2752
KIAA1958	6.2192	5.5339	6.0933	5.8758	5.6747	5.1723	5.9423	5.6019	5.7035	6.3299	5.6263	6.8414	6.3104	5.8166	6.5209	5.6034	6.094	5.4109	6.1882	5.6804	5.73	5.5345	6.3085	6.3241	5.9004	5.5966	6.0311	5.1248	5.9888	7.1919	5.9359	7.0794	5.413	5.1305	5.6848	5.704	5.4834	5.9093	5.6014	5.9322	6.1586	6.4149	6.6119	6.5412	6.9594	6.3413	6.3839	6.1286	5.3584
APIP	9.3981	10.9486	9.149	8.5481	9.8197	8.4212	8.7738	8.6331	8.8412	8.2395	10.0836	8.013	9.2033	9.0213	8.5131	10.2663	9.2157	8.5995	8.2562	8.9503	8.7101	9.7593	8.6454	8.9331	9.2335	9.8083	8.9828	10.2982	8.6321	7.7907	9.0725	10.134	9.5636	10.4122	9.599	8.9928	8.0861	10.0445	10.3187	10.2564	10.1949	8.4199	8.5907	8.3624	9.5125	8.4191	7.9775	8.7739	9.1302
EIF2B4	9.9284	9.2801	10.0094	9.7658	10.0316	9.4381	9.9094	9.7435	9.7347	9.7374	9.8755	9.2584	9.5053	9.6011	8.9918	9.7399	9.4641	9.5231	9.4278	9.3188	9.4249	9.8273	9.505	9.9295	9.7983	10.0939	9.9265	9.1468	9.6754	10.1166	9.9733	9.6782	9.9017	9.371	9.8228	9.4233	9.3444	9.4916	9.8243	9.208	10.1417	9.4148	9.5197	9.1263	9.3855	9.4931	9.5762	9.773	9.2766
EIF2B5	10.2198	10.515	10.4313	9.8965	10.2863	9.7406	9.5963	10.4915	10.2522	9.801	9.7437	10.1445	10.0044	9.9886	10.5516	10.1708	10.0856	9.9377	10.0638	10.0773	10.7634	9.9738	10.7309	10.3214	10.1376	10.2573	10.1299	10.1918	10.3887	10.0803	10.4478	10.9411	10.0893	9.8569	10.0887	10.2636	10.1903	9.7786	10.4957	9.8097	9.781	10.2828	10.5636	10.1935	10.3983	10.4107	10.3386	10.1084	9.5558
EIF2B2	9.2839	8.797	8.7915	9.4702	9.6099	9.5181	9.1379	8.3691	9.4458	9.7291	9.568	8.6617	8.0956	9.164	8.5927	8.802	9.4768	9.2611	9.6213	9.3632	9.0737	8.7809	9.8162	9.9601	9.5194	9.8489	9.2386	9.6566	9.5235	9.3256	9.3552	8.6998	9.7821	10.2277	9.8339	9.1543	10.2095	8.9856	9.3786	9.1296	9.3801	9.4396	8.2569	9.0721	9.7671	9.4551	9.4638	9.3617	9.5603
EIF2B3	8.5812	8.552	9.2782	8.5646	9.1872	8.7062	8.8609	8.9085	9.1485	9.0896	9.7675	8.5684	8.6864	8.4528	9.11	9.0235	8.8368	8.4079	9.029	8.5105	9.1953	9.9979	9.0668	9.4396	9.1895	9.3917	8.9516	9.25	9.2616	8.6936	9.1259	8.6611	9.4243	9.7741	9.3084	9.1201	8.389	7.2654	9.5088	8.3526	8.422	8.9419	8.8752	8.6156	8.569	8.6476	8.9792	8.9921	9.1372
EIF2B1	9.9804	10.2619	9.9823	9.8211	10.3892	9.8654	9.9711	10.0968	9.9649	9.7484	10.1607	9.7703	9.767	9.6238	10.2363	10.0349	9.9589	10.0145	10.309	10.29	10.1135	10.1946	10.4661	9.9287	10.014	10.0901	10.3354	10.4194	9.9902	9.6885	9.9232	9.8858	9.6533	10.1367	10.212	10.0318	10.3875	9.7928	9.765	9.6024	9.9087	10.2551	9.9227	9.4049	9.7854	9.598	9.7567	9.859	10.2217
PRKAR2A	8.7217	8.7065	8.7937	9.2283	9.1606	8.5831	8.7941	8.4306	8.6656	9.1533	8.5485	9.3623	9.9666	8.4976	9.6884	8.4862	8.8875	8.1527	9.2937	9.4498	9.0225	9.0363	8.8116	8.5408	9.0876	9.5112	8.8115	8.315	9.252	8.6802	8.6006	8.5897	7.1631	8.348	8.8984	8.4615	8.0023	7.7718	8.6586	8.8883	8.863	8.7049	9.8859	8.7875	10.3077	9.0377	8.6361	7.2311	8.8197
CSNK2A1P	9.5188	8.8596	10.2333	9.2205	9.1215	8.7309	8.9607	8.9559	10.4123	9.5341	8.5641	9.3986	8.3669	8.6578	9.1391	10.0589	8.9021	8.9292	9.4381	8.2905	9.4303	9.1123	8.8362	9.0973	9.7123	8.6065	8.6652	9.2004	9.8906	10.0262	9.9457	10.2309	8.3563	8.8748	9.1125	8.8011	9.1483	8.5209	9.4512	9.0413	9.428	9.3682	10.1595	9.6745	10.1503	9.3623	9.1738	7.3307	8.7524
XRRA1	7.9292	8.085	8.2791	7.5611	7.1146	7.3947	7.5768	8.285	7.6833	7.5449	7.5919	7.3421	7.5876	7.696	6.8653	7.9661	8.3726	8.3167	7.669	9.3073	7.3937	7.3476	8.3333	8.0201	9.1183	8.7983	9.0713	8.4452	7.6922	8.395	7.3357	7.6131	7.8178	8.927	7.0653	8.479	8.4073	9.0978	7.1166	7.5403	8.3098	7.3442	7.1608	7.6987	9.0115	7.5727	7.7864	7.531	8.2368
C20orf56	8.0838	8.7899	5.5332	9.7694	5.6482	9.3633	7.9185	6.5534	7.7326	8.2674	4.311	8.7233	7.7611	10.7453	8.459	6.9595	7.0207	13.9813	8.2175	9.1508	9.0094	9.4111	9.2679	11.0811	6.3045	8.3421	8.1776	9.87	7.2952	6.9406	8.3177	8.7506	11.4648	4.0416	7.637	9.575	12.6916	14.2481	7.0214	11.6779	8.5187	13.5584	5.8301	10.6443	8.3271	8.5364	9.4058	8.8579	8.0352
C20orf54	9.5739	10.2005	10.4001	9.4403	9.2066	9.775	8.4809	9.5388	9.8044	8.4676	7.2936	8.5353	8.1953	8.7555	8.3482	10.5453	9.3677	9.526	10.0535	8.3024	9.1837	8.6339	9.5079	8.7226	9.0376	8.1662	8.4824	10.1412	10.5921	9.3537	9.5652	10.0595	8.5083	9.0305	8.6518	9.843	5.7086	9.212	9.9178	9.057	8.527	6.1907	9.5793	8.631	10.7921	9.3934	10.0064	7.7798	7.9485
TXNIP	12.4977	13.0689	11.2616	14.0344	13.6001	14.2373	12.1388	11.9905	14.3929	13.0568	13.035	12.8421	13.6981	13.3909	12.8095	12.9759	12.8303	13.9191	12.1837	13.1105	12.5175	11.8076	12.4233	10.7153	12.2761	11.6899	12.5377	11.0477	13.425	12.8653	12.2378	11.5722	13.2138	10.5129	12.4281	12.8901	12.4447	13.8219	11.4235	13.9678	13.6033	12.7251	12.2276	11.6021	11.1712	13.5805	12.195	12.8417	11.8566
SLC36A4	7.4951	7.051	6.3934	6.916	5.959	6.3638	6.9426	6.1207	6.3487	5.1786	7.7983	7.1574	5.6242	7.5016	5.7493	5.8439	6.9039	8.3705	6.1971	6.0822	5.9943	7.1783	5.7841	7.4067	6.8685	6.6176	5.6942	6.6698	5.7023	6.9936	6.3798	7.2507	8.3458	4.6102	7.3928	6.4037	8.6537	7.987	5.2473	8.0353	5.4686	8.774	4.5208	6.3387	5.6649	7.1799	6.5014	6.6264	6.4708
LOC389791	4.8603	4.0315	3.7395	3.8566	3.6545	3.6652	3.7882	5.4275	1.9933	2.0963	2.9303	2.784	4.2364	3.921	4.1449	5.0137	5.0744	2.6586	4.6336	4.1968	3.6467	4.1285	4.9062	3.516	4.4	3.4796	5.0797	3.7486	4.0818	5.1799	4.167	4.0859	2.5181	2.8454	2.0838	2.3411	3.6252	4.2736	3.0698	1.1878	4.0617	3.6394	4.0417	2.3805	1.6872	1.9777	2.3362	2.3095	1.746
MLF1	6.2192	6.8824	7.1116	8.0778	5.1979	7.551	4.0782	6.7736	3.4883	3.7317	6.2164	4.9908	7.3636	5.8007	4.9848	7.1052	4.3724	8.177	5.4044	6.1803	7.4975	8.1268	6.7452	8.3402	7.2272	7.5143	6.5716	0.515	4.3069	6.5737	9.1016	3.3553	9.4361	7.5743	9.14	8.0675	2.084	7.2461	6.7081	9.2839	4.9403	4.9294	9.8759	3.8542	3.3681	7.1503	2.9223	4.4906	5.6225
QPRT	10.6557	5.9122	10.23	10.6003	10.3927	11.9533	10.1895	11.0324	10.8105	5.2733	10.3013	10.3013	11.1129	11.1185	10.8489	10.8483	10.7544	6.0596	10.7619	11.4444	10.5197	10.9096	11.5706	5.0625	11.4831	10.8318	10.8657	11.43	9.8278	10.4135	9.6688	10.2172	4.1716	9.2516	11.5358	5.7822	5.7086	4.8335	10.939	3.8498	11.448	6.9375	12.005	6.2929	11.0711	10.2676	9.5886	10.8839	8.3378
IFT140	8.9853	9.2699	8.5138	9.1234	8.2601	9.0862	7.8844	8.5049	8.8446	8.4907	8.3397	9.1636	8.7359	9.3207	8.535	8.8274	8.3055	9.9679	8.0515	9.8869	9.1076	8.0981	8.5871	8.6999	9.4581	7.6031	9.0476	8.7014	8.0889	8.4195	8.7991	7.9919	8.9612	7.3813	8.3212	9.4184	9.4628	11.1473	7.6753	9.5056	9.4208	9.907	10.5421	8.7201	7.9943	8.9201	8.6306	8.5986	8.0986
MLF2	12.0286	12.4186	11.7672	11.7839	11.4006	11.8648	12.625	12.2009	11.9025	11.7557	12.1305	12.2635	11.9749	12.1628	12.4477	12.0462	12.1532	12.3285	12.6269	11.935	12.4311	12.1482	11.9693	11.9876	12.0806	12.7867	12.1816	12.5788	12.2282	11.6937	11.4391	11.8115	12.7148	12.6254	11.9298	12.0846	12.6081	11.8932	11.8197	11.4913	11.8615	12.4075	11.5534	12.6622	11.9751	12.1469	11.5831	12.8226	12.0123
TMEM14C	10.5633	10.6386	10.3547	10.8598	10.9936	11.1362	10.8453	10.8104	10.949	10.82	11.2647	10.9691	10.8224	10.4623	11.0248	10.7909	11.1221	11.5531	10.9802	11.2586	10.9356	11.509	10.8254	11.3341	11.5826	11.6998	11.5062	10.888	10.7048	10.3992	11.5701	10.2968	11.714	11.8443	11.7525	11.406	10.4294	11.0215	11.8997	11.1546	10.8702	11.0781	11.0642	10.153	10.0427	10.5399	11.0075	11.5121	11.6436
FANCF	9.4517	8.761	9.7409	9.9103	9.2156	8.8856	9.4974	9.7247	9.609	9.1739	9.7108	9.2785	9.4271	9.2856	8.8762	9.1408	9.8779	9.5541	9.6619	9.5805	9.6946	9.5507	9.1708	6.7714	9.3766	9.7422	9.6038	8.9456	9.2088	9.3822	9.3775	9.2223	9.2593	9.1896	10.0132	9.3248	9.2179	9.6102	9.5429	9.0656	9.4235	9.4174	9.2127	9.1241	9.5286	9.5135	9.3565	9.7609	9.4959
MECOM	10.7628	11.2392	10.5739	10.7681	10.8023	9.9777	10.1761	10.1504	10.7671	10.998	11.2837	9.2519	10.7076	11.0532	10.659	10.6708	10.3534	10.4842	10.4163	10.7234	10.3347	10.9459	10.0616	10.287	11.4248	9.6983	9.7838	10.5728	10.1155	9.2349	10.7804	11.2344	10.3819	11.8897	10.0533	11.2375	7.8039	11.4095	10.7283	11.2662	11.1684	10.7953	11.002	11.0227	11.0889	11.2599	11.1052	10.4219	10.4872
RSPH1	6.3616	6.8462	6.0933	5.2965	4.2889	4.5251	4.558	7.1389	5.4601	8.4131	6.3929	5.6801	5.4909	6.3717	4.6023	6.1519	7.0783	5.3092	6.9244	5.3224	6.3443	6.1882	4.8347	7.6229	5.7249	5.7471	5.5299	6.8415	6.9055	7.1222	7.0495	5.3869	7.8236	6.3159	6.109	8.083	6.4042	6.3122	6.4709	7.4757	4.5008	6.6969	6.6338	8.7387	4.4213	7.2407	7.6139	5.5654	5.2057
IFI16	10.0179	8.3535	8.7757	10.4437	10.2783	10.3798	10.0844	8.0459	9.1089	9.9143	9.7557	10.6542	7.8095	10.99	7.7184	10.1575	8.8247	10.1966	9.4465	10.3954	9.7465	10.4963	8.7707	8.7394	9.9902	9.3979	8.4998	11.0489	10.6387	8.293	8.3462	8.766	10.5401	9.9293	9.48	10.054	9.6702	10.8843	8.096	8.596	11.0571	10.6067	8.4647	11.1699	7.1786	9.6083	10.0093	9.7514	10.7149
LOC440944	8.7463	8.5549	8.4041	7.8806	8.4132	7.8243	7.9987	9.6089	7.6058	7.1062	8.27	6.7351	8.5029	7.7152	8.0496	8.9104	8.3509	8.707	7.8968	9.1486	8.409	8.225	7.8635	7.8937	7.6213	8.4011	8.8814	6.6879	8.2962	8.9971	8.5312	9.6838	7.0544	7.5371	7.2813	7.774	6.2993	8.612	8.5811	6.303	8.2677	7.9603	8.2616	6.2457	7.7924	6.7035	6.4852	8.0467	7.11
TTC1	9.9539	9.3448	9.5755	9.8784	10.3767	10.3503	9.7502	9.8284	9.7526	9.8234	10.1773	9.9698	9.6381	9.6983	9.9782	10.0049	9.8254	9.909	9.7436	10.124	10.3014	10.8093	9.9948	10.3696	10.1351	10.772	9.6198	9.7601	9.9709	10.3236	10.0863	10.1828	10.0519	11.0053	10.0401	9.9763	10.4689	9.3636	10.7937	9.7786	10.1449	9.4277	9.2837	9.7306	9.481	10.0937	9.9581	10.1776	10.5605
C9orf129	6.7947	7.0268	7.2214	7.2349	7.1762	6.9528	7.1634	6.8129	6.5963	7.0309	7.2869	7.5385	7.3058	7.0567	7.6354	7.0924	6.9379	6.9047	7.6672	6.9283	7.3843	6.9184	7.6689	7.3373	7.3165	6.6544	7.0957	7.1112	7.3502	7.3332	6.6002	7.8756	7.0202	6.5245	6.8271	6.8876	6.3043	7.2561	6.1739	7.7211	6.9936	7.6945	7.7119	7.2414	7.5707	7.6229	7.4456	6.0744	6.5177
C9orf125	8.4911	9.2936	8.7802	9.046	9.0739	9.1424	8.3779	4.6943	7.4246	9.747	9.5238	8.5424	8.9618	9.0073	9.1312	8.9826	9.4283	10.0185	8.2498	9.1834	8.5861	8.1268	7.165	10.5039	9.2921	7.5257	8.4749	8.5378	6.8807	8.9181	9.1796	9.1155	10.0175	9.1157	9.0559	9.7834	9.7392	9.8027	8.8574	10.7851	7.2803	9.4816	9.6347	10.0307	2.3209	9.6144	8.5989	8.3389	8.4391
C9orf122	6.4601	5.9122	5.9723	5.3922	6.3438	5.9041	6.2739	7.087	6.1293	5.6943	6.5024	3.0438	6.3261	6.237	5.6071	5.8983	6.4909	5.8819	5.9572	6.3355	4.8452	5.8981	5.8937	5.7773	6.6662	5.9068	4.6875	5.9014	4.3069	7.2032	6.3944	5.5706	6.5127	5.0558	5.3339	6.738	5.8771	6.7818	4.8841	5.2502	6.2738	5.7163	4.5208	4.6427	6.1973	5.1055	6.0175	5.2164	4.3521
CEPT1	9.1914	9.4021	9.4452	9.4347	9.4997	8.9421	9.1844	9.5811	9.5626	9.781	10.0184	9.449	9.1146	9.2467	9.4939	9.669	9.8897	10.0286	9.1227	8.9416	9.2878	9.5752	9.525	10.3933	9.6667	9.4754	9.6579	9.4078	9.5114	9.174	9.7335	9.1155	9.8568	9.6692	9.9943	9.6426	9.476	9.4354	10.0351	9.9327	8.7637	9.3484	10.2814	9.5649	9.2331	9.402	9.2869	9.7749	9.8001
KIAA1267	10.5559	9.7714	10.1284	10.2387	9.5979	9.7474	10.3562	9.7341	10.2268	9.5765	9.9833	10.0723	9.9933	10.035	9.8848	9.9887	10.2196	9.7481	10.0183	9.8427	9.9019	9.5656	10.1365	9.14	10.0078	8.8648	10.0961	9.1215	9.7897	10.2286	9.64	10.0057	8.7492	9.1053	9.0383	9.9029	10.1213	10.1026	9.1169	9.4341	10.096	9.8953	9.8598	9.6745	10.0715	9.9181	9.5924	9.8816	9.2079
RTCD1	9.4072	9.6134	9.7455	9.5156	9.6736	8.8168	9.3328	9.5366	9.7137	9.9684	10.3545	9.6575	9.4171	9.6865	9.8156	9.5737	9.6247	9.4017	9.7368	8.5224	10.0376	9.8454	9.155	9.8983	9.7012	9.7511	9.6656	9.9423	9.7096	9.5248	10.3518	9.4155	10.0685	10.2846	9.7386	9.3987	9.2807	9.1106	9.5368	9.5713	9.5876	9.0405	9.6967	9.4901	9.3249	9.5486	9.8427	9.7458	9.7329
CLIC4	10.7092	10.2533	10.3148	11.3024	12.3179	12.037	11.5905	10.005	11.7105	9.7457	10.1217	11.4272	10.2918	11.0524	10.1249	11.1026	10.5623	11.2785	11.0568	10.5532	10.845	11.2141	10.4367	11.4834	10.4404	11.3614	11.0315	10.1269	11.2226	10.6886	10.6657	11.2874	9.87	10.3704	11.9142	9.9159	11.0881	11.0137	11.0851	11.2283	10.9912	11.3321	11.4367	11.3163	11.1346	11.2329	11.6485	11.7025	12.6778
CLIC5	9.0486	10.1503	8.6751	10.9388	10.7547	10.9589	9.44	9.6542	8.91	10.206	9.9818	10.771	10.5507	9.5055	9.7318	9.3316	10.3016	8.9163	8.8649	9.9073	10.0176	9.1465	9.9476	8.7705	9.9338	10.2384	10.2905	9.3426	10.469	7.6593	9.4484	10.0167	8.7333	9.9029	9.464	10.236	7.0467	10.207	7.783	11.366	9.2322	5.7929	10.2802	11.4918	9.1678	9.9382	10.2076	10.0106	9.2848
CLIC2	7.4479	4.0315	6.0189	7.3615	7.8633	7.9788	7.139	5.0718	6.5125	5.3331	4.8589	7.6162	5.2147	7.0106	4.6251	7.4416	6.4754	6.7963	5.978	6.6662	6.3213	6.695	6.4347	6.3823	6.2897	8.2761	6.1109	5.4978	7.3896	6.2856	4.5532	5.3243	4.9443	6.6565	7.6337	6.527	5.9034	6.9927	7.0447	6.3935	6.2738	4.7654	6.5285	6.6174	4.668	6.0041	6.256	7.3408	7.9347
CLIC3	4.6815	7.9292	2.1481	4.9639	7.8718	8.1688	5.4445	4.9988	3.5939	6.7144	5.0034	5.5606	5.6743	6.7634	3.4201	6.8968	6.6235	6.4823	5.293	6.9504	4.7106	5.7828	7.4345	8.0484	6.5095	6.0186	5.3444	3.9622	5.7248	2.7543	6.0603	5.1904	6.6883	4.1887	4.8919	7.1808	3.4221	6.3306	7.4714	6.6809	4.2979	2.7508	4.2452	8.4062	4.7888	7.0539	6.6615	3.6213	4.8411
KIAA0020	9.7863	9.692	10.2448	9.822	10.1848	9.256	9.6312	10.0865	10.5006	9.3085	10.8503	9.7408	9.94	9.2756	10.0231	10.9886	9.8977	9.5605	9.2053	9.9337	9.7306	10.494	10.3923	10.2148	9.7793	9.7839	10.063	9.8494	10.3913	10.3262	10.4306	10.1947	10.1043	10.0156	10.3136	9.8773	9.6548	9.429	10.038	10.0347	9.6469	10.1384	10.2975	10.0347	10.1548	10.1605	10.2921	10.0572	9.9698
TMEM147	10.637	10.9557	11.3662	10.3104	10.7675	10.5534	10.5318	10.5292	10.8453	10.3074	10.4453	10.8945	10.1771	10.6042	10.3101	10.7135	10.6269	11.82	11.232	11.0981	10.7499	10.7908	10.3944	11.2756	10.9319	11.2124	10.7891	11.4416	10.3165	10.698	10.6944	10.5732	11.3719	11.3768	10.8039	11.6938	10.4848	10.5979	11.5678	10.3337	10.5533	10.3689	9.658	10.5013	10.6306	10.1735	10.9448	10.8705	10.8768
ASGR1	3.8131	3.6665	5.9242	4.6901	5.0442	6.2829	6.6577	4.8683	5.8912	2.0963	7.6341	5.7302	6.8298	3.921	4.5314	5.8328	5.9101	3.2036	7.4656	8.7746	6.8558	6.7696	7.0488	1.9059	5.6804	7.2048	7.3453	6.7235	4.8264	5.9701	9.562	4.6927	2.9297	2.4381	6.0598	2.3411	4.4632	3.6688	5.0995	1.5444	6.3658	5.0591	6.2163	4.489	4.6167	5.7021	4.7175	8.5407	4.5463
RIT1	8.05	7.7497	8.4186	8.8201	8.8716	8.6953	8.7824	8.1422	8.591	9.0344	7.8629	8.5494	7.9883	8.5904	8.1885	8.495	8.6766	8.663	8.0996	8.9643	8.1883	8.8512	8.9263	7.8497	9.3713	8.2693	8.7651	8.398	7.9834	7.8771	8.1164	8.8627	7.8826	9.0071	9.2059	7.9806	9.1289	8.7258	8.1587	8.5252	9.0855	7.7322	9.1238	8.0555	7.7514	8.2218	7.8663	8.6299	8.9352
TMEM141	10.8348	11.1068	9.5923	10.8246	11.1174	11.7019	11.7664	10.7281	10.192	10.9829	11.0832	11.0512	10.9393	11.8625	11.5173	11.529	12.3811	12.5324	11.4008	12.1722	10.5067	12.5753	11.1131	13.5481	12.3412	12.3077	11.5393	11.8067	11.7744	9.8062	11.4913	10.9806	12.5839	13.5619	12.0157	12.6264	10.956	12.2047	13.7853	12.3012	10.61	11.873	11.1453	11.8301	11.5442	12.343	12.1678	10.9146	10.1584
FOXL1	7.8162	5.0196	6.0189	6.632	6.8865	7.0373	6.2739	6.5277	6.9151	6.8017	3.3462	7.3093	6.8733	7.1357	6.8274	6.069	6.9439	6.7256	7.4946	7.7018	7.1699	5.887	6.2819	5.5925	5.9292	6.7531	6.4543	4.9151	7.0006	6.8949	5.1779	7.1923	3.5112	6.0912	6.6575	6.0711	8.9887	3.4841	7.3126	6.8502	8.2558	7.6434	6.6976	5.4001	6.6821	7.4762	6.5645	7.5684	7.3937
SF1	12.2531	11.9693	12.1727	12.1925	12.3076	11.8294	12.3291	11.8022	12.0836	12.1658	12.1786	12.0879	12.4093	12.2946	12.3152	12.0907	11.9938	11.9474	12.2404	12.0582	12.1435	11.7274	12.2799	11.8131	11.9616	11.769	12.2038	12.2187	12.2764	12.2488	12.0683	12.2569	11.4655	11.7189	11.7877	11.7164	12.3119	12.3413	11.1218	11.2609	12.0449	12.7091	11.9402	12.1855	12.1204	12.3352	12.2653	11.6661	11.5837
PKIB	4.6815	8.5744	3.8118	8.7459	5.6747	8.1369	6.8301	6.8096	5.5805	8.2902	4.1954	4.9908	7.4702	7.7194	5.0369	7.0725	9.2609	6.5656	6.9403	7.3343	6.8071	5.9525	7.7708	7.6861	6.0035	7.3908	7.2662	5.9322	7.5834	4.6071	7.0495	7.4248	3.9245	6.5033	8.0231	7.3547	5.412	5.0263	9.4248	8.8408	5.1616	6.1413	6.1161	4.5421	3.6993	8.4766	5.7317	5.3221	6.4804
TMEM149	6.6823	5.9468	6.6413	6.9321	6.8559	7.7659	7.8951	6.1702	6.3558	6.175	5.5487	7.9948	6.5165	7.6188	5.3526	6.9626	6.757	7.4749	7.5551	7.1647	6.1824	7.0743	6.5896	7.148	6.2271	7.802	6.7441	6.1483	6.4202	5.9466	5.1203	6.5334	7.0596	7.1941	6.6684	7.4058	6.9718	6.4571	7.0239	6.2516	5.708	6.1741	5.3394	6.2424	4.693	6.2405	5.94	6.8398	7.2425
API5	11.1472	10.9652	11.4164	11.638	11.7085	11.0743	11.8338	10.2396	11.7688	11.9626	11.8622	11.4832	11.5001	11.2228	11.4938	11.1872	11.4992	11.6157	10.7522	11.2229	11.362	11.8714	11.2084	11.7704	11.3616	11.6335	11.621	11.0521	11.4177	11.1762	11.4727	11.2106	11.5297	11.9546	12.1991	11.4579	11.4015	11.0684	10.8876	11.4868	10.8244	11.4928	11.515	11.6676	11.6765	11.5133	11.4106	11.5227	11.5703
KRTCAP3	9.9839	9.9863	10.5027	9.4866	10.4968	10.2936	9.963	10.0003	10.0456	10.5323	11.2382	9.8239	9.5437	9.855	9.2454	10.1763	10.836	11.3308	10.6754	10.4456	9.4673	10.9539	10.5433	11.6468	10.8066	10.61	10.1323	10.4644	10.1377	9.8889	10.4319	8.944	11.137	10.7907	10.4343	10.9529	10.4066	10.4617	11.4307	9.6775	10.704	10.4572	9.9175	10.2921	9.8409	9.6817	10.2131	10.1563	9.1144
NUMBL	8.0812	7.3515	8.2757	8.3666	8.484	8.535	8.4131	7.4576	8.1401	6.657	7.1353	7.4654	6.7963	7.363	6.261	8.0953	7.479	8.7881	7.9476	7.5532	8.0945	7.7599	7.6717	8.0897	7.2767	7.6066	6.9568	5.5647	7.527	7.9325	7.1606	6.9733	7.8941	7.0327	7.5578	7.0414	8.9212	7.5228	6.5785	6.0894	7.5781	7.2904	6.785	7.7798	6.2985	7.1726	7.8347	8.2954	8.0861
RTKN2	7.0711	7.2442	6.904	5.8218	7.9685	6.8755	8.1233	6.2832	7.2936	7.8679	7.4739	7.0677	7.2024	7.6504	6.8274	7.3393	6.9154	7.569	6.9613	7.2423	6.2009	7.6191	7.3685	7.5016	7.1019	6.7787	7.3939	6.0859	8.1273	7.7545	8.1915	8.7022	8.1556	7.8367	6.109	7.4914	8.3004	7.1197	7.9025	6.5492	6.7019	8.6792	7.3325	7.7463	8.5774	7.7244	7.9306	7.6519	7.8415
P2RX7	3.9548	1.6751	2.8436	6.2578	6.0324	6.5553	5.3205	3.0339	3.7843	2.7512	4.1547	5.5744	2.7354	3.921	2.5003	5.6799	3.5332	3.2773	4.8737	4.0154	3.9946	4.6598	4.6248	3.0255	3.0427	4.1639	3.2733	2.5158	5.6563	4.8372	2.2681	2.5782	0.9602	2.9315	2.9894	2.3411	3.5606	1.8268	2.2321	3.2183	2.704	3.8989	2.9975	4.5158	2.0385	3.9721	3.8239	4.785	5.1825
SECISBP2L	9.9996	9.5058	8.3923	9.3561	9.3219	9.5625	9.4789	7.9263	8.9761	9.5734	9.5387	9.2106	9.5165	9.3207	9.0896	9.0075	8.9351	9.3395	8.9486	9.2881	9.1677	9.1003	8.9363	9.2894	9.1098	8.2648	8.9188	8.828	9.2118	9.1044	9.212	9.6631	8.6025	8.7095	8.6063	8.7707	8.8672	9.3625	8.6301	9.9973	10.0006	8.6633	9.5736	8.7917	9.8917	9.6204	9.1989	9.2198	8.9864
HAS2	8.8785	5.7648	6.6712	6.5279	6.9222	7.3932	8.6633	6.7206	8.2354	6.239	7.9889	8.0399	6.8699	5.6287	5.3466	7.3241	6.6078	7.3214	7.2106	7.2012	6.7072	7.1122	5.2554	4.5222	7.6624	7.5419	6.6453	3.0519	7.5396	6.376	5.9038	7.2665	4.4775	6.3708	7.3162	6.7486	5.1521	7.804	8.4332	5.1237	9.0563	7.99	6.8756	6.4603	9.7473	7.2009	7.3169	9.459	6.287
KIAA1199	13.8934	12.8519	11.6015	11.275	12.0169	12.1406	12.5415	11.9133	12.4807	10.7093	13.8941	11.3757	12.0436	11.5067	8.894	10.7859	10.6777	10.0138	10.9172	12.9331	10.8417	11.7435	12.1366	12.9016	11.7424	9.78	11.4904	10.8821	11.8379	11.875	12.4776	12.8613	8.666	10.2272	7.8888	11.0379	9.706	12.2904	11.2656	9.6503	12.9584	10.27	10.5802	11.5565	12.4995	12.5299	11.5039	11.3105	9.7378
HLA-DPA1	10.749	8.1042	9.7339	11.9691	12.3115	12.0447	12.2341	8.9718	10.6488	11.4942	9.7565	13.111	9.3846	10.8174	9.15	11.9091	10.7358	11.9261	11.4414	11.0953	10.4279	12.6406	10.8951	10.905	10.6665	12.0329	11.1249	11.4048	11.4898	9.1807	7.5806	9.3479	9.8074	11.4884	10.2951	10.4405	11.4009	7.844	10.7616	10.4237	8.3413	9.7471	10.0333	12.8715	8.5418	11.9406	10.4388	10.8822	11.3154
ZSWIM3	7.7366	6.2811	7.5889	8.4038	7.7986	8.1438	8.6208	7.7411	8.4096	5.8251	7.4234	7.6128	8.5606	7.1854	8.1614	7.6712	8.5453	7.0276	7.7539	8.1053	7.1352	8.4248	8.1913	6.334	7.8772	8.3313	8.3242	6.9049	7.1982	8.125	7.9003	7.7915	5.3807	6.3938	8.589	6.9151	6.8581	6.7548	8.5891	6.2555	8.4712	5.9823	8.1161	5.4565	7.9327	6.6144	5.7856	7.838	7.5649
FAM32A	10.626	10.8158	10.0285	10.897	11.0132	10.9372	11.2877	10.8925	10.9157	10.8612	11.0209	10.7005	10.8348	10.7755	10.6697	10.9108	10.8092	10.8681	11.0427	10.7853	10.7283	11.2089	10.7489	11.0403	10.7453	11.5102	10.7951	10.5139	10.6669	11.1355	10.7262	10.676	11.0118	11.1809	11.3388	11.4023	10.5626	10.4549	11.5086	10.7507	10.9115	10.2628	10.0932	10.5307	10.6923	10.8045	10.7073	11.1699	11.4327
KIAA1191	11.3479	10.9169	10.712	11.056	11.272	11.3827	10.6785	11.2406	10.9546	11.1399	11.123	11.5418	11.116	11.0698	11.4819	11.0959	10.6172	11.7466	10.7318	11.0632	11.3774	11.3424	11.1001	11.4633	11.1521	11.5679	10.9485	10.9174	10.5467	11.5115	11.4551	10.6863	11.4811	11.242	10.861	11.3066	11.8015	11.1202	11.4545	11.5038	11.4038	10.8833	10.0872	10.7559	10.8712	11.1377	10.9019	11.1646	11.5218
FER1L4	7.8619	11.3525	6.8012	8.4994	6.6605	8.4166	6.9605	11.0755	6.879	5.525	6.1763	4.0355	9.6546	6.1646	7.5403	9.477	9.2358	9.2633	6.2994	8.9429	8.2381	8.7794	8.1028	6.6738	6.3761	6.727	8.3017	4.5949	8.2349	3.9597	8.7756	7.3451	4.7551	3.6929	8.4754	7.6375	2.678	8.8247	9.1827	2.4523	8.0025	5.5115	6.7785	5.7994	8.1558	5.8656	4.4093	6.0691	4.0271
CA5B	7.5633	6.6349	7.1703	7.0827	7.4161	7.6317	6.8309	6.9865	6.8643	6.5727	6.4102	6.1084	5.7564	6.2886	7.068	6.9153	5.803	7.4807	5.878	6.7089	6.2253	6.1454	6.9802	5.2032	5.7596	6.9246	6.1864	5.9884	6.7261	7.0149	8.1898	6.1281	7.9381	6.1005	7.0016	6.5958	6.7989	7.7118	6.4285	6.5255	5.9813	7.8426	7.2638	6.5072	5.2851	5.6907	6.2915	6.3254	7.8112
ZNF559	6.7579	7.2232	6.0014	7.2787	6.922	7.327	6.9962	6.8308	7.4288	6.3445	6.9901	7.1436	6.9973	7.2036	6.107	7.0245	6.7831	7.9211	7.0394	7.2671	6.4523	6.9856	7.2376	6.7738	6.1819	7.0006	7.1257	6.4468	6.9728	7.0516	7.469	7.1971	7.3207	5.0365	6.0192	7.6038	8.198	7.5892	6.7725	7.4653	7.8345	7.3311	6.8613	7.0287	7.042	7.099	6.4522	6.9351	6.9613
VWA1	10.133	10.4584	10.3156	10.1415	11.4324	11.4447	10.3769	10.7361	10.4474	9.3215	11.1517	10.5017	10.6861	10.5956	10.179	10.3265	11.1431	9.8543	10.4993	10.5783	10.8755	10.619	12.0962	10.8408	11.3051	10.4346	10.0862	11.3402	11.4505	9.4109	11.3937	8.3103	10.6384	10.3214	10.8429	10.5139	10.8056	10.7088	11.5384	9.7585	11.0628	10.4475	10.1096	11.2726	11.3755	10.7893	11.2707	10.2617	9.5748
C19orf22	10.9917	11.7185	10.9544	11.2586	10.818	11.1295	11.2708	11.224	10.9831	10.7043	10.6967	10.9405	10.8891	11.1871	10.7655	10.9973	11.3523	11.2157	11.3199	11.0111	11.4184	10.8071	10.9017	11.1061	10.8656	11.6118	11.4162	11.3457	11.1704	11.3308	10.2261	10.511	11.2567	10.9154	11.3222	11.823	12.0873	11.4788	11.6432	11.0884	10.7022	10.8861	9.8675	10.8311	10.4951	10.7554	10.4833	11.4788	11.5889
C19orf23	3.9548	4.6926	4.6053	3.7449	3.4246	3.811	4.2435	3.943	3.3744	3.2001	2.9303	3.1209	3.2128	3.4385	3.3668	3.8746	3.4081	3.4783	3.7155	3.2734	4.1758	3.5842	3.709	4.6221	2.7293	3.5408	3.8701	3.4977	4.7842	4.6518	3.3083	5.9726	5.9093	2.6561	3.0711	4.0607	4.1042	3.9796	2.3859	3.1156	3.1798	3.938	3.3193	5.6135	2.7597	4.3554	4.0167	3.6213	1.746
C19orf20	6.7724	7.5161	6.122	4.1029	7.4768	6.5758	6.2449	5.0718	5.8704	5.0055	6.7816	5.8483	5.7107	7.8171	4.8359	5.8103	5.0948	7.4859	7.705	7.4675	4.9081	7.2839	7.1891	8.3499	7.1061	8.8099	6.5336	7.2842	5.5471	6.1904	4.445	7.2235	8.6576	7.3347	6.3572	8.5932	5.6785	8.2414	8.4214	5.6497	6.9695	7.3203	5.0633	6.7072	5.4906	6.0448	6.1468	5.9422	5.8456
C19orf21	12.7852	13.8844	12.0156	12.8725	12.9665	12.6528	12.9148	12.5961	12.3388	13.273	13.0357	12.0456	12.9365	12.6679	12.729	12.8988	12.8354	13.0491	13.8666	12.9093	12.716	12.3862	12.9234	11.9153	12.5007	13.1945	12.4017	13.1343	13.1028	12.8178	12.8628	12.6215	12.7862	12.3455	12.6748	13.2941	11.137	12.4295	12.5707	12.8508	12.3217	11.5431	11.2819	13.1839	13.4812	12.428	12.2929	13.1517	13.8484
C19orf24	9.6592	9.8095	9.4495	9.4592	9.8715	9.9099	10.5536	10.1967	9.3188	9.2241	9.9111	9.9395	9.7481	10.1339	9.6679	10.4195	9.8123	9.5843	10.2286	10.3777	10.0276	10.2368	10.5316	10.8464	10.1143	11.2412	9.7797	10.1362	10.1198	10.4183	9.4093	9.9147	10.6809	10.486	10.0633	10.1633	10.2148	9.9189	10.4059	9.2297	10.1589	9.2807	8.4545	9.6153	9.2564	9.6875	9.8243	9.7543	9.925
C19orf25	8.9405	8.8041	8.9197	9.21	9.3498	9.0778	9.9952	9.2128	8.85	8.7487	8.8197	9.2477	9.2773	9.5237	8.6412	9.1181	9.9236	9.1877	9.8145	9.23	9.157	9.8468	10.1134	9.7716	9.3573	10.5471	9.2823	8.9877	9.0014	9.5944	8.261	8.271	9.3235	9.9313	9.0955	9.6665	9.6146	8.8488	10.0524	8.3441	9.0374	8.8831	7.1919	8.6249	8.5349	9.0306	9.2333	9.2019	9.8617
MYBL1	5.5074	5.685	6.3697	6.0852	6.0014	6.0964	6.2834	6.7441	6.386	4.6294	6.0378	5.5744	7.0637	5.1223	6.2755	5.7642	7.163	5.4433	5.1542	6.1542	6.2584	5.3844	6.8273	5.9281	4.7627	5.9638	5.9612	4.0766	6.3192	6.3067	6.6039	5.6339	5.6758	5.2692	4.7991	5.6213	4.1488	5.727	5.8463	3.5683	5.1094	5.303	4.9041	7.5103	5.4175	4.7978	4.6318	6.3646	5.5336
NR1D1	8.9277	8.0799	9.267	8.9573	8.4717	9.7083	9.5103	9.994	8.6522	7.8312	8.7336	9.7447	9.4044	8.3877	9.6887	9.3613	8.3889	7.3365	8.1539	8.247	9.6408	8.1659	8.1353	8.0111	7.9126	7.7828	9.1592	10.8583	9.462	9.644	9.7064	8.279	7.9578	8.8183	7.7458	8.3582	9.0532	8.0524	7.4732	8.4793	8.2873	8.2996	8.1375	8.4808	8.3502	8.6723	9.5934	8.6941	9.0381
C19orf28	10.255	10.6445	10.4009	10.7623	10.8828	10.518	10.8336	10.5967	9.5844	9.7094	9.8934	10.4282	10.39	10.5118	10.4706	10.5052	10.1541	9.0085	10.3617	9.9641	10.0104	10.3399	10.1303	10.7955	9.5367	11.0452	9.8579	10.641	10.6738	10.9629	10.118	9.3265	11.0461	9.8001	10.1721	10.1553	10.9669	9.5229	10.0241	9.1113	9.7948	10.8036	9.7809	10.6564	10.0869	10.0267	10.0072	10.4472	10.6951
C19orf29	9.5471	9.3801	9.4223	9.1942	9.2066	8.8951	9.6689	9.0356	9.0591	8.6285	8.5347	9.3159	9.3162	9.1702	9.0341	9.3648	8.905	9.1452	9.3162	8.9555	9.1352	9.1348	9.1769	8.8517	8.723	9.5665	9.4741	8.8997	8.921	9.9161	8.376	9.6285	8.7461	8.4074	8.5557	9.4499	9.2297	9.2997	8.6549	8.3554	9.1613	9.0338	8.1057	8.7793	8.7978	9.0657	8.905	9.0032	8.8495
ITGB1BP1	9.2961	9.4839	9.9496	9.3867	10.1069	9.843	9.8908	9.4628	9.9575	9.8556	9.8763	9.6696	9.2216	9.429	9.1764	9.6643	9.5536	9.8208	9.3193	9.5674	9.1868	10.0912	9.525	10.2067	9.9415	10.657	9.6209	8.851	9.6143	9.8148	9.9225	9.2637	10.3809	9.7573	9.9937	10.1699	10.0334	9.5594	10.1184	9.2002	9.4395	9.1496	9.0374	9.7511	8.7391	9.3461	9.6037	9.7419	9.8039
ZNF7	9.0447	9.2042	8.7909	8.7812	8.3587	8.5667	8.4544	9.7064	8.9227	8.3444	8.929	8.0663	8.7906	8.0934	8.4653	8.2711	9.3663	9.1182	8.1853	8.9014	8.8855	8.9419	9.5514	8.3922	8.5424	8.664	8.9928	7.6521	9.4066	9.235	9.3476	8.4266	7.719	8.1113	9.0146	8.9828	8.4357	8.3392	8.8759	7.84	8.8963	9.9799	8.5402	8.6867	8.4211	7.9897	8.1223	8.7941	8.878
ZNF2	6.853	6.3731	6.5283	6.2679	6.9901	6.0964	6.7838	5.9375	6.8738	6.0378	6.5024	6.5241	6.5234	6.4243	5.8104	6.0879	6.6582	6.5802	6.4179	6.6476	5.9748	6.7696	6.928	6.4198	6.9173	6.8409	6.3266	5.9917	6.1302	7.1222	6.1055	6.1917	6.2242	6.3079	6.5405	6.4524	6.4042	6.2556	6.6861	5.515	7.0033	5.7929	6.6192	5.8317	6.4745	6.4664	5.7856	6.451	6.2319
ZNF3	10.9805	9.8102	10.4791	10.0944	10.0043	10.0904	10.3499	10.3068	10.8378	9.2319	10.0358	10.3062	10.1289	9.7438	10.0869	9.7577	10.4252	10.2836	10.1379	10.2122	10.2661	9.9659	9.833	9.2284	9.8641	10.4204	10.13	9.8434	9.3599	11.1573	10.6117	10.0906	9.3701	9.7758	10.7135	10.1231	10.3142	9.6807	10.4889	9.8506	10.4189	9.8548	9.501	9.3722	9.9257	9.535	9.6333	10.0106	10.7845
CTCFL	4.325	4.1033	4.5786	4.1585	4.3836	3.8578	4.5352	4.1674	5.2089	5.0607	5.2069	4.6656	4.943	3.8403	5.2256	4.217	4.5936	4.3181	4.9241	5.0605	4.4221	5.0348	5.1951	4.541	4.1293	5.0176	4.8915	4.1447	4.6727	4.7821	5.0647	5.0832	4.6998	5.2046	5.3758	4.9079	4.9204	4.3167	5.1916	3.6543	4.4307	5.0615	4.6304	4.7758	4.6282	4.3613	4.5079	4.8545	5.1752
PHLDA1	13.4416	11.2544	11.5806	10.1755	12.1088	12.2207	14.0267	10.3409	12.4979	12.6823	11.7217	12.4723	10.27	11.8819	10.8643	10.7059	9.9707	10.416	11.4034	12.7239	12.3312	11.401	10.7963	10.5559	12.0579	10.6006	11.1448	12.477	11.9628	12.4165	12.225	11.6422	10.8888	13.0251	11.1798	10.0124	11.1749	11.8409	10.6625	10.9871	12.4284	12.7063	10.0912	11.2694	12.0008	11.7655	12.1173	12.4757	11.426
RPL31	14.6617	13.7484	14.2298	12.8996	13.9383	13.3251	13.5525	14.1519	13.8864	13.4052	14.8776	13.4915	12.7502	13.7921	13.2414	14.4803	13.5428	14.0904	13.7161	13.5971	13.6684	14.0883	12.6867	14.5994	14.3973	15.3022	13.5199	14.7071	13.6766	14.8903	13.7851	14.0186	14.6572	13.959	14.2795	14.3731	14.1043	14.0025	15.565	13.3632	14.8388	13.9093	13.5534	13.7058	13.7028	13.8527	14.3875	14.6231	14.1629
ZNF8	6.3115	6.611	6.6161	6.0872	6.0272	5.3259	6.9362	5.8807	5.3211	6.7837	5.7703	5.721	5.408	5.4583	5.8498	5.3209	4.8268	6.2101	6.5719	5.9492	5.8542	6.2331	5.7845	4.7943	6.1085	4.849	6.48	5.7349	5.6879	6.4533	6.6397	6.6509	5.5117	6.0068	5.5768	5.2962	6.8248	6.5357	5.0405	5.1214	6.3747	6.5553	5.6469	6.4104	5.938	5.9474	5.4952	5.8189	5.5396
C11orf17	8.5957	8.1643	8.4273	8.299	8.2989	8.4147	8.6246	8.4873	8.4346	8.8849	8.7238	8.4407	8.7563	8.3986	8.4022	8.636	8.6968	8.2173	8.678	8.8858	8.7933	8.6635	8.5223	8.8152	8.5198	9.2092	8.3518	8.3759	8.3496	7.8438	8.7811	7.6481	8.9815	8.9373	8.9438	8.1816	8.3632	8.2119	8.7641	8.3582	8.1627	8.032	8.4255	8.0826	7.7244	8.3377	8.4207	9.1266	8.6097
ZAP70	7.8037	5.2026	7.5577	5.9406	6.5218	6.5893	7.1495	4.9736	4.0669	4.4246	4.452	6.6851	6.2206	7.646	4.967	6.8144	6.3104	6.131	7.2482	5.2747	5.1528	6.6096	6.1894	4.4873	4.6745	7.0606	6.4024	5.6034	6.2356	6.4013	4.167	6.6035	2.6325	4.6864	4.104	6.3938	5.5679	5.1138	5.8463	5.1757	4.6786	3.0649	4.3192	5.0615	2.4437	5.2237	4.8501	3.8646	4.3931
C11orf10	10.3553	10.0983	10.2976	10.1116	10.363	10.1991	11.1131	9.6981	10.4391	10.2687	11.0761	10.0552	10.2428	10.5555	10.4475	10.9331	10.4928	10.6259	10.8901	10.7062	10.481	11.2577	10.5026	11.1154	10.5932	11.4873	10.5437	10.7392	10.6596	10.1617	10.6977	10.0412	11.226	11.2266	11.1998	10.7939	10.4378	10.5463	11.4062	9.5394	10.327	10.6628	9.8077	10.4567	9.9537	10.5227	11.0639	10.0042	10.5794
UFSP2	8.7736	8.1172	7.9691	8.4992	8.2791	8.2636	8.2103	8.204	9.1493	8.6374	8.8979	8.572	7.5589	8.6727	8.1278	8.8774	8.7847	9.068	8.023	7.6508	7.8197	8.9815	7.5227	7.8872	8.7242	8.5297	8.6616	8.0685	8.4762	9.1605	8.9281	8.4309	8.9719	8.6691	9.1052	8.8112	8.4636	8.8529	8.7836	8.8697	9.0522	8.8035	8.6679	8.528	8.1715	8.8558	8.688	7.9369	8.6076
OGFR	10.8157	9.6161	11.1867	10.2394	10.253	10.7446	11.0503	11.4798	10.5864	9.7605	10.0367	11.0236	11.6982	10.5	10.5807	9.9946	10.0546	9.6699	10.5162	10.048	10.4748	10.4985	10.82	9.9189	10.0633	10.8558	10.9843	11.0441	10.6204	10.6903	10.4474	9.909	10.095	9.1896	9.6845	9.4664	11.0226	10.47	10.1609	9.6223	10.7787	9.6974	10.1348	10.3354	9.9011	9.6305	9.8024	11.4825	10.1273
EPM2AIP1	9.3039	8.3599	8.944	8.787	8.7069	8.9875	8.6283	8.4895	9.1667	5.7828	8.5386	9.2626	8.7225	8.9689	8.367	8.9926	8.2901	9.1648	8.2498	9.5094	8.5323	8.7824	7.4781	4.7156	8.0448	8.4969	8.9335	7.7108	8.3676	9.5013	8.9215	9.7261	7.6646	9.6855	8.9178	8.6212	4.7213	9.4669	8.9742	8.4612	8.8942	7.9978	8.841	5.8943	9.2532	8.4511	8.3531	7.2311	8.8084
CDC5L	10.0037	9.7236	9.8629	9.9304	10.1663	9.3692	10.1958	9.5696	10.3349	10.3551	10.3751	10.1939	9.9772	9.8779	10.3591	9.7151	9.4981	10.0412	9.6563	10.0254	9.9827	10.3286	10.1046	9.777	10.2347	10.4788	10.3492	9.5258	9.8381	9.7578	10.3047	10.3	10.226	10.2122	10.0764	9.9663	10.3348	10.1343	9.634	9.8077	10.3165	10.9838	10.2598	9.9229	9.9276	10.2834	9.9979	10.599	10.4415
RAC2	9.9384	8.2395	8.966	9.1955	9.4932	9.9962	9.7975	8.7113	8.9353	9.8247	10.1394	10.0001	8.6415	10.247	8.0789	9.6382	9.2161	8.6682	10.215	10.3304	8.7946	10.1341	9.4058	9.1747	10.4796	10.0538	8.928	10.2781	9.743	8.9698	8.1009	8.1856	6.6548	9.4902	8.5234	9.8032	9.9727	7.0493	9.9036	9.0708	9.7147	8.0808	7.4442	10.2853	6.6945	9.659	9.1776	10.2789	8.5384
RAC3	5.3623	5.7648	6.1641	5.5165	5.8473	5.4644	6.9605	5.5854	4.2717	6.5602	4.1954	5.5326	5.0911	7.6191	4.6251	5.3463	6.4909	6.6513	6.5133	4.6841	4.9081	6.9727	5.5661	7.1066	7.3883	5.5074	5.3223	5.3387	4.8874	5.4183	6.0043	5.6846	6.7145	7.1718	6.3653	7.1692	6.8847	5.7131	6.488	4.66	5.3977	5.814	6.398	6.8718	5.3247	6.3543	7.2984	5.7586	5.1106
RAC1	12.6728	13.0216	12.9384	12.5996	12.8648	12.7313	12.5868	12.9349	12.9848	12.8041	12.4862	13.13	13.0102	12.7029	12.9464	12.8773	13.2708	13.271	12.612	12.7219	12.996	12.4522	12.9882	12.6062	12.1989	13.0969	12.8723	13.1476	13.2543	13.0151	13.2863	12.934	13.2979	12.694	13.3178	13.2984	12.812	12.2842	13.3213	13.7015	12.2846	12.3648	12.7977	12.9195	12.4639	12.9081	12.7156	12.7256	13.6265
SBDS	11.2774	11.1418	11.3247	11.3583	11.1805	11.8434	10.9281	11.4709	12.0072	11.2064	11.0042	11.439	11.4846	10.58	11.4174	11.3205	12.2416	11.6248	10.8946	11.2229	11.9828	10.7587	11.2213	11.1892	11.129	11.3919	11.6499	11.5691	10.969	11.7228	12.1698	10.8179	11.4554	10.9816	12.1084	11.4073	11.1783	11.5879	11.1194	12.1985	11.3732	10.8596	11.4957	11.2573	10.9652	10.4131	10.729	11.4317	11.9544
RCL1	8.4297	8.5492	8.6944	8.4843	8.7212	8.7062	8.4809	8.8053	8.9428	8.4201	9.4532	8.6406	8.6726	8.3959	8.8678	9.4509	9.0123	8.9249	8.9006	9.1877	8.2563	9.2833	9.4047	9.7274	8.7992	9.076	8.8681	8.6499	9.014	9.4133	9.1626	8.7997	9.1627	9.2369	9.0113	8.8991	8.4659	8.378	9.654	8.6102	8.1839	8.7941	9.0347	8.7071	8.8993	8.8802	9.0177	8.6765	8.4367
MRPS18A	9.3885	9.9811	9.3724	9.7296	9.8793	9.8957	9.9109	9.7096	9.8323	10.202	9.8367	9.7867	9.4905	10.2723	10.1133	9.7189	9.803	10.3933	10.2007	9.7153	9.8542	10.4125	9.6707	10.5628	10.2923	10.874	10.1885	10.2484	10.2547	9.4891	9.9332	10.0265	10.9733	10.9111	10.0801	10.079	9.9539	10.0313	10.1854	9.8087	9.6636	11.0873	9.7478	9.8306	9.5738	10.0449	10.2199	10.3043	10.0632
ORC3L	8.9867	8.5322	8.7689	8.8972	9.1142	8.5899	8.9886	8.9798	9.4343	8.6898	9.5563	8.6241	8.8881	8.5507	9.2673	9.172	8.7764	8.8634	8.4299	9.4081	8.8221	9.4323	9.0192	8.4777	8.918	9.7543	8.5047	8.4956	9.2247	9.1864	9.4813	9.2604	9.0539	8.9124	9.1317	8.9407	7.5366	8.6871	9.3166	8.9915	8.8284	7.7624	9.1004	8.4186	8.7949	8.8111	8.8475	9.2157	9.2264
CPLX1	6.6527	4.8471	6.2959	6.3936	5.959	6.1882	8.4726	6.6439	6.164	6.2232	6.9336	6.199	5.3127	6.4243	5.1981	4.9327	6.7705	5.1612	7.6673	5.0094	7.7415	5.3361	6.6719	6.5692	7.4757	6.727	6.0311	6.8307	5.5596	8.0664	4.2336	7.244	8.1887	6.7001	7.2377	5.4969	7.4412	5.4859	6.3073	5.2258	7.0081	5.7496	4.3896	7.4104	4.4213	4.431	5.2461	7.1299	4.5822
AP2A1	10.8709	11.3667	11.6403	11.5449	11.4512	11.4587	11.1968	10.9089	11.3196	11.0607	10.7287	11.7031	11.1407	11.3719	11.2112	11.1676	11.0058	11.597	11.924	11.2559	11.6323	10.7502	10.9459	10.9218	11.0449	10.7697	11.0647	11.2182	11.0965	11.182	10.5914	12.1985	11.3102	10.9237	10.8969	11.4226	10.4523	11.0588	10.7706	10.8244	11.1359	10.4441	10.2975	11.1359	11.1398	11.3346	11.5548	11.2403	11.0248
AP2A2	10.9013	10.5715	11.057	10.876	10.7059	10.5867	10.6331	10.5972	10.575	10.5291	10.4294	10.3848	10.6249	10.6883	10.4306	10.6755	10.4075	10.5045	10.8201	10.4621	10.6848	10.2795	10.5358	10.6323	10.5451	10.236	10.5721	11.0041	10.5589	10.6267	10.5357	10.0353	9.8641	10.0742	10.2388	10.6568	10.2395	11.0976	9.8301	10.583	10.646	10.8688	9.9744	10.9271	10.3407	10.8219	10.7333	10.9956	10.0907
LOC389333	5.7208	5.3392	5.2243	5.7073	5.1979	5.7071	5.5588	5.0479	4.4788	4.4246	4.235	5.7546	6.1067	5.8166	5.9069	5.7642	5.5445	4.5962	6.058	5.6053	5.5313	5.2519	6.0386	3.3703	4.8048	4.3464	6.2928	4.9754	5.3731	5.667	3.7332	6.2056	4.595	4.6102	4.4478	5.0424	6.3574	6.6489	4.1624	4.9851	4.9403	5.9348	5.1265	5.4286	4.1235	4.9935	4.4432	4.5614	4.3521
FIGNL1	8.4337	8.4711	9.1038	7.9702	8.4952	8.0781	8.8735	8.3978	9.4326	8.9437	8.4062	9.0851	9.1482	7.7933	9.1342	8.4647	9.0882	8.4058	9.0352	8.3063	8.8221	8.5848	9.0098	8.2336	8.4716	9.4656	9.3592	8.5885	9.5846	8.9642	9.0331	9.3974	9.3107	8.5193	8.9164	8.84	8.8871	7.6852	8.734	8.3413	7.5457	8.7713	8.6871	8.8858	9.2353	8.5869	8.7112	8.4985	8.9947
PBX3	8.018	5.9468	7.4486	8.0369	8.0962	9.3593	8.6038	7.5542	8.1957	6.0197	7.9307	8.2284	7.7319	7.646	7.4212	7.8417	7.5324	6.8026	7.6831	7.5263	7.5378	6.8405	7.6853	7.3736	7.2116	6.7787	6.9993	6.7352	8.1852	8.1505	7.4361	7.7492	8.3141	7.4265	8.5925	6.5979	8.1217	7.5027	6.4273	7.184	7.3192	7.9698	6.6482	7.5786	6.2488	7.5086	7.4186	8.6278	8.5223
PBX1	9.8114	10.3017	9.8608	9.7915	10.2751	10.1869	8.7689	9.187	9.9575	7.2528	7.9516	9.2626	9.4426	10.0922	8.7479	9.8328	8.9701	9.9679	9.4841	10.5368	9.385	9.1218	9.5098	6.6582	10.8878	8.7641	8.6068	9.0786	8.8702	10.0294	8.9012	9.8423	7.5491	7.018	9.4986	8.9492	9.2592	10.2768	8.8426	9.7521	11.2278	9.7229	11.2963	8.2028	9.9111	9.5822	9.4154	9.5497	10.356
TMOD2	6.8039	4.2689	8.4501	8.0778	7.3513	7.7449	8.2932	7.6723	8.8108	6.1251	8.591	7.7003	7.8536	6.6794	5.9973	8.1115	7.1965	5.2554	5.7797	7.3148	7.0953	7.3663	7.4742	6.1675	7.0891	5.9859	6.6269	3.5515	6.7554	8.1524	6.4791	6.6348	5.2433	5.1122	6.3075	6.0332	7.8753	5.5964	5.2271	6.1295	6.0333	5.8035	6.3459	7.2953	5.2759	5.8473	6.3839	7.5203	7.622
MFSD11	8.5269	9.0694	8.4445	9.0766	8.1099	8.764	8.6129	8.7432	8.3596	8.5244	8.8462	8.5507	8.7425	8.589	8.5367	8.8041	9.2928	8.861	8.9986	8.6393	8.83	8.571	8.8114	8.543	8.7817	8.6014	8.5566	8.8793	8.8859	8.3268	8.0233	8.3856	8.7426	7.7745	9.1841	8.9562	8.7682	8.6947	8.9536	9.2229	8.2534	8.3675	8.9786	7.9733	8.6941	8.7186	8.4971	8.2468	8.0953
NSUN2	11.1283	10.843	10.7985	10.8484	10.8113	10.6578	10.5785	10.9717	10.7172	11.1183	10.6681	10.8289	10.9206	10.6568	11.217	10.4675	10.7668	10.3824	10.7801	10.9558	11.0269	10.6823	10.6175	10.6492	10.5563	10.9316	11.2141	11.0354	11.1409	11.0637	10.7348	11.4605	10.83	9.9995	11.113	10.5861	11.567	10.486	10.5688	10.6401	10.77	11.0652	11.58	11.1236	10.7027	10.9149	11.0015	10.5974	10.6472
NSUN5	10.4431	9.5599	10.4723	10.0585	10.0012	10.098	9.8696	10.4099	10.0479	9.147	9.2831	9.6966	10.3683	9.6057	10.0518	10.1932	10.0631	9.7252	10.2972	9.7041	10.2673	9.8668	9.9046	9.6267	9.6246	10.7237	10.3937	10.2107	9.795	10.1076	9.908	9.4986	10.3931	10.2288	10.2018	9.9763	9.7735	9.7761	10.1502	9.3963	9.2504	9.0461	9.4401	9.1274	8.7569	9.319	9.676	9.8903	9.9075
NSUN4	8.9191	8.9647	9.0747	9.0041	9.2201	8.773	8.2182	8.8088	8.9163	9.234	9.3998	8.7599	8.5372	9.1532	8.2886	8.9546	8.5638	9.1745	8.99	8.3472	9.0178	9.3313	8.8738	9.5933	9.4597	9.2338	8.593	8.8854	9.1405	8.5102	8.8018	8.5479	9.4233	9.8603	8.9492	9.1863	9.0488	9.0999	9.3497	8.9229	9.173	9.2432	9.701	9.1198	8.7978	9.3543	8.9879	9.0941	8.8659
NSUN7	8.1318	8.1194	7.4822	6.85	5.8703	6.1059	6.9841	8.0398	6.5911	7.4816	6.5658	6.8471	7.0962	7.7892	7.7859	7.246	7.3489	8.5907	7.7837	7.7864	6.9731	7.4518	7.7088	6.0528	7.8141	7.0554	6.3704	7.7968	6.7278	8.4655	7.9257	7.5504	7.9503	4.4443	7.7987	8.3503	7.4049	8.7601	6.7441	7.9816	7.7893	8.1448	7.597	3.6758	8.0726	7.6656	7.41	7.2147	5.2285
NSUN6	7.9576	8.1789	8.2003	7.2173	7.9388	6.9561	7.7223	8.3764	7.814	7.3209	7.623	7.1528	7.4197	7.2035	7.5313	8.3209	7.37	7.6545	7.1374	7.612	7.6432	7.8742	7.2315	7.5699	7.4757	7.0814	7.1004	6.9754	8.0111	8.2753	8.5079	7.9365	6.7966	7.4917	7.4962	7.6543	8.2138	7.9249	7.9089	7.2521	7.5588	7.5738	7.904	7.0147	8.0821	7.2923	7.6579	8.1248	8.314
TUBG2	7.6662	6.3603	6.9528	6.7667	6.6338	7.1235	7.0856	7.1558	6.7015	5.5754	5.9213	5.893	5.993	6.7304	7.2293	7.2626	7.2881	6.7582	7.4018	5.8308	6.9534	6.475	6.8756	5.8478	6.3045	6.0817	6.7647	6.3814	6.419	7.2107	6.5527	6.1917	6.1004	6.8786	6.4518	6.046	6.8241	6.2556	5.806	5.1237	6.2337	5.8957	4.6411	5.5502	4.5636	5.9791	6.8442	7.2092	6.684
SGK269	10.1613	9.7495	9.4424	10.0709	10.1796	10.1302	9.936	9.4039	9.7107	10.3703	9.303	9.6728	9.69	9.8598	9.551	10.0129	9.4661	9.472	9.6563	10.0362	9.6455	9.4371	9.6457	9.4374	9.1265	8.207	9.3414	8.374	9.6876	9.8074	9.483	9.8345	8.7572	8.3942	8.8729	9.2796	9.4595	10.1046	8.7482	10.4129	9.4752	10.2454	9.852	10.8285	9.5251	10.1702	10.2315	10.1853	9.4722
FAM108B1	8.6764	8.7488	8.3321	8.7585	8.8399	8.8009	9.2121	8.625	9.1953	9.1154	9.0042	8.6682	8.9554	8.8888	8.6908	8.4153	8.8772	10.0893	8.5848	9.1015	8.4163	9.0249	9.2588	9.778	8.6741	8.8036	8.8313	8.5461	8.5734	9.2522	9.0048	8.9901	9.3768	8.8488	9.1727	8.869	9.2035	10.7682	9.3648	9.7478	8.8955	9.907	9.2427	8.8335	8.8334	9.2493	8.7975	8.5581	8.961
TBC1D1	10.6418	9.2195	9.6365	10.1936	9.7617	11.236	10.1254	10.2468	9.7598	10.5521	9.9694	10.4182	9.6639	10.3265	10.0847	10.0245	9.7573	8.16	10.221	9.6723	10.04	9.6395	10.2422	9.6516	9.6816	9.0682	8.9039	9.8733	10.0946	11.0987	10.098	9.2554	10.0673	7.9925	9.6926	8.6611	10.162	9.4855	8.1209	10.0746	9.4128	10.7076	9.3492	10.2921	7.772	9.6939	10.2278	10.5334	10.1352
ZXDA	6.1716	5.0196	6.5496	5.4107	7.0058	6.0482	5.8682	6.0859	6.748	4.8907	6.5965	5.5041	5.6743	5.5205	5.3973	6.0595	4.8034	5.846	5.9882	5.7633	5.609	4.6066	6.1605	1.4051	5.7249	5.1819	6.1109	6.5691	6.0255	6.6417	5.5744	6.2866	4.7037	4.257	5.0813	5.6213	1.6598	6.3306	4.3976	5.7728	6.8312	4.424	5.7521	4.8879	6.1165	5.2518	5.4768	5.5825	5.4389
PAMR1	7.2235	4.4727	5.7326	6.0147	7.3265	7.6219	7.5554	4.6631	5.9815	6.0378	4.9803	6.7594	5.2645	5.7189	6.2827	7.0048	6.7831	3.7613	7.3941	6.7027	7.4277	6.367	6.1507	6.8491	6.9922	6.5889	6.7729	4.3739	6.1798	6.5679	3.9858	6.2263	5.1695	6.0436	6.778	5.2982	4.1488	3.1114	5.0312	3.9724	6.9097	4.8901	5.489	6.2457	6.7492	6.548	6.6249	7.0705	6.625
RAD9A	7.8487	8.1884	8.7301	8.4197	8.311	8.0491	8.2079	7.8755	7.4272	7.5317	7.4554	7.773	8.1756	8.4057	8.135	8.46	8.3241	8.4657	8.4247	8.1316	7.9627	7.9255	8.5143	7.6577	7.6126	8.4419	8.9915	7.9906	8.0102	8.0308	7.4794	8.1614	8.4849	8.1665	8.2782	8.1414	8.1105	8.1457	7.5579	6.4122	7.3821	8.4404	7.7965	7.649	7.4388	7.634	7.8706	7.3566	7.4127
ERGIC2	9.5093	9.0861	8.6654	9.0635	9.5162	9.2453	9.2417	9.1884	9.2488	9.182	9.709	9.2358	8.8748	9.2511	9.4908	9.1295	9.3433	9.1489	8.9989	9.5033	9.3248	9.6972	8.3168	10.0593	9.0143	10.0714	9.1721	9.248	9.2286	9.2367	9.6129	9.3651	9.4692	9.8235	9.8132	9.5483	9.7374	9.7786	10.1821	9.8312	9.3746	9.8293	9.4566	9.0956	9.8346	9.12	9.2692	9.6556	9.9233
ERGIC3	12.6474	12.0207	13.3218	13.2968	11.8867	12.602	13.2101	13.5669	13.0353	11.68	12.9183	13.1384	13.3343	12.0537	13.2077	13.5887	13.3839	13.1219	12.9802	12.6154	13.6002	13.5341	12.3701	12.6021	13.1364	13.824	13.6111	12.8192	12.3738	13.2121	13.0655	12.6476	12.2971	11.9837	13.4382	12.4309	12.2725	12.5281	13.4406	12.1641	13.0784	12.3494	13.1551	11.4884	12.592	12.0788	12.0453	12.6709	13.2751
CDR2L	7.4479	8.5322	7.7355	8.112	8.4365	8.4906	8.1856	6.4012	7.4841	9.542	6.9867	7.7313	7.2568	8.4603	6.4838	8.404	8.4808	7.9895	8.5085	7.0622	7.9224	7.8966	9.0655	9.0442	8.0249	7.2235	7.4563	7.5149	8.121	8.1466	8.0964	6.9278	9.4826	6.2998	8.5015	9.0443	9.1902	9.5149	7.3269	7.8156	7.6347	9.511	7.666	9.2076	7.2136	7.9533	8.4271	8.586	9.039
ERGIC1	12.5997	12.0932	12.0192	12.1878	11.9281	12.3318	11.4175	12.0099	11.6097	11.9936	11.7395	12.5506	12.4284	12.7775	12.9761	12.359	12.0421	12.6209	12.1614	12.0835	12.5983	11.8104	12.1025	12.9051	11.9978	12.0142	11.8543	12.3491	11.8644	12.5046	11.6218	12.4425	12.242	11.4898	11.7311	12.3022	12.9922	13.3827	11.9199	13.0599	12.3036	13.2563	11.8171	12.3274	11.7002	12.5519	12.3536	12.1926	12.0299
CLEC14A	7.7366	5.5565	6.7833	7.7529	7.947	8.6166	7.0801	5.9761	7.3246	5.5754	7.1917	8.3832	7.0209	7.6101	6.5148	8.7274	7.1237	5.3439	7.1328	7.7664	7.9476	7.1319	7.2315	7.2384	6.5284	6.9237	7.2428	4.6939	7.438	7.4123	6.2888	6.0673	6.9644	6.5242	8.6584	7.2812	7.0816	6.5967	6.8862	7.439	7.6469	6.8885	8.0793	7.0968	6.0791	7.3092	7.8089	7.746	8.0255
PDF	7.5406	7.7596	8.3658	7.9966	8.1523	8.3457	7.466	8.3408	8.4075	7.7931	8.0379	7.7025	8.3654	7.9105	7.9679	8.0753	7.9028	7.5692	8.2253	8.1791	7.7248	8.7198	8.2845	8.312	8.3801	8.2225	8.3534	8.2597	8.3283	8.0906	8.4226	7.7871	7.7507	8.6761	8.7927	8.0626	7.7861	8.1192	8.8085	7.1339	7.9508	7.839	8.8408	7.8552	8.1008	8.1273	8.372	7.8673	8.0132
B3GAT3	9.4102	9.1338	9.5118	9.3017	9.3529	9.7572	9.1678	8.5882	8.9565	8.1391	8.8213	9.2238	9.4143	9.8152	9.4141	9.8508	9.591	8.9061	9.632	9.1331	9.4232	9.2694	9.1378	9.5239	8.9756	9.72	9.2401	9.4393	9.3042	9.3341	9.5383	8.0433	9.6294	9.2744	9.2294	9.1049	9.4562	9.718	9.1944	7.7656	8.8217	8.8296	9.1532	8.8985	8.6715	9.3215	9.6121	8.5341	8.9864
B3GAT2	3.6337	3.7363	4.1153	3.1322	3.1082	2.9007	2.2424	4.167	3.0088	2.3789	2.3793	2.2589	1.8872	2.6202	2.5355	3.1511	3.2996	2.8915	2.3617	2.6754	3.3055	2.5374	2.993	2.6279	2.465	2.0218	3.4031	1.9019	2.3931	2.9608	3.8002	3.3497	1.8501	2.6702	2.1333	1.1355	0.628	2.7705	2.1103	0.7184	2.2851	2.27	2.4843	2.4161	2.683	2.5644	1.8568	3.5218	1.495
PER1	7.9091	9.9822	8.6507	8.0978	7.6231	9.4437	8.9155	8.9348	7.9814	7.5143	5.7679	8.4742	8.5506	8.6468	8.7596	9.5687	7.3991	8.3168	8.0636	6.8013	8.2583	7.8882	6.5656	7.5319	7.4951	7.4912	8.2818	9.1588	9.5267	8.72	8.4033	8.4575	8.6778	9.392	8.5803	9.3274	8.7635	9.5099	6.9858	7.9706	7.939	9.2016	7.9773	8.2354	7.3015	9.1095	9.1637	9.6617	8.2345
CPPED1	9.3875	8.274	9.3739	10.06	9.5434	10.7314	9.8066	9.5727	9.445	9.5132	9.4945	9.5871	9.2089	9.2984	9.5285	9.1124	9.2044	6.6233	9.8465	9.0646	9.56	9.4644	8.9392	9.1273	9.1286	8.7721	9.3821	8.7424	9.3429	9.3333	9.4753	6.2534	4.9879	10.1658	9.7534	9.0073	9.4584	3.8832	9.9036	7.8519	10.3959	9.1276	7.0793	7.4732	9.142	9.6629	6.9125	9.6697	9.5782
UXT	10.4676	10.2925	10.9682	10.5231	11.2289	10.9082	10.9863	11.0281	11.6663	9.8638	11.7941	9.9093	10.4321	10.2537	10.8387	10.9522	10.4007	10.9381	10.9815	11.3141	10.1916	11.0059	11.1159	11.0067	10.8008	12.2089	10.8053	11.2525	10.8872	11.0679	10.9893	10.0032	11.1277	11.0429	11.0608	10.9078	10.0035	10.4968	11.8921	10.1709	10.8551	10.0426	10.0711	9.7634	9.9614	10.2884	10.2997	10.5837	11.2489
CALM2	12.8391	12.5865	13.0094	12.8707	13.55	13.5946	13.4934	12.7794	13.4045	14.0654	13.4177	12.5611	12.7711	13.0593	12.7521	13.0533	13.3159	13.8368	13.4417	13.6973	12.8719	13.9513	13.1481	14.0535	13.8349	14.5207	13.4693	13.2211	13.3011	12.9732	13.4599	13.0453	13.066	14.0301	14.0243	13.5617	12.9525	13.1779	14.5618	13.8608	13.0176	13.4238	13.2366	13.7459	13.1524	13.1764	13.1807	13.4292	13.9351
CALM3	12.0993	12.6512	12.6429	12.4301	12.0714	12.1273	12.5784	12.1171	12.8597	12.8644	12.3431	12.9062	12.7413	12.8045	13.0723	12.3505	12.4724	13.3863	13.4571	12.4465	12.7843	12.7798	12.8933	12.5597	11.9906	12.8197	12.1409	12.7465	12.9507	12.5056	11.4911	13.4477	13.1639	12.7421	12.2448	12.8049	12.4919	12.5267	12.1451	12.4321	12.0642	12.6478	11.9164	13.193	11.8387	13.1219	12.4798	12.7452	12.6195
SPG21	11.1788	10.3987	10.8423	10.574	11.213	10.8854	11.2711	10.9685	11.2753	10.8851	11.1552	10.4638	10.7897	10.9983	10.5978	10.8898	11.0336	11.0925	10.7029	11.2741	10.6052	11.3776	11.2522	11.1388	11.4487	11.4714	10.4719	11.168	11.0579	10.7515	10.9965	10.5859	11.2709	11.6101	11.2858	11.1583	10.7066	10.4402	11.3977	10.7416	10.9473	10.2371	11.1627	11.5526	10.9455	10.736	10.8411	11.0221	11.0712
CALM1	13.0473	13.4348	12.5206	13.1812	13.6217	13.2798	12.6572	12.4484	13.1132	13.6246	13.4108	12.5745	12.4025	13.0849	12.6901	12.8725	13.2809	12.8941	12.9313	13.2818	12.6734	13.2087	13.0213	13.0646	12.9574	12.7341	12.9667	12.6365	13.2426	12.554	13.4096	13.2581	13.3502	13.3198	13.5799	13.2238	13.4382	12.706	13.2892	13.3887	13.1122	13.0765	12.6758	13.3388	13.5823	13.3754	13.3098	13.4506	13.2144
GSDMB	10.4987	10.0945	9.0893	8.9626	7.7278	9.2162	8.6616	9.4797	8.0549	11.5461	9.7793	8.2861	8.9052	10.7489	10.2442	8.9559	9.4513	9.1191	10.6429	9.1397	9.874	10.212	9.8678	11.6542	10.1768	10.0366	9.0892	10.5436	9.8541	9.469	10.171	8.9881	7.8475	9.4561	9.4305	10.6023	9.6787	10.575	10.0653	10.2642	8.4625	9.4122	9.4596	11.2163	8.3991	9.9818	9.7191	9.8225	10.0164
GSDMD	10.9405	10.863	10.2242	10.456	10.9391	11.228	10.807	11.3455	9.0253	10.4126	9.7377	11.0885	11.377	11.197	10.7273	10.0172	11.3642	11.0674	10.9398	11.1552	10.0235	11.7375	11.5264	11.7688	10.2285	12.712	10.6341	10.6755	11.0766	10.8644	10.779	10.03	11.0666	11.285	11.2959	11.4525	10.7056	10.7101	11.5165	9.9654	10.3083	12.0621	8.3414	11.0507	10.3082	10.7505	10.6018	10.8316	10.9226
DLGAP4	11.5092	10.6425	11.6442	11.3557	10.9015	11.532	11.7923	11.7343	11.4841	10.3055	10.5107	11.7059	12.0767	11.1745	11.6076	11.6338	10.9803	10.7849	11.0577	11.1174	12.1461	11.1405	10.3698	10.3863	11.0408	10.6352	11.5637	11.1696	11.041	11.5858	11.6117	11.3126	10.3181	10.6529	10.8005	10.0705	11.4973	11.621	10.4766	10.5134	11.7775	11.1938	10.8097	10.8434	11.2551	10.8178	10.7431	11.7788	11.2218
DLGAP5	8.4833	8.5688	9.0299	8.025	9.4071	7.5716	9.0429	7.7336	9.0591	9.8181	9.4965	8.2522	8.0031	9.1407	9.3725	8.3249	8.8758	8.8392	8.5882	9.2227	8.2523	9.1301	9.8848	9.1761	9.3687	9.3083	8.8604	8.6576	9.9732	8.8951	9.5326	9.8606	9.9862	10.0119	8.7512	8.981	9.1107	8.844	9.068	7.8639	8.3356	9.935	8.493	9.5974	10.1469	9.6471	9.6288	9.2549	9.5053
MBNL2	10.3066	10.1605	10.0632	10.1996	10.144	10.1656	9.9458	10.4652	10.39	9.3936	10.8957	10.5647	10.1375	9.9206	10.4212	10.8285	10.2225	10.088	9.9576	11.1653	10.4319	9.9666	9.7794	9.857	9.8917	10.1453	9.7396	9.4087	9.793	10.015	10.2729	9.7183	10.6094	9.0256	10.6507	9.8375	9.7079	10.0626	10.6517	10.3294	10.5614	10.012	11.29	10.4988	9.7047	9.7778	9.5857	10.2247	11.0967
MBNL3	6.5145	6.7709	6.1914	6.278	6.931	6.2745	6.3023	4.4964	6.6288	7.2682	6.7682	6.2769	6.2621	5.7685	7.1408	5.4372	5.3877	6.5131	6.9972	7.0481	6.1841	5.5487	6.1507	5.9281	6.3191	5.8106	5.4707	5.8379	6.4797	6.7688	6.2166	7.3977	4.0534	5.7675	5.4606	6.5179	6.1754	6.5582	5.1433	6.8015	6.8578	6.7306	4.6697	6.753	8.1008	6.7535	6.5014	4.3377	6.0895
PLK3	8.0394	8.8574	7.9021	8.3428	8.5264	9.275	7.9725	8.8681	7.6945	8.3275	8.1791	7.8092	7.5561	7.6636	7.8235	8.6037	7.7607	8.3935	8.296	7.2215	8.3981	7.592	7.6545	9.0276	7.7563	7.7366	8.3518	8.6344	8.8977	7.6455	9.735	7.8189	8.1934	8.3732	8.4023	8.9559	7.9178	8.8928	7.2287	7.5115	7.7949	8.1132	7.025	8.7486	6.6759	7.7068	8.1801	7.8836	8.4825
A1BG	4.5328	4.4593	3.4074	4.5309	5.3181	5.0208	4.707	3.3627	3.0428	3.418	3.1939	4.2567	3.5171	5.1968	3.2539	4.7512	4.3385	5.018	5.6432	4.621	4.1245	4.7112	4.6214	4.4873	3.9144	6.1215	4.7559	3.26	3.7147	3.9175	3.4644	4.7321	3.8394	4.9566	5.231	5.2139	3.8031	3.4169	6.009	3.0052	4.4705	3.4318	3.8047	3.6275	2.5569	3.9755	4.772	5.1345	4.6173
TTC8	8.374	8.4741	7.9308	8.2072	7.9224	8.2647	7.9783	7.7109	8.6257	8.4842	9.0699	7.3698	7.4948	8.2491	7.3441	7.9014	8.521	8.6987	8.0143	8.8014	7.4024	9.0287	8.4058	8.1299	8.5542	8.4256	7.8957	7.6869	8.1189	7.9302	8.7728	7.31	8.3183	8.6521	8.834	8.5758	8.5452	8.0522	9.1682	8.1917	8.3675	8.2687	7.6518	8.2554	8.3071	8.1895	7.4771	8.6523	8.6714
PLK2	9.4517	7.976	7.3056	8.5563	9.6454	9.4362	8.8189	7.3831	7.8755	9.2261	8.5543	8.4199	7.8644	8.8566	7.1566	9.0198	7.9493	7.9164	9.0981	8.045	9.4481	8.1173	8.0086	10.2697	9.5035	7.7817	8.1016	7.8541	8.0111	9.5412	8.263	9.3635	8.567	8.6021	8.1879	7.8703	9.2284	9.2181	8.4587	8.0423	9.5134	8.9128	8.0084	10.4221	8.3953	8.6969	9.1599	8.3439	9.2628
ZNF720	8.1017	7.6742	7.8897	7.8302	7.8546	8.6492	7.694	7.7033	8.6851	7.73	7.847	7.8802	7.9609	7.8012	8.039	7.933	7.4235	7.7644	7.4359	8.0638	7.9796	7.7751	7.3977	7.6589	7.7182	7.127	7.6013	7.4349	7.7596	7.6917	8.7867	7.5531	7.5047	7.3228	8.255	7.5991	7.4231	8.197	7.8206	7.4283	8.4591	7.1141	8.8093	7.5037	7.6273	8.0505	7.6287	8.196	8.5475
OIP5	5.1394	6.7721	6.4924	5.2759	8.1341	6.5657	7.7817	5.7891	6.9949	7.798	7.5312	5.7041	7.7743	7.4431	6.8244	6.8951	7.205	7.2135	7.1292	7.7557	6.1719	8.3853	7.6255	8.1789	7.0034	8.0847	7.097	7.103	7.889	7.0243	7.9309	7.6144	8.5943	9.5464	7.3821	7.4467	7.9622	7.3966	8.7136	5.9297	6.2312	8.2795	7.8158	7.5891	7.4218	7.5152	7.8121	7.8102	7.4949
CLCN3	11.2666	11.1329	10.5746	11.0092	9.8543	9.9687	10.338	10.5216	11.602	11.9411	11.4033	11.7763	10.2135	10.7479	11.2102	10.6353	11.0425	10.943	10.6013	10.5301	10.6882	10.8961	10.8914	11.8779	11.1577	10.2827	10.967	11.0832	10.897	11.264	10.9059	10.9933	10.5619	11.0025	10.8371	10.9533	10.583	11.1297	10.0205	11.5798	11.6717	11.1798	11.3037	11.551	10.92	11.1488	10.9632	10.0426	10.5872
CLCN2	8.988	8.4711	9.9734	9.0237	8.4307	8.9341	8.5456	9.6492	9.2141	8.4775	9.1302	9.4197	9.8766	8.2196	10.3527	9.4104	9.3854	7.0114	9.1274	9.4108	10.0435	8.8498	9.4393	8.2571	9.1307	9.7389	9.3455	9.478	9.797	9.3004	9.2058	9.9967	8.1045	8.7004	8.2724	7.2812	7.8451	7.2068	9.4457	8.2774	9.158	6.5967	9.5594	7.9612	9.8924	8.7582	9.21	8.4803	8.6162
HRH1	8.4317	8.681	7.7722	8.9151	8.8089	9.2096	8.3282	9.1169	8.2772	9.0208	8.1892	8.2944	8.9105	8.6666	8.1476	8.366	8.9079	9.0445	8.5644	9.311	8.9207	8.6155	8.2881	8.7705	8.4634	8.5885	8.5953	7.7225	8.719	8.4965	9.2824	9.5494	8.2859	9.4442	9.4612	8.9492	8.3937	9.302	8.7535	9.4045	8.4167	8.041	8.5459	9.0193	8.3607	8.888	8.5762	8.5142	9.4371
CLCN7	10.97	10.0954	10.9981	11.311	10.2799	11.4447	10.8425	11.6752	10.7183	9.1154	9.6599	11.134	11.2313	10.6279	10.5786	11.0636	10.6335	9.9969	10.7567	10.4963	11.0762	10.3821	11.1921	10.3851	10.0179	10.3049	11.8804	10.6943	10.3494	11.0033	10.3272	10.0446	9.6138	9.992	10.5797	10.0493	10.9222	10.5023	9.9961	10.1	10.4534	10.2522	11.6265	9.779	10.2842	10.1235	9.9756	10.5628	10.3785
CLCN6	8.4337	7.826	8.2434	8.4244	8.3794	8.5032	7.5904	8.734	7.942	7.3209	5.7407	7.6781	7.9933	7.9196	8.039	8.7497	7.9521	7.7515	7.7569	7.0575	8.4181	6.6431	8.2126	6.8001	7.7401	6.6937	8.3436	7.4096	8.233	8.1679	7.7858	7.9573	6.4201	7.2824	7.4701	7.0791	7.0526	7.5739	6.1007	6.3935	7.7949	7.6522	8.7165	7.6162	7.561	7.9033	7.5294	7.3756	7.2998
CLCN5	9.4194	8.2637	10.0943	9.1023	8.9413	8.8197	9.8082	10.127	10.2846	8.821	8.5046	9.7162	9.2944	8.6018	9.9643	8.9913	8.5693	8.0193	10.2051	10.0796	9.1352	8.2382	9.2347	8.5848	7.3952	8.8253	10.0138	10.1726	9.2247	9.4254	9.4111	9.2753	7.5886	8.0345	8.3357	8.1758	7.9839	7.8819	8.705	8.2862	8.8839	9.7683	8.9957	8.0804	9.7991	7.491	7.8315	8.441	9.8442
CLCN4	6.5221	4.2131	8.8782	8.0749	4.9171	8.4652	9.222	8.4421	8.9391	8.6285	7.7203	8.4833	8.1541	8.005	8.1397	8.6069	5.9101	6.2271	7.6252	8.2417	6.908	7.2711	7.9307	7.0598	8.3273	7.0711	6.3266	8.6219	6.7931	8.7728	7.0309	7.4746	8.8473	8.3342	6.6037	6.8439	7.4186	7.5892	5.2271	6.8582	9.4208	8.7385	8.501	9.0922	7.3336	5.9622	5.541	8.1876	6.9127
FBXL19	9.6074	9.4405	9.701	9.2008	8.8267	9.8202	9.5117	9.0893	9.2828	8.9097	8.4573	9.6696	9.8859	9.6681	10.8893	9.1961	8.7557	8.4741	9.632	9.269	9.2469	8.9706	9.1684	8.7904	8.8005	8.3655	9.5806	9.334	9.7505	8.7652	8.81	10.0027	8.7445	8.2921	8.6045	9.1261	9.2101	9.4586	8.478	8.2352	9.6771	9.1589	9.7915	9.1198	9.0959	9.5444	9.2692	9.2074	7.8925
BRD8	10.0779	9.7532	9.3975	9.7177	9.8507	10.0239	9.6256	10.6434	9.6231	9.5035	9.908	9.8637	10.0147	9.5664	10.0975	9.8216	9.6858	10.1216	9.3524	9.6366	10.0276	9.9895	9.9126	9.9962	9.7019	10.0419	9.55	8.933	9.8819	11.0614	9.4881	10.2696	9.8286	9.5703	9.0771	9.8566	9.3491	9.7828	9.7079	9.3059	10.3361	10.2109	8.913	9.0822	9.3624	10.0155	9.5838	9.7805	9.7645
BRD9	10.4255	9.3465	9.552	9.3298	9.7694	9.8014	9.1806	9.4605	9.1985	8.8698	8.5524	9.4895	9.5207	9.761	9.4697	9.1329	8.7859	9.3996	9.4985	9.3373	9.5361	9.3577	9.5021	9.3331	9.1875	9.9426	9.7143	9.5834	9.6667	9.5858	9.5293	10.2125	8.9377	8.868	9.9417	9.3987	9.5506	9.6177	9.1003	8.8246	10.0448	9.5351	9.9078	8.5604	9.2844	9.8899	9.6453	9.0455	9.1715
PCDHGA1	4.5084	4.4041	3.2075	3.0023	4.0466	4.7099	3.2802	3.5924	5.5933	3.4367	3.4839	4.4328	2.2527	4.2356	3.6605	2.9286	2.6527	3.9078	2.8213	4.2634	2.9689	3.9081	2.9567	2.1032	2.8307	0.5691	2.7233	5.525	4.3678	6.3816	5.1609	5.337	2.3938	2.0334	3.0711	3.9721	7.9715	4.4182	3.4644	4.3304	5.5095	5.144	0.584	4.5123	3.5971	2.3337	2.474	2.9604	5.2731
FBXL18	8.8618	8.566	9.3709	8.6867	8.1908	8.4448	8.4239	8.5923	8.7422	7.8628	6.7546	9.0136	9.2914	8.278	9.0947	8.6676	8.7117	7.959	8.5032	7.7374	8.8343	7.766	8.6987	7.9201	8.5696	8.6523	8.4648	8.7366	9.3989	9.7749	8.1075	8.4056	8.2903	7.7023	7.6168	8.2382	7.4853	7.3801	6.1869	8.2321	8.6766	8.0655	8.916	8.2771	8.3568	8.2826	7.8347	8.441	8.2373
BRD4	10.9595	10.6963	10.8007	11.0458	10.6454	10.2946	11.2074	10.7533	10.6903	10.4074	9.9435	10.8807	11.103	10.7951	10.6861	10.7638	10.5577	9.8951	10.5246	10.3635	10.8207	9.9566	10.6068	10.1416	10.0825	10.2314	10.889	10.5253	10.8038	10.8453	10.2724	11.0261	9.6843	9.8221	9.9087	10.4411	10.8682	11.136	9.8167	10.2177	10.7233	10.8954	10.2108	10.8572	10.894	10.7938	10.795	10.4898	10.3417
BRD7	10.4431	10.0858	10.7079	10.3669	10.2954	10.0095	9.9828	10.2793	11.1498	10.3801	11.1426	10.2878	10.6568	10.056	10.1229	10.302	10.1046	10.1792	9.9233	10.0744	10.4505	10.0462	10.3933	9.8536	10.0942	9.7307	10.511	10.1758	10.5416	10.2988	10.9005	10.0528	10.1111	10.0812	10.6973	10.065	10.1318	10.4581	10.3614	9.9403	10.4095	10.2522	11.2937	9.9316	10.3337	10.3348	10.4844	10.5246	10.5655
BRD1	10.2878	9.6741	9.9335	9.9565	9.9385	9.6563	9.6589	10.0501	9.9747	9.6548	9.4976	9.2487	10.6105	10.3334	9.4681	9.926	10.2231	9.9818	10.0338	9.6868	9.6752	9.533	9.9075	8.9813	9.5281	8.9277	9.9502	9.7912	9.789	9.8	9.6113	10.1938	9.7008	9.2959	9.2968	9.6489	9.8623	10.2709	9.3786	9.7032	10.1444	10.0301	9.7411	9.9954	9.9362	10.0449	9.7901	9.4953	9.2207
BRD2	12.1696	12.0067	11.6242	12.2311	12.2352	11.7576	11.9916	11.984	12.4169	12.3742	12.1446	12.5819	12.0646	11.9761	12.2647	11.8692	11.947	11.9748	11.9355	12.0661	12.1865	11.9765	12.3958	11.794	11.9453	11.6328	12.4832	11.6956	12.4906	12.036	12.4664	12.4522	11.9367	11.2883	11.6302	11.8097	12.6022	12.4329	10.9732	11.5063	12.7218	13.033	12.2646	12.4871	11.6472	12.4501	12.1124	12.2424	11.8676
BRD3	10.1535	9.281	9.4173	10.1709	9.9875	9.7448	10.4268	9.6067	10.098	9.5447	9.4451	10.2118	10.3583	10.3341	10.1836	9.6158	9.2746	9.5549	9.6245	9.8322	9.3235	9.528	10.3584	9.8761	9.8407	8.7146	9.5383	9.1652	9.5591	10.5163	10.009	10.7765	9.7194	8.787	9.1821	9.5125	10.3966	10.634	9.1992	10.3147	10.1226	10.1351	10.6466	9.7371	9.9563	10.3828	10.0158	10.2453	9.6004
DNAJA2	10.4734	10.3117	10.7539	10.9644	11.027	11.0638	10.8712	10.6523	11.1019	11.0107	11.1617	10.7365	10.8721	10.4642	10.8244	10.4195	10.633	10.694	10.6142	10.9511	10.7971	11.2197	10.5925	10.9393	11.067	11.0782	10.8566	10.7213	10.8166	10.5499	11.1305	10.4983	10.8356	11.639	11.5829	10.7552	10.5313	10.5812	11.348	10.6303	10.9927	10.5153	11.1261	10.5875	10.4678	10.7203	10.5651	10.9632	11.3309
DNAJA3	10.6708	10.688	11.2543	11.0005	10.8672	11.3773	11.1307	11.0097	11.4056	10.5879	11.2473	10.8811	11.4319	10.4835	11.0408	10.8559	11.2869	10.6294	11.4903	10.9848	11.0992	11.6602	10.9219	10.9916	11.3926	11.5734	11.2483	11.1019	10.9471	10.8477	11.1476	10.7131	10.8229	11.5341	11.6455	10.9801	10.3444	10.197	11.7379	10.2185	10.6889	10.7654	11.9164	10.792	10.895	10.7941	10.9069	10.7378	11.1488
DNAJA1	11.2547	10.7026	11.4415	11.6181	11.8473	11.3827	11.3658	11.424	12.0115	12.0954	11.4527	12.1595	11.4509	11.1411	11.4776	11.9353	11.5561	11.2315	11.0403	11.4607	11.6126	12.3895	12.0747	12.8143	11.4428	11.6271	11.3366	11.2857	12.1739	11.8379	12.0427	11.7393	12.3659	11.5982	11.9224	10.821	11.8178	11.3921	12.0404	11.9203	11.6062	11.781	12.0701	12.0905	11.2977	11.7567	11.6102	12.155	11.7286
TGFBR3	8.5236	7.4633	7.068	9.6142	9.0207	9.2517	8.1881	8.8141	9.4326	8.9909	10.2303	9.2106	7.3171	7.6939	6.3801	8.2222	8.8062	5.4433	8.6749	8.3549	8.2723	7.1783	8.9134	7.4617	8.272	5.8833	8.8585	7.4772	7.8286	9.3797	9.7089	6.2056	7.6978	6.1005	6.966	8.8527	10.3136	6.5187	7.3174	8.6007	9.2363	8.7246	10.3684	9.0889	7.4259	5.4707	8.6919	9.2522	7.5007
DNAJA4	10.5126	10.076	9.8735	9.6573	9.9186	9.957	9.9186	10.3659	9.4772	10.1447	9.9985	9.2293	9.8117	9.8004	9.8609	9.7613	10.3629	10.175	9.5409	10.0266	9.765	10.0905	9.9462	10.4173	10.2095	8.9291	10.3096	10.3018	10.2619	9.4682	9.8091	9.911	10.4405	9.5854	9.2592	9.4772	8.9515	10.6907	9.6793	10.7378	10.1965	9.9854	10.439	10.6832	9.6721	10.231	9.7934	11.0999	9.3859
GLG1	12.3963	12.4625	12.1891	12.2023	11.6786	12.2455	11.4259	11.879	12.3195	12.4412	11.3637	12.0642	12.0378	12.7102	11.7451	12.2778	11.3762	12.0024	11.641	11.6108	12.2323	11.063	11.4612	12.5586	11.5013	10.7736	11.3852	11.8238	12.2713	11.7211	12.1595	12.1058	11.8913	11.0247	11.501	11.8477	11.7516	13.3245	11.2656	12.2465	12.3134	12.3714	12.3278	12.5134	11.9186	12.4902	12.2565	11.3877	11.4535
LOC643387	4.9533	5.0196	5.7326	5.4107	5.4635	4.7586	5.5588	5.8572	6.0847	6.2073	5.3838	5.3201	5.1275	5.4613	5.3011	5.6034	5.4525	5.1015	4.4677	4.7082	5.5707	3.8819	4.9743	4.7156	4.506	4.2397	5.6052	5.052	6.2969	6.0473	5.6974	5.4585	5.2069	5.4257	5.7851	5.1407	5.6164	5.5657	5.1433	5.344	5.1616	5.7606	5.7114	6.0489	5.2924	5.5521	5.6613	5.7281	5.4192
PTPN12	10.7953	10.1175	10.7238	10.5638	10.9913	10.7757	10.4023	10.7858	11.1616	10.6575	10.2315	11.206	10.3303	10.0643	9.9513	10.7553	10.3544	10.694	10.2463	10.6466	10.8785	10.2656	10.6508	10.1728	10.2168	10.3016	11.0044	10.3169	10.7751	11.1829	10.8802	10.3871	10.2604	10.5546	10.8154	10.4885	10.4316	10.5423	10.0646	10.7497	10.823	10.2199	10.3503	10.9604	10.081	10.0338	10.215	10.953	11.448
PTPN11	11.6109	11.8019	11.7578	11.3226	11.2834	10.7922	12.0225	11.3295	11.7746	11.7608	11.6449	11.8364	11.7236	11.0702	12.1918	11.2662	11.0862	10.7634	11.3923	11.2889	11.5284	11.0396	10.47	11.1279	11.1501	10.4462	11.9565	11.4685	11.7484	11.305	11.1165	11.9695	10.6203	10.6636	10.852	11.1942	11.7405	11.1657	10.3486	11.1465	11.1329	12.3021	11.6075	11.71	12.075	11.4522	11.4897	11.609	11.2979
MYCBP	9.3644	9.819	9.8599	9.4381	10.0232	9.8145	9.5157	9.9311	10.3225	10.3846	10.4981	9.7518	9.0672	9.6428	10.1882	9.6558	10.2814	10.4037	9.8465	9.3011	9.9485	10.573	9.6552	10.6987	9.8812	10.2157	10.1591	9.8175	10.0608	9.7877	10.2475	9.7426	10.777	11.0814	10.6799	10.3567	9.4338	9.7013	10.905	10.3043	9.2948	9.6163	10.5447	10.1186	9.6698	10.0574	10.182	10.2308	10.1054
PTPN14	7.0917	5.5787	5.445	5.9532	5.893	6.433	6.4106	5.4641	5.3738	6.2851	5.9091	6.7951	5.9731	6.2833	5.9973	6.1519	5.6028	5.8581	6.1971	5.8741	5.3915	6.2152	6.3518	6.4832	6.1165	5.5377	6.5336	5.9623	7.2299	6.4527	4.9194	6.7677	6.0395	5.4257	5.0813	5.7974	5.8504	6.8017	4.5022	5.8225	6.6901	7.0796	6.6836	7.1491	4.8118	6.8207	7.1469	6.4969	5.4964
SETD1B	10.5697	10.2516	9.4537	9.8626	10.099	9.8549	9.9622	10.1768	9.3929	9.4622	8.9927	9.6832	10.3107	9.7904	10.2557	9.5348	9.3561	9.4027	10.095	9.5967	9.9954	8.964	10.2684	8.817	9.2697	8.3248	9.8248	9.9366	10.0234	9.6415	8.929	10.4178	8.8723	8.459	8.7055	9.366	9.6995	10.1343	8.2213	9.1361	10.2492	10.3193	9.5746	10.0881	10.0311	9.8491	9.6343	9.5021	8.5633
LYAR	9.3771	9.1338	9.3975	9.7333	8.8872	8.6669	9.3015	9.6552	9.4892	9.8784	10.3284	9.4358	10.3308	8.6222	9.9738	9.2976	9.5828	9.0875	9.304	9.7272	9.3794	9.8141	9.5269	9.5974	8.9071	10.0498	9.0082	9.3407	10.4852	9.9628	9.6666	9.3072	9.974	9.7602	9.8258	9.1019	9.1849	8.8504	9.2704	8.4188	8.921	9.8601	9.583	10.0353	9.2761	9.4114	9.9411	10.0725	9.2545
C8orf30A	9.6118	10.3663	10.1168	10.0178	9.0985	10.0456	9.4737	10.5853	9.7526	9.7165	9.7726	9.5561	10.1922	9.8938	9.5353	9.5348	10.9855	9.9742	9.7854	10.1816	10.1107	10.1164	10.9334	10.4074	9.7832	10.2573	10.3884	10.026	10.8263	9.8866	9.3821	8.9749	9.9201	9.5043	10.2898	10.188	10.1823	9.4804	9.5531	8.6452	9.8262	11.0457	9.666	9.9841	10.1942	9.7405	9.5056	10.5101	9.8284
CH25H	8.018	3.393	7.5042	6.3078	6.5434	8.1019	7.2305	5.6504	6.7819	7.1401	3.4839	6.9564	5.3594	6.9108	5.9438	6.859	6.595	5.3778	7.5919	6.5774	8.3366	5.631	6.2271	6.2941	6.39	7.3271	6.2346	3.7939	6.0345	7.322	5.6249	7.3197	3.176	4.7822	6.2296	4.8524	1.6598	5.1138	7.2787	5.9171	8.0724	3.976	6.567	6.0489	6.2985	7.694	7.6937	4.9524	7.5959
C16orf75	7.5593	7.7884	8.2532	7.7672	8.3469	8.74	8.1754	8.2974	9.801	8.9072	8.1867	8.7015	9.6038	9.2246	8.4072	8.8427	8.7018	8.3277	7.9967	8.7384	8.0786	9.0071	8.7087	8.009	8.4318	8.4317	8.6385	8.2081	9.112	8.6612	8.8046	8.0836	9.4606	8.9477	9.3943	8.7219	8.6283	8.7969	8.9358	8.0493	7.6377	9.3457	9.9418	8.9287	8.6187	8.4282	8.8711	9.3176	8.1078
MRPL27	9.9672	10.0877	9.3191	9.3925	8.9304	9.3992	10.1412	9.7721	9.3274	9.7304	10.1626	9.2795	9.0975	9.9003	9.504	9.601	10.1388	9.8856	10.4939	9.744	9.6432	10.6871	9.8693	10.6198	10.0771	10.026	9.5619	10.1586	9.8931	9.593	9.6621	9.6096	10.8732	10.6241	9.9825	10.2164	10.0452	9.6763	11.1136	9.5018	9.1951	9.8162	8.7165	9.7298	9.2595	9.8588	9.8935	9.8963	9.3461
CSF2RA	5.5074	7.3254	6.539	7.4532	7.55	7.2482	6.8236	3.5247	5.0605	4.3685	5.4693	7.1846	6.9717	6.1143	3.6155	7.096	5.1738	5.9955	5.7559	6.9197	5.6708	7.1082	6.8088	5.6879	5.337	6.877	5.7779	3.9219	6.2818	4.6518	3.7785	5.2044	3.0985	6.119	5.8788	5.2549	5.1738	2.8306	6.1764	5.1757	4.837	5.6115	6.157	5.4565	4.8787	5.5633	5.0396	5.8462	6.186
DMD	8.7447	7.7049	8.96	8.7313	7.6433	9.2042	8.4684	8.315	7.8729	5.1118	10.5757	7.636	7.6715	7.4211	6.9771	7.7233	7.5287	5.1612	8.467	8.0615	6.4253	7.8109	7.774	4.7455	8.5293	7.8377	7.6687	2.4033	8.0449	8.3381	6.8987	7.9197	4.9662	4.9971	7.2727	4.9093	4.0582	3.8326	7.8407	5.0422	7.8805	4.8497	9.1507	4.6427	8.9006	6.0922	5.0172	8.6685	6.1386
C16orf71	2.9579	2.4294	1.9053	2.9018	2.0861	3.6652	3.0315	2.2844	2.3949	1.3994	2.0202	2.0602	2.2981	2.7084	1.352	2.5485	3.0377	2.4189	3.811	2.1595	2.3974	2.8901	3.2036	3.1197	2.5428	2.5449	2.0342	1.1935	2.8335	2.4848	2.6062	2.3955	3.3863	3.0897	2.8106	2.1654	2.5508	2.7234	2.8758	2.6116	2.1357	2.0958	3.8047	2.7845	1.4731	2.7819	2.474	2.1348	3.297
C16orf72	9.4113	9.3513	9.6758	9.8151	9.7282	10.2128	9.7476	9.1538	10.3646	10.2367	9.3987	10.0311	9.8249	9.429	9.4083	9.4895	9.7428	9.2439	9.3424	9.7049	9.7916	9.6354	9.541	9.2259	9.6942	9.2602	9.5689	9.2592	9.5885	9.458	10.1889	9.6605	9.4332	9.6068	10.0254	9.3774	9.2464	9.3009	9.544	9.7284	9.8575	9.5517	10.5891	10.0611	9.6242	9.5201	9.5472	9.8642	10.3312
LRFN4	9.7299	10.0394	10.1301	9.2348	10.1039	9.004	9.3213	8.9184	9.213	9.2379	9.6681	9.129	10.2675	10.3761	9.585	9.748	9.4739	10.1786	9.4069	9.8235	8.922	9.3697	9.7252	10.2392	10.0089	9.8789	10.6166	10.0784	8.9991	9.1835	9.5067	9.7005	10.4062	9.9056	9.505	9.9211	10.6544	10.8671	9.7151	8.0938	9.0674	8.8968	9.7883	9.7448	10.2827	9.8977	9.7525	7.6997	8.3995
C16orf79	4.7239	5.5389	4.8467	4.1142	5.5991	4.4452	5.2323	5.3066	4.1875	1.3994	2.9351	3.4612	5.2053	5.2857	4.923	4.8219	4.7023	4.7913	4.7923	4.3377	4.1521	3.852	4.8962	4.2261	3.8463	4.2181	5.6445	3.2799	5.1471	4.59	4.8539	3.6786	5.0027	3.5473	3.4374	3.6656	3.0103	4.5873	3.664	2.0708	3.5517	4.3736	3.4027	2.3944	2.5569	3.6788	2.7188	5.613	3.8762
GAB1	9.0695	8.4562	8.5407	9.3855	8.4481	9.1809	9.16	9.2708	10.0398	8.834	7.9868	9.3957	9.3093	9.2306	9.0093	9.195	9.3304	9.6698	8.4485	9.0135	9.001	8.4113	8.8723	7.9872	8.5817	8.7101	9.1232	8.0995	8.9979	9.3039	8.9063	9.5657	8.2925	9.2918	9.1245	8.6019	8.1793	9.7626	8.6811	9.3742	9.0548	9.0405	9.31	9.0181	10.0317	9.1521	8.8711	9.5464	9.1068
C2orf81	6.0805	6.2873	5.6175	5.3696	5.0796	5.8698	5.6554	5.8176	5.4237	3.7459	5.6906	5.7798	5.1422	6.107	4.0855	5.8291	5.4782	5.6462	5.6994	5.1462	5.9954	5.6416	5.4301	5.3811	6.5659	5.0849	4.931	4.4675	5.4698	6.9343	5.7128	4.9134	5.3914	4.164	5.913	6.3098	6.6439	6.3483	6.15	5.8549	6.8109	4.7453	6.2481	6.0986	4.4105	5.7177	4.8959	6.3208	5.3931
C2orf86	5.4123	4.3744	5.1426	4.9886	4.7777	5.1542	5.0349	3.994	5.042	3.0654	4.6697	4.2905	4.0594	4.2819	3.8276	5.1808	4.156	4.785	4.4381	5.1744	4.4255	5.106	4.9963	4.2579	5.2634	5.3958	4.97	4.1129	4.8674	5.3656	4.2657	5.0735	3.9245	5.2692	5.3339	4.7314	4.598	4.8335	5.0077	4.0299	5.8962	4.8291	4.6119	4.6182	5.4324	4.8901	4.1461	5.2808	5.3164
C2orf89	12.078	10.6777	11.3534	10.4527	10.9784	10.4998	11.5413	11.5833	11.1683	9.9708	10.9628	11.3275	10.3171	11.5615	11.4388	11.1465	10.5067	9.6944	9.5479	10.9457	11.0904	11.0279	10.9176	11.3116	11.2687	11.6162	10.5983	11.0348	11.2239	11.9433	11.7602	11.9387	10.5878	11.5135	11.3998	10.9933	8.8739	11.5877	11.641	10.8811	12.7835	10.1039	10.3497	10.3142	11.5791	11.8023	12.2005	11.6022	10.2174
C2orf88	6.8348	8.5854	5.3017	8.2462	6.3924	8.1755	6.5747	7.4021	5.3738	6.874	6.436	4.4182	6.4818	8.0391	7.2771	6.3126	8.0495	8.3493	7.6285	6.2641	7.1826	6.6096	8.1937	9.584	5.861	7.6662	7.3939	6.8683	7.4312	4.778	8.9772	6.3633	6.2954	6.0044	6.8892	8.6212	7.6802	8.8472	8.3762	8.8327	4.8998	6.5407	5.1265	8.3138	7.6402	7.6205	8.3419	7.0826	5.8748
NDRG3	9.8662	9.5015	10.8937	10.428	9.7384	9.7284	10.3929	11.2173	10.0925	9.862	10.3905	10.8506	11.1991	9.5333	10.5203	10.7819	10.6858	9.3157	9.4164	10.1133	11.3417	10.324	9.1154	9.4038	10.251	10.5807	10.8923	10.0069	9.8912	10.8041	10.8424	9.3361	9.8044	9.8347	10.0621	9.8004	10.5718	8.937	10.119	9.5431	10.2889	9.4549	10.4784	9.6482	9.7671	9.4656	9.4772	10.6126	10.6355
NDRG4	5.6531	4.9531	5.2506	6.979	5.9697	6.9083	6.8104	6.0859	6.6596	3.9765	5.8209	5.6282	7.1766	4.9025	5.9162	6.1872	4.9452	3.4783	5.0602	6.2722	5.5313	6.1043	4.4445	3.9341	4.4	4.1244	5.053	4.313	6.07	5.5181	4.6293	5.2985	4.6773	4.0416	6.2906	3.2802	4.4275	3.5484	5.806	2.7551	5.5361	3.4362	4.4235	5.5108	3.3047	3.9379	5.8119	6.5149	6.9882
TBC1D9	8.5443	8.243	9.0147	8.5687	7.8633	8.5764	9.5876	7.7888	8.621	6.7478	9.3238	8.2692	8.6113	7.9911	7.0508	9.2004	7.4829	6.3085	8.605	7.5161	8.1883	8.1244	8.2859	7.3299	8.5103	7.0814	7.5112	4.516	7.8518	8.4403	5.4399	8.4921	5.1695	6.3708	7.4701	6.4234	6.2179	4.8075	7.971	6.943	7.1267	6.2693	7.9971	7.272	5.7267	7.7093	7.5175	8.2824	7.8817
ZSCAN2	8.3719	6.5523	7.0532	7.7126	7.6797	7.5266	7.7293	7.9523	7.8357	6.2699	7.2166	7.0726	7.7812	7.8443	6.6603	7.8052	7.3231	7.0645	6.6357	7.5229	7.6246	7.8486	7.6545	6.7641	7.6932	7.3529	7.1069	6.4538	6.5252	7.8888	7.1216	7.3639	6.6949	6.482	6.9553	6.4901	7.2239	7.1918	7.401	6.426	8.5808	7.062	7.8205	7.4175	7.561	7.6499	7.0783	8.1277	7.1524
PRAP1	10.3994	11.7578	11.0111	10.4834	10.3327	10.9628	10.8557	11.3813	10.8877	10.403	12.4223	10.3686	10.2827	9.0431	11.5243	11.133	11.1333	4.4761	12.3172	11.9115	11.3018	11.7978	11.6605	10.0526	9.3151	11.8002	11.054	11.7924	10.5436	9.7045	12.526	9.304	8.2528	8.883	11.0131	8.2158	4.4981	5.1138	12.6275	6.0342	9.9606	6.7852	11.4102	8.6508	9.6963	10.6847	9.8089	11.335	11.4474
CHD1L	9.8774	9.5958	10.9698	9.4746	10.1779	9.3152	9.7459	10.1377	10.0704	10.5771	10.1968	9.4044	9.7503	9.4969	10.0826	9.6189	9.8084	9.9969	9.9233	10.7163	10.0032	8.9129	9.0875	9.7114	11.0197	9.4457	10.1708	10.8415	9.9738	9.7242	10.3344	9.9195	10.3117	9.4981	9.624	9.5405	9.2643	9.9943	9.2692	9.6036	10.7029	10.1347	9.9985	10.0405	9.6994	10.1931	10.0791	9.6414	9.4686
HOXA5	7.0659	5.0196	8.5539	6.3843	6.8464	6.0773	7.0746	7.116	6.6473	6.2545	3.6687	5.588	5.1454	6.5993	6.2463	7.808	6.3364	6.1894	5.2596	6.2228	7.32	3.8364	5.6656	3.3703	7.3137	6.8409	6.8211	6.9606	7.0985	7.0194	3.5881	7.3356	4.3825	7.3698	5.3504	5.2549	5.8903	6.4698	3.658	5.4741	7.4683	5.5498	2.5826	2.3805	6.4156	4.9599	3.8745	5.2596	5.2731
DNAJB12	10.1521	10.5214	9.5664	10.005	10.2251	10.3962	10.0253	10.361	9.647	9.9338	10.0042	10.1171	10.1008	10.1043	9.7899	10.3781	9.8772	9.8789	10.2458	10.173	10.1438	10.1086	10.1439	10.1541	9.9591	10.0459	9.7206	10.3295	10.2111	9.7379	10.4019	10.2837	10.1891	9.9552	9.5573	10.0326	9.8506	10.3462	10.2816	10.3394	9.9246	10.1278	10.2946	9.6467	10.297	10.0747	10.2168	10.4051	10.1215
DNAJB11	9.8803	10.1156	10.4241	10.3792	9.9755	9.8373	10.2654	10.54	10.5432	10.6972	10.7112	10.5891	10.4794	10.4241	10.7655	10.6155	10.23	9.4681	10.1319	10.5673	10.7474	10.591	10.5466	10.7382	10.2386	10.7668	10.5359	10.6301	10.7045	9.9149	10.5875	11.0577	10.7797	10.4528	10.6603	9.94	10.9061	10.6279	10.6583	10.56	10.2366	10.5132	10.8173	10.7841	10.4143	10.468	10.6177	10.4983	10.6461
HOXA4	5.117	3.9656	7.2294	4.7416	4.8328	4.9539	4.718	6.9692	5.3757	4.5152	3.6663	4.2905	3.8833	5.1615	4.8363	7.1538	5.0254	4.0597	4.4776	5.2539	5.8859	3.2765	4.698	4.4873	4.3723	5.1553	5.9535	4.4467	5.9102	5.9852	3.923	5.2911	3.5184	5.2507	4.0575	3.1475	6.1739	4.0877	2.6576	4.1334	4.9722	4.6887	2.292	3.2572	4.8596	4.2426	3.6168	5.1718	4.5306
HLA-DQB1	10.5929	7.7448	9.0947	10.1102	10.3197	11.4837	11.5281	8.9861	8.5878	10.8173	9.1249	10.2967	8.9818	11.3425	7.295	10.4608	8.6901	9.8162	8.7536	10.1099	8.3963	10.3229	11.2303	8.4755	11.4942	10.8168	8.8983	11.9094	8.5734	6.4208	7.8375	8.3168	10.6587	9.2495	9.5591	8.1583	10.3384	7.4406	11.1838	9.1765	6.8684	9.1589	8.3414	11.842	4.5083	8.1527	9.8804	10.6936	9.1372
DNAJB14	8.2257	8.0455	7.8256	8.0749	7.7341	8.2835	8.5055	7.6801	8.575	9.4555	8.7308	8.5684	7.9784	7.6236	8.3755	7.7677	8.3699	8.1453	8.171	8.4967	7.7615	8.7733	7.959	8.7975	8.0114	8.2761	8.8175	7.3464	8.0019	8.4355	8.247	8.4221	7.4434	8.8237	8.7758	8.1166	7.3049	8.2144	8.6416	8.7855	8.4815	7.3568	8.157	8.4115	8.5774	8.2775	7.9484	8.1012	8.5061
RNF138	8.6278	8.3242	9.5374	8.9843	8.8787	9.0946	9.3085	8.4873	9.2749	10.2318	8.9941	9.68	8.8559	9.3978	9.1783	8.4484	9.0297	9.567	9.3213	8.7281	8.8057	8.6272	8.702	9.2767	9.3032	9.6278	9.5003	9.2285	9.2977	8.5941	9.3756	9.1849	10.0893	10.2192	9.7134	10.2825	9.6759	9.7118	9.4013	9.8721	9.0351	10.2459	9.5049	9.6944	9.4206	9.0387	9.3066	9.0866	10.064
HOXA3	8.8527	6.9859	10.0464	7.8606	8.7572	7.7479	7.5316	9.762	8.4938	6.8537	6.8533	8.0842	8.338	8.868	8.6228	9.0417	9.215	8.0591	8.5103	9.1286	9.026	6.0151	7.8843	6.9551	8.3327	8.813	8.6586	8.5007	8.6634	8.6419	7.8875	8.4025	7.5564	8.9321	7.2856	6.6236	8.5285	8.5487	7.0214	6.7424	9.1462	8.0611	3.3193	4.2862	8.0962	6.7337	5.7454	7.5336	7.9724
ENOSF1	8.7578	9.1347	8.19	8.3888	8.4156	8.2916	8.3646	8.6685	8.129	9.3506	9.5388	8.0977	7.2868	9.0312	7.7098	8.4664	9.0765	9.6845	8.9193	7.5918	8.3942	8.3043	8.8676	9.4975	9.4994	9.3983	9.0251	8.959	8.5483	7.6988	9.3431	8.5676	9.5123	8.4486	9.2348	8.7509	8.5595	9.5435	9.6693	9.1984	8.0369	9.6643	8.2871	7.9903	8.2886	9.5294	9.0045	7.9931	8.1831
HOXA2	5.5227	3.9656	6.6905	5.1063	6.352	4.6849	5.2049	7.2583	5.6433	2.0963	3.3462	4.6177	5.0911	4.9025	6.0574	6.0111	6.094	4.4761	4.1028	5.8526	5.5963	2.3569	4.5671	3.1197	4.962	5.6392	6.0848	4.0766	6.3412	4.9488	5.7438	5.8447	4.4149	4.977	4.9362	3.0964	3.8579	4.781	2.6515	1.5444	5.9761	4.7435	1.3202	1.4237	3.3681	2.5299	3.0156	4.7551	5.0349
CISD2	9.2839	8.9109	9.1358	8.8372	8.7541	9.164	10.1697	9.6739	10.018	9.7066	10.1887	9.7568	9.513	9.4621	9.4198	9.2155	9.8853	9.5816	9.2602	9.7019	8.7438	10.2407	9.6465	10.4004	9.6865	9.9595	10.1291	9.302	9.4754	9.7731	9.7052	9.0041	10.3399	11.4039	10.2481	9.7516	9.6402	9.7533	10.1177	9.4761	9.3579	10.0363	9.5905	9.4926	9.1589	9.5585	9.7793	9.8413	9.8461
CISD3	10.6013	10.8741	10.4236	10.4055	9.7173	10.2725	10.8614	10.7517	10.2517	10.0637	11.1103	10.6773	10.4243	10.4234	10.4883	10.6486	11.3872	10.3774	11.3608	10.4546	10.8654	10.6766	10.5692	11.197	10.5187	11.235	10.95	10.974	10.7029	10.815	10.5641	9.8318	11.2253	10.9241	10.7817	11.0504	10.1286	10.2148	11.3497	10.5572	9.6232	9.8301	10.0413	10.5574	9.658	10.5197	10.8442	10.6387	9.9544
CISD1	8.909	9.5431	8.9258	8.7675	9.288	9.4841	9.3567	9.2643	9.1901	9.5277	9.4278	9.185	9.0462	9.3263	8.7002	9.2388	9.6757	8.81	9.5216	9.9248	9.1515	9.9203	9.3449	10.1395	9.6724	9.8684	8.9039	9.613	9.1786	9.2431	9.7975	9.8039	9.4673	10.3013	9.2851	9.5281	9.2439	8.7952	11.1122	9.0059	8.7033	9.3014	9.2331	9.3268	9.472	9.0765	9.3419	9.6846	10.1569
CLNS1A	10.8939	10.5701	10.9277	10.7384	11.0509	10.6618	10.9044	10.9129	11.228	11.017	11.6967	10.4338	10.5586	10.5148	10.7522	10.9643	10.9089	11.3311	10.6686	11.2279	10.6561	11.5543	10.933	11.2182	11.202	11.6707	10.982	10.8222	10.8948	11.2029	11.1357	10.7165	11.1539	10.104	11.9643	11.2372	11.1294	10.5941	11.6701	10.8038	10.967	11.0632	10.7006	10.8615	11.0924	10.8154	10.9288	10.7291	10.9554
HOXA1	6.1908	2.613	6.3816	6.0736	4.4197	4.8737	5.7495	5.6019	4.9654	5.3622	4.3475	6.2254	4.915	5.3784	6.2389	6.0595	6.5365	4.201	6.4479	5.5124	6.6443	4.3391	4.9293	4.1279	5.0523	6.6596	6.8446	5.9322	4.9072	5.4311	4.4166	4.8783	4.0534	4.9359	5.1009	3.5183	4.1921	3.7255	3.9322	4.895	6.7708	4.0492	2.8049	3.2979	3.5971	3.5426	3.4084	4.8711	5.5518
FLJ44635	4.8361	3.2889	3.311	3.3463	6.8229	6.8755	5.7357	3.8353	6.4646	5.7392	5.4013	6.4363	5.4046	6.177	3.8276	5.2155	7.2292	5.018	4.0645	5.2086	4.2424	4.5792	4.2748	4.6851	4.5562	6.3953	4.5417	5.8161	2.9901	5.5772	5.5872	3.8575	5.413	4.0023	5.195	4.4917	3.493	3.9796	5.6477	4.2876	4.63	3.5414	5.567	7.4317	1.4731	4.4554	4.5406	4.5265	5.5698
TSHZ3	6.9578	5.7453	6.4398	7.8302	7.7183	8.0068	7.2006	6.0741	6.879	6.0378	4.452	7.162	5.9223	6.7304	6.0405	7.3274	6.5365	7.6921	6.892	6.4615	7.3239	6.2152	6.4428	5.6568	6.9077	5.8106	6.1616	2.8086	7.3138	6.1286	4.9789	6.6451	5.1883	5.8908	6.8022	5.2328	5.5514	7.4193	4.8841	5.7387	7.929	5.303	6.398	6.6897	5.9083	6.38	6.8631	7.66	7.4037
MRC2	10.5947	7.6	9.6452	11.3383	10.5509	11.388	10.4794	8.8985	9.8051	9.5811	8.3465	10.5937	8.8801	9.9868	8.9483	11.2407	9.2161	8.3212	10.5167	9.6024	10.9583	9.7004	9.761	8.3402	9.6494	9.1392	8.9995	6.4538	10.5605	9.7559	6.7129	9.8606	8.8867	9.1853	10.0369	8.0737	9.8623	6.3306	8.9201	8.8528	10.4099	8.8425	8.8253	10.4349	8.7011	9.8753	10.9857	10.6798	11.1919
FOXS1	6.5447	1.6751	5.1426	5.7799	6.4003	5.9256	4.8927	5.1637	5.042	3.6399	4.6108	5.6544	3.982	6.0488	3.8276	7.8278	4.5605	2.5437	5.5909	5.9161	6.1236	5.1625	4.9519	4.654	4.6516	5.5377	4.5028	2.8086	4.5527	4.9308	2.9608	4.145	5.413	4.6102	5.5345	4.1578	4.3908	3.1941	5.5696	3.4885	6.3879	3.5414	6.0195	5.0615	3.8842	5.2094	6.3485	6.1402	6.1743
ZNF581	9.5141	8.8088	9.283	8.5846	9.0229	8.9196	9.0002	8.3374	9.0791	7.9891	9.5317	8.9263	8.2545	8.6222	7.9353	8.2786	8.8552	10.4347	9.7238	9.192	8.3629	9.1254	8.6784	9.4374	9.5814	9.9672	8.8352	9.0415	8.4389	10.2619	8.2984	8.6547	9.3331	8.6313	8.8927	9.7707	8.3561	8.47	10.2506	8.2321	9.3662	8.3942	6.6192	8.2888	9.0422	8.3749	8.7541	9.2252	9.6486
MCOLN1	8.0526	8.515	7.5577	8.8167	8.7401	9.2107	8.2008	8.1422	7.3053	7.3574	7.5066	8.7463	8.0817	8.0888	8.0132	8.6183	8.3593	8.1502	8.237	7.9747	8.6365	7.8458	8.6886	8.564	7.9447	8.5312	8.7485	8.3962	8.3729	8.2519	7.7663	7.7324	8.1532	7.845	7.9655	8.5175	8.8871	7.7685	7.177	8.2136	8.1215	8.0093	7.1316	8.1716	7.8125	7.7761	8.1131	8.0893	8.6714
TIPARP	8.4373	9.6623	8.5299	9.1159	9.4247	9.7883	8.8545	8.6287	9.1167	10.6656	8.621	9.0535	9.2761	9.2539	9.5776	9.38	8.7363	9.7553	8.7685	9.1196	8.7959	9.4503	8.8377	10.0777	9.1694	9.3331	8.9906	9.1727	8.8601	8.4434	10.396	9.5931	9.442	9.9036	8.8629	10.1186	9.0532	10.3494	8.9604	10.2254	8.7998	9.5422	8.5969	10.1883	8.6556	9.3518	9.0959	8.7627	9.6985
ZNF584	7.1809	7.8897	7.7494	7.2381	7.6699	6.9716	7.2107	6.6755	7.8113	7.6848	7.8565	7.3856	6.9051	6.7387	6.5981	6.6468	7.1822	8.1576	7.4471	7.0762	7.1527	7.529	7.0114	7.8149	7.1311	7.6559	7.5306	6.6391	6.6998	7.8724	6.635	6.932	7.3586	7.886	7.5893	8.5758	7.2134	7.125	7.7551	6.751	7.1656	7.3959	6.3635	7.6468	7.0684	7.3324	7.6579	7.0765	7.7419
ZNF587	10.476	10.427	10.753	10.1433	10.0599	9.2644	10.4756	10.2097	9.9415	9.6711	9.7851	9.7513	9.9107	9.6964	10.0941	9.5332	9.5754	10.612	9.8991	9.9165	9.9327	10.1077	9.7403	8.9875	9.4801	8.5835	10.4431	8.7075	9.4167	9.9268	9.4323	11.9623	8.1081	8.9807	9.0239	10.369	8.9332	10.557	9.5427	9.453	10.9042	9.5976	8.9344	9.3133	9.9453	9.9109	9.1361	9.2226	9.4623
ZNF589	8.7001	8.7389	8.1868	7.6325	8.2989	7.9529	7.1804	8.9316	7.5868	7.2528	7.866	7.4946	8.2355	7.9946	7.5007	8.3737	7.3013	7.6336	7.5231	8.4793	8.1904	7.805	7.8302	7.4972	7.7292	7.4237	7.6059	7.1424	8.4338	8.3226	8.1683	7.4918	7.2282	6.6565	6.5759	7.3445	8.8822	8.3308	6.7653	6.6898	8.211	8.8425	7.919	8.1987	8.3171	8.2236	7.8315	7.7909	7.11
U2AF2	12.1303	12.1521	12.1015	11.9847	12.1141	11.755	12.8353	12.2236	12.5782	11.297	12.1054	11.8849	12.0484	11.8924	12.3063	11.7276	11.852	12.2842	12.4862	12.0822	12.1082	12.0726	12.5052	12.1033	11.8679	12.0865	12.1403	11.9812	12.234	12.1589	11.7522	12.9161	12.0388	12.0121	11.79	12.1429	11.9523	11.6585	11.8235	11.3778	11.9909	12.3294	11.527	12.0497	11.8134	12.3227	12.2061	12.1186	12.5121
THSD1	7.6031	5.2588	5.445	5.8355	5.893	6.6292	5.4614	4.6943	6.231	4.3101	5.2357	5.9887	4.563	5.4204	4.8359	6.507	5.2668	3.0438	5.0985	6.4401	5.925	4.986	5.7967	4.7747	4.8658	5.2384	5.053	2.2813	5.456	6.7939	4.8362	5.3243	4.1333	3.3619	5.6586	4.5285	4.3532	4.9331	4.3976	4.4227	5.8115	4.5301	5.8045	4.825	3.8842	4.9768	5.96	5.8603	6.0895
SGK494	5.9377	6.1387	6.3816	5.3301	5.269	4.6595	5.7495	6.0012	4.1031	3.3232	4.1954	4.0223	4.6288	5.7847	4.8162	5.177	5.6106	5.2371	6.2978	5.2047	5.0635	4.965	5.1805	5.0861	4.8301	3.2048	5.9551	3.9223	4.6021	4.8941	4.5532	6.4658	4.3495	3.4226	3.7543	4.204	5.2779	5.7264	2.5248	3.1156	4.63	5.1282	4.0417	4.489	4.4509	4.0381	4.6895	4.9524	3.4602
TMEM115	9.8781	10.1363	9.6477	10.0824	10.0569	10.1027	9.5712	9.9576	9.7093	9.7235	9.6762	10.2378	10.5017	10.1927	9.7219	9.993	9.9817	10.1977	9.8827	9.9471	9.8273	9.6699	10.1134	9.675	9.8489	10.2613	9.7562	10.0995	10.0239	10.2378	9.8939	8.8361	10.21	9.8382	9.9878	10.1345	10.5021	10.5319	9.9099	10.1792	10.0314	9.8965	9.583	9.658	10.0249	10.1405	10.1908	10.2978	9.5399
ZFP161	8.6101	7.6794	7.7903	7.6365	8.209	8.0143	8.0443	7.6447	8.1894	7.9937	7.8723	7.8857	7.6467	8.6132	7.7211	7.6586	8.2104	8.7104	8.2689	8.1367	7.7386	7.7751	7.9135	7.8497	8.384	8.3313	7.8383	7.9372	7.9456	7.7235	8.3254	8.1661	8.3584	9.172	8.5216	8.1465	8.0353	8.3055	8.5611	8.3582	8.8378	8.3863	8.3722	7.9782	8.5122	8.591	8.2489	8.0863	8.4269
RELA	11.0303	10.9213	10.8817	11.5072	11.2922	11.3194	11.2868	10.3519	10.8118	10.7856	10.8638	11.179	11.3312	11.1145	10.9087	11.2067	11.2038	11.2519	11.239	11.2195	11.0893	10.8699	11.184	10.8905	11.0504	11.1478	11.3838	10.9463	11.032	10.8706	10.8896	10.6953	10.8913	10.9008	11.3051	11.1068	11.1573	11.3357	10.328	10.243	11.0103	10.8558	10.7545	11.0602	11.107	11.2683	10.9603	10.5011	10.9239
LPAR6	8.8021	7.72	8.1558	7.7493	8.5426	9.0253	9.458	5.4088	7.947	7.8216	7.2889	8.6008	6.0223	8.2137	6.0742	7.8137	7.9436	8.6596	8.2044	9.7041	8.9608	9.0955	8.03	7.3349	8.3363	8.4696	6.829	7.5875	7.7542	9.7768	8.0487	6.5608	8.1652	8.4877	7.1558	8.2215	7.2497	8.3955	7.3126	7.3457	8.8968	7.8673	8.209	7.6559	5.4618	7.3713	7.4771	8.4872	8.9318
LSM12	10.0965	10.5435	10.2961	9.9736	9.7187	9.6889	10.722	10.0666	10.3387	10.3314	10.814	9.2774	9.8366	10.0946	10.009	9.8625	10.5819	9.8551	10.2879	10.4098	10.0116	10.4484	10.2936	10.5727	10.6078	10.1435	10.1839	10.3018	10.22	10.1771	10.0312	10.0142	10.6319	10.7476	10.1784	10.1923	10.1435	9.8425	10.3004	9.9846	9.6726	9.986	9.919	10.6394	9.8091	10.1029	10.3637	10.2349	10.0513
PSD	5.1429	4.9186	1.2467	5.8625	8.3469	9.7169	3.8408	7.0086	6.4922	2.9169	2.1909	4.9908	2.5333	4.3268	1.7351	5.4806	3.2711	3.2773	5.7195	3.7624	5.3007	4.403	4.5374	3.9341	4.5807	5.4286	3.3629	2.5158	6.2894	3.4031	2.2681	3.9599	2.8373	3.5369	7.6897	4.2488	3.4221	4.4521	3.5963	2.7551	6.4311	2.7508	1.583	4.7367	2.5569	3.8671	4.2648	8.1565	4.4718
UXS1	9.6618	9.3513	9.9243	9.6553	9.9412	9.9777	9.7145	9.8725	10.4315	9.3953	10.2884	9.9918	9.5504	9.8512	9.5117	9.8159	9.7075	9.3986	9.7504	9.8186	9.6057	9.4399	8.9363	9.214	9.4289	10.2209	9.7999	9.1631	9.9621	9.7346	9.8816	9.7418	9.7499	9.4857	10.0235	9.7947	9.5763	9.4896	10.3321	9.7251	10.1685	9.3762	9.0125	9.6535	10.2287	9.6028	9.7423	9.4448	9.6539
CAMKK2	10.6518	10.6186	10.4082	10.5627	10.5216	10.5718	10.4485	10.4652	10.3608	10.1726	9.9977	10.4908	10.4908	10.4611	10.8042	10.3579	10.4542	10.399	10.9676	10.2381	10.6213	10.3006	10.6443	10.23	10.4058	10.1564	10.5256	10.5523	10.317	10.3547	9.9219	10.6302	10.0849	9.7101	10.0054	10.2395	10.1749	10.4539	9.5703	10.23	10.5811	10.782	10.129	10.487	10.535	10.5607	10.2869	10.0747	10.4025
CAMKK1	8.2373	9.0861	8.044	7.8025	8.2203	7.68	7.0413	8.5027	7.2897	7.407	7.8147	6.9979	7.9431	8.3774	7.7316	7.9226	8.1628	8.0952	8.5644	7.5297	8.03	8.5934	7.2407	7.9103	8.3577	7.7912	8.052	8.6834	7.8569	6.5205	8.3518	8.4633	8.6423	8.344	8.42	8.3858	8.1329	8.4512	7.2688	6.98	7.4404	9.1946	7.919	8.8742	7.9196	7.7713	8.8251	7.3805	6.9406
HOXA9	10.3214	9.0842	11.1956	8.7693	9.8434	8.4523	9.2208	11.0247	10.29	9.8221	8.4127	9.5535	9.2671	9.8522	9.4649	10.5304	9.7009	10.1172	7.861	9.9981	10.0499	9.4198	9.0668	3.3703	10.1808	10.1722	10.3264	10.2681	10.0408	10.6956	8.7825	10.4969	9.5128	10.4331	8.5645	9.0912	9.4259	9.9128	8.229	8.7771	10.4117	9.7229	5.0196	8.2131	9.812	8.6607	8.7558	9.5894	10.0821
LPAR5	8.5739	9.6454	8.2467	8.508	8.6006	8.8593	8.4809	8.3836	8.6084	9.2182	9.0562	8.8937	8.6415	8.7576	9.4108	8.5316	8.3824	8.9076	9.4259	9.2721	9.1984	8.2139	7.5727	8.8923	9.0929	8.5387	8.5697	9.3243	8.7563	5.6778	8.3593	8.6161	8.8824	8.9872	8.9465	8.8636	8.4121	9.7836	7.7158	9.4072	8.9645	8.3397	8.4044	9.7921	9.0818	8.9245	9.0838	8.4712	8.322
ZP3	8.8077	8.9727	7.9336	8.345	8.1274	8.8654	8.305	9.2259	9.3604	7.7132	9.1791	9.3095	7.7663	8.3285	7.8642	8.7289	8.4608	9.5788	8.8462	8.1885	8.9973	8.3137	8.0024	8.7556	7.9699	10.0998	8.5759	9.2762	8.4791	9.7804	8.5244	6.5274	9.0132	8.6971	8.7163	10.0965	6.5257	7.353	9.1535	8.7855	7.9997	8.3176	7.666	7.6249	8.673	7.9076	7.7759	8.7311	9.0692
TMEM123	12.8286	12.5609	12.8712	13.0297	13.3252	12.8735	12.9584	12.9615	13.4686	12.8999	13.5227	13.2175	12.9042	13.2339	12.4418	12.8389	13.0512	13.9358	12.2654	13.0527	12.5124	13.1334	12.7561	13.1136	12.9751	13.6662	13.1151	12.363	12.7296	13.1546	13.2198	12.5702	13.1242	13.0704	13.797	13.3911	13.3594	13.6959	13.5361	13.2274	13.3424	13.4588	13.3741	12.8515	13.4641	12.8715	12.8146	12.4971	13.3669
MTRF1L	7.7268	7.8214	7.4599	8.3713	8.5693	8.4336	8.5962	8.0061	8.4715	8.6105	8.4447	8.1269	8.2103	7.7194	8.5259	7.9917	8.353	8.0798	7.861	8.7252	8.3038	8.3956	7.984	8.4234	8.1949	8.3204	8.2932	7.4841	8.1462	7.9901	8.6487	8.2611	8.107	8.3923	8.2418	8.0549	7.862	7.6417	8.2984	8.1822	8.3375	8.3686	8.2259	8.4692	8.0844	8.1731	8.1315	8.1508	8.7405
MYO1G	6.9351	4.7719	5.4676	7.7744	8.008	7.5231	8.0965	4.5987	5.3738	5.6241	4.1547	8.0227	6.5437	7.8366	5.7903	7.6898	6.9154	6.8756	7.323	6.8989	6.1585	6.9779	6.7452	6.2216	5.7467	7.5257	6.9277	6.0206	7.6756	5.7412	4.061	6.5278	4.209	5.8136	4.7749	6.4619	7.2548	4.9089	5.1433	5.8862	4.3287	6.2067	5.1265	6.835	4.048	6.4784	6.4852	6.9894	6.6591
MYO1F	8.1491	6.3212	6.2049	8.9843	8.8573	9.5897	8.9109	7.279	6.8313	6.3875	6.1661	9.0645	7.5989	8.4754	7.0423	8.9392	8.0205	7.7547	8.5156	8.6194	7.463	7.7599	7.7676	7.32	7.0415	8.1491	7.7826	6.8893	8.7106	6.9806	5.4114	7.2938	6.0601	6.9266	7.2155	7.5685	7.937	5.8846	7.6864	7.1323	6.1925	7.7041	6.7386	7.9637	5.4324	7.7468	7.1826	8.4386	7.6853
MYO1E	10.9215	11.2957	9.9141	11.2975	11.0559	11.0479	10.9178	10.0258	10.6633	11.6253	10.9236	10.2083	11.4118	10.9574	10.7024	10.9902	10.8712	11.7042	10.9172	10.5314	10.669	10.7352	10.8258	10.7516	10.7146	9.9169	10.7102	10.6188	11.3169	10.8623	10.6698	11.0424	11.0893	10.2774	10.2316	10.8159	10.6802	11.7394	10.0969	11.6002	10.6996	11.7555	11.4247	11.5645	11.4176	11.7448	11.3548	10.921	10.9783
MYO1D	13.0325	13.7672	12.6836	13.5049	11.9676	13.1144	12.5565	13.9051	12.5535	12.4725	12.9116	12.5806	13.2248	13.2103	13.6677	13.1476	13.4953	12.8799	12.7668	12.6628	13.6043	12.2527	12.5701	11.9422	12.7025	11.6735	12.7132	12.3503	12.3308	12.0817	12.1181	12.5199	12.9598	11.4433	13.241	13.2018	13.5739	14.0665	12.3754	13.6821	12.385	13.2284	14.3364	12.6614	12.7183	13.6525	13.3241	12.4708	12.299
MYO1C	11.9325	13.0387	11.3718	12.2505	11.8985	12.051	11.5804	11.4873	11.4631	12.0468	11.2479	11.7694	11.5475	12.7217	12.691	11.8458	11.6803	12.2869	12.2086	11.1713	12.2682	11.8127	11.3262	11.798	12.5598	11.2151	11.5637	12.4658	11.6968	10.8658	11.7212	12.676	12.1337	12.0261	11.8727	12.0609	11.3902	12.9115	10.5728	12.9397	12.0281	12.1268	11.6237	12.132	12.1164	12.7347	12.933	12.4643	11.6552
MYO1B	11.4441	10.5784	11.5449	11.1658	11.2228	10.4106	11.38	11.1634	11.7389	11.0497	11.551	10.7476	10.7647	11.4412	11.024	11.0088	10.9707	10.6148	11.0282	10.6957	10.6633	11.1475	10.7169	11.1451	11.1595	9.7414	10.9939	10.9531	10.8963	10.9079	11.3338	12.1893	10.0273	11.5664	11.2484	11.1465	11.2311	11.8785	11.2977	10.8299	12.0666	11.8188	11.5527	12.0551	11.7191	11.4827	11.2469	11.4367	11.445
MYO1A	10.2653	10.9026	9.0783	10.4499	9.9005	10.1802	8.2719	11.1364	9.1343	11.3774	9.6499	9.7911	9.9226	8.6556	11.1728	10.0995	10.7952	8.4079	11.7007	11.3429	10.7034	9.5186	9.9852	9.7807	8.6279	9.9651	9.6164	10.6503	10.086	4.5843	9.3097	10.289	9.9515	8.9934	9.9045	10.236	10.9481	10.7323	10.1867	11.4547	8.5287	10.9343	10.0538	11.1566	10.2282	10.9386	10.1032	10.1846	10.5666
GRN	13.0936	13.0733	12.8797	13.8298	12.6869	13.7462	12.9795	13.0603	12.7927	11.9507	12.6374	13.5368	12.8281	13.3401	12.944	13.4406	13.4888	13.163	13.3493	12.6971	13.1424	12.2229	13.3517	12.8024	12.5843	12.4869	13.1103	12.8112	12.9491	12.2703	12.9251	12.0625	12.7103	12.7307	13.0074	12.9287	12.7916	13.108	12.8674	13.6491	12.2081	11.8829	13.1091	13.49	12.1524	13.2815	12.5797	12.9899	12.9132
LOC100128640	4.2023	3.8964	2.8436	5.0368	4.3228	4.1764	2.4889	5.3707	4.5328	2.3491	3.8831	3.1941	5.2481	4.0868	3.9773	4.779	4.9225	5.2736	3.5031	4.3271	3.7872	4.0509	4.7336	4.1726	3.7517	5.1029	4.0426	3.5515	4.0465	5.3521	5.5615	3.8575	4.3156	4.117	4.9142	5.0924	4.8348	4.3111	4.4333	4.2876	3.4833	5.145	5.1469	3.4721	4.0863	4.5935	4.6318	4.5614	3.8021
RPL36AL	11.6981	11.882	10.369	11.2769	11.7632	11.4751	11.3683	10.5162	11.4129	12.3704	12.2905	10.4286	10.0406	11.5629	10.6642	10.92	11.4108	11.7017	11.8367	11.6154	10.7038	11.5629	11.9172	12.7231	11.6397	11.9562	11.0383	11.9344	11.7745	11.4166	11.8065	11.3296	12.3974	12.0689	11.8467	11.9559	11.3096	11.7064	11.9064	11.5192	11.0967	11.6045	10.37	12.0927	11.6106	12.0476	12.2479	11.9373	11.4501
KIAA0391	9.0504	9.3873	8.9707	8.9381	9.5123	9.1236	9.2233	7.9339	9.4941	9.6041	10.0067	8.7824	7.9734	9.3788	8.7737	8.5756	9.353	9.9259	9.4857	9.5149	8.805	10.1607	9.5198	9.5899	9.9999	10.0123	9.4289	9.3973	9.2865	9.1435	9.6245	9.2165	9.6499	10.8048	9.847	9.8363	9.0894	9.1337	9.7569	9.4566	9.1254	9.0972	8.4907	8.8454	9.8041	9.692	9.8256	9.3615	9.5349
CHMP7	10.3947	10.4748	10.0752	9.2061	9.9635	9.8943	10.0632	8.9798	9.1255	9.9542	10.095	10.3101	9.0161	10.0214	9.3623	9.6205	8.9435	10.1495	10.0855	8.9016	10.1803	10.6935	9.1793	10.662	10.0418	9.1491	9.136	9.8501	9.9116	10.4613	10.2323	10.0127	10.1476	9.9449	8.8325	10.3547	10.5866	9.6026	10.2216	9.6166	10.2151	9.1794	8.983	10.5576	10.0668	10.124	10.1085	9.3691	8.5154
CHMP6	9.0656	8.9434	8.5486	8.8028	8.3304	9.2475	9.2307	8.2246	8.5766	8.6784	8.9126	8.5529	8.8894	9.304	8.9092	8.7934	8.8429	8.9714	9.5565	8.7193	9.0873	9.123	8.8589	9.1344	8.5119	9.3323	9.3358	9.2852	8.9439	8.4146	8.3593	7.2028	9.2504	9.3901	9.01	8.9677	8.6224	8.9504	9.313	8.7876	8.4677	8.8073	8.0111	8.5279	8.1714	8.8356	9.0621	8.7446	8.4293
BCR	10.8654	10.6635	10.5081	10.8518	10.5589	10.6282	10.2417	10.5649	10.3655	10.9475	10.2677	10.2524	11.0797	11.2743	10.1556	10.6693	10.8597	10.643	10.6726	10.8602	10.8781	10.3551	10.533	10.5218	10.588	9.9609	10.7182	11.1014	10.5667	10.4244	10.2896	11.0271	10.7727	10.5631	9.7339	10.6438	11.0515	11.3493	9.5551	10.6303	10.8294	10.9382	10.6832	11.3977	10.9507	11.2977	10.9796	10.0565	9.7752
CTPS2	5.4286	9.3974	10.107	9.7149	10.2938	9.6731	10.243	10.1782	10.9931	9.4969	10.8001	9.4063	10.2087	9.6294	9.976	9.9704	9.2811	9.6612	9.7084	10.5356	9.6447	9.7747	9.4642	8.8222	9.6224	10.0379	9.3794	10.2242	9.8375	10.3615	10.5095	9.8451	10.789	9.1765	10.1304	9.3999	9.0837	9.4554	9.8418	9.7974	10.8689	9.4749	9.8551	9.1	10.1599	9.7073	9.4314	10.6312	10.1629
NDC80	7.274	7.8673	7.7494	6.206	7.9658	6.6487	8.2182	7.5542	7.7697	9.2062	7.831	8.3674	7.7378	8.6926	8.5589	7.788	7.8171	8.4504	7.9685	7.8283	7.8388	8.3376	8.0512	8.7075	8.9512	8.6933	7.9689	7.6566	8.2369	7.8048	8.3704	8.6342	9.3096	9.1962	8.1671	8.4804	9.4179	8.5169	8.3008	7.5612	7.5972	9.089	8.3414	8.6016	8.5908	8.9654	8.8186	7.9901	8.8659
HOXA11	8.1687	7.2303	6.5601	7.91	9.5442	9.0053	9.2623	7.3295	10.0998	8.1845	4.3832	9.7575	9.4721	9.4199	8.6758	9.3434	8.8846	8.9263	7.4322	9.1694	9.874	9.3364	8.2079	5.5424	9.5043	9.4685	9.5536	9.2911	9.1205	9.7546	6.6039	9.2795	8.9502	8.8321	8.2853	7.8192	9.5976	8.4279	8.1614	7.6738	10.2452	8.2953	5.4401	8.4008	9.2699	8.4572	8.7251	8.7503	9.8516
HOXA10	10.2045	9.3054	10.751	9.4052	10.8789	9.9059	9.7294	10.5335	11.1869	9.4521	7.9516	10.3562	10.2516	10.2887	9.9771	10.6172	10.9909	10.2393	9.2729	10.684	10.8964	9.8382	10.0491	6.6503	10.4475	11.0717	10.6597	10.3266	10.7231	10.6534	9.1049	10.666	10.156	10.9088	9.5732	9.6478	10.5176	9.6871	9.4555	9.3742	10.8445	9.706	6.1469	9.7735	10.5825	9.177	9.6065	10.3062	11.01
PPIAL4C	5.492	5.4153	6.0341	5.0603	5.6077	5.8489	4.816	5.0953	6.0387	5.7392	6.3212	5.4303	4.956	4.9889	5.2133	5.6549	6.6235	5.9955	6.0677	5.3836	5.5836	5.8981	6.0906	5.7333	5.6916	6.428	5.9322	5.177	5.9607	6.5737	6.5063	5.3115	6.2691	6.2917	6.6173	6.3837	5.1952	4.1549	6.6786	5.1757	5.0552	5.4985	5.2826	5.2959	5.1188	5.2518	5.2461	5.3016	6.4418
FAM188A	8.7895	9.4898	8.753	8.7693	8.7893	8.8081	8.8238	8.6688	8.5539	8.9628	9.2192	8.2564	8.3707	8.804	9.1657	8.833	8.8519	9.3406	8.6199	9.1241	8.1432	9.3597	8.118	9.4476	8.5103	8.9798	8.5072	8.0721	8.3185	8.2912	9.8958	8.7742	9.0932	9.9769	8.8427	9.2441	8.4189	8.5893	10.2049	9.1573	8.3656	8.007	8.5266	8.9312	8.805	8.9874	8.9004	8.6237	9.2642
FAM160B1	8.9391	8.618	8.6006	8.735	8.9749	8.6733	8.8876	8.4895	8.8379	9.1133	8.229	8.6633	8.5456	8.7431	8.024	8.8344	8.582	9.0797	8.1507	8.9172	8.6912	8.3108	8.6852	8.5992	8.4732	8.1807	8.6182	8.4072	8.5626	8.6433	9.1912	8.8932	8.3933	8.6103	8.5125	8.7396	8.2321	8.6995	9.0336	8.9455	8.6691	8.5638	8.5498	8.39	9.0829	8.2741	8.1851	8.6112	9.1463
FAM160B2	10.7458	10.315	10.2316	9.3609	9.7839	10.022	9.6451	9.4412	8.3354	9.1759	8.8926	9.5121	8.9389	10.0443	8.7322	9.8202	8.7796	10.4246	9.9641	8.9327	9.979	9.9533	9.003	9.4533	9.5328	8.1735	9.3275	9.8661	9.3707	10.07	10.0206	9.8562	9.1745	9.0474	7.7775	9.7853	9.4771	10.2132	8.551	9.5056	10.1094	8.1614	8.4607	9.5817	9.2278	9.2726	9.5637	9.4188	8.083
RAD54B	6.8245	7.8175	7.6493	6.208	7.9941	6.6422	8.5336	7.4347	7.5867	7.7988	8.1907	6.9352	7.8321	6.5419	7.6607	6.6657	8.2846	7.3781	7.6322	8.327	6.9384	8.906	8.9947	8.3008	7.6617	7.9791	7.6045	6.468	8.1377	7.3492	8.7427	7.3688	7.8797	7.9814	7.7775	8.3486	7.2507	6.5136	9.1093	5.6515	7.6725	8.1312	7.625	7.8726	8.08	7.3488	7.2103	7.7115	7.674
GALNTL4	6.9911	4.6512	7.023	8.7423	8.218	8.0564	8.4239	6.2729	6.1979	7.4882	8.9984	6.5729	7.3406	6.1014	5.4874	7.3195	5.6028	3.9978	6.499	6.6033	7.8007	8.2162	7.3811	8.1157	8.6713	7.635	7.231	3.0519	9.0321	7.7899	6.8033	6.9362	5.0092	8.087	8.0334	5.704	9.8615	5.5964	7.0619	5.8706	8.0517	5.8245	6.6265	8.7793	7.8956	6.6675	5.863	7.6232	6.818
TSSK4	4.5084	4.4244	3.0961	3.7449	3.5441	3.9005	3.1193	3.3789	2.6115	1.3994	2.8305	2.0602	2.9127	2.7084	3.7041	3.3589	3.1197	3.2036	3.9433	3.7156	3.4911	2.9766	4.1625	1.0696	3.1771	2.4201	3.8701	2.148	3.5388	3.4544	3.7785	4.6525	1.2741	2.0334	1.917	2.1654	2.084	3.78	1.0403	1.1878	3.2458	3.7312	2.8049	2.9507	2.8513	2.7027	1.8201	3.2448	1.4676
LSM11	7.8559	7.9506	7.6931	7.8806	8.1253	8.0733	7.2107	7.2995	7.3246	8.1804	8.0436	7.5791	7.9043	7.8249	7.9375	7.9278	7.8803	7.8784	7.6704	7.7197	7.6524	7.529	7.7122	7.174	7.7563	7.2513	7.7581	7.4384	7.8594	8.2039	7.4813	8.4619	7.9337	7.2824	7.3888	7.612	8.2704	7.6959	8.4368	7.74	8.1498	7.7487	7.2592	7.7148	8.8473	7.9491	7.8411	8.5007	7.969
ZNF323	7.6138	6.5067	6.2833	7.2937	7.9388	7.0954	6.5825	6.7589	7.7584	6.6687	7.3843	6.8471	6.6476	7.2855	6.6038	7.8988	6.7957	7.5653	6.8249	7.2871	6.5088	7.2232	7.3344	6.7045	7.1476	7.1713	6.4338	6.3888	6.1132	6.9585	7.4397	8.0511	7.2905	7.8506	7.0133	6.9082	7.8485	7.2364	7.3174	7.2029	7.4579	7.7947	8.1721	6.7417	7.6969	7.2822	6.9776	7.0336	7.7419
GALNTL2	4.6541	2.4294	4.4326	6.5092	4.6234	7.2652	5.0349	2.933	4.6353	3.4367	3.1113	4.7929	1.6676	3.0672	4.2369	6.3598	3.8542	2.6586	4.8957	3.8078	6.2176	5.1625	5.1996	4.0343	5.5502	4.9306	4.6875	2.8086	6.2434	5.21	0.8861	3.9265	4.0939	3.7414	6.282	5.0924	3.9615	3.1941	2.2321	4.895	3.8657	4.2173	4.0417	5.686	2.5569	3.9721	4.5406	4.8987	6.4708
SF3B1	12.6249	12.4673	12.5001	12.2058	12.3243	11.9046	12.6046	12.9282	12.4757	12.6674	12.8098	12.3158	12.3207	12.239	12.2649	12.2714	11.9033	12.3349	11.8409	12.2653	12.2672	12.1679	12.2156	11.9059	12.1179	12.0598	12.434	11.9363	12.3714	12.7467	12.4196	13.0872	11.7071	12.4055	12.1814	12.3187	12.1176	12.4435	12.2138	12.2278	12.808	12.4801	12.5268	12.4872	12.6634	12.2579	12.0839	12.4316	12.4599
TUSC2	9.1392	9.5711	9.0947	8.8956	9.4061	9.2676	8.9696	9.5139	9.0955	9.0831	9.0631	9.3849	9.6444	9.1344	9.3077	9.4113	9.5655	9.5031	9.8786	9.2951	9.1363	9.6988	9.4661	9.8891	9.2921	10.5245	9.4641	9.3885	8.9379	8.8176	9.4308	8.2307	9.5759	9.8767	9.8155	9.4936	8.7689	9.0646	10.2029	9.208	8.9019	8.4636	9.2259	8.9522	9.1544	9.0548	9.3043	9.1396	8.6356
SRI	11.7039	12.7808	11.3416	11.9337	11.0956	11.8091	11.3669	12.3832	11.8249	11.7046	11.7953	11.4867	11.8208	11.6168	12.122	12.1415	13.1023	14.6924	12.5571	11.8306	11.6289	12.3205	11.3352	11.3053	11.6275	12.9786	11.4808	11.3	11.3484	11.2062	12.2673	11.9944	13.3689	11.8379	13.1875	12.2565	10.282	11.9809	13.6126	12.8473	11.4067	11.3728	11.5613	11.0604	11.3309	12.1225	11.1729	11.1809	12.0382
SUN1	11.2188	11.7568	11.5803	11.0601	11.2661	11.384	10.8857	12.0091	11.4092	10.7558	10.7187	11.1809	11.5876	11.0292	11.3774	11.2863	11.585	11.6173	10.7981	10.6633	11.5265	10.3198	11.4339	10.5926	10.577	11.1339	11.6999	10.7907	11.7256	11.5958	11.6838	11.2661	11.3765	10.0581	11.0083	11.4078	10.9801	11.1533	11.2033	11.5668	10.9648	11.1393	10.8605	10.9879	10.8147	10.8039	10.6195	10.4852	11.4733
SRL	3.7103	4.4244	2.1481	4.3895	4.2889	4.5251	0.597	1.6837	1.9933	4.4786	3.4167	2.9623	2.017	3.4385	3.1315	3.9992	2.2769	1.2924	4.1028	2.8214	3.0455	1.7183	1.963	2.1032	1.5904	0.9761	1.5148	1.8375	3.378	2.3826	2.2681	2.5782	2.1076	3.8337	3.4829	4.0607	2.084	2.6076	2.2321	3.3141	1.9892	2.2277	2.8049	6.5412	0.5301	2.7027	3.7714	3.0616	3.6749
SRM	10.3398	10.6758	10.9747	10.1165	10.5935	10.3074	11.0363	10.81	10.5287	10.1634	10.1504	10.5333	10.699	10.4528	10.4003	10.4531	10.9487	10.314	11.0946	10.5938	10.6107	10.2036	11.1241	10.9842	10.5766	10.923	10.7996	10.8978	11.0216	10.6575	10.2164	10.402	11.4493	11.1097	10.6078	10.7619	10.6172	10.5754	10.9942	9.8453	10.1439	10.8282	10.306	10.5088	10.3397	10.1582	10.7546	10.3581	10.0985
SRR	6.8443	7.4022	6.6397	6.999	6.7996	6.9751	5.9616	6.5671	6.0418	7.8894	6.2099	6.3206	5.8308	7.4956	6.9651	6.9432	5.9455	6.7746	6.9091	6.4082	6.4348	7.4476	6.8212	7.8187	7.8733	7.0672	6.1565	6.2089	7.1883	7.0661	7.4023	6.6613	8.164	8.154	7.6109	7.5989	6.5781	7.5878	7.4038	7.9133	7.1558	7.8615	7.0605	6.9428	7.1068	6.5775	8.0131	7.7141	7.4343
LGALS9	11.8316	11.726	11.1717	12.2067	11.5315	11.8122	11.6183	12.3056	10.2082	11.3147	12.0984	11.779	11.5422	12.562	11.751	11.5641	11.2919	11.9205	11.5243	11.1968	11.801	11.9275	11.5468	11.4534	12.2834	11.0128	10.8691	12.4527	11.7438	11.7215	10.5145	11.7969	11.5357	11.6686	11.0047	11.763	12.0909	11.7928	11.4886	12.0341	11.7129	10.3207	10.895	11.7243	10.6574	12.0523	11.3115	11.5003	11.7949
LGALS8	9.1187	9.4375	9.801	9.4073	9.5079	9.0814	9.1676	8.39	9.2098	9.5718	9.3965	9.3633	8.8543	9.0564	9.3716	9.3027	8.8683	8.8988	8.8772	9.818	9.4905	9.1787	10.009	9.0679	10.4437	8.6154	9.423	9.7092	9.4844	9.5995	9.4102	8.8236	8.793	9.2662	9.3147	9.1049	10.1407	8.7565	8.4123	9.3603	9.8347	8.7049	9.6472	9.6965	8.9481	9.2041	9.2198	8.9824	9.3472
LGALS3	13.1019	14.3278	13.1409	13.9653	14.0783	14.0692	13.4921	13.0922	13.2959	14.6313	13.8383	12.8312	13.2274	13.9896	13.8573	13.4228	14.8435	14.669	14.7721	14.1781	13.3961	13.5704	14.1026	15.3513	13.9794	14.6136	14.3408	14.0811	14.209	12.9062	14.425	13.998	14.3301	16.3036	14.6311	14.9932	13.8023	13.4919	15.5216	14.7463	12.3703	13.3423	12.4	13.7521	13.8432	14.2461	14.3148	13.9289	14.2353
LGALS1	10.928	9.3911	9.8861	11.8353	12.3429	12.6809	12.0479	10.1644	10.8108	10.2426	9.6922	11.3054	9.7576	10.8471	9.7436	11.7911	10.9658	9.5476	11.8358	10.9498	11.4112	12.1627	11.1049	11.2128	11.5777	12.2241	10.5018	8.7439	11.753	10.587	10.7891	10.6198	11.4107	12.3745	12.6637	10.1308	11.179	7.6119	11.3617	9.3419	10.636	10.0341	10.1519	11.0749	9.4177	10.6908	12.1891	12.3484	13.0213
LGALS4	14.0234	14.8468	12.8274	14.6411	13.7994	14.2359	14.2724	13.5249	13.8619	14.5904	14.2213	12.9298	14.1676	14.9107	13.6528	13.8602	14.4215	16.8378	15.5129	14.8394	14.4359	14.9983	13.9193	15.035	14.2127	14.4552	13.9387	14.9661	13.9114	12.9285	13.9064	15.2465	14.7862	15.0238	14.6714	14.9216	13.9101	15.0304	14.8592	15.263	13.853	14.3709	12.6774	14.3016	14.4901	15.3336	14.7938	14.0908	15.0998
RNF114	11.5584	10.7469	12.0801	11.469	11.752	11.5221	12.4399	12.2299	12.1576	10.6692	11.6128	12.015	12.344	11.3547	11.9668	12.1404	11.8823	11.3363	11.4577	11.7424	11.8036	12.4324	12.0087	11.3744	11.6126	12.1568	12.4947	11.4841	11.2337	12.1213	12.3484	12.1071	10.7871	11.7354	12.1503	11.2045	11.7664	11.5546	12.3891	11.2432	11.8309	11.3661	12.0587	11.3034	11.6804	11.1011	11.0714	12.1116	11.7797
AKIRIN2	10.0971	9.2388	9.283	9.4559	10.1593	9.623	9.8799	9.6333	9.6215	9.1922	9.6166	10.0515	9.5437	9.5079	9.3572	9.5158	9.5738	9.319	10.0283	10.7293	9.5093	10.0159	10.0629	9.3873	9.7123	10.9738	9.9429	9.645	10.4204	9.8068	10.0283	9.8384	9.4884	9.6295	10.006	9.2957	9.3927	9.4513	10.1748	9.3204	9.994	8.218	9.6219	9.649	9.4602	9.6491	9.424	10.1944	10.1185
AKIRIN1	10.1902	9.7954	10.0361	9.9014	10.2048	10.1835	10.4517	9.9227	10.2512	10.5057	10.2235	10.3024	9.3182	10.1934	10.4245	9.978	10.1997	10.0963	10.5871	9.624	10.4351	10.4037	10.0037	10.7223	10.1992	10.3176	10.318	10.1955	10.1697	9.6918	10.253	10.4212	10.1596	10.9609	10.612	10.1457	10.0094	10.792	9.8763	10.1414	10.091	10.3527	10.6915	10.1179	10.2609	10.2442	10.2514	10.4045	10.1269
EIF2AK1	12.4065	12.5096	12.7625	12.2044	11.5352	12.2941	12.1538	12.7864	12.7123	11.7204	12.2819	12.4725	12.6293	12.126	12.4106	12.2825	12.9745	13.0241	12.5007	12.0836	12.7603	12.0991	12.5407	11.9112	11.9467	12.8134	12.5985	12.4673	12.8341	12.8948	11.9924	12.0862	12.7989	11.9909	12.707	12.829	12.3657	12.1326	12.4793	12.794	11.8756	12.2087	12.1947	11.3368	12.1936	12.2359	11.6582	12.3533	12.6179
ERCC6L	6.7851	7.6	8.4273	6.5841	8.2775	7.1374	8.4871	7.9874	9.3159	8.2007	8.4149	7.3895	8.6177	7.1975	8.1197	7.6139	7.2747	6.4978	7.6641	8.2581	7.2928	7.6687	8.3726	7.5741	6.9922	7.9091	8.0282	7.4132	8.3204	8.1755	8.31	8.4295	8.1699	7.9545	7.1837	7.3445	8.0083	6.4944	7.9618	6.4683	7.1993	7.2327	7.2498	8.1758	8.1891	7.6991	7.4934	7.3307	7.8116
EIF2AK3	9.329	9.0328	9.2345	9.5492	9.1699	9.2292	9.6312	8.8612	9.5931	9.542	9.742	9.3533	9.118	9.0073	9.41	9.3345	9.0856	9.5457	8.9101	9.028	9.3477	9.1063	9.0785	9.5484	8.9311	8.7879	9.4879	8.7949	8.7966	9.1835	8.9674	9.4393	8.3542	8.7456	9.182	9.0316	9.2232	9.6326	9.2852	10.3113	9.7096	9.3833	9.496	9.8785	9.191	9.485	9.1801	8.478	8.8768
EIF2AK2	8.4872	7.903	8.9053	9.6112	9.0336	8.7201	9.1287	8.0246	8.9138	9.6162	9.2605	9.0875	8.7031	8.0724	8.8154	8.3544	8.4274	8.1104	8.1845	9.0728	8.9296	9.806	8.8678	8.3105	8.7326	9.0287	8.7651	8.1241	9.4845	9.1154	8.255	9.2015	8.4234	8.5019	8.5378	7.9706	8.082	8.3713	8.5284	8.6405	8.8994	8.3934	8.6464	9.0204	9.3129	8.641	8.2272	9.0986	9.1686
TDG	9.0044	9.3087	8.5748	8.5186	8.9125	8.487	9.8513	8.9527	8.7804	9.4385	9.2784	8.8219	8.823	8.7286	9.4304	8.6167	9.0389	9.3492	9.3652	9.4007	9.0862	9.2048	9.3438	9.4431	8.9675	8.7863	9.4243	9.425	8.9782	8.2912	9.4761	9.7784	9.4103	9.6279	9.01	8.8527	8.9404	9.1705	9.3285	8.7876	8.9804	10.4081	8.8029	9.0482	9.0947	9.0438	8.8073	9.0866	9.68
EIF2AK4	9.2556	9.3801	9.7281	9.5555	9.9446	9.4557	10.0618	8.863	9.7056	9.1133	10.1497	9.3332	10.0507	10.0476	9.4141	9.7781	9.6942	9.7658	9.8007	9.9452	9.577	10.1476	9.4523	9.6004	10.0022	9.5638	9.1981	9.8379	10.3207	10.0514	10.0088	10.0172	10.3436	9.9501	9.4344	9.8347	9.4891	10.0257	9.6282	9.9791	10.111	9.3797	10.036	9.7935	10.0987	10.0971	9.961	9.9858	9.5513
HN1	11.1336	12.0831	11.6841	11.1067	11.6164	11.3138	12.1846	10.8645	11.1274	11.9573	11.799	10.9448	10.9684	11.5746	11.0593	11.1858	11.711	10.5531	12.0974	11.6285	11.4412	12.3138	11.9136	11.4596	11.6848	11.4017	11.6883	12.1473	11.6686	10.701	11.9244	11.5461	11.5132	12.2178	11.6478	11.9347	11.4709	10.6116	12.0379	10.914	10.5779	11.4173	10.496	11.8913	11.0304	11.839	11.9448	11.9631	11.6489
SMS	10.6501	11.3272	11.5059	11.0832	11.7774	11.0746	11.4488	11.4015	12.5074	11.1786	12.2361	10.5806	11.5827	11.0545	11.424	11.2587	10.8672	10.7011	10.9487	11.6816	10.5062	11.2644	10.8173	10.9132	10.6307	11.2661	10.7235	11.4402	11.7365	11.0119	11.7678	10.9514	11.4816	11.1526	11.191	11.0198	10.803	10.9726	11.0084	10.7486	10.8836	10.9969	10.7781	11.4592	10.4893	10.941	11.2064	11.4995	11.5313
NMB	6.6869	7.2019	6.5601	6.1191	7.3431	6.8363	7.2006	6.9646	6.7015	7.2682	6.8785	5.7666	6.6476	6.94	5.8881	7.0725	6.9607	5.7326	6.5344	7.7835	6.529	7.9748	7.2222	6.7121	7.3173	7.9463	6.9923	7.1555	6.2818	5.9963	6.9342	5.8447	8.7058	6.2504	6.8318	7.1808	6.7964	5.6559	7.7158	5.4532	6.7253	6.1413	6.9629	6.9524	6.4156	6.942	6.4185	7.6191	6.7167
EREG	10.514	8.3759	10.4413	9.1701	10.198	11.9227	11.542	10.7644	11.7908	8.4875	11.6282	11.8701	11.084	8.1083	11.7399	10.6971	10.9841	1.5521	7.8157	5.0851	11.6302	11.252	8.8022	4.3385	9.1171	11.3181	12.2291	6.2974	11.1755	12.8404	12.0307	9.4132	4.3495	9.623	11.6856	6.5717	1.3895	1.6031	10.7842	5.432	10.1253	5.8035	3.3193	4.9676	12.0934	10.4084	8.4914	8.7858	11.259
AVPI1	7.9688	10.5393	8.6581	8.8642	8.7969	9.7246	8.7587	8.9623	8.3693	8.7759	8.4299	8.1797	9.4975	8.9689	8.6228	9.3744	8.9365	9.7178	9.0946	8.2764	8.8343	7.7229	8.4484	9.5516	8.8135	8.5721	8.9731	9.2223	9.1602	7.8724	7.9257	8.8649	9.9869	9.4258	8.3805	9.4924	7.626	9.9059	9.313	8.6031	7.4119	8.5731	9.3743	8.856	9.3028	8.5813	9.2728	8.3786	8.7739
TRNT1	8.2535	8.2467	8.2222	7.8019	8.521	7.8989	8.1173	8.0105	8.4045	8.7813	9.0821	7.2727	8.5474	8.381	8.3601	8.4285	8.2273	8.0035	8.38	9.9712	7.4435	9.1695	8.5726	9.2126	8.6341	9.0943	8.6145	8.2054	8.4117	8.1882	8.5711	8.9986	8.8022	8.4372	9.2346	8.5068	8.337	8.3841	9.6959	8.6599	8.4524	7.6977	8.5652	8.1081	8.9646	8.0602	8.2081	8.5815	9.0474
ASAP1	9.9976	8.1232	9.9566	9.6755	9.1322	9.5668	9.2587	10.7384	9.5388	9.6192	9.8107	10.1195	10.3821	9.0927	9.9147	9.8781	10.0408	8.3364	8.4336	9.6444	10.3986	9.6772	9.4332	8.8856	8.3309	8.6781	9.8099	7.5778	9.9298	9.9314	8.9748	10.0162	8.2749	8.4279	8.9667	8.7019	9.4168	7.7886	8.553	8.3833	9.2969	9.5327	9.0292	9.926	9.1214	8.9536	8.6214	9.2211	9.0534
ASAP2	10.1812	10.5193	9.9121	10.0831	10.365	10.3749	10.0218	9.9202	10.1499	10.7469	10.4363	9.9086	10.115	10.1736	10.3823	10.0452	10.29	10.9006	9.6991	10.0314	9.9413	9.1015	9.7521	10.0368	9.5399	9.7414	9.8453	9.5107	10.0581	9.9275	10.1592	10.1911	10.0805	9.513	9.4893	10.1575	10.3653	10.9094	9.1748	11.3159	10.4815	10.7196	9.4769	10.5063	10.4111	10.1405	10.1217	10.1383	9.7458
ASAP3	7.7102	7.7299	5.8402	8.5355	7.6366	8.3743	7.3258	7.8138	6.5847	7.4345	5.3117	6.3184	7.119	9.0714	7.2479	8.1023	7.5983	8.7187	8.1733	6.6097	7.7153	6.8971	7.7254	7.5699	6.3969	6.7596	6.4543	7.1424	7.6669	5.0524	6.1833	7.0832	7.7076	5.3339	7.6437	8.0799	9.0517	9.0467	7.3126	9.0912	6.1062	7.6404	6.2639	7.6377	7.703	8.5492	7.9864	6.683	7.4037
OCRL	11.1527	10.4792	10.8068	10.8497	11.1732	10.3095	10.8421	10.577	11.4997	9.7662	10.9179	9.962	10.7377	10.2308	10.7658	10.5496	9.8511	10.7424	10.4644	10.786	9.9618	10.2483	10.566	9.811	10.2765	10.0564	10.2696	10.9033	10.5384	10.8969	10.5562	10.8269	9.4922	9.5678	9.7772	10.2023	9.502	10.2163	9.8048	10.6309	10.9843	9.4243	9.486	9.8855	10.9681	10.6821	10.3554	9.8126	10.5486
VSIG10L	4.3803	5.6434	4.2364	5.4645	4.9171	6.616	5.543	5.4088	5.9912	4.4246	4.0253	4.8163	3.3423	5.7356	3.5691	4.3814	4.4055	6.8334	5.4496	4.0535	5.1354	4.5513	5.0604	4.4515	4.1287	3.1271	4.3795	3.7018	4.9072	4.8941	4.579	2.8861	4.6773	4.4148	6.1566	5.8272	7.0467	4.8075	4.6308	3.8498	4.6051	3.938	2.9975	4.7138	5.7507	5.0744	4.3023	5.7735	5.1106
PLAUR	9.165	10.4212	9.8597	10.7443	11.0379	11.1596	11.0114	10.8525	9.9923	10.6612	9.5987	10.1832	10.0032	9.2899	9.7052	10.0966	9.9064	9.6069	10.5529	9.8393	10.1085	10.6085	9.7095	10.5913	9.4213	10.5628	10.6279	10.4861	11.3733	9.01	11.3791	11.4163	10.4987	10.4989	10.2753	9.9696	9.9812	9.6073	9.4215	10.2649	9.6636	10.3124	7.8013	11.235	9.8169	10.1812	9.9277	10.7176	11.549
TBX2	7.9378	6.0136	7.3243	7.3896	7.4426	7.9502	8.0637	7.0086	7.0832	6.9901	5.8338	8.1245	6.9717	7.2392	7.4631	8.311	7.4634	6.2729	7.989	7.8255	7.9966	7.0595	7.2861	7.1849	6.7709	7.5219	8.3102	5.1248	7.6198	7.6205	5.3377	7.6014	7.1097	6.7244	7.1464	6.8941	6.1646	6.0154	6.6101	6.8179	7.2764	7.1353	7.5246	6.8974	6.8909	7.3681	8.3169	8.116	7.6729
KIAA1524	7.132	7.8852	8.3745	6.8701	8.3592	7.1001	8.5417	7.4576	8.3027	8.5983	8.77	8.0732	8.1563	7.1357	8.93	7.808	8.1135	7.8454	7.7139	8.3568	7.8334	8.8935	8.9728	8.698	7.6932	8.3398	7.9617	6.9705	8.7576	7.9005	8.6517	9.4162	8.8098	9.2199	8.103	7.9872	7.6495	7.9249	8.495	6.7595	6.7596	8.7861	8.294	8.2907	8.7658	8.4112	8.2537	7.7574	8.4849
KIAA1522	11.8296	12.4529	11.6457	11.9685	12.1283	11.9105	10.9327	12.1591	11.5442	12.1951	11.3455	11.9676	11.4648	12.3899	12.2456	11.8882	12.0129	12.3739	12.0313	10.8792	12.5577	11.4139	12.1871	11.9472	12.1528	11.0243	11.5479	12.2832	11.8538	11.8591	11.4744	12.1779	12.0228	11.5388	11.1487	12.0887	11.6393	12.3969	10.4712	12.7597	11.8649	11.843	12.4922	12.3996	11.9136	12.5191	12.0764	11.0412	11.0454
MPDU1	9.4832	10.707	9.4367	9.8408	9.8708	10.0013	10.3132	9.3548	9.3446	10.7701	9.6699	9.7347	9.5139	10.7255	9.8983	9.4833	10.1997	10.4944	10.8953	10.195	9.9557	11.1008	9.773	11.5102	11.0428	11.0807	9.7665	10.8496	9.6485	9.1044	10.7233	10.1686	11.6826	11.801	11.0419	10.5025	10.9681	10.7171	10.5062	10.6795	10.2517	10.4254	10.1652	10.4691	10.2609	10.8292	10.999	10.7871	10.499
KIAA1033	10.3132	10.1987	9.6403	9.8559	9.8192	9.9099	10.4753	9.6913	9.7661	10.2288	10.3261	10.595	9.7141	9.6102	10.2138	9.6181	9.7265	9.7746	10.115	10.1087	10.0533	9.9257	9.6264	9.4967	9.6538	9.4576	10.0301	9.9648	9.9585	9.8037	10.0347	10.3174	9.5488	10.1507	9.8877	9.9064	10.0222	9.6898	9.9705	10.1438	10.0752	10.257	9.8004	9.9793	10.427	9.8422	9.3632	10.0588	10.4051
LOX	6.7138	5.6222	7.6295	9.3703	8.9869	9.1493	9.4778	6.4106	7.4281	8.1223	8.5853	8.1592	7.0063	7.1294	6.0574	9.4019	7.8324	5.0604	7.9104	8.1301	8.5323	10.4944	7.7835	6.6265	7.9518	8.2257	7.7034	4.0395	8.9723	6.7989	4.8146	8.0873	8.102	9.2145	9.4276	5.5868	9.0385	3.3464	8.1044	6.0621	7.7126	7.9121	6.6192	8.8161	8.4366	6.7779	8.5666	9.1075	10.287
LPGAT1	10.7397	10.6937	11.4974	10.4975	10.885	10.5773	10.6437	10.5801	10.9943	11.4864	10.7169	11.9008	10.8406	10.6042	11.132	10.8038	10.4665	10.8441	9.9491	11.1598	11.7358	10.2064	10.4997	10.1053	11.5229	10.1824	10.707	11.28	10.4552	10.8377	10.9459	11.4843	10.7447	9.9082	10.4663	10.3012	10.6042	11.1363	9.184	11.1818	11.9046	10.4785	10.0285	11.2818	10.2688	10.3824	10.6421	11.5324	10.2706
SEMA6D	7.7561	5.231	6.3333	8.5101	6.7188	7.6252	7.5074	7.5919	6.4365	6.6334	4.1547	7.6621	9.3599	6.7136	6.4329	6.918	8.977	0.9754	7.9967	6.9041	7.6947	7.5254	7.6988	3.3703	4.8658	7.6799	8.2232	7.8051	7.5617	5.3922	5.9259	7.9919	3.176	5.5398	6.6241	5.0676	3.2689	3.4841	6.009	7.4283	5.6744	3.1338	4.9972	3.5775	6.5986	7.7219	6.8694	7.0211	7.2166
LRRC29	5.2749	4.0315	4.9637	5.6772	3.8527	6.0869	4.6784	4.948	5.7726	3.7317	4.9803	4.4485	5.0726	5.0704	4.3511	5.5637	5.1929	4.9293	4.4078	5.2584	4.8665	4.8321	4.201	3.4449	4.6284	5.5821	4.5796	4.4035	4.0465	4.6951	4.6293	2.1863	3.8318	4.977	5.3339	4.7314	4.0107	4.8075	5.3063	3.1156	5.1954	3.0649	4.5822	2.5966	3.6491	4.0055	3.5398	5.3016	4.5095
SH3D20	5.5675	6.2398	4.7595	3.9094	5.4173	6.1522	3.9405	4.5654	3.4883	5.2109	5.4858	4.9491	4.9356	5.9081	5.6412	4.5264	4.5005	5.8339	4.8288	6.773	5.73	5.0067	5.1416	4.654	6.602	4.5685	5.4504	6.4609	3.8963	3.2371	4.6293	5.9396	4.1716	4.7589	5.2487	5.5515	5.6478	6.5967	4.9348	6.1295	6.2579	4.0492	5.5363	4.825	5.3563	5.0586	4.6318	3.5534	1.746
PRKX	10.1818	9.9269	8.1349	9.664	10.4358	8.7385	9.4912	10.2048	10.4753	10.2933	9.9927	9.4368	9.8145	9.2394	10.8404	9.0501	9.1831	8.9292	9.4126	9.1715	8.9067	7.9643	9.8915	8.169	7.6447	8.3226	8.9335	9.7328	10.1277	9.9144	10.1097	9.6593	10.0207	7.9415	8.8427	9.7516	9.4891	8.7635	9.2304	9.75	8.3582	9.554	5.489	10.7128	8.7921	9.613	9.8016	10.546	9.6528
C14orf138	6.7787	6.8184	6.3697	6.1523	7.0819	6.7784	6.6938	6.231	6.6717	6.962	6.634	5.2185	5.4627	6.9828	5.1036	6.05	6.8687	6.9897	5.8932	6.7206	5.9551	5.6834	7.1206	6.7494	6.5718	6.4118	6.7892	6.233	6.6941	6.7484	7.1172	6.9362	7.1867	7.2576	6.9499	6.9221	6.4759	6.8471	6.6333	6.3714	6.473	6.7025	6.1264	6.6419	6.9334	6.0368	6.1875	6.7299	7.11
C14orf139	5.6392	4.1551	4.1829	5.9657	5.5083	6.1522	5.3749	4.2249	4.7765	4.6294	2.9303	5.1829	4.3016	5.3129	4.3511	6.8031	4.7528	2.9567	4.1401	4.4177	5.285	4.403	4.785	3.2082	4.1935	4.2397	4.9982	4.0395	5.3873	4.6296	3.2452	4.5023	3.2495	3.8337	4.0647	3.6577	3.493	3.2722	2.768	4.1386	4.7257	4.013	4.5822	5.2165	3.8842	4.431	5.5873	5.3623	4.1754
GCNT3	7.3657	9.7532	7.2931	10.572	8.8029	10.4078	9.5886	6.7953	7.4564	13.2399	6.6991	7.8967	9.9207	8.8	9.4157	6.5415	11.5246	7.0114	11.2299	10.2764	10.3639	9.1147	10.3373	12.1128	8.4798	10.5601	11.4237	10.8112	11.4039	8.9509	10.7671	9.7813	10.6609	9.1191	11.1815	11.9004	11.6765	8.3669	6.3264	13.6066	4.2979	10.0431	5.0416	14.2723	4.0863	10.481	10.9918	8.5052	11.841
GCNT2	5.0824	3.393	3.4074	5.7221	5.4173	6.8249	5.3927	3.5924	4.4225	5.6	6.284	4.8393	4.0212	1.7909	4.0802	5.1808	5.4042	3.4783	6.2233	4.95	5.5313	4.2723	4.8828	3.4449	3.3001	4.7085	4.6164	3.3232	5.2391	7.7156	2.9608	4.5468	1.7502	2.6561	5.3504	2.9949	4.0582	2.4817	3.4644	3.0052	3.7339	2.3486	3.7522	3.7225	2.6619	3.7538	2.5998	6.0932	4.5095
C14orf135	9.0604	8.48	8.5774	8.995	8.5136	8.7339	8.6561	7.5878	9.3274	9.2022	8.9517	8.437	7.4808	8.6968	7.7024	8.2806	8.8031	9.1254	8.3306	8.7717	8.3649	7.891	8.9191	8.5577	8.8289	8.0018	8.6608	7.9398	8.7371	9.0616	8.6981	8.9971	8.0463	8.5605	8.6699	8.7992	8.8521	8.9652	8.3853	8.7104	9.158	8.6353	8.5727	9.1198	9.1145	8.9375	8.6884	8.8473	9.0047
LOC440957	7.4598	8.0495	7.9629	7.2015	7.7986	7.2944	7.38	8.8335	7.932	6.9714	8.2842	7.8179	8.6257	7.472	7.9168	8.2662	8.2879	7.5205	7.8886	7.9215	7.8062	8.7459	7.482	8.3669	8.0966	9.4929	7.0473	8.5109	8.4406	8.187	8.2206	5.9396	8.8067	8.9084	8.1648	8.1642	7.8349	7.2654	9.7412	7.6372	6.9198	6.7744	7.4065	7.3183	7.0588	7.3967	7.6324	7.4521	7.1878
C14orf132	7.7333	5.0832	5.6949	7.7347	7.7713	8.4109	6.3843	5.4275	6.4365	5.2733	4.1128	6.8185	5.3127	6.6174	5.1516	7.2585	5.645	5.4109	6.2994	5.7401	7.0495	5.6962	6.4185	4.6851	5.8709	6.0186	5.826	1.8375	6.2199	5.9162	3.3083	5.8086	4.2809	4.977	6.8836	5.6382	3.9615	3.6688	5.5696	5.5743	7.1656	4.9099	5.5971	6.3387	5.2425	6.3347	6.5412	8.1479	7.453
ZNF165	6.1216	7.23	6.8179	6.7177	7.1109	6.6679	6.3597	6.9381	6.5547	7.79	6.5557	6.1211	6.1217	6.9571	6.2828	6.443	5.9044	5.8503	5.5627	6.1738	6.1771	6.0846	6.6775	6.6704	6.9069	5.9106	6.6325	6.3029	7.1086	6.5917	8.3411	7.2205	6.843	6.4618	5.8225	6.913	7.914	6.9616	5.4527	6.8327	7.0288	6.7481	5.8507	7.2623	6.8021	6.5454	7.0097	6.4352	6.895
LPCAT4	10.0914	10.729	9.5145	10.5405	9.7084	10.2057	9.6377	9.8232	9.4029	10.6428	10.0624	9.4676	10.2319	10.9804	9.9176	10.1041	10.5927	10.9951	10.5598	10.2428	9.9306	9.9325	9.8611	11.2406	10.395	9.9907	10.3264	10.4569	10.0575	9.6036	10.2384	10.0102	10.7676	9.8431	10.1118	10.3763	10.5744	11.5514	9.8351	11.5592	9.0833	10.242	10.0076	10.5237	9.676	10.868	10.3637	10.1776	9.9198
LPCAT2	9.7059	9.0528	10.5203	10.9047	8.9522	10.4648	9.3351	10.9158	10.1793	9.918	9.908	10.2524	9.9239	9.5404	9.6038	9.8882	10.1351	10.3887	8.7551	9.5674	9.9463	8.8824	9.1254	9.2982	8.8276	9.7324	9.5957	8.6251	9.711	9.2015	9.818	8.2101	10.9747	10.2106	10.4348	9.4135	9.563	11.4934	10.1814	9.7208	9.5506	11.5121	11.1705	10.6862	8.6573	9.0468	9.1052	9.5573	10.0993
LPCAT3	10.3148	10.4539	10.2075	10.4052	11.0119	10.4182	10.1983	10.0042	9.5779	9.0478	9.9179	10.1047	10.0537	11.132	10.8607	10.6417	10.6365	10.5526	11.336	10.0284	10.3871	9.8948	10.5802	9.2754	10.0224	10.6396	10.1107	11.2859	10.6058	10.0048	10.4926	10.1824	10.1307	10.9012	10.6009	11.0892	10.9	10.1737	10.0935	9.7712	10.4108	9.3511	10.1745	10.6773	10.9127	10.5122	10.4208	10.3094	11.1159
LPCAT1	9.97	9.7702	10.0998	9.951	9.6125	9.7474	10.2102	9.5117	9.7668	11.1336	9.9636	9.1681	10.5569	11.1113	9.4075	9.6342	10.1849	10.1285	9.5668	10.2283	10.0429	10.181	10.1378	11.8928	9.5585	10.6466	10.657	10.6939	10.3979	10.7694	9.0013	8.246	11.7974	8.4895	9.9612	10.1405	11.4252	10.5764	8.9075	10.9034	10.1149	11.0113	10.1695	11.3564	7.5945	10.5118	9.9821	9.7082	9.1418
SPNS1	9.7989	9.4601	10.086	10.4772	10.0806	10.9586	10.077	10.3436	10.3499	9.1825	9.4224	10.3205	10.5834	10.0761	10.0495	10.3974	10.4129	9.9505	9.8899	9.517	10.2363	9.8799	10.4281	10.3433	9.4816	10.1556	10.7648	10.0544	10.2767	9.9013	9.9343	9.456	9.7396	10.3522	10.1826	9.6677	10.7063	9.6917	10.0737	9.4099	9.4133	10.1198	11.3675	9.3222	9.4617	9.8713	10.1761	10.0066	10.2034
KRT20	12.0412	13.8168	10.5543	13.0574	11.1363	13.1372	12.5352	11.6774	11.9234	14.4325	8.1328	13.1372	12.7142	12.1916	12.9912	11.2478	13.4621	13.3647	13.2842	11.5633	12.8804	10.8258	11.7438	12.2118	8.8504	12.7494	13.336	12.1024	11.5574	12.5427	13.5441	10.4349	10.8416	12.6783	13.4877	12.833	7.7397	11.7677	13.2067	14.4285	4.4735	11.0207	10.4081	11.4205	7.495	12.9598	12.381	12.8832	13.1037
MID1IP1	10.666	10.4762	10.3395	9.9079	10.9671	10.9425	10.5843	10.6895	11.1236	10.0386	10.9255	9.753	10.5423	10.4478	10.5742	10.5885	9.6247	10.2225	11.0525	11.3694	10.0104	9.7318	10.005	11.0338	10.4669	10.5179	10.1387	11.9493	11.24	10.8195	10.3239	10.436	10.3488	9.6439	9.182	10.1278	10.6616	11.0922	9.6147	10.0329	10.7654	10.7083	9.2604	10.5704	10.0206	10.6554	10.9198	9.5766	10.5722
PIGA	7.3572	7.8073	8.2979	8.2203	8.8486	8.7293	8.6171	8.4917	9.4183	8.4842	8.6471	8.0024	8.6016	7.3247	8.8798	8.2989	7.9037	7.623	7.7143	8.5393	7.6616	7.7508	7.7483	7.5741	7.1558	7.9576	8.2112	8.2206	8.3976	8.3347	9.169	8.3548	8.2793	7.7769	8.6501	7.6077	7.7793	7.4574	8.2765	7.8913	8.3089	7.8469	7.9279	8.2574	8.2195	7.6966	7.8726	8.5603	8.6776
PIGB	8.3617	8.057	7.2518	7.3304	7.8233	7.6845	6.9624	6.5579	7.573	8.2093	8.2549	7.065	7.1766	7.6578	6.9636	7.7349	7.5696	8.034	7.7375	8.5081	7.0918	7.6972	7.4091	7.9407	7.9874	7.814	7.1772	7.6549	7.6628	7.5818	8.2401	7.4646	6.9412	8.2313	7.2866	7.8121	7.0006	7.5021	7.4547	7.4222	7.5356	7.4792	7.7071	7.6493	7.6057	7.9078	7.6089	8.1032	7.8705
PIGC	9.4082	8.9584	9.3543	9.0693	9.2279	9.475	9.2886	9.4537	9.7275	9.2418	9.4945	9.6065	9.0027	9.4532	8.4414	9.269	9.3666	9.4453	9.2009	10.2173	10.044	10.1787	9.6422	9.7959	10.591	10.1447	9.3441	9.8621	9.5235	9.6072	9.6986	9.3721	9.5091	9.7944	9.9904	9.8629	9.0236	9.4533	10.2228	9.2631	10.337	8.9681	9.2627	8.8546	8.8871	9.4813	9.2904	9.8572	9.4124
PIGF	8.2874	8.5316	8.5396	8.4104	8.374	8.5103	8.3581	8.4145	8.7228	8.6993	9.4931	8.3865	7.5509	8.4778	8.1232	8.8354	8.7756	8.4405	8.4412	8.8281	8.1414	8.868	8.4695	9.212	8.7476	8.7723	8.2211	8.3869	8.8569	8.5697	8.9314	8.042	8.3368	9.3353	9.0049	8.8831	8.1782	8.4114	9.6385	9.0628	8.2063	8.6563	9.0408	8.7945	8.2973	8.525	8.7983	8.8247	8.2955
CALCRL	7.7102	5.4153	6.3816	8.2791	8.7526	9.2875	7.7047	5.9505	7.8937	6.5973	8.0875	8.5753	6.9413	7.308	7.4147	8.7108	7.6716	6.7837	6.8588	8.2744	7.9325	7.8486	7.9393	7.6029	7.2692	7.7785	7.2893	4.1827	8.0427	7.5544	6.9491	6.3126	7.5851	8.1779	10.1446	7.4632	6.7752	5.6704	7.6105	7.8156	8.0949	7.3166	9.0605	7.8811	7.2093	7.1316	7.9661	8.1277	9.3719
PIGH	8.1903	7.969	7.7966	7.9485	8.2903	8.2977	8.1953	7.8283	8.2122	8.0056	8.6692	7.8115	6.922	7.776	7.3236	7.5937	8.5088	8.1162	8.3161	8.6922	7.7881	7.629	8.7036	8.3389	8.3866	8.8737	8.1912	8.0065	7.9403	8.3257	8.2366	8.1457	8.6322	8.5798	8.5365	8.0813	8.4339	8.0971	8.5836	8.5296	7.9636	8.2019	7.6469	7.457	8.1265	7.8395	7.9763	8.7039	8.0283
TBC1D3	8.5972	8.5744	8.1986	7.4409	7.345	5.6438	7.8801	8.1853	6.855	7.4137	6.8722	6.6748	7.5661	7.4819	7.1996	7.9945	7.7245	7.867	8.3067	7.5662	7.5538	7.2179	7.6248	7.4697	7.7756	7.1505	6.987	6.2507	8.2318	8.4461	8.187	7.5533	6.8595	7.3919	6.5082	7.3846	6.8488	8.0492	6.4165	6.4802	7.1621	7.8727	6.3556	7.1608	6.3838	7.4085	6.7075	7.1088	7.1589
MGC70857	9.0459	9.8282	8.7181	8.9263	8.6058	8.74	8.2838	9.4492	8.1314	7.5207	8.6761	8.8074	9.2237	9.1947	8.6579	8.4593	9.7322	9.9852	9.0898	8.7118	9.0178	9.5769	10.0016	9.412	9.021	10.0125	9.0941	9.1047	8.984	9.0626	9.0179	7.9757	9.4702	9.2979	9.7189	9.7281	10.4815	9.4904	9.3532	8.4295	8.5998	9.8633	8.8859	8.9473	9.2606	9.1257	9.288	9.8053	8.3741
PIGK	8.9589	8.634	9.2213	9.4074	9.3061	8.9221	8.7958	8.9718	9.6569	9.3883	9.7334	9.2271	8.9668	9.038	9.0917	9.2304	9.2677	9.3179	8.7171	8.8251	9.0425	9.3466	9.1489	8.9237	9.1265	9.2533	9.3496	8.8046	9.083	8.8443	9.9257	9.1155	8.9923	9.9175	9.4911	9.4535	9.7264	9.5653	9.6176	10.1084	9.1516	9.0042	10.4586	8.8012	9.3438	9.2212	9.1354	9.3984	9.8134
PIGL	6.7138	7.8167	6.1778	6.4211	5.7261	7.1512	6.9605	7.4393	5.8912	6.1251	5.8845	5.3683	6.1067	5.0437	6.932	6.1065	6.4117	6.4745	7.142	5.5396	6.3964	7.2625	5.8092	6.8491	5.7467	7.5556	6.5239	6.614	6.204	6.2714	7.2027	6.0128	5.9093	6.3938	6.8836	6.2359	6.2894	6.2747	6.8536	5.4741	6.0145	6.2067	5.3191	5.6135	6.4306	5.9622	6.256	6.5326	6.5725
PIGM	8.7084	8.3535	9.2972	8.6639	8.2882	8.2305	8.6487	8.6805	8.7957	8.1052	8.8755	8.4084	8.6304	8.5765	8.1357	8.7123	8.6664	8.6194	8.4261	9.4309	8.8742	8.6405	8.6229	8.7814	9.1583	8.2873	8.9498	8.6484	8.7886	8.8928	8.4876	9.0913	7.7335	8.0124	8.7135	8.5198	7.8586	9.4957	8.8541	8.4134	9.5987	8.556	9.4076	8.5684	8.6557	8.7582	8.4335	8.5319	7.8889
PIGN	8.1687	8.8619	9.49	8.9673	8.4462	8.7759	9.3097	8.4512	8.7522	9.9918	8.8988	9.1828	8.4283	9.5688	9.2352	8.2538	9.1284	10.0504	9.0742	8.7118	8.5957	8.9614	8.4955	9.2907	9.3132	9.2839	9.1798	9.0415	9.1857	8.0181	8.7516	8.6812	9.547	9.8713	9.3469	9.6394	8.69	9.6519	9.8175	9.8838	8.8485	9.449	9.4181	9.6535	9.6046	9.5486	9.2645	8.0343	9.5467
PIGO	10.16	9.8558	10.097	10.0201	9.4412	10.0771	9.7207	10.0478	10.1126	9.7997	9.8988	10.52	10.2706	10.0007	10.1939	10.4805	10.2631	9.9462	10.3348	9.8324	10.1427	9.9875	10.7436	10.4225	10.2974	9.9255	9.9556	10.4058	10.4109	10.5362	10.1273	10.5718	10.6379	10.3966	9.5609	9.8283	9.395	10.3451	9.8657	10.5178	9.9735	10.546	10.0813	9.9739	10.1832	10.3079	10.433	9.3789	9.8153
PIGP	8.0368	8.4104	7.2285	7.8199	7.0519	8.1733	7.2256	8.4467	7.6975	8.4201	9.3181	8.1501	7.8725	8.3477	8.4398	8.2827	8.6984	9.0797	8.1207	8.5643	8.1057	8.7748	7.2222	8.3716	8.8692	8.6154	7.6013	8.1548	8.3278	7.8438	8.9278	7.6958	9.0501	9.5381	8.8044	9.1366	7.6102	8.5109	8.7357	8.6566	8.4167	8.4177	8.6265	8.1904	8.6446	8.87	8.9806	8.6112	7.969
PIGS	9.9391	10.3364	10.0276	10.3989	9.7243	10.1325	10.272	10.4158	10.1724	10.3846	10.1607	10.5543	10.1297	10.5424	9.7226	10.432	10.626	10.0064	10.638	9.9691	10.2882	9.8532	10.3379	10.5654	10.0953	9.5912	10.3354	10.3072	10.317	10.1442	9.9599	10.0904	10.0538	10.1474	9.8856	10.3489	10.2656	10.3269	9.9312	10.5304	9.6935	10.105	10.0415	10.1498	10.2223	10.5441	10.6764	9.3838	9.5376
ILKAP	9.4286	8.7731	9.6051	8.5666	8.8059	8.6891	9.601	9.6038	9.4129	9.2359	9.3273	8.8118	9.079	8.8198	8.7309	9.0453	9.1819	8.9561	8.9447	9.0002	8.6941	9.686	9.2802	9.4901	9.2151	10.1117	9.2327	8.8828	9.3135	9.1625	9.1637	9.3526	9.4654	9.9129	9.3428	9.1469	9.1915	9.1369	9.5832	8.6031	9.2871	9.2538	8.9367	8.6032	8.8639	8.7801	8.9544	9.3009	8.9054
PIGU	10.1085	9.0861	10.9762	10.9356	9.2335	9.893	10.5948	11.3428	10.7849	9.4969	10.3938	10.7936	11.1104	9.6316	10.7626	10.8675	10.7608	9.2769	9.8923	9.4851	10.9707	10.3551	9.5184	9.2907	9.7438	10.7425	10.782	8.973	10.116	10.9808	10.6985	9.9431	10.1197	9.9241	11.0138	9.5606	10.22	9.1781	11.0106	9.3291	10.0825	9.6889	11.1535	9.2501	10.466	9.8212	9.7668	10.6476	10.2917
PIGV	8.3421	8.5826	8.2401	8.8758	8.1108	8.8424	7.6578	8.7909	8.3581	8.4201	8.074	8.5283	7.6053	8.798	8.4285	8.7703	9.499	9.2031	8.7339	8.0187	8.3686	7.9643	8.6767	9.3514	8.9721	8.5293	8.1465	8.4163	8.6993	8.8298	9.1764	7.3608	8.9335	8.778	9.0796	9.144	8.3102	9.3354	9.4336	9.5195	8.3712	8.2915	9.5469	8.7071	8.1625	9.2024	8.9034	8.0651	8.2513
PIGW	7.9292	8.1643	8.0774	8.0604	7.1063	7.8995	8.2404	8.5418	8.4293	8.6726	8.6887	7.9999	8.3933	7.6679	8.2814	7.5406	9.1735	8.0193	8.0318	7.9821	7.6121	8.4267	8.1428	7.9266	7.7154	7.4196	8.327	7.3311	8.2073	8.3785	8.6952	7.6171	8.5525	8.8335	8.5432	8.6083	8.4725	7.7919	8.3739	7.9997	7.0732	8.44	8.1367	7.826	7.561	7.7977	8.0676	7.3854	7.7098
PIGX	8.8497	8.9773	9.3753	8.8558	8.8558	8.7626	8.2306	9.4227	9.6562	9.4805	9.4246	9.4443	9.5173	8.9367	9.6436	9.1261	9.2138	8.692	8.7611	9.0304	9.6246	8.4533	9.3135	8.5724	8.7258	9.0273	9.2057	9.2592	9.1715	8.7331	9.6011	9.2959	9.4143	8.5089	9.2317	9.1791	8.0705	9.1421	9.1482	9.278	8.5614	8.8231	8.9528	8.6792	9.4112	9.0367	9.4461	9.2115	8.4754
PIGY	10.5512	10.2533	10.1043	9.7994	10.445	10.5875	10.13	10.6182	11.0822	10.4662	10.8884	10.0982	10.205	10.3376	9.9468	10.4671	10.5387	10.6175	10.3151	10.8629	9.74	10.9904	10.6117	11.2201	10.6892	11.2632	10.3682	10.4485	10.4536	11.052	10.9699	9.9368	10.7805	11.2116	11.4388	11.0612	10.351	10.18	11.3062	10.4751	10.6112	9.9725	10.5069	10.3607	10.3734	10.3741	10.2804	10.6887	10.9559
PIGZ	9.4296	8.9752	6.8101	8.801	8.7005	8.7521	9.0074	9.418	9.0123	8.294	7.7307	9.239	9.5571	11.013	9.049	8.8729	9.0715	11.3019	8.4467	8.0355	9.8287	8.2426	8.9249	9.6257	9.4671	7.2467	9.406	7.9092	9.4059	6.7484	9.8321	9.9937	7.3503	7.3928	8.4336	8.8743	6.1427	8.9128	9.1602	9.8108	10.316	7.7322	8.8109	7.7292	8.343	8.7545	7.9246	8.842	7.0472
TMEM80	7.8346	8.5936	8.1278	7.799	7.4768	8.3588	6.6795	8.7335	7.1012	7.7953	7.6341	7.8719	8.0201	8.0391	7.6986	8.5062	8.5039	8.412	7.6609	7.7018	8.1314	7.8601	8.5652	8.1424	8.2758	7.8223	7.3886	7.2627	7.4414	8.2983	7.7235	6.8916	7.7652	7.6269	7.3687	7.8559	8.5823	7.5545	7.2287	6.6898	7.1179	7.6956	7.3765	6.8263	6.7251	7.7688	7.3708	7.911	6.9544
NDFIP2	10.6185	11.4481	11.0486	11.2782	10.612	10.5913	11.0834	11.4962	11.1471	11.5093	12.0245	11.8876	10.9533	10.5251	12.0919	12.0204	11.686	11.2922	11.3817	12.6821	11.6965	11.3293	11.2919	11.8014	11.0248	12.591	11.9903	11.1115	10.7045	10.4609	11.315	10.7697	12.0543	12.0697	12.2927	11.4196	11.1505	10.6907	12.2789	11.4632	10.6314	10.9899	12.8651	10.9756	10.7729	10.8469	10.8134	10.7044	12.1446
ELAC1	6.7851	5.7135	6.4398	6.5342	6.4516	6.6022	6.5968	6.3758	6.5486	7.3793	6.2262	6.3102	6.4832	7.0974	3.2474	6.1785	6.3278	7.1368	7.4085	6.5172	6.6021	6.6313	6.4851	7.772	7.5955	7.2652	6.0848	6.7636	7.4694	3.504	7.0855	6.3638	7.0337	7.1848	6.8805	7.2595	5.5291	7.0124	6.3906	7.3171	7.2568	6.786	6.2796	6.9063	7.4804	6.9436	7.1949	6.1286	6.783
RHPN1	9.2268	9.7642	8.7345	7.7672	8.6663	7.6736	8.84	10.3439	6.5125	7.0177	7.6155	7.2113	8.8105	8.2751	8.4349	7.9741	8.6353	8.3037	7.7174	8.3889	8.0417	9.1969	9.3715	9.5325	8.7875	8.4891	9.3164	8.4749	8.1146	9.1845	8.58	8.0665	7.9055	7.6172	7.9494	8.8491	8.3176	7.3031	7.7934	6.2312	9.1645	9.7208	6.8363	8.0348	8.2345	8.0743	8.1236	8.9232	7.5783
INPPL1	11.6884	10.7215	11.2596	11.186	10.8825	10.9309	11.1825	11.7338	10.5036	9.9241	10.5283	10.959	11.3307	11.1753	11.3883	11.1605	10.8834	10.6478	11.1689	10.8918	11.1064	10.8489	11.1448	10.0981	10.8528	10.6857	11.406	11.0758	11.0099	11.1288	10.7842	11.4657	10.7499	10.2187	10.3952	10.3547	10.6364	10.9733	9.7518	9.2434	10.8826	11.0371	10.6678	10.8218	10.9488	10.8874	10.9818	10.509	10.2407
OLR1	3.7626	1.3	4.1273	8.4602	8.7893	10.2868	6.6055	5.0479	4.4225	5.8662	4.8333	7.7405	4.1328	5.3996	3.3668	8.9248	5.5145	3.2036	5.4644	5.5396	5.7869	6.2676	5.5213	5.3806	5.7575	5.6531	4.5796	2.5158	7.1575	4.2485	3.4826	4.7698	3.3195	6.1641	7.2019	2.8858	6.968	1.3383	4.2451	3.1156	4.1333	6.2539	4.3192	7.1232	2.4437	4.7787	5.3027	8.2126	7.896
RHPN2	10.7466	10.8344	10.5484	10.9416	10.6784	10.2248	11.3019	10.7898	10.3486	11.2556	11.3033	10.6898	11.007	10.5203	10.7137	10.6272	10.5424	11.4681	11.3199	9.863	11.3422	10.6637	10.5259	10.6198	10.4083	10.0293	11.0303	10.9733	10.7667	11.1897	11.3152	11.5264	10.9895	11.1357	10.9341	11.7776	11.0147	10.5033	10.4098	10.8074	10.5695	10.878	9.7768	11.5661	11.2441	10.4869	10.8336	11.0824	11.5413
SRRM1	11.002	10.9059	10.9036	10.6486	11.0962	10.4427	10.7515	11.2861	10.8234	11.3694	10.1282	10.6711	10.97	11.0624	11.092	10.7259	10.6603	10.813	10.5206	10.2246	10.9159	10.0655	10.7399	10.5774	10.6532	9.8655	10.8729	10.6057	11.0845	11.2543	10.8344	11.0512	10.4503	10.8068	10.3313	10.7183	10.5972	11.1418	10.0858	10.5372	10.784	11.1293	10.8847	11.6009	11.182	11.3154	11.1955	10.4343	10.1054
MGST2	10.1884	10.6279	9.7176	9.5028	9.5389	10.6558	10.3386	10.7001	10.3273	10.5716	11.6699	10.5351	10.1019	10.2702	9.9975	10.3814	10.527	10.47	10.6958	11.0617	10.6923	10.7345	10.4617	11.1865	10.4529	10.8602	9.8139	10.8239	10.4946	10.9219	10.6777	9.9035	11.0949	11.305	10.6872	10.9282	10.7159	10.34	11.2397	10.5285	10.3582	10.3599	9.8805	10.2569	9.7154	10.2499	10.3532	10.5493	10.6183
SRRM2	13.8591	13.8184	14.0204	13.6061	13.4084	13.6754	13.1359	13.7325	13.381	13.0934	12.773	13.445	13.9417	13.4422	13.8746	13.5107	12.6952	12.7857	13.0936	13.1266	13.7049	12.5053	13.2006	12.2883	12.7573	11.4265	13.7849	13.0205	13.5664	13.3866	13.3838	14.0762	11.768	12.323	11.6544	12.8011	13.0722	13.9727	11.5668	13.0491	13.8116	13.702	13.512	13.6682	13.3663	13.6536	13.3497	13.1532	12.1483
ITGAE	7.4196	8.0965	6.9922	7.5055	7.8945	7.6926	8.5496	7.6684	7.6401	7.9751	6.8971	8.5158	7.714	8.5788	7.2405	7.4777	7.7954	8.0669	8.0168	7.3987	7.2367	9.1075	7.4264	8.6903	7.9423	9.1998	7.5498	7.8243	7.9191	7.1182	8.112	8.1264	8.4054	8.8502	8.9356	8.3758	8.0412	6.9517	8.7884	7.7183	7.2118	7.4271	7.4566	8.283	7.0199	8.0703	8.5354	7.8237	8.2031
PDK1	8.3464	8.4258	8.6507	7.9261	9.1406	8.3427	9.2719	8.3399	8.779	9.777	9.7675	8.6857	8.9743	9.5285	8.7686	8.387	9.7379	8.9589	8.8453	8.7944	7.9625	9.7427	8.663	9.3683	9.5942	9.9426	9.3848	8.7963	8.9511	7.8558	9.1733	10.7235	8.9237	10.4261	8.8744	8.8197	8.8504	7.7952	9.3809	8.7082	8.8617	9.7194	9.3089	9.7462	9.2606	9.0989	9.1611	7.8345	7.7733
SEPX1	9.1746	9.7273	9.3284	10.2381	10.316	10.69	10.4902	9.7181	9.6826	8.7126	9.624	9.8368	9.5061	9.7227	9.8255	9.4636	10.027	8.5578	10.388	10.1832	9.7699	10.8745	9.9256	10.5928	10.0626	11.2279	10.4239	10.2964	10.26	8.8371	9.8521	8.9647	10.024	11.3394	10.6937	9.212	9.6441	8.358	10.9591	8.6007	9.488	8.9238	9.5952	9.6091	9.2469	9.5994	10.0064	9.5055	9.8699
PDK3	7.5886	8.0653	7.8212	8.5911	9.2588	8.3326	8.4044	8.1619	9.5723	8.3638	9.1406	7.3895	8.632	7.5733	8.2413	7.7619	8.0469	7.5945	7.3825	9.5171	7.1396	8.7116	8.16	7.5948	7.7776	8.3928	8.5976	8.398	8.8332	7.8462	8.3815	7.7634	8.1266	8.3751	8.4451	7.6459	8.1847	7.2068	7.9618	6.98	8.3656	7.8749	7.6118	8.628	8.5052	8.8437	8.7626	7.8309	7.5738
PDK2	9.2704	9.2936	9.5226	10.2567	8.3571	10.007	9.4185	10.0372	9.6562	8.4235	10.2784	9.995	10.3303	9.7352	10.5456	10.7342	10.1572	10.1954	10.0013	9.3051	10.6295	9.0476	9.9205	8.9023	8.6627	9.3495	9.4047	9.1248	8.5842	10.4942	9.2222	8.8671	9.4663	8.9972	9.505	9.8503	10.2876	10.3211	9.9413	9.9214	9.2684	9.4422	10.1519	8.4008	9.3349	9.9366	9.3874	9.2735	9.6507
EBP	10.2692	11.1487	10.9874	10.8876	12.3774	11.7714	11.3406	12.2174	12.0187	10.768	11.6229	10.6313	11.7472	11.0245	12.1027	11.8803	11.3705	9.663	11.4158	11.8287	10.6021	11.1484	12.0274	11.2934	11.0082	11.9637	11.2578	12.4425	11.921	11.247	11.8821	11.0768	11.3862	11.5111	11.462	10.4283	11.1402	10.2637	11.8029	10.4377	10.8189	11.0513	10.5914	11.1055	10.7271	11.4467	11.3495	10.6354	11.9303
PDK4	8.1638	8.1569	9.3082	8.6961	7.4233	9.2118	8.1444	7.9999	8.5862	7.7244	7.9033	8.1524	9.2216	7.167	7.5642	8.8246	8.7282	9.1464	7.8693	7.2547	8.7974	6.2416	10.1122	6.3042	6.2897	7.6628	8.2961	9.5258	8.1294	8.7816	7.8693	7.5449	5.5649	6.0723	7.3026	8.6275	7.149	8.4721	7.7048	7.0373	6.6901	7.2327	9.0429	7.1703	7.4986	8.2057	7.2271	9.9786	8.0736
LNPEP	7.7771	7.9205	7.2994	7.9692	7.6163	7.8638	7.2452	6.7064	7.1439	8.0076	7.6814	8.1128	6.7386	7.3063	8.6422	6.9452	7.1581	7.1631	7.1095	7.5263	7.7151	8.0811	7.1005	7.5233	7.3987	7.6584	7.2835	6.6065	7.8384	7.9188	6.993	8.7157	6.6548	7.9127	6.3974	7.3851	7.6343	7.7021	7.7048	7.6647	7.65	8.0294	6.8489	8.2415	8.5622	7.995	7.1926	6.812	7.2726
MYO5C	10.931	10.7829	9.4199	9.5281	9.743	9.0699	10.3227	8.7387	9.3273	10.7768	10.3334	9.6826	10.1724	10.7127	9.9792	9.6715	10.0647	10.3761	9.7376	9.4578	9.6867	9.9855	10.0385	10.163	9.9653	8.9573	9.4174	9.7454	10.439	10.3788	9.8397	10.7655	10.274	9.941	9.3857	10.0927	9.5625	11.2627	9.0334	10.8706	9.6523	10.7722	10.7515	11.2939	10.6118	10.3248	10.4366	10.0017	9.0973
ZNF292	9.8075	8.924	9.448	10.0903	9.5849	9.5287	9.5228	9.7811	9.9747	9.853	9.4095	9.6871	9.7349	9.3194	9.9959	9.4381	9.1711	9.0098	8.5983	9.114	9.5127	9.2758	9.4622	8.6749	8.8926	8.9405	9.4729	8.2309	9.251	9.5618	9.745	9.6968	8.3353	9.1874	8.8471	8.6918	10.1016	9.1092	9.085	9.1508	9.8765	8.1799	10.0779	9.7075	9.7366	9.4679	8.9573	9.4389	9.5353
SEC61A1	12.9379	12.8433	12.989	12.9236	12.8594	12.7115	12.9634	13.0779	12.7269	12.6952	12.9601	13.146	12.8792	12.9107	13.3157	13.0827	12.6459	12.4012	12.979	13.0242	13.4923	12.7492	13.1933	13.593	12.8547	12.9251	12.7437	13.1944	12.9544	12.4927	12.3677	13.484	12.7946	12.8155	12.4274	12.4815	13.5364	13.1131	12.1331	12.9659	12.6545	13.2939	13.055	13.1297	12.8221	12.995	13.1658	12.4849	12.5885
SEC61A2	6.6383	6.8267	8.0443	6.1526	6.5321	6.4546	7.775	7.3763	6.1808	6.2736	6.4852	5.774	6.9114	6.0839	7.4959	7.016	6.8969	6.1665	6.1867	6.3893	6.5575	6.7699	6.6572	6.6995	5.7871	5.7142	7.2117	5.6891	6.3376	6.6511	7.6224	6.8163	6.763	6.9583	6.2644	5.5632	6.0749	7.343	5.5245	4.6673	6.1106	6.2109	6.2225	5.9757	5.659	5.6642	5.3373	6.173	6.8195
ALPL	5.9969	3.8964	5.2764	6.5922	4.6767	6.6094	6.1953	3.8353	5.1498	5.7169	4.9087	6.5452	6.0028	5.5774	4.9123	7.7323	6.8448	3.6547	7.1235	6.1717	6.298	5.9631	6.2178	5.7183	5.8409	6.2653	5.2769	3.4419	6.8194	6.022	3.9858	6.0128	4.8993	5.6455	5.3504	4.3344	6.2592	6.0154	6.1445	4.2397	5.4823	6.1662	5.1671	6.7808	3.5431	6.0528	6.3574	6.6264	7.3052
PTGS2	5.2749	3.2889	6.6218	6.6553	7.28	8.5576	9.9901	5.9244	6.5718	9.1387	5.7544	9.1962	8.0177	5.2904	5.6745	8.9888	6.8204	8.1527	7.5054	7.8033	8.0014	7.9616	6.4347	8.3788	8.4318	9.2816	8.3843	7.1983	7.8871	9.9098	7.7663	7.7984	6.2513	4.0023	8.1413	9.0585	4.1042	5.8211	5.9851	7.1125	5.0552	9.941	8.209	10.5823	7.0874	5.5633	7.4689	6.3745	9.5076
PECR	7.7785	7.1656	8.1662	7.2694	7.182	6.9137	8.4747	8.3718	7.1234	7.0086	8.9188	7.4764	8.397	7.4619	7.9669	8.0115	7.9578	5.9398	8.169	8.5693	7.9045	8.7613	8.0384	8.6195	8.7065	9.1188	8.1375	8.82	7.2378	7.9706	8.1098	7.8904	7.5995	7.3108	7.8344	7.6912	6.3763	6.2459	7.7048	7.0582	7.6532	5.9154	4.0848	7.6038	8.1377	7.3969	7.7422	7.9997	8.29
DDHD2	9.534	9.608	9.6203	10.742	9.2762	9.1343	9.0624	8.2246	9.5322	9.7388	9.3386	9.3015	9.0402	9.0431	8.7322	9.8922	9.8406	9.6317	8.6749	8.8361	9.4525	9.321	9.0152	8.9607	9.0454	9.1016	9.0957	8.7337	8.927	9.3896	9.7982	8.7554	9.1216	8.3519	9.9066	9.0819	8.7235	8.378	9.1814	8.6243	9.7379	9.4017	11.1983	9.1285	9.7366	9.2397	9.1927	9.1852	9.7229
TBC1D5	10.2961	9.8558	10.6942	10.4943	9.6915	10.0523	9.7698	10.1462	10.5436	9.7179	10.4014	9.8679	10.9693	9.9754	10.3136	10.5914	10.0624	10.1744	10.0699	10.845	10.2723	9.2597	9.99	9.2059	10.3742	9.6583	9.659	9.6726	10.1097	10.2614	10.1662	10.2655	8.449	9.1776	10.1172	9.8994	10.5292	10.6496	9.1761	10.1592	9.9233	10.3368	11.6109	8.7612	10.3579	10.3959	10.0213	9.8144	9.5903
NAPRT1	7.2328	10.8344	10.7896	9.9541	11.1796	11.5408	9.3724	11.3504	9.2182	10.705	10.72	10.1617	10.8594	11.0453	10.3836	10.3255	11.6328	11.1071	10.7731	11.2834	10.4845	11.4305	11.8229	12.3024	10.5778	8.7624	11.5375	10.9992	11.3726	8.9487	10.2071	10.2976	11.1039	11.2372	10.5905	11.4128	10.7833	10.7965	7.2031	9.8261	10.0196	9.3135	10.1986	11.8716	10.6391	10.6734	10.6018	11.0816	10.4777
MGST3	10.0432	11.0773	11.1	10.6158	10.8675	10.8401	10.7176	10.52	10.8248	11.2159	10.5839	10.3229	10.5801	10.9107	10.965	11.1781	10.8608	11.0339	11.2111	11.253	11.0067	10.7971	10.7505	11.294	11.8338	11.3	11.0048	11.2508	10.3372	9.9924	11.1016	11.1064	10.8985	11.3253	11.2766	11.1159	10.2782	10.3021	11.2902	11.2606	10.6826	10.0245	10.7574	10.7415	9.6932	11.0158	10.7718	10.267	11.0594
ORC2L	9.6002	9.34	9.757	8.7222	9.3621	8.7715	9.7493	9.8911	9.5471	8.5264	10.2653	8.97	9.4462	9.0532	9.3426	8.9288	9.1903	9.6413	9.1216	9.6807	8.6595	9.4766	8.5523	8.7742	9.1563	9.6056	9.6993	9.1577	9.4968	9.4501	9.5251	9.5684	9.0175	9.2453	9.3063	9.057	8.1384	9.2809	9.4204	9.0413	9.6308	9.249	9.0236	9.6429	9.5234	8.5937	8.7251	9.0175	9.2807
OGFRL1	5.8352	6.0618	6.8449	6.4833	7.2049	7.4874	6.5825	4.8407	7.3361	5.9641	7.0874	6.4287	6.2784	5.6674	6.3042	6.0209	6.4986	6.0491	6.2577	6.6539	5.0818	6.6758	4.9062	6.9678	6.8635	6.0817	5.4907	5.9917	6.835	6.8856	6.1917	6.6705	6.4121	6.7601	6.6309	7.0477	5.3749	6.9517	4.6308	7.0991	5.1786	5.8857	6.892	7.0518	6.2147	6.38	6.9949	7.2311	6.5725
PUF60	11.5886	11.9587	11.4319	11.8886	11.7481	11.8834	11.6006	12.3295	11.2761	11.3175	11.6956	11.4644	12.0488	11.5082	11.7817	11.6747	12.5886	11.9216	11.8501	12.2144	11.9497	12.535	12.9216	12.2818	11.5756	12.4397	12.0559	11.5123	12.4189	11.5479	11.8518	11.1221	11.516	12.1744	12.2542	12.1167	12.0497	11.2375	12.0827	10.9263	11.3312	13.1556	11.4779	11.9092	11.4438	11.5529	11.5843	12.0305	12.0317
ZFAND1	9.5045	9.7471	9.0525	9.337	9.7227	9.7292	9.0912	10.2256	9.402	9.1861	10.9898	9.0911	9.4729	8.9707	9.7657	9.6026	10.7696	10.2119	9.0365	9.9414	9.4196	10.1146	10.1359	10.5742	9.3151	10.1734	9.3834	9.3521	9.6418	10.152	10.2368	8.7518	10.144	10.1138	10.3837	10.6589	8.9733	9.0411	10.9724	9.2465	9.1804	10.3684	9.7174	9.6767	9.5415	8.8746	9.3906	9.8599	10.4299
MYO5B	11.5171	11.7804	12.1178	12.0436	11.2863	10.9372	11.4622	11.3813	11.4978	12.3237	10.8849	12.5474	11.6552	12.0602	12.0474	11.2166	11.5239	12.0212	12.0348	10.9737	11.7613	10.8617	11.0471	11.4312	12.0934	11.4501	11.8538	12.1675	12.0964	10.8413	11.5226	11.9482	11.2071	11.6265	11.2063	11.744	10.7279	12.1433	9.9908	12.8031	11.9812	11.8122	11.9232	12.078	12.5828	12.3882	12.0778	11.0778	11.787
PECI	7.4989	9.1598	8.1524	8.9935	7.5029	9.1424	9.483	9.3706	9.5723	9.4838	8.3533	7.8578	8.515	9.9833	8.2778	8.7349	9.5846	9.0524	9.0646	8.4037	8.7581	10.058	9.384	10.2594	10.1458	8.516	8.3654	8.5772	8.1441	7.8795	8.1164	9.3751	10.0698	9.0121	8.8758	9.4618	8.2628	9.8328	10.4728	10.3945	8.654	9.0053	9.5914	9.2117	8.7331	10.1287	9.7676	9.1074	7.8925
PPID	9.8481	9.7966	10.019	9.4592	9.6882	8.9926	10.3924	10.1741	10.6511	10.3775	9.5107	10.0166	9.8026	9.6876	9.7377	10.1088	10.301	10.0511	9.6474	10.2423	9.3277	10.5163	10.0158	11.0481	10.3126	10.0971	9.728	9.6711	10.3571	10.3097	10.2071	9.9003	10.2631	10.4993	10.4372	10.0132	10.1688	10.0578	10.7417	10.188	10.1525	9.6789	10.487	10.213	10.1074	10.184	10.0919	10.8652	10.3259
PLVAP	10.2556	9.4765	9.9784	10.9329	10.6922	11.1062	10.6153	9.4617	10.5527	9.646	9.7557	11.5115	10.4973	11.6156	10.4391	11.4462	10.71	9.6809	10.3323	10.7274	11.27	9.8582	10.3698	10.2014	9.5075	10.0152	10.4056	8.8683	11.4306	10.8374	9.2903	9.7286	10.0448	9.7101	11.3377	10.2574	10.5723	9.8616	9.1879	10.6465	10.3863	10.311	10.9338	10.6519	9.9742	11.267	11.4117	10.5863	11.2257
SLC39A13	9.5188	8.9773	8.9817	9.9883	9.7625	10.1086	9.6256	8.4761	8.6761	8.2007	7.9605	8.9621	9.2152	9.254	8.6662	9.874	9.28	9.2622	9.4805	8.9467	9.5485	9.0955	8.9631	8.8448	9.3421	9.6029	9.2665	8.8129	9.1998	8.9851	8.6714	8.3311	9.1338	8.9947	9.3032	8.9287	8.8538	9.1819	8.705	8.5647	8.8311	8.5716	8.3392	8.9287	8.2743	8.5548	9.0064	9.3765	9.5804
SLC39A10	10.0125	9.5752	9.7605	9.5081	9.508	9.2432	10.2755	9.6282	9.4572	9.5164	9.8083	9.2369	9.5794	8.4927	9.4288	9.6509	9.2358	8.8708	8.4888	10.8812	9.6339	9.2907	9.2936	10.2464	9.88	9.6609	8.9534	8.5918	9.9183	10.626	9.7443	10.6021	8.8954	9.5611	9.6934	8.5954	9.4054	9.2559	9.4941	8.8021	10.9963	10.1848	9.7478	9.0573	9.5881	8.9622	8.7095	9.0096	9.1478
SLC39A11	10.7595	10.3971	10.7464	10.685	8.2861	9.9576	9.7519	10.7464	10.3306	9.5388	10.5107	10.7669	9.194	9.855	10.2312	10.1508	10.7013	9.7505	9.8423	9.7607	10.4982	9.9685	9.8871	9.6624	9.1307	9.376	9.7238	10.1324	10.0074	10.5376	9.9307	9.5042	9.1387	9.2485	10.7463	10.5378	10.3074	10.3061	10.0801	10.618	9.6454	9.5728	9.8675	8.9125	10.1276	9.6198	9.908	10.326	9.3237
LOC96610	14.1915	12.7847	12.5237	13.1828	12.8361	14.0139	13.5586	9.1785	12.1017	12.9427	10.8033	15.3697	12.2361	15.227	13.6999	13.7621	14.6024	12.056	13.8185	13.2877	12.3808	12.1754	13.2503	10.1257	12.4145	15.6054	14.2041	10.7003	12.997	9.057	12.3289	12.373	9.2406	13.4893	10.5632	14.6383	11.2313	11.6771	12.5066	13.8476	10.7976	9.5448	12.3484	9.7928	9.5816	13.143	12.1681	9.9587	11.9892
SLC39A14	12.2331	11.9889	12.2538	11.3491	11.5421	11.9322	12.3597	10.9162	10.419	11.6882	12.2564	12.6563	11.3475	11.1297	10.873	11.6519	11.5498	11.8687	13.0045	11.1726	12.2925	12.7698	11.469	13.0496	11.9261	11.3916	11.8047	11.9127	11.9379	12.1719	11.6348	12.0507	10.9679	11.5059	10.8232	11.9866	12.666	11.774	12.9807	11.8044	11.5296	10.674	11.5738	12.5158	12.0738	11.7453	11.4149	10.8613	11.3447
CEP120	9.2116	8.1194	8.5002	8.9311	8.7401	8.6969	8.5575	8.3025	8.5814	8.8444	8.9428	9.0791	8.7837	8.4603	9.1361	8.7393	8.3907	8.6211	8.5882	8.5088	8.6702	8.6603	8.1104	8.1299	8.3091	8.294	8.082	8.1152	8.8397	9.0035	8.8411	8.9871	8.5083	8.5246	7.9494	8.1347	9.249	8.4679	8.5732	8.7366	9.2383	8.5622	7.9396	8.9608	8.6138	8.7764	8.8475	8.9679	9.4817
MTMR10	9.7409	10.151	8.5317	9.1366	9.8577	9.6041	9.1812	9.1959	8.8462	9.8152	9.7153	8.4891	9.2544	9.5221	8.6938	8.7812	9.1049	9.0606	9.4095	9.5406	8.7424	8.8089	9.0877	9.1245	9.4394	8.352	8.9264	9.0358	9.2457	9.5558	9.4291	9.1273	9.4918	9.2003	8.5261	9.2418	9.5575	9.4588	8.587	9.8031	9.3537	9.8105	9.3712	9.4184	9.1852	9.659	9.838	9.3964	8.8915
EIF1AX	11.4763	10.5839	11.2343	10.9356	12.3551	11.5862	11.5135	11.5594	12.4537	12.0146	12.5671	10.8535	11.59	10.5063	11.5029	11.3326	11.3411	10.9483	10.8929	12.4894	10.5901	11.0159	11.896	11.5657	10.9809	11.8952	11.0152	11.4791	12.1417	11.298	12.4858	11.2933	13.0925	12.1284	12.1098	11.9899	10.6788	10.7618	13.2548	11.471	11.3917	11.4461	11.4837	11.8194	11.3031	11.1571	11.3442	12.1035	11.9012
ARHGAP23	9.8572	7.4692	9.0506	8.7905	8.8281	9.3623	8.8798	7.178	8.6534	6.8228	7.1967	8.8702	8.2947	8.4038	7.7184	9.2576	7.9209	7.1455	9.6579	8.2272	8.3423	8.2599	8.1937	6.6022	7.7401	7.8886	7.4306	5.0142	10.508	8.72	7.6462	8.093	6.3879	7.9048	8.0154	6.9012	6.2179	7.5777	8.0421	6.7164	8.5919	7.364	7.9219	8.2435	9.3633	8.6209	8.9544	8.6462	8.2952
ARHGAP22	6.727	5.1442	5.8402	5.2965	5.7512	6.1613	5.9661	4.1369	5.4601	3.3232	5.6703	5.0313	3.279	6.9473	4.3511	6.2132	4.5005	6.7517	4.7586	5.0287	4.6133	5.5487	5.1996	5.4727	6.1978	4.2023	4.1967	4.5428	5.2391	6.963	5.7665	5.1185	5.7022	6.5786	4.216	3.8443	7.747	7.8567	3.8287	5.201	4.7712	7.4168	4.2067	5.6978	2.1866	3.7538	4.4764	6.2407	4.3521
ARHGAP21	10.4987	11.3781	10.9036	10.9213	11.0283	10.7522	10.263	10.3179	10.6515	11.1044	10.0617	10.4935	10.7061	10.929	11.3249	11.0499	10.2495	10.3619	10.0903	9.9914	10.4973	10.0924	10.47	9.6506	10.1873	9.118	10.2797	10.0431	10.5883	10.2913	11.1182	11.2525	9.6685	9.827	9.6755	10.5367	10.0177	10.645	9.7169	11.1602	10.6744	10.4714	11.0378	10.7803	11.32	11.1011	10.8789	10.4325	10.5783
ARHGAP27	11.2232	11.4828	10.763	10.8539	10.1628	10.8619	11.1591	11.5563	10.5722	10.6197	11.121	10.6695	11.1245	10.8581	11.2403	10.8355	11.3449	10.9889	11.6218	11.3774	11.4042	10.6013	10.7095	10.5538	10.6445	10.3596	11.0161	11.0104	10.7062	10.297	10.7856	11.2071	10.1512	10.5715	10.3355	10.6184	9.7699	10.9703	10.4365	11.2363	10.6406	10.3436	10.6625	10.7279	10.2298	10.8437	10.5905	10.6847	9.7556
ARHGAP26	10.1938	10.8093	9.6563	10.6727	10.0984	10.258	9.6442	10.0516	9.5147	11.142	10.1282	10.8353	10.8708	10.8776	11.0525	10.3344	10.2609	11.1974	10.1763	9.9778	10.3972	9.7572	9.4443	9.4978	9.7566	9.1589	9.8665	9.7371	9.5862	10.301	10.0636	10.9369	10.3388	10.0812	9.2679	9.7584	10.7864	11.4737	9.5088	11.4878	10.2592	10.8236	9.0497	10.212	9.9659	10.28	9.9073	9.9826	9.9484
ARHGAP25	7.3741	4.81	5.2764	7.6325	7.4918	7.9633	7.3711	6.0259	6.4078	6.0197	5.6411	8.2944	5.7695	7.6191	5.6745	7.8052	6.6787	6.8756	6.9871	6.5969	6.5088	6.7757	6.4022	6.334	5.9292	7.1809	6.9495	5.4561	7.5012	5.8019	5.5087	7.4007	4.209	6.0533	6.109	6.8219	6.7964	5.2162	5.8463	6.8502	7.3306	5.7822	5.641	6.9076	4.5083	6.6465	6.1974	6.8828	6.818
ARHGAP24	6.6801	3.8238	5.2243	6.9974	7.0917	7.5818	6.5513	4.0908	5.9912	5.2424	4.5176	6.5452	5.0348	7.8327	4.9848	6.9848	5.6588	5.9624	5.9676	5.967	6.3443	7.0937	6.2456	6.9228	7.3638	6.3187	5.826	6.0396	6.7663	6.1828	4.8362	5.5598	6.5275	6.3318	6.9606	6.258	4.8348	9.8663	4.3976	7.2338	6.3358	7.4271	5.8173	6.5083	5.0038	6.9247	7.2798	6.9437	7.4237
NARFL	9.267	9.4375	9.5347	9.42	9.4189	10.1565	9.3635	9.558	9.3169	8.536	9.2105	8.9463	9.5933	9.2814	9.2435	9.2834	9.6168	9.3222	9.5931	9.3689	9.2047	9.6379	9.2254	9.3269	9.7404	9.534	9.7989	9.3176	9.1509	9.0491	9.5025	8.6355	9.6851	9.6327	9.5635	9.1992	9.0605	9.2571	9.8285	8.7038	9.2271	8.9455	9.6265	8.523	8.4749	9.776	9.6177	9.1411	8.8768
ARHGAP29	8.5387	6.9859	7.7262	8.5951	9.4247	9.147	8.4131	6.0502	8.4576	7.5713	7.2747	8.3089	7.4416	7.6723	7.2878	8.4737	7.026	5.506	7.6577	7.4781	8.962	9.0173	8.277	8.0955	9.031	7.8678	8.1621	6.0675	8.7232	8.3517	8.6893	7.8636	6.675	7.9825	8.8384	7.3341	6.3189	7.2606	7.177	6.8502	8.438	7.0126	7.9542	9.7277	7	9.5458	9.6786	8.4735	8.2373
ARHGAP28	5.492	4.0315	5.1703	5.5334	4.2543	5.2425	4.6195	4.0432	4.7539	4.5809	3.6687	5.2531	4.7143	5.2444	5.5723	6.1519	5.4205	5.9624	5.9984	5.8417	5.5044	4.4938	4.8828	4.8591	4.9433	4.7609	5.1817	3.26	4.2768	4.7163	3.3688	5.5813	3.0985	3.7883	5.231	5.4969	3.0035	3.1941	6.3073	6.3146	5.1616	4.5043	4.8552	3.6275	6.8302	6.0844	4.3388	5.2164	6.2206
NFKBIL2	9.3125	9.8095	9.4649	8.3015	9.6022	8.8138	8.9725	10.1447	7.5478	9.1595	8.4019	9.0461	10.1743	9.1961	9.3243	8.6986	9.9554	9.2193	9.3652	9.8535	9.033	9.2357	10.4744	9.9837	8.8925	8.8253	9.728	9.0497	10.1021	9.4141	9.4227	10.2816	9.2682	8.6552	8.0385	9.7757	10.282	9.2583	8.5387	7.4859	8.6616	11.3492	8.5381	10.4713	9.4158	9.3719	9.581	9.5978	8.6334
PCGF1	8.1418	7.3515	7.8473	7.4353	7.7497	7.5125	7.827	7.6083	7.8911	7.5959	8.3778	7.3499	7.1054	7.3897	7.6165	8.1023	7.4195	7.5205	7.6317	7.752	7.4133	8.171	7.7254	8.0839	8.0666	8.7752	7.712	7.6474	7.9834	8.119	7.5613	8.119	8.0617	8.1263	7.7437	7.6872	7.7686	7.4782	8.4543	7.0991	8.1563	7.7597	7.3678	7.517	7	7.3935	7.9125	8.0863	7.6519
SYDE1	8.0735	5.3129	6.6117	8.4929	8.9656	8.8396	8.3259	6.7064	7.5247	6.4698	5.7813	8.2734	7.1008	7.5545	6.9135	8.6392	7.4634	5.9285	8.296	7.8172	8.1798	7.5782	7.5543	6.9162	7.4983	7.8708	7.4512	4.5949	7.7459	7.1182	4.6538	7.1676	6.5784	7.5198	7.9521	6.2135	7.0229	5.2358	7.2031	6.0894	7.6712	6.528	7.1213	7.7292	6.3146	7.6863	8.5076	8.4642	8.5037
DDIT3	9.1924	6.9765	8.5917	8.267	8.0224	8.4219	9.2838	8.6622	8.1482	7.8309	7.7133	8.385	7.7948	7.514	9.336	8.0515	8.6293	7.6178	9.1968	7.4453	7.8223	8.0626	8.2786	7.344	9.1055	8.3063	8.9701	10.952	8.5442	8.6347	8.8802	7.8961	7.4051	9.3764	7.7101	7.5999	9.8366	8.731	7.896	7.3897	6.7078	8.3024	7.5506	7.8887	8.5851	7.6412	7.9667	7.5645	9.0741
DDIT4	10.7696	10.824	10.8445	10.1982	11.9083	11.6457	12.3306	10.7394	11.4265	12.7314	10.8822	11.5597	11.7727	11.42	9.606	11.7444	11.2977	10.314	12.4139	11.2185	10.9127	11.839	10.709	12.0616	11.7045	11.167	11.6345	12.8174	12.4553	11.3639	11.5052	10.4334	11.568	12.8755	10.1836	10.2812	12.1771	11.403	11.3419	10.2254	10.5257	11.3065	10.2217	11.0732	11.9191	12.361	12.2898	10.9108	12.2367
NFKBIL1	8.999	8.3143	8.18	8.4557	8.4989	8.9421	8.6469	8.5439	8.2712	8.1052	8.3866	8.8305	8.6462	8.7096	8.9196	8.3544	8.3865	8.5634	8.678	8.2663	8.5122	8.4609	8.4955	8.5535	8.943	9.0747	8.3627	8.9267	8.5719	9.2531	8.4284	8.3343	8.9363	8.8897	7.8401	8.5152	8.6361	8.6655	8.0876	8.3498	8.9645	8.9716	7.916	7.9342	8.1101	8.3377	8.7876	9.2996	8.4967
NKRF	9.2033	9.0043	9.267	8.9501	9.1906	8.7293	9.6134	9.5193	10.1428	8.7786	9.8934	8.4906	9.23	8.1986	9.0511	9.1066	8.7051	8.2452	8.5576	9.8026	8.4395	8.6121	9.2137	8.7449	8.3909	9.2256	9.3331	9.1835	9.6833	9.5611	9.6184	8.7035	8.5706	8.3558	8.9667	8.4472	8.6322	8.4021	8.9802	8.0105	8.8852	8.7246	8.5168	8.5507	8.9623	8.484	8.6849	8.8926	9.6391
PCGF2	9.5513	8.6842	7.1661	9.1856	7.5669	8.7393	9.5902	7.606	7.7327	8.5087	7.5522	8.2098	8.027	8.9092	7.6445	8.4993	9.2265	8.529	7.5449	8.4291	8.8972	7.8947	8.4994	8.5133	9.2145	7.0582	8.6019	7.586	8.8247	8.3694	7.632	8.1478	8.5387	9.6852	9.5232	8.3665	10.1813	9.6568	8.9113	7.897	9.6181	9.021	8.3131	8.5103	8.0746	8.5023	8.6495	9.6306	8.4443
SMAD2	10.2198	10.1241	10.4999	10.2769	10.1333	10.0139	9.9726	9.3585	10.0992	11.0027	9.7011	10.768	9.6215	10.6318	10.1581	9.8761	9.6026	10.7338	10.115	9.7564	10.0984	9.6404	9.83	10.499	10.7784	10.1047	9.8208	10.547	10.2748	9.4182	10.0118	9.9679	10.7085	10.7809	10.0875	10.1494	10.5615	11.0264	8.6492	10.9875	10.3465	10.7783	10.0264	10.5977	10.5842	10.8066	10.9563	10.1434	10.3631
MYSM1	7.4074	7.8167	7.4372	6.7451	6.8921	5.8262	6.3116	6.7515	6.2633	6.9039	6.7409	6.3508	6.8998	6.0884	7.7237	8.763	5.8869	6.5131	5.978	5.8847	7.3353	6.9832	5.8339	6.1675	6.7602	5.3452	7.1069	5.7137	6.8194	7.049	6.993	7.9552	3.8318	6.538	5.43	6.3938	5.5679	6.2842	5.6629	5.535	7.1135	6.5906	7.4108	6.5215	7.2006	6.6252	6.0728	5.8462	6.2091
ATG2A	10.0233	9.6454	9.765	10.385	9.9608	9.8267	9.9368	9.2824	9.3763	9.2803	9.2031	9.9744	10.5465	9.9243	9.9405	9.7795	9.7347	9.588	9.8612	9.2851	9.8368	9.3677	9.9205	9.4779	9.5171	9.2057	10.1058	9.748	9.6645	9.7806	9.2696	9.6064	8.9349	9.1632	9.3084	9.6384	10.2414	10.0932	8.2467	8.9641	9.9074	9.8332	9.7079	9.996	10.0274	9.9687	9.7199	8.8995	8.8948
LOC162632	8.4294	3.6665	4.386	4.0574	7.1795	7.0721	8.3298	5.4998	4.6461	0.8631	4.1547	3.1941	7.2106	4.7115	3.4715	6.914	5.0671	5.2736	5.0208	4.7783	3.1875	2.9766	3.1259	2.6992	6.6831	5.1819	6.2843	3.9494	4.7842	3.1773	2.5021	5.2357	6.5422	4.5838	4.7503	3.5897	3.1858	3.8326	2.06	2.6116	5.3329	3.3227	2.9044	3.9749	1.6872	2.6189	4.2015	6.6455	4.3099
ATG2B	9.7422	9.2801	8.1935	9.5188	9.3061	9.2485	8.485	9.0048	9.3493	9.2082	8.9679	8.6291	8.5167	9.1153	9.0071	8.6328	8.9079	9.3233	8.9168	9.1617	8.7821	8.3314	9.7293	7.8634	8.7623	7.6455	8.9606	8.8801	8.8803	9.6436	9.3231	8.8271	8.0308	8.3751	8.5873	9.0475	9.1982	9.3366	7.1927	9.4696	9.6801	10.0068	8.6748	9.0788	9.4474	8.4766	8.362	8.9695	8.8714
PPPDE1	10.2015	10.255	10.8007	10.129	10.3917	10.1359	10.6223	9.079	10.61	10.5122	10.5534	10.6416	10.3007	10.3553	10.3479	10.272	10.2816	10.1786	9.8847	11.1497	10.3189	10.39	10.4651	10.2594	11.2449	10.1576	10.6436	10.1955	10.4226	10.0874	10.0806	11.3675	10.1061	10.3154	10.3545	10.0181	10.342	9.8765	10.2761	10.1125	10.7342	10.2429	10.3089	10.3519	10.8303	10.2337	10.3141	10.0121	10.388
PPPDE2	8.4478	8.5854	8.8463	8.5037	9.0911	8.7774	8.6114	8.7377	8.5588	9.0961	9.2363	8.3773	8.654	8.595	8.3099	8.9064	9.1097	8.2197	9.8245	9.3632	8.751	9.6747	9.2645	9.851	9.4753	9.561	9.0826	9.9353	9.3707	8.8395	8.7186	8.3248	8.968	9.6495	9.0036	8.7533	8.5411	8.4617	9.8065	8.4768	8.4917	8.6691	7.6301	9.0505	8.6668	8.591	8.9544	8.1565	8.7003
BMP7	7.5959	8.714	8.7575	9.7739	8.9454	10.9981	10.4974	10.6116	6.3637	10.4511	8.6379	6.3347	8.3535	9.0262	6.4394	6.0972	11.2274	3.9078	10.7168	10.4937	6.8558	11.5459	11.0687	11.1325	6.5718	10.1342	10.5965	3.9219	10.4744	10.8176	8.9403	7.2541	2.5181	4.0798	5.8091	8.0953	1.6598	2.8306	10.8477	8.9714	5.5361	11.4025	7.9249	4.2862	7.0921	10.2898	10.5781	5.697	7.5147
C1orf38	8.1879	6.6182	7.3305	8.8389	8.7984	9.4297	8.9503	8.4961	7.1056	6.6917	6.3575	8.652	7.0637	8.3827	7.2181	9.0477	7.9989	7.9449	8.0901	7.6806	7.8628	8.0909	7.6954	7.4706	7.184	8.5794	8.159	6.6759	8.6764	7.2402	6.5264	7.3824	7.8912	7.7115	7.7217	7.7663	7.7251	7.593	6.3732	7.3055	6.0702	9.8537	7.8395	7.8525	6.1973	7.2547	7.2465	8.842	8.2288
BMP4	11.7241	10.3059	10.1564	9.7287	11.4697	11.0647	10.7312	9.1938	10.2426	10.2734	12.0861	9.3986	9.1393	10.0476	8.3187	9.9653	9.3561	9.5513	11.4156	12.3972	9.8137	9.8604	11.4307	11.589	10.7287	10.8958	10.105	10.3599	11.7908	11.9938	11.4976	9.813	8.3458	9.9135	9.1991	10.4885	11.0386	9.3422	9.2164	9.2706	10.9379	10.296	8.1135	9.8452	8.9481	10.7764	10.7609	9.284	10.3918
BMP2	6.8039	8.5408	6.2705	8.7675	7.4992	8.3743	7.8844	6.6755	7.865	10.0273	5.6846	7.6491	8.3611	8.278	8.0218	8.0504	8.261	7.8148	7.9077	7.4675	8.1649	8.7703	7.9618	8.2854	8.5496	8.1662	8.3518	8.0349	8.1607	5.907	8.4177	9.0002	7.482	7.0375	8.7325	8.8123	4.9899	8.6307	8.6473	10.5033	6.9695	7.7126	8.8843	9.4731	8.8966	9.9468	8.9216	7.0826	7.9859
BMP1	9.5638	9.7581	9.0337	10.0357	9.9158	10.2018	10.1353	9.5117	8.4972	9.147	8.7204	9.783	8.8437	9.7174	8.8166	10.39	9.4453	9.2746	9.6328	8.9454	10.2232	9.6445	9.1708	9.5463	9.2141	8.9434	9.4653	8.1439	10.1605	9.9337	9.5293	10.4159	9.4043	9.5845	9.4517	9.309	9.8506	8.2797	9.898	8.7602	9.9346	8.2041	8.919	9.8817	9.6658	9.543	10.1889	10.1979	10.3874
GPR4	6.1812	5.2861	6.6905	6.916	6.8051	7.0471	7.2978	4.9736	6.3105	5.9641	6.7271	7.6491	6.4606	6.4243	6.6096	8.1069	6.4598	3.4783	6.2829	6.8291	7.0308	6.224	6.4901	6.6582	5.6916	6.0714	7.0939	4.0766	6.9299	7.5632	5.1437	5.6846	6.1872	6.0912	7.1652	6.0204	6.8979	5.7409	5.2473	6.0342	6.5534	6.4286	6.8489	7.0194	6.0979	6.6198	7.5294	7.4844	6.968
C1orf31	8.1807	9.0977	9.2229	8.1671	8.9882	8.8096	8.8656	8.747	8.6911	9.2898	9.5047	8.7524	8.2292	8.3202	8.4494	8.7244	9.0402	8.6869	8.4485	9.8131	8.5619	9.8258	8.9631	9.8799	10.12	9.7462	8.8965	9.4858	8.8058	8.7409	9.2912	9.2942	9.7316	10.1446	9.4061	9.0024	8.7491	8.3445	10.0146	8.5451	9.1365	8.4636	8.8061	8.9448	8.7702	8.7097	8.9306	8.4077	9.2943
RLIM	10.4174	10.0029	10.7149	10.0556	10.5664	10.0462	10.5605	10.5879	11.4115	10.153	10.9804	9.9355	10.533	9.9197	10.0106	10.3728	9.6396	9.506	9.7489	11.1137	9.9256	10.0978	10.4236	9.9672	9.6091	9.9859	10.4719	10.9346	10.7895	10.856	10.9205	10.906	9.2748	10.0291	10.0401	9.5957	9.9633	9.8608	9.6088	10.1274	10.7374	9.9199	10.2391	10.5515	10.6519	10.0869	9.8874	10.2329	10.3734
PCGF6	7.1567	7.3897	7.7722	7.2737	7.8106	7.2224	7.7773	7.9198	7.5868	8.0748	7.7098	7.0182	7.9354	7.3521	6.741	7.3549	7.6614	7.3214	7.1189	7.5024	7.5077	6.7266	7.0593	7.3051	7.1187	7.7035	7.6862	7.6224	7.4616	7.5921	7.0495	7.087	7.7931	8.2062	7.3808	8.0036	7.8143	7.4658	8.5118	7.34	7.1091	8.1322	7.7752	7.4457	8.0168	7.3258	7.3215	8.1071	8.4391
C1orf35	8.4175	8.4859	9.0031	8.025	8.5264	8.4204	8.1754	8.6431	8.5894	7.5959	8.1301	7.9871	8.5388	8.3007	8.2226	8.5281	8.5304	8.2589	8.5524	8.8306	8.2278	8.1893	8.8945	8.199	8.7914	8.6011	8.643	8.8402	8.4791	8.2627	8.1252	8.6948	8.9446	7.7084	8.3002	8.3218	8.2603	8.4086	8.3201	7.3286	8.7121	8.4468	8.0686	8.0185	7.3096	8.2911	8.4627	8.3006	7.8563
SSFA2	11.7313	11.6818	11.4532	11.6825	11.6861	11.9692	11.9293	12.2996	11.9508	12.639	11.8081	12.0677	11.4923	11.3899	11.4057	11.2847	11.725	11.8599	11.4597	12.3121	11.7536	11.1467	11.4668	11.8188	11.3994	11.8196	11.7711	11.4144	12.2889	12.1176	12.2243	12.027	11.6218	12.4413	11.8618	11.7276	10.6869	11.7546	11.4518	12.2139	12.4763	11.3819	11.9393	12.4557	11.905	11.4426	11.4469	11.2207	12.0343
FEM1C	10.1932	9.6933	9.1145	9.8702	9.9848	10.0517	9.0189	9.6971	9.1539	10.2298	9.4363	9.8361	8.9668	9.9763	10.2096	9.6083	9.4817	9.541	9.2875	9.499	9.7124	9.6884	9.5943	9.8774	9.6261	9.0044	9.2297	9.6734	9.4197	10.1016	10.156	10.0431	9.3982	9.7071	9.3612	9.8292	9.9547	8.8392	9.5892	10.6297	10.0471	9.6171	8.9382	9.8583	9.861	9.6405	9.0332	9.3887	9.9424
TERF2	9.533	9.2596	9.7105	9.4702	9.2934	9.5989	9.0817	8.9892	9.4476	9.4419	9.0184	9.3672	9.3309	9.2007	9.1312	9.3953	9.1009	8.8069	9.1953	9.4676	9.3776	8.9561	9.1477	9.0856	9.2102	8.5993	8.9335	9.2046	9.1968	9.3813	9.343	8.8846	9.0641	9.2837	9.1269	9.1978	8.5494	9.3758	8.6454	8.6102	9.3755	9.0825	9.8972	9.231	9.1226	9.3655	9.1131	9.1668	9.0406
TERF1	8.9162	9.6637	8.7802	8.9981	9.0776	9.0646	8.9488	9.0952	9.1614	9.2241	10.3187	8.7015	8.9325	8.7617	8.3117	8.7016	9.4923	10.354	8.5402	9.6905	8.9015	9.505	9.578	9.1259	8.9802	8.8633	8.687	8.2776	8.6893	9.2942	9.822	9.021	9.1863	8.8321	9.3179	9.6011	9.6702	9.4043	9.1401	8.6566	9.4587	9.8677	9.2114	9.4774	8.9442	8.716	8.8363	9.7286	9.3157
ASF1B	8.949	9.6121	9.6076	8.7441	9.8251	9.0802	10.6096	9.5463	10.0485	10.3148	9.8173	10.0059	10.365	9.7373	10.2143	9.6666	10.202	9.614	10.2961	9.8249	9.7944	10.1804	10.1065	10.2047	9.5638	10.7563	10.0094	9.7298	10.2638	10.3088	10.037	9.7472	10.9895	10.692	9.852	10.4332	9.4417	9.8449	10.3986	8.5671	8.5419	10.5815	9.3916	10.2409	10.1548	10.2306	9.9566	9.626	9.868
NDUFAF1	7.6173	8.229	7.4025	7.4926	8.2818	8.0829	8.1651	6.3434	7.6463	9.1004	8.4341	7.2069	7.6467	8.165	7.5343	8.4844	8.0258	7.8117	8.171	8.3337	7.358	8.8697	7.8209	9	8.4013	8.0812	7.5402	8.3052	8.2754	7.7799	8.5262	7.9737	8.3646	8.9618	7.9304	8.2493	7.4766	8.3101	8.274	8.1598	8.0517	7.8899	7.6008	8.6402	8.0437	8.4049	8.5762	8.3688	8.2925
FEM1A	9.6091	10.1031	9.3739	9.8776	9.7725	9.6205	10.1704	9.7601	9.7913	9.7797	9.7081	10.1195	9.8912	9.8703	9.8	9.7083	9.7525	9.8414	10.0245	9.8683	9.9463	9.8038	9.7634	10.2313	9.7061	9.9305	9.7747	9.8155	9.9773	10.1388	9.4414	10.1344	9.8924	9.4174	9.4402	10.3534	10.0364	9.8199	9.3613	9.6271	9.9408	9.9731	9.1745	9.9823	10.0421	9.8657	9.7726	10.0572	9.5041
GOLGA8A	11.6035	9.5417	10.889	8.8304	8.8104	8.5983	8.6114	10.4697	5.4877	8.8774	8.4062	6.4438	9.6143	9.7803	9.6692	9.0763	9.0792	10.1562	9.1986	9.0658	9.6804	7.8197	8.7302	9.0077	8.8096	7.6799	11.1084	4.8945	8.2887	9.4133	10.2758	8.3248	8.0018	8.778	5.6848	7.243	8.0878	10.1389	7.2589	4.3791	9.4518	8.149	7.226	6.5477	4.9837	7.1944	5.4268	8.7138	8.3483
GOLGA8B	10.5283	7.9844	7.3789	6.5922	7.6862	8.2752	9.1536	5.5173	3.5939	5.3331	8.1301	5.2185	8.1846	7.7361	8.1076	8.7047	8.0652	8.1889	6.5344	8.4348	7.9451	7.8686	8.6665	8.421	7.6875	7.137	10.227	5.0706	7.8051	8.7639	6.954	7.4918	6.2691	6.1905	4.7991	6.4136	5.2163	8.3445	6.1869	3.7845	8.8813	3.8588	5.4401	3.0271	4.7417	5.6075	4.2648	7.5511	4.955
LOC100125556	5.9662	6.6927	6.0494	5.2028	5.7752	4.233	4.7392	6.4663	6.1855	6.3876	6.2397	5.1935	6.2716	6.0835	4.0729	5.8668	6.0329	6.6304	6.1095	5.7872	5.3082	6.1604	5.1096	6.0121	6.3763	6.3661	4.7379	5.1407	6.7433	5.9863	6.2926	5.8744	6.7879	6.3548	6.8727	7.2156	5.1367	7.0262	6.4916	6.0235	5.9672	6.0079	7.4891	5.4414	6.4014	5.9104	5.9519	4.9859	5.0359
PTOV1	10.8873	10.9726	10.8525	10.4409	10.5598	10.5096	10.6543	10.6735	10.4023	10.1152	10.1263	10.9524	10.3631	10.8935	10.4547	10.2939	10.145	11.6895	10.6364	10.1351	10.5716	10.5324	10.4098	10.2227	10.1221	10.6002	10.1505	10.1796	10.2171	10.9395	10.7073	10.2575	10.8981	10.4918	10.3892	10.9495	10.9081	11.1737	10.8006	10.2701	10.4004	10.5613	9.5226	10.2805	10.2245	10.661	10.6548	11.5972	10.8673
RASSF7	10.1752	10.3845	10.3102	10.1876	10.5065	10.3348	10.603	10.6003	9.6192	9.8518	10.1064	9.4063	10.4882	10.7627	10.2451	10.2265	10.4156	11.1956	10.8144	10.4312	9.7678	10.873	10.5761	10.6462	10.7208	11.5845	10.8348	10.4022	9.8925	9.8936	9.9048	10.1601	10.8169	10.8018	10.6082	10.7706	9.7383	10.9733	10.4545	9.7702	9.8389	9.725	9.3754	9.8445	9.6193	9.9366	9.885	10.514	10.1291
LPPR4	4.1639	3.2889	4.386	6.0026	6.7251	6.5826	5.2445	3.3001	5.1324	4.3101	3.6687	5.4896	4.1328	3.5936	4.2369	6.7029	4.156	2.1315	5.293	5.9967	6.1756	5.0671	5.7714	4.654	5.1698	3.9548	4.6875	1.6531	4.8674	4.1585	3.6864	6.3695	3.783	5.8136	5.6977	2.639	3.0035	1.3383	5.5856	2.2732	5.3684	4.9099	4.7786	6.672	4.7888	5.6397	6.105	5.7281	6.6506
LPPR2	7.9406	7.2019	7.5786	8.0749	8.2557	9.1285	7.9666	7.279	7.4102	6.6094	7.3532	7.3175	6.2703	7.6504	7.2219	8.2908	7.0576	6.6719	7.9607	7.4172	8.4519	7.805	8.4303	8.0603	7.2503	7.8528	6.5903	7.4702	8.036	8.7537	6.0419	6.9976	7.7044	7.6397	7.5363	7.6543	8.8871	6.7818	7.3919	6.6165	7.3115	6.3656	6.7114	8.5263	7.537	7.7017	7.6064	8.3288	8.0641
PMS2L4	4.0838	3.9656	4.7595	3.8019	3.2943	3.9005	3.4249	4.3476	4.6353	3.2001	3.9321	4.1867	4.2027	4.1381	4.1129	4.2868	5.0112	5.2736	4.5251	3.9359	4.106	3.9689	3.9978	3.2082	3.7517	5.0824	4.3359	4.2815	3.8562	4.1585	3.6864	4.283	4.209	4.1887	4.104	5.0676	4.0582	4.9805	4.7489	3.716	3.309	3.1995	4.2452	2.9507	3.4288	3.9029	3.9235	3.2448	2.902
SPRY2	10.8063	10.5121	10.2953	9.9392	10.3181	9.8799	10.1549	10.1055	10.0127	10.7282	10.1735	10.8993	9.7706	10.5967	10.2423	10.5509	10.1997	10.8558	11.5438	12.6241	10.3967	9.9325	10.7289	10.7843	10.6969	10.7038	10.2478	10.7352	10.4489	10.4699	10.9325	10.3531	10.8678	10.1321	10.1996	10.3393	11.202	11.0278	9.5182	10.9438	10.7773	11.0753	10.4118	10.4353	10.0469	11.2216	10.6994	10.3943	10.5366
RSAD2	5.7855	5.3904	4.6053	9.5081	7.7055	9.0682	8.2158	5.6662	6.2145	8.353	4.6697	8.7233	7.4416	6.688	4.9848	7.7263	7.725	5.3439	6.6487	8.2061	8.3536	8.6926	6.8273	4.9388	5.8409	7.7399	7.5688	6.7696	8.1146	8.2841	5.1779	6.7864	4.6773	8.286	7.0338	4.8524	5.1738	4.5178	5.5207	6.9579	5.7215	2.9163	4.7786	7.9758	7.1014	6.7486	5.9123	8.2371	8.5061
RSAD1	9.9046	10.0887	9.8285	9.1673	8.578	8.9235	9.6237	9.792	8.91	8.9698	9.6789	8.9687	9.0076	9.329	8.4382	9.5952	9.615	9.384	10.2458	9.3764	9.3618	9.7146	9.2196	9.222	9.6076	9.3968	9.5476	9.5459	8.8538	9.5263	9.0413	9.2512	9.2571	7.9363	8.5143	9.4737	9.3299	9.5249	9.1892	9.1717	9.1804	9.1201	8.6589	9.2199	9.1521	9.3575	9.4493	9.3838	8.59
ATP5C1	11.5085	12.5548	12.108	11.6114	12.2108	11.7766	12.1366	12.0556	11.7887	12.6228	12.5159	11.5077	11.6991	11.8878	12.2549	12.3103	12.1818	12.2969	12.1802	12.4474	11.8684	12.901	11.976	12.9126	12.859	12.8153	11.8015	12.2948	12.0091	11.6529	12.8538	12.2434	12.8434	13.3501	11.9975	12.4265	11.8947	11.8199	13.4386	11.8451	11.7498	12.0408	11.9548	12.0471	11.7704	11.9988	12.0999	12.3356	12.5516
NFS1	9.4286	9.0368	10.2033	10.2407	8.633	9.4875	10.098	10.0312	10.2702	9.1942	10.0156	9.8964	10.2423	8.8295	10.1198	10.329	10.1759	8.7416	9.3564	9.409	10.6717	10.1134	9.0326	8.8327	10.1085	10.1527	10.6608	9.895	9.671	9.9672	9.8797	10.0838	9.0188	9.5854	10.0311	8.9727	9.3116	8.7171	9.939	8.8508	9.7089	8.4653	10.2367	9.23	9.8658	9.423	9.0415	9.873	9.8181
CHD3	11.4189	12.0691	10.0586	10.6178	10.8243	10.5482	10.1697	10.2592	9.8814	9.966	8.6689	9.8791	9.7111	11.5473	9.7899	10.5483	9.4424	10.4823	10.234	10.1686	10.4117	10.5936	10.308	10.6973	10.4909	9.113	9.6523	11.3622	10.4009	9.5778	9.7606	11.5717	9.0306	10.4326	9.5422	10.8404	11.1467	11.871	8.5571	9.8955	10.8544	11.9636	10.2325	10.8562	10.6783	10.8004	10.6795	11.3874	10.027
CHD2	11.4084	10.6279	10.2025	10.7302	10.603	10.2764	10.6685	10.9772	10.849	10.7163	10.0768	10.2286	10.8563	10.62	10.4925	10.7605	10.023	10.1538	10.39	10.0905	10.4741	10.1598	10.5207	9.7199	10.2477	9.276	10.4529	10.1554	11.0238	11.2997	10.507	11.3603	9.5892	8.8598	9.4668	9.8674	10.426	10.9355	8.8157	10.3592	11.1809	8.6324	11.2621	10.5389	11.0886	10.978	10.5762	10.9513	9.7693
CHD4	12.8419	12.3752	12.5185	12.4524	11.9494	11.6849	12.3759	12.2364	12.5151	12.281	12.0996	12.7111	12.3745	12.4765	12.6261	12.2459	11.6108	11.5984	12.0061	11.8751	12.4106	11.6326	12.1131	11.2467	11.965	11.5135	12.3304	12.2913	13.1012	12.5042	12.2449	12.8901	11.7172	11.7453	11.5779	12.0374	12.4272	12.6944	11.1556	11.8164	12.6901	12.9282	12.1629	12.4274	12.8918	12.5869	12.6043	12.4759	11.8563
CHD7	10.956	10.6024	10.363	10.3983	9.4179	9.3554	9.9526	10.9116	10.5036	9.8569	10.0184	10.325	10.451	10.4388	10.2972	10.2408	10.407	10.4428	10.0026	10.2433	10.0626	9.6043	9.9212	9.5912	9.3991	8.8452	10.1283	9.7371	10.3745	10.6826	10.4239	10.8554	8.8867	8.0173	9.2014	10.1851	10.1769	10.6574	9.4435	9.6095	10.9918	11.3598	10.7846	10.7896	11.258	10.4347	9.8912	10.7838	9.4626
CHD6	10.7591	9.1187	10.6156	10.505	9.1524	9.4814	10.6694	10.5184	10.929	7.8628	9.7437	10.4507	10.6249	9.8299	10.6282	9.8822	9.2208	9.3965	9.4098	9.1704	10.4324	9.6828	9.2312	7.7166	9.1994	8.8114	10.5994	8.8683	10.0358	10.5938	10.3148	10.7703	8.4392	8.2234	9.0943	9.0927	9.6995	9.7669	8.9787	8.6102	10.7847	9.7305	10.5285	9.063	10.4929	9.8491	9.4669	10.1542	9.2377
CHD9	9.9348	9.6268	9.4509	9.7524	9.6022	9.6707	8.9901	8.76	9.7809	9.43	9.3135	9.2117	9.3004	9.403	9.5269	9.3561	8.6749	9.6308	9.0981	9.5247	9.4169	9.3637	9.0246	7.7241	9.2073	8.214	8.717	8.1635	9.2404	9.5879	9.7492	10.2309	8.0229	9.0219	9.0075	9.33	9.1942	10.0708	9.1333	9.8661	9.868	9.4691	10.5783	8.9087	9.6994	9.6517	9.1839	9.4737	9.3603
CHD8	10.6592	10.4258	10.0843	10.4845	10.1063	9.955	10.0939	9.4434	10.5416	10.1634	10.2352	10.0747	9.8019	10.3498	10.0396	9.9742	9.9157	9.8231	10.1045	10.18	10.0557	10.0469	10.4886	9.6227	10.1707	9.1193	10.0985	10.262	10.5725	10.2695	10.067	10.7982	9.3043	9.6407	9.4536	10.0829	10.2121	10.3021	9.1455	10.1471	10.469	10.5621	10.002	10.5361	10.9233	10.7719	10.3464	10.2396	9.7438
CAP1	12.4083	13.0028	12.6558	13.2949	13.7408	13.2827	12.9259	12.7777	12.6702	13.5011	12.8056	13.0373	12.9234	12.9328	13.0889	12.9304	13.1174	12.9617	13.0186	12.5615	13.5513	13.4949	12.7603	13.3921	13.4798	13.107	13.0437	12.7046	13.0259	11.8568	13.2032	13.4464	13.0514	12.6703	13.4429	13.0886	12.7748	12.7142	12.6729	13.7489	12.5035	12.6403	13.1969	13.5285	12.588	13.3782	13.3474	13.3408	13.2144
CAP2	5.9859	3.9656	6.3934	7.1031	7.1494	7.9916	6.5113	6.6279	6.7819	5.3035	5.0485	4.745	5.0911	6.0884	4.8554	6.507	5.9887	4.4445	5.7439	4.7553	5.8199	6.367	6.3347	5.2408	4.9433	4.9306	5.1568	2.2813	6.2894	6.2997	2.9608	6.0128	4.3825	7.1981	6.5042	2.7677	3.0975	2.8306	3.3193	4.7654	5.865	5.0591	4.4891	5.5631	1.6872	6.5251	6.647	8.0029	7.2336
LOC283050	3.5995	3.6665	2.6986	4.4262	4.6767	5.0795	3.677	4.1369	2.5072	3.0654	3.1113	3.6232	2.5333	3.3542	2.5003	5.2824	3.1197	4.8347	3.384	3.3367	4.8237	3.4696	3.709	3.8813	3.7941	3.045	3.1778	3.4977	3.4872	3.4031	4.0972	4.2018	1.5317	3.1627	3.8029	3.0964	3.0035	4.1549	2.9761	2.2732	4.2014	4.3679	4.4235	3.0997	2.8513	2.8569	2.1838	4.9785	3.6068
NPC2	11.2151	10.5012	10.9139	11.4571	11.5081	11.7351	11.1451	11.1034	11.4047	10.6391	10.8371	11.5166	10.0876	11.8632	10.7824	11.5563	11.6061	11.5512	11.5279	11.4932	10.8967	10.8867	12.0524	11.3172	11.5782	11.7106	10.6849	11.4955	11.1417	10.541	11.0912	10.4271	10.6684	11.5424	11.8765	11.366	11.8026	10.62	12.1155	11.604	11.3935	10.1135	11.0945	11.0479	10.977	11.3233	10.922	11.8653	11.7512
NPC1	9.0074	9.2562	9.4453	10.2304	9.5971	9.5825	9.8069	9.0447	9.2957	9.8618	8.4042	10.4963	9.2261	9.8481	9.6017	9.558	9.2664	9.1079	9.664	8.5197	9.2428	9.0001	9.0393	9.4379	9.1616	9.1637	9.8448	9.2694	10.5016	8.3483	9.5131	9.438	9.1727	9.3751	9.5002	10.0014	9.1726	9.6742	8.6912	9.744	8.8943	9.4712	8.7956	10.1417	9.4401	9.8353	9.8366	9.2524	9.7561
SKIV2L	10.3358	9.7669	10.373	10.0651	9.7611	9.6967	10.1485	10.3321	9.7711	8.7624	9.4904	10.5865	9.8686	9.8204	10.2597	10.0758	9.6666	9.6196	9.9447	9.6184	10.1787	10.0053	9.6045	9.8505	9.7263	9.8373	10.6222	10.162	9.8848	9.8926	10.1328	10.2252	9.3781	9.5351	9.3642	9.5684	9.3188	9.8402	8.8608	9.1845	10.0702	10.0554	9.5118	9.422	9.4769	9.905	9.6808	9.6935	9.7794
C3orf59	7.5445	7.4022	6.8189	7.5098	6.6472	8.1461	7.3622	7.7996	5.5676	7.4616	5.9923	6.5934	8.1363	7.2968	5.9885	8.4755	7.9908	7.3601	8.467	8.1211	6.4884	7.3782	7.8055	7.0479	5.5869	7.6935	6.9852	6.8253	7.4036	6.9406	7.1902	8.0453	5.521	6.8894	7.3647	7.1866	6.8103	7.4782	8.942	7.5216	5.7331	6.0815	5.489	7.7687	8.0389	7.1799	7.0998	7.1241	8.5223
C3orf58	8.2511	8.7065	8.1384	8.6171	8.8355	8.3723	8.0665	8.1079	9.1441	9.39	8.9723	8.5015	8.5556	8.5172	8.6634	8.6037	8.5729	9.2019	8.0143	8.6018	8.0014	7.9905	8.2497	8.7338	8.5726	8.5812	8.3816	7.9795	8.4508	7.2402	8.491	9.2291	8.2639	8.2982	9.0672	8.3631	8.8822	8.3399	8.9311	8.2921	8.49	8.4143	8.9426	9.0169	8.857	8.5978	8.6065	8.8366	8.69
PRKCB	6.8947	4.6926	4.6053	6.7158	7.6333	7.9736	7.139	5.1858	6.0104	5.8863	3.8324	7.7313	5.6369	7.3412	5.584	7.063	6.5734	6.1109	6.1059	5.9468	5.6216	6.1234	5.7714	5.6089	5.0347	6.7596	6.5239	5.0332	6.6241	4.0625	3.6864	6.2866	3.0985	5.4257	5.2487	6.1202	5.9917	4.3477	5.0077	6.4578	4.7935	5.6473	5.1265	6.3387	3.3681	6.0287	5.541	7.5114	5.3584
RAB3GAP2	9.8451	9.7459	10.2921	9.5882	9.71	9.4631	9.8115	9.6282	9.7224	9.8247	9.7557	9.7537	9.7983	9.4845	9.4861	9.5795	9.472	9.7053	9.4823	10.4802	9.7881	9.6245	9.8915	8.8603	10.6325	9.6583	9.7552	9.8561	9.5622	9.542	9.6838	10.3488	9.0994	9.6109	9.4837	9.7555	8.6786	9.4669	9.7332	10.0347	10.2786	9.813	9.7562	9.3029	9.8658	9.5926	9.3238	10.2464	9.8589
IL4R	10.5821	10.4501	10.2561	10.9698	10.6902	11.6055	10.5934	10.9289	10.436	10.2426	8.9472	10.8566	11.1013	11.0797	10.3899	10.9379	10.5814	11.1762	11.196	10.8154	10.7803	10.2752	10.3887	10.4897	10.0252	10.2499	10.8629	10.8503	10.8179	10.1141	10.6866	10.8563	10.0455	10.0094	10.4001	10.256	10.9785	11.6483	10.0674	10.7793	10.1754	10.9231	10.6169	10.6031	10.3298	10.6815	10.3654	10.5927	10.57
PIKFYVE	9.4715	8.8228	9.2557	9.2617	9.0348	8.7461	9.3236	9.5356	9.2498	9.2437	8.831	9.5246	9.3387	8.9457	9.3322	9.1124	8.8384	8.7991	8.4798	9.2258	9.026	8.59	8.7675	8.5085	8.5039	8.3782	9.1767	8.1395	9.253	9.439	8.7402	9.9227	8.1291	8.5706	8.0511	8.6486	8.2006	8.9189	8.3129	8.8746	9.5644	9.1191	9.3447	8.7056	9.2385	8.7147	8.2962	8.5581	8.59
C3orf52	8.89	9.5945	7.9826	8.0546	8.658	8.7078	7.9337	8.657	8.5473	8.7515	8.5046	8.6307	7.1145	9.5757	8.9973	8.5504	8.0703	9.5834	8.1867	7.8392	8.9092	7.9616	9.209	9.0606	8.0623	8.3592	7.7704	8.7921	8.6116	8.4371	9.344	9.6044	9.7324	8.0417	8.9219	8.9744	8.2577	10.2426	7.4842	9.3161	8.3204	10.0211	7.4483	8.8388	9.2844	8.9234	9.0163	8.9181	7.6935
C3orf54	4.5976	2.219	2.1481	4.3133	5.1796	5.1174	4.4938	3.2167	3.6439	3.0654	3.4839	4.6954	3.2128	4.2356	3.2539	4.8469	4.1165	2.7649	4.7586	4.2634	4.3369	4.7112	4.0408	4.5896	4.5313	4.8603	4.0958	2.0011	4.1826	3.504	3.11	3.1967	5.4909	4.2232	4.3853	4.0095	4.6914	3.1941	4.9838	3.1156	4.1333	3.4362	3.8047	4.317	3.0957	3.9721	4.5406	4.4906	5.0606
CAPS	7.3657	9.2596	6.8957	6.543	6.0628	8.3447	6.2154	10.4865	5.631	4.8907	7.4572	4.8163	6.7445	7.4159	6.6267	8.6909	9.6992	9.1672	7.6252	8.0662	5.9046	6.1882	8.2359	6.0765	7.7616	6.9351	6.2346	5.4132	7.4515	7.3289	8.2082	6.7771	7.0948	4.1533	10.0825	7.8916	4.2749	8.5467	11.4017	6.0482	8.4486	4.9294	8.7182	6.7417	5.1003	7.7857	5.6899	9.315	6.5179
DYNC1LI1	9.1478	9.3367	9.3422	9.631	9.8383	9.2947	9.4066	9.4852	9.6207	9.8518	10.0234	8.7705	9.7691	9.1671	9.3085	9.7007	9.4334	9.1708	8.9836	10.0109	8.9962	9.7178	9.4954	9.5632	9.5768	9.979	9.1455	9.0509	9.556	9.2071	9.7975	10.0157	9.8743	9.8942	10.064	9.4098	8.729	9.3524	9.9803	9.1733	9.4812	9.7138	9.1733	9.3987	9.5535	9.3099	9.3654	9.9158	9.8115
DYNC1LI2	11.3118	11.3207	11.1627	11.7327	11.4418	11.4201	11.1559	11.6011	11.798	11.3595	10.9248	11.4121	11.3829	11.5336	11.1424	11.1997	10.996	11.0441	10.3533	10.8578	11.4974	10.9512	11.0579	10.8618	10.9714	10.0629	11.2479	10.6526	11.075	11.1647	11.3362	11.5846	10.3839	10.9289	11.3377	10.9178	11.3331	11.6635	10.7265	12.0435	11.8806	11.0314	12.4306	11.5333	11.3473	11.5652	11.1824	11.6761	11.4604
TRPC1	4.9756	3.581	4.2364	5.9279	5.893	6.5133	5.65	5.229	5.3589	3.6399	4.3832	4.8842	4.3016	3.7988	3.7041	5.4948	4.7269	2.2824	3.9849	4.2634	4.8665	4.6066	3.8118	3.5836	3.7517	5.492	4.8818	0.8938	5.2234	5.5888	2.9608	6.814	4.4465	4.6102	5.8674	4.1578	3.0035	2.4817	4.3609	2.8855	4.5797	2.5636	3.3193	4.9676	2.6619	3.9379	4.5088	6.2727	6.0516
EFHC1	7.7035	7.5103	7.274	7.4621	6.7315	7.2224	7.139	8.5005	6.5523	6.359	6.8847	6.7833	6.9717	7.0446	7.1329	7.8827	7.1774	7.7992	6.9029	6.8401	7.8062	6.8634	6.9842	6.0528	7.0371	7.2513	8.1338	6.2494	6.6241	6.8573	7.2874	7.068	6.2954	6.2587	7.2727	7.1457	7.2851	7.1091	6.6101	6.2188	7.3457	8.3121	7.2733	6.4189	5.2759	6.1229	5.6899	6.9635	7.0852
CAPG	11.4409	12.1618	11.049	11.5289	12.6722	12.505	11.0314	11.3608	11.6162	11.8018	9.5238	11.7947	10.6761	12.4105	10.162	11.8605	11.152	12.4231	12.6445	11.6236	10.8197	11.9302	11.935	11.194	11.3358	12.2363	10.6063	10.9525	12.0618	10.7185	11.1838	9.8479	11.8377	12.2825	11.1271	12.2178	11.2533	11.8612	10.6099	12.3078	11.6236	10.1576	9.666	12.1801	11.2749	10.7143	11.1544	11.6631	12.1272
TPRKB	8.6883	7.8985	8.8268	8.3138	8.6712	7.7419	8.745	8.7227	8.9303	8.4201	9.7574	8.3233	8.4283	8.0691	8.711	8.7659	8.0469	7.8484	7.861	8.2061	8.7207	9.0662	8.1104	8.18	8.465	9.4417	8.717	8.4126	8.5857	8.8622	8.6654	8.7963	8.9869	9.5355	9.3074	8.6019	7.937	7.7752	9.3991	8.1533	9.1101	8.2416	8.0605	8.5938	8.3991	8.0283	8.6777	9.0486	8.8696
ETHE1	10.3436	12.5463	10.6585	11.1	11.5701	11.157	11.1977	10.2143	10.8991	11.131	11.2379	10.1323	10.7229	10.9786	10.8917	10.4567	11.3755	12.68	12.3362	11.6709	11.1863	11.0685	11.3349	12.2802	11.2559	11.4268	11.2479	11.5822	11.0959	10.7033	11.4556	11.151	11.9119	12.2523	11.0701	12.5729	11.2889	10.9961	11.2953	11.9698	10.1242	10.8177	9.1043	11.9575	10.5564	11.5039	11.9411	10.9694	12.0642
PRDM16	4.4458	1.9725	6.9205	4.1908	4.982	5.1542	4.2039	5.7125	4.4225	6.7256	3.2721	2.8759	4.9356	6.5901	3.0661	4.4412	3.6483	2.2824	6.6487	4.3271	2.9689	2.6998	8.0721	6.883	4.9051	4.8841	3.4472	3.7939	3.6834	3.3498	1.1842	4.2564	1.7502	3.6427	3.2218	2.4977	3.4221	2.9304	4.5022	6.0058	7.7976	2.2277	2.9975	7.0241	8.1692	5.359	2.9223	4.2547	5.4389
ABCG1	10.3339	10.0192	9.5493	10.5013	8.7757	10.3298	9.2344	9.9776	8.7176	7.165	8.4127	10.3075	10.8269	10.5649	8.4301	10.0571	10.1302	10.6131	8.906	9.3792	10.1018	9.2662	8.7384	8.671	9.888	9.1613	10.2045	9.8352	9.0992	9.8306	9.6771	8.401	8.6303	7.7942	9.8528	10.3276	10.5815	10.5687	10.1775	10.333	9.5708	7.0532	8.7114	7.8682	9.6885	9.6511	7.3575	8.5472	8.7165
PRDM10	8.0368	8.0173	7.5472	8.0604	8.2775	7.5682	8.2623	7.8419	7.9741	7.7953	7.8212	7.9426	8.0104	7.8787	8.0851	7.7081	7.6682	7.5243	7.4582	7.8555	7.9966	7.6556	8.1028	7.6861	7.8895	7.2189	7.7988	7.2682	7.8569	8.2355	7.7293	8.7506	7.7174	7.6838	7.866	7.7391	8.3028	7.6006	6.847	7.9558	8.2518	8.4021	8.2114	8.4345	8.1171	8.2324	7.6866	7.4381	7.9278
PLSCR1	10.1594	10.2696	10.2017	12.1515	11.3128	11.092	10.8787	11.0644	11.0045	11.0685	10.7604	10.7514	11.0243	10.5904	10.6392	10.7498	10.9947	11.1439	10.3151	11.0405	11.471	11.8072	10.9951	11.0715	10.8952	11.5552	10.9714	9.3922	11.0555	10.1324	10.6608	11.1431	10.7284	12.6865	11.4901	11.0044	10.5784	10.6551	11.0311	11.8042	10.0465	10.6337	11.0736	11.5181	11.1361	10.4266	10.0906	11.0481	11.369
HNF4G	9.2693	10.0613	8.7461	9.8099	8.6431	9.3534	9.0803	10.1062	9.2758	10.0465	10.4563	9.3128	9.7813	9.3387	9.2212	8.9443	10.5678	10.714	9.8786	10.0433	9.3804	9.5533	10.0791	10.5549	8.9275	9.4356	9.066	9.0786	8.7535	9.5596	10.2434	9.0141	9.4163	9.6343	10.2299	10.7806	10.4924	9.6353	10.2036	10.3507	9.0844	11.0709	9.9715	10.3648	9.7656	9.5774	9.2442	10.3305	11.5441
ELP2	9.3334	9.0996	9.6794	9.5647	9.3972	9.3404	9.2992	8.8595	9.3408	9.9708	9.4553	9.8318	8.482	9.6714	8.9208	9.3753	9.0805	10.7252	9.6491	9.0351	9.1698	9.5568	8.9659	10.292	10.2193	10.3198	9.5272	9.8956	9.9274	9.2531	9.4983	9.1366	10.308	10.5173	9.6934	10.4423	9.1578	10.0591	9.9651	10.1657	9.8693	10.0631	8.9773	9.8293	10.0957	10.0001	10.1503	8.884	9.9757
PRKCZ	9.4884	9.9222	9.5183	9.4133	9.1322	9.702	8.787	10.1037	9.1349	9.2491	9.4899	9.2032	9.9425	9.9157	10.0376	9.7457	9.8334	9.4423	9.9449	8.5765	10.0205	8.4453	10.1778	9.1683	10.1042	9.544	9.4215	9.7602	9.5148	9.7491	9.3885	8.8976	9.4203	9.2427	9.8437	9.1523	9.0746	9.5946	9.8289	9.3534	9.2767	7.944	10.1297	9.7746	10.3638	9.855	9.3283	9.726	8.9988
SPC25	7.1469	7.1359	8.1028	6.6082	8.0028	7.0858	8.3073	8.5418	8.3987	8.1804	8.7151	7.6685	8.1563	7.4467	8.5722	7.8361	8.2542	7.4975	7.5018	8.3044	7.3951	8.5968	8.1937	8.3836	7.8397	8.836	8.3573	7.1204	8.5888	7.9836	8.4565	8.9284	9.2187	9.0761	8.4219	7.7968	8.0501	7.4107	9.2949	6.8341	7.0033	8.6129	8.2041	8.1114	8.034	7.7493	7.9065	7.7536	8.114
TARS2	9.3495	9.7409	9.9059	9.0952	9.1617	9.2854	8.8465	9.0537	9.2468	9.178	9.6815	9.0374	9.562	9.6833	9.6884	9.2956	8.8831	9.1204	9.3019	9.8427	9.4498	9.5915	9.1166	9.1568	10.9016	9.3623	9.3331	10.285	9.3347	9.0963	9.6308	10.0072	8.7365	9.0972	9.0484	9.1261	9.6967	9.2426	8.9451	9.0077	10.2522	8.7834	10.3297	8.8053	9.4354	9.7356	9.4218	9.3629	8.8586
POLRMT	10.259	10.3266	10.159	9.8228	9.9601	9.7068	10.4944	10.2882	9.8956	9.5625	9.8826	10.2405	10.1917	10.2048	9.9609	10.0239	9.6706	9.7136	10.4758	10.149	10.2442	10.1128	10.4382	9.9214	10.0609	10.7462	10.2725	10.2273	9.9448	10.2664	9.6246	10.0314	10.0717	9.8685	9.4678	10.4038	10.3136	10.3067	9.6877	9.251	10.1384	9.7382	8.6118	9.5848	9.8169	9.9126	10.2834	10.0442	9.9757
MPZ	4.5976	3.49	5.7511	5.6772	4.7531	6.7902	4.6195	4.9988	4.9051	0.8631	5.2357	4.4485	1.8528	3.6653	4.6023	5.2824	4.156	4.4761	4.7345	5.7165	5.0635	4.0509	3.2773	4.2159	3.3001	3.8619	4.7552	1.8375	5.0385	5.195	4.2972	2.3955	5.0092	4.2899	4.3853	3.5897	2.2569	4.113	2.3859	1.5444	2.2687	2.7508	2.3196	3.0271	2.7597	3.8671	3.3379	4.2113	3.297
SRBD1	8.9894	7.6794	8.0626	8.1287	8.1181	7.905	8.4367	7.684	8.575	9.0831	9.2327	8.5546	8.0346	9.0004	8.024	8.2349	7.9465	8.2837	8.1778	8.1434	7.9325	8.1173	7.8393	8.5951	8.347	7.9292	7.7988	7.9746	8.6161	8.9147	8.2308	8.1892	7.5528	8.9503	7.9467	8.2045	8.2475	9.0313	7.7796	9.2065	8.7552	8.827	8.6464	9.0146	8.8348	8.8892	8.713	8.1042	8.0799
SGSM2	9.8337	10.0424	8.3011	9.3727	8.9152	9.3019	8.7189	9.7857	7.0418	8.2788	7.004	7.7975	7.2403	9.9315	7.8235	8.7123	8.7117	9.9191	9.2443	7.9137	8.2783	8.732	8.8974	9.1059	9.0628	8.2603	8.9353	8.4325	8.3658	8.9786	9.1498	8.7672	8.5101	8.4223	8.7924	8.619	9.1331	9.9212	7.2134	8.0905	9.5741	9.5859	8.0846	8.771	8.6856	9.098	8.8522	9.7897	7.9102
MCPH1	8.9417	9.0935	9.0756	7.767	8.6696	8.2356	8.7111	7.3808	8.4381	9.0388	9.6052	8.8201	7.3936	8.3955	7.9421	8.2995	7.695	9.241	8.4112	7.8116	8.782	9.6445	7.7306	9.2312	8.9592	7.9032	7.9181	7.976	8.741	9.1942	9.5675	8.4099	7.8732	9.172	7.4512	8.938	9.1294	8.4468	9.1265	8.6565	8.8146	7.7448	7.9744	9.1055	9.0897	8.6403	8.5701	7.8229	7.781
GRPEL1	9.8862	10.1022	9.6477	9.664	9.1895	9.995	9.7891	9.9608	9.6347	10.3102	10.7514	9.8181	10.4183	9.617	10.3857	9.8272	10.2614	9.6986	10.0711	10.3739	9.9723	10.7795	10.0681	10.5969	10.0782	10.4531	9.4086	10.3443	10.5956	10.4558	10.1983	9.9586	10.5359	10.5436	10.3417	9.8079	9.7135	9.5418	10.108	9.691	9.6121	10.0148	9.9765	10.4806	10.0329	10.2723	10.3676	10.0519	9.6507
GRPEL2	9.0773	8.6963	8.942	8.4624	9.2588	9.0191	9.4315	8.771	8.5375	9.5703	9.5641	8.6666	8.9196	8.6534	9.3918	8.8984	9.0702	8.9714	9.3029	9.0316	8.7652	9.7927	8.6527	9.7752	9.1964	9.5619	9.0357	9.1457	9.3743	9.7223	9.4174	9.2934	9.4013	10.1052	8.9081	8.885	10.2631	8.7533	9.7571	8.0631	8.9596	9.9731	7.9629	9.5521	9.4602	8.9632	9.2775	9.228	10.0923
PLRG1	9.5007	9.369	9.1894	9.3066	9.1699	9.0838	9.8165	9.4919	9.803	10.1205	10.0395	9.7725	9.393	9.4658	9.0595	9.6318	8.8262	9.4463	9.7699	9.9254	9.2244	10.2789	9.6113	9.9156	10.0072	9.8877	9.6809	9.8574	9.8831	9.7584	9.9295	9.4591	9.5777	10.4591	10.0073	9.6065	9.5148	9.3067	9.6634	9.5505	9.8921	9.6586	9.6419	9.6138	9.472	9.7529	9.6562	9.892	9.939
SGSM1	6.6937	3.8964	4.6454	5.482	5.3033	6.1152	4.1632	6.2416	5.042	5.5504	6.4613	4.4182	4.5089	6.9544	2.8501	6.4499	3.4081	4.6802	4.9596	5.2254	6.0696	4.1658	5.3439	5.0143	5.5502	4.8361	4.0958	5.9117	4.2147	5.9876	3.865	5.3115	4.5374	2.7539	2.9894	2.639	6.1205	6.2936	2.06	6.2675	6.2174	5.404	2.8049	5.9044	3.6491	5.2237	3.9235	4.4906	2.7836
SF3B14	10.4541	10.1503	10.4162	9.8982	10.3807	9.9478	10.5358	10.5173	10.909	10.7022	11.4443	10.1776	10.2731	9.9938	10.178	10.7627	10.3174	10.5222	9.8493	10.6015	10.1079	11.1962	10.2422	11.096	10.4636	11.5356	10.5104	10.3684	10.6126	11.0502	11.0015	10.6211	10.7443	10.8783	10.7141	10.3744	10.8409	9.9497	11.3032	10.3443	10.8108	10.0503	10.8201	10.2658	10.3758	10.2642	10.5838	10.8657	10.6588
KRIT1	9.8595	9.6161	9.7432	9.3762	9.1711	9.4409	9.0885	9.987	10.2329	9.286	9.6137	9.384	9.3551	9.0846	9.7855	9.5853	10.486	9.7762	8.9421	8.9262	9.5986	8.9238	9.4088	8.9718	8.9524	9.0901	9.3632	8.8867	9.32	10.1617	10.6544	9.6253	8.8354	9.1385	9.8835	9.7555	9.4088	9.2033	9.7624	9.7349	9.8289	9.2126	9.8253	8.9263	9.452	9.0824	8.8203	9.2918	9.7487
LRRC27	7.7055	7.0965	6.4314	6.5841	7.1912	7.0547	7.2403	7.0132	6.3183	6.2073	6.8341	6.7654	6.7149	6.8429	6.4539	6.9623	6.3364	6.8637	6.5893	6.8884	6.4607	7.0838	6.2418	5.9667	7.0976	6.8397	5.4123	6.3285	6.409	6.8381	7.2795	6.4538	6.4722	6.4677	5.8674	6.5892	6.0399	7.0311	6.9975	6.1685	7.173	6.1413	6.7386	6.4608	6.162	7.3713	6.8496	6.97	6.7876
ASPHD1	6.4361	6.6182	8.3715	5.6464	6.0324	6.616	5.9542	7.6367	7.6524	5.0772	6.8469	5.7666	8.6818	6.5993	5.6854	7.0048	5.6588	7.8117	7.8041	6.5442	5.6947	7.7166	4.6528	7.2384	5.9761	7.4912	5.7779	6.4956	6.1552	8.4339	6.6164	3.1967	6.3382	5.7558	5.9013	7.9672	6.6096	7.4364	8.5449	7.6092	6.5664	5.39	9.1056	7.1319	5.0038	6.2327	6.2074	5.9154	6.1265
HLX	7.6102	4.4727	5.6949	7.4621	8.0566	8.1778	7.1018	5.8709	6.6777	5.6479	5.8209	7.7708	5.7462	7.0378	6.032	7.4634	6.4519	5.4593	6.6807	6.7206	7.456	6.46	6.3856	6.1675	6.2445	6.4992	6.5336	4.7409	7.0637	6.5023	4.5269	6.3757	5.8514	5.9743	7.0389	5.2767	6.7681	5.5184	6.2683	5.7728	6.815	5.6236	6.4566	6.447	5.809	6.7682	7.5452	7.6519	7.51
QRSL1	8.9825	9.1225	9.4165	9.6707	9.7044	9.2096	9.3351	9.398	9.7333	9.4334	10.0686	9.4508	9.3465	9.3068	9.7586	9.4681	9.6534	9.0887	9.3324	9.6883	9.5043	9.8639	8.9784	9.7209	10.1059	10.0701	9.4552	9.1348	9.6833	9.3212	9.8084	9.8998	9.165	10.158	9.7983	9.4451	9.0693	8.7819	10.078	9.2204	9.9464	7.6404	9.9801	9.0698	9.985	9.446	9.3089	9.6657	8.6205
VOPP1	11.0013	9.8119	10.7687	10.2548	10.0487	10.7522	10.2986	10.6876	11.0941	10.0034	9.6444	11.1496	10.6411	10.084	10.3748	10.7995	11.4606	10.4828	10.4575	10.1053	10.6217	10.0784	10.8265	10.249	9.7254	11.0707	10.8289	10.8841	9.7803	11.0297	10.5241	9.8901	10.8794	9.6754	10.8169	10.4332	11.3139	10.2463	10.0667	10.9452	10.0024	10.4966	10.3705	10.3294	9.6729	9.4679	9.8411	10.0823	10.5582
FCER1G	7.3825	4.7719	6.0787	8.9037	9.2468	9.2666	9.1247	6.6035	7.7527	7.6557	6.7749	9.5281	6.2703	7.765	6.3868	8.9976	7.9549	8.2056	8.3898	9.8082	7.6976	8.5233	7.5091	8.5992	7.6875	9.3039	7.6775	6.3962	9.3654	6.7484	4.7927	6.791	6.2691	8.7981	8.3107	7.1923	9.3869	4.2351	7.6299	7.0991	6.5071	7.7041	6.8551	8.498	5.7859	7.4822	7.3664	9.6177	9.3144
BTG3	8.5387	9.2475	8.9935	8.3877	8.5209	8.7626	9.1194	8.9687	8.7692	9.6795	9.4914	9.8145	9.0802	9.2496	9.1121	9.2441	9.1284	9.0085	8.7155	8.1719	8.9731	8.6942	7.8575	9.1316	8.9394	9.3968	9.6072	9.161	8.6677	8.4403	9.1127	9.1502	10.1343	9.9155	9.6061	9.6097	8.7831	9.1512	9.7607	8.8021	8.512	9.2393	9.1956	9.3742	9.4801	8.9179	9.424	9.7989	9.2093
BTG2	12.096	11.1863	11.3298	11.6928	11.3929	13.0534	11.7275	11.6862	12.3406	11.053	12.3122	11.4241	11.571	11.689	11.6055	12.1401	11.2839	11.5807	11.5316	11.468	10.8742	11.6179	11.5375	11.7215	11.942	11.3856	10.608	12.2	11.5724	12.0083	13.0805	11.6173	10.9173	10.0224	10.5657	10.8504	10.7177	11.7646	11.7317	11.0221	12.7752	11.1319	11.6367	10.6144	12.7667	12.9929	12.5573	11.8093	11.3976
FAHD1	9.3927	9.4706	9.5949	9.7721	9.6496	11.0182	9.2033	9.61	10.2339	9.5499	9.7992	9.6935	9.954	9.3096	9.4009	9.2976	10.0798	9.2043	9.5813	9.719	9.8341	10.1229	9.6325	10.5267	10.2486	10.1199	9.8109	9.192	9.4033	9.5493	10.1873	8.5465	9.7852	10.2004	10.6763	10.1764	9.2744	8.9986	11.0319	9.4031	9.7803	9.0416	10.1017	9.7097	10.2909	9.9474	10.0325	9.909	9.8266
ZNF592	10.6118	10.0534	9.2459	9.9534	10.3666	9.916	10.1471	9.9839	9.8276	10.0543	9.4095	9.5708	10.34	10.5725	9.6547	10.0245	9.9143	9.5587	10.3651	10.1811	9.7241	9.7717	10.0563	9.3743	10.1299	9.0367	9.6254	9.8554	10.4135	9.6912	9.5845	10.3585	9.4263	9.32	8.6011	9.305	10.0154	10.1544	8.7884	9.3276	10.1209	10.2473	10.5044	10.0085	10.3878	10.5216	10.1631	10.3537	9.1206
SLA2	4.4134	4.0946	4.288	5.2965	5.161	5.0208	5.8035	3.6571	4.4225	4.2493	3.8831	6.6978	5.344	6.127	3.5691	5.855	5.2117	5.2554	5.6437	4.8879	4.7795	5.7215	3.9978	3.9851	4.1935	5.8474	4.9982	4.9556	5.3151	4.387	3.6864	4.0242	3.2495	4.5018	3.1484	5.7974	5.0142	3.7255	4.8841	5.5548	3.9865	3.1995	3.7522	5.0796	2.3209	4.6993	4.4093	4.1666	4.9821
C4orf34	8.9363	8.8889	7.3488	9.5902	8.1108	9.2708	8.4131	8.1674	8.2288	9.4231	8.5641	7.9845	8.5673	9.7079	8.644	8.2949	8.7493	10.2774	8.6573	8.7058	8.7793	9.3506	8.8116	9.7743	9.095	9.1155	7.7205	8.4503	8.6458	8.3053	9.0746	8.802	9.247	8.5889	9.5723	9.3635	8.9687	10.9541	8.6435	10.5703	8.8284	9.8461	9.621	8.8664	8.0389	9.6668	9.0946	8.4125	9.0882
C4orf32	6.7724	8.483	6.6614	7.2432	8.7053	8.9434	7.0801	6.6116	7.9269	8.7624	7.6957	7.5893	6.7735	8.0757	6.9547	8.3485	7.609	7.5014	6.2492	7.7432	6.3443	7.9483	7.6476	8.3788	7.9447	8.0683	7.4045	6.7176	8.7671	6.7939	8.1097	7.1818	7.9503	9.0902	7.4473	7.5948	7.9274	6.9398	8.4908	7.2338	6.8258	6.2384	7.8767	8.0601	6.2985	7.8353	7.8942	7.0336	8.59
C4orf33	7.635	8.3143	7.8601	8.35	7.606	8.7921	7.9666	8.9734	8.6272	8.5768	9.0617	7.8236	7.9908	7.3024	8.0368	8.3229	8.1334	8.6194	8.2456	9.1952	7.3505	8.4887	8.3147	8.444	8.9035	8.5481	7.3886	7.9548	7.6287	8.7344	7.9507	8.1135	8.1388	9.3389	8.8148	9.2864	8.3321	8.5701	10.8398	9.6142	9.1034	6.528	8.9886	7.7603	7.5845	8.1378	7.7826	8.0742	8.9729
SRD5A3	8.8588	8.4224	8.3805	8.95	7.8371	9.0933	8.7603	8.7542	8.3691	9.918	8.8582	8.2712	8.3204	9.3318	7.0381	7.7406	9.1492	9.8353	8.7683	8.8415	8.6745	8.9277	8.5372	10.0078	9.7172	9.0652	8.6336	9.2232	8.0064	8.7172	8.4993	8.8758	10.768	8.9527	8.9905	9.9679	8.5327	10.4623	8.2691	10.7976	8.9297	9.6731	8.3459	10.1407	8.3723	9.0276	9.7051	8.9316	8.7797
SRD5A1	8.6917	8.6861	8.9033	9.0519	8.616	8.6444	9.0103	9.1538	9.1795	9.6708	8.965	8.2819	8.6864	8.4375	9.598	8.4022	9.2496	8.2336	8.605	8.6847	8.6762	8.459	8.3872	8.3669	9.3731	10.1274	9.128	9.0741	9.3237	9.7749	8.1641	7.949	9.7195	8.4824	9.7825	8.976	7.9274	7.7065	8.7069	8.5744	8.4866	8.9371	10.6553	8.6792	8.8979	8.831	8.9661	9.2143	9.9303
ZFP1	7.265	6.2946	7.5419	7.7456	7.8973	7.7659	7.4787	6.9323	8.2532	7.2605	7.3532	7.7466	7.2067	7.4518	7.1168	7.2291	7.6372	7.4545	6.6933	7.3266	6.9434	7.6556	7.9164	7.174	7.2579	6.7914	7.5546	6.2247	6.6478	7.8414	7.706	7.284	6.9589	7.4079	8.3924	7.41	7.3196	6.9156	8.004	7.0303	7.3829	7.1311	7.6801	7.1576	7.537	7.2512	7.0783	7.3205	8.3969
HELLS	7.5257	7.5615	7.5365	6.9095	8.421	6.569	8.5116	7.489	8.127	9.4436	8.8423	7.4946	7.7436	7.6326	7.5463	7.7794	7.8202	7.0222	7.4018	8.0042	6.9434	7.9483	7.9702	8.671	7.8244	7.8797	8.3017	7.1856	8.4841	8.293	7.4432	8.4864	8.5101	8.7545	7.455	8.0231	8.4747	7.4193	8.3808	6.559	6.5857	8.7399	8.0872	8.5732	8.5974	8.341	8.4914	7.8974	8.4416
ZCCHC3	9.7744	8.6099	10.2151	8.827	8.9249	8.5814	8.6579	9.6312	10.3524	8.5136	7.6525	8.9074	7.7812	9.2511	8.3856	9.4038	8.7134	9.0849	9.9739	8.2272	8.841	8.7597	8.8959	8.8222	9.5391	8.7332	8.4134	9.5013	9.1938	10.2578	9.8281	9.7316	8.9896	8.778	8.8413	8.8104	9.9036	9.2414	10.1053	8.4716	9.6392	9.4782	9.8828	8.6016	10.1615	9.0276	8.6937	8.7119	8.417
FAM49B	9.8542	10.1297	9.9784	10.3383	10.4144	10.3636	10.3913	10.6661	10.4005	10.5219	10.9285	10.4568	10.3439	9.6394	10.3354	10.0554	11.221	10.3751	9.9739	10.9419	10.2638	11.2354	11.1106	11.0152	9.9666	11.0115	10.5292	9.6718	11.0298	10.0441	11.0363	9.5677	10.3716	11.0081	11.1893	10.8043	10.4378	8.9066	11.0721	9.7349	9.7328	11.5042	10.2385	10.9497	9.6579	9.7174	9.699	10.5879	11.2035
SLC6A20	4.7864	4.7328	9.5586	9.2629	6.6472	9.0646	5.527	9.8894	5.6556	10.1279	1.8266	9.0486	10.2151	7.2215	9.9019	9.493	9.5181	1.5521	7.8804	7.0808	6.9633	3.6383	8.0486	8.9671	7.436	8.0966	9.1168	7.5115	9.9855	9.7078	6.281	4.4564	5.131	9.9533	7.68	9.6799	7.99	2.1911	7.0273	10.4176	3.7339	6.8633	9.5632	6.5798	2.9375	7.2957	9.4545	6.812	9.2614
ZFP36L2	12.9572	12.5198	13.3401	12.7173	12.3805	13.1808	12.7471	12.8869	13.3456	13.52	14.2848	12.8086	13.4431	12.6353	13.1291	13.5505	12.4981	12.8994	12.833	12.8266	12.9059	12.3484	12.3742	13.1452	12.3492	12.5777	13.1034	13.0548	13.0928	12.9863	13.5067	13.2574	12.8417	12.2856	12.1814	12.5659	12.464	12.8024	12.7927	12.6637	12.7485	11.9559	12.9069	12.6903	12.9142	13.3277	12.8539	12.8468	12.8252
GGA1	10.2641	10.5428	10.2415	10.2458	10.2648	10.37	9.9009	10.6769	9.4432	9.9778	10.24	9.3332	10.3323	10.4331	9.7364	10.4733	10.0856	9.9783	10.3398	10.0888	9.9863	10.0924	10.155	10.0307	10.0707	9.8759	10.1661	10.3271	10.3417	10.1408	10.1667	10.2874	10.3768	9.9049	9.4846	9.9116	9.7356	10.4669	9.6765	9.9356	9.903	10.3432	9.6932	9.9696	9.5722	10.2843	10.7113	9.6363	9.4285
GGA3	10.3994	9.9505	10.1389	10.0817	9.2313	9.7345	10.1838	9.9252	9.5339	9.5842	9.5583	9.9382	9.7459	9.5839	9.7842	9.8795	10.1831	9.803	10.6622	9.935	9.9186	9.3323	9.7896	9.4442	9.4531	8.9075	10.3669	9.5309	9.5661	9.8725	9.3202	9.9467	8.9883	8.9984	8.8311	9.733	9.2968	9.5721	9.2667	9.4072	9.783	9.3457	9.4463	9.2561	9.3817	9.7675	9.255	9.4235	8.7622
GGA2	10.3921	9.7702	11.0685	10.5796	10.4178	10.8419	10.5905	10.7422	10.5137	10.0959	9.9179	10.9821	10.7567	10.1566	10.4233	10.8302	10.2294	10.2422	10.204	10.0498	10.626	10.2131	10.4493	10.2761	9.9614	9.802	10.9253	9.5258	10.2036	9.8535	10.2297	10.2968	9.5479	9.9527	10.2823	10.0229	10.2782	10.4497	9.809	9.8493	10.2722	10.738	10.7199	10.3199	10.002	10.2851	10.1592	10.2841	9.9983
C15orf48	9.4286	11.759	7.3966	11.6193	10.3942	10.7901	10.5766	7.1835	8.9416	11.3849	8.1993	8.6585	11.5357	11.8936	11.7953	10.4924	12.4913	11.2774	11.4584	9.7331	10.0481	12.3945	11.6369	10.7205	10.9184	11.524	10.2128	10.4494	11.5071	7.4476	10.7647	11.2771	11.844	14.4288	12.7322	12.7146	9.3539	10.6317	12.7238	13.0985	6.4096	9.9684	12.4526	11.1159	9.0603	12.5292	12.1911	11.1125	11.4697
ZNF510	8.1093	7.5726	7.5472	7.4576	7.9388	7.3108	8.1073	7.3196	8.3711	7.9273	7.8016	7.8578	7.1054	7.4669	7.0718	7.4379	7.4114	7.8424	7.0954	7.8663	7.2162	7.6425	8.3342	7.2173	7.8968	7.5519	7.0062	7.2025	7.2378	9.0132	7.7089	7.9737	7.4782	7.5943	7.728	7.3649	7.7578	7.5892	7.9526	7.8115	8.1923	7.3166	7.7915	7.0879	7.8407	7.3258	7.1418	7.7612	7.6687
C15orf40	8.2304	7.1802	7.0606	7.2586	7.759	7.4137	7.4324	8.2442	7.6772	8.2007	8.1535	6.3746	7.9859	7.1678	6.9135	7.378	8.299	7.4937	8.1066	7.7416	7.037	7.877	7.7385	8.2418	8.0037	8.3619	7.4664	7.7658	7.8467	7.7854	8.3378	6.5823	7.7238	9.2288	7.8017	7.5469	7.8983	7.5739	8.836	7.7699	7.7158	7.1808	8.1873	6.9767	6.7669	7.7857	7.4853	8.3114	7.804
C15orf41	7.7135	7.1656	7.7813	6.9288	6.7377	7.4056	7.9276	6.5952	7.3246	6.7031	8.0603	6.4211	6.8787	6.5715	5.8595	6.8088	7.6232	6.8334	7.9916	7.2215	6.6381	6.93	6.6091	6.2941	7.9017	7.3908	7.2428	7.0934	7.1198	7.9325	8.0254	7.068	6.0498	6.6691	6.6967	7.2485	7.6649	6.4105	7.2287	6.7164	6.9198	7.0308	6.904	6.654	7.7982	7.1049	7.0511	7.2037	7.0343
SLC12A6	9.2662	8.6814	8.1802	8.9844	8.8544	9.0934	8.2791	8.0248	8.6103	8.2483	8.5328	8.9688	8.6147	8.946	8.1218	9.1489	8.7494	8.9923	8.3187	8.1977	8.4308	7.6394	8.4644	7.9998	8.4049	7.1957	8.5603	8.3707	8.7192	9.0885	8.4894	7.9533	8.0413	8.0321	7.5826	8.3114	9.244	9.0315	7.4585	9.2545	9.0936	8.6145	9.4659	8.6956	7.7692	8.9115	8.4273	8.8262	8.7086
FHOD1	8.8796	9.0084	9.0147	9.2591	9.4839	9.5711	8.8173	9.5388	8.8406	8.6225	7.9723	9.1313	9.0906	9.0992	8.8178	9.1374	8.9021	9.0152	8.9499	8.3279	9.3942	8.6733	8.7707	8.8448	9.2958	8.5312	9.2027	8.5461	9.1332	8.3719	8.6714	9.2545	8.5213	8.9058	8.8672	9.1573	8.4703	9.2786	8.7357	8.3327	8.8604	8.9657	8.9145	9.6595	7.882	9.0597	9.5285	8.9265	8.8894
FHOD3	9.2396	6.1536	8.6031	7.8199	7.7956	6.8588	6.9426	8.5777	6.6038	3.9765	6.6414	7.3011	7.1766	7.1792	6.8901	7.3274	7.1237	4.201	8.4109	8.7428	6.7681	6.2328	7.569	4.0343	7.4493	7.3529	7.1949	7.4241	5.8007	7.0364	5.5999	6.2399	3.8789	4.2899	7.1605	4.5993	3.3476	3.78	5.2066	2.8855	8.2933	3.4362	4.7251	5.4565	6.3621	8.633	7.2025	7.9901	8.0513
ADH6	8.5867	5.4153	7.8558	5.849	4.7026	5.1359	7.2931	5.2914	5.474	7.7521	6.8659	5.475	6.8019	8.4169	7.5161	5.9089	7.2059	6.2639	9.453	8.4563	5.4349	7.6056	6.4978	8.698	8.7326	6.061	6.3596	9.2951	4.9072	6.8809	7.558	8.2031	2.7385	6.9932	8.1319	7.4868	3.1858	8.7668	7.7194	7.8033	6.7931	4.1524	2.1677	6.0941	9.0818	10.0648	7.8283	7.6273	6.3196
ADH5	11.3963	10.4711	10.7693	10.9201	11.1041	11.5115	11.9713	11.2537	11.8242	11.6424	11.6809	11.5421	11.1214	11.8421	11.3071	11.3527	11.5202	11.7656	11.6439	11.4538	10.8614	12.6214	11.4208	12.1542	11.3436	12.1298	11.8608	10.8795	11.3107	11.8043	11.8759	11.4015	11.9588	13.0572	12.2424	11.6449	10.7196	11.3414	12.5959	11.25	11.4326	11.3076	11.2409	11.5181	11.5291	12.0134	11.9181	11.7924	12.0376
PKD1	11.1391	10.1241	10.8482	10.7438	10.8053	11.2795	10.319	10.5665	10.1466	9.3011	8.7565	10.1543	10.9706	10.4866	10.2887	10.6994	9.4533	9.9756	10.249	9.8603	10.6945	9.2259	10.0803	9.0015	9.5352	8.725	10.4999	9.0427	10.5683	10.6116	9.7711	11.1557	9.0083	7.7416	8.5768	9.3949	9.6245	11.132	8.4102	8.9714	10.8521	10.2444	10.5177	10.0814	9.519	10.0052	10.2663	10.2907	9.0162
NRL	4.4294	4.736	3.6634	4.8701	4.5141	4.4724	5.0119	3.943	4.4588	3.8247	4.2066	4.6743	3.5851	4.9132	4.0894	4.0573	4.5356	5.0167	5.1368	5.676	4.246	5.5109	5.5166	4.7525	4.6333	5.798	5.284	4.5029	4.6578	4.5769	4.4813	4.2653	5.552	6.2082	4.7839	4.9386	5.5094	4.7384	5.383	4.19	4.8542	3.7891	3.5297	3.2348	4.6207	4.5832	3.8433	5.2164	5.1441
GJC2	6.2562	6.1084	3.583	4.5309	5.7512	5.9041	3.8915	3.5247	4.5328	1.3994	4.4852	4.2221	3.3423	4.8107	3.8665	4.8246	2.4133	5.7714	3.384	5.967	5.4491	3.2785	4.3451	4.1726	9.2004	3.8619	3.6741	3.0519	3.8562	3.7291	5.9459	5.3497	5.1504	4.9359	3.8955	4.4539	2.9029	9.5624	2.6515	5.5548	8.8591	4.8701	5.5363	4.3471	1.6872	7.872	9.2051	5.3623	3.3809
C4orf3	10.7478	10.2218	9.3946	10.411	10.9429	11.054	10.4706	10.5517	11.2576	10.9062	10.9149	10.8619	10.6396	10.8451	9.9542	10.7457	10.8675	10.944	10.3739	10.9407	9.9649	11.5243	10.6625	12.3092	10.8506	10.7628	10.0181	10.1987	11.1709	10.7879	11.2132	10.3109	11.3205	11.2939	11.2349	10.7749	11.2161	10.6642	11.4889	11.0287	11.3646	10.6371	10.8601	11.6093	11.1195	11.6589	11.1974	11.013	11.1182
GJC1	6.6033	5.3129	5.7874	6.5006	7.2318	7.7837	6.8936	5.9112	6.7763	5.4459	7.0711	7.3816	5.8587	5.501	6.9042	7.0097	6.0528	3.8118	6.4774	6.5172	6.4181	6.0253	5.7457	6.0882	6.0035	5.4764	6.5903	3.0519	6.3628	6.2425	4.4728	5.9312	5.8979	6.0143	6.6773	5.72	5.9164	4.8075	5.6014	5.4947	6.8578	6.1907	6.7785	6.44	6.3853	6.6305	6.9892	8.2745	6.5179
ZNF138	7.6594	7.0106	8.0136	6.6002	6.9636	6.8644	6.9545	7.4667	8.1138	7.5775	7.6118	7.4279	7.0824	7.0243	7.5553	7.212	7.8595	7.4142	7.2525	6.9145	7.1087	6.8747	7.0382	6.8628	6.8784	8.1879	7.5828	7.6839	6.8246	7.8795	7.9556	7.5394	8.036	6.9881	7.9841	7.4051	7.7793	7.0822	7.4628	7.2761	6.5337	6.8064	7.5089	7.2402	7.1337	6.816	7.0783	7.1587	7.8672
SPRYD3	10.5591	10.4858	9.9872	10.437	10.3208	10.5752	10.2624	10.1775	9.8051	10.2455	9.781	10.4163	10.3555	10.5269	10.6236	10.4274	10.3859	10.169	10.9159	10.5208	10.6833	10.1661	10.505	10.4952	10.1164	10.1129	9.8598	11.2602	10.3696	9.3247	9.8932	9.8334	10.7531	9.997	10.1668	10.072	10.6821	10.5951	9.5693	10.5141	10.1643	10.8161	10.0367	10.4984	10.1925	10.437	10.2886	9.8954	10.1008
PRKACA	9.7855	10.707	10.0539	10.6708	9.9047	10.4263	10.3443	10.0777	10.2587	9.9542	10.0472	10.5647	10.3674	10.4965	10.3756	10.7794	10.1228	9.6817	9.9596	10.0945	10.5627	9.8251	10.3593	9.8858	10.1596	10.0558	10.1018	10.1202	10.1926	10.466	9.0993	9.9952	9.5696	9.7958	10.0844	10.3065	10.1248	10.2286	9.8107	10.0865	10.2244	9.635	9.6897	9.6804	10.1475	10.2551	9.6288	10.845	10.3246
ERICH1	8.6917	9.216	9.1127	7.5519	8.5604	8.487	8.2232	8.0549	8.8353	8.1516	8.7463	8.2965	7.6467	8.2578	8.0218	8.7364	7.3446	8.4058	8.0709	7.3574	8.3536	8.5814	7.1106	8.4024	7.8346	6.8102	7.8028	7.9143	8.7035	8.9216	9.344	8.6762	7.7109	7.7386	6.8376	8.5198	8.2954	8.0522	8.3785	8.0388	7.9881	7.1226	7.8269	8.9498	8.4476	8.5492	8.4914	7.6273	6.5814
NUAK2	10.1261	8.9392	9.8109	9.8458	9.7306	8.7965	9.4044	9.379	9.5105	7.9176	8.9709	9.4731	10.2029	9.825	9.4986	10.0141	9.3196	8.9335	9.7832	10.3221	9.5632	8.9032	10.3459	9.1582	10.1972	9.5921	9.2416	10.1532	9.1447	9.4674	8.2348	9.5169	9.007	7.8561	8.8163	8.6062	9.1107	8.3147	8.8899	8.4134	10.3218	9.3457	10.4784	8.5426	9.6611	10.0499	9.9936	10.1951	8.8065
PRKACB	10.1521	10.7524	7.5734	10.6991	10.5695	10.3938	9.0146	8.9002	9.4858	9.0185	11.1655	8.7387	9.6444	10.2986	9.6856	9.87	11.0402	11.5731	9.4117	10.4811	9.5469	10.9639	9.9804	8.5931	10.7926	9.839	9.0169	8.4609	9.1509	9.0913	10.1794	11.0315	9.5296	11.8485	11.3706	10.5757	9.2882	11.1172	11.448	12.0646	10.8091	8.1301	11.6729	8.9162	10.9266	10.3397	9.3055	10.7671	10.8499
PSMB7	10.9584	10.7333	10.661	10.5912	11.2403	10.7579	11.1043	11.4386	11.2115	11.1276	11.442	11.2728	10.833	10.9379	10.709	11.2874	10.8633	11.0215	10.9308	10.8352	11.2974	11.639	11.5887	11.9077	11.1059	11.2793	10.7516	11.2433	11.3088	11.7558	11.2572	11.0585	11.8784	11.7461	11.4854	11.1122	11.3513	10.796	12.0223	11.2319	10.6216	11.1012	10.8947	10.672	10.4666	11.0392	11.3146	11.6921	11.2548
PSMB6	10.1812	10.8888	9.9486	10.1742	10.2527	10.2188	10.7233	10.2028	10.2487	10.7922	9.8455	10.5222	9.8297	10.7986	10.1776	10.3862	10.1681	10.8045	11.0683	9.8461	10.518	11.4617	10.0648	11.2845	10.8262	11.1422	10.1299	11.0348	10.3467	9.886	10.8818	10.5668	11.5332	11.8114	11.2841	10.6677	11.18	10.4896	10.8268	10.2619	10.3261	10.8561	10.2199	10.3416	10.2056	10.7178	11.0936	11.3575	10.9252
PSMB5	10.9096	10.7742	10.9889	10.7956	11.4336	11.1849	11.2621	10.6538	11.314	11.3836	11.5688	10.5302	10.374	11.3096	10.8999	10.7472	11.4505	11.125	11.5191	11.7179	10.781	12.0612	11.5958	12.1993	11.52	12.082	11.2339	11.6568	11.4366	11.2783	11.4254	11.3146	12.1491	12.1905	11.6405	11.2803	11.1034	10.633	11.9433	10.845	10.99	10.9427	10.2271	11.2767	11.4815	11.3136	11.4117	11.3825	11.1132
C14orf119	9.5564	9.9822	9.1911	9.9898	10.5677	10.3686	9.9178	9.1884	10.2014	10.2962	10.1893	9.2051	8.9491	9.9197	9.2155	9.6108	10.4278	10.6032	10.2972	10.6361	9.5875	11.1557	10.5083	11.1787	10.5232	10.9924	10.0181	9.922	9.9674	9.6838	10.4845	9.7626	10.6354	11.4245	10.9396	10.6141	10.0874	10.1284	11.1327	10.3945	9.8024	9.9259	9.2779	10.3533	10.1435	10.3454	10.2094	10.3686	10.2533
PSMB3	10.871	11.1068	11.1202	11.1336	10.9554	11.1556	12.0737	11.4041	11.0913	11.0491	11.6845	11.3036	10.9969	11.0911	11.1225	11.2444	11.6946	11.0497	11.9632	11.4352	11.1418	12.5526	11.3627	11.8974	11.3042	12.4984	11.6565	11.2677	11.4149	11.2475	11.2114	10.7487	12.0624	12.6989	11.6941	11.6806	11.3864	10.6017	12.4885	10.5014	10.2607	10.7946	10.4086	10.8414	10.2662	10.9304	11.219	11.4291	11.361
PSMB2	10.9359	10.9164	11.1894	10.8873	11.4125	10.8325	11.1668	11.5274	11.358	11.4627	11.6011	11.5155	10.5992	11.2319	11.3751	11.4323	11.2521	11.0451	11.3316	10.4648	11.8091	11.8852	11.4254	11.6183	11.0622	11.4596	11.1287	11.6179	11.8868	11.3046	11.4738	11.0717	11.7054	11.8151	11.3792	11.283	11.4291	10.8349	11.3119	10.7566	10.6978	11.3016	11.1411	11.1809	10.923	11.1786	11.4534	11.3662	11.4039
PSMB1	11.6437	11.3103	11.3367	11.582	12.1812	12.1753	12.0721	11.9603	12.1785	11.6575	12.1014	12.3559	11.4376	11.5369	11.8087	11.7165	11.675	11.8655	12.0055	11.0226	11.8867	12.7961	11.8958	12.4227	11.6414	12.446	11.6853	11.9	12.2153	11.662	12.2776	11.7262	12.4018	12.8625	12.2415	11.8828	11.5899	11.3633	12.8051	11.4348	11.6493	12.3228	11.1792	11.4665	11.3997	11.5211	11.7708	12.0698	12.1476
LOC100128842	6.3702	5.5339	6.1641	4.72	4.7026	4.0253	4.9655	5.3899	3.542	3.7317	2.0202	4.3235	4.6901	4.9319	5.0369	5.3147	4.6735	4.6528	5.1359	3.2734	5.7644	3.8819	5.5661	3.9341	3.9894	3.2048	6.3154	3.7486	4.1826	5.6115	3.9466	5.8712	2.5181	2.7539	2.2333	3.0964	3.9106	5.3663	2.3859	1.1878	4.2343	4.9677	3.8553	3.9749	2.3209	2.9283	3.4084	4.8429	1.4676
TNFSF10	9.9433	9.4021	9.5716	11.3275	10.7873	10.5862	10.0666	9.8894	10.1015	10.4786	9.7029	11.1288	10.3254	10.8761	9.9643	10.3334	10.8552	10.3008	10.279	9.9697	11.2354	11.2711	10.5443	10.4797	10.3374	10.9323	10.2083	10.5139	9.8668	10.6816	9.4684	9.9735	10.9289	10.7528	10.9992	10.4656	10.2042	10.4011	11.2702	11.7761	10.6803	10.2179	10.5769	11.5263	9.9825	10.5702	9.9522	11.0353	10.7089
PFKFB2	10.4396	11.199	11.069	10.1916	9.7945	9.8352	9.9755	9.8258	9.2488	10.9337	9.0835	10.5742	10.5636	10.2673	11.5427	9.5167	11.0369	9.7537	10.4338	10.9298	10.8194	10.0057	10.5688	9.6228	11.7105	9.0354	10.8561	11.2627	9.1152	10.7741	9.7865	12.7192	9.7187	10.1219	10.4851	10.3534	9.5095	9.6083	8.9832	10.7067	10.9323	8.6427	10.7822	10.343	10.5767	11.2702	10.7363	10.4213	9.3961
LMBR1L	9.375	9.2388	8.4586	8.9118	8.929	9.0278	9.0912	9.1774	8.2811	7.9704	8.3146	8.6569	8.0933	8.8718	8.7763	8.8344	8.7477	8.9349	9.5548	8.4932	8.7709	8.6322	9.2043	8.5724	8.6058	8.9533	8.7651	9.0035	8.6836	8.6419	8.4773	8.8146	8.6095	8.6489	8.7167	8.619	8.2243	8.815	8.6435	8.3888	8.8968	8.0786	7.5363	8.4328	7.8491	8.559	8.5116	9.0096	8.5723
HDHD3	10.3181	10.4718	10.0788	10.5689	10.6841	10.6241	10.6279	10.9875	10.2687	10.3775	10.1289	10.0988	10.6921	10.5063	10.5007	10.4018	10.7858	10.6659	11.4063	11.1691	10.2872	11.1193	11.0172	11.5769	10.6048	11.2288	10.6957	11.0806	10.2576	10.4455	10.5448	10.7394	11.0328	10.8547	10.7201	10.7706	10.0297	10.3131	11.4944	11.1866	10.3799	9.9696	9.5896	10.1961	10.2457	10.7033	10.3043	10.4361	10.6183
HDHD2	8.3291	8.2254	9.0147	8.3969	8.1396	8.1346	8.3282	8.1366	8.8026	9.1133	8.5026	9.176	7.9095	8.8393	8.4967	8.1568	8.3487	8.8589	8.5882	8.2396	8.6163	7.9158	8.1354	8.824	9.0098	8.6781	8.6068	9.3407	9.4015	8.187	8.833	5.592	8.9082	8.6678	8.8984	8.6837	8.9035	8.8773	7.4927	9.2266	8.5103	9.0694	8.9025	9.2137	8.9403	9.2397	9.3261	8.7877	8.5246
LRRC23	7.137	7.051	6.2705	6.1741	6.2677	6.5758	6.708	6.8858	6.6837	6.585	6.7749	6.7412	6.1338	7.6101	6.4001	7.7051	7.068	7.5909	7.2267	6.6846	6.3593	6.1515	6.2819	6.0998	6.2823	7.4989	6.2107	7.2275	6.3912	6.696	6.8624	5.9644	6.9698	7.5093	6.8779	6.9082	6.8847	7.5387	7.3269	6.3376	7.3866	6.9988	6.5746	6.3757	6.5171	6.8393	6.2367	7.6879	6.5725
C20orf72	9.3495	8.7851	10.1477	9.5932	8.7572	8.6016	9.3623	8.8783	9.9104	9.3616	8.3689	8.7645	8.2103	8.8944	8.5766	9.102	9.1184	8.796	9.1964	8.2885	9.0896	9.1325	9.0432	8.8187	9.4971	9.1637	7.9181	9.1392	9.5155	10.7573	10.1344	9.9791	9.1228	8.1932	9.1762	8.9593	10.1387	8.6601	10.0344	8.6336	9.7816	9.5828	10.1962	9.263	9.5535	8.9611	8.8395	8.5581	8.6838
PFKFB4	7.4399	6.5067	7.023	8.3666	8.4151	8.049	8.7604	7.9296	8.4275	7.888	7.453	8.9155	8.4679	9.4671	7.9145	8.192	8.0548	8.2405	7.9502	7.4353	7.0166	8.7242	7.8694	7.6111	7.9041	7.5257	7.3992	8.1461	9.0754	6.459	7.7321	6.8276	8.5008	7.1806	8.6911	8.1554	8.9356	9.2243	7.8105	8.9492	7.1951	9.4766	7.1919	8.0938	8.5741	9.6557	9.6334	7.8871	6.5635
PNMA1	8.1807	7.7099	7.3181	8.9981	9.2302	9.7743	8.2695	7.6407	8.1936	9.747	7.3122	8.2414	7.1766	8.6087	7.2181	8.4502	8.8489	8.4897	7.8914	7.6591	8.4641	7.9268	8.2267	7.7464	8.1343	7.8438	7.8266	7.5013	8.5995	6.9361	8.6699	8.1909	8.4761	8.8447	8.9627	8.3631	8.1049	8.0958	8.0188	8.4134	7.8004	7.2791	8.0497	9.1479	8.2217	8.8004	8.5491	9.1338	8.9661
KLK1	9.4557	8.6153	8.818	10.6874	6.3683	9.7376	6.9486	9.2875	8.6519	7.7684	5.7813	6.4587	6.7792	9.8162	8.9069	7.8472	8.1161	11.23	8.296	5.7517	8.8208	7.5182	9.1817	9.1706	8.8741	8.6933	7.8187	9.7203	8.2716	6.3344	8.5163	8.8889	9.6592	9.0402	8.1054	9.9011	9.6441	12.5371	6.9117	10.6597	6.1239	9.8959	7.177	7.3447	8.4086	10.1183	10.4602	4.8987	6.2654
LOH3CR2A	4.6815	3.393	5.445	4.4262	4.5681	4.2801	3.9879	5.3117	5.0788	4.1858	3.6687	3.8666	4.1682	4.0336	1.5562	5.4663	4.4695	4.1625	2.9528	4.6596	4.2424	4.1285	3.709	1.0696	5.1858	5.4286	3.9874	4.4608	4.3936	4.0291	4.5269	4.0859	2.5181	4.2899	5.3004	4.11	5.9419	5.2162	3.774	4.2876	5.3535	3.1995	5.2066	3.2348	4.7176	3.1829	3.7714	4.2547	3.5354
RMI1	8.3073	7.6896	8.2948	8.194	8.944	8.211	9.0074	7.9032	8.8777	9.2162	8.7851	8.8477	9.0149	8.4298	8.9335	8.1207	8.6195	8.3277	8.3918	8.8911	8.3536	9.3415	9.319	9.2715	8.7848	8.5499	8.3017	7.6839	8.4184	8.8986	9.1433	8.8472	9.3645	9.301	9.0087	8.5334	8.1576	8.2583	9.493	8.8726	7.9953	8.9347	9.0167	8.6792	8.8079	8.6142	8.947	8.5923	8.8605
CORO7	10.0941	9.5259	10.5017	10.6446	10.4891	10.7467	9.943	10.4211	10.1946	9.6958	9.735	10.5279	10.7062	10.5001	10.8465	10.3218	9.9504	9.7047	10.1327	10.1478	10.3462	9.4967	9.9899	9.5535	9.6359	9.2399	10.3904	10.1982	9.966	9.7315	10.5096	9.9158	10.0182	9.4479	10.0679	9.9331	10.2233	10.6436	9.1424	9.7936	10.114	10.3386	11.0788	9.7277	8.792	9.9144	9.9793	10.4006	9.835
KLHDC5	10.0057	9.3594	9.8404	9.0881	9.6312	9.5617	9.4517	9.8545	9.1837	8.7651	8.9202	9.68	9.0615	9.2127	9.5791	9.5636	9.0573	9.5743	9.4677	9.5196	9.1231	9.0625	9.2992	9.1386	9.1705	9.715	9.2342	9.5891	9.2108	9.5188	9.3087	9.9089	9.591	8.204	9.1149	8.6548	8.8403	9.2559	8.3716	8.7104	9.174	10.0592	9.4819	8.4726	9.6355	8.6316	8.7508	9.3442	9.297
SFRS9	11.411	11.4245	11.2298	10.861	11.4952	10.8997	11.9909	11.2638	11.2539	11.539	11.5984	11.2138	11.2618	11.3826	11.4341	11.2365	11.2858	11.435	11.6911	11.4621	11.2846	11.8135	11.7589	11.6495	11.286	11.4511	11.4701	11.8604	11.5156	11.1125	11.4303	11.2909	11.7138	11.9277	11.7375	11.378	11.7778	11.4651	11.6089	11.1085	11.2745	12.1657	11.0045	11.4968	11.3901	11.4475	11.5256	11.5378	11.4577
KCNK5	9.3559	9.1599	9.5186	11.0369	9.6719	10.8716	9.7154	10.4646	10.2421	9.0231	10.6095	10.1387	10.9105	9.667	10.5996	10.6848	10.226	8.0952	10.1768	8.2334	10.4982	8.5251	9.7367	8.1071	8.734	10.8496	11.1558	9.2662	10.4324	10.6465	9.4003	10.1197	8.329	8.8152	10.6082	8.8797	8.671	7.8694	9.6728	10.4163	9.5058	9.2393	11.1695	9.8037	10.0857	10.4092	10.0649	9.1425	9.9655
BDNFOS	5.1314	6.2011	4.782	5.0538	4.1706	4.9823	3.3427	6.0264	4.8423	4.8425	4.5764	4.076	4.2431	4.6304	4.5427	5.5241	4.7187	5.2185	4.3222	5.2949	5.7512	4.1015	4.6242	4.5823	5.4336	4.8933	3.026	4.2815	3.7511	6.2411	4.6194	3.5121	3.8936	4.5667	5.5582	5.7019	3.2616	5.78	4.4917	4.5462	5.3139	3.9786	5.3171	1.9315	4.3813	4.4907	3.6369	4.0757	4.3814
KCNK7	2.5449	4.1551	2.3558	1.0558	5.0442	2.6767	2.3508	2.4396	1.8301	4.0497	3.1113	1.4914	2.4205	3.7336	2.0375	2.9286	2.2769	4.9963	3.4448	4.0535	2.5098	3.6904	2.6586	4.0343	3.4668	1.964	1.5148	2.4033	2.4578	1.722	4.7479	1.6466	5.4909	4.5018	2.2333	5.1168	4.0107	4.6699	2.8758	2.7551	3.038	1.6072	2.698	3.4163	5.4906	3.9379	4.1461	2.734	1.1225
CRY1	8.5849	8.5436	8.3595	8.9343	8.4595	8.4942	9.3578	8.4603	8.8433	9.0071	8.4781	9.0486	8.5755	8.4091	8.8702	8.3269	8.5509	8.74	8.9168	8.6258	8.7045	9.0211	8.7562	9.3095	8.3612	8.7784	9.5344	8.2934	8.2774	8.2263	8.2369	8.459	9.0932	8.7924	9.0036	8.9677	9.4054	8.3377	8.3577	8.5744	8.3841	9.4096	8.5343	8.8388	8.5279	8.5378	8.0317	8.636	9.3859
CRY2	9.5656	8.7039	8.9857	9.5419	9.4603	9.424	8.6689	8.0246	9.1266	9.0589	8.4405	8.7942	8.9079	9.2409	8.2505	9.3502	8.8292	8.977	8.9261	8.7296	9.0472	8.3149	8.6903	8.1524	8.8005	8.2783	9.1486	8.9036	8.8203	8.8881	8.7516	8.276	7.9027	8.4536	9.2127	8.4874	8.7545	9.324	8.1345	8.9622	9.3883	8.5731	9.1354	8.7272	9.2946	8.9791	8.7077	8.3638	8.2789
C9orf140	10.0051	10.5106	10.6755	9.7739	11.4854	10.0638	10.8385	10.1127	9.9525	10.3185	10.7248	10.2842	11.3202	11.2195	11.1456	10.3545	11.0753	10.8395	10.2801	10.8806	9.6136	11.1519	11.4827	12.0499	10.4388	11.3379	11.2272	10.1939	11.9527	11.1065	10.8052	11.3421	11.0799	10.2645	10.1316	10.8549	11.3312	11.1069	11.8214	9.349	10.283	11.1526	10.4317	10.7485	12.0303	11.1692	11.5521	11.1847	10.2795
C9orf142	8.8391	8.9773	9.1074	8.1481	9.6116	9.1481	9.3869	9.411	8.2792	8.4131	8.9187	8.5212	9.0186	9.4004	8.3906	8.9353	9.1807	9.287	9.3554	9.3988	8.3686	9.5231	9.4463	10.2419	9.6002	9.9455	9.1627	9.2398	8.8435	9.5218	9.0366	8.9719	10.2824	9.684	9.0087	9.2742	8.5639	9.5048	9.8251	8.5401	8.5566	8.9347	8.501	8.9325	8.3489	8.6101	9.1079	9.3048	8.314
GLTP	9.3149	9.5087	8.6556	9.4658	9.4829	9.7376	9.4293	9.4651	9.1953	10.1045	8.9941	9.4694	9.6854	9.8674	10.1482	9.5828	9.803	9.7722	9.8964	9.0435	9.9936	9.0882	10.0279	9.8723	9.463	9.2579	9.1423	10.0559	9.3734	8.9044	9.3524	9.2249	9.4567	9.323	10.1517	9.9306	10.0974	9.94	9.6969	10.5134	9.0409	9.1723	9.7628	9.6315	9.2235	9.6378	9.5016	9.9343	9.3616
NACC2	6.3617	4.9531	5.3266	5.7368	6.5789	6.9456	6.0578	5.7427	5.5013	7.1062	3.7798	6.5452	6.6847	5.7019	6.4776	5.8768	5.3542	4.7336	6.616	5.8308	6.2093	5.0473	5.2371	6.4654	4.9243	5.76	5.9896	6.4035	6.3484	6.1521	5.5485	6.5608	5.5504	5.9642	4.7253	5.2767	5.1076	5.4859	4.4681	5.7213	5.3535	5.0767	4.9279	6.5798	5.8976	6.0608	6.3574	5.9289	5.0349
ACOT11	9.7439	10.0175	10.0373	9.1708	9.3921	8.4376	9.0675	9.7937	8.8816	9.1674	9.2677	9.1152	10.2876	9.7564	9.9069	9.9106	9.735	9.4792	10.8789	9.4336	10.131	9.1454	9.7271	9.6755	9.6204	9.008	9.6836	10.4459	9.4903	8.2306	9.3985	10.0847	9.4461	9.0867	8.4948	9.5606	8.7995	8.9931	9.4559	10.0382	9.597	8.2196	9.3055	9.0141	9.8776	10.3687	9.7545	8.6943	9.1433
ACOT13	9.5931	9.5259	8.3612	9.2703	9.2364	9.4665	9.1938	10.0488	10.2792	9.9273	9.2194	9.5189	9.9701	9.8043	10.1154	9.3169	9.9528	10.0967	8.8917	9.9733	9.5993	10.3563	9.2059	10.2606	9.6361	9.3909	9.0946	8.9639	9.9191	9.2319	10.0731	9.1712	10.1373	10.1981	10.2746	8.992	9.6597	9.8748	11.9174	10.3705	10.0021	9.9269	9.3477	9.3853	9.9605	10.1807	9.9072	10.3033	9.4763
VPS13A	10.0326	9.7372	9.2492	8.992	9.5962	8.7047	9.3946	10.2376	8.929	9.9554	9.4437	10.0988	9.359	9.8053	9.9193	9.5365	9.2161	9.7053	9.6595	8.9977	9.5186	8.6958	9.4701	10.054	8.4385	7.7235	9.3967	8.9279	9.1602	10.7557	10.5415	10.4522	9.1006	8.5922	8.8119	9.4807	8.9212	9.5555	9.2035	10.2813	8.4327	9.6889	9.3066	9.6361	9.3884	9.5106	8.947	9.1353	9.5837
LOC100128788	3.1271	3.0551	1.9053	2.5497	0.9467	1.4844	3.2802	2.5796	2.9662	2.9169	2.4815	2.2089	2.5333	2.5658	2.0375	2.1787	1.7672	1.963	3.1112	1.8483	2.3974	2.8901	1.7721	4.2992	1.932	1.7731	2.2373	2.0011	2.6579	2.9095	3.6381	2.8151	3.5698	3.0136	1.5115	2.3411	1.6598	2.8306	3.3937	2.4523	2.704	2.9925	2.3196	2.5966	1.4731	2.4351	1.0089	2.734	1.4676
VPS13C	10.9807	10.2014	9.8851	9.9192	10.3762	9.9751	10.4293	9.5685	10.2344	10.6568	10.1071	10.1537	10.4483	10.8466	9.9042	9.8404	10.0881	10.5526	9.7444	10.2178	9.8615	9.8016	10.1316	9.3861	9.9385	9.285	10.2345	10.2448	10.1134	10.7082	10.1805	10.5769	8.6217	8.1102	9.037	9.9986	10.1916	10.956	9.3763	10.7062	10.2622	10.5136	10.4698	10.1546	10.659	9.6191	9.8379	10.5885	10.182
VPS13B	9.7067	9.978	9.1481	9.8356	8.9723	9.0352	8.6851	9.5548	9.0557	8.792	10.2247	9.073	8.9941	8.9564	8.6989	9.0393	9.4543	9.5587	8.6016	9.1508	9.1472	8.9851	9.5862	8.6573	8.465	7.9378	8.6935	7.9647	9.418	9.5545	9.1637	9.5704	7.9448	8.528	8.3398	9.653	8.9083	9.0945	8.5989	8.9133	9.3588	9.5666	9.1683	9.2561	10.1716	9.0785	8.5235	9.1767	8.884
BEX4	6.8409	4.2689	5.3017	8.025	7.7466	8.8282	6.9122	5.482	6.5718	5.6	3.7798	7.2505	8.4044	6.7387	6.8274	9.4948	6.5661	6.0804	6.4553	5.8634	7.0402	6.1515	6.4428	5.834	5.5252	7.283	5.745	4.1482	7.0235	6.1443	4.061	6.3255	4.7037	6.1005	7.9841	6.1202	5.2163	6.4362	6.0325	7.3113	6.1671	5.303	5.4729	6.4118	4.668	5.9365	6.1673	7.7231	7.6603
UBAP2	10.6189	10.7302	10.2167	10.3085	10.3322	9.9206	9.7991	10.69	10.5559	10.2523	10.3054	10.4043	10.7263	10.4286	10.5191	10.7372	10.1866	10.308	10.0831	10.3922	10.2837	9.9017	10.6413	10.3121	10.1252	9.0287	10.1227	9.8747	10.5289	10.8741	10.6295	10.6097	10.2514	9.761	9.4042	10.3263	10.2994	10.4942	9.8641	11.0283	10.4785	10.555	10.5769	10.6997	10.585	10.9539	10.6951	10.3852	9.35
TXLNG	7.4912	8.3567	8.9719	8.2436	8.7464	8.1867	8.7672	8.3788	9.4343	8.5232	9.105	7.9077	8.5167	7.1792	9.432	8.1092	7.814	7.3601	8.3821	9.0809	8.1279	7.8629	8.297	7.4884	7.6791	7.6559	8.0179	7.6839	8.921	8.9295	8.9126	8.5244	8.0719	7.0327	8.103	8.0391	4.3532	7.724	8.3296	7.4809	8.6093	8.5449	8.6356	9.3418	8.4513	8.1321	8.0703	7.9445	7.9208
NUP160	10.1794	9.787	10.1239	10.5766	10.3986	10.0114	10.6928	9.1255	10.3854	10.482	10.6798	10.0311	10.3919	9.9179	9.9274	10.1845	10.3507	10.245	10.2024	10.3954	10.1551	10.9041	10.3735	10.6031	10.3307	10.4107	10.8274	9.7673	10.5173	10.2873	10.3847	10.8091	10.5533	10.7221	11.1163	10.1662	10.222	10.039	10.7886	10.0081	10.1728	10.975	10.7736	10.5155	10.9834	10.4072	10.2816	9.4188	10.6382
ELTD1	7.3271	5.1442	6.9123	7.9035	8.0515	8.7445	7.9487	5.7575	7.7948	6.894	7.9693	8.5406	6.9767	6.9898	6.9274	8.763	7.8171	5.9512	6.7486	8.2313	7.902	7.8486	7.4223	7.8219	7.0633	7.7366	7.4254	4.2493	8.0627	7.4156	6.5264	6.1705	7.6846	7.5541	9.352	7.5729	7.0169	6.0379	7.3174	7.4337	7.5226	7.5233	8.5594	7.5912	7.0968	7.2856	8.1078	8.0982	8.9678
N4BP3	7.2189	6.2537	4.6844	5.9021	7.0868	6.4701	5.4445	6.1658	5.0788	6.1912	4.2735	6.2853	5.7579	5.6498	4.8162	6.5819	5.3542	6.2084	5.8489	6.0543	6.502	5.6041	6.4428	7.3495	6.9221	5.7728	5.5867	4.313	6.0345	6.022	4.2336	4.6111	6.7656	6.9213	6.0598	5.3401	8.4965	6.0491	4.0287	6.1426	6.0519	6.8117	5.1469	6.605	5.0624	5.8005	6.7319	6.2514	6.102
CRYM	7.9003	7.2442	6.5067	6.8965	6.8694	6.935	7.8237	6.0622	7.392	5.525	5.3661	6.6268	5.8259	9.3964	6.5511	5.266	6.0104	8.2881	6.1613	5.1744	7.7241	7.8486	6.9166	8.2545	6.59	6.7401	5.053	7.7743	5.7136	7.6261	8.0136	6.715	7.0074	8.8991	7.4888	9.1573	7.5574	7.7447	7.1927	7.9743	8.0402	5.178	6.0306	5.7884	6.5516	8.716	8.2051	6.7375	6.4804
TMEM163	4.4775	2.219	2.6986	5.0603	4.5681	5.2596	2.9381	2.4396	1.8301	3.2001	2.4815	4.1503	2.4205	6.0884	1.352	4.4116	4.156	4.1231	3.8565	5.0287	4.0327	4.1285	3.4144	5.6724	3.0427	5.2928	4.7879	3.0519	3.9734	2.5803	3.0373	5.2319	3.6261	4.3846	4.7749	2.639	4.1042	6.9034	3.658	6.5881	3.2458	3.1338	2.4571	2.6936	1.2216	3.9721	1.8201	4.7551	4.3521
TMEM165	10.7684	10.491	10.1512	10.5002	10.411	10.5992	11.346	10.4349	10.9487	11.2795	10.8614	10.5333	10.6638	10.7244	10.3189	10.3066	10.8969	11.5398	10.6919	11.2627	10.3541	11.8909	10.7955	12.2724	11.2874	11.8974	11.1593	10.33	10.3683	10.4248	10.6981	10.6609	11.4653	11.825	11.6428	11.1264	10.6967	10.7512	11.5768	11.4378	10.1049	10.7227	10.4081	11.1892	9.9762	10.4328	9.995	10.8895	11.4004
SULT1A3	9.5827	11.2036	10.7756	10.3881	10.6327	12.2874	9.7475	10.6596	8.7824	11.2824	9.7823	8.3047	9.1239	9.4578	11.0912	9.9008	10.257	9.0594	10.3817	10.9196	10.0489	10.0988	9.7056	11.6333	10.6203	10.453	10.3222	10.2508	10.4086	9.3483	10.4643	10.2164	10.3755	10.3807	10.3876	9.5491	8.5883	10.8909	10.1871	9.8109	9.6991	9.2927	9.633	10.7031	8.208	10.1558	10.8275	9.4877	9.7136
ME2	9.5349	9.3432	10.5034	10.1634	9.6125	9.5846	10.4643	9.2913	9.9513	11.2918	10.1131	9.7955	9.7532	10.3755	10.7834	9.3849	9.8757	10.0118	10.4158	9.8256	9.616	10.1528	9.209	10.8044	10.6333	10.7587	10.4624	11.048	10.5589	5.3248	9.9506	9.3217	10.7255	11.9334	10.144	10.3118	9.7401	9.9994	9.345	10.2701	9.8733	10.0823	8.901	10.8238	10.1559	10.6043	11.07	9.402	10.5101
EVI2A	6.2378	4.3226	4.7225	7.3328	7.5029	8.4392	7.7082	4.3476	5.6798	6.0378	6.1351	7.5055	5.1804	6.896	4.7132	7.2078	6.387	6.3856	6.3717	6.6662	5.8416	7.2839	5.9512	7.1574	5.9575	8.4317	6.5903	4.9556	6.9153	4.8941	4.2657	5.4468	5.2069	7.5198	6.7962	7.5328	6.3763	4.3834	7.4969	7.0373	4.7935	5.4588	5.1265	6.835	4.3287	5.8287	5.7179	7.2037	7.4286
EVI2B	7.4951	6.4107	5.9078	8.3783	8.4327	8.9434	8.2355	5.3707	6.3712	7.7355	6.114	8.6324	6.7562	8.1895	6.261	8.2517	8.0258	7.6476	7.4397	7.5764	7.0023	7.1645	6.9842	6.8072	6.1739	7.8037	7.5402	6.0675	7.897	5.5772	5.7438	6.3571	6.5201	7.185	6.9336	7.793	7.4003	5.5023	6.9243	9.9964	5.5228	7.0217	6.5517	8.2314	4.8567	7.1429	7.5761	8.3288	7.6519
FOXN2	8.6849	8.9327	9.3098	9.1037	9.0013	9.3672	9.6906	9.1039	9.2488	9.4023	9.6499	9.8567	9.0883	8.5601	9.3859	8.9077	9.245	9.4292	8.7626	9.6807	8.9028	9.828	8.7991	9.7598	9.2306	9.7519	9.598	8.1613	9.0981	9.2558	9.3747	9.392	8.9488	9.0158	9.5863	9.0267	9.1646	8.899	9.8476	9.1063	8.5951	9.0901	9.2522	8.9238	9.8569	8.9069	8.6831	9.0911	9.8247
FOXN3	10.6405	9.5655	9.7398	10.796	10.5495	10.502	9.763	9.5409	10.5379	9.0411	9.7934	10.1537	9.7452	10.4804	9.7586	10.1878	9.902	9.873	9.9011	9.1275	10.1306	9.3757	10.493	8.7724	9.9742	9.1902	9.7899	9.559	9.6322	10.457	9.6145	9.7225	8.2683	9.67	9.9031	10.3151	9.902	10.2341	8.7232	10.3279	10.1455	8.8347	10.6031	9.6625	10.5509	10.1315	10.3576	10.3894	10.1951
NICN1	8.2518	8.3332	8.2679	7.971	8.0701	7.8346	7.1082	8.3767	7.389	6.175	7.8482	7.9163	8.5428	8.3091	7.7762	8.4699	8.1334	8.3482	7.9909	7.6772	7.5544	7.4864	7.2952	6.7045	7.2733	7.9799	7.5683	6.8788	7.6025	7.7487	8.4201	6.389	6.2867	7.1269	7.5928	7.6481	6.6411	8.3019	7.8685	7.0856	7.5018	7.411	7.96	6.1464	6.9128	7.9055	7.5344	7.6045	7.0743
WDR1	13.2532	12.8423	12.7368	12.9376	12.6669	13.2138	12.8421	13.3521	12.6783	13.1183	13.1385	13.3737	13.8569	13.1041	13.5063	13.2074	12.9185	12.76	13.3558	13.0926	13.4436	13.3105	12.9247	12.4385	12.8698	13.373	12.5742	13.4004	13.237	12.9431	12.6799	13.4445	13.0496	13.0421	13.3599	12.4228	12.1578	12.684	12.4207	12.9693	13.0964	12.6025	12.7066	13.0556	13.1186	13.369	12.9918	13.2684	12.9712
COL14A1	11.0769	7.1208	9.2295	10.4381	10.1476	11.0698	9.9481	6.9582	10.3158	7.7355	6.7949	10.1686	7.8123	9.9824	8.3292	10.5765	8.4593	4.9963	9.5779	9.3198	10.548	7.9158	9.059	7.9135	8.5183	8.0288	8.8175	5.3233	9.5946	8.8997	5.8107	8.002	7.4076	8.4913	9.2515	7.0541	7.5366	7.0325	8.6454	7.4705	10.3446	7.7867	9.8371	8.4811	7.821	9.2854	10.0642	9.8324	9.61
ZNF799	7.9463	7.8852	7.5577	7.3757	7.8401	7.1872	8.2331	7.6487	8.0778	7.9562	7.5929	7.5584	7.4013	7.2911	7.2698	7.3932	7.4476	7.7221	7.5476	8.2209	7.4941	8.2228	7.6441	7.7575	7.6591	8.2648	7.9936	7.0095	7.226	8.1485	7.6704	7.828	7.2191	8.2487	8.181	8.29	7.0758	7.3976	8.8459	7.1191	8.2234	7.3166	6.6906	7.8099	8.343	7.6812	7.2703	7.4239	8.2652
GNA14	6.9005	6.3731	4.0695	7.086	6.6338	6.9613	6.0689	6.0741	5.1147	6.2232	5.4013	5.3364	6.051	7.6982	5.9973	5.2155	6.6235	6.699	6.5344	6.9351	6.3518	6.2931	6.3173	6.6582	6.4443	5.8833	5.9175	6.6077	7.0637	7.8414	6.2888	7.2574	6.4976	6.0533	7.1558	6.4714	8.6614	7.8943	6.2683	8.4507	7.4821	7.2904	7.8426	7.0655	7.2049	8.3876	7.6213	6.2514	5.8456
GNA15	7.0968	9.4421	6.7284	7.4488	8.0889	8.1507	7.4281	7.4021	5.7838	8.9533	5.4186	7.7678	5.8802	8.2226	7.1047	7.4489	7.3318	8.6352	7.6863	8.433	6.8977	8.7053	7.7961	8.4621	7.8244	7.5593	6.6888	8.3285	8.1689	5.1334	6.6102	5.0114	9.3129	7.2783	7.4999	9.7072	8.9067	9.7362	6.8536	8.584	6.7986	10.0324	5.7916	10.6507	4.5362	8.0821	6.8185	7.8522	6.8029
GNA12	10.2686	9.0388	10.6615	10.3633	10.3348	10.7454	10.4742	9.9382	10.6013	10.1695	9.0297	10.8184	10.3002	9.9003	9.8579	10.1134	10.4577	9.7481	10.5551	9.8717	10.7078	9.6683	10.2207	9.9481	9.9403	10.5975	10.4931	10.0989	10.7255	10.1481	9.5685	9.6844	9.9243	9.2806	10.0652	9.5717	10.1896	9.0769	9.4674	10.0134	10.0655	9.6328	10.2415	10.1867	9.891	9.9268	9.8065	9.9492	10.2449
GNA13	10.4536	10.7456	10.6369	10.8173	10.5379	10.7801	10.8553	10.1011	10.727	11.4241	10.7467	10.9805	10.3195	10.2615	10.5549	10.4747	10.8477	10.3746	10.6766	10.7874	10.5781	10.3126	10.5415	10.23	10.3167	10.2021	10.699	10.1461	10.4815	10.4526	10.5444	10.2795	10.2781	10.7308	10.7339	10.6728	10.4106	10.0898	10.5307	11.0371	10.1335	10.2618	10.3486	11.1186	10.5332	10.8234	10.3419	10.7787	11.1319
GRIN2D	9.8175	10.2975	10.4313	9.3762	9.4315	9.4967	8.4303	9.7509	9.7318	8.5006	8.2265	10.1224	9.4271	9.9947	10.0857	9.3177	8.3077	10.332	10.0351	9.4236	10.147	8.657	9.4642	9.7339	7.0013	4.1639	8.7712	10.4516	9.3374	5.3521	9.3355	6.8321	8.7697	8.4353	7.137	10.0619	10.4929	10.8011	8.3248	9.6225	4.9989	9.7717	7.9455	9.8273	5.4025	10.322	9.8989	5.9422	9.3316
GNA11	9.2465	9.5515	9.0783	10.0889	9.1826	9.8493	9.6152	9.114	9.3856	9.6533	8.4719	9.6567	10.3259	9.2261	10.6122	9.5745	9.469	8.9825	10.1796	9.2341	10.3222	9.0846	9.7521	9.2919	8.8864	9.5207	9.6831	9.7189	9.8239	9.3788	8.638	9.8841	9.6491	8.5588	9.1016	9.8274	9.0176	9.4711	8.9217	10.639	9.099	9.7333	8.869	10.0486	9.8254	10.1794	10.1958	8.3589	9.2697
NOL9	7.3529	6.8184	7.951	7.4035	7.8917	7.2902	6.9486	7.4846	7.5772	8.0394	6.9396	7.3011	7.8123	7.1231	7.431	6.9697	7.4594	7.2726	7.1872	6.2803	7.5278	6.8405	7.3344	7.7684	7.5945	6.6033	7.7034	7.2316	7.6228	6.8332	7.6583	7.1888	6.9312	6.9577	7.1082	6.9961	7.586	7.1818	6.4965	6.8582	7.0912	7.7651	8.1469	7.6468	7.4772	7.6205	7.4271	5.8881	7.0536
PRKAR1A	11.9109	11.6643	11.6516	11.7152	11.5854	11.663	11.9306	11.3428	12.0052	11.8766	11.9909	12.2941	11.5587	11.8255	11.224	11.9275	11.7395	11.6828	11.3244	11.6267	12.1783	11.3656	11.1974	11.2959	11.6621	10.7914	11.4571	11.6272	11.6112	11.804	11.8161	11.5762	11.7247	11.6929	11.6071	11.619	11.7054	12.308	11.3536	12.2674	11.8083	12.0142	11.7139	11.9543	11.5338	11.6338	11.5308	12.0771	11.8032
IFFO1	7.5482	4.7719	5.7694	7.6168	7.6666	8.0661	7.5196	6.0976	6.0665	4.93	4.7808	6.5312	5.6865	6.9616	5.7802	7.6492	6.7187	5.9285	7.0714	6.3737	6.7681	6.2931	6.6303	5.9281	5.6916	6.3532	6.4024	6.0767	6.9538	6.2714	5.0727	6.3695	5.2789	5.7199	6.3491	5.4206	6.7023	5.6413	5.3443	4.7989	6.6602	6.4491	5.5821	5.9044	6.144	5.7717	6.7455	7.6107	7.0536
ZFP64	9.4407	8.311	9.4982	9.4702	9.2784	9.1953	9.8465	9.5738	9.9753	8.8289	9.5524	9.8189	10.2423	8.9707	9.428	8.7934	9.7468	8.7659	9.2781	9.4336	9.4673	9.4904	9.7497	8.6865	9.5059	9.7616	9.4978	9.098	9.4862	10.1984	9.5677	9.2679	8.7156	9.0034	9.3231	8.7119	9.6284	8.7952	9.2593	8.717	9.7768	9.0672	9.6128	8.7229	9.6063	9.314	8.8105	9.4518	9.4297
IFFO2	9.3127	9.1709	9.9294	9.7186	9.8629	9.2854	9.1857	9.9342	10.236	9.2398	6.9634	9.5888	9.4489	9.304	9.5269	9.2976	9.6309	8.0875	10.1841	9.2537	9.5136	9.6379	9.8937	9.3133	9.4907	9.0446	9.5701	9.1414	10.3647	10.0123	9.359	9.2385	7.5957	6.5652	8.2083	7.9436	8.198	8.7753	8.0707	7.7783	10.3739	9.629	10.6841	9.302	9.3487	8.7248	9.1952	9.3125	9.2377
PRKAR1B	9.2488	9.1073	9.111	9.1862	9.3478	9.5719	9.1945	9.5215	9.8174	8.7947	8.9472	8.937	9.5386	8.786	8.8327	9.2628	10.1071	9.2508	9.9293	8.0545	9.1911	8.7257	9.0017	9.1358	9.3223	10.6131	9.298	8.7279	10.0103	10.3005	8.8583	8.7801	9.206	9.9482	10.0558	8.8991	9.2374	8.0796	9.437	9.0793	8.8994	8.8604	9.1494	8.4675	9.0053	9.3823	9.5675	7.9675	8.7816
MFGE8	10.4467	8.483	9.2229	11.5971	11.6722	11.5671	10.4336	9.8258	10.323	9.7388	8.4822	10.5767	9.0258	10.5317	9.38	10.7505	10.023	9.6078	10.7009	10.2474	10.9115	10.055	10.1948	9.7312	10.1778	10.5494	9.526	8.1764	10.4307	9.7825	8.1662	9.6943	9.5259	10.2922	11.4966	9.33	10.2561	8.5447	10.2247	9.6977	10.5557	10.6798	9.8189	10.1218	9.104	9.9285	10.9951	11.5693	11.9461
SH2B1	10.3849	10.3076	10.1694	10.068	9.6637	10.8857	9.5809	10.7338	9.7975	8.9341	9.1728	9.4339	10.6807	10.2557	10.0166	10.236	9.9258	10.2013	9.9912	9.4658	10.1675	9.5168	9.89	9.3754	9.6327	9.1193	10.0301	9.6003	9.9042	10.3123	9.7711	9.7837	9.5777	9.2703	9.414	9.9151	9.837	10.0327	9.743	9.3935	10.0552	9.5343	10.485	9.1848	8.975	9.6622	9.7147	9.5266	9.3629
IL6ST	8.5274	7.8399	7.1329	8.9904	8.8471	9.0585	8.3166	6.5277	7.637	8.4609	7.0982	8.97	7.8885	8.0658	8.8376	8.2029	7.6055	7.0903	7.8271	8.2744	8.6381	8.086	8.0695	7.8735	8.0557	7.563	8.0385	6.4679	8.4063	8.111	7.0121	8.9409	5.943	7.3813	8.1103	7.9161	8.6478	8.146	7.3317	8.677	8.4968	8.6647	8.6607	8.6417	8.4142	8.5421	7.5452	7.6437	8.2816
SBF1	11.3983	11.4409	11.6031	11.3725	11.5893	11.1533	10.5551	11.7275	10.2968	10.8095	9.9443	10.7411	12.0123	11.5288	11.7108	11.4111	11.51	10.7489	11.4493	11.5064	11.2844	10.9649	11.1858	10.2366	10.963	10.7664	10.8691	11.6481	11.3181	11.106	10.6638	12.2125	11.0896	10.6935	9.9232	10.5145	10.5876	11.3653	9.4336	10.8405	11.0283	10.8593	11.172	11.3288	10.6689	10.9986	11.2357	10.3133	10.1139
SBF2	9.7559	9.9184	9.6054	9.9362	9.3561	9.4493	8.8507	9.3798	9.5978	9.5202	9.2763	9.4981	9.5542	9.5936	9.7569	9.5587	9.399	9.9044	8.8356	9.2148	9.9326	9.378	9.4223	8.6646	9.548	8.6336	9.4203	9.1951	9.4912	9.6832	9.4214	9.742	8.5462	9.041	9.2666	9.6542	9.0073	9.7966	8.7534	9.7841	9.5763	9.1933	9.8928	9.5419	10.1208	9.6653	9.364	9.3212	9.0195
PCNT	9.4072	10.1363	9.4551	9.4017	8.6531	9.1998	8.9533	9.5323	8.9252	9.4248	8.432	9.4434	10.1695	9.4883	10.0597	9.0985	8.6125	8.692	8.9578	8.8699	9.4533	8.9494	8.4202	8.7468	9.2209	8.228	9.3523	8.9531	9.8452	9.6387	8.9977	10.381	8.7634	8.3263	7.7185	9.7613	9.0176	9.3055	7.8473	8.0769	9.3504	10.0893	9.2963	9.5777	10.1172	9.7904	9.5325	9.2361	7.7058
SAR1A	10.6171	10.961	10.4855	10.8276	11.0222	10.8323	10.8008	10.5895	10.8251	11.3115	10.5357	10.768	10.3854	10.671	10.0868	10.8834	10.71	10.8745	10.4612	10.8561	10.6735	11.2609	10.614	11.4013	10.5287	10.7253	10.5697	10.5236	10.6629	10.4447	11.0734	10.547	11.2051	11.3954	10.8024	10.7078	10.6878	10.8264	11.2578	11.2198	10.459	10.6988	11.0122	11.0042	10.8129	10.5878	10.7533	10.9592	11.1281
DBN1	10.8314	8.0574	10.0094	9.4211	10.6248	10.4953	9.4421	8.2744	8.901	9.4689	8.9576	8.937	8.3146	10.0197	7.8136	9.8693	8.2221	8.022	9.4098	8.561	9.8192	10.0893	9.0733	8.9089	11.1049	8.3907	8.2499	8.6819	9.0611	8.4561	8.8948	8.9367	8.5083	11.2057	9.5749	8.1166	10.3723	8.1869	9.0976	6.9653	11.3039	8.3287	8.1443	9.7061	9.9774	9.2956	9.6398	11.0827	10.0352
SAR1B	8.73	8.3308	8.4416	8.9151	9.5353	9.623	9.0046	8.5027	8.6194	10.1849	9.2677	8.6192	8.8313	8.9529	9.4026	8.8984	9.4394	8.8693	8.9434	9.6128	8.8397	10.3136	9.1948	10.7106	9.1805	10.0446	9.0082	8.7668	9.0433	8.8741	8.9564	9.0279	9.891	10.6652	9.5923	9.3274	9.2387	9.0313	10.9171	9.7828	8.7367	8.4195	8.2686	8.869	8.6155	9.1248	9.0332	9.3252	9.6284
TPPP	8.2625	9.7763	7.8686	9.3679	6.817	8.5983	5.101	6.4567	8.3674	7.9751	2.9303	4.1503	4.1328	5.5587	7.625	6.9948	9.1047	7.08	5.0208	4.8232	6.8071	6.7328	7.7155	7.3495	6.8231	2.5449	7.7162	3.26	6.9491	8.4178	9.8855	6.7296	9.0371	5.7078	8.2484	9.3924	9.2008	6.8973	5.47	7.6511	6.7137	8.1635	9.2271	7.1787	7	5.0744	7.2845	6.97	6.2764
OGDH	11.9996	12.0811	11.9066	11.8342	11.3814	11.9745	11.4031	11.397	11.5837	12.0873	10.8771	12.2791	11.7621	11.9302	12.66	12.0581	12.3194	11.8017	12.227	11.0503	12.7263	11.043	11.7454	11.4191	11.9444	11.8002	11.5336	12.7756	12.206	11.9506	11.4444	12.1997	11.6759	11.5407	11.5711	11.6572	11.33	11.4349	10.8965	12.2573	11.7233	11.4478	11.5596	11.6473	11.8516	11.9223	11.8734	11.2538	11.7418
SIN3A	10.5198	10.0848	9.6903	10.1102	10.0417	10.1039	10.3352	10.2507	10.5592	10.3641	10.4584	9.9893	10.5895	10.4273	9.9274	10.0312	10.2032	10.4468	10.1616	10.1082	9.6969	10.0012	10.1828	9.7515	10.0598	9.2928	10.0007	9.713	10.4586	10.4977	9.9993	10.3768	10.2037	9.6198	9.8346	10.0461	10.4192	10.7614	9.6709	10.2761	10.2918	10.872	10.8288	10.7478	10.4491	10.858	10.4346	10.6235	9.9467
ADD1	12.1314	11.3773	11.5702	12.4733	11.6213	12.1455	11.5615	11.7829	11.4935	11.755	11.551	12.1264	12.6563	12.2612	11.6809	12.0446	11.783	11.9527	12.0261	11.7163	12.1174	11.5484	11.9172	11.4392	11.8308	11.6066	11.1011	11.5267	11.8088	12.1186	11.7125	11.7001	11.5469	11.3345	11.7426	11.6639	11.5603	11.9788	10.7633	11.9293	12.0629	11.7866	11.8514	11.8322	11.5351	12.046	11.9077	11.8785	11.7514
CDC73	9.4164	9.648	9.8252	9.6563	9.8535	9.5813	9.9155	9.0522	9.8201	10.446	10.2683	9.5561	9.3014	9.3068	8.0475	9.3638	9.4622	9.4533	9.1447	10.28	9.7072	9.9751	9.8588	10.0428	10.6358	9.8152	9.6186	9.713	9.5243	9.3238	9.7885	10.1726	9.883	10.5525	10.0495	9.7092	10.1073	9.7136	9.5192	9.9663	10.2203	9.8182	10.2516	10.2439	9.7766	9.8462	9.667	10.048	10.0222
C11orf35	5.9747	6.6875	4.9449	5.6673	4.3073	6.0186	5.2221	6.5909	4.0941	3.8699	5.0879	4.8343	5.8126	5.9128	5.8913	4.2105	5.6078	5.8711	6.1822	5.5702	4.4626	4.6109	5.4319	5.9178	4.8289	5.5213	5.2136	4.59	4.9828	5.5807	4.5708	4.8965	5.5269	5.5005	4.8404	5.3568	5.0659	6.8857	4.9819	5.336	5.9992	4.3793	4.4759	5.0133	3.5833	4.9367	4.4267	5.8718	2.8883
C11orf31	10.0172	9.7211	10.3464	10.1863	10.8309	10.3166	10.9503	9.6739	9.1582	9.9045	10.7278	10.3361	10.2366	10.2085	9.8162	10.4172	10.2794	10.6439	10.7409	10.554	10.0591	11.3517	10.6753	11.073	10.5671	12.2289	11.0079	10.4648	10.1799	10.1245	10.576	9.1858	10.7007	10.7149	11.3829	10.9735	10.1715	10.1551	11.6524	9.6571	10.0131	10.1273	10.0292	9.9672	10.2426	10.0609	10.2119	9.6994	10.4621
C11orf30	8.3528	7.725	8.0098	8.5208	8.4538	7.9157	8.2766	7.8864	8.0755	8.0836	7.4862	7.9266	8.2208	8.1243	8.6551	7.9537	8.0755	8.4484	7.7807	7.6837	8.1279	8.1197	8.3557	7.9364	7.809	7.537	8.4081	7.2357	7.9432	8.1269	8.0942	8.6226	7.7746	8.6988	7.9028	8.1406	8.3249	8.4803	7.5137	8.1917	7.9564	8.8968	7.8458	8.4554	8.4981	8.4267	8.0429	7.0336	7.7887
R3HDM1	9.5803	9.4329	10.265	9.9232	9.8998	8.8992	10.0762	9.4203	10.2232	9.941	10.0534	9.6039	9.7452	9.5428	9.5421	9.5594	9.4904	9.3588	9.3564	9.8988	9.2829	9.5114	9.5716	9.5228	9.5692	9.839	10.0172	9.5483	10.1799	10.1544	9.3126	10.4174	9.3043	9.8548	9.1364	9.736	9.3705	9.4183	9.3368	9.2127	9.9182	9.3895	10.0285	9.5002	10.5198	9.7048	9.7303	9.8071	9.5422
UPP1	8.2396	8.1752	8.5852	8.3187	8.4728	9.4002	8.7294	8.5289	8.0824	9.1657	6.6633	8.891	8.338	7.769	8.331	8.4264	9.3055	7.9922	9.3091	8.2272	8.7236	8.5848	8.0565	9.0812	7.4951	10.2303	8.9696	9.0392	9.2028	8.3551	8.3906	8.141	9.799	10.7667	9.1669	8.4205	9.2271	8.1118	8.0129	9.2571	7.0549	7.4374	6.4065	8.5938	6.7551	7.7953	8.5857	8.1651	8.93
LOC100134713	4.6832	4.9891	4.7602	4.0579	4.2192	4.5804	3.9888	4.7845	4.777	3.8189	3.9799	4.0363	4.8303	4.4945	4.6707	4.1509	4.7786	4.8347	4.1774	4.5035	3.7419	3.2812	4.1239	4.173	3.9909	4.2053	3.7431	3.7037	4.3075	4.779	4.3283	3.7865	3.6267	4.0027	4.5083	4.8814	4.7794	3.9787	4.3965	4.1905	4.2353	3.938	4.4897	2.7862	4.0032	3.9386	3.0156	3.973	3.8617
LMBRD2	7.563	7.4331	6.4398	7.6008	7.0316	7.8012	6.5113	6.3532	6.793	7.5588	7.7307	8.1339	7.4737	6.1397	8.5304	6.9948	7.1237	6.4823	6.9665	7.4955	7.9869	6.8289	7.317	7.5362	7.4157	7.6173	6.6359	5.8271	7.5012	7.5277	7.2396	7.8347	5.741	7.581	7.728	7.3184	5.9419	7.1665	7.3078	7.6044	7.5392	6.5407	8.5266	7.569	7.9893	7.5374	6.9543	5.649	7.0147
ZFP62	9.8692	8.9857	9.0747	8.801	8.8731	8.6985	8.1677	9.2182	8.9503	9.5873	8.7151	8.8896	9.0906	9.2482	9.2917	9.6469	8.7493	9.1757	8.6099	9.1552	9.0425	8.9614	8.777	8.9415	9.0971	8.7832	8.5145	8.4199	9.111	10.5671	9.0167	10.1775	8.0282	8.2654	7.9222	8.8743	9.8598	9.7911	9.1401	8.7938	9.9458	9.3592	8.4171	8.7889	9.6444	9.3015	9.0149	9.5519	8.875
RPL13AP20	6.0186	5.9468	5.6163	5.2358	6.2935	6.1152	6.0127	5.6662	6.0938	5.4727	6.3485	4.8842	4.8292	5.5587	4.8359	5.6549	6.1439	6.7322	6.348	5.7401	5.5313	5.8416	5.6518	6.2531	5.9853	6.9179	5.745	6.359	5.4013	6.9088	5.3677	5.6026	6.3382	6.4532	6.0498	6.5805	5.2371	5.8846	7.145	5.5743	6.0883	6.0282	4.7786	6.0762	5.5601	5.81	6.0062	6.007	6.6336
SRFBP1	8.2873	7.8582	8.2401	7.7311	8.4481	8.0853	8.2502	8.1479	8.4488	8.3674	9.0849	8.3253	7.3975	7.5545	8.3327	8.079	8.0178	8.1576	7.9371	8.8885	8.3593	8.8076	7.9477	7.8428	8.3417	8.6764	8.0754	7.7019	8.1231	8.5768	8.1142	8.5216	7.7431	8.8924	8.4754	8.3452	8.5179	6.9398	9.2215	8.3582	8.6077	7.9862	7.91	7.9734	8.8079	8.2826	6.9543	8.0651	8.8347
BCAT2	9.0747	10.4792	9.8872	9.2755	9.9005	9.44	10.0611	8.8985	10.067	10.0239	8.8755	9.1066	8.3707	10.3927	8.9752	9.1543	9.599	10.867	10.4547	9.1308	8.8847	9.4682	9.9553	10.2154	10.1361	9.5638	9.2416	10.5075	9.4968	9.9005	9.7683	10.5064	10.2999	9.4137	9.4697	10.6417	9.9571	9.9871	10.2029	9.6189	9.402	9.9518	8.0443	9.5896	9.9524	9.873	10.3049	10.0672	9.6696
BCAT1	6.1908	2.613	5.8053	8.698	8.5515	8.7062	8.0554	5.9505	6.5392	7.2759	6.5344	7.7003	5.993	6.5715	6.1628	8.1985	6.3787	5.1416	6.9508	6.6724	7.8655	7.5713	6.771	6.8143	6.9646	6.853	6.5044	4.4608	8.408	6.8668	3.7785	6.8366	6.428	7.0946	7.9946	4.9906	7.99	2.9304	5.6926	5.9322	6.6782	6.923	6.7114	7.9041	5.6003	6.3215	7.5568	9.2983	9.1626
LOC283267	7.649	7.051	7.4429	7.6168	7.0519	7.612	7.2403	7.8898	7.5214	7.2056	6.4529	7.636	7.3171	7.4869	7.2589	7.6074	7.5912	6.7387	7.0858	7.0481	7.7472	6.17	7.259	7.1008	6.6374	6.3187	7.3175	6.7467	6.8606	7.3927	6.513	7.7106	6.9479	6.2335	6.9977	6.8512	7.1708	7.2749	5.7645	7.6186	6.8419	6.5216	6.5363	7.0518	6.6442	6.9634	6.8314	7.9997	6.684
MACROD2	6.3447	4.6086	8.94	6.1741	5.0031	5.522	3.7882	5.8572	8.4801	1.7895	4.6108	5.8022	3.3423	4.1381	4.6023	5.6922	4.5005	6.0279	4.6595	5.0287	5.8629	3.8819	5.5807	2.6992	5.8307	5.3792	2.7165	5.442	3.5886	8.0053	6.0511	5.5379	2.2578	4.0798	5.6453	4.8524	7.5281	6.4698	4.5679	5.6859	6.3051	3.7312	6.544	2.1262	6.153	4.6993	3.6013	5.3016	5.8307
MACROD1	8.1903	9.1999	9.0412	8.7567	9.131	9.1458	6.567	7.8209	8.8803	8.2712	8.9984	8.8646	7.3289	8.2285	9.7404	9.6953	8.8155	9.6775	8.3879	6.6601	9.2213	9.5932	8.9047	8.2597	9.219	9.402	9.071	9.4936	8.598	7.1881	8.795	6.8276	9.5534	9.0547	9.4091	9.111	8.3151	9.0564	8.7411	6.9873	8.3127	9.2373	9.1174	7.5432	8.8584	8.5702	9.2466	7.1005	7.4723
MYH7B	10.8117	4.81	7.1747	4.3133	3.8057	3.9005	8.0748	4.8954	5.2501	1.7895	4.9329	1.4914	6.3949	3.8612	6.9637	5.7287	2.6527	1.5521	5.6947	4.3881	4.1758	3.0582	6.8517	2.8164	2.8143	2.7661	3.1778	5.6899	3.8149	5.7099	6.0786	5.8712	3.0165	1.6824	2.9027	1.9653	2.4113	4.2736	3.0698	3.1156	4.1333	3.5912	5.641	4.1216	4.1952	4.07	3.8745	4.9524	3.6068
GBA2	10.5683	10.508	10.2693	10.4083	10.2736	10.2972	10.1622	10.8209	10.1349	10.3433	9.8218	10.4243	10.664	10.4277	10.5317	10.7283	10.2343	10.6828	10.9322	10.3704	10.5139	10.0767	10.6292	10.6478	10.6121	9.9166	10.3658	10.4521	10.152	10.9095	10.4614	11.4589	10.9913	9.5585	9.7525	9.7893	9.8089	10.5383	9.5876	10.8398	10.3879	10.8989	10.315	10.276	9.6943	10.5296	10.1539	10.1951	9.8473
AKAP5	6.4442	6.0299	4.7595	7.7015	6.2236	7.2902	6.7221	4.267	5.9321	5.6479	4.1954	6.7289	6.2865	8.3147	6.0574	5.5365	6.9382	8.3385	7.0224	6.7957	6.5554	6.4675	7.1795	7.9135	7.8012	6.5961	6.6449	6.5361	6.0073	4.798	5.6736	8.2577	8.0229	6.7483	7.064	7.5237	6.9555	8.4926	6.5625	9.5182	4.3588	5.178	4.8552	6.713	6.8132	6.8207	6.4688	6.2621	6.7643
AKAP6	6.5961	4.0946	3.4074	5.4994	6.0925	7.4397	4.3196	6.0136	6.1468	4.1194	6.265	5.2531	4.5894	4.7787	4.3511	4.9117	5.2117	4.9963	4.8288	6.2312	4.6869	4.3714	5.4593	3.9341	5.3795	4.0838	4.0958	3.7018	5.0205	6.6527	6.0695	5.2854	3.2495	3.4226	5.0813	5.2982	6.5773	5.1349	4.8841	5.6859	6.3732	5.404	4.2827	4.6427	5.7267	5.5966	4.8998	7.8019	5.3584
AKAP7	7.9576	5.9638	6.3085	7.5055	5.9804	7.0666	7.8655	6.3035	7.59	7.9514	6.8722	8.8757	8.34	9.4354	7.0759	6.1959	8.4213	8.6105	8.0343	8.6602	7.1352	9.1266	6.9451	7.8702	7.2842	7.0814	7.8266	7.5713	6.8401	6.7586	7.2315	9.0513	6.4516	8.7277	6.6967	9.1543	5.3936	7.5892	10.0467	8.0972	7.0822	3.8175	5.4235	7.9973	8.8362	9.3942	7.1674	6.9237	5.6565
DBNL	11.5299	11.0739	11.3213	11.3482	11.4097	11.8809	11.1422	11.0468	11.2135	11.0413	10.5188	11.6224	11.4228	11.304	11.6035	11.5953	12.0418	11.3845	11.579	11.039	11.7085	11.311	11.4091	11.4958	11.013	12.5902	11.8233	12.1421	11.7324	11.1514	11.2013	11.2713	11.9276	11.2	11.9537	11.4141	11.0394	10.899	11.1874	11.4904	11.1153	11.0873	10.5802	11.1853	10.9681	11.1387	11.1089	10.6678	11.3639
AKAP1	12.3723	12.3304	12.3734	12.4719	11.1416	12.0244	12.4376	12.5485	12.3344	11.9414	12.3466	12.339	12.557	11.851	12.3307	12.5362	12.5496	12.0252	12.4391	12.2049	12.698	11.7483	11.8817	11.6246	11.8058	11.5857	12.4069	12.0387	11.8716	12.2826	11.9365	12.3112	11.683	11.488	11.885	12.0162	11.7078	12.1297	12.083	12.3181	12.0445	11.9286	11.8455	12.2577	12.2162	12.0332	11.8771	11.9363	11.827
AKAP2	8.996	5.6188	8.7225	9.6802	9.3204	9.5668	8.8929	8.638	9.165	7.6752	7.646	9.3053	8.8233	7.7281	7.9424	9.3734	7.8009	5.1021	8.2497	8.7428	9.4267	8.9143	8.4589	5.4051	8.0094	7.6871	8.7674	6.8374	8.6633	8.849	7.0029	8.7771	3.7388	6.5891	9.1519	7.4772	6.7733	6.192	7.5161	7.6397	8.761	7.716	8.4526	8.9969	8.4064	8.6184	8.3078	8.5118	8.7086
ORC1L	7.4912	7.4331	8.3444	7.0035	8.8428	6.4846	8.7774	7.9296	8.3163	9.2535	8.8439	8.0745	9.0149	8.2226	8.901	7.7765	8.4924	7.5653	8.7171	7.3838	7.9224	9.0488	8.9263	8.6865	8.1949	8.5293	8.4824	7.8298	9.152	8.2021	8.0183	8.8327	8.9209	9.4624	7.5327	8.3883	8.4482	6.5187	8.2542	6.2188	6.7652	9.5936	8.2802	9.0585	8.4531	8.4736	8.6562	8.2692	8.5292
C1orf135	6.0505	6.5297	7.5365	5.5501	7.0367	5.7317	7.1598	6.8585	7.1668	7.3646	5.9572	6.4287	6.3183	6.4751	7.1877	6.2302	6.8387	6.07	7.0373	6.1454	6.9584	6.5116	7.1504	7.1237	6.5839	7.0449	7.2662	6.8307	7.6436	6.5967	7.1434	6.6705	7.6477	7.1405	7.1034	6.527	6.8715	5.897	6.6409	4.8317	5.1786	7.5676	6.8173	7.5722	6.7432	6.8714	7.1775	5.8743	6.8478
PIPOX	3.9991	2.219	7.5682	8.4951	4.2543	6.5961	7.1495	10.7347	8.5588	2.5641	3.6687	6.0192	6.6847	3.921	6.7823	8.9559	9.3207	3.0438	7.2049	7.4208	9.511	6.3829	7.1206	3.4449	4.2249	5.4447	9.4854	2.7174	7.3064	7.7698	1.431	7.6327	2.8373	3.5908	8.8672	2.639	3.2689	2.3437	5.9486	3.1156	4.3588	3.0649	7.9715	3.6275	2.8513	2.6189	3.1857	4.1205	6.7565
AKAP8	9.9362	10.0424	9.5677	9.7442	9.8893	9.2802	10.0096	10.252	9.5601	9.6562	9.7709	9.4959	9.9716	9.4456	9.6843	9.6165	9.5076	9.3809	9.5668	9.7041	9.7197	9.3945	9.606	9.4189	9.1296	9.401	9.8238	9.1983	9.7018	10.0633	9.5797	10.2081	9.1792	9.0402	9.3499	10.027	9.7153	9.4428	9.3544	9.0673	9.8991	9.7984	9.0632	9.7147	9.6635	9.6451	9.4524	9.5222	9.6686
AKAP9	10.9783	10.4954	10.0632	10.4676	9.508	9.6056	9.5595	10.8117	10.5539	9.8402	9.6389	10.3204	10.6237	9.9674	11.2926	10.2513	10.4719	10.4997	9.5634	9.3011	10.4519	9.1063	9.6175	9.2233	9.2112	9.1503	9.9356	10.1758	9.8445	11.0468	10.9986	10.4197	9.8539	8.8237	9.645	9.9637	10.5906	10.587	9.3544	10.9197	10.395	10.4764	10.7723	9.9322	10.6053	10.1178	9.5275	9.4068	9.8294
EIF2A	11.0798	11.0322	11.1193	10.9644	11.4065	11.1315	10.501	11.1146	11.1487	11.6182	12.2101	11.1346	10.7972	10.7484	11.6785	11.8077	11.0865	11.7042	10.7631	11.3284	11.8903	11.0926	11.4555	8.6632	12.0092	11.9975	11.1052	11.059	10.9912	11.1914	11.2839	11.4634	11.3893	11.7742	11.2279	11.604	10.6817	11.1182	11.8828	11.6146	11.7569	11.2394	11.2235	11.0084	11.5173	11.0074	11.399	11.5365	11.8103
ZNF416	6.5297	6.7805	6.0787	6.1414	7.1063	6.1338	6.9782	6.3236	7.8384	6.5727	6.6414	6.6465	6.0319	6.1397	5.3153	5.8328	6.284	8.2497	7.2049	7.1307	6.0039	7.0345	7.1306	6.0765	6.6719	7.0449	6.2813	6.0301	6.2356	7.4123	7.0026	6.0597	6.7145	5.0748	6.778	7.4149	6.8241	6.4862	7.2031	6.751	7.2565	6.6623	5.9397	5.8423	6.9282	6.2675	5.5873	6.4696	7.0536
PPIP5K1	8.8421	10.0623	9.1654	9.2967	9.9323	9.182	9.13	9.4075	8.6053	9.0185	9.6128	8.4464	9.599	9.8221	9.224	9.2187	9.3272	9.5193	9.5931	9.6104	9.0817	9.7326	9.5925	9.2259	9.7872	8.6849	9.2923	9.5309	9.2731	9.7482	9.6238	9.7626	8.9181	9.3892	7.9028	9.3507	9.4683	9.1538	8.7286	9.399	9.792	9.7938	9.3202	9.4245	9.4401	9.8736	9.6831	9.1753	9.3343
CCDC117	9.2872	8.8275	9.3649	9.5135	9.5709	9.4069	9.6698	8.9413	9.6975	9.6371	9.5406	9.0224	9.5139	9.3819	8.922	9.2283	10.3729	9.2724	8.9938	9.4181	9.2078	9.7986	9.5298	9.8579	9.394	9.2092	9.2952	8.5311	9.2188	9.6945	9.4821	9.2402	9.5579	9.328	9.7503	9.0695	10.0751	9.197	10.0567	8.8307	9.4315	9.7777	9.7915	9.5601	9.2395	9.5641	9.3295	9.6363	9.6852
PSTK	6.1123	5.9122	4.7225	5.4107	5.5659	5.7195	5.8427	6.0622	5.4031	5.3906	6.1558	5.4453	4.8292	5.8007	5.0024	5.2987	5.8985	5.6928	6.1152	5.6433	4.8237	6.7696	5.917	6.4382	6.7168	6.4759	4.7218	6.4181	5.3873	6.2856	6.5785	3.4521	7.0544	6.2079	5.7851	6.8366	6.3189	5.5023	7.1123	5.3887	5.6502	5.7714	5.5971	5.524	5.6899	5.5745	4.9479	6.2514	6.1625
WSCD1	6.7787	5.7255	6.0933	7.9325	6.2849	7.3511	5.3927	7.4621	4.585	5.9061	5.0922	4.9278	8.2166	6.722	4.6477	6.4858	7.751	2.1315	6.7784	5.8634	7.4525	6.1328	5.9512	4.6851	6.7168	6.6733	7.892	4.5691	6.3699	5.9253	5.6736	6.2734	2.3938	7.7942	8.1741	5.6549	3.9106	3.1114	5.4871	8.9622	4.5797	4.0844	4.2452	2.6936	4.6426	8.0644	8.4377	7.4096	4.7806
TUBE1	7.8738	7.487	7.9268	7.6636	7.7926	7.2609	8.016	7.5794	7.7612	7.0714	8.4084	7.3539	7.265	6.9616	7.8673	8.0953	7.6818	7.6751	8.0685	7.2831	7.7784	8.1756	6.9395	8.3644	8.1008	8.6172	8.1274	8.095	7.8871	7.7313	8.1491	7.7775	8.0921	8.9256	7.4739	7.6291	7.0643	7.7274	7.7796	7.3959	7.5059	6.8885	8.2211	7.6193	7.5162	7.0135	7.7181	7.4798	6.877
PHPT1	9.8669	9.692	9.6253	9.6369	10.2217	10.0729	10.4954	9.6532	9.3726	9.2573	10.1374	9.9685	9.8564	11.0557	9.5644	10.0086	10.576	10.83	11.0248	10.3265	10.0871	10.9476	10.6676	12.05	10.7968	11.3145	9.8987	10.5207	10.1277	10.1941	10.0283	10.8535	11.2756	11.1574	10.3004	10.5729	10.0393	10.4038	12.0527	10.5272	10.0786	9.8208	9.3009	9.428	9.3497	10.3737	10.3587	10.5334	9.7507
SMC1A	12.2564	11.5609	11.8821	11.6046	11.72	11.4726	11.9604	11.8906	12.7784	12.6219	12.0177	11.7388	12.3152	11.1053	12.4677	11.6651	10.9682	10.384	11.6521	12.141	11.6101	10.7379	12.3038	11.0067	10.8342	11.0037	11.6634	11.6299	12.7636	11.7572	12.1185	12.1767	12.314	11.0137	10.9652	11.1535	11.7386	11.291	10.7916	11.4083	11.584	12.7949	11.7618	12.7697	11.752	12.2689	12.139	11.1735	11.5379
RLF	8.7641	8.8551	8.6383	8.9797	9.4717	8.737	8.6725	8.631	9.2254	9.4266	8.6043	8.6794	8.8613	8.7596	8.869	8.6328	8.992	8.9377	8.3975	7.9189	8.8557	9.1171	8.7659	8.6175	8.7009	8.1143	9.051	8.1548	8.8563	8.7854	9.1701	8.7435	8.4856	8.9554	9.0281	8.8868	8.5823	8.7533	9.0057	8.668	8.5808	8.9491	9.3336	9.2471	9.0251	8.7945	8.6269	8.7559	8.998
NFU1	9.5433	8.6681	8.6556	9.0679	9.5744	9.3091	9.2083	9.2539	9.5666	9.3616	10.3426	9.2216	9.3123	8.3747	9.28	9.3492	9.7158	9.1378	9.3444	9.3905	8.7163	10.3245	9.2102	9.9205	9.4531	10.8004	8.7568	8.6894	9.1602	9.6114	10.0318	9.1814	9.5138	10.3249	10.2421	9.69	8.7901	9.4742	10.6859	8.9788	9.9043	9.0416	9.2721	9.1702	9.1987	9.5529	9.6389	9.9459	8.8402
TMEM170B	6.6596	5.6222	7.2994	6.7451	6.0426	6.7843	6.8999	7.0573	7.2619	3.5419	7.326	7.7065	7.6654	6.3059	7.0842	6.6341	6.8204	6.6019	4.8514	6.5103	6.9584	6.0653	7.0852	4.7747	5.8808	6.3702	7.8147	6.614	6.0164	7.0656	5.8747	7.604	6.9368	4.8501	6.4894	4.204	5.6004	6.2459	6.8667	6.0621	5.5492	7.9651	8.2427	4.9869	5.2593	5.7717	3.8239	7.2365	7.2504
RRP1B	10.2139	10.6504	10.3303	10.5162	9.5629	9.6603	10.1895	10.3604	10.4037	10.5049	10.4874	10.5048	10.6333	10.2182	10.1173	9.9455	10.4513	9.9263	10.1021	10.3885	10.2975	10.0802	9.3146	10.4691	10.1858	9.5984	10.7759	10.1817	10.8679	10.2035	9.9697	10.2709	9.9889	9.8706	9.8169	10.7934	10.4083	10.0008	9.6512	9.6977	10.2567	10.296	10.6535	11.1749	11.3337	10.6402	10.5051	10.487	9.1567
NOVA2	4.4458	2.219	4.1273	4.3895	4.5396	4.7345	4.2435	2.7073	3.3744	2.9169	3.5482	5.0313	4.0212	3.6653	3.7041	5.577	3.3412	0.9754	4.0253	3.4555	4.3369	3.8364	3.7613	3.0255	3.1115	3.2786	2.0342	2.0011	4.6262	4.6736	1.6417	3.3043	3.3195	3.1627	4.32	2.7677	3.9615	3.1941	2.3859	2.6116	4.6786	3.3227	3.9515	4.1216	3.1688	4.07	4.8998	4.8987	4.2217
HSP90B1	14.2887	14.0441	14.3585	14.0718	13.7695	13.3981	14.7219	14.3359	14.4003	14.9635	14.8329	14.4183	14.0013	14.1951	14.6068	14.1857	13.8115	14.2214	13.9561	13.8471	14.1105	14.1022	14.1381	14.7693	13.998	13.9598	14.1496	14.3123	14.7454	13.8078	14.4957	14.4616	14.4717	13.3516	14.0844	13.7974	14.3592	14.6392	13.9057	13.9836	14.8456	15.1403	14.1482	15.0575	14.6231	14.63	14.5248	13.7706	14.2815
MCF2L	11.004	10.5867	10.0771	9.7065	9.2439	9.505	9.5812	9.6929	9.7541	7.8628	9.2874	9.8196	9.9005	10.6781	10.1209	10.6031	9.2688	10.3923	9.3586	9.695	10.6621	8.8995	9.7833	9.0068	9.1601	8.8387	9.7405	9.0087	9.2434	10.516	9.7749	9.2907	8.9983	7.7145	9.1329	8.882	9.3728	10.9727	8.5702	9.4073	10.3522	10.1068	10.3542	9.0482	9.841	9.5312	9.2069	9.9794	9.063
KRR1	9.9217	9.4803	9.4488	9.1573	9.8311	9.284	10.4362	9.0302	9.7104	10.0867	10.359	9.2617	9.264	8.8579	9.7034	9.0121	9.1508	9.2675	9.4195	9.6555	9.5891	9.8699	9.11	9.6921	9.1641	8.8882	9.5574	9.2485	9.5536	9.4628	9.8737	9.627	9.8676	10.4048	10.0055	9.3866	10.0615	9.2741	9.7112	9.1229	9.0142	10.248	9.6391	9.5703	9.814	9.4276	9.3141	9.785	9.9483
FAM64A	6.9521	8.1898	7.6494	5.7799	6.942	5.7797	8.5317	6.8992	7.004	7.4947	7.3487	7.2375	7.6498	8.0255	8.1731	7.5508	7.2612	7.984	7.7539	8.103	7.3951	9.3137	7.9307	8.6651	8.6826	9.6198	8.2557	8.1196	7.9093	7.6035	8.245	8.7327	8.9584	10.1608	8.418	7.1808	9.1065	8.0659	8.0158	6.1556	7.4155	7.1561	8.1993	7.6193	8.6056	8.3361	8.5723	8.5319	7.9485
TMEM132A	10.2692	8.6861	9.7842	9.9006	9.9019	9.3162	10.5958	8.4603	8.504	9.2669	9.16	9.2626	9.3656	10.3674	7.2405	9.0513	9.1974	7.9449	9.5522	9.2609	9.1942	10.2081	9.5373	9.718	9.8651	9.6514	9.6038	9.8023	9.9304	10.0849	9.8078	7.8984	8.2815	8.5211	9.6574	8.6233	9.1755	8.2316	10.0234	6.5688	10.1637	8.981	8.1341	9.6513	9.6331	9.6837	9.4398	9.4726	9.868
LOC100130015	5.1063	4.1008	5.8208	3.8932	3.7431	3.9018	4.1541	5.8143	3.8633	1.307	3.1332	2.974	3.6625	3.9773	4.0276	4.8544	4.211	4.7936	3.0302	4.0674	4.2105	4.6217	4.2096	3.3369	3.8406	3.824	4.9734	3.317	3.5955	4.8129	4.872	4.5695	3.4761	4.5521	2.6571	2.4813	2.5914	4.3484	3.731	1.6063	3.2296	3.428	2.6391	1.2711	2.6177	3.2441	2.8813	4.1874	2.2513
OVGP1	7.9463	6.0775	6.7284	6.8159	7.7055	6.3638	5.6646	8.5819	6.6101	5.6	7.2116	7.4505	6.6539	7.5163	6.8025	8.2179	6.9883	7.3769	7.516	7.5466	7.8681	6.0253	7.1747	6.6184	8.257	7.6385	6.5432	6.9355	6.5443	8.1269	6.3501	6.3941	6.2242	6.8678	7.251	7.612	7.5449	7.3353	6.6022	5.9768	7.4889	7.5072	7.91	5.821	5.3872	6.1898	5.4268	7.2147	6.8914
STRN	9.0003	8.2184	8.5165	8.8675	8.4614	8.3367	8.7294	7.8797	8.892	8.6044	8.7565	8.9739	8.968	8.0153	9.2961	8.2243	8.401	8.1866	7.6768	8.6938	8.7709	8.5197	8.2474	7.8149	8.0795	8.5425	9.0876	7.7108	8.675	9.3822	8.2788	9.6548	7.6408	8.7397	8.5821	8.1106	7.9242	8.5662	7.369	8.9604	9.3588	9.3789	9.5793	9.233	9.4863	8.9916	8.121	8.1335	8.0673
CETN3	8.2046	7.4573	7.3729	7.1087	7.6567	8.0901	7.0072	8.2999	8.2227	7.937	8.7683	7.6393	7.5989	7.9486	8.2597	8.6909	7.8595	7.8694	7.1648	8.0939	7.8388	8.2228	7.7254	8.2752	7.9494	8.5666	7.0201	7.3039	8.4355	8.314	8.795	8.2392	8.7009	8.1801	8.1578	7.9839	8.8605	8.3602	9.4685	8.1239	8.2477	8.3342	8.5128	8.2907	7.9613	8.3459	8.4036	8.3835	7.9925
CETN2	9.7559	9.8444	10.0943	9.6524	10.4852	10.5105	10.1678	10.502	11.3486	9.8884	10.7642	9.5725	10.0032	9.4608	9.9559	10.354	9.9554	10.1147	9.713	10.7241	9.5689	10.2401	10.2819	9.6895	9.9649	10.4968	10.0146	10.2268	10.16	10.0172	10.8678	9.4304	10.3106	10.1247	10.4804	9.8292	9.0547	9.1343	10.6436	9.8592	10.111	9.1579	9.9615	9.613	9.4177	9.7041	9.804	9.8877	10.2747
CCL28	3.9091	8.0132	5.3017	7.7493	5.8703	7.2353	6.9244	5.5173	5.5676	8.7597	3.4839	6.64	7.9431	8.295	7.667	6.8699	9.2878	6.9787	8.4541	7.6988	7.0261	7.7446	7.925	7.3973	8.4318	8.8737	7.7331	6.313	6.6769	3.3498	6.9639	7.0982	7.4896	9.4615	7.4588	8.0069	3.6869	7.1868	9.779	10.0117	6.1756	4.8082	8.7114	8.5572	6.153	8.5075	6.4438	6.0446	5.7062
FAM92A1	8.018	5.7255	8.07	7.5098	6.6405	7.7659	8.0102	5.8294	6.7594	7.1062	8.3866	7.9131	7.4737	7.3136	7.3882	7.7619	8.3824	8.4484	8.0093	8.5156	8.3853	8.7898	6.3688	8.5366	7.3246	8.4617	7.9581	7.2316	6.5817	7.3762	7.4361	6.2467	7.7808	7.5609	8.0884	8.5106	7.4722	7.6994	9.2048	5.5935	7.9214	8.3986	6.2918	8.1925	5.7625	7.4092	7.7456	8.298	8.6419
DIO2	7.9435	4.9531	6.9766	9.362	8.0235	8.9101	6.9183	7.6327	7.6184	7.9704	5.255	8.8059	7.4488	7.4002	6.0742	7.9588	7.3145	6.7646	7.5818	7.942	8.7723	8.2294	7.9449	6.4382	7.4055	8.221	8.011	6.5626	6.9443	6.1521	4.8784	8.2924	4.3825	7.1806	8.8956	6.8366	4.2749	3.6688	7.6753	6.9051	8.527	7.7786	7.3722	6.8297	6.6759	7.2856	7.2368	6.9829	8.6588
CCL20	8.1491	9.0226	8.3715	8.7017	8.3774	8.5315	10.3374	8.6609	7.7837	11.2733	9.3192	11.4117	12.1661	10.783	10.8724	10.5492	11.0766	6.5729	10.9206	10.234	7.8199	10.8312	9.0577	9.0382	10.4295	9.7266	9.5678	10.3557	9.4402	10.9202	10.7021	10.3484	10.1264	12.2466	10.3052	9.9595	8.7235	7.7135	13.0026	10.8991	8.6387	8.521	9.9137	10.3703	10.9256	10.9533	9.9625	8.3688	10.0254
CCL22	7.5028	5.114	5.2506	5.794	7.9818	6.8192	7.4108	6.5102	5.6917	5.7828	2.0202	8.3435	6.6476	7.2625	5.1981	5.4372	6.8981	4.7595	6.6292	5.7633	5.8943	5.6705	6.6374	5.2821	6.3479	6.6733	6.4234	5.0332	6.4597	4.8178	4.1325	6.3941	5.3307	4.8501	6.256	3.8443	4.1921	3.6688	5.47	5.7387	3.1798	4.8701	5.5971	7.0835	4.6426	5.9622	7.885	6.9237	5.3992
ALPK1	8.725	8.8977	8.1349	8.1535	7.3595	8.2241	8.1522	9.3377	8.7957	8.3566	8.4256	8.7794	8.1363	8.2344	8.492	8.8385	8.5096	8.644	8.5333	8.753	7.7699	8.3253	8.2792	7.7316	8.5103	8.1589	7.9107	8.9165	8.889	9.0852	8.4994	7.8302	7.5708	7.886	7.9841	8.5932	8.6575	9.0756	7.9861	8.7581	9.2003	8.4434	8.9382	8.1863	8.2345	8.716	8.0811	8.2533	8.114
ALPK3	11.057	6.7709	10.5196	10.0738	10.2745	8.7461	7.0469	7.0633	7.8384	5.0055	5.1347	9.9188	7.3975	9.3414	10.0697	10.7112	5.2668	6.0279	7.1095	6.773	9.8948	5.6962	6.6923	5.7333	10.4071	4.8361	5.8725	9.4798	6.8142	6.7789	10.9938	6.7199	6.7966	10.0168	9.0869	4.5643	4.5655	3.8832	2.9761	4.4227	9.5876	6.3439	6.6976	6.8028	5.1372	11.3815	6.69	7.577	6.2206
ALPK2	4.8114	3.2889	4.4777	5.7799	5.216	5.8489	4.9655	3.994	4.3339	5.0418	3.6687	5.6544	3.2128	4.8726	2.5003	5.1808	4.0343	2.6586	5.0985	4.6346	6.0135	5.8645	4.3451	4.0343	4.8856	4.8603	3.8077	1.6531	6.4259	3.5983	2.1351	4.5468	4.595	4.3537	5.0209	2.3411	5.2978	1.3383	3.7172	1.5444	3.6388	3.8989	4.2067	6.2929	1.4731	3.6308	5.7723	5.8881	6.5455
TRIOBP	10.7008	11.4797	10.1958	10.7614	11.3801	11.0519	9.917	11.0339	10.1585	10.4712	10.5738	9.8546	10.8563	11.6134	9.9245	11.2726	10.611	11.3977	10.8946	10.4736	10.6797	10.1014	10.9655	10.3338	10.8979	10.4501	10.604	11.0878	11.3414	10.3429	10.4722	10.8711	11.1433	10.5116	10.2531	11.013	10.5507	11.6519	10.366	11.1301	10.6345	10.0318	10.832	10.7041	10.5101	11.2873	10.9933	10.319	9.7148
C8orf45	6.4522	5.2861	6.5913	5.215	4.2543	4.8957	4.735	7.279	5.9118	2.5641	6.734	5.3364	5.5724	3.7336	5.2579	6.0111	5.4838	6.326	5.4935	6.5035	6.4253	3.5842	4.5374	3.4449	5.9292	5.9638	4.7552	5.4561	4.8055	6.3137	7.303	2.7403	4.209	5.7078	6.2207	5.1643	2.9029	4.9089	4.3234	5.6124	5.5492	4.2795	6.7114	2.1262	5.4763	3.7925	4.0167	6.1051	5.0858
C8orf44	5.2251	5.5665	5.1296	4.9131	4.6916	4.5984	4.2195	6.4352	4.7722	3.9765	4.9003	4.3238	5.1063	3.6089	4.5314	5.2206	5.9269	5.1871	4.6849	5.4479	5.2563	5.7634	5.3447	5.3574	3.6322	4.742	4.8721	3.3417	4.0126	5.8318	5.1243	4.6817	3.6686	3.9205	4.6349	4.5872	5.3467	4.4804	6.0208	3.716	4.3496	4.7671	5.4574	4.2239	3.7928	4.7787	3.9857	5.5694	4.5463
PHRF1	10.6069	10.2619	10.3349	10.5761	10.4735	10.2323	10.5188	10.4561	10.1048	10.1818	9.6878	10.2017	10.9849	10.468	10.4995	10.3752	10.0089	9.7951	10.5056	9.9641	10.1152	9.6828	10.1538	9.6905	9.81	9.2726	10.4912	10.474	10.6246	10.0373	9.8997	10.3829	9.1603	9.4442	9.5132	9.992	10.5677	10.7503	9.0751	9.6977	10.2672	10.5051	10.0476	9.936	10.5551	10.542	10.5805	10.3735	9.063
C8orf42	5.1429	2.7759	5.9078	5.5501	5.216	8.7031	4.558	4.0908	4.731	2.9169	3.7798	4.8619	3.6228	4.4937	3.8665	5.6034	4.828	2.864	3.9849	4.6346	4.9285	3.8364	7.4425	3.7695	7.4983	4.4775	6.2813	1.6531	4.9072	4.2773	3.4826	4.0859	7.983	3.0897	6.5042	5.0676	3.6869	3.6098	4.4681	9.0793	4.6786	3.3227	5.3722	8.283	3.8401	4.191	4.9241	5.149	5.1349
C8orf41	8.3084	8.3883	7.6429	6.8202	8.5204	8.0971	8.4876	6.2608	7.0748	8.3045	8.4461	7.9838	6.833	7.9121	7.2757	7.7148	7.3973	8.6311	8.4198	7.5552	7.7655	9.3942	7.3629	9.4787	8.6564	7.7881	7.2578	7.8877	7.9395	8.1689	8.5355	7.7889	8.4852	9.0552	7.0037	8.1878	9.0296	8.0016	9.0238	7.8832	8.2344	9.3331	7.2385	8.6859	8.1043	8.4249	8.1455	7.4212	8.6993
C8orf40	9.1867	9.5738	7.9708	9.5972	8.8759	9.1538	7.8782	8.7189	9.0591	9.1069	9.3007	8.8103	8.5656	9.3712	8.1437	9.0063	9.8284	10.3292	8.8842	9.7843	8.7793	8.7688	9.0098	9.9132	9.1492	9.9804	8.0453	9.0368	9.0208	9.3738	9.6051	7.9778	9.5651	9.7454	10.8128	9.9679	8.0792	9.5179	10.2196	9.0895	8.9485	9.5045	9.7752	9.1241	9.1306	9.4626	9.0401	9.4152	8.7778
CDC45	7.8162	7.976	8.4529	7.5098	9.0551	7.7778	8.974	8.8141	8.7117	8.9072	9.6806	7.9637	9.1789	8.2344	8.3856	8.387	9.4323	7.8694	9.1355	8.6878	7.8864	9.9196	9.1464	8.6826	8.5434	8.9391	9.0013	8.5494	9.4343	8.7082	9.2626	9.1592	10.2709	9.0725	8.6468	8.8636	9.1022	7.7651	9.3555	6.1812	6.8366	9.6738	7.798	9.0978	8.0315	8.9812	9.1814	7.4752	8.4269
FAM70B	5.4123	6.1536	7.9787	7.1311	5.893	6.3076	6.843	7.0573	4.7765	3.2001	6.4017	5.2702	5.8587	5.0166	6.3598	5.9089	7.243	3.1259	6.1613	7.4781	7.6976	5.8645	5.9955	4.6221	5.9292	6.3099	5.8571	4.6939	6.6998	7.8677	6.0326	4.1158	3.783	4.3846	7.7836	4.1578	4.3146	2.6076	5.7504	3.1156	5.7895	4.1524	6.8363	4.3471	2.0385	3.6308	5.6321	5.6162	6.2319
BRF2	8.6065	8.3275	8.044	7.5141	8.7101	8.1552	8.6114	6.9257	7.4634	7.6962	8.6993	8.313	8.0654	8.2016	7.3267	8.1657	7.814	9.2679	8.7789	8.2924	8.2319	9.8075	8.6682	9.4085	8.7743	9.7551	8.3949	8.0813	8.1689	9.0943	8.1853	7.2872	8.525	9.0843	8.9298	8.7821	9.5307	7.8599	9.7624	8.2105	8.6945	8.6472	9.1043	8.2233	8.8207	8.4096	8.2272	8.2902	9.003
UBE2L6	9.5803	8.8182	9.3467	11.1053	10.4707	10.1813	11.3644	9.031	9.5121	10.4861	9.8677	11.5793	9.9291	11.1749	8.597	10.5269	10.148	10.506	10.4291	9.8331	10.1589	11.9102	9.8315	11.0807	10.1768	11.9873	9.8912	10.8606	10.99	10.5223	8.5362	9.2983	10.095	11.5764	9.787	10.3217	10.9041	10.3257	10.1536	9.9672	9.3983	9.8351	8.9264	11.0294	8.7819	10.1111	10.1567	9.2361	11.0854
BRF1	9.5921	9.3832	9.1181	9.2048	9.2534	9.1236	9.1983	8.5137	9.1763	8.8184	8.7342	8.6333	8.7908	9.6468	8.662	8.6878	9.3719	9.542	9.3799	9.0517	8.655	9.3292	9.6404	9.0457	9.0897	9.1236	9.2163	9.124	9.0841	9.2374	9.0483	8.9341	9.1483	8.0417	8.8281	9.2661	9.564	9.7674	8.7987	8.7687	8.9362	9.2394	8.6976	9.0063	9.5014	9.4106	9.2763	9.5289	8.4465
FSIP1	2.8652	6.0618	2.6986	3.2677	2.2356	3.0342	3.5564	2.5796	2.14	3.0654	1.8266	2.3437	2.9938	2.8381	4.507	2.5485	2.858	2.1315	3.1844	1.8483	3.3167	2.8901	1.963	2.1032	2.8945	2.7661	2.4153	3.0519	3.5388	1.722	2.2681	2.8861	2.7385	3.6929	3.4829	1.1124	2.7948	1.3383	2.2321	3.1156	2.3904	1.6072	2.3196	2.1262	3.3047	3.1234	4.2648	2.3095	2.7836
DNAJC8	10.295	10.3397	10.709	10.5273	10.9029	10.7586	10.9159	10.8589	11.1357	10.8757	10.8677	10.8035	9.9011	10.3078	10.8861	10.7461	10.9776	10.6931	10.7122	10.2582	11.0848	10.8144	11.0202	11.4127	10.815	11.4341	10.9909	10.3948	10.9605	10.7864	11.1591	10.3282	11.4329	11.6817	11.5434	11.0166	10.6563	10.3653	11.439	10.4568	10.1891	10.6577	11.383	10.8592	10.2599	10.7968	10.667	10.4687	11.0665
DNAJC9	9.4232	10.053	9.4733	9.0169	10.1584	9.3113	10.1232	9.9019	9.8008	10.0872	9.7807	9.533	9.9928	9.7182	9.3015	9.8355	9.6966	9.7185	9.8697	9.9869	9.2686	10.5259	10.0423	9.724	9.7914	10.2511	9.6576	9.4586	10.1838	9.8223	10.4771	10.4067	10.7732	10.1891	9.3195	10.0494	9.9005	9.4033	10.5711	9.0317	9.199	10.4046	9.8387	10.0495	10.1749	9.9678	10.2245	10.3123	9.8695
DNAJC4	9.2241	8.8282	8.7115	8.7013	9.1314	9.4758	8.1464	7.9163	8.5938	8.7044	8.5987	8.3448	8.5741	9.6557	8.1124	8.9757	8.5839	9.7436	8.8633	9.0443	8.8475	8.2311	8.9538	8.7452	9.7305	9.2035	8.6561	8.7317	7.7923	8.9368	8.4694	8.1063	8.6875	8.1979	9.0594	9.1327	8.8269	10.0339	8.904	8.0134	9.8298	8.3908	8.849	7.7896	8.235	8.5698	8.3624	8.6063	8.7175
DNAJC5	11.5365	10.961	12.2676	11.62	10.9008	11.5705	12.1738	12.3146	11.5837	10.6851	10.5112	12.2512	12.8127	10.9475	12.3309	11.0171	11.5009	10.2335	11.2106	11.162	11.8644	11.0753	11.8029	10.5315	11.2069	11.4323	11.9977	11.8834	11.364	11.4509	11.2564	12.0021	10.3623	9.7778	10.9128	10.2353	11.108	10.5274	10.5332	10.9409	11.771	10.5792	11.9535	10.9692	11.5667	10.8045	11.0276	11.7033	10.7134
DNAJC7	11.1081	11.2428	11.0011	10.8824	10.2804	10.3506	10.8195	11.0795	11.0229	11.1672	11.5636	10.9105	10.7008	10.7903	10.9117	11.0312	10.8624	10.1103	10.6716	10.6077	11.0149	10.6964	10.6099	10.4804	10.4773	10.1482	10.7651	10.5867	11.3401	11.3111	11.0298	10.8036	10.7858	10.5325	10.7666	10.6695	10.6644	10.3434	10.9484	10.4063	10.5677	10.9221	10.9218	10.7845	10.2432	10.9247	11.0392	11.114	10.9746
DNAJC1	9.4527	9.5188	9.4409	9.0297	9.2122	9.1606	9.3477	9.0295	9.0475	9.2496	9.3443	8.9236	8.8049	9.164	9.3244	9.7809	8.8963	9.1179	9.6595	8.8672	9.0402	9.6836	9.0003	8.9922	9.3078	9.6154	8.6068	9.6718	9.2986	10.0472	9.4684	9.2595	9.6311	9.321	8.6716	9.6447	9.6294	9.4607	9.8844	9.6719	9.1814	9.5728	8.6337	9.0653	9.4863	9.3839	9.0594	9.1382	10.0287
DNAJC2	10.3453	9.797	10.6221	9.994	9.6099	9.2392	9.7299	10.6446	10.707	10.2329	10.245	9.8928	10.3376	9.3182	10.5691	10.0139	10.4191	9.7854	9.3222	9.6636	10.2026	9.6513	9.9655	9.3121	9.3063	10.0753	10.1539	9.8678	10.3781	11.1532	10.9268	10.3158	9.9138	9.5538	10.278	10.153	10.1457	9.5067	10.1036	9.9426	9.8503	9.6478	10.0537	9.8652	10.0363	9.5216	9.7887	10.2001	10.6042
DNAJC3	11.1761	11.1077	11.5056	11.243	10.55	10.6825	11.1071	11.2116	11.1455	11.3662	11.8195	11.8204	11.3775	10.8709	11.7335	11.3795	11.1738	10.4905	10.9075	12.0096	11.3667	10.7341	10.8833	11.7193	10.6793	10.7042	11.1659	11.1696	10.8221	10.4597	10.9468	10.7496	10.9088	10.6482	11.2993	10.3528	11.651	11.3625	10.341	11.0519	10.9131	10.9922	11.9139	11.1449	10.4045	10.9975	10.8526	10.9176	11.2024
ZNF701	7.122	6.909	6.8101	6.6162	7.3513	7.3351	7.2501	6.5102	6.9353	5.8662	6.9692	6.9876	7.0014	6.008	6.4001	6.5209	6.173	6.6582	7.1142	7.4389	7.2285	7.5538	7.6614	6.6184	4.8458	7.5143	6.7811	6.1912	5.1085	4.3604	6.7757	4.5248	6.5275	6.5103	6.109	6.3222	6.0039	5.4188	7.5385	7.1125	7.5293	4.424	5.8045	5.4974	7.0395	7.0217	4.4093	6.3547	6.5455
GOSR2	10.3638	9.7085	10.4979	10.3949	9.6496	10.0252	10.7167	10.1775	10.2998	9.7151	10.5027	10.4442	10.2907	9.7153	10.0231	10.3126	10.6048	10.1353	10.955	10.388	10.4315	10.4606	10.1708	10.0193	9.9839	10.1794	10.6762	9.8641	10.0919	10.6385	9.8673	9.5812	9.3901	10.6683	10.3463	10.096	9.5423	9.8497	9.932	10.1274	9.8309	9.725	9.7867	9.7198	9.6846	9.9771	9.9785	9.4657	9.9638
GOSR1	10.4396	10.0364	10.1754	10.1304	9.1179	9.7669	10.3957	10.3665	10.1612	9.8859	10.5858	10.2726	10.1673	9.9833	10.1369	9.9155	10.2705	9.949	10.3572	10.0586	10.2788	9.8038	9.8053	9.8127	9.8362	9.085	10.1139	9.8858	10.0503	10.44	9.6261	10.0241	9.4193	9.704	9.6164	9.9679	10.0267	10.0144	9.417	10.0949	9.9838	10.0085	9.9858	10.0067	9.8499	10.1803	9.9216	9.95	9.5365
RRP15	9.201	9.1376	9.8458	8.5971	9.1861	8.6428	9.1806	9.1925	9.4029	9.1841	9.5436	9.1417	8.6894	8.5001	9.005	9.1043	8.778	8.9047	8.7278	9.5805	9.2346	8.9156	9.0459	8.9766	9.7519	8.5849	9.0117	9.3397	9.1195	9.1807	9.5201	9.3249	8.8591	9.4497	9.5305	9.0219	9.2413	8.2702	9.1535	9.1296	9.6861	9.0133	9.5029	8.8768	9.2469	8.7223	9.0972	9.2115	8.961
CCDC97	10.0727	9.9409	10.2225	10.3902	9.7839	9.632	10.3979	9.8605	10.2885	9.805	9.8367	10.1405	9.8919	9.9169	9.7727	9.9338	9.9165	10.8115	10.5951	9.9027	10.2237	9.702	9.6273	9.8329	9.9942	9.6874	9.7747	9.5762	10.0313	10.4973	9.2058	10.2947	9.4302	9.5509	9.415	10.0868	9.7609	9.899	9.6378	9.6798	10.3586	9.6095	9.0415	9.7212	10.3218	10.2529	9.6158	10.1556	9.5146
RALBP1	10.1317	10.7051	9.9151	10.1586	10.2922	10.3513	10.0451	9.7601	10.3622	10.6894	9.976	10.9959	10.2077	11.0288	10.3612	10.3005	10.1444	10.9377	10.3754	10.0516	10.3053	9.6102	10.1635	10.6056	10.4417	10.1367	10.0103	10.3319	10.0903	9.7495	10.0659	10.2021	10.8138	10.6079	9.9239	11.2144	10.6534	10.9864	10.0589	11.1622	10.3151	10.8049	10.3678	11.2365	10.9649	11.2238	11.266	10.0082	10.0576
NRN1	6.6527	3.49	9.4913	5.3547	6.1501	7.1828	5.9896	9.1801	9.7041	5.7169	7.7547	5.8483	4.5089	10.0434	9.9153	8.1679	5.2847	7.5981	8.4834	10.4456	5.0999	9.3994	8.7627	6.0042	5.9197	5.2384	4.8199	5.87	5.7687	9.1854	8.4231	8.5006	4.829	4.1887	6.2385	6.8512	8.5741	6.0711	4.7203	7.3514	9.8362	3.5912	4.9972	7.1618	3.6993	7.4792	8.4607	6.4228	6.4022
MAP3K6	7.6031	9.4511	6.5067	8.6269	9.1429	9.0253	7.0469	8.8492	7.1838	8.2324	6.7614	7.7159	5.4484	9.0091	7.2442	7.808	7.2925	8.5817	8.1438	7.299	8.1925	7.342	8.3277	8.6865	8.37	7.7202	8.4445	7.7515	9.0775	6.5967	8.267	7.9552	9.4469	8.1056	7.4125	9.2372	10.0643	9.7275	6.2077	9.5977	8.5137	9.274	7.2498	9.6384	7.1519	7.5057	9.1599	8.3762	7.804
SSB	11.2778	10.8909	11.5552	11.2576	11.1902	10.5261	11.5525	12.0833	11.9673	10.9871	12.3664	11.0741	11.2069	10.8747	11.1929	11.4986	11.2775	11.0074	10.5824	11.3413	11.2259	11.5269	11.1054	10.6311	11.1982	11.418	11.4048	10.7095	11.855	11.6424	11.7257	11.4963	11.3691	11.3704	11.9647	11.2113	11.1114	10.8943	11.69	10.7509	12.026	11.4883	11.6379	11.5529	11.429	11.2317	11.351	11.775	11.5883
RAP1B	10.5651	10.5798	10.2984	10.845	11.1607	11.4311	11.585	10.6202	10.6346	11.3124	10.9491	11.2091	10.6423	10.633	10.8816	10.5823	11.301	11.3964	11.2976	11.5262	10.8265	11.5731	10.9205	12.0133	11.1347	11.5372	11.3931	11.1623	10.8578	10.278	11.0229	11.0615	11.4544	12.0657	11.9517	11.2636	11.0479	10.6487	11.8759	11.7626	10.7029	11.0449	10.6558	11.0604	11.005	10.7253	10.6603	11.6009	11.7841
RAP1A	9.7446	9.5585	9.7898	10.231	10.5748	10.4394	9.7224	9.6836	10.358	10.5701	10.2479	10.1242	9.7539	10.2673	9.9123	10.0403	10.2283	10.5264	10.04	9.5764	10.2783	10.1759	10.2219	10.505	10.1345	10.4987	10.1299	9.8298	10.2838	9.5807	10.0936	9.6688	10.2312	10.6099	10.7633	10.2919	10.3922	10.1826	10.6065	10.7566	9.6719	9.8377	10.6876	10.1525	9.8262	10.1015	10.1458	10.7421	10.7099
PPP1R8	9.9462	9.7508	10.0715	9.8262	10.3932	10.0825	10.1575	9.8785	10.2139	10.3542	10.44	9.8812	9.2341	9.8797	9.7943	9.7414	10.2196	10.2587	10.2612	9.7433	10.1367	10.033	10.2347	10.7049	10.3716	10.5568	10.0284	9.8305	10.2984	9.8319	10.3037	9.8523	10.4287	10.9471	10.5077	10.3237	10.2914	9.688	10.8402	9.7087	9.917	10.289	10.5755	10.2766	10.0451	10.1396	10.1105	9.6717	10.3747
ZNF833	4.0838	4.3744	4.6844	3.0023	4.7777	4.0253	5.5744	3.943	4.585	4.1858	4.2735	3.3938	4.0966	3.921	4.949	4.0766	4.0343	3.4144	4.2801	4.4751	3.9946	4.403	4.5962	3.8813	3.4668	5.1819	3.8077	2.148	4.5274	5.4938	4.8362	4.3091	4.3825	4.0416	3.4219	4.4917	2.7948	3.3464	4.3976	3.0052	3.038	5.2727	2.698	3.5258	4.668	3.3482	3.4084	4.4539	5.6225
MAP3K4	9.0978	8.7827	9.3902	9.1673	8.9948	8.9033	9.2611	8.9845	9.3568	9.0634	8.5757	8.7883	9.0064	9.1344	9.2277	8.9379	8.5379	8.977	8.77	8.0211	8.8464	8.7928	8.9349	8.4508	9.0143	8.4337	9.003	8.7044	9.2741	8.984	8.7881	9.5294	8.6182	8.4626	8.7543	8.9148	8.9293	9.1895	8.2008	8.8667	9.0444	9.7299	8.9658	9.0505	9.1487	8.9397	9.0553	9.2225	9.1327
ZNF837	6.0293	6.3344	4.0695	4.9639	4.4197	5.1359	5.101	5.1858	4.6839	5.1456	5.3117	5.5041	5.7345	6.4448	4.4821	4.8246	5.0948	7.0329	6.1059	5.1744	4.588	5.4763	3.8118	5.576	4.8048	6.061	4.0958	5.6161	4.1826	5.9523	4.6538	4.283	5.521	5.9332	5.0813	6.554	3.8031	6.2264	5.7923	4.2876	5.5751	5.2261	3.6978	4.7593	5.2593	5.6075	4.1042	4.0728	3.297
TRIM47	8.9148	9.9811	8.944	10.0924	9.577	10.2516	10.2845	9.4469	9.017	9.232	9.4874	9.7822	8.8573	9.6215	7.7051	9.3237	10.325	9.7383	9.7985	8.3221	9.3439	9.3597	9.7762	9.6886	9.9391	8.8588	9.5853	9.5794	9.5877	9.6696	8.9576	9.0666	9.1921	9.85	9.5837	9.5394	10.7824	10.0536	8.6848	9.7131	9.0008	9.7402	8.2331	10.4195	9.2084	9.8781	10.5608	10.0853	8.8768
NCRNA00219	9.8885	8.347	8.7507	7.5226	8.4671	8.1415	7.03	9.25	8.0664	7.6381	9.4084	7.7557	6.8571	8.629	7.0209	8.419	8.0781	9.09	7.9581	8.1098	8.2237	7.2232	8.0875	7.8324	8.6498	8.3335	7.7457	9.2347	7.892	10.1457	7.6215	6.9855	8.7365	8.1512	7.4626	8.3192	9.1835	7.9035	8.0848	8.1305	8.3896	8.6907	6.7114	7.4936	7.8125	7.3058	8.1598	9.0624	8.9644
SLC23A2	9.9483	8.3076	10.1538	8.7513	8.7603	8.9669	8.4871	8.6471	9.7231	8.1009	7.4821	8.4122	7.6021	8.4064	8.0261	8.8399	8.2857	8.362	8.5949	8.3833	8.1035	8.1125	9.0339	7.0598	8.7979	8.0153	8.3186	7.8832	8.6793	9.7981	8.5752	9.7773	7.8593	7.3465	7.137	8.2158	8.568	8.7736	7.4233	8.3039	8.8591	6.8326	8.1238	8.3718	8.6526	7.9788	7.7625	8.0092	7.3937
IPO11	9.0398	8.4711	8.9973	8.7549	9.5753	9.3423	8.6449	8.6869	9.2106	9.6101	9.6833	9.4564	9.3329	8.802	9.7521	9.1192	9.2811	8.3997	8.7476	9.4912	9.1829	9.7438	9.0112	9.6539	9.2995	9.5541	9.2592	8.5092	9.4243	9.6732	9.3452	9.4584	9.262	9.9404	9.3126	9.332	9.3428	8.7275	9.7758	9.0759	9.0599	9.6593	8.752	9.1868	9.642	9.3363	9.443	8.6784	9.8125
ZNF410	9.5253	9.3416	9.358	9.78	10.3294	9.9314	9.909	8.7244	9.9698	9.8392	9.8746	9.1361	8.6985	9.3734	9.1781	9.2288	10.0817	10.1591	10.0977	10.2099	8.9901	9.9913	10.3049	10.2826	10.188	11.0218	9.9996	9.596	9.6355	9.5363	9.9469	9.4312	10.1822	11.0153	10.5988	10.2115	9.2785	9.5438	10.4735	9.5419	9.3834	9.5303	8.9354	9.3496	9.6207	9.5997	9.5999	9.7297	10.2476
FAM91A1	10.4123	10.8944	10.2738	10.5817	10.0544	10.2997	10.4325	11.0023	10.3538	10.628	11.1527	10.5925	10.7975	9.927	10.8114	10.1752	11.3539	10.4587	9.7138	10.8676	10.6388	10.4811	10.9147	10.9994	9.6773	10.1361	10.568	9.8494	11.164	10.3084	10.8333	10.2176	10.5781	10.6213	11.2083	10.8845	11.0647	9.8248	11.4672	10.4536	10.1605	11.8859	10.5844	10.9485	10.8685	9.9219	9.7051	10.8158	11.2132
MTCP1NB	8.1066	8.0366	8.6405	8.0711	8.9499	8.6096	7.8872	8.9018	9.6305	7.7866	9.0335	7.4314	8.5836	7.7358	8.7191	8.2484	8.2144	8.0488	7.9813	9.0239	7.7119	7.6374	8.6395	7.0727	7.9047	9.0988	8.4104	8.5011	8.0984	8.5421	9.1554	6.8226	8.5984	7.8175	8.6872	8.5019	6.9865	7.717	8.8148	7.6059	8.2715	7.4804	7.8751	7.5639	7.2408	7.6783	7.8901	8.6979	8.6921
ACAT1	10.0558	9.7605	10.3713	9.7933	10.4478	10.0511	10.2761	10.6243	10.5657	10.7619	11.4246	9.176	10.111	9.9142	10.3025	9.8335	10.6478	9.6707	9.214	9.3431	10.0128	10.7655	9.9921	10.2412	11.0253	10.2326	9.5969	9.8332	10.259	10.0399	11.1532	9.7673	10.5437	10.3114	10.1334	10.01	10.1192	9.1844	10.5966	9.5591	10.2396	9.8338	10.0111	10.4186	10.6371	9.9377	10.6621	9.8988	9.0502
ACAT2	8.8251	9.6316	8.7744	9.3223	10.4323	9.5408	9.611	9.7182	10.3911	10.4512	10.3238	9.8698	10.3285	10.1731	10.3003	10.4168	10.4534	8.7469	9.4065	9.2099	9.5154	10.6135	9.8241	9.9487	10.6142	9.7713	9.7462	10.4706	10.6195	8.6927	10.5202	10.6874	9.8482	10.4386	10.7247	9.2121	8.7644	8.6856	10.6496	9.7644	9.8849	9.9471	9.8105	9.8983	9.5514	11.1371	10.6441	9.592	10.3401
ZNF573	4.9756	4.7719	4.6844	4.4619	4.5681	3.9433	3.677	3.1282	4.7076	3.0654	5.0485	3.7741	2.9938	3.3542	3.9413	3.1597	3.1197	5.475	4.4677	4.358	3.5967	4.6335	4.2384	3.8265	3.7079	3.2786	4.3359	2.8086	3.6368	4.798	3.6381	4.9792	2.7385	3.2322	3.8955	4.2488	3.1858	3.8832	4.5679	4.3791	4.5797	4.1524	3.5823	4.489	4.7176	3.3482	3.8239	3.1561	3.8021
LIMD1	10.3701	10.3971	10.5081	10.0472	10.2194	9.6865	10.0239	10.0628	9.8142	9.8168	9.7373	10.1077	10.8698	10.3769	10.3754	9.9832	9.9013	10.2129	9.975	10.6127	9.7233	10.0519	10.4371	9.8421	10.3203	10.4075	9.9538	9.8189	10.0556	9.8577	9.8816	10.0518	9.7415	9.311	9.4666	9.9482	9.9968	10.6964	9.7976	9.7665	10.187	10.0627	10.1092	10.061	10.4017	10.0604	9.8073	10.0753	9.2816
RNF157	7.3008	7.4752	9.7931	9.7204	8.6712	9.0802	9.4933	10.4046	7.857	8.7705	10.3455	10.4693	9.3004	8.4927	9.4861	10.2565	10.6637	8.4992	10.6412	8.8098	9.2129	8.7256	10.7749	6.8559	9.0693	6.7334	10.4375	10.139	10.0171	10.4796	8.6607	8.6108	9.0462	5.732	9.1292	8.2354	5.8229	6.8017	9.4909	9.4166	7.6156	9.7152	8.3656	10.0842	11.0398	9.395	8.8007	10.5438	9.4841
ATOH8	7.6594	7.9927	4.8652	5.4288	6.1501	6.5893	6.1852	3.8902	6.7819	4.0497	8.4447	5.0313	5.1275	7.5686	3.6605	6.3752	5.0536	9.8246	5.7071	8.2885	5.0635	7.5218	9.1793	7.1066	6.5221	6.3702	5.3662	7.1983	5.3444	4.5134	7.4148	6.9151	2.9297	3.1627	3.6518	8.1015	3.8579	9.429	7.2688	4.6231	7.653	5.8554	3.9973	4.3766	6.6821	5.9451	6.4933	6.593	4.7175
PMEPA1	12.5114	11.2919	12.6905	12.1464	11.953	12.1564	12.1819	12.978	12.0929	9.9813	12.5285	11.1528	12.9397	11.6673	10.8266	12.1789	12.4979	11.2444	11.4556	12.1092	11.9974	12.6824	12.0387	9.3719	13.2534	11.7218	11.8181	10.5585	12.2274	11.6372	11.7859	12.383	10.6987	10.9348	12.5202	10.4094	10.0162	11.5117	10.9433	10.2254	12.9657	9.7081	11.9177	10.5442	11.755	10.1998	9.8024	12.7708	12.2701
PEX1	9.887	9.5217	10.0046	9.6122	9.2501	9.2906	9.147	10.1292	10.1639	9.234	9.6137	8.4833	9.7976	9.2511	10.1819	9.2915	10.3336	9.9082	9.5172	9.4034	9.4303	9.5186	9.5391	9.4201	9.4818	10.1764	9.7437	9.7793	9.2286	9.9573	10.4717	9.5985	9.8729	8.9242	10.1142	10.109	7.5982	9.2774	9.7394	9.7327	9.6346	9.0628	9.4129	8.7272	9.8651	9.1952	9.1573	8.6962	9.9416
TMEM177	8.6883	8.2976	8.6776	7.6826	8.0389	7.9423	8.5962	8.659	8.034	8.003	8.8692	8.2109	8.4977	8.6312	8.3989	8.2908	8.5153	7.9077	9.0622	8.7774	7.9649	9.1254	8.6852	9.1174	8.8353	9.0695	8.4547	8.9279	8.3351	8.5162	7.9003	8.5924	8.4913	8.7442	7.9139	7.9839	8.4437	7.3262	9.2291	7.7783	8.8378	8.5824	8.5363	8.6613	8.4531	8.6686	8.5472	8.3389	7.9554
MARVELD3	9.043	9.3269	8.8224	9.3758	9.0498	9.6774	8.9399	9.2074	9.0602	9.4899	8.6568	9.3152	9.3842	9.9009	8.9182	8.6241	9.3544	9.5036	9.6808	9.119	9.043	9.1096	9.1724	9.6296	8.8154	8.9767	9.1063	9.1191	9.0738	9.004	9.2296	8.8945	9.4816	8.7214	9.4766	9.8478	10.0745	10.0404	9.4091	10.333	9.0303	9.5967	9.8125	9.7137	9.1767	9.9972	9.4952	8.9177	9.0295
CTF1	4.3464	5.5109	3.311	4.8871	5.5374	7.0074	4.2435	3.8353	6.6837	3.4367	2.6074	3.7741	5.4046	5.0166	3.7041	5.3773	5.2303	6.771	4.6072	3.7156	4.0698	3.7407	4.7336	1.9059	3.7517	3.4157	3.3629	1.4415	4.6731	3.849	4.6538	2.3955	3.0985	3.5369	4.0242	3.364	3.0975	4.611	2.2321	3.716	4.3287	2.4601	6.8237	3.5258	1.6872	3.9379	4.6895	4.8142	4.5463
MECP2	10.4526	9.7581	10.3494	10.0394	10.3007	10.1115	10.2933	10.4135	10.5283	8.6285	9.5853	9.7837	10.0887	9.6549	10.1299	10.2914	9.0702	9.1805	9.6865	10.1301	9.7749	9.0096	10.0848	8.7244	9.1482	9.2268	9.7079	9.9195	9.8426	10.125	9.8057	10.0552	8.8853	8.9058	8.8029	8.8123	9.3384	9.8377	8.3831	8.9492	10.4904	9.413	9.794	9.4218	9.2574	9.2837	9.424	9.7266	9.3539
PEX3	7.8193	8.4652	8.1558	8.2564	8.737	8.5661	8.2838	8.1895	8.694	7.9798	8.7394	7.7557	8.0394	7.9232	8.3889	8.0719	8.1892	8.3299	7.4246	8.0916	8.0347	9.1395	7.8931	8.223	8.4452	8.9046	8.0076	8.0014	8.7631	7.6205	8.8935	8.1927	8.0668	8.5689	8.7293	8.8636	7.63	7.5148	8.9435	7.7614	8.1965	8.4967	8.8504	7.8499	8.2598	7.8652	8.1624	8.3957	8.6525
LDLR	10.6193	12.0945	10.798	11.3162	11.9472	12.2526	11.6209	11.7559	11.3842	12.4053	11.1738	12.0488	12.0566	11.4293	12.3139	11.6346	11.169	10.5131	11.194	11.0014	11.661	11.2442	11.0742	11.6932	11.9311	10.689	11.5675	11.6941	12.1427	11.6299	12.4015	12.804	10.7061	11.1172	11.1428	11.864	10.4711	11.6031	10.0976	12.5488	11.7341	11.6785	9.658	12.5955	12.1995	12.313	12.0622	10.4431	11.7783
PEX2	9.7414	10.1108	9.1145	10.0027	10.0625	10.2302	9.7536	9.8785	9.616	9.5196	10.3889	9.5535	10.0519	9.6811	9.419	9.5795	11.0136	11.0375	9.8889	10.9771	9.7168	11.62	10.5131	11.2838	10.4897	11.2861	9.908	9.4737	9.1426	9.7005	10.4386	8.8327	10.1673	11.4645	11.1226	11.2599	10.0452	9.5759	11.9349	10.1134	9.8502	9.8965	10.4081	10.1715	9.6839	9.7874	9.4751	10.0694	10.3179
TRPV4	4.3117	1.3	4.1829	6.288	5.7512	6.2661	5.918	3.5247	3.9916	3.6399	3.7798	5.8369	5.4339	4.0868	3.3668	6.0306	5.0744	3.5983	5.9041	5.8952	5.5044	4.6066	6.9451	4.4873	4.5807	5.1625	4.1967	4.4608	5.6327	3.5519	2.1351	3.8925	3.0985	4.4733	5.5345	2.4977	5.1521	6.3931	3.5319	2.4523	3.6872	3.1995	4.2067	5.2803	2.9375	4.7395	4.9714	6.394	6.4804
RARRES2	9.8145	6.9437	8.5327	11.232	10.4612	10.2436	10.2338	8.0787	9.0955	8.7569	7.1612	9.6808	8.2582	9.5067	7.5935	10.0565	9.469	8.2543	10.1874	9.6303	9.4786	9.9712	9.6783	8.7904	9.935	11.0399	9.37	6.6453	9.5426	8.4146	7.2913	8.2341	9.1179	9.3339	11.0089	8.6297	8.2979	6.7342	10.219	7.3286	8.8656	7.5645	9.2415	8.5684	8.0118	9.2123	9.8219	9.6434	11.1205
TRIM8	11.1643	11.0073	9.8924	10.6217	10.9316	11.1619	10.6456	10.2216	10.1154	10.1023	9.7717	10.7017	10.1536	11.4348	9.8759	10.7021	10.4353	11.3569	10.6872	10.5639	10.6504	9.1936	10.6382	10.5229	10.6863	10.0393	10.1147	10.8726	10.3865	10.4078	8.8922	10.7397	10.9038	10.0694	9.8013	10.5696	10.9642	11.9272	9.809	11.0824	10.8461	11.1993	10.5163	10.4441	11.1525	10.9579	10.8012	11.2183	10.653
IL2RB	7.7943	4.9531	6.4624	8.801	8.271	8.0168	9.0541	6.3035	6.8998	7.4683	4.9568	10.0286	8.107	8.9439	6.7358	8.3794	8.279	7.5981	8.3062	7.7578	7.637	8.247	7.3473	7.1958	7.1145	8.2873	7.8305	7.6959	8.5903	7.1102	5.7665	7.3977	6.5996	7.0899	5.7729	7.5191	8.4835	6.8786	7.0331	7.7908	5.8544	6.1413	6.892	9.227	5.4906	8.1712	8.2272	6.6346	7.9451
RAB33A	3.9548	1.3	2.3558	4.0569	4.4507	4.1764	4.558	2.8246	3.2507	3.6399	2.1909	4.6441	3.0706	4.3268	2.1678	3.9174	3.5919	3.9078	4.377	3.8517	3.3772	4.4641	3.8118	3.2082	3.4668	5.4447	4.0958	2.5158	3.378	2.3826	2.7944	3.3043	3.0985	3.5908	3.0711	3.7847	2.5508	1.8268	4.5354	3.716	2.3904	2.5636	2.8049	3.6275	1.2216	3.3993	4.1042	3.1561	4.9821
PEX7	7.6138	7.4633	7.6787	7.8839	7.4465	8.3225	7.0964	7.8384	8.5208	7.9751	8.8629	7.6393	7.6246	7.5826	8.2993	8.0624	7.8862	8.0247	7.847	7.947	8.0417	7.8629	7.5653	8.2571	8.189	8.5198	7.7034	8.5075	7.7945	7.3595	9.1379	7.5256	8.9775	8.346	8.7183	8.2158	6.016	8.378	8.6204	8.7538	8.1215	7.8571	8.3894	6.4745	8.0726	8.487	8.5472	7.7346	8.2316
IL2RG	9.6278	9.6844	11.2078	11.3347	10.6445	12.7261	10.2171	10.7253	11.6135	8.9651	9.5796	12.0963	11.2076	10.1987	10.1128	11.6424	9.8867	11.4532	9.7985	12.9001	12.4299	10.165	9.6413	8.6787	10.8427	11.1401	11.3589	11.2303	12.648	10.2869	10.5053	8.3735	8.7188	9.7987	10.8265	10.544	9.075	11.4304	9.7685	11.0358	13.1139	9.6171	8.8889	9.4342	10.99	10.2503	10.417	10.5693	11.0357
CP110	8.4134	7.8582	8.4754	8.4886	8.2514	8.5949	8.2574	8.0787	8.9798	8.6255	8.4363	8.2819	8.5338	7.9342	8.3822	8.3348	7.8832	7.9757	7.68	8.0235	8.1713	8.4248	8.5762	7.7316	7.9518	7.4479	8.3074	6.9506	8.7007	8.7576	8.7658	8.7108	8.8693	8.204	8.4941	7.8845	8.2805	8.4364	8.2315	7.8237	8.4883	9.3538	9.5009	9.0766	8.0985	8.243	8.2051	8.3614	8.4219
NUP210	11.2655	7.5781	12.2849	9.665	11.5477	10.3567	10.081	10.9713	11.3082	9.7094	11.5285	11.0732	11.8052	10.5329	11.5071	11.0122	10.785	8.7481	10.1103	10.9282	10.0288	10.2869	11.3115	10.9389	10.0379	11.0642	11.2585	11.3998	12.4483	11.5403	8.9088	12.7381	10.974	11.0687	10.1064	6.9151	11.195	10.367	10.3468	8.2229	10.6368	12.2833	11.2187	11.7955	11.8564	11.3747	11.4474	10.0403	9.0244
C16orf58	11.179	10.695	11.1264	11.3521	10.8114	11.7341	10.7958	11.6681	11.2102	10.8239	10.9595	10.8996	11.1265	11.2291	11.2337	11.4133	11.2201	11.5397	11.4012	11.1094	11.5537	11.0899	11.1374	11.6437	11.235	11.5207	11.0866	11.2269	11.1147	10.7798	10.9769	9.9473	11.6708	11.1093	11.7594	11.1082	10.2401	11.9023	10.9738	11.2025	11.0148	11.1434	12.0123	11.0833	10.6003	11.2169	11.145	10.8804	10.7157
C16orf59	6.7004	6.4475	7.8938	6.1848	7.4036	7.4095	7.8624	6.8237	7.3773	7.0714	7.2699	7.3499	7.9482	7.5065	6.7772	6.4571	7.5324	6.7582	7.8941	7.3612	6.8977	7.7721	7.406	6.7786	7.1019	7.3783	7.8305	6.9556	7.5523	7.3762	7.429	5.1036	8.2234	7.5473	7.2466	6.9358	7.2239	7.1818	7.145	4.9257	6.0519	7.7266	7.3055	6.8082	6.9696	7.2512	7.8056	7.6024	7.0976
SETDB2	9.1698	8.6072	8.6776	8.413	8.5191	7.9184	8.072	9.1856	8.3046	7.7075	8.805	8.4065	8.6383	8.1926	8.8253	9.3887	8.6248	8.3705	8.5402	9.5533	8.4883	8.0664	8.7675	7.6312	8.287	8.6243	8.1869	7.8674	8.6146	9.0057	8.7099	8.0967	8.1699	7.7769	8.4141	8.2465	8.182	8.085	8.797	8.3778	8.6279	7.5676	9.1532	7.7177	7.9327	8.1112	8.1262	8.6278	9.1221
RARRES3	7.7202	5.5339	6.9367	8.39	9.4091	8.5297	8.9799	6.9899	7.6153	9.5546	7.1917	10.0946	8.0322	9.8083	5.9885	8.4078	8.1796	6.928	8.678	7.5764	8.1389	10.6432	8.4819	10.2438	7.5825	11.5566	7.1949	10.2865	10.1799	8.1329	5.8216	5.4585	8.4703	10.44	7.7653	9.1602	8.4348	7.5268	8.2467	7.2215	5.9367	8.3305	6.3809	10.7322	5.3563	7.9209	8.9216	8.2208	9.3237
C16orf52	7.8468	7.3771	7.7813	7.7089	7.6026	8.2877	7.7466	7.7596	8.048	7.0889	7.7307	7.7097	7.7898	6.9898	7.3849	7.6959	7.2567	7.6511	6.8476	7.6247	7.7328	7.2668	7.1699	7.7203	7.0763	7.3444	7.9291	6.5295	7.3027	7.9415	7.963	7.4918	7.56	6.9831	7.8774	7.0027	7.0701	7.4946	7.7012	7.2938	7.9315	7.1268	8.1745	7.0006	7.0684	6.7086	6.5094	7.9544	7.9554
CDK5RAP3	11.9693	11.816	11.8771	11.1102	10.0575	10.9605	11.0412	12.2294	10.1644	10.1426	10.8415	9.9574	10.4165	10.7956	10.5877	11.2776	11.1523	11.3088	11.1223	10.7156	10.774	10.6106	10.6215	11.027	10.6149	10.3521	11.4616	10.3833	10.7832	11.6007	11.2885	11.3286	10.6946	9.9241	10.1357	10.6427	10.0297	11.3639	10.1361	9.6775	10.5743	10.9397	10.0659	10.1331	9.8191	10.3054	10.3571	10.7335	9.9553
CDK5RAP1	9.7167	9.0803	10.3388	10.0246	9.0589	9.2432	10.1581	10.2786	9.882	9.2631	9.7876	9.5334	10.3381	8.595	10.0128	9.9286	9.6807	8.6936	9.3284	9.4658	10.1982	10.4922	9.003	8.9302	9.4448	10.1047	9.7427	9.7807	9.6804	10.0336	10.1598	9.9987	9.2037	9.5095	9.7968	8.9287	9.3634	8.5584	9.7179	8.2951	9.2822	9.2166	9.5802	8.8012	9.6932	8.9135	9.1131	9.9963	9.6539
C16orf57	9.6313	9.2631	10.3024	10.3966	10.0071	10.0801	10.1418	9.8911	10.2175	9.5888	9.4791	10.4822	10.1536	10.0409	10.0644	10.0637	9.8933	9.072	9.7092	9.9515	10.2019	9.4188	9.7825	10.181	9.5538	9.1589	10.1251	9.5664	9.8433	9.2285	9.9482	9.651	9.8714	9.8638	9.8251	9.6352	9.879	9.6592	9.1279	9.3908	9.9036	9.2616	10.3314	9.4876	8.9978	9.5919	9.6893	10.1223	9.558
C16orf54	5.4447	4.7719	3.583	5.6464	6.0826	7.1557	5.8167	3.1282	3.4325	4.4786	2.9303	5.893	4.5089	5.9801	4.4049	6.1248	5.6588	5.8581	5.5499	4.4751	4.0698	4.965	5.0811	4.1726	4.4273	5.5966	5.6768	4.2493	5.2391	2.7543	3.4268	4.3846	2.6325	3.5908	3.85	5.7669	4.2341	11.1737	4.0747	5.4532	2.795	5.2879	2.698	4.8463	1.6872	3.8303	4.1461	4.4906	4.5463
C16orf55	7.3314	7.7099	8.3167	7.3943	7.9029	7.7358	8.016	8.1757	7.9014	7.1567	7.0874	7.0871	8.4044	7.308	7.3475	7.8193	7.9408	6.8756	7.359	7.3913	7.7896	7.8826	7.6124	7.5783	7.3532	7.8006	8.0282	6.7865	7.9996	8.1466	8.263	7.2807	7.3669	7.5302	7.6236	7.8376	6.8103	7.1868	8.082	6.6352	7.4439	7.2676	7.9915	6.7973	6.8691	7.7244	8.0676	7.6559	7.4384
NUDT16L1	8.9017	8.9153	9.1551	9.0371	9.287	9.7429	9.3913	8.6331	8.9871	8.821	8.7751	9.1738	9.3054	9.73	9.2352	9.2885	9.4091	9.6698	9.7795	9.7772	9.122	10.14	9.5651	9.8163	9.6465	10.597	9.9292	9.3765	8.5374	9.0418	8.6893	9.6408	10.0279	10.4098	10.212	9.5661	8.6517	9.6205	10.6118	8.6838	9.4863	8.7713	9.8706	8.4554	8.8193	9.4783	9.073	9.2374	9.2264
KIAA0319L	11.2235	10.4387	10.504	10.9459	10.4815	10.7245	10.2563	11.0759	11.193	10.5371	10.8657	11.0966	9.9515	11.1825	11.2597	10.77	10.6925	10.9944	10.8891	9.7249	11.1698	10.0996	10.5725	10.4624	10.9193	9.8352	10.3103	11.0453	10.6974	11.1487	10.9148	10.4069	10.663	9.7565	10.8426	10.3926	10.1052	11.587	9.8451	11.2458	11.3063	11.2992	11.0696	11.0375	10.4858	10.8315	10.6755	10.6557	10.0806
ITCH	10.6064	9.6013	11.1799	11.5133	10.1911	10.6774	11.4604	10.9342	11.2554	10.5418	11.0648	11.0385	11.5218	10.0392	11.0887	10.5419	11.1744	10.373	10.3125	10.4933	11.2375	11.2288	10.0778	10.1966	10.6112	10.8628	11.4321	10.0396	10.4074	11.0642	11.0246	10.8019	9.6992	10.3437	11.1205	10.0798	10.3074	10.1278	10.9143	10.6221	10.7132	9.8345	11.3478	10.1266	11.1059	10.2442	9.9329	10.7567	11.1148
ZNF207	11.7605	11.7245	11.5413	11.5687	11.4435	11.4332	12.1093	11.8153	11.5939	11.7021	12.2826	11.7038	11.316	11.4653	11.6107	11.5084	11.8362	11.7749	11.823	11.9424	11.6566	12.0552	11.9	12.0429	11.7759	11.8553	12.0906	11.4436	11.7779	12.0676	11.5216	11.8706	11.7115	12.1141	11.9392	11.7119	11.4438	11.5205	12.0191	11.4894	11.5142	11.871	11.1943	11.7226	11.5604	11.7871	11.5764	11.7028	11.8037
CHMP4B	12.5856	11.8945	12.9896	13.1115	12.2698	12.6717	12.9088	13.6075	13.2386	12.022	12.734	12.6352	13.6632	12.2108	13.151	12.9288	12.9212	11.7038	12.2283	12.3765	13.2513	12.6756	12.1099	11.6234	12.262	12.7367	12.4043	12.455	12.5971	12.7633	13.1022	12.3931	12.1375	11.7593	13.2621	11.9055	12.2389	11.6558	12.885	12.081	12.6188	11.4738	13.0555	11.8332	12.4836	12.2054	11.9016	13.0744	12.7236
BAX	10.8152	10.9251	10.6424	10.3763	9.7337	9.995	10.6233	10.2566	10.5567	9.3289	11.0028	10.2668	10.1954	11.0151	10.3432	10.1801	10.3136	11.2513	11.802	10.4863	10.7355	10.6625	10.4418	11.3949	10.6583	10.6865	10.5478	11.269	10.3983	10.2659	10.1731	11.7914	10.8304	10.8928	10.4719	11.2664	8.7778	10.3703	11.1249	10.2679	10.7919	9.9935	9.286	10.6348	10.6115	10.7147	10.7983	11.1125	10.5435
BAD	8.9289	9.4451	9.1541	9.1719	10.0686	9.9383	9.6375	8.4936	8.7785	9.4189	8.7912	9.2156	9.4878	10.1594	9.2817	9.6656	9.7458	9.9115	9.9403	9.493	9.1678	9.9491	9.8022	9.6527	9.6116	10.6809	9.4286	9.9133	9.0407	9.1401	9.0553	8.9587	9.971	9.8645	9.8305	9.7522	9.7007	9.5403	9.9435	8.4919	8.7547	9.0403	8.7693	8.6249	8.8017	9.2524	9.6753	8.7815	9.5924
IARS	11.4709	11.5582	11.89	11.1976	11.7952	11.1035	12.1773	11.684	11.8037	11.9635	12.4841	11.9077	11.6745	11.326	11.8499	11.8911	12.0109	11.8563	12.0835	12.0999	11.4128	12.2424	12.2047	12.8737	12.3485	11.8262	11.9398	12.0657	12.3539	12.3353	11.8496	12.2732	12.4552	12.059	11.805	11.7564	11.6258	11.5433	12.0043	11.9682	11.2375	12.2389	11.9805	12.2741	11.9232	11.9829	12.1057	11.2224	11.779
PRKCDBP	7.5028	5.7841	6.1502	8.1287	8.8915	9.0957	7.7432	6.4106	6.9151	7.3717	6.2065	7.7886	6.1516	7.5733	5.7493	7.946	6.9883	5.5807	8.1978	7.752	7.577	8.4382	7.5872	6.8964	7.6819	8.4735	7.1765	5.2439	7.4815	6.591	4.9981	6.5823	9.4043	8.2466	9.0113	6.2797	6.7964	5.6413	7.2031	5.7387	7.3153	6.7362	6.4401	9.3	5.3247	6.3215	8.0456	8.5451	9.0113
COBLL1	9.6609	8.4258	10.1025	8.9279	8.6143	8.8495	8.9872	9.8302	9.5438	9.07	9.3545	9.863	9.8665	7.732	9.4345	9.7354	9.2439	7.4465	9.3274	9.5424	9.5899	8.5125	9.1489	7.9966	9.4614	8.836	9.2548	8.8867	9.1478	10.1221	9.2365	9.1849	5.6488	8.3143	9.2592	8.2102	7.1654	7.1197	8.9772	8.7602	10.2063	8.4502	8.7637	9.189	10.2153	8.7619	8.8711	10.211	9.465
SLC37A2	6.2378	4.6512	6.5913	8.623	8.3693	8.9473	7.3977	6.4385	5.7035	7.0177	3.7798	8.1683	4.6656	6.6084	8.232	7.581	6.9773	7.6988	7.0023	6.4896	6.4036	5.7089	6.6019	6.7858	5.2017	6.6937	6.6269	4.9556	7.5586	4.7163	2.9608	5.9143	3.5698	5.4405	5.9235	5.6878	6.8979	4.5495	4.5997	6.6445	4.7712	6.6028	5.489	6.648	4.2965	5.8287	5.6899	7.9965	6.7799
CDK18	9.8214	9.8728	10.877	9.6241	8.1839	9.3741	8.8497	10.4853	9.5255	8.8774	10.0493	9.5854	9.5695	9.7456	10.1968	10.7992	9.0638	9.5391	10.4106	10.2505	10.7148	9.3435	9.9212	9.2059	10.3517	8.8161	10.3285	10.6973	9.0083	10.236	8.5296	9.9967	9.4233	8.2921	8.7055	9.2134	8.3466	9.9362	8.6736	9.1573	9.5725	9.848	9.8276	10.0583	8.167	9.3073	8.9734	9.9073	8.7544
CDK19	8.922	8.8461	8.8016	9.589	9.249	8.9287	9.1087	9.2587	9.6031	8.2282	8.7144	9.4834	9.4074	9.0945	10.2231	8.8882	9.2074	9.453	8.8584	8.9617	9.3294	8.3819	9.0606	7.9464	8.6083	8.4005	9.0741	8.0345	9.0557	9.1577	9.4913	9.6946	8.2659	8.3827	9.0611	9.129	9.4857	9.1825	8.436	9.7227	9.3611	7.8879	9.5221	9.4187	9.3498	9.4696	8.8035	9.3777	8.3338
PMPCA	10.2133	10.6233	10.2407	10.1123	10.7131	10.5078	10.6534	10.8971	10.5145	10.4366	10.8258	10.7215	10.7084	10.6529	10.7234	10.4084	10.7744	10.554	10.8337	10.536	10.4567	11.004	10.8771	11.6863	10.7968	10.7587	10.3594	10.8778	10.6945	11.1671	10.9303	10.7223	11.5697	11.0693	10.5168	10.6692	10.5662	10.2206	11.264	10.5575	9.7914	10.3105	10.5594	10.5369	10.0981	10.7443	10.8275	10.4367	10.1547
TOB2	10.8692	11.5138	10.5811	10.7673	11.2914	11.0479	10.5025	9.9696	10.6484	10.8561	10.6775	10.1159	10.6309	11.1622	9.7417	10.3881	10.705	11.4139	10.8115	10.7311	10.2708	10.7098	10.9309	10.8234	11.0248	9.8043	10.4731	10.3491	10.7335	10.7016	10.8185	10.6328	10.6138	10.2556	10.4285	10.9768	10.7117	11.7336	10.5833	11.1706	10.9816	11.0212	10.4627	11.3263	10.9371	11.279	10.9893	10.186	10.151
CDK12	10.8	10.6784	11.0183	10.9802	9.7648	10.2393	11.1914	10.5977	11.017	10.6597	11.089	11.0591	11.2422	10.1636	11.082	10.4398	10.9053	9.9162	10.4011	10.4098	10.9453	10.5378	10.5911	10.0421	10.1952	9.6865	11.0053	10.0063	10.8113	11.0165	10.4884	10.7174	9.7468	9.6503	9.8404	10.2227	10.7708	10.2845	10.1951	10.402	10.7616	10.5676	10.898	11.0562	10.8179	10.8001	10.2633	10.3618	10.0148
CDK13	10.5368	10.1429	10.3071	10.2611	9.7251	9.893	9.7048	10.0953	10.6929	9.4075	9.4256	10.5182	10.4492	9.4957	10.303	10.1305	9.8436	10.1014	9.9459	9.5624	10.4324	9.4663	10.0138	9.1059	9.5083	10.0179	10.1893	9.7828	10.5225	10.4388	10.13	10.3476	9.7252	8.9464	9.9362	9.8375	9.9711	9.9362	9.4424	10.0625	10.0763	9.6557	10.0639	9.6037	10.2378	9.8189	9.3971	9.5388	10.0164
CDK10	11.0952	10.3315	11.1224	9.9651	9.9848	10.4049	9.6825	11.3994	9.7605	8.9341	9.6993	8.5353	9.6762	10.4286	10.1369	10.6208	10.0779	10.3271	10.5202	10.4438	9.9857	10.1707	10.2774	9.8621	9.7425	10.1311	10.2345	10.0762	9.5653	10.596	10.3032	10.1353	10.1524	9.6487	10.1645	9.8283	9.0794	10.5319	9.6049	9.2495	10.4108	9.9625	9.8276	8.7985	8.9153	9.4098	9.5036	10.1713	9.2461
SRRT	11.6069	11.3468	11.3748	10.9814	11.144	10.6047	11.6216	11.6946	11.2208	11.0413	11.2653	11.2443	11.452	11.2917	11.4486	11.1182	11.1587	10.9546	11.3705	11.0673	11.2873	11.0305	11.228	11.1653	10.9849	11.2435	11.3531	11.0706	11.5911	11.6789	11.2586	11.9133	10.8184	10.8978	10.8331	10.9525	11.7523	11.0536	10.6526	10.5235	11.0409	11.5081	10.6183	11.4027	11.1701	11.3633	11.4493	11.4902	10.9129
CDK16	10.8306	11.1506	11.5309	10.9783	11.4521	11.0396	11.2485	11.6563	11.8109	11.3836	11.1562	10.6168	11.3742	10.8709	11.9309	11.313	10.69	10.7367	10.793	11.2949	10.9399	10.5979	11.6323	10.6328	10.7507	11.0485	11.2152	11.8357	11.8829	11.422	11.1631	10.986	12.6249	10.9081	10.1639	10.6836	10.4512	10.7601	10.0823	10.7112	11.1258	10.8501	10.2819	11.2155	10.9675	11.1054	10.9478	10.9489	10.7104
CDK17	9.0669	8.274	8.1207	8.6504	8.5622	8.876	9.1405	8.4306	8.6503	8.6668	8.3397	8.8505	8.2603	8.6709	8.4382	8.3427	8.6125	8.4897	8.6215	8.6633	8.2134	8.1149	8.6087	7.9966	8.2739	7.6244	8.4186	8.4108	8.5949	8.3818	8.4756	8.5493	8.0668	8.4717	8.897	8.3478	9.1782	9.0674	7.9679	8.8124	8.5303	9.1723	8.2474	8.7244	8.9059	8.2359	8.1624	8.9382	9.0063
CDK14	6.9122	4.6926	5.5116	7.9067	7.6333	8.0612	7.3889	5.7277	6.804	6.2545	5.6558	6.7227	4.5089	6.2604	4.8936	7.9226	6.0528	6.4978	5.9572	5.4278	7.6401	6.259	6.2729	4.3385	6.3969	6.1224	4.8512	4.7409	7.2877	8.7227	5.3071	7.4572	5.6758	6.1098	7.709	4.4917	6.3857	5.9215	5.2473	5.6859	6.6047	4.7435	5.567	7.0835	3.4288	5.8564	7.0945	7.1241	8.5384
GPR126	7.5294	10.3607	9.0636	8.4289	6.4239	8.646	7.9987	3.4536	6.4506	10.4047	9.7099	8.465	7.2691	9.8579	7.9353	7.8193	9.2755	10.8958	8.6346	7.6897	8.0253	7.9076	7.8872	9.7816	10.5563	7.7753	7.225	7.3039	8.3976	8.3652	9.07	8.5175	10.0831	8.377	8.0884	10.8499	9.9965	10.1454	7.9557	9.9864	7.5226	11.0524	8.7216	11.5617	7.9868	8.721	9.1354	7.8451	6.6591
GPR124	10.0199	7.0188	9.1843	10.1802	10.2885	10.3338	10.3567	8.0728	9.0752	8.3602	7.566	9.9995	8.3782	9.2742	8.9357	10.4421	8.9728	7.6371	9.632	9.1453	10.1697	9.0401	9.1065	8.3499	8.9204	8.5831	8.87	5.7371	9.6075	9.1074	6.2248	9.1681	8.2415	8.5772	9.1032	8.1671	8.8318	7.1091	7.9247	8.0769	9.5033	8.3792	9.129	9.5681	9.9447	9.4634	10.2722	10.1448	9.9958
GPR125	10.5443	10.4326	9.4844	9.9063	9.1815	9.7253	9.619	10.548	9.7647	9.8921	9.7204	10.1428	10.2146	10.8523	10.6296	10.6575	10.3169	10.3803	9.864	10.1806	10.669	9.5105	10.374	9.7986	10.1992	9.61	9.3303	9.8182	10.0403	10.361	10.0242	10.5134	9.6388	9.9456	10.3692	9.8013	9.5568	10.7158	9.2973	10.2392	10.8478	9.9837	10.1545	9.8118	10.8261	10.2102	9.8912	10.3197	9.1978
GZF1	8.9561	8.0849	9.9476	8.9966	8.2381	8.3346	9.6256	8.4489	9.9618	8.4875	7.2982	9.5396	9.6483	8.079	8.4622	8.7891	8.1334	8.2079	8.7491	8.1345	8.6912	8.3232	7.4465	8.4164	9.0232	8.4617	9.9529	9.1545	8.8203	9.6878	8.8662	9.4363	7.9695	8.061	8.317	8.1845	8.74	8.9474	8.7482	7.8237	9.5628	8.1196	9.4596	8.4709	9.4391	8.1949	8.0594	8.2099	8.369
GPR120	5.7855	6.4595	6.3209	7.2586	7.5992	7.7925	5.1224	4.1369	5.3286	7.7953	3.8831	5.3364	5.6495	7.7609	2.5003	5.3463	5.7646	9.1191	5.2596	5.8741	7.7643	4.7608	6.2997	9.9457	7.4225	6.4992	6.9639	5.8161	5.1255	0.8207	7.2437	8.3006	7.9027	5.1841	5.9345	7.923	8.7031	10.6097	5.5372	8.5227	4.2343	8.5901	6.0306	9.7574	0.9169	8.1054	9.1496	0.6464	6.625
ATP6V1B2	11.0849	11.0616	10.5297	10.7717	11.5101	11.21	11.5373	9.7574	10.1439	10.9087	10.6708	11.5359	9.7481	10.9421	9.8818	10.7663	10.2564	12.0423	11.0866	10.2663	11.3209	11.5457	10.1322	11.5504	10.8297	10.3011	10.3703	10.9485	11.3599	10.9786	11.528	10.6944	10.8977	11.2582	10.2041	11.0307	12.2824	10.9612	11.2816	11.0024	11.0269	10.8408	10.2409	11.8869	10.9909	10.806	10.8004	10.6763	10.4379
[truncated: 12,431 more rows]
[truncated: 104 more columns]
