# Supplementary material for: Reclassifying TNM stage I/II colorectal cancer into two subgroups with different overall survival, tumor microenvironment, and response to immune checkpoint blockade treatment
Source: Front Genet. 2022 Sep 21;13:948920. doi: 10.3389/fgene.2022.948920 (PMC9532767; doi:10.3389/fgene.2022.948920)
Supplement: Supplementary file 1 [file DataSheet3.ZIP › datasheet of Figure 3/TCGAgokegg/TCGAdiff.xls]

gene	conMean	treatMean	logFC	pValue		gene	conMean	treatMean	logFC	pValue		gene	conMean	treatMean	logFC	pValue
GRAMD1B	3.799878571	6.140023636	0.692290893	4.01E-14		GRAMD1B	3.799878571	6.140023636	0.692290893	4.01E-14		AFTPH	10.53306224	10.39331818	-0.019268604	0.000803317
ACOX1	11.02648163	10.4363	-0.079362203	1.07E-13		TRIM7	4.805128571	7.535721818	0.649170675	2.75E-11		XRCC5	12.90038776	12.71517273	-0.02086337	0.000496141
NFKB2	9.622839796	10.37796	0.108988265	1.35E-13		CAMK2N2	2.935393878	4.539821818	0.629081575	1.43E-11		ROD1	12.315	12.12702182	-0.022191334	0.000803317
VAV3	10.92788878	8.360556364	-0.386343848	3.26E-13		RAMP1	5.98685102	8.539278182	0.512316755	4.23E-10		EIF2B1	10.01916224	9.86562	-0.022280258	0.000308212
CYP39A1	7.918092857	6.445347273	-0.296894894	8.09E-13		CHST6	4.390558163	6.247861818	0.508958188	1.26E-10		DNAJA2	10.79096531	10.62464545	-0.022409228	0.000354025
ENO2	8.164478571	9.570043636	0.229164753	1.77E-12		IGF2BP3	4.486519388	6.366398182	0.504880747	3.60E-06		VPS24	11.6764102	11.48326545	-0.024063846	0.000704625
LNX2	10.02720408	9.358772727	-0.099528133	6.31E-12		C6orf154	3.18322449	4.444563636	0.48155288	2.75E-08		SMEK2	10.94678469	10.76453818	-0.024220755	0.000280131
GGH	11.46798673	10.07358364	-0.187035133	1.04E-11		GLT25D2	3.639939796	5.064952727	0.476634215	0.000354029		CUL3	10.75404388	10.56507273	-0.025576565	5.18E-05
GPSM2	11.01710816	10.09818545	-0.125649508	1.13E-11		PRDM16	4.39414898	6.107367273	0.474966822	1.59E-07		UBE2D2	10.98391531	10.78778909	-0.025993185	9.69E-06
TTC7A	9.248385714	9.851872727	0.091196422	1.16E-11		SOX8	3.752021429	5.213269091	0.474520261	0.000575513		TOMM70A	11.2072551	11.00651273	-0.026075533	0.000224213
C13orf18	10.66021939	8.333343636	-0.355269751	1.39E-11		ARHGEF4	4.365968367	6.052234545	0.471166221	9.68E-08		QARS	12.56482449	12.33953273	-0.026102756	0.00041501
CAMK2N2	2.935393878	4.539821818	0.629081575	1.43E-11		C19orf38	3.277341837	4.537636364	0.469414841	2.16E-08		GTF2H1	9.593757143	9.418490909	-0.026599999	0.000575513
EPB41L4B	11.08070306	10.20414364	-0.11889431	1.45E-11		PRDM8	4.487363265	6.185516364	0.463026056	5.66E-10		POLR2C	10.76428878	10.56642364	-0.026765842	0.000465376
TSPAN6	11.67360306	10.43397455	-0.161961099	1.77E-11		GNLY	5.028927551	6.860441818	0.448050721	6.39E-07		ASNSD1	9.948722449	9.763287273	-0.027144295	0.00057956
TRIM7	4.805128571	7.535721818	0.649170675	2.75E-11		CIDEC	3.744953061	5.100852727	0.445790811	5.71E-05		RBMX	12.13962551	11.91285818	-0.027204325	0.000427101
NAALADL2	7.604978571	6.094945455	-0.319330873	3.38E-11		SRL	2.915566327	3.95896	0.441345348	4.49E-06		DLG1	10.40586633	10.20992364	-0.027425004	0.000575501
RAB32	9.444908163	8.269125455	-0.191802011	3.65E-11		VNN1	5.857652041	7.945656364	0.439843905	1.27E-07		ST13	12.10653673	11.8734	-0.028053102	3.16E-05
GAS2L1	8.13804898	9.001278182	0.145446915	3.84E-11		CCRL1	3.993308163	5.401721818	0.435834936	2.35E-06		CTNNB1	13.60388776	13.34121455	-0.028128996	0.00032678
PLAGL2	11.18511531	10.06479091	-0.152262928	4.25E-11		SIX4	3.767566327	5.094847273	0.43540599	1.26E-06		ANGEL2	8.913855102	8.741072727	-0.028239168	0.000776165
SULT1B1	7.42667551	5.591210909	-0.409555778	5.09E-11		ANK1	3.754889796	5.053061818	0.428387264	2.41E-08		NFE2L2	11.29594388	11.07584182	-0.028388471	0.000136947
RNF43	12.7047	11.33078909	-0.165113973	6.24E-11		UNC13A	3.375781633	4.53596	0.426186334	1.26E-05		C19orf2	10.71317143	10.50408182	-0.028435567	0.000234482
PLLP	6.883570408	8.592392727	0.319902871	8.24E-11		ADSSL1	3.711297959	4.964585455	0.419749425	8.36E-08		PNRC2	11.24937347	11.02891273	-0.028554082	0.000719419
KIAA1841	8.11785	7.297830909	-0.153629958	8.89E-11		BEGAIN	3.536582653	4.707621818	0.412642449	1.41E-07		HERC4	9.740060204	9.549138182	-0.028560155	0.000220886
CDR2L	7.98394898	9.031823636	0.177914814	9.84E-11		CTXN1	4.525786735	5.969883636	0.399534208	9.29E-09		GSPT1	12.06435	11.82748909	-0.028606358	5.35E-05
ROBO3	4.6939	6.085472727	0.374582231	1.09E-10		ATP8B3	2.999155102	3.931110909	0.390380934	6.77E-08		AASDHPPT	9.572616327	9.383923636	-0.028722014	0.000866138
MRPS31	8.948086735	8.464381818	-0.080174533	1.23E-10		VMO1	3.830952041	5.019294545	0.389781645	1.17E-07		PARG	8.966868367	8.788612727	-0.028968764	0.000675883
CHST6	4.390558163	6.247861818	0.508958188	1.26E-10		B3GNT4	3.290877551	4.309014545	0.388885622	1.33E-05		NCBP1	10.56838265	10.3568	-0.029176295	6.81E-05
CHN2	9.015255102	7.649649091	-0.236974747	1.26E-10		PDGFRL	4.167345918	5.43354	0.382763574	3.44E-05		PEX13	9.763257143	9.565418182	-0.029534487	0.000219237
NEK3	9.546607143	8.603021818	-0.150144595	1.36E-10		TRNP1	5.876920408	7.661494545	0.38256549	6.02E-08		POLR3C	9.095390816	8.909712727	-0.029756714	0.000288505
CXCL14	11.30505816	8.584530909	-0.397157207	1.40E-10		ATP1A3	4.347185714	5.664541818	0.381877537	1.66E-05		PPP2R1B	10.09048367	9.884436364	-0.029764723	0.00043017
SEMA4B	10.72608367	11.5935	0.112192759	1.54E-10		ROBO3	4.6939	6.085472727	0.374582231	1.09E-10		HMGB1	13.16105714	12.89087636	-0.02992503	0.000391781
SGK2	8.551944898	6.783876364	-0.334142681	1.70E-10		FBXL16	5.851068367	7.584147273	0.374286904	8.32E-10		DLD	11.36309898	11.1252	-0.030525073	0.000661917
C13orf1	9.049815306	8.479712727	-0.093872959	1.88E-10		PDE10A	5.114678571	6.628436364	0.374025004	3.20E-08		USP7	11.84507041	11.59573636	-0.030692336	2.59E-05
MT2A	9.103070408	10.4634	0.200926576	2.66E-10		TFAP2A	5.321113265	6.872989091	0.369209556	1.63E-05		SFRS6	11.87549388	11.62524727	-0.03072611	0.000755066
PLCB4	11.46565306	9.351789091	-0.294004232	2.94E-10		C6orf204	3.082356122	3.977209091	0.367722855	4.02E-06		RBBP7	11.8064949	11.55680545	-0.030838061	0.000985572
POFUT1	11.96968878	11.00630364	-0.121055607	3.16E-10		NKX3-1	3.876166327	4.998165455	0.366768182	2.54E-05		ZC3H15	11.12074694	10.88520364	-0.030885295	0.000354025
TP53RK	9.74455	8.948890909	-0.122886672	3.89E-10		SNAI3	3.680511224	4.737838182	0.364322754	2.97E-09		SMARCC1	12.04718061	11.79154	-0.030943404	0.000146749
NUDT4	11.18433265	10.44398364	-0.098807074	4.23E-10		HOXD1	3.715262245	4.778532727	0.363103651	0.000536356		EIF2A	11.30969796	11.06794545	-0.031172962	0.000503234
RAMP1	5.98685102	8.539278182	0.512316755	4.23E-10		ABCA3	6.233167347	7.994756364	0.359088622	2.66E-07		PRDM4	10.11502347	9.898109091	-0.031274819	3.83E-05
RNF114	11.7441051	11.21580727	-0.06640332	4.96E-10		SLC4A11	5.845727551	7.456927273	0.351198679	8.72E-08		VKORC1L1	10.51936122	10.28881636	-0.031970079	0.000724421
DAPK2	8.968703061	7.794870909	-0.202374246	4.96E-10		F5	5.078329592	6.456978182	0.346505121	0.000709539		DNAJC2	10.08636939	9.864281818	-0.032121044	0.000959236
PRDM8	4.487363265	6.185516364	0.463026056	5.66E-10		CECR6	3.462065306	4.392594545	0.3434404	7.77E-07		RYK	10.24061122	10.01444364	-0.032219554	0.000104386
C11orf9	8.487733673	10.24960909	0.272117594	5.80E-10		GAS1	5.136612245	6.508236364	0.341449476	0.000699772		HDAC2	11.52639694	11.27113818	-0.032308399	0.000158412
TRIB2	8.182165306	9.374947273	0.196327892	6.24E-10		MEIS2	5.248315306	6.622452727	0.335511244	4.30E-07		SBDS	11.28295306	11.03273273	-0.03235453	0.000391781
AMACR	10.72747551	9.550176364	-0.167711327	6.39E-10		LBX2	3.120391837	3.936398182	0.335148958	3.18E-09		IPO7	12.3001551	12.02546364	-0.03258399	0.000280131
ZNRF3	10.20263163	9.301329091	-0.133432538	6.39E-10		SYNGR3	4.597597959	5.782858182	0.330902408	6.91E-07		VPS35	11.6932551	11.43202727	-0.032595332	4.57E-07
NKD1	9.211217347	6.754232727	-0.447599944	7.21E-10		CYP1B1	5.192139796	6.486309091	0.321068546	0.000433269		CTTNBP2NL	10.17602347	9.948536364	-0.032617707	0.000690129
BLVRA	7.696221429	8.761269091	0.186989555	7.21E-10		MATK	4.11022449	5.133270909	0.320661209	0.000238004		PREPL	10.35286939	10.12076182	-0.032712789	0.000118244
KCTD1	6.337828571	7.4445	0.232186318	7.93E-10		PLLP	6.883570408	8.592392727	0.319902871	8.24E-11		RPN2	13.49193776	13.18918182	-0.032742497	0.000297113
FBXL16	5.851068367	7.584147273	0.374286904	8.32E-10		DUSP4	7.565205102	9.432590909	0.318274903	1.62E-08		MTCH2	11.38101633	11.12536909	-0.032776197	3.52E-05
CFTR	12.14824592	10.13981273	-0.260717011	8.73E-10		PRAM1	3.667164286	4.5685	0.317055656	0.000920951		ABCD3	10.52914184	10.29237636	-0.032811738	0.000920951
MAP3K6	8.056847959	9.037432727	0.165697472	8.94E-10		FAM46B	3.948046939	4.908203636	0.314055964	4.05E-05		GATAD1	10.11942041	9.891309091	-0.032893286	0.000465376
CCDC109B	7.512369388	8.413289091	0.163401915	8.94E-10		PNMA2	5.43199898	6.752605455	0.313961057	6.49E-05		TMEM123	13.02372245	12.72742727	-0.033201038	2.86E-05
GYG2	8.664380612	7.127990909	-0.281601123	9.84E-10		CIITA	6.670003061	8.289494545	0.313596712	5.91E-07		CAPN7	9.328162245	9.115590909	-0.033256701	9.43E-05
KHDRBS3	8.163294898	6.516689091	-0.325012409	1.15E-09		LAG3	5.207083673	6.469138182	0.313097939	6.27E-07		UTP6	9.95937551	9.731132727	-0.033447535	0.00027807
MEP1A	10.60002041	8.453565455	-0.326435183	1.16E-09		CD109	6.678709184	8.290838182	0.311948667	1.22E-05		SIAH1	9.138492857	8.929047273	-0.033450004	0.000388956
PKM2	14.36416327	15.02687273	0.065070842	1.23E-09		KLHDC7B	3.955812245	4.905450909	0.310411802	0.000111114		ATF6B	11.3773102	11.11574545	-0.033554817	2.81E-05
SLC35D1	10.52749082	9.956985455	-0.080380689	1.25E-09		NKG7	5.474419388	6.786258182	0.309910356	1.78E-06		LBR	11.80380918	11.53218727	-0.033586334	0.000427101
AIFM3	9.029314286	6.881621818	-0.391867819	1.25E-09		SLC9A5	3.568345918	4.422849091	0.30972054	2.83E-09		PAIP1	10.20756531	9.971841818	-0.033706895	9.20E-06
ALKBH5	10.34647755	10.81528	0.063931329	1.31E-09		GFPT2	5.412810204	6.697812727	0.307312236	0.000739608		EPCAM	14.61854898	14.28084	-0.033719277	0.00016332
KIAA1704	8.894383673	8.261390909	-0.106509941	1.44E-09		HK3	5.314388776	6.56852	0.305664571	0.000168368		PRKRA	9.795241837	9.567941818	-0.033872495	0.000506832
LRRC19	8.668294898	6.850796364	-0.339476533	1.51E-09		SLC11A1	5.998216327	7.408787273	0.304703856	8.74E-07		VPS54	9.493587755	9.273203636	-0.033885568	0.000119165
NUFIP1	8.447439796	7.775094545	-0.119653945	1.58E-09		SLC1A3	5.160854082	6.361969091	0.301863522	6.49E-05		UGP2	11.00015714	10.74443091	-0.033935063	4.77E-05
ASPHD2	7.146580612	8.204787273	0.199212801	1.58E-09		C14orf49	3.874541837	4.774456364	0.30131075	1.00E-05		LARS	11.48321939	11.21591273	-0.033980138	2.18E-06
SEMA5A	10.17697449	8.818376364	-0.20672377	1.58E-09		DOCK3	3.054457143	3.763576364	0.301188246	8.51E-05		UTP15	8.42460102	8.228130909	-0.034043616	0.000409081
HSD3B7	9.432242857	10.15868545	0.107040958	1.74E-09		PTPRU	6.716917347	8.27522	0.300998391	2.94E-06		FXC1	10.09322959	9.857398182	-0.034109067	0.000264065
ASCL2	10.62647347	8.888018182	-0.257729226	1.95E-09		VSIG10L	4.748412245	5.848067273	0.300514716	2.35E-09		ARFIP1	10.33540408	10.09300545	-0.034238956	0.000208035
PFKP	10.96261837	11.75053636	0.100134191	1.95E-09		ZNF488	4.883938776	6.010867273	0.299528049	3.16E-05		RAB4A	9.92692449	9.691772727	-0.034586245	0.000475427
PHYH	9.813110204	8.969029091	-0.129758642	2.05E-09		FCGR1B	4.473037755	5.504852727	0.299449032	6.49E-05		FTL	15.66525306	15.29406727	-0.034595951	0.000617313
CCDC76	8.103978571	7.650223636	-0.083128437	2.30E-09		PPM1N	4.094292857	5.037498182	0.299093114	1.78E-05		PRPF6	11.88276224	11.59997636	-0.034748376	0.000680611
VSIG10L	4.748412245	5.848067273	0.300514716	2.35E-09		MT1E	7.924361224	9.729656364	0.296094207	3.97E-08		C21orf59	10.0338898	9.794327273	-0.034862689	0.000317365
TBC1D8	8.294955102	9.053116364	0.126180326	2.35E-09		ANGPTL4	6.144578571	7.531696364	0.293660774	5.59E-08		KIAA1429	10.32275102	10.07616	-0.034881565	0.000803325
USP18	7.432415306	8.426981818	0.181184894	2.46E-09		PTAFR	5.400213265	6.614843636	0.292690671	5.89E-06		MOBKL3	10.00567857	9.765601818	-0.035038152	0.000105208
NEBL	11.15959898	10.34704545	-0.109066312	2.46E-09		S100A8	5.256164286	6.437345455	0.292455523	0.000433269		UFC1	11.17685612	10.90844	-0.035069639	3.67E-05
MLLT3	9.638743878	9.017223636	-0.096161844	2.52E-09		LOC283174	4.929595918	6.03614	0.292156875	2.15E-05		CDYL	9.464241837	9.236707273	-0.035108292	1.87E-05
LOC100130776	7.168913265	8.038554545	0.165181669	2.77E-09		BARX2	5.446182653	6.667761818	0.291957202	0.00027603		RPL22	12.97331327	12.66064182	-0.035196435	6.60E-05
CDC16	10.68022551	10.23202	-0.06185112	2.83E-09		TTLL13	2.54700102	3.112427273	0.289240589	1.50E-05		SIKE1	9.445017347	9.217127273	-0.035236274	1.62E-05
SLC9A5	3.568345918	4.422849091	0.30972054	2.83E-09		PRF1	6.267973469	7.656665455	0.288717149	3.64E-08		HPS4	9.771268367	9.5353	-0.035267515	0.000433269
RELL1	7.523283673	8.342830909	0.149174516	2.83E-09		NCF1	5.060428571	6.174689091	0.287106923	0.00016085		RSU1	10.52041122	10.26553818	-0.035381834	0.000178906
ACSL5	13.01143673	12.21398727	-0.091246028	2.83E-09		KREMEN2	4.168066327	5.082156364	0.286062528	0.000176216		YTHDF3	10.78687857	10.52457636	-0.035515286	0.000587757
SNAI3	3.680511224	4.737838182	0.364322754	2.97E-09		KRT7	5.965410204	7.269889091	0.285312008	1.28E-06		KLHL9	9.911873469	9.67016	-0.03561801	0.000319698
GPRIN1	7.057738776	7.765509091	0.137874474	3.04E-09		TNFSF9	6.110870408	7.445394545	0.284970416	3.55E-05		EIF1B	9.453461224	9.22256	-0.035675375	0.00031506
GPR160	11.03281939	9.929612727	-0.151992156	3.07E-09		DNAH2	5.543021429	6.753394545	0.28494026	4.77E-05		ACTL6A	10.75759694	10.49457273	-0.03571241	6.29E-05
MAX	10.08645918	10.48336545	0.055682127	3.11E-09		FHAD1	3.364810204	4.093963636	0.282973158	2.22E-05		GPN1	10.07916735	9.832412727	-0.03575908	3.67E-05
LBX2	3.120391837	3.936398182	0.335148958	3.18E-09		CD7	5.926080612	7.207296364	0.282379919	3.12E-07		ATIC	11.60871429	11.32446	-0.035765939	5.18E-05
UCHL3	9.920233673	9.294567273	-0.093986405	3.83E-09		IL1RN	7.335303061	8.918674545	0.281972746	8.12E-09		MAP4K3	9.54367449	9.309718182	-0.035807341	0.000671214
CASP6	10.19808367	9.601196364	-0.08701199	3.96E-09		SPOCD1	4.833722449	5.873905455	0.281185408	1.31E-05		LRRC8D	9.903296939	9.660309091	-0.035839547	0.00013907
GTF2F2	9.915836735	9.311621818	-0.090702052	4.10E-09		SLC2A5	5.574511224	6.77164	0.280659963	3.35E-06		FBXO3	9.10255	8.879145455	-0.035849925	0.000229288
PTPRD	9.351733673	7.087563636	-0.399944061	4.10E-09		BAI2	4.712395918	5.718809091	0.279253991	1.16E-05		GFOD2	9.181570408	8.955847273	-0.035911006	3.21E-05
C6orf192	8.385492857	9.016210909	0.104625683	4.60E-09		LILRA5	4.394985714	5.331496364	0.278682028	0.000394612		IKZF5	8.674727551	8.460949091	-0.035998943	0.000319694
ERGIC3	12.81792245	12.25946727	-0.064266157	4.70E-09		ITGAM	6.069218367	7.359621818	0.278120905	9.06E-05		ATP1B3	11.90101837	11.60678	-0.03611724	5.26E-05
SRPK1	11.94950918	11.41603273	-0.065889986	4.81E-09		TNFSF13B	4.373832653	5.301514545	0.277506547	0.00063482		AKAP1	12.14930306	11.84797273	-0.036233332	4.40E-05
ZMYND15	5.428291837	6.4764	0.254693808	4.81E-09		PDCD1	4.230568367	5.123503636	0.276279215	0.00030151		TBRG4	11.50268163	11.21729636	-0.036245244	0.000583651
TTC37	10.28377551	9.599334545	-0.09936372	5.33E-09		KATNAL2	3.17870102	3.846881818	0.275252182	0.000591909		DKC1	11.77654592	11.48346545	-0.036358375	0.000324407
C13orf23	11.30706735	10.62303273	-0.0900291	6.19E-09		COL23A1	3.011664286	3.643532727	0.27477699	0.000528828		GNG5	11.14991939	10.87230545	-0.036375386	1.97E-05
SLC5A6	11.25681837	10.49943818	-0.100486989	6.19E-09		DZIP1L	3.902858163	4.71688	0.273301865	0.000354029		DCAF17	8.569021429	8.355270909	-0.036443853	0.000455513
CTSL2	8.189403061	6.935078182	-0.239846149	6.62E-09		ONECUT2	5.576767347	6.734956364	0.272239513	1.58E-05		NHP2	11.08446224	10.80717818	-0.036548905	0.00064824
VIL1	12.66068265	11.75359636	-0.107252936	6.62E-09		FAM78B	4.11395	4.968278182	0.272221695	2.81E-08		ANKHD1	10.92134184	10.64798909	-0.036569124	0.000583658
ZBTB10	8.384992857	7.106358182	-0.238699148	6.93E-09		C11orf9	8.487733673	10.24960909	0.272117594	5.80E-10		DDX10	9.628739796	9.387690909	-0.03657665	0.000946314
DPM1	10.05446327	9.391607273	-0.098392083	7.09E-09		AGAP2	5.769928571	6.960543636	0.270646529	2.81E-05		ZNF259	10.01683673	9.765445455	-0.036669225	0.00042101
MFAP1	9.272631633	9.626990909	0.054106085	7.93E-09		PHYHIP	3.735323469	4.505452727	0.270438899	0.000343881		ZFYVE16	9.47874898	9.240769091	-0.036683733	0.000760306
SATB2	11.15535306	9.747503636	-0.194631482	7.93E-09		SRRM3	4.231722449	5.103838182	0.270337582	0.000380628		TPP2	10.32902755	10.06969273	-0.036684774	0.00089622
IL1RN	7.335303061	8.918674545	0.281972746	8.12E-09		AIF1L	6.087884694	7.336618182	0.269174171	1.59E-07		GCLC	10.07548061	9.822465455	-0.036691565	6.60E-05
FITM2	7.032884694	6.051636364	-0.216791264	8.30E-09		VPS37D	4.0221	4.846532727	0.269004042	0.000149017		TMED5	10.75529388	10.48418909	-0.036831666	0.000334013
NDFIP2	11.26968571	10.68486182	-0.076879032	8.49E-09		ALPK2	4.464157143	5.3785	0.268816066	0.000478824		ZBED5	9.569839796	9.32774	-0.036967198	0.000305965
CDX2	12.22750102	10.89558727	-0.166385625	8.49E-09		CA9	8.397445918	10.11658909	0.268700449	4.05E-05		FNIP1	9.177661224	8.94506	-0.037035394	0.000343881
PPP4R1	9.818516327	10.32782545	0.072959583	8.98E-09		PILRA	5.36577551	6.458483636	0.267408782	0.000170947		PTCD3	10.86325714	10.58736364	-0.037113345	0.000305965
PELI3	6.690752041	7.298927273	0.125516067	9.08E-09		CCDC87	2.544537755	3.061250909	0.266717699	9.06E-05		DDX52	9.633308163	9.387850909	-0.037236387	6.74E-06
CTXN1	4.525786735	5.969883636	0.399534208	9.29E-09		GZMA	5.836586735	7.013510909	0.265011907	3.55E-05		NAE1	10.26211224	10.00035818	-0.037276037	3.76E-05
MEGF6	7.661422449	9.048098182	0.240002311	9.72E-09		ITPRIPL1	3.875911224	4.65334	0.263731076	0.000338915		PMPCB	10.81039184	10.53386545	-0.037383879	7.80E-05
MAPK11	5.698496939	6.70992	0.235714128	9.94E-09		PSD	4.579796939	5.498176364	0.263669552	0.00043952		PMS1	8.367743878	8.15304	-0.037500601	0.000709539
ISG20	7.828808163	8.831132727	0.173805805	1.04E-08		OSR2	5.745842857	6.893241818	0.262664089	4.61E-06		TM9SF2	12.51863469	12.19681273	-0.037573036	0.000133816
GNB5	7.379708163	8.178063636	0.148195524	1.05E-08		KLK10	7.931628571	9.489992727	0.258789862	0.000204933		THYN1	9.48699898	9.243043636	-0.037583798	0.000452266
GPR114	6.177843878	7.33044	0.246796384	1.06E-08		GFI1	5.403368367	6.459043636	0.257461528	7.57E-06		RPS7	13.47678367	13.12954364	-0.037659457	0.000959217
FARP1	10.838	9.785390909	-0.147397162	1.09E-08		SPHK1	6.621756122	7.910727273	0.256596457	7.19E-07		C17orf95	8.528410204	8.308558182	-0.037678689	0.000510432
CDC42EP1	11.15080204	11.90428727	0.094333765	1.11E-08		MAMLD1	5.09642551	6.087294545	0.256315439	7.74E-05		WDR70	8.93245102	8.70208	-0.037695818	0.000348919
BCL11A	8.519254082	7.22452	-0.237825381	1.14E-08		SECTM1	7.61802449	9.098234545	0.256169701	7.93E-07		PHF20L1	9.860307143	9.605690909	-0.0377432	0.000499681
APOL2	8.955122449	9.845698182	0.136780355	1.16E-08		GBP5	6.678311224	7.972470909	0.2555436	0.00016332		TES	11.28549694	10.99350364	-0.037818699	6.87E-05
FAM134B	9.357513265	8.36936	-0.161007883	1.16E-08		KCNRG	3.426027551	4.088649091	0.255087495	3.38E-05		YTHDF1	10.95346327	10.66983455	-0.037849288	0.000465376
EPOR	5.275139796	6.171141818	0.226328122	1.19E-08		ZMYND15	5.428291837	6.4764	0.254693808	4.81E-09		TAF9	10.65112755	10.37520727	-0.037866007	0.00014341
SAMD13	7.356128571	6.096567273	-0.270949547	1.19E-08		TREM2	5.630026531	6.715410909	0.254333959	0.000288508		PABPC1	15.39616327	14.99700182	-0.037896767	2.15E-05
C7orf36	8.906407143	8.126387273	-0.132229444	1.21E-08		IL21R	5.056205102	6.027485455	0.253501278	0.000256358		FAM10A4	8.356092857	8.139127273	-0.037954416	0.000156014
CTTNBP2	7.900097959	5.677696364	-0.476564845	1.27E-08		C19orf76	4.286919388	5.106714545	0.252454129	6.22E-06		CSTF1	9.719385714	9.466589091	-0.038020434	0.0002096
ZNRF2	9.494618367	8.989527273	-0.078864761	1.30E-08		LILRB4	6.521119388	7.766312727	0.252110169	0.000190066		C19orf12	8.702267347	8.475692727	-0.038060053	0.000118245
N4BP3	6.027383673	6.954585455	0.206432619	1.36E-08		FRAS1	5.772362245	6.869176364	0.250975287	0.000959236		UBAC2	11.18122551	10.88890727	-0.038219139	0.000116423
NOX1	11.91229184	10.10748545	-0.237026876	1.45E-08		NFATC1	6.02245	7.166683636	0.250955159	6.22E-06		CUL4A	11.49094082	11.19010364	-0.038273525	0.000125806
LMF2	10.06163673	10.55362727	0.068873929	1.47E-08		SIGLEC1	5.894170408	7.011583636	0.250451557	0.000872098		AMMECR1L	9.663168367	9.410176364	-0.038274537	1.91E-06
FNTB	8.93205102	9.315412727	0.060628198	1.57E-08		FGF11	4.697790816	5.588149091	0.250388038	4.32E-08		LEMD3	9.620072449	9.368105455	-0.038290443	1.97E-05
DUSP4	7.565205102	9.432590909	0.318274903	1.62E-08		ODF3B	5.6219	6.681825455	0.249184505	2.75E-08		TMEM14C	10.94359592	10.65516909	-0.038533378	0.000386167
NDUFC2	11.02674286	10.56741636	-0.061384008	1.66E-08		PTPRR	6.326612245	7.511725455	0.247711159	2.86E-05		UFM1	10.99281939	10.70291273	-0.03855798	9.06E-05
COMMD7	10.50496429	9.848938182	-0.093031157	1.69E-08		GPR114	6.177843878	7.33044	0.246796384	1.06E-08		LTV1	9.778708163	9.520761818	-0.03856687	0.000135899
CRIP1	9.407156122	10.86417818	0.207748494	1.81E-08		HCST	5.267278571	6.240318182	0.24456183	2.72E-05		LMBR1	10.2673398	9.996070909	-0.038629396	0.000297117
FAM189B	9.45087551	9.864409091	0.061784648	1.85E-08		MAPK12	5.892722449	6.978965455	0.244078875	1.07E-06		NCOA5	10.35176531	10.07801818	-0.03866485	0.000151312
FLII	11.24207347	11.73379091	0.061761041	1.85E-08		CARNS1	3.233054082	3.826676364	0.243194251	0.000608739		SAP18	11.73390612	11.42344909	-0.038685044	0.000121967
WDR77	10.8002602	10.24034545	-0.076801686	1.89E-08		HYAL1	6.1398	7.266043636	0.242978368	0.000719434		GNPDA1	10.47118061	10.19408364	-0.038692019	0.000890126
DACH1	9.422139796	7.749930909	-0.281871289	1.89E-08		DAPK1	7.580336735	8.96454	0.241967618	5.25E-07		TRAPPC9	9.927635714	9.664618182	-0.038737441	0.000792364
ANKH	11.42473673	10.71340364	-0.092744025	1.93E-08		OSCAR	5.214585714	6.165747273	0.241723117	6.39E-05		EIF3H	12.52912857	12.19700727	-0.038758872	2.04E-05
EPB41L5	8.610244898	8.090590909	-0.089809196	1.98E-08		GNGT2	3.470233673	4.102236364	0.241377808	0.00099899		PIGM	8.699833673	8.469214545	-0.038759642	0.000908499
ALG14	8.245063265	7.782925455	-0.083218025	2.02E-08		CCL4	6.139334694	7.256358182	0.241163348	2.44E-06		UBE2V1	12.05191735	11.73241636	-0.038762508	1.81E-05
SLC41A1	8.572821429	9.107287273	0.0872513	2.14E-08		MPP3	4.972118367	5.875976364	0.240967951	4.13E-07		SCAP	11.19347857	10.89575455	-0.038892341	1.11E-05
DPY19L4	9.804034694	9.280412727	-0.079186622	2.14E-08		C19orf23	3.730162245	4.407694545	0.240785866	6.15E-07		TMSL3	15.50215306	15.08793636	-0.039073106	0.000104391
H2AFJ	10.84795918	9.66754	-0.166202922	2.16E-08		MEGF6	7.661422449	9.048098182	0.240002311	9.72E-09		RPL30	14.2652051	13.88353818	-0.039125208	3.38E-05
C19orf38	3.277341837	4.537636364	0.469414841	2.16E-08		C6orf122	3.264153061	3.85224	0.238988879	3.19E-05		COG3	10.14102653	9.86944	-0.039163565	0.000276033
PIBF1	8.859164286	8.367390909	-0.082392774	2.38E-08		MGAT3	6.853682653	8.08842	0.238978521	1.45E-05		SCYL3	8.337143878	8.113754545	-0.039183573	0.000458782
ANK1	3.754889796	5.053061818	0.428387264	2.41E-08		NT5M	4.370640816	5.157543636	0.238839301	8.72E-06		IRF2BP2	12.54346633	12.20578909	-0.039370518	3.11E-06
VPS36	10.70102347	10.26241455	-0.060378577	2.49E-08		STEAP4	5.377570408	6.338790909	0.237253171	0.000114628		MIER3	9.497376531	9.241494545	-0.039402867	0.00019886
ZNF443	7.358079592	6.859607273	-0.101203301	2.52E-08		C1orf162	5.462532653	6.43216	0.235733295	2.40E-05		MIOS	9.322788776	9.071094545	-0.039484939	9.06E-05
PML	10.49975306	11.10552909	0.080922729	2.52E-08		MAPK11	5.698496939	6.70992	0.235714128	9.94E-09		ALG8	9.638283673	9.37754	-0.039566751	0.000579566
CIDEB	7.55015	8.097401818	0.100953763	2.54E-08		DPYD	6.104695918	7.187905455	0.235651998	0.000177555		EXOC4	10.65767143	10.36856909	-0.039675452	3.79E-05
RNF160	9.189428571	8.421307273	-0.125930947	2.66E-08		C5orf39	4.301342857	5.05996	0.234338848	5.89E-06		ESRRA	11.31458061	11.00622909	-0.039862847	0.000770848
ACE2	9.563702041	7.249603636	-0.399667064	2.72E-08		CA11	5.039952041	5.927374545	0.233983218	2.20E-05		TYW1	9.36302449	9.107536364	-0.039913781	8.11E-05
C6orf154	3.18322449	4.444563636	0.48155288	2.75E-08		AK7	4.731219388	5.563267273	0.233720357	4.77E-05		MAP7	11.26424898	10.95544	-0.0401037	0.000125805
ODF3B	5.6219	6.681825455	0.249184505	2.75E-08		ZNF467	4.600760204	5.409132727	0.233525034	2.91E-05		TGOLN2	13.01007551	12.65321273	-0.040125595	0.000181638
STK38	11.10675102	10.58849273	-0.068939621	2.81E-08		SPP1	9.317844898	10.94954364	0.23280252	0.000167088		UXT	10.65122857	10.35809818	-0.04026071	0.000814428
KDSR	9.996703061	10.41263273	0.058810612	2.81E-08		HSD17B1	4.553919388	5.351	0.232699775	1.75E-05		CLNS1A	11.06204694	10.75743273	-0.040284551	2.74E-05
FAM78B	4.11395	4.968278182	0.272221695	2.81E-08		KCTD1	6.337828571	7.4445	0.232186318	7.93E-10		SUCLG1	11.4920551	11.17559091	-0.0402857	0.000364449
PUS10	7.362693878	6.806172727	-0.113389955	2.90E-08		SNPH	5.912043878	6.941803636	0.231653579	1.97E-05		HSPE1	11.97323673	11.64153818	-0.040531518	0.000482244
SERF1A	9.106379592	8.578723636	-0.086114582	2.93E-08		RAC3	5.818328571	6.829456364	0.231165972	1.73E-06		OGG1	8.747732653	8.505174545	-0.040568286	0.000452271
DUSP7	8.789478571	9.235189091	0.07136392	2.96E-08		SYT17	5.158858163	6.054416364	0.230936111	9.50E-05		PPIP5K2	9.692327551	9.423192727	-0.040627211	0.000571475
LYRM7	8.821266327	8.332794545	-0.082185366	3.13E-08		ENO2	8.164478571	9.570043636	0.229164753	1.77E-12		ARL5A	10.11573061	9.833701818	-0.040794008	4.26E-05
BCAR1	10.74508673	11.12589091	0.050243737	3.13E-08		ARHGAP10	6.266205102	7.344725455	0.229116572	7.62E-07		RNF14	9.865077551	9.590003636	-0.04079903	5.48E-06
PDE10A	5.114678571	6.628436364	0.374025004	3.20E-08		MEI1	4.597155102	5.386889091	0.228711021	0.000334009		UBA3	10.05463673	9.774025455	-0.040836192	1.40E-05
CXCL16	10.68025918	11.38361455	0.092012059	3.49E-08		SP140	4.995607143	5.852467273	0.228384935	0.000391781		MED20	8.913917347	8.665078182	-0.040846817	3.35E-05
PHOSPHO2	6.292297959	5.675045455	-0.148955041	3.49E-08		IL1R2	6.422622449	7.52188	0.2279308	9.88E-05		PLA2G12A	9.719963265	9.448158182	-0.040917743	0.00014341
PXMP4	9.152141837	8.565565455	-0.095560922	3.49E-08		PCSK5	5.659393878	6.627949091	0.227914973	0.000102769		GGCT	10.86732551	10.56302545	-0.040973822	0.000200357
ANKRD46	8.766680612	8.187761818	-0.098561554	3.49E-08		ABLIM3	6.252859184	7.320672727	0.227460202	1.87E-05		TCTA	9.55390102	9.285936364	-0.041042536	0.00099899
ELF1	11.12084388	10.63359273	-0.064637151	3.64E-08		KIAA1683	4.36467449	5.106307273	0.226406291	0.000238004		C6orf120	9.495893878	9.229374545	-0.041070929	0.000191498
PRF1	6.267973469	7.656665455	0.288717149	3.64E-08		EPOR	5.275139796	6.171141818	0.226328122	1.19E-08		RBM3	12.57658878	12.22352727	-0.041080009	0.000770856
SREBF1	10.96272857	11.63217455	0.0855139	3.64E-08		SPON1	8.068104082	9.434503636	0.225716922	8.78E-05		SECISBP2	10.11160204	9.827547273	-0.041108287	1.45E-05
POLR2A	11.87892143	12.48500182	0.071792182	3.80E-08		CCL4L2	5.395134694	6.302565455	0.224280218	0.000920951		RABEPK	9.405436735	9.141187273	-0.041113379	0.000334013
MAP2K1	10.12619388	10.46998364	0.048167176	3.88E-08		NLRP3	4.868539796	5.68464	0.223579854	9.50E-05		TMEM106B	10.65692551	10.35751273	-0.041113692	0.00047883
TXLNA	10.60861837	10.92838182	0.042843018	3.88E-08		ACRBP	4.756331633	5.550649091	0.22280718	7.26E-05		EXOC1	9.963529592	9.682678182	-0.041250764	8.38E-05
HPSE	6.29380102	7.325743636	0.219043647	3.88E-08		RHOF	8.288886735	9.67214	0.222656778	8.90E-08		KIF5B	12.81838776	12.45691455	-0.041268046	4.93E-05
MT1E	7.924361224	9.729656364	0.296094207	3.97E-08		S1PR4	4.697091837	5.477990909	0.221879071	0.000324407		TMEM5	8.492753061	8.253167273	-0.041284421	0.000514068
ARID3A	8.269055102	7.11144	-0.217580762	3.97E-08		PSTPIP1	5.191589796	6.051458182	0.221106426	2.42E-05		RINT1	9.015634694	8.759861818	-0.041520948	9.06E-05
UBE2CBP	6.801536735	6.276458182	-0.115910072	4.14E-08		BCL2A1	5.618136735	6.5456	0.220433705	0.00043952		RAB3GAP2	9.716539796	9.440474545	-0.041583259	0.000608739
FGF11	4.697790816	5.588149091	0.250388038	4.32E-08		KIAA0802	7.12832449	8.300034545	0.21955433	1.58E-06		SLC35B3	9.392443878	9.125423636	-0.041609055	0.000119165
FAM173B	8.153666327	7.789196364	-0.06597443	4.37E-08		SLC1A1	7.594469388	8.840790909	0.219226271	4.85E-07		PCIF1	10.24061429	9.94932	-0.041632427	0.000343885
TCF7	10.22681224	9.322290909	-0.13360008	4.37E-08		HPSE	6.29380102	7.325743636	0.219043647	3.88E-08		CCNH	9.162661224	8.901961818	-0.041643366	0.00041501
PFKFB3	10.03214286	10.63144545	0.083707962	4.42E-08		FAM167A	5.561154082	6.463492727	0.216929666	0.000884087		OLA1	11.48382857	11.15598364	-0.041785976	4.85E-05
LMO4	8.950805102	9.695470909	0.115293517	4.51E-08		KSR2	4.479142857	5.205056364	0.216691106	0.000409085		C16orf63	9.892858163	9.610021818	-0.041847686	6.70E-05
C17orf59	7.567702041	8.086696364	0.095695155	4.51E-08		RASGRP1	5.266241837	6.117732727	0.216223305	5.01E-05		MAPKAPK5	9.923352041	9.639552727	-0.041861328	1.01E-07
C8orf33	11.09931837	10.41714909	-0.091510578	4.51E-08		STAT4	4.385983673	5.093929091	0.215878435	0.000972321		ANKRD27	10.21324082	9.920472727	-0.041959954	1.23E-05
USP6NL	9.720656122	9.310083636	-0.062259568	4.97E-08		ADAM12	7.436837755	8.634176364	0.215369264	0.000190066		PPA1	12.86494898	12.49588909	-0.041992182	6.19E-05
FAM82A1	6.627917347	5.949143636	-0.1558736	5.02E-08		HLA-DRB5	8.655321429	10.0425	0.214459159	8.38E-05		DRAM2	10.00794694	9.720081818	-0.042105683	2.72E-05
SLC25A26	8.90825	8.499761818	-0.067719632	5.08E-08		UBASH3B	6.233793878	7.229752727	0.213835852	1.37E-05		SLC35D2	10.16422347	9.870530909	-0.042300409	0.000297117
PIAS3	8.42815	8.921952727	0.082143513	5.59E-08		RAB3A	5.228428571	6.063321818	0.213730994	2.25E-06		RFWD2	10.17610612	9.881629091	-0.042364811	7.19E-07
ANGPTL4	6.144578571	7.531696364	0.293660774	5.59E-08		WASF1	6.184829592	7.164652727	0.212162933	3.05E-06		DYNC1I2	10.69208367	10.38224182	-0.042425037	2.11E-05
ETV5	7.750582653	8.913107273	0.2016237	5.71E-08		SRPX	5.54297449	6.420701818	0.212070633	0.00016085		C5orf44	8.845230612	8.588574545	-0.042481052	0.00049967
CTPS2	9.851526531	9.313347273	-0.081047519	5.77E-08		RHOV	6.45747551	7.479685455	0.212007334	4.62E-05		TMEM216	8.312152041	8.070416364	-0.042578937	0.000714463
FUT8	9.422620408	10.20962727	0.115729967	5.83E-08		FCGR3A	8.322811224	9.636192727	0.211392334	3.21E-05		MGAT4B	12.46254796	12.09947273	-0.042654878	2.59E-05
TRNP1	5.876920408	7.661494545	0.38256549	6.02E-08		CCL5	7.811945918	9.04222	0.210995058	3.41E-06		GPR172A	11.44973673	11.11614909	-0.042657337	0.000575513
CSE1L	12.02364184	11.53492545	-0.059865259	6.15E-08		SLC43A3	8.035893878	9.297149091	0.210329879	5.48E-06		C7orf28A	10.28012347	9.980238182	-0.042711441	0.000985572
SMAP1	10.02631531	9.310954545	-0.106790526	6.35E-08		RARRES3	8.120906122	9.39504	0.210258593	3.95E-06		CKAP2	10.34259592	10.04088	-0.042712622	0.00041501
HUNK	9.414544898	7.414276364	-0.344585464	6.35E-08		SPDEF	7.33567449	8.484918182	0.209971125	0.000652781		TPX2	11.5769602	11.23914909	-0.042723676	0.000739608
MAPK13	11.4248898	10.92779273	-0.064178224	6.77E-08		DISP2	5.589346939	6.462534545	0.209420359	4.21E-06		CUX1	11.49897245	11.16328727	-0.042743025	4.26E-05
PRR15	10.88277143	9.905114545	-0.135800439	6.77E-08		CD163	7.469811224	8.634623636	0.209061511	0.000837061		RASA1	9.929359184	9.639409091	-0.042755903	0.00043951
ACOT8	9.364131633	8.792349091	-0.090896547	6.77E-08		C1orf170	4.302091837	4.972856364	0.209036439	0.000825672		ATP1A1	15.06617143	14.62555455	-0.042821523	1.33E-05
ATP8B3	2.999155102	3.931110909	0.390380934	6.77E-08		HAPLN3	7.420113265	8.575803636	0.208830663	7.62E-07		ZNF217	10.56142347	10.25241455	-0.042840576	0.000506832
CD24	14.78670204	13.77284	-0.102474238	6.99E-08		LOC285830	4.220080612	4.875134545	0.208171478	1.72E-05		DARS	11.23240408	10.90266909	-0.042985377	4.37E-06
PLOD1	11.1846398	11.69723273	0.06464847	7.06E-08		ADAM8	7.327362245	8.463763636	0.208005398	5.04E-07		RHOT1	9.507533673	9.227412727	-0.043144956	5.52E-05
LRRC36	5.562506122	3.799507273	-0.54992268	7.21E-08		CRIP1	9.407156122	10.86417818	0.207748494	1.81E-08		DNAJA3	11.01792755	10.69280727	-0.043212216	4.49E-06
PHF16	8.993370408	8.44456	-0.090839636	7.37E-08		C21orf67	4.029140816	4.64898	0.206441992	6.39E-05		AXIN1	10.59610306	10.28290909	-0.043285312	1.69E-05
PIK3AP1	8.430852041	9.520349091	0.175336035	7.52E-08		N4BP3	6.027383673	6.954585455	0.206432619	1.36E-08		C3orf23	9.312507143	9.0371	-0.04330974	1.61E-05
APOL1	10.42203878	11.57374182	0.151217839	7.68E-08		CXCL9	8.169809184	9.426367273	0.20639951	0.000227591		GPR89A	9.334464286	9.057867273	-0.043395828	2.38E-05
IRF7	8.321962245	9.1173	0.131682904	7.85E-08		FGR	6.158573469	7.105510909	0.206342174	0.000329173		ZFAND1	9.716969388	9.428749091	-0.043440042	0.000884087
PARP14	10.4836949	11.18218909	0.093055373	7.85E-08		GBP4	8.554727551	9.856138182	0.204300574	1.78E-06		IPO5	12.36113878	11.99345818	-0.043563954	3.00E-06
TOR1AIP2	7.797140816	8.390318182	0.105780332	8.01E-08		PEAR1	5.813807143	6.694123636	0.203411982	2.71E-07		AK3	11.18070918	10.84766909	-0.043626625	1.35E-05
SLC39A5	10.37862857	8.194845455	-0.340827172	8.18E-08		TMEM45A	6.1603	7.090570909	0.202901183	5.44E-05		C17orf80	8.720367347	8.460212727	-0.04369497	3.35E-05
ADSSL1	3.711297959	4.964585455	0.419749425	8.36E-08		LOC729799	3.21212551	3.696730909	0.202721766	0.000781525		ASB13	9.721022449	9.430918182	-0.043709827	0.000485692
POU5F1B	7.046465306	5.313918182	-0.40712373	8.54E-08		SLAMF8	7.255589796	8.347650909	0.202277376	5.35E-05		CD46	13.43481122	13.03239091	-0.043874266	5.63E-06
ENGASE	10.64208571	9.631863636	-0.143894056	8.54E-08		NCF2	7.009436735	8.063589091	0.202123606	5.35E-05		C20orf11	11.2040051	10.86802	-0.04392542	2.79E-05
POLR1D	11.63830918	11.14056364	-0.063059253	8.72E-08		ITGAX	7.139720408	8.213149091	0.202067908	0.000178908		NCK2	10.43102755	10.11817818	-0.043931733	8.38E-05
SLC4A11	5.845727551	7.456927273	0.351198679	8.72E-08		FLVCR2	6.235123469	7.171105455	0.201777404	1.50E-06		STRBP	10.33618571	10.02596364	-0.04396299	3.29E-06
RHOF	8.288886735	9.67214	0.222656778	8.90E-08		ETV5	7.750582653	8.913107273	0.2016237	5.71E-08		HEATR7A	10.14928469	9.844529091	-0.04398395	0.000348923
ARHGAP18	10.32530714	9.8338	-0.070363779	8.90E-08		RARRES1	7.831627551	9.004310909	0.201303716	0.000133819		SEC63	11.00246735	10.67066364	-0.044177186	0.000525096
SLMO2	12.06443265	11.48420545	-0.071109026	8.90E-08		ZNF469	6.613882653	7.60406	0.201272467	0.000245193		KRIT1	9.428434694	9.143829091	-0.044219837	3.64E-05
MEX3A	8.449947959	7.187572727	-0.233437807	9.09E-08		BTNL9	6.227604082	7.159281818	0.201137643	3.67E-05		ATR	9.481427551	9.194949091	-0.044262705	0.00041501
TYMP	9.056435714	10.29436545	0.18483963	9.09E-08		CD86	6.182835714	7.107081818	0.200988636	0.000288505		CDH1	13.83816633	13.41955455	-0.044316004	2.89E-06
MRPL48	9.56402551	9.128045455	-0.067312002	9.48E-08		MT2A	9.103070408	10.4634	0.200926576	2.66E-10		RAB22A	10.55760204	10.23742727	-0.044428988	5.31E-05
ARHGEF4	4.365968367	6.052234545	0.471166221	9.68E-08		GCNT3	9.133544898	10.49758727	0.200810972	3.21E-05		PTK2	11.23902041	10.89799091	-0.044454103	3.60E-06
XAF1	8.575583673	9.661129091	0.171956938	1.01E-07		CPLX1	6.196289796	7.121452727	0.200766952	6.44E-06		ZMYM2	10.41339796	10.09677091	-0.044546934	0.000417993
MAPKAPK5	9.923352041	9.639552727	-0.041861328	1.01E-07		HAGHL	6.224829592	7.153356364	0.200585972	0.000102771		MARVELD2	9.026633673	8.752069091	-0.044563933	0.000227588
PNMA1	8.228838776	9.010803636	0.130966923	1.03E-07		HIVEP3	6.029172449	6.923912727	0.199627546	1.79E-06		BIN1	10.40411122	10.08755636	-0.044576993	0.000575513
MOCS3	8.652488776	7.992985455	-0.114380701	1.03E-07		BATF	5.774780612	6.631698182	0.199612211	6.49E-05		FAM36A	9.972327551	9.668447273	-0.044646055	7.26E-05
JAK2	8.063244898	8.768087273	0.120901618	1.03E-07		ASPHD2	7.146580612	8.204787273	0.199212801	1.58E-09		KPNA3	10.49347551	10.17341636	-0.044688351	1.37E-05
NRGN	5.852377551	6.710523636	0.197402503	1.07E-07		OAS2	8.755047959	10.04563818	0.198382232	1.81E-06		DBI	11.672	11.31569636	-0.044726418	1.14E-05
HSD17B4	11.61465612	11.15610545	-0.058112964	1.07E-07		CBR3	6.223136735	7.140325455	0.198347888	2.18E-06		HNF1A	9.776032653	9.477469091	-0.044747258	0.00099897
MT1X	7.969136735	8.872974545	0.154994379	1.10E-07		NRGN	5.852377551	6.710523636	0.197402503	1.07E-07		SH3D19	11.53631327	11.18394364	-0.044753251	0.000132792
ANP32E	10.07758878	10.61952545	0.075568807	1.10E-07		HAVCR2	6.527916327	7.48508	0.197395171	0.000168368		MAPK14	10.73072347	10.40275455	-0.044781756	4.85E-07
C11orf54	9.568193878	8.95862	-0.094970108	1.10E-07		C17orf72	3.661686735	4.195716364	0.196408782	0.000587764		H3F3A	12.41513571	12.03509818	-0.044852121	3.23E-06
C14orf80	7.920108163	8.556790909	0.111549705	1.12E-07		TRIB2	8.182165306	9.374947273	0.196327892	6.24E-10		GLB1	11.32753673	10.98068	-0.044866771	3.82E-07
ESRP1	11.78905102	11.28130364	-0.0635138	1.16E-07		ANO1	8.585081633	9.833256364	0.195837404	3.67E-06		PERP	13.36003367	12.95067455	-0.0448964	0.000908508
PIGU	10.24769184	9.643201818	-0.08771485	1.16E-07		C5	5.534147959	6.3377	0.195598154	8.58E-05		SYS1	9.895105102	9.591778182	-0.044916736	0.000559523
VMO1	3.830952041	5.019294545	0.389781645	1.17E-07		PIK3CD	6.667122449	7.632316364	0.195056749	2.67E-05		GTF3C3	9.571357143	9.277818182	-0.044937928	2.01E-05
STX3	10.96308061	10.40858364	-0.074879486	1.18E-07		AHNAK2	8.22652551	9.417121818	0.195002958	0.000118245		TMBIM4	10.36083571	10.04277636	-0.044982214	1.61E-05
HSD11B2	11.05781122	10.02015818	-0.142160564	1.22E-07		MYO1G	6.245835714	7.149263636	0.194900032	0.000109396		QRSL1	9.525112245	9.232407273	-0.045029226	2.08E-05
QPRT	9.924032653	8.029470909	-0.305621556	1.22E-07		NXN	7.348690816	8.408292727	0.194325642	3.27E-05		CHD7	10.34046735	10.02252364	-0.045055571	0.000409085
ANKRD49	8.291589796	7.825845455	-0.083402125	1.23E-07		AGPAT4	6.298271429	7.203885455	0.193819309	3.16E-05		NRAS	10.86485102	10.53057818	-0.045083743	2.84E-06
LPPR2	7.566931633	8.329865455	0.138584783	1.24E-07		CREB3L1	10.08037347	11.52869636	0.193680295	2.49E-06		SUCLA2	10.21593776	9.901278182	-0.045134956	0.000808851
LMNA	12.80709388	13.29877818	0.054350561	1.24E-07		NLGN2	7.194885714	8.226107273	0.193238115	3.06E-07		PNO1	9.609334694	9.312541818	-0.04526155	0.000517716
RWDD3	7.854781633	7.406676364	-0.084744869	1.27E-07		MAP7D3	6.144830612	7.024103636	0.192940889	1.27E-05		DHX32	10.22346224	9.907632727	-0.045271563	0.000814428
VNN1	5.857652041	7.945656364	0.439843905	1.27E-07		KCNC3	4.657929592	5.321249091	0.192076106	0.000499692		TM2D1	8.399733673	8.139861818	-0.045339282	0.000375159
PRMT3	9.183463265	8.661818182	-0.084368436	1.30E-07		LOC153684	3.464981633	3.958367273	0.192057773	0.000617313		MCCC2	11.54997041	11.19164	-0.045467694	3.99E-05
IYD	9.662879592	8.503872727	-0.184333179	1.30E-07		APOL3	7.991467347	9.121018182	0.190734455	3.12E-07		CHMP4B	12.58721633	12.19668909	-0.045469698	9.87E-06
VPS18	8.967160204	9.446867273	0.075184816	1.32E-07		LOC100131691	4.32965102	4.941407273	0.190671223	0.000101175		COPS5	10.50454796	10.17802909	-0.04555586	3.38E-05
PCTP	9.590667347	9.07428	-0.079848029	1.32E-07		CFD	6.922734694	7.890483636	0.188771671	0.000914701		WDR12	9.750615306	9.447365455	-0.045581195	4.70E-05
ARFGEF2	11.33346224	10.79878	-0.069720323	1.34E-07		SLA2	4.573571429	5.211829091	0.188468592	0.000972321		ORC2L	9.232928571	8.945565455	-0.045615647	9.65E-05
C8orf45	5.238605102	4.010110909	-0.385540574	1.35E-07		APOC1	7.571738776	8.628394545	0.188467508	0.000781541		LSM14B	10.5364449	10.20747818	-0.045761685	9.06E-05
BLOC1S2	8.840745918	9.255716364	0.066176556	1.41E-07		AQP3	7.938090816	9.039556364	0.187459903	0.000643742		YWHAB	13.44519184	13.02505273	-0.045801127	3.23E-06
CXorf23	7.707302041	7.218205455	-0.094585722	1.41E-07		DOK2	6.156228571	7.008323636	0.187022601	0.000297117		STAU1	12.23727653	11.85480909	-0.045810085	3.14E-06
BEGAIN	3.536582653	4.707621818	0.412642449	1.41E-07		BLVRA	7.696221429	8.761269091	0.186989555	7.21E-10		ST7L	7.726984694	7.485350909	-0.04583559	0.000872106
NFS1	9.76945102	9.294645455	-0.07187766	1.41E-07		TMEM106A	5.521408163	6.285276364	0.186939927	1.84E-05		RNF219	8.897827551	8.619510909	-0.045847128	0.000319698
ABAT	9.018806122	7.790925455	-0.211141757	1.44E-07		FAM78A	6.114759184	6.960423636	0.186879434	3.32E-05		PPP1R2	10.51212041	10.18241091	-0.045974514	9.63E-07
TSC22D1	12.90747041	12.30340545	-0.069148597	1.45E-07		FZD2	5.746492857	6.5406	0.186741254	4.83E-06		SMYD2	9.706633673	9.402181818	-0.045975466	6.44E-05
TMLHE	8.199760204	7.683114545	-0.093890457	1.47E-07		APOBEC3G	6.425833673	7.312445455	0.18647032	0.000120094		MRPS36	9.102443878	8.816927273	-0.045977981	0.000521394
SLC2A8	9.730217347	9.047532727	-0.10494761	1.47E-07		LYPD5	5.779607143	6.574290909	0.185863865	0.00047883		C1orf83	7.664229592	7.423558182	-0.046029929	0.00044585
COBLL1	9.116895918	8.416687273	-0.115290191	1.50E-07		SAMD9L	7.950166327	9.043010909	0.185818161	2.94E-07		TRPC4AP	11.64333878	11.27764545	-0.046038923	7.98E-06
CDH17	13.63581224	12.72862364	-0.099324213	1.51E-07		APOBEC3D	5.563017347	6.324136364	0.185000872	0.000107703		CDKAL1	8.318626531	8.057292727	-0.046050177	3.27E-05
TMEM194B	6.315660204	6.795085455	0.105558141	1.53E-07		ITGB7	7.097257143	8.068245455	0.184993397	1.81E-06		ANKRD10	10.85847653	10.51732545	-0.046053829	0.000324407
SEC16A	11.46683469	11.89076	0.052373724	1.55E-07		TYMP	9.056435714	10.29436545	0.18483963	9.09E-08		NCBP2	11.12137245	10.77182182	-0.046072566	9.81E-07
USP30	8.683780612	8.300474545	-0.065129459	1.59E-07		ASPRV1	4.431307143	5.034849091	0.184216211	3.16E-05		RBM39	12.13920102	11.75623091	-0.046247868	1.39E-05
SLC25A22	9.530794898	10.04068727	0.075189574	1.59E-07		ALOX5	7.910821429	8.985067273	0.183701799	2.42E-05		XPO4	9.971354082	9.655469091	-0.046443081	0.000591897
PRDM16	4.39414898	6.107367273	0.474966822	1.59E-07		METRN	6.712810204	7.623596364	0.183554884	4.77E-05		HTATIP2	10.68421122	10.34565636	-0.046455226	4.57E-06
PAQR8	10.79998673	10.01423091	-0.108977914	1.59E-07		CLEC2B	5.537741837	6.288549091	0.183429395	0.000792364		ESD	11.31909286	10.95922909	-0.046612023	7.62E-07
THRAP3	11.3999102	11.69175091	0.036468538	1.59E-07		RCOR2	6.249691837	7.095554545	0.183130387	3.16E-05		NUPL2	9.117431633	8.82668	-0.046756581	0.000264065
AIF1L	6.087884694	7.336618182	0.269174171	1.59E-07		HSPA4L	6.611310204	7.504614545	0.182841766	0.000643742		PARP4	12.15166735	11.76367091	-0.046815951	4.33E-05
AKT1	11.66356633	11.93612	0.033324961	1.59E-07		ADAM28	5.868083673	6.659785455	0.182586259	0.00099899		LARS2	10.06126429	9.739792727	-0.046848628	0.000101173
LOC100128822	6.936409184	6.10188	-0.184935199	1.61E-07		FLNC	8.474094898	9.616454545	0.182445805	3.32E-05		TIA1	10.3656102	10.03433455	-0.046860104	6.92E-05
CEBPA	10.65160204	9.753803636	-0.1270336	1.63E-07		ACAP1	5.959815306	6.761523636	0.182080756	0.00099899		MCTS1	10.26487143	9.936443636	-0.046914065	6.76E-05
LCN12	5.188760204	3.84486	-0.432458797	1.70E-07		CYTH4	6.665807143	7.561858182	0.181961215	0.000142314		GTDC1	7.825867347	7.57542	-0.046924779	0.000709539
ANKRA2	8.436541837	8.018710909	-0.073281428	1.75E-07		APOE	9.428516327	10.69292364	0.181553695	0.000198855		EIF2B3	8.91034898	8.624174545	-0.04709556	0.000106035
TRERF1	7.193055102	8.148925455	0.180005177	1.80E-07		PRRX1	7.422316327	8.417576364	0.181535417	0.000445855		TMEM14B	9.899208163	9.579943636	-0.047295961	0.000227591
CCDC121	6.176464286	5.707090909	-0.11402566	1.80E-07		IL4I1	6.610080612	7.495285455	0.181315558	0.000245193		MRPL15	10.62587347	10.28281818	-0.047345725	0.000243374
CYB5D2	7.432414286	8.076774545	0.119948348	1.84E-07		PRKCDBP	7.269822449	8.242836364	0.181220725	4.17E-06		CMAS	10.66287551	10.31761273	-0.047487348	9.65E-05
RALBP1	10.44968061	10.85405091	0.054774733	1.84E-07		USP18	7.432415306	8.426981818	0.181184894	2.46E-09		EIF2S2	11.70708367	11.32758909	-0.047540896	1.10E-05
CAB39L	8.578410204	7.153063636	-0.262149028	1.84E-07		CCDC88A	6.789332653	7.694189091	0.180499512	2.96E-05		C6orf64	9.084868367	8.790183636	-0.047572306	7.99E-05
DHRS12	7.757093878	7.09824	-0.128054907	1.88E-07		TRERF1	7.193055102	8.148925455	0.180005177	1.80E-07		FAM60A	11.49235102	11.11827273	-0.047741288	7.62E-05
SHROOM1	9.464761224	8.791785455	-0.10640993	1.90E-07		CD247	5.432718367	6.153076364	0.179633638	0.00083134		GPR125	10.13953061	9.809312727	-0.047766902	0.000104391
CMTM8	8.072706122	7.627436364	-0.081854135	1.92E-07		GPR68	6.432202041	7.282065455	0.179034985	0.000458782		RFK	10.27022449	9.935721818	-0.04777103	0.000284289
GSPT2	8.170445918	6.680547273	-0.290448525	1.92E-07		PYGL	8.537430612	9.664556364	0.178901561	1.61E-05		PARS2	7.780557143	7.526830909	-0.047830905	0.000972312
CRCP	10.21562755	9.779069091	-0.063008791	1.94E-07		HOXD8	5.967846939	6.755521818	0.178856678	0.000319701		TBPL1	8.637391837	8.355565455	-0.047858275	0.00076029
PEX1	9.46212551	9.033665455	-0.06685281	1.98E-07		ZNF385A	7.363804082	8.333461818	0.178464689	2.94E-07		PDCD5	10.33242245	9.995176364	-0.047874607	0.000131773
EREG	9.361293878	6.76128	-0.469411553	2.00E-07		CDR2L	7.98394898	9.031823636	0.177914814	9.84E-11		DHX34	9.549013265	9.236887273	-0.0479449	0.000364449
RILPL2	7.744143878	8.339427273	0.106842551	2.00E-07		CCDC40	4.611167347	5.214581818	0.177419536	0.000234484		HOOK1	10.18443061	9.851489091	-0.04795161	0.000331579
CXXC5	9.762214286	9.071685455	-0.105837802	2.00E-07		BST2	9.482407143	10.72272727	0.177346651	1.84E-05		RAP2A	10.19407449	9.860087273	-0.048058479	0.000123874
KIAA0564	9.67589898	9.188961818	-0.074493834	2.04E-07		P2RY6	5.453018367	6.165481818	0.177158627	0.000933553		GCLM	8.471378571	8.193581818	-0.0481025	9.28E-05
SPIN3	7.839991837	6.321965455	-0.310479	2.04E-07		SHF	7.22242551	8.155769091	0.17533751	0.000433269		MAPRE1	12.05266327	11.65742	-0.048103444	1.59E-05
PLEKHG6	10.34757755	9.632521818	-0.103307607	2.04E-07		PIK3AP1	8.430852041	9.520349091	0.175336035	7.52E-08		SLC37A4	10.0778102	9.747281818	-0.048110329	4.47E-05
SELENBP1	12.19662755	10.83960909	-0.170169558	2.08E-07		SEMA6B	6.730056122	7.598665455	0.175127526	7.84E-06		ALG5	10.13691531	9.804387273	-0.048119326	0.000214369
COG5	10.23681939	9.854556364	-0.054904705	2.12E-07		IFIT2	6.915942857	7.805747273	0.174610804	8.80E-06		ORC3L	8.94839898	8.654761818	-0.048135466	0.000178903
AKD1	6.923938776	6.281018182	-0.140594522	2.12E-07		FAM115C	6.217544898	7.016087273	0.174321673	1.66E-05		BRP44	10.57919796	10.23165636	-0.04819054	0.000241567
ZNF800	9.244513265	8.877636364	-0.058421746	2.15E-07		KCND1	4.916752041	5.547636364	0.174167625	0.000397467		PAWR	8.96955	8.674469091	-0.048260145	0.000543983
DULLARD	10.58620408	10.96241636	0.050380464	2.17E-07		ISG20	7.828808163	8.831132727	0.173805805	1.04E-08		ZNF252	9.197587755	8.894616364	-0.048323155	0.000131772
USP13	7.77682551	8.446398182	0.119154891	2.17E-07		HSPA6	6.331292857	7.141474545	0.173721858	0.000284293		RRS1	10.00921531	9.678956364	-0.048405473	0.000749883
SETDB2	8.533112245	8.046569091	-0.08469825	2.19E-07		ARSJ	6.894235714	7.769127273	0.17236192	0.000397472		DIMT1L	9.103192857	8.802012727	-0.048539188	7.30E-06
UPF3A	9.522407143	8.987498182	-0.083406741	2.21E-07		PLCL2	6.27749898	7.072825455	0.172096769	4.12E-05		USP54	10.64609184	10.29385636	-0.04854036	0.000227591
OXR1	9.730197959	9.224818182	-0.07694868	2.26E-07		XAF1	8.575583673	9.661129091	0.171956938	1.01E-07		SLC25A46	9.362645918	9.052096364	-0.048664356	2.59E-05
FHOD1	8.980576531	9.389592727	0.064254517	2.26E-07		RNF125	7.074933673	7.970385455	0.171932873	6.80E-06		METTL5	9.611543878	9.2927	-0.048670353	3.06E-05
BAG3	9.826013265	10.33073273	0.072264492	2.28E-07		ZNF618	7.532188776	8.475392727	0.170211063	5.89E-06		DNAJC19	8.903470408	8.607685455	-0.048742422	3.08E-05
BOD1	9.957046939	9.529710909	-0.063285482	2.33E-07		IL2RB	7.330109184	8.247518182	0.170125365	7.03E-05		C14orf101	9.025083673	8.724810909	-0.048816443	9.96E-05
TIMM22	8.255441837	8.71534	0.078211516	2.35E-07		HLA-DQA1	8.666938776	9.750956364	0.170021211	0.000248863		C1GALT1C1	9.962138776	9.630570909	-0.048834183	7.49E-05
D4S234E	5.733305102	4.142270909	-0.468945145	2.35E-07		KIFC3	7.71180102	8.67612	0.169982179	2.20E-06		KIAA0182	11.29053163	10.91403091	-0.048929385	1.84E-05
WDSUB1	7.629826531	7.213123636	-0.081026104	2.38E-07		HHEX	5.594885714	6.293214545	0.169688466	0.000680611		CAMTA1	8.896237755	8.599105455	-0.049008758	9.58E-05
LYSMD2	7.621728571	8.157576364	0.098022356	2.40E-07		PLEKHN1	5.565161224	6.253530909	0.16824752	0.000567475		RAD50	10.57068469	10.21747636	-0.049029921	5.71E-05
C1orf59	8.581731633	7.207676364	-0.251734553	2.40E-07		OASL	7.454104082	8.375952727	0.168218336	6.22E-06		KIAA1797	10.25460408	9.911781818	-0.049055456	6.92E-06
TFCP2L1	10.26000102	8.67102	-0.242757257	2.40E-07		RTN2	6.542937755	7.348167273	0.167445922	8.57E-06		ARMC10	10.10727449	9.769181818	-0.04908437	1.83E-05
COQ10A	6.163285714	6.640383636	0.107566921	2.40E-07		BCAT1	6.86732551	7.711814545	0.167322009	0.000699772		NCOA6	11.17097143	10.79674	-0.049158882	0.000872106
TRIM47	9.38429898	9.926096364	0.080977483	2.45E-07		KIAA1467	5.375323469	6.035898182	0.167216896	0.000690129		ZSCAN21	7.404704082	7.156581818	-0.049171401	0.000178901
ME3	8.756943878	8.114603636	-0.109906838	2.45E-07		GPR126	8.250352041	9.26088	0.16669361	3.70E-05		MED4	10.19017551	9.848692727	-0.049174755	1.10E-05
ATP9A	12.11020918	11.10740182	-0.124702396	2.55E-07		PCSK9	9.45947449	10.61550545	0.166341123	2.63E-06		UBR5	11.01039898	10.64068182	-0.049276152	0.000165824
PMFBP1	5.730228571	4.245327273	-0.432716912	2.55E-07		C14orf73	5.557672449	6.23544	0.166010557	0.000643742		PSMA7	12.5287449	12.10804	-0.04927655	3.99E-05
SESN1	10.0257551	8.929541818	-0.167052843	2.55E-07		STC1	7.564207143	8.486218182	0.1659329	6.60E-05		BCS1L	9.08632449	8.781187273	-0.049280813	6.65E-05
SLC22A5	8.591277551	8.183729091	-0.070114293	2.60E-07		MAP3K6	8.056847959	9.037432727	0.165697472	8.94E-10		ABHD13	9.282011224	8.970294545	-0.049282084	4.21E-06
SERPINB9	8.32012551	9.029434545	0.118030352	2.66E-07		C5AR1	6.792876531	7.618910909	0.165562154	0.000369772		CC2D1A	10.88561837	10.51988545	-0.049304367	4.85E-05
CDK5RAP1	9.650202041	9.195743636	-0.069592901	2.66E-07		LOC100130776	7.168913265	8.038554545	0.165181669	2.77E-09		NAT9	9.44150102	9.124201818	-0.049317881	0.000397467
SRGAP2	8.154897959	8.832963636	0.115230747	2.66E-07		SLA	7.020602041	7.872218182	0.165175454	0.000661938		EIF3E	13.22899388	12.78394545	-0.049370185	1.28E-05
ABCA3	6.233167347	7.994756364	0.359088622	2.66E-07		DOK3	6.234006122	6.987734545	0.164665231	0.000123874		HADH	11.25251837	10.87356	-0.049423564	0.000201875
CTSD	13.62628673	14.17865636	0.057328352	2.71E-07		FAM116B	6.020467347	6.748356364	0.164660678	3.59E-07		NFE2L3	11.57699082	11.18695273	-0.049443199	0.000212768
PEAR1	5.813807143	6.694123636	0.203411982	2.71E-07		MAFB	7.37399898	8.26196	0.164036859	0.000709532		B3GNT3	11.56759592	11.17677273	-0.049585389	9.65E-05
S100A16	11.46754082	12.28672	0.09954379	2.77E-07		LEPREL2	7.774345918	8.710512727	0.164036341	1.28E-05		PGRMC1	11.98293673	11.57781818	-0.049618116	8.08E-07
C20orf111	10.1304102	9.496690909	-0.09319579	2.88E-07		CCDC109B	7.512369388	8.413289091	0.163401915	8.94E-10		FASTKD1	9.21245102	8.900850909	-0.049641782	0.000106035
SS18	9.782680612	10.17182909	0.056277381	2.88E-07		HLA-DMA	9.112982653	10.19749091	0.162218995	6.44E-06		CTNNBL1	10.38296735	10.03136	-0.049701598	0.000305965
SAMD9L	7.950166327	9.043010909	0.185818161	2.94E-07		RSPH1	6.099640816	6.825514545	0.162213518	0.000324407		CAT	11.02217755	10.64850545	-0.049758314	6.60E-05
ZNF385A	7.363804082	8.333461818	0.178464689	2.94E-07		DAPP1	6.491411224	7.263370909	0.162107102	0.000803325		PAK1IP1	9.129963265	8.820365455	-0.049770623	0.000168368
FLJ35220	6.162270408	6.809289091	0.144042194	3.00E-07		SLC15A3	7.999642857	8.949214545	0.161825473	3.81E-06		PFDN6	9.547240816	9.223221818	-0.049813055	0.000267996
NLGN2	7.194885714	8.226107273	0.193238115	3.06E-07		HLA-DRB1	10.56458878	11.81835818	0.161793017	1.58E-05		PTPRK	11.29259898	10.90837818	-0.049940936	2.68E-06
APOL3	7.991467347	9.121018182	0.190734455	3.12E-07		SPTB	5.824355102	6.508574545	0.160243294	3.21E-05		NLN	9.135463265	8.824609091	-0.049945519	0.000406148
CD7	5.926080612	7.207296364	0.282379919	3.12E-07		SLC2A6	5.942262245	6.640221818	0.16021916	0.000133819		TRIM13	9.459090816	9.137127273	-0.049960871	4.95E-07
IQCB1	9.22074898	8.804849091	-0.066585665	3.12E-07		WAS	6.270257143	7.005310909	0.159924473	0.000567475		RPS6KA3	11.37806429	10.99068909	-0.049973295	1.75E-05
GTF2IRD1	10.53824184	9.998641818	-0.07583015	3.15E-07		IFIT3	8.337579592	9.311538182	0.159390879	1.31E-05		PIGT	12.33442245	11.91377636	-0.050059381	1.71E-06
FANCF	9.414353061	9.006456364	-0.063902377	3.19E-07		MUC1	10.54202551	11.77226364	0.159239668	3.38E-05		STK38L	10.83299796	10.46293636	-0.050144762	0.000699772
ZNF438	7.22900102	7.609056364	0.073921255	3.19E-07		DYRK3	5.478737755	6.116776364	0.158927981	5.61E-05		DBNDD2	10.85497653	10.48413273	-0.050149084	0.000680603
AXIN2	11.88083776	10.33384182	-0.201259863	3.19E-07		LOXL1	7.415497959	8.272676364	0.157810569	1.66E-05		DSN1	9.479455102	9.155552727	-0.050157147	0.000364453
MTIF3	10.03838673	9.581234545	-0.067243968	3.22E-07		FSCN1	9.333371429	10.41004727	0.157506405	1.14E-05		RHEB	10.58701429	10.22468182	-0.050239834	1.32E-05
TMTC4	9.711312245	9.169774545	-0.08277999	3.25E-07		PRX	5.573780612	6.215563636	0.157229005	4.49E-06		KLHL8	8.951	8.644621818	-0.050246018	3.52E-05
SHROOM4	9.082402041	7.910596364	-0.19928744	3.25E-07		TNFAIP2	8.941007143	9.968116364	0.15688356	1.00E-06		JARID2	9.028090816	8.71836	-0.050364154	0.000739608
NIPAL2	8.044039796	7.399983636	-0.120398139	3.25E-07		GRHL1	6.321628571	7.046941818	0.156701031	5.99E-05		GRHL2	10.2671449	9.912910909	-0.050654381	7.91E-06
PQLC1	9.465362245	9.96626	0.074394492	3.38E-07		FAM40B	6.629394898	7.386147273	0.155944835	7.14E-05		NAA38	9.309526531	8.988076364	-0.050695414	5.99E-05
SMCHD1	9.43545	9.964416364	0.078693981	3.45E-07		HLA-DQB1	9.226938776	10.27584364	0.155332854	0.000521399		TRIB1	11.18560408	10.79778545	-0.050907715	0.000699772
SLC19A2	8.756720408	8.300476364	-0.077196514	3.45E-07		MT1X	7.969136735	8.872974545	0.154994379	1.10E-07		TM9SF4	11.96496735	11.54952545	-0.050982884	9.36E-06
ABCD4	8.924333673	9.323747273	0.063165444	3.45E-07		LYL1	5.199168367	5.786765455	0.154476295	0.000952745		UBL3	10.24368878	9.887487273	-0.051059489	9.21E-05
REEP1	6.357358163	4.627030909	-0.458340634	3.52E-07		ZSCAN12P1	4.935012245	5.489578182	0.153641633	0.000297117		RPRD1B	10.22660408	9.870672727	-0.051106834	0.000359206
FAM116B	6.020467347	6.748356364	0.164660678	3.59E-07		SLFN5	7.640758163	8.496281818	0.153115822	9.53E-06		ELMO2	9.717603061	9.379345455	-0.051113257	0.000252581
IRF9	9.74534898	10.35064364	0.086934728	3.59E-07		SLC7A7	8.134623469	9.045387273	0.153106703	1.41E-06		WWP1	10.59171735	10.22289818	-0.051132271	6.81E-05
ABCC6P2	5.691410204	4.535258182	-0.327601482	3.74E-07		ANKRD58	4.738073469	5.268327273	0.1530444	0.00099899		ATP6V1H	10.03843776	9.688807273	-0.051143785	1.26E-06
GLB1	11.32753673	10.98068	-0.044866771	3.82E-07		FCER1G	7.569759184	8.416374545	0.152951504	0.000288508		GSS	11.26423776	10.87171636	-0.051169968	3.32E-05
PIWIL4	7.630261224	6.771863636	-0.172179527	3.82E-07		SYT13	8.795020408	9.777858182	0.152831555	0.000292783		ENPP4	9.355454082	9.028941818	-0.051250763	0.000158414
APOL6	10.60498469	11.16337091	0.074030193	3.97E-07		BIRC3	8.496581633	9.445989091	0.15281934	2.06E-06		RPS21	13.90454592	13.41920182	-0.05125777	0.000201875
LOC647979	13.28692755	12.71358545	-0.063636583	3.97E-07		APOL4	6.901231633	7.665438182	0.151514407	0.000837052		C20orf43	11.38728163	10.98918	-0.051339651	1.42E-05
HSDL2	10.59327959	10.18918545	-0.056110581	4.01E-07		APOL1	10.42203878	11.57374182	0.151217839	7.68E-08		QTRT1	9.959283673	9.610510909	-0.051428851	0.000872106
RHOG	9.945969388	10.27409273	0.046827104	4.05E-07		MX1	9.352633673	10.38567091	0.151149831	2.08E-05		ZNF3	10.0201602	9.66812	-0.05159829	1.37E-05
RALY	12.46569286	12.01037636	-0.053681711	4.13E-07		STK32C	6.908897959	7.670929091	0.150945721	3.79E-05		FBXL17	8.923337755	8.609754545	-0.051611339	7.38E-05
MPP3	4.972118367	5.875976364	0.240967951	4.13E-07		ITGB2	9.177187755	10.18453455	0.150256019	0.000305965		METTL2B	8.598440816	8.295974545	-0.051663607	0.000101175
DHX58	7.399246939	8.054230909	0.122368387	4.18E-07		ARHGAP30	7.480166327	8.300238182	0.150082387	0.000825672		RPIA	10.37672653	10.01159273	-0.051679891	0.00043017
MEIS2	5.248315306	6.622452727	0.335511244	4.30E-07		LCK	7.308327551	8.109003636	0.149983364	0.000472058		MUTED	8.369917347	8.075363636	-0.05168615	4.06E-06
UBA2	11.36443469	10.87501455	-0.063508591	4.30E-07		C1orf183	5.143080612	5.703541818	0.149225324	0.000271988		CARS2	10.29173878	9.929236364	-0.051732072	3.21E-05
PARP9	10.01125102	10.66158727	0.090799973	4.30E-07		RELL1	7.523283673	8.342830909	0.149174516	2.83E-09		PPDPF	12.55658367	12.11388	-0.051782972	0.000194414
ADNP	11.40427449	10.97795818	-0.05496492	4.35E-07		GNB5	7.379708163	8.178063636	0.148195524	1.05E-08		ZNF322A	9.177437755	8.852505455	-0.052005597	8.57E-06
FAM23A	6.825334694	5.131003636	-0.411658745	4.35E-07		SAMD9	8.170616327	9.050327273	0.147525055	1.41E-06		SEPHS2	11.42724082	11.02202182	-0.052088209	1.59E-05
SEC24D	10.04477755	10.63811273	0.082796615	4.39E-07		SYTL3	5.294970408	5.863927273	0.147244589	0.000575513		ZNF202	8.276161224	7.982358182	-0.052146734	7.38E-05
ROMO1	10.48011327	9.831383636	-0.092187933	4.39E-07		HLA-DMB	8.568665306	9.485787273	0.146697014	0.000583658		SLC39A10	9.507483673	9.169630909	-0.052199892	0.000489152
APLF	6.348329592	5.503878182	-0.205928493	4.39E-07		HLA-DPB1	9.839858163	10.89236182	0.146607386	0.000234484		INTS8	10.13144592	9.771263636	-0.052223033	2.76E-06
NEU1	11.21517449	10.54996364	-0.08821404	4.43E-07		CCDC96	4.484558163	4.962587273	0.146126622	3.44E-05		CPNE3	11.42878265	11.02154	-0.052345921	4.49E-06
VPS35	11.6932551	11.43202727	-0.032595332	4.57E-07		GAS2L1	8.13804898	9.001278182	0.145446915	3.84E-11		TUBE1	7.77002449	7.492990909	-0.052377445	0.000837061
ITCH	10.70054796	10.26871818	-0.059428572	4.57E-07		PTPN14	6.166364286	6.820383636	0.14543277	5.57E-07		TPRKB	8.682533673	8.372247273	-0.052501179	0.0006712
TH1L	11.49485612	10.91880182	-0.074173859	4.66E-07		HLA-DPA1	10.45797449	11.55985273	0.144519562	0.000234484		HSPC159	8.812523469	8.49754	-0.052509947	0.000319701
DDX27	11.15545816	10.51471636	-0.085339834	4.80E-07		CCDC68	7.403437755	8.18304	0.144441568	2.54E-05		COIL	9.138022449	8.811230909	-0.052538412	6.00E-06
MAPK14	10.73072347	10.40275455	-0.044781756	4.85E-07		TEX9	5.004582653	5.530856364	0.144253112	0.000709532		GTPBP10	8.867940816	8.550621818	-0.052569802	8.24E-05
ANTXR2	10.08795612	10.77075091	0.094484929	4.85E-07		FAM81A	7.15425102	7.906278182	0.144197978	1.10E-05		STT3B	11.50237143	11.08920909	-0.052774858	1.39E-06
SLC1A1	7.594469388	8.840790909	0.219226271	4.85E-07		FLJ35220	6.162270408	6.809289091	0.144042194	3.00E-07		ASXL1	10.72702857	10.33964364	-0.053064036	0.00016332
TRIM13	9.459090816	9.137127273	-0.049960871	4.95E-07		SOCS1	6.13174898	6.775387273	0.144004774	0.000608739		THOC7	10.29796837	9.925754545	-0.05311106	1.01E-06
PABPC3	9.055423469	8.535667273	-0.085278169	4.95E-07		C12orf72	4.742617347	5.237081818	0.143079673	9.81E-07		EIF1AX	11.49958061	11.08337091	-0.053184516	0.000338915
COG6	9.553761224	9.113101818	-0.068126634	4.95E-07		CBLN3	4.839891837	5.343072727	0.142694848	4.26E-05		FNBP1L	10.82937959	10.43729091	-0.053203298	2.84E-06
FHDC1	9.379789796	8.665305455	-0.114304986	4.95E-07		TYROBP	8.037328571	8.870723636	0.142335737	0.000765556		PHF20	10.1682102	9.80002	-0.053209162	0.000116419
LAPTM4B	11.70939694	10.40684364	-0.170134206	4.95E-07		RPL22L1	9.908963265	10.9342	0.142041642	2.22E-06		DPH5	8.916378571	8.593105455	-0.053278272	0.000106033
CHPF	11.36845204	11.93511818	0.070177026	4.99E-07		CMPK2	7.125993878	7.859745455	0.141391346	0.00024157		C5orf28	8.354758163	8.051625455	-0.053318006	0.000146749
SMAP2	9.50022551	9.904678182	0.060148341	5.04E-07		SPI1	7.448665306	8.211425455	0.140650749	0.000959236		REPIN1	12.26444082	11.81931273	-0.05333531	6.03E-07
ADAM8	7.327362245	8.463763636	0.208005398	5.04E-07		EMR2	6.998595918	7.711061818	0.139864021	0.000234482		ANKRD16	7.546614286	7.272392727	-0.053399428	0.000445855
LOC100134229	8.905983673	8.061058182	-0.143805732	5.04E-07		SELPLG	7.560140816	8.328707273	0.139679481	0.000125806		MARS2	9.093683673	8.763083636	-0.053426192	5.18E-05
ZNF737	7.0077	5.42324	-0.369785998	5.15E-07		COL5A3	7.944582653	8.747952727	0.138973991	0.000739608		NDUFAF4	8.960341837	8.633996364	-0.053525287	0.00023274
PRDX5	12.9830898	12.25317455	-0.083478195	5.15E-07		RGS19	6.735665306	7.415485455	0.138720689	0.000359206		RALY	12.46569286	12.01037636	-0.053681711	4.13E-07
RELB	8.755897959	9.259361818	0.080657621	5.25E-07		LPPR2	7.566931633	8.329865455	0.138584783	1.24E-07		MEMO1	9.070746939	8.739218182	-0.053717135	6.76E-05
SEMA3C	10.61648367	9.699494545	-0.130324531	5.25E-07		GPRIN1	7.057738776	7.765509091	0.137874474	3.04E-09		RNF44	11.01612755	10.61341455	-0.053728295	2.78E-06
DAPK1	7.580336735	8.96454	0.241967618	5.25E-07		FSTL3	8.158192857	8.976303636	0.137871866	0.000364453		BRCC3	10.11817143	9.747781818	-0.053802722	2.18E-05
MRE11A	8.980953061	8.511994545	-0.077371326	5.35E-07		ARL4C	8.700884694	9.573312727	0.137856138	0.000173561		FKTN	9.200983673	8.864143636	-0.053806848	5.18E-05
TAOK2	10.11095612	10.43101273	0.044959804	5.35E-07		C1QA	9.472265306	10.42017455	0.137598049	0.000227591		CASK	11.17341939	10.76419091	-0.053830876	2.67E-05
PTPN14	6.166364286	6.820383636	0.14543277	5.57E-07		APOL2	8.955122449	9.845698182	0.136780355	1.16E-08		ANKRD57	9.863423469	9.502078182	-0.053845398	0.000271988
KCNK6	8.12985	8.821283636	0.117759872	5.57E-07		STAC3	5.342791837	5.873107273	0.13653018	3.86E-05		ZNF74	8.544380612	8.229910909	-0.054099101	6.29E-05
CDC42EP2	8.368885714	9.107521818	0.122023	5.68E-07		EGLN3	9.321712245	10.24464364	0.136202917	1.84E-05		MTERFD1	8.772	8.449016364	-0.05412242	0.000140145
SLC25A15	9.598928571	9.149201818	-0.069227494	5.68E-07		CX3CL1	8.470639796	9.306514545	0.135770012	0.000151316		EIF6	12.50308367	12.04268545	-0.054126814	1.00E-05
PRLR	8.891797959	7.827590909	-0.183906809	5.68E-07		WDR54	6.914232653	7.596294545	0.135726698	1.65E-06		COX18	9.042806122	8.709754545	-0.054138471	3.86E-05
MESDC2	10.41629592	10.73434182	0.043391394	5.68E-07		CXCR4	8.865153061	9.732847273	0.134716376	0.000107703		FPGT	8.593828571	8.277234545	-0.05415216	1.09E-05
C8orf38	7.785871429	7.308096364	-0.091362864	5.79E-07		GDA	8.562923469	9.400423636	0.134622343	4.66E-06		ITFG2	8.94354898	8.614032727	-0.054158631	0.000162078
CIITA	6.670003061	8.289494545	0.313596712	5.91E-07		PRSS12	7.066794898	7.757067273	0.134455276	0.000146751		FUK	9.581017347	9.227781818	-0.054194961	0.000145626
SPTLC2	10.53945306	10.98057091	0.059153065	5.91E-07		CD14	9.177938776	10.07356727	0.134332576	4.62E-05		SPATA2	9.904527551	9.539234545	-0.054214655	0.000139069
PCMTD2	10.45768571	9.854001818	-0.085781976	5.91E-07		ALOX5AP	7.201405102	7.89932	0.133450041	0.000908508		RAVER2	9.83494898	9.471754545	-0.054285873	9.65E-05
REPIN1	12.26444082	11.81931273	-0.05333531	6.03E-07		EMP3	7.747603061	8.496385455	0.133099177	7.62E-05		SOX4	11.74972653	11.31506545	-0.054382249	0.000124834
GPD1L	10.28315816	9.78598	-0.071495174	6.08E-07		ARNTL2	7.138341837	7.827416364	0.132947198	1.24E-05		MEST	10.86024694	10.45836909	-0.054399016	0.000133821
AHCY	13.3328551	12.72334	-0.067508311	6.08E-07		PLK2	8.540042857	9.361141818	0.132441202	6.49E-05		EXOSC8	9.261617347	8.918512727	-0.054461009	0.000492645
C19orf23	3.730162245	4.407694545	0.240785866	6.15E-07		MDFI	7.497147959	8.214170909	0.131773091	6.00E-06		TMEM63A	11.89587857	11.45479273	-0.054510473	0.000315056
PAF1	9.958743878	10.21084364	0.036066381	6.21E-07		IRF7	8.321962245	9.1173	0.131682904	7.85E-08		SH3BGRL2	11.27623163	10.85776909	-0.054557311	9.28E-06
PRKACB	9.938315306	8.808707273	-0.174071003	6.27E-07		C1QB	9.662545918	10.58416	0.131431506	0.000499692		MTMR6	10.04393265	9.670450909	-0.054669194	1.20E-05
LAG3	5.207083673	6.469138182	0.313097939	6.27E-07		ETV1	6.844402041	7.496229091	0.131240537	0.000661938		PGPEP1	10.17559592	9.797101818	-0.054686347	0.000120093
EHD1	10.33501122	10.77158545	0.059690658	6.33E-07		PNMA1	8.228838776	9.010803636	0.130966923	1.03E-07		AKAP11	10.55266122	10.16010909	-0.054690978	2.91E-05
CBFA2T2	10.13832347	9.533623636	-0.088722522	6.33E-07		AMIGO3	6.060676531	6.636543636	0.130953225	4.43E-05		MBTD1	9.044121429	8.707650909	-0.054696791	8.38E-05
MED30	8.16785102	7.720416364	-0.081277898	6.33E-07		ETV7	7.551542857	8.268147273	0.130792655	0.000472058		PPAPDC2	8.792730612	8.465481818	-0.054719086	7.55E-05
GNLY	5.028927551	6.860441818	0.448050721	6.39E-07		AFAP1L2	8.182083673	8.957852727	0.130684657	4.10E-06		SLC35C2	10.66266429	10.26514182	-0.054814411	1.19E-06
AK1	9.377013265	10.16257818	0.116066072	6.52E-07		TMEM92	7.238289796	7.922525455	0.130311521	0.000521399		COG5	10.23681939	9.854556364	-0.054904705	2.12E-07
SLC19A3	6.929080612	4.881783636	-0.505255585	6.65E-07		PFKFB4	7.791459184	8.521883636	0.129278811	3.67E-05		PLXNB1	11.35510714	10.93088909	-0.054930568	0.000288505
SYT7	10.34888673	9.083549091	-0.188147583	6.78E-07		CSF1	7.59360102	8.303163636	0.128876931	0.000140145		ADNP	11.40427449	10.97795818	-0.05496492	4.35E-07
SIRT5	8.959678571	8.564118182	-0.065142272	6.78E-07		FAM20C	8.097254082	8.850545455	0.128333622	0.000781541		TAF7	11.36039388	10.93556909	-0.054984555	0.000231014
LOC400027	7.592595918	7.112463636	-0.094243858	6.78E-07		TSPAN4	7.672861224	8.384018182	0.127877184	0.000138007		C20orf4	10.42470918	10.03434	-0.05506141	3.70E-06
SYNGR3	4.597597959	5.782858182	0.330902408	6.91E-07		ICAM1	9.568502041	10.45389636	0.12767577	4.02E-06		MYC	12.62262653	12.14947455	-0.055118219	0.000433269
N4BP2L2	10.00730204	9.567994545	-0.064764605	7.12E-07		TRPV2	7.226353061	7.894063636	0.127500406	0.00064824		EFNA4	9.159941837	8.816454545	-0.055139831	0.000375163
RFWD2	10.17610612	9.881629091	-0.042364811	7.19E-07		PAK6	7.305980612	7.978678182	0.127071831	1.36E-06		DYNLRB1	11.3213602	10.89595455	-0.055254711	3.44E-05
SPHK1	6.621756122	7.910727273	0.256596457	7.19E-07		FADS1	8.155377551	8.906136364	0.127048034	0.000140145		SNX7	9.61067449	9.2495	-0.055262305	3.29E-06
ZNF470	6.679197959	5.312334545	-0.33032887	7.19E-07		FCGR2A	8.554582653	9.33904	0.126576784	0.000492645		SERINC3	11.51252653	11.07926182	-0.055342719	2.27E-06
TXNDC9	9.353311224	8.849561818	-0.07987117	7.26E-07		TBC1D8	8.294955102	9.053116364	0.126180326	2.35E-09		GLS	11.0924051	10.67473455	-0.055372017	1.33E-06
PAN3	10.18673469	9.703650909	-0.070092122	7.26E-07		LOXL3	6.1363	6.695378182	0.12579653	0.000652781		N6AMT1	7.63042449	7.343018182	-0.055390146	0.00099899
RALGAPB	10.92913265	10.41300364	-0.069792637	7.26E-07		PELI3	6.690752041	7.298927273	0.125516067	9.08E-09		DOPEY1	9.204386735	8.857678182	-0.05539302	4.33E-06
N6AMT2	7.352233673	6.818316364	-0.108767079	7.33E-07		TMEM86B	5.610957143	6.119134545	0.125080728	0.00061732		KIAA1147	10.55621939	10.15845273	-0.055412563	0.000288508
CDK8	8.873055102	8.395883636	-0.079748756	7.48E-07		IFI30	10.8842102	11.86961273	0.12503614	2.03E-06		SRI	11.69059796	11.25001636	-0.055421624	0.000234484
LPCAT1	10.02013878	10.77100909	0.104250927	7.48E-07		C10orf10	8.620571429	9.399112727	0.124741069	0.000781541		FAM122B	9.890376531	9.517581818	-0.055430379	0.000380628
ARHGAP10	6.266205102	7.344725455	0.229116572	7.62E-07		PLEKHF1	6.288223469	6.85422	0.12434001	0.000214371		MIPEP	9.830761224	9.459547273	-0.055531994	0.000104391
ARFGAP3	9.775267347	10.24003818	0.06701303	7.62E-07		HLA-DRA	12.09218673	13.17968909	0.124241174	8.05E-05		C5orf30	9.188388776	8.840490909	-0.055685417	0.000324407
HAPLN3	7.420113265	8.575803636	0.208830663	7.62E-07		LY6E	10.77232857	11.74067091	0.124184712	5.29E-06		MRPL13	10.17119898	9.784774545	-0.055879239	0.000176216
ESD	11.31909286	10.95922909	-0.046612023	7.62E-07		HS3ST1	7.557935714	8.236427273	0.124026426	5.38E-06		VAPB	10.68483061	10.27858182	-0.055922814	1.74E-06
PHF17	8.367792857	8.854592727	0.081578812	7.62E-07		RTP4	6.627221429	7.219798182	0.123554386	0.000208033		AP4M1	8.942490816	8.602172727	-0.055975631	1.66E-05
CRELD2	9.321208163	9.817505455	0.074839533	7.77E-07		FUT11	6.574892857	7.16076	0.12314533	1.15E-06		DIAPH2	9.099196939	8.752381818	-0.056063548	2.59E-05
CECR6	3.462065306	4.392594545	0.3434404	7.77E-07		MOSC2	6.859819388	7.469183636	0.122779976	4.10E-06		HSDL2	10.59327959	10.18918545	-0.056110581	4.01E-07
P4HA1	9.973226531	10.63939818	0.093284322	7.77E-07		BCL6	7.853740816	8.550718182	0.12266561	1.65E-06		TUFT1	9.908038776	9.529787273	-0.056155504	0.000260185
SHROOM2	7.925689796	6.404049091	-0.307552136	7.85E-07		KIAA0895	6.868345918	7.477607273	0.122614001	1.37E-05		KIAA0355	9.379467347	9.02056	-0.056288996	0.000375163
SECTM1	7.61802449	9.098234545	0.256169701	7.93E-07		DHX58	7.399246939	8.054230909	0.122368387	4.18E-07		TTPAL	9.233455102	8.879485455	-0.056394518	0.000648234
NR1I2	9.732834694	8.183387273	-0.250161924	7.93E-07		BICD1	6.350918367	6.912703636	0.122284849	0.000369772		ATP5E	12.47780816	11.99636727	-0.056766938	2.89E-06
ABCA7	8.110978571	8.775432727	0.113594285	7.93E-07		CDC42EP2	8.368885714	9.107521818	0.122023	5.68E-07		WDR5B	7.669462245	7.373209091	-0.056832755	0.000250714
PGRMC1	11.98293673	11.57781818	-0.049618116	8.08E-07		TGFB1	8.906926531	9.692463636	0.121935723	4.40E-05		GTF3A	11.76964286	11.31498364	-0.056836045	0.000503245
ALS2	8.614277551	8.95232	0.055531798	8.08E-07		JAK2	8.063244898	8.768087273	0.120901618	1.03E-07		MANSC1	10.65606122	10.24357273	-0.056955294	2.01E-05
TBC1D1	9.825379592	10.33071636	0.072355248	8.16E-07		SYTL1	7.866403061	8.552269091	0.120603138	0.000575513		PCMTD1	9.958229592	9.571938182	-0.057078198	0.000391781
BBX	9.481085714	9.821750909	0.050927958	8.24E-07		TMEM229B	7.795096939	8.473405455	0.12037494	1.28E-05		TAB3	9.564468367	9.192823636	-0.057176717	5.57E-05
ZSWIM3	7.568585714	6.833807273	-0.147334178	8.40E-07		GBP1	9.411645918	10.22928909	0.120186935	4.33E-05		ACTR5	8.420565306	8.093176364	-0.057211056	0.000397458
C10orf47	7.502797959	6.45126	-0.217847747	8.40E-07		S1PR2	6.7742	7.362581818	0.12016118	2.40E-06		ZNF41	8.063273469	7.748483636	-0.057451647	0.000178908
NACC1	10.73588776	11.04909455	0.041486655	8.49E-07		KCNK1	8.584761224	9.330161818	0.120124095	1.65E-06		RAE1	10.30678163	9.904074545	-0.057499833	6.92E-05
C20orf24	11.7471	11.14510545	-0.075894376	8.57E-07		SEC14L2	7.346835714	7.984134545	0.120013018	4.62E-05		MYLIP	9.295317347	8.932045455	-0.057513527	5.26E-05
SLC11A1	5.998216327	7.408787273	0.304703856	8.74E-07		CYB5D2	7.432414286	8.076774545	0.119948348	1.84E-07		ANO10	9.652991837	9.275621818	-0.057532159	6.81E-05
FAM92A1	7.656670408	6.781492727	-0.175114285	8.74E-07		RNF144B	6.676904082	7.254827273	0.119761951	0.000149017		OCRL	10.39775408	9.991234545	-0.057537082	1.72E-05
SLC16A3	10.70132959	11.39873455	0.091083613	8.91E-07		TPBG	7.850960204	8.530496364	0.119760578	1.42E-05		NDRG3	10.19417959	9.795289091	-0.057585698	2.01E-05
EXOSC5	9.637787755	9.206461818	-0.066055217	9.26E-07		IL18BP	7.680282653	8.344621818	0.119687261	3.67E-05		SLC7A6	10.53495714	10.12193818	-0.057698877	3.73E-05
SLC9A1	10.18146224	10.71620364	0.073849128	9.26E-07		FYN	8.182370408	8.889934545	0.119653949	0.000178908		PGAP3	9.952369388	9.562178182	-0.057700744	0.000690129
NUCB2	9.347239796	9.961378182	0.091804951	9.44E-07		USP13	7.77682551	8.446398182	0.119154891	2.17E-07		RNF113A	8.837427551	8.490716364	-0.057740203	0.000266022
SLC44A3	10.2607949	9.632316364	-0.091187818	9.44E-07		ULBP3	5.525091837	5.997012727	0.11824559	0.000709539		PDHA1	11.61684286	11.16043636	-0.0578246	1.24E-06
ZMYND8	10.69301531	10.14391636	-0.076053978	9.44E-07		SERPINB9	8.32012551	9.029434545	0.118030352	2.66E-07		TBC1D7	8.518769388	8.183890909	-0.057858121	0.000343885
PPP1R2	10.51212041	10.18241091	-0.045974514	9.63E-07		KCNK6	8.12985	8.821283636	0.117759872	5.57E-07		NIT2	9.93035102	9.539776364	-0.057889269	1.34E-05
SFXN3	9.670267347	10.15348182	0.070346859	9.63E-07		CD55	11.02828673	11.96067636	0.117090292	3.11E-05		LRRCC1	9.242093878	8.878278182	-0.057939831	0.000217607
FAM114A1	8.365834694	9.028172727	0.109924529	9.63E-07		APOBEC3F	6.327841837	6.861190909	0.116745469	0.000310481		SCAND1	10.20169286	9.79986	-0.057975527	0.000234479
ZNF124	7.013413265	6.519936364	-0.105258858	9.63E-07		C1QTNF1	9.241922449	10.01721636	0.116216772	1.55E-05		GPR35	10.9011551	10.47116	-0.05805974	2.84E-05
SBNO2	10.65789286	11.08874727	0.057174154	9.63E-07		AK1	9.377013265	10.16257818	0.116066072	6.52E-07		HSD17B4	11.61465612	11.15610545	-0.058112964	1.07E-07
BIVM	9.168630612	8.718298182	-0.072659728	9.63E-07		FAM55C	6.744585714	7.309183636	0.115980452	0.000238004		PLEKHA2	10.32940408	9.920878182	-0.058217289	7.14E-05
NCBP2	11.12137245	10.77182182	-0.046072566	9.81E-07		LSP1	8.628652041	9.350881818	0.115967222	0.000972321		ROCK2	10.63251122	10.21182909	-0.05824108	0.000334009
C12orf72	4.742617347	5.237081818	0.143079673	9.81E-07		FUT8	9.422620408	10.20962727	0.115729967	5.83E-08		ZNF238	10.11843061	9.717949091	-0.058261763	0.000107703
PARK2	4.581041837	3.509970909	-0.384216665	1.00E-06		FHL3	7.664472449	8.304434545	0.115695444	0.000158414		DCAF13	10.54843265	10.13050364	-0.058322752	4.41E-06
TNFAIP2	8.941007143	9.968116364	0.15688356	1.00E-06		C15orf58	5.514430612	5.974718182	0.115658736	1.15E-05		SNX30	9.635929592	9.253910909	-0.058360642	0.000247018
CBARA1	9.899586735	10.19904545	0.042993929	1.01E-06		TYRO3	7.651411224	8.289192727	0.115505744	2.34E-05		ZNF800	9.244513265	8.877636364	-0.058421746	2.15E-07
PTCH1	9.92025	9.083854545	-0.127071873	1.01E-06		CTSL1	9.588442857	10.38733818	0.115457554	8.78E-05		IRAK4	9.001896939	8.644238182	-0.058490223	3.08E-06
THOC7	10.29796837	9.925754545	-0.05311106	1.01E-06		ISG15	9.135142857	9.895547273	0.115352207	0.000837061		AHI1	8.407646939	8.07314	-0.058572177	2.08E-05
NSMCE2	8.477293878	7.954307273	-0.091867507	1.02E-06		LMO4	8.950805102	9.695470909	0.115293517	4.51E-08		ARFGEF1	10.93831429	10.50296182	-0.058594197	7.30E-06
PGAM1	11.79437245	12.28069636	0.058293711	1.02E-06		SRGAP2	8.154897959	8.832963636	0.115230747	2.66E-07		LY75	10.80133163	10.37129455	-0.058613202	0.000452271
C10orf54	9.10307449	9.675949091	0.088049293	1.04E-06		NRP1	9.058708163	9.811	0.115094866	0.000140145		IFRD1	9.73422449	9.346647273	-0.058617096	0.000694928
AREG	10.17592041	8.817365455	-0.20673973	1.04E-06		AGR2	13.33809184	14.44308909	0.114827052	3.67E-06		PDE7A	8.932119388	8.575214545	-0.058829768	0.000657338
TMED10	12.55531735	12.90301636	0.039409872	1.05E-06		MAP3K9	6.286928571	6.806772727	0.114615568	0.000198857		ZNF565	6.015130612	5.774650909	-0.058862329	0.000933516
ETS2	13.70017551	13.04007091	-0.071242661	1.06E-06		RTN4R	6.851877551	7.41742	0.114418092	7.09E-05		AGK	9.35287551	8.978478182	-0.058939051	0.000180266
MAPK12	5.892722449	6.978965455	0.244078875	1.07E-06		ABCA7	8.110978571	8.775432727	0.113594285	7.93E-07		PCID2	10.02902755	9.626310909	-0.059126799	4.92E-06
TBC1D4	10.34689082	9.71378	-0.091092594	1.08E-06		CD74	13.71090612	14.83186	0.113375613	1.41E-06		POLR2K	9.980560204	9.579732727	-0.05913539	5.14E-05
ANKRD26	7.14835	6.510603636	-0.134818964	1.12E-06		SGPP2	7.862020408	8.504627273	0.1133479	1.86E-05		WDR4	8.651671429	8.303845455	-0.059199282	0.000587764
RAB8B	8.362476531	8.87552	0.08590139	1.15E-06		RASA3	8.435012245	9.121854545	0.112937003	0.000146751		ACVR1B	10.81172041	10.37610182	-0.059331568	2.22E-05
FUT11	6.574892857	7.16076	0.12314533	1.15E-06		SEMA4B	10.72608367	11.5935	0.112192759	1.54E-10		ITCH	10.70054796	10.26871818	-0.059428572	4.57E-07
RNF6	10.33880408	9.914138182	-0.060510043	1.17E-06		NFIC	8.224994898	8.889161818	0.112032606	1.43E-06		CRBN	9.205916327	8.83436	-0.059435706	7.17E-06
MUC20	10.99385714	9.904223636	-0.150581842	1.19E-06		C14orf80	7.920108163	8.556790909	0.111549705	1.12E-07		TBCE	8.890917347	8.531092727	-0.059601736	9.87E-06
FLJ39653	6.3253	5.662150909	-0.159783706	1.19E-06		ZFPM1	7.289620408	7.87542	0.111513174	1.04E-05		RFC3	9.660460204	9.269372727	-0.059620205	0.00053635
ACP2	9.435970408	9.831343636	0.059217707	1.19E-06		ADM	8.188314286	8.84038	0.110541907	0.000884087		NUDCD1	9.591934694	9.203443636	-0.059648063	4.05E-05
SLC35C2	10.66266429	10.26514182	-0.054814411	1.19E-06		KDELR3	9.306555102	10.04697091	0.110441458	4.02E-06		C7orf11	9.482159184	9.098067273	-0.059655511	7.30E-06
C19orf54	8.191785714	8.549594545	0.061678027	1.19E-06		ADCY7	8.448915306	9.118612727	0.110048218	1.99E-05		CPNE1	11.96249184	11.47786182	-0.059664029	0.000319701
GPR39	8.502268367	7.846649091	-0.115771114	1.24E-06		FAM114A1	8.365834694	9.028172727	0.109924529	9.63E-07		CSE1L	12.02364184	11.53492545	-0.059865259	6.15E-08
PDHA1	11.61684286	11.16043636	-0.0578246	1.24E-06		UBE2L6	10.10637041	10.90233091	0.109371653	4.25E-06		CHPT1	10.5962	10.16527818	-0.059897283	2.28E-05
TAF4	9.673546939	9.154929091	-0.079496259	1.24E-06		PMP22	9.301939796	10.03282364	0.109124187	0.000364449		SCFD2	8.519019388	8.172461818	-0.059916642	3.23E-06
MPP7	9.224321429	8.448036364	-0.126826741	1.24E-06		NFKB2	9.622839796	10.37796	0.108988265	1.35E-13		UTP23	8.967967347	8.6031	-0.059924418	7.38E-05
EPDR1	9.272246939	7.96052	-0.220056315	1.26E-06		F12	8.109710204	8.74348	0.108557241	1.81E-05		ALDH1B1	11.86708163	11.38416364	-0.059936885	1.36E-05
ATP6V1H	10.03843776	9.688807273	-0.051143785	1.26E-06		KIAA1211	7.870705102	8.480443636	0.107646852	0.000652781		RNASEH2B	9.514791837	9.127350909	-0.059975896	7.17E-06
SIX4	3.767566327	5.094847273	0.43540599	1.26E-06		TMEM149	6.495854082	6.998821818	0.107592854	0.000920951		TARBP1	9.842804082	9.441723636	-0.060019123	3.73E-05
IFT52	9.477672449	8.952814545	-0.0821915	1.26E-06		COQ10A	6.163285714	6.640383636	0.107566921	2.40E-07		FLJ33630	9.120394898	8.748085455	-0.060128979	4.85E-05
CACNA1D	8.315906122	7.317563636	-0.184510085	1.28E-06		GBP2	10.06243571	10.84112727	0.107535211	2.54E-06		FAM165B	8.129438776	7.797061818	-0.060225185	0.00041501
KRT7	5.965410204	7.269889091	0.285312008	1.28E-06		DBN1	9.461811224	10.19170545	0.107207206	0.000114628		FAM172A	8.447283673	8.101356364	-0.06032403	8.24E-05
TM9SF1	10.31688776	10.59406545	0.038248502	1.30E-06		UAP1L1	7.928508163	8.540074545	0.107199231	3.95E-06		NUDT16L1	9.300518367	8.919552727	-0.06033976	6.44E-06
PAAF1	8.851762245	8.382316364	-0.078615729	1.30E-06		SNX24	6.117568367	6.589132727	0.107130268	0.000403239		ZNF250	7.68477449	7.369938182	-0.060350406	0.000499692
NEK9	10.26059184	10.60259818	0.047303894	1.31E-06		HSD3B7	9.432242857	10.15868545	0.107040958	1.74E-09		VPS36	10.70102347	10.26241455	-0.060378577	2.49E-08
GLS	11.0924051	10.67473455	-0.055372017	1.33E-06		RILPL2	7.744143878	8.339427273	0.106842551	2.00E-07		MBLAC2	7.563717347	7.253269091	-0.060464079	0.00024886
LOC730101	7.710487755	6.949398182	-0.14993408	1.33E-06		PLEKHO1	8.31192449	8.94966	0.106650327	0.000521399		RNF6	10.33880408	9.914138182	-0.060510043	1.17E-06
NARS2	9.317322449	8.921012727	-0.062707926	1.36E-06		TOR1AIP2	7.797140816	8.390318182	0.105780332	8.01E-08		CHCHD7	9.663267347	9.266061818	-0.060554769	1.91E-05
PAK6	7.305980612	7.978678182	0.127071831	1.36E-06		TMEM194B	6.315660204	6.795085455	0.105558141	1.53E-07		TFDP2	8.362288776	8.018536364	-0.060558942	7.03E-05
RELT	7.525863265	8.083349091	0.103096076	1.36E-06		NACC2	5.769415306	6.206845455	0.105435106	0.000908508		C9orf123	10.26455612	9.841412727	-0.060733908	0.000114628
STAU2	9.557570408	9.106447273	-0.069755602	1.37E-06		LRRC8C	7.010031633	7.538885455	0.104930297	0.00099899		SH3YL1	10.85483265	10.40719091	-0.060756773	0.000421015
RCOR1	9.723242857	10.08702727	0.052991602	1.39E-06		C6orf192	8.385492857	9.016210909	0.104625683	4.60E-09		GEMIN8	8.778705102	8.416356364	-0.060812359	0.000338908
STT3B	11.50237143	11.08920909	-0.052774858	1.39E-06		LPCAT1	10.02013878	10.77100909	0.104250927	7.48E-07		TMEM19	9.744612245	9.342334545	-0.060821671	0.000403235
SLC7A7	8.134623469	9.045387273	0.153106703	1.41E-06		CLSPN	7.156716327	7.691712727	0.104007085	0.000260185		TFAM	9.802152041	9.397336364	-0.060846636	0.000127766
PPP1R3D	8.340966327	7.68006	-0.119096952	1.41E-06		C1orf97	6.352144898	6.825645455	0.103721656	0.000458782		ZNF799	7.703377551	7.385087273	-0.060876165	7.38E-05
CD74	13.71090612	14.83186	0.113375613	1.41E-06		CHRNA5	6.97837551	7.498098182	0.103633485	1.33E-05		COMMD10	8.852259184	8.486010909	-0.060959159	7.74E-05
SAMD9	8.170616327	9.050327273	0.147525055	1.41E-06		MBOAT2	8.327418367	8.946614545	0.103472554	0.000781541		ZMYM5	8.091290816	7.754687273	-0.061301274	0.000173563
NFIC	8.224994898	8.889161818	0.112032606	1.43E-06		ITGA5	9.933760204	10.67220182	0.103446028	0.000825664		CLN5	9.252877551	8.86756	-0.061364912	5.38E-06
RAB12	8.323568367	8.761745455	0.074016149	1.47E-06		DOCK5	8.465883673	9.094923636	0.103400859	3.01E-05		EFHA1	10.14879592	9.726165455	-0.061365533	2.14E-06
PIAS2	7.071603061	7.533216364	0.091228669	1.47E-06		ADAMTSL5	6.448413265	6.927249091	0.103338345	0.000397467		NDUFC2	11.02674286	10.56741636	-0.061384008	1.66E-08
FLVCR2	6.235123469	7.171105455	0.201777404	1.50E-06		RELT	7.525863265	8.083349091	0.103096076	1.36E-06		ARMCX5	8.619911224	8.260714545	-0.061406432	2.38E-05
GLCE	10.69443061	10.13950727	-0.076872127	1.50E-06		C10orf12	6.621265306	7.110578182	0.102859936	1.84E-05		UQCC	10.2170898	9.791323636	-0.061408514	3.99E-05
DPEP1	11.36151122	9.219703636	-0.301362463	1.53E-06		LAPTM5	10.4162051	11.18554182	0.102805379	0.000848595		KIF3B	11.17518061	10.70870727	-0.061513816	2.06E-06
C20orf112	10.74390816	10.12691636	-0.085323936	1.54E-06		PSMC3IP	6.497489796	6.975507273	0.102415673	0.000543983		TSPAN31	9.810053061	9.400434545	-0.061533491	6.62E-06
USPL1	9.075585714	8.592001818	-0.078996455	1.55E-06		ZFYVE28	7.159643878	7.685369091	0.102226718	0.000433269		PRRG2	7.712484694	7.390334545	-0.061556047	4.33E-05
SLC2A12	7.935878571	6.905130909	-0.200721185	1.55E-06		RAC2	9.224984694	9.901232727	0.102061638	2.22E-05		IFT46	8.26967551	7.923083636	-0.06176869	0.000661938
ZFP30	7.427332653	6.618436364	-0.166353781	1.55E-06		EMILIN2	8.225	8.826554545	0.101834711	1.97E-05		GPR56	12.38672449	11.86742364	-0.061787969	2.08E-05
CDCA7	11.79534796	11.13305455	-0.083368503	1.58E-06		OXCT1	8.705266327	9.340938182	0.101679022	0.000173563		CHMP4C	9.874002041	9.459690909	-0.061841898	2.59E-05
KIAA0802	7.12832449	8.300034545	0.21955433	1.58E-06		IQCG	6.147489796	6.5946	0.101287719	2.56E-05		CDC16	10.68022551	10.23202	-0.06185112	2.83E-09
CHSY1	9.212342857	9.663949091	0.06904475	1.61E-06		NT5DC3	8.606242857	9.231041818	0.101109928	2.50E-05		RB1CC1	10.19947857	9.769901818	-0.06207943	8.05E-06
PPP1R14D	9.445784694	7.936463636	-0.251174343	1.61E-06		CIDEB	7.55015	8.097401818	0.100953763	2.54E-08		COPG2	8.817758163	8.445703636	-0.062194287	0.000884087
BCL6	7.853740816	8.550718182	0.12266561	1.65E-06		WARS	11.4837102	12.31438364	0.10075559	2.10E-06		USP6NL	9.720656122	9.310083636	-0.062259568	4.97E-08
KCNK1	8.584761224	9.330161818	0.120124095	1.65E-06		ANG	8.758640816	9.388732727	0.100223432	0.000643742		ZNF587	9.836293878	9.420754545	-0.062272223	0.000234482
MAPK1IP1L	10.5258898	10.80702545	0.038027292	1.65E-06		PFKP	10.96261837	11.75053636	0.100134191	1.95E-09		ZBTB38	11.19120714	10.71785818	-0.06234903	8.57E-06
WDR54	6.914232653	7.596294545	0.135726698	1.65E-06		S100A16	11.46754082	12.28672	0.09954379	2.77E-07		MRI1	8.937621429	8.559147273	-0.062423866	0.000165826
RAI1	9.602437755	10.11132	0.074498737	1.68E-06		PER1	8.339140816	8.932185455	0.099114455	0.000217607		FAM48A	9.866263265	9.448156364	-0.062470943	3.29E-06
TMEM56	9.268236735	8.287456364	-0.161365526	1.68E-06		LYSMD2	7.621728571	8.157576364	0.098022356	2.40E-07		NARS2	9.317322449	8.921012727	-0.062707926	1.36E-06
FAM105A	10.6299551	9.855167273	-0.10918324	1.68E-06		RGS10	8.076678571	8.644185455	0.097967899	6.80E-06		C1orf112	7.966577551	7.627585455	-0.062733636	0.000112858
L3MBTL2	9.51130102	9.752889091	0.036186954	1.68E-06		S100A14	11.38782551	12.18001273	0.097023348	3.99E-05		SLC25A13	9.790355102	9.373241818	-0.062813085	1.14E-05
IFT74	8.600488776	8.051290909	-0.095198535	1.68E-06		SACS	7.528623469	8.047392727	0.096135333	0.000364453		LYRM4	8.836814286	8.460203636	-0.062833975	0.0002096
PDE4DIP	9.781756122	10.19890545	0.060248929	1.68E-06		PPM1M	7.423587755	7.934343636	0.095994285	0.000111114		EBPL	10.00633469	9.579285455	-0.062923663	1.26E-05
COPG	12.09033571	12.40397455	0.036948166	1.69E-06		C17orf59	7.567702041	8.086696364	0.095695155	4.51E-08		CRCP	10.21562755	9.779069091	-0.063008791	1.94E-07
TMEM192	9.151312245	8.685865455	-0.075309027	1.71E-06		PKN3	7.606592857	8.127221818	0.095511884	2.84E-05		FUNDC2	10.28459184	9.844958182	-0.063027556	1.91E-05
TIMP1	12.0808551	12.78870364	0.082147454	1.71E-06		DDX60	8.989384694	9.604638182	0.095508897	0.000125806		POLR1D	11.63830918	11.14056364	-0.063059253	8.72E-08
PIGT	12.33442245	11.91377636	-0.050059381	1.71E-06		TMEM64	8.523	9.106067273	0.095466785	0.000575513		POLG2	7.080295918	6.777421818	-0.063073093	0.000472058
SYDE2	6.508757143	5.899834545	-0.141707589	1.71E-06		CEP170	8.246102041	8.808470909	0.095179285	0.000127766		ZNF253	7.601419388	7.275629091	-0.063196837	0.000946304
RAC3	5.818328571	6.829456364	0.231165972	1.73E-06		PITPNC1	8.001214286	8.543812727	0.094661061	0.000117326		PDRG1	9.51015102	9.102438182	-0.063215213	0.000324407
VAPB	10.68483061	10.27858182	-0.055922814	1.74E-06		OAS3	10.69735	11.42206727	0.094570337	2.15E-05		JUN	12.55662959	12.01815636	-0.063233675	0.000198857
GBP4	8.554727551	9.856138182	0.204300574	1.78E-06		ANTXR2	10.08795612	10.77075091	0.094484929	4.85E-07		C20orf199	11.47176327	10.97978364	-0.063237532	0.000409085
NKG7	5.474419388	6.786258182	0.309910356	1.78E-06		IQGAP2	9.404352041	10.04074182	0.09446541	0.000190063		BOD1	9.957046939	9.529710909	-0.063285482	2.33E-07
HIVEP3	6.029172449	6.923912727	0.199627546	1.79E-06		CDC42EP1	11.15080204	11.90428727	0.094333765	1.11E-08		DUSP16	11.00114694	10.52863818	-0.063335097	5.78E-06
OAS2	8.755047959	10.04563818	0.198382232	1.81E-06		COL1A1	14.5428	15.51858727	0.093692163	0.000872106		PUS7	9.59515102	9.18264	-0.063396527	6.39E-05
ATP10B	12.10034796	11.15217091	-0.117723958	1.81E-06		IRF1	10.70832857	11.42670364	0.093675964	5.01E-05		LYPLA1	11.31766939	10.83037455	-0.063493763	1.54E-05
ITGB7	7.097257143	8.068245455	0.184993397	1.81E-06		P4HA1	9.973226531	10.63939818	0.093284322	7.77E-07		UBA2	11.36443469	10.87501455	-0.063508591	4.30E-07
NCKAP5	5.489906122	4.102716364	-0.420202061	1.88E-06		C8orf58	6.57922551	7.017687273	0.093077895	7.57E-06		ESRP1	11.78905102	11.28130364	-0.0635138	1.16E-07
MARK3	9.852481633	10.09835273	0.035560916	1.91E-06		PARP14	10.4836949	11.18218909	0.093055373	7.85E-08		LOC647979	13.28692755	12.71358545	-0.063636583	3.97E-07
AMMECR1L	9.663168367	9.410176364	-0.038274537	1.91E-06		ST6GALNAC4	8.625385714	9.198845455	0.092863827	0.00016085		ARL15	8.117647959	7.767358182	-0.06363778	0.000427101
ZSWIM1	8.674462245	8.224823636	-0.07678958	1.91E-06		PLXND1	9.911786735	10.57036727	0.092808453	0.000176216		TMEM68	9.260034694	8.860158182	-0.063685143	4.74E-06
ATP9B	7.968895918	8.388954545	0.074111175	1.95E-06		HSBP1L1	6.831804082	7.285109091	0.092683973	0.000978916		FANCF	9.414353061	9.006456364	-0.063902377	3.19E-07
CD82	9.78977551	10.40048909	0.087303691	1.99E-06		C9orf125	8.389120408	8.945536364	0.092648434	0.000959236		TRIM24	9.859341837	9.431361818	-0.064025242	1.01E-05
SPAG1	9.701785714	8.884585455	-0.126945852	1.99E-06		SLC41A2	7.844581633	8.363981818	0.092493418	0.000643736		ZDHHC9	11.65378571	11.14784727	-0.064033546	2.84E-06
IFI30	10.8842102	11.86961273	0.12503614	2.03E-06		ADARB1	7.583803061	8.084632727	0.092260735	0.000884087		FERMT1	12.48353163	11.94048	-0.064165302	0.000301507
MOBKL2A	9.328757143	9.7701	0.066688443	2.03E-06		CXCL16	10.68025918	11.38361455	0.092012059	3.49E-08		MAPK13	11.4248898	10.92779273	-0.064178224	6.77E-08
CEACAM5	16.5464051	15.60265091	-0.084726643	2.04E-06		CHAC2	6.433884694	6.85676	0.091836945	0.000364453		C13orf31	8.523727551	8.152605455	-0.064223283	0.000317369
MRFAP1	12.03294694	12.29055273	0.030559787	2.04E-06		NUCB2	9.347239796	9.961378182	0.091804951	9.44E-07		ERGIC3	12.81792245	12.25946727	-0.064266157	4.70E-09
SRFBP1	8.211405102	7.818585455	-0.070721494	2.06E-06		TWSG1	9.212126531	9.816850909	0.091726078	9.69E-06		ZNF195	9.006470408	8.613756364	-0.064319313	4.87E-06
BIRC3	8.496581633	9.445989091	0.15281934	2.06E-06		PDLIM7	9.363915306	9.975649091	0.091298831	5.26E-05		HCG18	8.850291837	8.464181818	-0.06435441	5.01E-06
C8orf59	9.702372449	9.202336364	-0.076337371	2.06E-06		PIAS2	7.071603061	7.533216364	0.091228669	1.47E-06		ELF1	11.12084388	10.63359273	-0.064637151	3.64E-08
KIF3B	11.17518061	10.70870727	-0.061513816	2.06E-06		TTC7A	9.248385714	9.851872727	0.091196422	1.16E-11		N4BP2L2	10.00730204	9.567994545	-0.064764605	7.12E-07
RNF170	9.356453061	8.883292727	-0.07486719	2.08E-06		SLC16A3	10.70132959	11.39873455	0.091083613	8.91E-07		ARSD	11.03288776	10.54690727	-0.064990441	0.000220888
PPP1R2P3	6.102714286	5.732567273	-0.090269668	2.10E-06		PARP9	10.01125102	10.66158727	0.090799973	4.30E-07		ZNF260	8.646167347	8.265116364	-0.065025629	0.000375163
WARS	11.4837102	12.31438364	0.10075559	2.10E-06		FECH	8.021160204	8.540207273	0.090460157	1.04E-05		USP30	8.683780612	8.300474545	-0.065129459	1.59E-07
EFHA1	10.14879592	9.726165455	-0.061365533	2.14E-06		DPYSL2	10.29803265	10.95711273	0.089498939	0.000415005		SIRT5	8.959678571	8.564118182	-0.065142272	6.78E-07
TMEM63C	6.846323469	4.963023636	-0.464110132	2.18E-06		DDX58	8.221291837	8.747378182	0.089485561	9.50E-05		PEX11A	7.162970408	6.844849091	-0.065539247	0.000247015
ADAR	12.40514592	12.77381818	0.042251116	2.18E-06		MDK	10.77312347	11.45897455	0.089041351	0.000185805		C3orf31	7.937992857	7.584870909	-0.065649637	9.03E-06
LARS	11.48321939	11.21591273	-0.033980138	2.18E-06		NUMBL	7.632482653	8.115356364	0.088502043	0.000116422		KIFAP3	9.379732653	8.962278182	-0.065681295	1.55E-05
CBR3	6.223136735	7.140325455	0.198347888	2.18E-06		BTN3A3	8.337755102	8.864881818	0.0884424	0.000478824		TRIM2	11.97843878	11.44377091	-0.065877363	9.73E-05
ZNF563	6.001872449	5.508216364	-0.123827429	2.18E-06		FAM158A	7.280111224	7.740105455	0.088392731	0.00019886		COMMD6	10.68650918	10.20945818	-0.06588436	4.78E-06
KIFC3	7.71180102	8.67612	0.169982179	2.20E-06		C10orf54	9.10307449	9.675949091	0.088049293	1.04E-06		SRPK1	11.94950918	11.41603273	-0.065889986	4.81E-09
GNAI2	11.56148061	12.04407091	0.05899694	2.22E-06		CD82	9.78977551	10.40048909	0.087303691	1.99E-06		CHKA	9.25049898	8.83708	-0.065961443	0.000131773
EMID1	6.961353061	5.917332727	-0.234420727	2.22E-06		SLC41A1	8.572821429	9.107287273	0.0872513	2.14E-08		NHLRC3	9.700937755	9.267323636	-0.065971459	7.37E-06
SNTB1	10.30774796	9.581027273	-0.105476912	2.22E-06		IKBIP	7.706781633	8.186681818	0.087150311	0.000120094		FAM173B	8.153666327	7.789196364	-0.06597443	4.37E-08
RPL22L1	9.908963265	10.9342	0.142041642	2.22E-06		EIF4E3	8.296023469	8.811785455	0.087014394	0.000436374		EEA1	9.752485714	9.316205455	-0.066027524	4.92E-06
AVL9	9.565811224	9.130334545	-0.067219598	2.25E-06		IRF9	9.74534898	10.35064364	0.086934728	3.59E-07		EXOSC5	9.637787755	9.206461818	-0.066055217	9.26E-07
RAB3A	5.228428571	6.063321818	0.213730994	2.25E-06		ABHD4	8.671519388	9.208521818	0.08668479	3.29E-06		RNPC3	7.299947959	6.972812727	-0.066145444	0.000204933
SERINC3	11.51252653	11.07926182	-0.055342719	2.27E-06		ZBTB47	7.720496939	8.197458182	0.086482926	0.000354029		NIPSNAP3A	9.501439796	9.075374545	-0.066188963	4.83E-06
TRMT12	8.022617347	7.321930909	-0.131848827	2.29E-06		TNFAIP8	7.87879898	8.363827273	0.086187542	0.00016332		FAR2	9.440969388	9.017263636	-0.066245299	1.54E-05
C8orf51	4.79467449	3.908252727	-0.294909112	2.31E-06		RAB8B	8.362476531	8.87552	0.08590139	1.15E-06		TIMM8A	8.055454082	7.6935	-0.066325843	0.000338915
PLAGL1	9.042705102	7.907705455	-0.193495281	2.31E-06		SREBF1	10.96272857	11.63217455	0.0855139	3.64E-08		TOMM34	11.06131939	10.56421818	-0.066337477	5.38E-06
CCRL1	3.993308163	5.401721818	0.435834936	2.35E-06		PLCD4	5.109612245	5.420489091	0.085209219	0.000506832		RNF114	11.7441051	11.21580727	-0.06640332	4.96E-10
CMC1	8.361657143	7.909705455	-0.080164917	2.35E-06		PSMB9	9.949970408	10.55430909	0.085068	0.000848595		SPHAR	6.948206122	6.635210909	-0.066498229	0.000430165
NUBPL	8.500778571	7.821869091	-0.12008159	2.40E-06		S100A13	9.041027551	9.590058182	0.085052818	0.000770856		JHDM1D	10.5618898	10.08598	-0.066516724	1.63E-05
S1PR2	6.7742	7.362581818	0.12016118	2.40E-06		GSG2	6.764205102	7.174163636	0.084890247	0.00049264		ZNF708	6.984129592	6.669418182	-0.066519418	0.000776165
CXXC1	9.423096939	9.806727273	0.057570471	2.40E-06		BOK	9.111193878	9.662487273	0.0847545	0.000238004		IQCB1	9.22074898	8.804849091	-0.066585665	3.12E-07
MTRF1	7.626243878	7.135907273	-0.095875799	2.40E-06		FAM46A	8.830719388	9.361429091	0.084197814	0.000338915		TTC12	8.050465306	7.686261818	-0.066790052	4.77E-05
CCL4	6.139334694	7.256358182	0.241163348	2.44E-06		CYB5D1	8.171064286	8.66176	0.084136196	5.38E-06		ADAT2	8.439144898	8.05702	-0.066850488	0.000506827
P4HB	14.32522041	14.75338727	0.042488889	2.47E-06		TYMS	9.720102041	10.30285091	0.084000237	2.63E-05		PEX1	9.46212551	9.033665455	-0.06685281	1.98E-07
HIF1A	10.86782143	11.39826727	0.068751762	2.49E-06		MORC4	9.442762245	10.00884182	0.08399419	8.24E-05		C11orf67	7.635497959	7.289436364	-0.066914981	8.92E-05
CREB3L1	10.08037347	11.52869636	0.193680295	2.49E-06		SOX12	8.586720408	9.100701818	0.083870589	0.000803317		CPNE2	10.11979082	9.660914545	-0.066947796	0.00041501
TAPBP	12.19051735	12.66081818	0.054611286	2.54E-06		PFKFB3	10.03214286	10.63144545	0.083707962	4.42E-08		ZNF552	7.986133673	7.623707273	-0.067004495	0.000427091
GBP2	10.06243571	10.84112727	0.107535211	2.54E-06		ZBTB25	5.860391837	6.210387273	0.083686107	0.000160848		TMEM98	10.61175	10.12969273	-0.067072181	5.89E-05
SPRYD3	10.28080204	10.56211455	0.038945874	2.58E-06		LPIN1	9.488110204	10.05375636	0.083541961	3.02E-06		C12orf73	7.231317347	6.902469091	-0.067145968	0.000243371
PCSK9	9.45947449	10.61550545	0.166341123	2.63E-06		TXNIP	12.46076633	13.20357273	0.083535563	4.26E-05		ZNF696	8.031323469	7.66586	-0.067190096	7.74E-05
C7orf13	6.982726531	6.019707273	-0.214097139	2.63E-06		PLAUR	10.0691949	10.66592909	0.083061307	3.23E-06		CISH	9.095407143	8.681434545	-0.067204762	5.99E-05
ANO9	10.84988163	9.896847273	-0.132638383	2.63E-06		IER5	9.198228571	9.743083636	0.083022402	6.22E-06		AVL9	9.565811224	9.130334545	-0.067219598	2.25E-06
PTPRK	11.29259898	10.90837818	-0.049940936	2.68E-06		SEC24D	10.04477755	10.63811273	0.082796615	4.39E-07		STX16	11.04996837	10.54692182	-0.067220238	4.93E-05
LOC440957	7.839179592	7.282083636	-0.106351367	2.73E-06		KIAA0922	7.495162245	7.937009091	0.08263575	0.000965749		MTIF3	10.03838673	9.581234545	-0.067243968	3.22E-07
TSGA10	5.926581633	5.266645455	-0.170315877	2.73E-06		C1orf21	9.378687755	9.93054	0.082486092	7.14E-05		MRPL48	9.56402551	9.128045455	-0.067312002	9.48E-08
INTS8	10.13144592	9.771263636	-0.052223033	2.76E-06		STXBP1	9.157679592	9.695061818	0.082268008	0.000959236		ZNF91	8.83700102	8.433574545	-0.067412608	7.38E-05
STIM2	8.917620408	9.375669091	0.072262861	2.78E-06		CD68	10.93503571	11.57663273	0.082257748	2.67E-05		AHCY	13.3328551	12.72334	-0.067508311	6.08E-07
RNF44	11.01612755	10.61341455	-0.053728295	2.78E-06		ZCCHC2	8.012031633	8.481918182	0.082222449	6.19E-05		TRMT2B	9.12927449	8.711081818	-0.067648316	6.10E-06
SFT2D3	8.65587449	8.247952727	-0.069643516	2.78E-06		CFB	11.15176837	11.80560909	0.082199976	0.000181638		KANK1	10.37651531	9.900843636	-0.067698666	0.000427101
TGIF2	9.836953061	9.201083636	-0.096407737	2.78E-06		TIMP1	12.0808551	12.78870364	0.082147454	1.71E-06		SLC25A26	8.90825	8.499761818	-0.067719632	5.08E-08
ZDHHC9	11.65378571	11.14784727	-0.064033546	2.84E-06		PIAS3	8.42815	8.921952727	0.082143513	5.59E-08		SLC35F5	9.985223469	9.526909091	-0.067786493	9.69E-06
NRAS	10.86485102	10.53057818	-0.045083743	2.84E-06		RIN1	8.778804082	9.292812727	0.082090917	8.12E-06		AGA	8.369865306	7.985198182	-0.067876192	0.00042101
FNBP1L	10.82937959	10.43729091	-0.053203298	2.84E-06		PHF17	8.367792857	8.854592727	0.081578812	7.62E-07		MOSPD1	8.199426531	7.82254	-0.06788588	0.00057956
CDH1	13.83816633	13.41955455	-0.044316004	2.89E-06		TMEM140	7.959389796	8.420427273	0.08123561	0.000617313		ZNF302	8.335410204	7.952	-0.067935442	7.26E-05
ATP5E	12.47780816	11.99636727	-0.056766938	2.89E-06		TRIM47	9.38429898	9.926096364	0.080977483	2.45E-07		GAB1	9.024137755	8.608132727	-0.068088768	3.35E-06
CCDC122	6.432819388	5.844345455	-0.138409726	2.94E-06		PML	10.49975306	11.10552909	0.080922729	2.52E-08		COG6	9.553761224	9.113101818	-0.068126634	4.95E-07
PTPRU	6.716917347	8.27522	0.300998391	2.94E-06		RELB	8.755897959	9.259361818	0.080657621	5.25E-07		NEURL1B	10.19303367	9.722670909	-0.068158898	0.000267999
PBLD	8.569544898	7.719567273	-0.150698611	2.94E-06		NLRC5	10.05877959	10.63419273	0.080255241	0.000671214		MSH3	8.749276531	8.345247273	-0.068208929	0.000458782
ZNF69	7.429337755	6.663081818	-0.157044007	2.94E-06		ZNF165	6.667327551	7.04864	0.080236318	0.000224216		SS18L1	8.93069898	8.517972727	-0.068262985	0.00016332
IPO5	12.36113878	11.99345818	-0.043563954	3.00E-06		FAM18B2	7.42745102	7.850918182	0.079994204	6.80E-06		ZNF627	8.52502449	8.130870909	-0.068294089	7.17E-06
LPIN1	9.488110204	10.05375636	0.083541961	3.02E-06		C12orf57	9.738867347	10.29111818	0.079573848	0.000165826		ZC3H8	7.836409184	7.47236	-0.068628769	0.000317365
WASF1	6.184829592	7.164652727	0.212162933	3.05E-06		LRFN3	7.769046939	8.208287273	0.079343595	7.05E-06		LOC152217	8.711396939	8.306250909	-0.068706632	2.63E-05
IRAK4	9.001896939	8.644238182	-0.058490223	3.08E-06		PCGF2	8.665872449	9.153134545	0.078920885	5.52E-05		CCDC14	9.90965102	9.448345455	-0.068772538	0.000933553
PRSS23	11.70508776	10.72263273	-0.126476577	3.08E-06		C1orf216	7.65377449	8.084089091	0.078913827	0.000181636		PSMG1	10.1117449	9.640667273	-0.068827062	6.60E-05
IRF2BP2	12.54346633	12.20578909	-0.039370518	3.11E-06		SMCHD1	9.43545	9.964416364	0.078693981	3.45E-07		STK38	11.10675102	10.58849273	-0.068939621	2.81E-08
TOP3A	8.483332653	8.914792727	0.07157012	3.11E-06		STAT1	11.7541	12.41287455	0.078673173	1.91E-05		PUS7L	8.014332653	7.639427273	-0.06911791	0.000147878
STAU1	12.23727653	11.85480909	-0.045810085	3.14E-06		ARHGAP19	7.834943878	8.273796364	0.07862651	4.10E-06		TSC22D1	12.90747041	12.30340545	-0.069148597	1.45E-07
SNCAIP	6.165358163	4.686690909	-0.395615056	3.20E-06		CRYBG3	7.484045918	7.903210909	0.078620499	3.44E-05		SLC25A15	9.598928571	9.149201818	-0.069227494	5.68E-07
PLAUR	10.0691949	10.66592909	0.083061307	3.23E-06		AHDC1	8.416273469	8.886883636	0.078496015	0.000217607		ZAK	11.15595	10.63195455	-0.069406532	4.93E-05
H3F3A	12.41513571	12.03509818	-0.044852121	3.23E-06		IFIT5	8.369083673	8.837021818	0.078490575	6.29E-05		CRYL1	10.63113163	10.13157091	-0.06943729	7.03E-05
SLC3A1	8.157756122	6.332858182	-0.365315606	3.23E-06		QSOX1	11.90633673	12.57015091	0.078272368	0.000319701		CDK5RAP1	9.650202041	9.195743636	-0.069592901	2.66E-07
YWHAB	13.44519184	13.02505273	-0.045801127	3.23E-06		TIMM22	8.255441837	8.71534	0.078211516	2.35E-07		PRKAR2A	8.719943878	8.30922	-0.069605794	0.000256358
SCFD2	8.519019388	8.172461818	-0.059916642	3.23E-06		BTN3A2	9.826952041	10.37243455	0.077938633	1.78E-05		SFT2D3	8.65587449	8.247952727	-0.069643516	2.78E-06
ADPGK	9.891770408	10.15167273	0.037416805	3.29E-06		NLRX1	8.251413265	8.709434545	0.077937817	4.41E-06		ARFGEF2	11.33346224	10.79878	-0.069720323	1.34E-07
GPR153	9.633608163	8.812696364	-0.128492746	3.29E-06		BTN3A1	9.353165306	9.869912727	0.077582642	5.71E-05		STAU2	9.557570408	9.106447273	-0.069755602	1.37E-06
ABHD4	8.671519388	9.208521818	0.08668479	3.29E-06		SEZ6L2	9.774396939	10.31356182	0.077463059	0.000514062		RALGAPB	10.92913265	10.41300364	-0.069792637	7.26E-07
SNX7	9.61067449	9.2495	-0.055262305	3.29E-06		SLC4A5	7.58487449	8.002334545	0.077295635	6.92E-05		NDUFAF2	8.291547959	7.899943636	-0.069799105	4.19E-05
FAM48A	9.866263265	9.448156364	-0.062470943	3.29E-06		LAMB2	10.42034796	10.99009455	0.076800344	0.00016332		DHX35	8.741407143	8.327994545	-0.069896412	5.57E-05
STRBP	10.33618571	10.02596364	-0.04396299	3.29E-06		DDB2	8.577033673	9.045209091	0.076675068	0.000214371		PAN3	10.18673469	9.703650909	-0.070092122	7.26E-07
GAB1	9.024137755	8.608132727	-0.068088768	3.35E-06		MYOF	10.99561837	11.59443273	0.076503496	8.78E-05		SLC22A5	8.591277551	8.183729091	-0.070114293	2.60E-07
SLC2A5	5.574511224	6.77164	0.280659963	3.35E-06		SLC12A4	8.721138776	9.194241818	0.076214082	0.000231014		ZNF517	7.363305102	7.013901818	-0.070136246	0.00047883
CLCN2	9.092803061	8.419865455	-0.110927926	3.41E-06		FAM57A	9.367392857	9.874803636	0.076104489	2.96E-05		UPRT	8.065765306	7.682829091	-0.070173767	0.000197366
CCL5	7.811945918	9.04222	0.210995058	3.41E-06		ITGAE	7.871454082	8.295876364	0.075764226	0.000933553		ABCC5	9.245066327	8.805063636	-0.070350239	0.000319701
TATDN1	8.879266327	8.437365455	-0.073647883	3.47E-06		SGMS2	9.174089796	9.66874	0.075762866	5.99E-05		ARHGAP18	10.32530714	9.8338	-0.070363779	8.90E-08
WNT5B	6.337223469	5.367407273	-0.239625528	3.47E-06		ANP32E	10.07758878	10.61952545	0.075568807	1.10E-07		DUS4L	7.49825	7.140894545	-0.070449114	0.000178906
PTP4A3	9.794988776	8.919396364	-0.135097763	3.51E-06		SERPINB8	8.155655102	8.593212727	0.075396844	0.000197366		C9orf150	9.421809184	8.972534545	-0.070488541	0.000192953
ENTPD5	8.63425102	7.896325455	-0.128889583	3.51E-06		ABTB1	8.567362245	9.026925455	0.075383604	0.000125805		SRFBP1	8.211405102	7.818585455	-0.070721494	2.06E-06
LOC148189	5.845704082	4.989767273	-0.228404271	3.54E-06		SLC25A22	9.530794898	10.04068727	0.075189574	1.59E-07		KIAA0406	9.908171429	9.433712727	-0.070793161	3.74E-06
PTK2	11.23902041	10.89799091	-0.044454103	3.60E-06		VPS18	8.967160204	9.446867273	0.075184816	1.32E-07		FAM188B	7.68505	7.316850909	-0.070831784	0.000406148
KLC4	10.19081429	9.60902	-0.084808126	3.60E-06		ITGA3	10.9091398	11.49222	0.075120169	8.78E-05		MRPS33	10.11460102	9.628781818	-0.07101422	5.10E-06
CDK9	9.799095918	10.01704364	0.031736229	3.60E-06		TAP1	12.01854388	12.65990545	0.075004516	7.92E-05		SLC38A9	7.573989796	7.209903636	-0.0710735	2.72E-05
IGF2BP3	4.486519388	6.366398182	0.504880747	3.60E-06		WRAP53	7.909338776	8.330609091	0.074864892	1.39E-05		ZNF703	10.49233367	9.987770909	-0.071100958	0.000267999
AGR2	13.33809184	14.44308909	0.114827052	3.67E-06		CRELD2	9.321208163	9.817505455	0.074839533	7.77E-07		SLMO2	12.06443265	11.48420545	-0.071109026	8.90E-08
ANO1	8.585081633	9.833256364	0.195837404	3.67E-06		HSH2D	8.17712449	8.61168	0.074701107	9.61E-06		RHOU	9.306160204	8.858276364	-0.071160015	0.000225892
C20orf4	10.42470918	10.03434	-0.05506141	3.70E-06		RAI1	9.602437755	10.11132	0.074498737	1.68E-06		ETS2	13.70017551	13.04007091	-0.071242661	1.06E-06
KIAA0406	9.908171429	9.433712727	-0.070793161	3.74E-06		TCP11L1	6.790710204	7.150274545	0.074436171	5.99E-05		EFCAB7	6.485785714	6.172854545	-0.071343562	0.000258262
SNHG11	7.923977551	7.29918	-0.118490394	3.81E-06		PQLC1	9.465362245	9.96626	0.074394492	3.38E-07		GPD1L	10.28315816	9.78598	-0.071495174	6.08E-07
SLC15A3	7.999642857	8.949214545	0.161825473	3.81E-06		ATL3	8.30305	8.740798182	0.074123642	8.51E-05		NFS1	9.76945102	9.294645455	-0.07187766	1.41E-07
SETMAR	8.139319388	7.734421818	-0.073614713	3.88E-06		ATP9B	7.968895918	8.388954545	0.074111175	1.95E-06		DPY19L3	8.076955102	7.682372727	-0.072259559	0.000860276
EZR	12.90865714	13.33902182	0.047313946	3.88E-06		VPS53	9.569265306	10.07317091	0.074037828	3.95E-06		PLCG1	10.7910551	10.26342364	-0.072323872	9.21E-05
RARRES3	8.120906122	9.39504	0.210258593	3.95E-06		APOL6	10.60498469	11.16337091	0.074030193	3.97E-07		TSEN2	8.201807143	7.799458182	-0.072567915	1.53E-05
VPS53	9.569265306	10.07317091	0.074037828	3.95E-06		RAB12	8.323568367	8.761745455	0.074016149	1.47E-06		BIVM	9.168630612	8.718298182	-0.072659728	9.63E-07
UAP1L1	7.928508163	8.540074545	0.107199231	3.95E-06		KIAA0427	8.492060204	8.938954545	0.073991512	0.000485692		KCNK5	9.835415306	9.35084	-0.072890002	0.000946304
ICAM1	9.568502041	10.45389636	0.12767577	4.02E-06		ZNF438	7.22900102	7.609056364	0.073921255	3.19E-07		LFNG	11.16457347	10.6143	-0.072918905	0.000144515
HNF4A	11.9236949	11.19159455	-0.091415764	4.02E-06		SLC9A1	10.18146224	10.71620364	0.073849128	9.26E-07		ANKRA2	8.436541837	8.018710909	-0.073281428	1.75E-07
C6orf204	3.082356122	3.977209091	0.367722855	4.02E-06		PIK3R3	8.662391837	9.116350909	0.073691025	0.000354029		BCAS4	10.09908061	9.598661818	-0.073318767	6.00E-06
KDELR3	9.306555102	10.04697091	0.110441458	4.02E-06		UHRF1	8.929307143	9.395983636	0.073495965	2.22E-05		TCFL5	8.833596939	8.395705455	-0.073349453	0.000559535
MUTED	8.369917347	8.075363636	-0.05168615	4.06E-06		ARL13B	6.981061224	7.345681818	0.073450042	5.99E-05		ARV1	8.481196939	8.060196364	-0.073452898	0.000170945
DNTTIP1	10.40915204	9.871832727	-0.076462693	4.10E-06		GJB2	9.688284694	10.19266364	0.073217954	0.000770856		SETMAR	8.139319388	7.734421818	-0.073614713	3.88E-06
MOSC2	6.859819388	7.469183636	0.122779976	4.10E-06		SP140L	8.197791837	8.623705455	0.073072547	0.000600269		TATDN1	8.879266327	8.437365455	-0.073647883	3.47E-06
ARHGAP19	7.834943878	8.273796364	0.07862651	4.10E-06		PPP4R1	9.818516327	10.32782545	0.072959583	8.98E-09		IFT88	8.462606122	8.040652727	-0.073789399	2.01E-05
AFAP1L2	8.182083673	8.957852727	0.130684657	4.10E-06		STAT2	9.991009184	10.50845636	0.072848445	2.30E-05		OTUD6B	8.655235714	8.222598182	-0.07397878	1.66E-05
PRKCDBP	7.269822449	8.242836364	0.181220725	4.17E-06		PODXL	10.55046429	11.09653455	0.072802705	2.72E-05		TH1L	11.49485612	10.91880182	-0.074173859	4.66E-07
GGT7	8.617217347	7.505692727	-0.199236843	4.21E-06		EVI5L	7.985419388	8.396425455	0.072407092	3.11E-05		KIAA0564	9.67589898	9.188961818	-0.074493834	2.04E-07
DISP2	5.589346939	6.462534545	0.209420359	4.21E-06		TBC1D1	9.825379592	10.33071636	0.072355248	8.16E-07		C6orf115	10.33911837	9.817990909	-0.074613434	7.43E-06
ABHD13	9.282011224	8.970294545	-0.049282084	4.21E-06		AHNAK	12.95616837	13.62230182	0.072331381	4.62E-05		TMEM8B	8.88865	8.439672727	-0.074777265	3.27E-05
UBE2L6	10.10637041	10.90233091	0.109371653	4.25E-06		BAG3	9.826013265	10.33073273	0.072264492	2.28E-07		TMEM38B	8.724827551	8.284081818	-0.074784814	0.000359202
LRP10	12.20658265	12.72312	0.059793135	4.25E-06		STIM2	8.917620408	9.375669091	0.072262861	2.78E-06		NAAA	9.086943878	8.627741818	-0.074812164	0.000176216
PTPRO	9.813314286	7.880872727	-0.316385063	4.25E-06		SGSM2	8.817086735	9.268407273	0.072019389	0.000380624		RNF170	9.356453061	8.883292727	-0.07486719	2.08E-06
DOPEY1	9.204386735	8.857678182	-0.05539302	4.33E-06		SC65	8.890255102	9.343925455	0.071803947	0.00041501		STX3	10.96308061	10.40858364	-0.074879486	1.18E-07
DARS	11.23240408	10.90266909	-0.042985377	4.37E-06		POLR2A	11.87892143	12.48500182	0.071792182	3.80E-08		DNAJC15	10.7944102	10.24797091	-0.074946133	0.000101175
DCAF13	10.54843265	10.13050364	-0.058322752	4.41E-06		CEP76	7.211295918	7.578987273	0.071746539	0.000121971		LONRF1	8.5237	8.090929091	-0.075174438	2.77E-05
NLRX1	8.251413265	8.709434545	0.077937817	4.41E-06		SOX13	9.365739796	9.842661818	0.071655569	5.35E-05		TMEM192	9.151312245	8.685865455	-0.075309027	1.71E-06
CPNE3	11.42878265	11.02154	-0.052345921	4.49E-06		TOP3A	8.483332653	8.914792727	0.07157012	3.11E-06		FCGRT	11.99691224	11.38515273	-0.075509489	0.000151316
BBS5	6.982557143	6.139710909	-0.185584748	4.49E-06		NDC80	8.229269388	8.647632727	0.071540901	4.40E-05		GTF2IRD1	10.53824184	9.998641818	-0.07583015	3.15E-07
HSPA5	13.83796429	14.21740727	0.039026672	4.49E-06		SIX5	8.259620408	8.679427273	0.071524367	8.92E-05		C20orf24	11.7471	11.14510545	-0.075894376	8.57E-07
PRX	5.573780612	6.215563636	0.157229005	4.49E-06		IL15RA	8.42782449	8.855994545	0.071494063	0.000238004		USP12	8.901258163	8.444787273	-0.075948189	2.08E-05
DNAJA3	11.01792755	10.69280727	-0.043212216	4.49E-06		DUSP7	8.789478571	9.235189091	0.07136392	2.96E-08		LRRC37B	6.593604082	6.255121818	-0.076029281	0.000397472
SRL	2.915566327	3.95896	0.441345348	4.49E-06		RPH3AL	8.038588776	8.445589091	0.071255807	0.000452271		ZMYND8	10.69301531	10.14391636	-0.076053978	9.44E-07
C14orf43	9.303220408	9.737843636	0.065872128	4.53E-06		FAM65A	9.524335714	10.00632182	0.071221379	2.50E-05		MTERFD3	7.93320102	7.525403636	-0.076134141	7.05E-06
HTATIP2	10.68421122	10.34565636	-0.046455226	4.57E-06		RHBDF2	9.635811224	10.12142	0.070933674	1.12E-05		ITGB6	9.313166327	8.8344	-0.076139589	0.000421005
NUP50	10.32625612	10.55508	0.031620226	4.57E-06		SP110	8.186596939	8.598272727	0.070783005	0.000123874		DHRSX	9.291132653	8.812509091	-0.076301641	2.59E-05
OSR2	5.745842857	6.893241818	0.262664089	4.61E-06		PDE4D	8.066723469	8.471132727	0.070572093	0.000551711		C8orf59	9.702372449	9.202336364	-0.076337371	2.06E-06
GDA	8.562923469	9.400423636	0.134622343	4.66E-06		BCL2L11	8.654760204	9.088318182	0.070519497	7.99E-05		DNTTIP1	10.40915204	9.871832727	-0.076462693	4.10E-06
TMEM68	9.260034694	8.860158182	-0.063685143	4.74E-06		SFXN3	9.670267347	10.15348182	0.070346859	9.63E-07		TOP1MT	10.48589286	9.944214545	-0.076520382	1.71E-05
C20orf177	8.039341837	7.350174545	-0.129298886	4.78E-06		LGMN	11.07038776	11.62246	0.070209705	1.55E-05		RPL39	9.662822449	9.162405455	-0.076718246	0.000543977
COMMD6	10.68650918	10.20945818	-0.06588436	4.78E-06		TREX1	8.162491837	8.569438182	0.07019098	1.94E-05		ZSWIM1	8.674462245	8.224823636	-0.07678958	1.91E-06
C7orf31	6.499237755	5.793838182	-0.165751134	4.83E-06		CHPF	11.36845204	11.93511818	0.070177026	4.99E-07		WDR77	10.8002602	10.24034545	-0.076801686	1.89E-08
FRMD8	9.589981633	9.952096364	0.053472403	4.83E-06		MPI	9.014958163	9.463025455	0.06998071	4.55E-05		GALNT4	11.29623061	10.71049455	-0.07681635	3.99E-05
NIPSNAP3A	9.501439796	9.075374545	-0.066188963	4.83E-06		WDR76	7.843557143	8.232538182	0.069829216	0.000380628		GLCE	10.69443061	10.13950727	-0.076872127	1.50E-06
FZD2	5.746492857	6.5406	0.186741254	4.83E-06		TMEM180	7.68007551	8.060154545	0.069687006	0.000130759		NDFIP2	11.26968571	10.68486182	-0.076879032	8.49E-09
ZNF195	9.006470408	8.613756364	-0.064319313	4.87E-06		CDKN2C	7.625709184	8.001901818	0.069471414	0.000204933		CROT	8.078560204	7.658985455	-0.076944894	0.000174883
EEA1	9.752485714	9.316205455	-0.066027524	4.92E-06		SAV1	8.72607551	9.155496364	0.069305146	5.14E-06		OXR1	9.730197959	9.224818182	-0.07694868	2.26E-07
PCID2	10.02902755	9.626310909	-0.059126799	4.92E-06		CHSY1	9.212342857	9.663949091	0.06904475	1.61E-06		RPP40	7.609233673	7.213143636	-0.077123014	0.000625993
HCG18	8.850291837	8.464181818	-0.06435441	5.01E-06		LMF2	10.06163673	10.55362727	0.068873929	1.47E-08		TRAF5	10.1903398	9.659763636	-0.077142365	1.22E-05
DUSP18	8.204755102	7.746794545	-0.082860794	5.01E-06		HIF1A	10.86782143	11.39826727	0.068751762	2.49E-06		SLC19A2	8.756720408	8.300476364	-0.077196514	3.45E-07
MBP	9.652123469	10.10464909	0.066100946	5.01E-06		INPP1	9.020236735	9.458663636	0.06847107	1.05E-05		MRE11A	8.980953061	8.511994545	-0.077371326	5.35E-07
LOC80054	7.205339796	6.517245455	-0.144804137	5.01E-06		PARP12	9.65909898	10.12854364	0.068466224	1.72E-05		CCRL2	8.213683673	7.784718182	-0.077384575	1.42E-05
MRPS33	10.11460102	9.628781818	-0.07101422	5.10E-06		MTHFR	8.937742857	9.367758182	0.067793296	9.50E-05		EPHB2	12.52055408	11.86500727	-0.077585424	8.57E-06
LOC202781	7.990856122	7.405149091	-0.109821296	5.10E-06		CITED2	8.769059184	9.190847273	0.067775798	0.00057956		SLC25A16	7.760504082	7.350949091	-0.078219835	1.26E-05
SAV1	8.72607551	9.155496364	0.069305146	5.14E-06		ERO1L	10.61925816	11.12939273	0.067691888	2.81E-05		HNMT	10.16699082	9.628403636	-0.078524211	1.62E-05
LY6E	10.77232857	11.74067091	0.124184712	5.29E-06		LPCAT4	10.13557347	10.62071455	0.067453113	6.56E-06		PAAF1	8.851762245	8.382316364	-0.078615729	1.30E-06
SLC6A6	11.32032143	10.54461455	-0.102408564	5.29E-06		PTMS	11.9158449	12.48484364	0.067296503	9.03E-06		CXADR	9.418862245	8.919232727	-0.078633191	0.000528828
SP100	9.995797959	10.38155455	0.054628844	5.33E-06		ARFGAP3	9.775267347	10.24003818	0.06701303	7.62E-07		ZNF234	7.110208163	6.732963636	-0.078650125	0.000338915
KLHL31	4.875281633	3.984647273	-0.291033542	5.38E-06		C22orf46	7.944465306	8.321303636	0.066859439	9.28E-05		ZNRF2	9.494618367	8.989527273	-0.078864761	1.30E-08
TOMM34	11.06131939	10.56421818	-0.066337477	5.38E-06		MOBKL2A	9.328757143	9.7701	0.066688443	2.03E-06		USPL1	9.075585714	8.592001818	-0.078996455	1.55E-06
HS3ST1	7.557935714	8.236427273	0.124026426	5.38E-06		BLOC1S2	8.840745918	9.255716364	0.066176556	1.41E-07		DPY19L4	9.804034694	9.280412727	-0.079186622	2.14E-08
TMEM150C	6.251128571	4.905372727	-0.349753914	5.38E-06		MBP	9.652123469	10.10464909	0.066100946	5.01E-06		RFXAP	7.346016327	6.953594545	-0.079203155	0.000146751
CLN5	9.252877551	8.86756	-0.061364912	5.38E-06		C14orf43	9.303220408	9.737843636	0.065872128	4.53E-06		ZNF251	8.329453061	7.88396	-0.07930131	0.000118244
CYB5D1	8.171064286	8.66176	0.084136196	5.38E-06		ZFYVE19	8.47272551	8.867047273	0.065627636	1.96E-05		HRSP12	8.928878571	8.451241818	-0.079315645	2.11E-05
CNTROB	9.136709184	9.545638182	0.063167018	5.48E-06		ZNF407	7.47905	7.826952727	0.065595703	0.000284293		ACOX1	11.02648163	10.4363	-0.079362203	1.07E-13
SLC43A3	8.035893878	9.297149091	0.210329879	5.48E-06		C1orf69	7.922962245	8.290272727	0.065379636	6.49E-05		PSPH	9.038534694	8.554265455	-0.079444928	0.000243374
RNF14	9.865077551	9.590003636	-0.04079903	5.48E-06		SGMS1	8.509862245	8.902890909	0.0651381	1.35E-05		TAF4	9.673546939	9.154929091	-0.079496259	1.24E-06
ZNF701	6.565392857	5.885576364	-0.157697638	5.58E-06		PKM2	14.36416327	15.02687273	0.065070842	1.23E-09		PANK1	9.074630612	8.587496364	-0.079601336	3.06E-05
ZDHHC23	8.817641837	8.256063636	-0.094938787	5.58E-06		CRYZ	9.166328571	9.588856364	0.065014759	0.000680611		DGAT2	9.477970408	8.968818182	-0.079660262	0.000521399
WHAMM	8.205766327	8.48984	0.049099293	5.58E-06		DMXL2	8.615766327	9.011890909	0.064850727	4.12E-05		CDK8	8.873055102	8.395883636	-0.079748756	7.48E-07
CD46	13.43481122	13.03239091	-0.043874266	5.63E-06		C12orf23	9.441679592	9.875636364	0.06483019	0.000135897		PCTP	9.590667347	9.07428	-0.079848029	1.32E-07
CDHR1	10.31091633	7.633374545	-0.433779663	5.68E-06		NMI	9.172496939	9.5938	0.064787846	0.000104388		TXNDC9	9.353311224	8.849561818	-0.07987117	7.26E-07
ENPP5	7.12515	6.169390909	-0.207792324	5.68E-06		SGCB	9.454303061	9.887965455	0.064702591	0.000102771		CMC1	8.361657143	7.909705455	-0.080164917	2.35E-06
PVRL2	11.23045204	11.60856727	0.047773927	5.78E-06		PLOD1	11.1846398	11.69723273	0.06464847	7.06E-08		MRPS31	8.948086735	8.464381818	-0.080174533	1.23E-10
DUSP16	11.00114694	10.52863818	-0.063335097	5.78E-06		SDF2L1	9.082796939	9.499052727	0.064647024	7.38E-05		SLC35D1	10.52749082	9.956985455	-0.080380689	1.25E-09
RUSC1	9.902254082	10.20914727	0.044033496	5.78E-06		CHST12	7.621456122	7.970252727	0.064558812	0.00030151		ADK	9.009369388	8.520110909	-0.080553917	1.33E-05
ZNF618	7.532188776	8.475392727	0.170211063	5.89E-06		SPATA5	7.489007143	7.831510909	0.064516203	2.34E-05		C9orf130	6.96467551	6.586156364	-0.080619374	0.000547828
PTAFR	5.400213265	6.614843636	0.292690671	5.89E-06		MAP7D1	9.957413265	10.41271455	0.064503308	6.62E-06		SLC39A4	10.69464082	10.11259273	-0.080735098	0.000319701
C5orf39	4.301342857	5.05996	0.234338848	5.89E-06		WDHD1	8.153183673	8.525916364	0.064491387	0.000168366		NIPAL1	7.436542857	7.031361818	-0.080827955	0.000536356
JMJD8	10.2281051	10.49555455	0.037239505	5.94E-06		FHOD1	8.980576531	9.389592727	0.064254517	2.26E-07		PPM1H	10.01302959	9.466629091	-0.080955847	1.87E-05
COIL	9.138022449	8.811230909	-0.052538412	6.00E-06		SLC23A2	8.392343878	8.774394545	0.064225786	0.000458782		WDSUB1	7.629826531	7.213123636	-0.081026104	2.38E-07
BCAS4	10.09908061	9.598661818	-0.073318767	6.00E-06		FOXP1	9.975583673	10.42894545	0.064120123	0.000106035		CTPS2	9.851526531	9.313347273	-0.081047519	5.77E-08
MDFI	7.497147959	8.214170909	0.131773091	6.00E-06		ZNF286A	7.269926531	7.599581818	0.063979249	0.000551705		AGMAT	9.640758163	9.113830909	-0.081089002	0.000231011
NKD2	8.029519388	6.850532727	-0.229097454	6.05E-06		ALKBH5	10.34647755	10.81528	0.063931329	1.31E-09		MED30	8.16785102	7.720416364	-0.081277898	6.33E-07
TRMT2B	9.12927449	8.711081818	-0.067648316	6.10E-06		LEPRE1	8.864885714	9.266498182	0.063922214	0.000600269		ZNF273	6.917842857	6.538094545	-0.081452003	4.55E-05
OASL	7.454104082	8.375952727	0.168218336	6.22E-06		LINS1	7.249613265	7.577276364	0.063775332	0.000217604		MYB	11.01163265	10.40500727	-0.081750414	3.61E-05
IER5	9.198228571	9.743083636	0.083022402	6.22E-06		FAM18B	8.950079592	9.35412	0.063701424	1.41E-05		CMTM8	8.072706122	7.627436364	-0.081854135	1.92E-07
C19orf76	4.286919388	5.106714545	0.252454129	6.22E-06		LYN	10.1364602	10.59227455	0.063458491	3.79E-05		SFXN5	8.263270408	7.807150909	-0.081916723	0.000551711
NFATC1	6.02245	7.166683636	0.250955159	6.22E-06		LTBP4	10.58233878	11.05654364	0.063241949	0.000391781		NECAB3	9.042372449	8.543147273	-0.08193369	1.31E-05
SLC26A2	10.27011939	8.875458182	-0.210559449	6.22E-06		FAM107B	9.672841837	10.10592909	0.063190248	0.000106035		LYRM7	8.821266327	8.332794545	-0.082185366	3.13E-08
ZNF816A	8.047967347	7.591038182	-0.084327244	6.33E-06		CNTROB	9.136709184	9.545638182	0.063167018	5.48E-06		IFT52	9.477672449	8.952814545	-0.0821915	1.26E-06
TSGA14	8.039546939	7.500532727	-0.100121135	6.44E-06		ABCD4	8.924333673	9.323747273	0.063165444	3.45E-07		PIBF1	8.859164286	8.367390909	-0.082392774	2.38E-08
CPLX1	6.196289796	7.121452727	0.200766952	6.44E-06		MICALL2	9.359366327	9.775794545	0.062803109	0.000439515		TMTC4	9.711312245	9.169774545	-0.08277999	3.25E-07
NUDT16L1	9.300518367	8.919552727	-0.06033976	6.44E-06		RAG1AP1	9.749031633	10.18219273	0.062717449	0.000116423		DUSP18	8.204755102	7.746794545	-0.082860794	5.01E-06
HLA-DMA	9.112982653	10.19749091	0.162218995	6.44E-06		POMT2	8.189907143	8.552678182	0.062529161	2.06E-05		ZNF441	6.780131633	6.401389091	-0.082928281	0.000133821
LPCAT4	10.13557347	10.62071455	0.067453113	6.56E-06		CTDP1	9.089103061	9.490018182	0.062272919	6.56E-06		ZSCAN16	7.321181633	6.911721818	-0.083031364	7.43E-06
CTDP1	9.089103061	9.490018182	0.062272919	6.56E-06		TLE3	9.954609184	10.39356545	0.062254065	2.96E-05		OVOL1	9.863469388	9.311250909	-0.083120193	0.000151312
TSPAN31	9.810053061	9.400434545	-0.061533491	6.62E-06		LHFPL2	9.565638776	9.987274545	0.062229718	1.69E-05		CCDC76	8.103978571	7.650223636	-0.083128437	2.30E-09
MAP7D1	9.957413265	10.41271455	0.064503308	6.62E-06		COTL1	11.14768367	11.63880727	0.06219925	0.000125806		ALG14	8.245063265	7.782925455	-0.083218025	2.02E-08
FOXD2	7.706894898	6.880070909	-0.163726282	6.68E-06		NR2F2	9.709016327	10.13606	0.062099929	0.00032678		CDCA7	11.79534796	11.13305455	-0.083368503	1.58E-06
OFD1	9.695229592	9.087570909	-0.093380347	6.74E-06		RNF213	11.71703469	12.23143091	0.061985685	0.000220886		ANKRD49	8.291589796	7.825845455	-0.083402125	1.23E-07
DDX52	9.633308163	9.387850909	-0.037236387	6.74E-06		FAM189B	9.45087551	9.864409091	0.061784648	1.85E-08		UPF3A	9.522407143	8.987498182	-0.083406741	2.21E-07
RNF125	7.074933673	7.970385455	0.171932873	6.80E-06		FLII	11.24207347	11.73379091	0.061761041	1.85E-08		KLHL23	8.435442857	7.961438182	-0.083434744	7.49E-05
FAM18B2	7.42745102	7.850918182	0.079994204	6.80E-06		C19orf54	8.191785714	8.549594545	0.061678027	1.19E-06		PRDX5	12.9830898	12.25317455	-0.083478195	5.15E-07
NEURL2	5.441755102	4.728312727	-0.202746574	6.80E-06		C19orf66	8.728003061	9.109056364	0.061650001	0.000380628		PRR5L	9.646507143	9.103363636	-0.083606948	0.000206476
RGS10	8.076678571	8.644185455	0.097967899	6.80E-06		EPN2	8.991853061	9.382472727	0.061349731	1.33E-05		TTC30B	7.023988776	6.627734545	-0.083774719	0.000144515
KIAA1797	10.25460408	9.911781818	-0.049055456	6.92E-06		SMG6	9.338970408	9.743072727	0.061113329	2.81E-05		C13orf15	7.586169388	7.156396364	-0.084138291	0.000972321
LRFN3	7.769046939	8.208287273	0.079343595	7.05E-06		C14orf138	6.566994898	6.850523636	0.060980934	0.000985572		RNFT1	8.274653061	7.805670909	-0.084176185	2.18E-05
MTERFD3	7.93320102	7.525403636	-0.076134141	7.05E-06		BNIP3L	10.06261837	10.49662182	0.060919339	0.00047883		C11orf1	8.523205102	8.040081818	-0.084185867	4.93E-05
CALM3	12.57641633	12.85632727	0.031757678	7.17E-06		PLD2	8.689414286	9.063770909	0.060852462	9.35E-05		ZNF816A	8.047967347	7.591038182	-0.084327244	6.33E-06
RNASEH2B	9.514791837	9.127350909	-0.059975896	7.17E-06		WDR25	7.387946939	7.705765455	0.06076477	0.000563483		PRMT3	9.183463265	8.661818182	-0.084368436	1.30E-07
ZNF627	8.52502449	8.130870909	-0.068294089	7.17E-06		FNTB	8.93205102	9.315412727	0.060628198	1.57E-08		SETDB2	8.533112245	8.046569091	-0.08469825	2.19E-07
CRBN	9.205916327	8.83436	-0.059435706	7.17E-06		C22orf40	6.842592857	7.134743636	0.060318484	0.000528822		CEACAM5	16.5464051	15.60265091	-0.084726643	2.04E-06
ARFGEF1	10.93831429	10.50296182	-0.058594197	7.30E-06		PDE4DIP	9.781756122	10.19890545	0.060248929	1.68E-06		RWDD3	7.854781633	7.406676364	-0.084744869	1.27E-07
C7orf11	9.482159184	9.098067273	-0.059655511	7.30E-06		PSME2	11.47694184	11.96589455	0.060189983	9.03E-06		KLC4	10.19081429	9.60902	-0.084808126	3.60E-06
DIMT1L	9.103192857	8.802012727	-0.048539188	7.30E-06		SMAP2	9.50022551	9.904678182	0.060148341	5.04E-07		C11orf95	8.847028571	8.341381818	-0.084906585	0.000217599
ZNF774	5.912987755	5.293454545	-0.159677747	7.37E-06		SNAPC2	8.319328571	8.673123636	0.060084578	7.43E-06		HSPH1	12.04596939	11.35534364	-0.085179132	3.61E-05
NHLRC3	9.700937755	9.267323636	-0.065971459	7.37E-06		BCL9L	10.26564694	10.70185455	0.060036277	7.14E-05		VMAC	6.122403061	5.771130909	-0.085243969	0.000744725
C18orf25	8.596365306	8.917081818	0.052844863	7.43E-06		POLR3GL	8.478391837	8.837363636	0.059825405	2.77E-05		PABPC3	9.055423469	8.535667273	-0.085278169	4.95E-07
SNAPC2	8.319328571	8.673123636	0.060084578	7.43E-06		LRP10	12.20658265	12.72312	0.059793135	4.25E-06		C20orf112	10.74390816	10.12691636	-0.085323936	1.54E-06
ZSCAN16	7.321181633	6.911721818	-0.083031364	7.43E-06		KLC2	9.042045918	9.424392727	0.059750415	2.34E-05		DDX27	11.15545816	10.51471636	-0.085339834	4.80E-07
C6orf115	10.33911837	9.817990909	-0.074613434	7.43E-06		PLBD2	9.058693878	9.441516364	0.059715532	0.000142315		DHRS11	8.998326531	8.481169091	-0.085393573	0.000310481
CSNK1G1	8.699554082	9.063949091	0.059198304	7.57E-06		EHD1	10.33501122	10.77158545	0.059690658	6.33E-07		PCMTD2	10.45768571	9.854001818	-0.085781976	5.91E-07
GFI1	5.403368367	6.459043636	0.257461528	7.57E-06		C17orf81	8.91712551	9.293190909	0.059595322	0.000144517		C7orf68	9.361992857	8.819527273	-0.086114335	0.00029278
C8orf58	6.57922551	7.017687273	0.093077895	7.57E-06		CEP135	7.398059184	7.709778182	0.059542511	1.07E-05		SERF1A	9.106379592	8.578723636	-0.086114582	2.93E-08
SEMA6B	6.730056122	7.598665455	0.175127526	7.84E-06		RGS12	8.601302041	8.96348	0.059503888	0.000475427		CASP6	10.19808367	9.601196364	-0.08701199	3.96E-09
TGFBI	14.1578398	13.17267455	-0.104052859	7.84E-06		NOL3	8.202126531	8.54678	0.059382987	0.000521388		CCDC7	5.309443878	4.998238182	-0.087141106	9.06E-05
C14orf102	7.766704082	8.082747273	0.05754324	7.91E-06		SOCS6	9.323758163	9.715461818	0.05937099	0.000280134		IL22RA1	9.991508163	9.403974545	-0.087431827	0.000123874
GRHL2	10.2671449	9.912910909	-0.050654381	7.91E-06		DEGS1	9.44354898	9.839843636	0.059306249	0.000252584		APIP	9.269664286	8.723881818	-0.087546864	5.35E-05
MED15	10.81392245	11.11226727	0.039263289	7.91E-06		ACP2	9.435970408	9.831343636	0.059217707	1.19E-06		SCML1	9.182706122	8.641869091	-0.087575998	0.000551711
TRPC4AP	11.64333878	11.27764545	-0.046038923	7.98E-06		CSNK1G1	8.699554082	9.063949091	0.059198304	7.57E-06		MMP24	8.2728	7.784952727	-0.087687426	6.54E-05
PRAP1	10.40287857	8.44306	-0.301144919	7.98E-06		SPTLC2	10.53945306	10.98057091	0.059153065	5.91E-07		PIGU	10.24769184	9.643201818	-0.08771485	1.16E-07
RB1CC1	10.19947857	9.769901818	-0.06207943	8.05E-06		WDR81	9.199868367	9.584614545	0.059107195	0.000159626		CLCN5	9.101720408	8.563469091	-0.087943914	0.000106035
RIN1	8.778804082	9.292812727	0.082090917	8.12E-06		GNAI2	11.56148061	12.04407091	0.05899694	2.22E-06		NME2P1	7.13172551	6.709661818	-0.088011124	0.000608726
RBP1	7.824496939	6.346038182	-0.302141798	8.12E-06		CKAP4	11.32804286	11.79963636	0.058843771	4.62E-05		DAGLA	9.13802449	8.597127273	-0.088027645	0.000131773
C8orf77	3.554946939	2.766692727	-0.361665601	8.42E-06		KDSR	9.996703061	10.41263273	0.058810612	2.81E-08		NEU1	11.21517449	10.54996364	-0.08821404	4.43E-07
WNT11	7.397492857	5.689776364	-0.37866445	8.42E-06		PPFIBP1	9.463357143	9.853676364	0.058310015	7.99E-05		CBFA2T2	10.13832347	9.533623636	-0.088722522	6.33E-07
ZBTB38	11.19120714	10.71785818	-0.06234903	8.57E-06		PGAM1	11.79437245	12.28069636	0.058293711	1.02E-06		BDH2	8.60180102	8.087265455	-0.088986792	0.000680611
SLC39A7	11.72286429	12.08373818	0.043741719	8.57E-06		SOD2	11.97141633	12.46378364	0.058148248	1.94E-05		ZNF354B	6.545245918	6.1524	-0.089298095	0.000421015
ZNF322A	9.177437755	8.852505455	-0.052005597	8.57E-06		HLA-E	13.00028571	13.53457091	0.05810582	2.30E-05		IL20RA	9.262462245	8.705976364	-0.089389654	2.93E-05
RTN2	6.542937755	7.348167273	0.167445922	8.57E-06		LLGL1	8.975223469	9.341314545	0.057677725	7.99E-05		LOC388796	9.62894898	9.049545455	-0.089533004	7.14E-05
MLH1	9.014183673	7.845538182	-0.200324431	8.57E-06		CXXC1	9.423096939	9.806727273	0.057570471	2.40E-06		CYP2J2	9.32485102	8.763478182	-0.089577094	0.000391781
EPHB2	12.52055408	11.86500727	-0.077585424	8.57E-06		USP43	7.858654082	8.178510909	0.057555941	0.000579566		EPB41L5	8.610244898	8.090590909	-0.089809196	1.98E-08
LEO1	9.051931633	9.408667273	0.055764693	8.72E-06		C14orf102	7.766704082	8.082747273	0.05754324	7.91E-06		HDHD1A	9.556939796	8.9801	-0.08981722	0.000217607
NT5M	4.370640816	5.157543636	0.238839301	8.72E-06		TTC5	7.416480612	7.717456364	0.057390682	0.000600269		BBS10	7.751652041	7.282821818	-0.090006263	0.000104391
IFIT2	6.915942857	7.805747273	0.174610804	8.80E-06		TRAF3	8.057378571	8.3842	0.057362591	5.71E-05		C13orf23	11.30706735	10.62303273	-0.0900291	6.19E-09
PSME2	11.47694184	11.96589455	0.060189983	9.03E-06		CTSD	13.62628673	14.17865636	0.057328352	2.71E-07		PPP1R2P3	6.102714286	5.732567273	-0.090269668	2.10E-06
C3orf31	7.937992857	7.584870909	-0.065649637	9.03E-06		PARP2	8.31445102	8.651336364	0.057301992	1.66E-05		RPSAP9	5.528673469	5.193307273	-0.090279779	0.000192951
PPARG	10.40161735	9.674592727	-0.104535036	9.03E-06		IL17RA	8.144720408	8.474329091	0.05723398	0.000140144		GTF2F2	9.915836735	9.311621818	-0.090702052	4.10E-09
PTMS	11.9158449	12.48484364	0.067296503	9.03E-06		SBNO2	10.65789286	11.08874727	0.057174154	9.63E-07		PHF16	8.993370408	8.44456	-0.090839636	7.37E-08
PAIP1	10.20756531	9.971841818	-0.033706895	9.20E-06		TRABD	10.13239898	10.54196909	0.057168575	7.32E-05		ACOT8	9.364131633	8.792349091	-0.090896547	6.77E-08
GPCPD1	10.55325408	9.900396364	-0.092129731	9.20E-06		GEMIN4	9.714365306	10.10678545	0.057132565	0.000103576		LOC100190939	7.213365306	6.772461818	-0.090992133	0.000297117
ZNF672	9.408392857	9.722234545	0.047339636	9.20E-06		HEXIM1	9.607054082	9.994794545	0.057082802	2.86E-05		TBC1D4	10.34689082	9.71378	-0.091092594	1.08E-06
SH3BGRL2	11.27623163	10.85776909	-0.054557311	9.28E-06		NELF	10.54726429	10.97078545	0.056797973	0.000359202		SLC44A3	10.2607949	9.632316364	-0.091187818	9.44E-07
SEC22C	8.065968367	8.348209091	0.049618987	9.36E-06		CCDC127	7.867606122	8.181389091	0.056421081	1.31E-05		ACSL5	13.01143673	12.21398727	-0.091246028	2.83E-09
RBM8A	10.69736224	10.92384727	0.030225948	9.36E-06		FOSL2	10.39686327	10.81106364	0.056360135	0.00043017		MYO15B	11.2147898	10.52698182	-0.091310718	0.000227591
TMC7	8.59177449	7.9554	-0.111021656	9.36E-06		SS18	9.782680612	10.17182909	0.056277381	2.88E-07		C8orf38	7.785871429	7.308096364	-0.091362864	5.79E-07
APCDD1	10.15089388	8.633409091	-0.233604518	9.36E-06		MICA	7.984470408	8.301489091	0.056173425	0.000499692		HNF4A	11.9236949	11.19159455	-0.091415764	4.02E-06
TM9SF4	11.96496735	11.54952545	-0.050982884	9.36E-06		PGBD3	5.862191837	6.09458	0.056086623	0.000135899		C8orf33	11.09931837	10.41714909	-0.091510578	4.51E-08
SLFN5	7.640758163	8.496281818	0.153115822	9.53E-06		CTNS	7.774141837	8.082150909	0.05605586	0.000375163		GTF2IRD2	7.822421429	7.340632727	-0.091710841	0.000506832
ZNF137	5.70524898	4.893714545	-0.221359897	9.53E-06		CCDC109A	10.33468163	10.74283091	0.055880271	4.19E-05		NSMCE2	8.477293878	7.954307273	-0.091867507	1.02E-06
HSH2D	8.17712449	8.61168	0.074701107	9.61E-06		LEO1	9.051931633	9.408667273	0.055764693	8.72E-06		GPCPD1	10.55325408	9.900396364	-0.092129731	9.20E-06
UBE2D2	10.98391531	10.78778909	-0.025993185	9.69E-06		MAX	10.08645918	10.48336545	0.055682127	3.11E-09		ROMO1	10.48011327	9.831383636	-0.092187933	4.39E-07
SLC35F5	9.985223469	9.526909091	-0.067786493	9.69E-06		TK1	10.47451939	10.8866	0.055669407	0.000465376		ANKH	11.42473673	10.71340364	-0.092744025	1.93E-08
ZNF480	8.635661224	8.033612727	-0.104257732	9.69E-06		ALS2	8.614277551	8.95232	0.055531798	8.08E-07		CDHR5	10.69554796	10.02845818	-0.09291058	0.000908508
TWSG1	9.212126531	9.816850909	0.091726078	9.69E-06		CAMTA2	9.606433673	9.9831	0.055486939	7.26E-05		COMMD7	10.50496429	9.848938182	-0.093031157	1.69E-08
PLXNB2	12.53394694	12.94697818	0.046774622	9.69E-06		MAP3K5	9.240342857	9.601256364	0.055276818	0.000224211		C20orf111	10.1304102	9.496690909	-0.09319579	2.88E-07
TBCE	8.890917347	8.531092727	-0.059601736	9.87E-06		LAP3	11.0094	11.43564182	0.054801493	0.000135899		OFD1	9.695229592	9.087570909	-0.093380347	6.74E-06
CHMP4B	12.58721633	12.19668909	-0.045469698	9.87E-06		RALBP1	10.44968061	10.85405091	0.054774733	1.84E-07		DAB2	10.57859796	9.915352727	-0.093412431	3.86E-05
PIP5K1C	9.746446939	10.11464909	0.053497983	9.87E-06		SERTAD2	8.988421429	9.336129091	0.054756741	2.72E-05		C20orf118	8.642743878	8.100772727	-0.093429876	0.000939904
EIF6	12.50308367	12.04268545	-0.054126814	1.00E-05		SP100	9.995797959	10.38155455	0.054628844	5.33E-06		MTL5	7.608412245	7.12986	-0.093721669	0.000386163
C14orf49	3.874541837	4.774456364	0.30131075	1.00E-05		TAPBP	12.19051735	12.66081818	0.054611286	2.54E-06		C13orf1	9.049815306	8.479712727	-0.093872959	1.88E-10
TRIM24	9.859341837	9.431361818	-0.064025242	1.01E-05		AKAP13	10.81590306	11.23238909	0.05451069	0.000197366		TMLHE	8.199760204	7.683114545	-0.093890457	1.47E-07
C18orf18	6.349102041	4.938076364	-0.362603418	1.01E-05		LMNA	12.80709388	13.29877818	0.054350561	1.24E-07		UCHL3	9.920233673	9.294567273	-0.093986405	3.83E-09
ZFPM1	7.289620408	7.87542	0.111513174	1.04E-05		C17orf85	8.802403061	9.139034545	0.054144332	3.38E-05		LOC400027	7.592595918	7.112463636	-0.094243858	6.78E-07
FECH	8.021160204	8.540207273	0.090460157	1.04E-05		GM2A	10.34025204	10.73565818	0.054139291	3.92E-05		C2orf34	7.639689796	7.155445455	-0.094472477	1.45E-05
AGT	8.825567347	7.696429091	-0.19749979	1.04E-05		MFAP1	9.272631633	9.626990909	0.054106085	7.93E-09		GPX2	13.80147857	12.92641636	-0.094500466	6.09E-05
INPP1	9.020236735	9.458663636	0.06847107	1.05E-05		DNAJC17	7.536723469	7.823898182	0.053950136	0.000499686		CXorf23	7.707302041	7.218205455	-0.094585722	1.41E-07
CEP135	7.398059184	7.709778182	0.059542511	1.07E-05		INSR	10.2007449	10.58929091	0.053931478	0.000506832		ZDHHC23	8.817641837	8.256063636	-0.094938787	5.58E-06
NCRNA00182	4.987492857	4.31956	-0.207430411	1.08E-05		CAPN2	11.88197959	12.33337273	0.053792162	0.000269984		C11orf54	9.568193878	8.95862	-0.094970108	1.10E-07
FPGT	8.593828571	8.277234545	-0.05415216	1.09E-05		SHCBP1	8.124567347	8.433050909	0.053763676	0.00030151		IFT74	8.600488776	8.051290909	-0.095198535	1.68E-06
MED4	10.19017551	9.848692727	-0.049174755	1.10E-05		C18orf8	8.373757143	8.69122	0.053683627	0.000169651		PMEPA1	11.62695918	10.88318909	-0.095372466	0.000176216
EIF2S2	11.70708367	11.32758909	-0.047540896	1.10E-05		TUBGCP5	8.030505102	8.334603636	0.053622858	6.29E-05		ZNF558	8.36805	7.832612727	-0.095397844	9.58E-05
FAM81A	7.15425102	7.906278182	0.144197978	1.10E-05		HIRIP3	8.502843878	8.824243636	0.053527176	1.62E-05		PXMP4	9.152141837	8.565565455	-0.095560922	3.49E-08
SCAP	11.19347857	10.89575455	-0.038892341	1.11E-05		PIP5K1C	9.746446939	10.11464909	0.053497983	9.87E-06		PFDN4	9.161480612	8.572641818	-0.095840909	1.12E-05
UBE2Z	11.12096429	11.32570909	0.026319491	1.12E-05		FRMD8	9.589981633	9.952096364	0.053472403	4.83E-06		MTRF1	7.626243878	7.135907273	-0.095875799	2.40E-06
RHBDF2	9.635811224	10.12142	0.070933674	1.12E-05		NIPA1	8.946379592	9.283987273	0.053440572	3.92E-05		TMEM176B	12.14256429	11.35974	-0.096143309	0.000351463
PFDN4	9.161480612	8.572641818	-0.095840909	1.12E-05		C9orf64	8.340577551	8.654354545	0.053278937	0.000729456		MLLT3	9.638743878	9.017223636	-0.096161844	2.52E-09
GBF1	10.75308367	11.07187455	0.042149059	1.13E-05		RCOR1	9.723242857	10.08702727	0.052991602	1.39E-06		TGIF2	9.836953061	9.201083636	-0.096407737	2.78E-06
SLC25A13	9.790355102	9.373241818	-0.062813085	1.14E-05		TNRC6B	9.125168367	9.465814545	0.052875479	0.000107702		MAP1D	6.444564286	6.027898182	-0.096427774	5.48E-05
FSCN1	9.333371429	10.41004727	0.157506405	1.14E-05		RNF19B	9.866902041	10.23503818	0.052847393	1.26E-05		IL28RA	8.15912551	7.629878182	-0.09675451	1.61E-05
DBI	11.672	11.31569636	-0.044726418	1.14E-05		C18orf25	8.596365306	8.917081818	0.052844863	7.43E-06		RGS5	10.25995918	9.593443636	-0.096904312	0.000162078
C15orf58	5.514430612	5.974718182	0.115658736	1.15E-05		DEAF1	8.79612551	9.123381818	0.052700506	3.08E-05		FAM200A	7.334370408	6.856912727	-0.097113968	0.000305965
BAI2	4.712395918	5.718809091	0.279253991	1.16E-05		KIAA0040	9.622461224	9.980138182	0.052653838	0.000690129		C13orf27	7.432270408	6.945025455	-0.09782301	0.000781541
SEC61A1	12.88435204	13.13953091	0.028293786	1.20E-05		HEXA	10.52472143	10.91563818	0.052614432	4.85E-05		DPM1	10.05446327	9.391607273	-0.098392083	7.09E-09
PELP1	10.33513367	10.71818909	0.052504125	1.20E-05		CIB1	11.32456429	11.74487818	0.052576206	7.74E-05		ANKRD46	8.766680612	8.187761818	-0.098561554	3.49E-08
TLE2	9.62395102	8.627723636	-0.157649335	1.20E-05		ATF5	9.658853061	10.01685636	0.05250602	3.52E-05		ALDH4A1	9.865514286	9.214025455	-0.098562677	6.49E-05
MTMR6	10.04393265	9.670450909	-0.054669194	1.20E-05		PELP1	10.33513367	10.71818909	0.052504125	1.20E-05		EIF4EBP3	8.348738776	7.797378182	-0.098569161	0.000178908
CD109	6.678709184	8.290838182	0.311948667	1.22E-05		WDR44	8.371376531	8.681472727	0.052474934	0.000245193		NUDT4	11.18433265	10.44398364	-0.098807074	4.23E-10
TRAF5	10.1903398	9.659763636	-0.077142365	1.22E-05		SEC16A	11.46683469	11.89076	0.052373724	1.55E-07		LOC728758	5.528611224	5.162072727	-0.098966657	9.65E-05
REPS2	9.394928571	8.676207273	-0.114817674	1.22E-05		CDCP1	10.94346429	11.34761455	0.052319538	1.94E-05		LOC100272146	6.020514286	5.621292727	-0.098984786	0.000181638
ANKRD27	10.21324082	9.920472727	-0.041959954	1.23E-05		ZHX2	8.89439898	9.220078182	0.051881862	0.000214371		WNK2	10.98997755	10.26086	-0.099036786	0.000506832
ARNTL2	7.138341837	7.827416364	0.132947198	1.24E-05		TPCN2	8.027020408	8.319669091	0.051661582	3.11E-05		CDH17	13.63581224	12.72862364	-0.099324213	1.51E-07
RNF19B	9.866902041	10.23503818	0.052847393	1.26E-05		VAMP2	9.298159184	9.636714545	0.051596246	0.000324407		TTC37	10.28377551	9.599334545	-0.09936372	5.33E-09
UNC13A	3.375781633	4.53596	0.426186334	1.26E-05		INO80C	8.072407143	8.364816364	0.051334928	0.000914701		LNX2	10.02720408	9.358772727	-0.099528133	6.31E-12
SLC25A16	7.760504082	7.350949091	-0.078219835	1.26E-05		TK2	8.963940816	9.287232727	0.051115664	3.73E-05		SEPP1	11.52901224	10.75849636	-0.099792457	0.000144517
EBPL	10.00633469	9.579285455	-0.062923663	1.26E-05		ADNP2	9.09315	9.420494545	0.051022647	1.50E-05		SKIL	9.093493878	8.485649091	-0.09980969	3.44E-05
MAP7D3	6.144830612	7.024103636	0.192940889	1.27E-05		LPIN2	9.894840816	10.25053636	0.050950998	0.000144515		TSGA14	8.039546939	7.500532727	-0.100121135	6.44E-06
AP2M1	12.16811735	12.38888182	0.025940009	1.27E-05		ALDH3A2	10.54100714	10.91981455	0.050935639	0.000421015		SLC5A6	11.25681837	10.49943818	-0.100486989	6.19E-09
SETD7	10.53378571	10.88511273	0.047332332	1.27E-05		BBX	9.481085714	9.821750909	0.050927958	8.24E-07		ZNF443	7.358079592	6.859607273	-0.101203301	2.52E-08
EIF3E	13.22899388	12.78394545	-0.049370185	1.28E-05		NPC1	9.418783673	9.756867273	0.050877238	0.000297117		ID3	10.4607102	9.751414545	-0.101297386	8.11E-05
LEPREL2	7.774345918	8.710512727	0.164036341	1.28E-05		ANXA2P2	12.35752245	12.79988364	0.050741167	0.000116423		SHANK2	8.502427551	7.922892727	-0.101847539	0.000248863
TMEM229B	7.795096939	8.473405455	0.12037494	1.28E-05		PHF15	9.680366327	10.02608182	0.050624364	0.000521399		LRRC49	6.763289796	6.301570909	-0.102013651	0.000391781
IFIT3	8.337579592	9.311538182	0.159390879	1.31E-05		NF2	9.420308163	9.756096364	0.050529753	1.96E-05		AUTS2	10.27451735	9.5726	-0.102087892	0.000959236
CCDC127	7.867606122	8.181389091	0.056421081	1.31E-05		DULLARD	10.58620408	10.96241636	0.050380464	2.17E-07		SLC6A6	11.32032143	10.54461455	-0.102408564	5.29E-06
SPOCD1	4.833722449	5.873905455	0.281185408	1.31E-05		SMAD4	9.83235102	10.18164	0.050361634	0.000169651		CD24	14.78670204	13.77284	-0.102474238	6.99E-08
NECAB3	9.042372449	8.543147273	-0.08193369	1.31E-05		KIAA0226	8.615660204	8.921087273	0.0502582	0.000749883		LOC150786	6.138453061	5.716343636	-0.102782485	0.000264065
RHEB	10.58701429	10.22468182	-0.050239834	1.32E-05		BCAR1	10.74508673	11.12589091	0.050243737	3.13E-08		ANKRD56	8.009522449	7.457934545	-0.102940092	2.26E-05
B3GNT4	3.290877551	4.309014545	0.388885622	1.33E-05		CNDP2	11.62282959	12.03464364	0.050232085	3.99E-05		PLEKHG6	10.34757755	9.632521818	-0.103307607	2.04E-07
ADK	9.009369388	8.520110909	-0.080553917	1.33E-05		SIDT2	9.365822449	9.697625455	0.050225846	0.000338908		C20orf134	6.979510204	6.494972727	-0.103802329	0.000241573
ATP1A1	15.06617143	14.62555455	-0.042821523	1.33E-05		ANKFY1	10.0299449	10.38426364	0.050085236	6.34E-05		TGFBI	14.1578398	13.17267455	-0.104052859	7.84E-06
CHRNA5	6.97837551	7.498098182	0.103633485	1.33E-05		TACC3	10.30449082	10.66842182	0.050073556	0.000105208		ZNF480	8.635661224	8.033612727	-0.104257732	9.69E-06
EPN2	8.991853061	9.382472727	0.061349731	1.33E-05		PHF23	9.305062245	9.633052727	0.049977261	6.60E-05		PPARG	10.40161735	9.674592727	-0.104535036	9.03E-06
ARF6	11.73345102	12.02236545	0.035093382	1.34E-05		CHAF1A	9.479980612	9.813692727	0.049911992	0.000354025		ST6GAL1	11.3665898	10.57084364	-0.104708962	0.000131772
NIT2	9.93035102	9.539776364	-0.057889269	1.34E-05		PLEK2	10.35982449	10.72318545	0.049733978	0.000661938		SLC2A8	9.730217347	9.047532727	-0.10494761	1.47E-07
SGMS1	8.509862245	8.902890909	0.0651381	1.35E-05		SEC22C	8.065968367	8.348209091	0.049618987	9.36E-06		PITX2	8.186133673	7.611603636	-0.104981788	0.000356605
AK3	11.18070918	10.84766909	-0.043626625	1.35E-05		GPR137	8.260807143	8.548689091	0.049420454	8.11E-05		ZNF124	7.013413265	6.519936364	-0.105258858	9.63E-07
ALDH1B1	11.86708163	11.38416364	-0.059936885	1.36E-05		WHAMM	8.205766327	8.48984	0.049099293	5.58E-06		SNTB1	10.30774796	9.581027273	-0.105476912	2.22E-06
KPNA3	10.49347551	10.17341636	-0.044688351	1.37E-05		NDEL1	9.260680612	9.58104	0.049064038	3.16E-05		NUDT7	6.817777551	6.33696	-0.105510619	2.72E-05
ZNF3	10.0201602	9.66812	-0.05159829	1.37E-05		HPS5	8.426842857	8.717996364	0.04900438	6.70E-05		CCDC113	8.000091837	7.434261818	-0.105827064	0.000797811
KIAA0895	6.868345918	7.477607273	0.122614001	1.37E-05		SMYD4	7.577356122	7.839072727	0.048988456	0.000825672		CXXC5	9.762214286	9.071685455	-0.105837802	2.00E-07
UBASH3B	6.233793878	7.229752727	0.213835852	1.37E-05		ZFYVE26	8.904732653	9.21208	0.048954642	0.00052509		LOC440957	7.839179592	7.282083636	-0.106351367	2.73E-06
WRAP53	7.909338776	8.330609091	0.074864892	1.39E-05		RABGAP1L	7.859237755	8.129278182	0.048737861	0.000139069		SHROOM1	9.464761224	8.791785455	-0.10640993	1.90E-07
RBM39	12.13920102	11.75623091	-0.046247868	1.39E-05		TICAM1	9.412767347	9.735923636	0.048698916	8.85E-05		KIAA1704	8.894383673	8.261390909	-0.106509941	1.44E-09
UBA3	10.05463673	9.774025455	-0.040836192	1.40E-05		PIAS1	8.128612245	8.40714	0.048606028	5.35E-05		SMAP1	10.02631531	9.310954545	-0.106790526	6.35E-08
FAM18B	8.950079592	9.35412	0.063701424	1.41E-05		TMED8	7.855927551	8.125110909	0.048605881	0.000604484		VIL1	12.66068265	11.75359636	-0.107252936	6.62E-09
C20orf43	11.38728163	10.98918	-0.051339651	1.42E-05		RAP2B	9.254116327	9.570543636	0.048505643	0.000112857		MGC72080	7.114330612	6.601601818	-0.107911896	0.000195887
SPIN2B	7.362012245	6.785705455	-0.117601341	1.42E-05		ANXA5	11.60183367	11.99819091	0.04846405	0.000776173		MAP1LC3A	8.699329592	8.070452727	-0.108254618	1.47E-05
TPBG	7.850960204	8.530496364	0.119760578	1.42E-05		EIF5AL1	10.9571398	11.33082909	0.048382176	0.000149015		N6AMT2	7.352233673	6.818316364	-0.108767079	7.33E-07
CCRL2	8.213683673	7.784718182	-0.077384575	1.42E-05		C3orf21	8.087993878	8.363736364	0.048365682	0.000151316		TP53TG1	7.961330612	7.383090909	-0.108784652	2.11E-05
FAM129B	12.39616633	12.70312182	0.035289068	1.44E-05		NEURL4	8.626409184	8.919783636	0.048248565	0.000666554		PAQR8	10.79998673	10.01423091	-0.108977914	1.59E-07
C2orf34	7.639689796	7.155445455	-0.094472477	1.45E-05		MAP2K1	10.12619388	10.46998364	0.048167176	3.88E-08		NEBL	11.15959898	10.34704545	-0.109066312	2.46E-09
SECISBP2	10.11160204	9.827547273	-0.041108287	1.45E-05		PSME1	11.91102653	12.31473636	0.048087988	2.02E-05		FAM105A	10.6299551	9.855167273	-0.10918324	1.68E-06
MGAT3	6.853682653	8.08842	0.238978521	1.45E-05		PCNX	9.496216327	9.817950909	0.048069153	0.00016332		C5orf35	7.160277551	6.638201818	-0.10922302	0.000305961
LOC440944	8.176193878	7.507674545	-0.123063295	1.47E-05		C18orf55	8.211170408	8.489276364	0.048053706	0.000714456		ZNF782	5.989823469	5.552756364	-0.109309388	0.000107703
GLG1	12.00194796	12.35614727	0.041960392	1.47E-05		MANF	10.63563571	10.99572	0.048035806	0.000214371		INPP5J	8.158473469	7.562132727	-0.109506064	5.01E-05
MAP1LC3A	8.699329592	8.070452727	-0.108254618	1.47E-05		B3GNT1	8.472528571	8.759223636	0.048010407	0.000424043		LOC202781	7.990856122	7.405149091	-0.109821296	5.10E-06
ADNP2	9.09315	9.420494545	0.051022647	1.50E-05		LOC729082	8.597196939	8.887949091	0.047984198	0.000643742		ME3	8.756943878	8.114603636	-0.109906838	2.45E-07
TTLL13	2.54700102	3.112427273	0.289240589	1.50E-05		GNS	11.41025816	11.79597818	0.047963625	3.32E-05		CLCN2	9.092803061	8.419865455	-0.110927926	3.41E-06
ADPRHL2	9.297364286	9.572169091	0.042024098	1.51E-05		B2M	15.26820102	15.78317273	0.047857158	4.19E-05		TMC7	8.59177449	7.9554	-0.111021656	9.36E-06
TSEN2	8.201807143	7.799458182	-0.072567915	1.53E-05		HAUS8	7.484531633	7.736903636	0.047844267	0.000729441		FGFR4	11.03689898	10.21890364	-0.111094456	9.58E-05
LYPLA1	11.31766939	10.83037455	-0.063493763	1.54E-05		ANXA2	13.84363061	14.30983636	0.047784823	9.50E-05		ABCC4	9.018288776	8.349690909	-0.111130915	0.000445855
FAR2	9.440969388	9.017263636	-0.066245299	1.54E-05		PVRL2	11.23045204	11.60856727	0.047773927	5.78E-06		PARM1	11.82142755	10.93709455	-0.11217473	3.01E-05
LGMN	11.07038776	11.62246	0.070209705	1.55E-05		PI4K2A	9.175233673	9.483809091	0.047721721	6.29E-05		SPIRE2	9.883490816	9.141978182	-0.112514311	2.26E-05
C1QTNF1	9.241922449	10.01721636	0.116216772	1.55E-05		TAF3	7.199016327	7.440103636	0.047522927	0.000978907		PDE3B	9.015014286	8.337405455	-0.112731281	1.61E-05
KIFAP3	9.379732653	8.962278182	-0.065681295	1.55E-05		ACBD5	10.10489184	10.44272182	0.04744391	3.49E-05		PUS10	7.362693878	6.806172727	-0.113389955	2.90E-08
HLA-DRB1	10.56458878	11.81835818	0.161793017	1.58E-05		ZNF672	9.408392857	9.722234545	0.047339636	9.20E-06		MGC12982	7.753029592	7.166849091	-0.113421195	0.000280134
ONECUT2	5.576767347	6.734956364	0.272239513	1.58E-05		SETD7	10.53378571	10.88511273	0.047332332	1.27E-05		ZSCAN12	6.822335714	6.3048	-0.113815143	0.000596069
SEPHS2	11.42724082	11.02202182	-0.052088209	1.59E-05		EZR	12.90865714	13.33902182	0.047313946	3.88E-06		CCDC121	6.176464286	5.707090909	-0.11402566	1.80E-07
MAPRE1	12.05266327	11.65742	-0.048103444	1.59E-05		NEK9	10.26059184	10.60259818	0.047303894	1.31E-06		FHDC1	9.379789796	8.665305455	-0.114304986	4.95E-07
PYGL	8.537430612	9.664556364	0.178901561	1.61E-05		MCM5	10.50603469	10.85605273	0.047281379	8.11E-05		MOCS3	8.652488776	7.992985455	-0.114380701	1.03E-07
PDE3B	9.015014286	8.337405455	-0.112731281	1.61E-05		NDUFV2	10.30592245	10.64819455	0.047135194	0.000760306		REPS2	9.394928571	8.676207273	-0.114817674	1.22E-05
IL28RA	8.15912551	7.629878182	-0.09675451	1.61E-05		SLC17A5	9.488720408	9.803821818	0.047130717	0.000409085		COBLL1	9.116895918	8.416687273	-0.115290191	1.50E-07
C3orf23	9.312507143	9.0371	-0.04330974	1.61E-05		SIRT7	8.840645918	9.132852727	0.046913789	0.000187216		GPR39	8.502268367	7.846649091	-0.115771114	1.24E-06
TMBIM4	10.36083571	10.04277636	-0.044982214	1.61E-05		RHOG	9.945969388	10.27409273	0.046827104	4.05E-07		UBE2CBP	6.801536735	6.276458182	-0.115910072	4.14E-08
ZNF606	6.269238776	5.038558182	-0.315279323	1.61E-05		PLXNB2	12.53394694	12.94697818	0.046774622	9.69E-06		PNPLA4	8.761480612	8.084965455	-0.115933084	0.00041501
C20orf165	3.708758163	2.73004	-0.442014108	1.61E-05		DERL2	8.561078571	8.842854545	0.046719592	0.000770856		HOXA3	7.920826531	7.304289091	-0.116907116	0.000680611
KIAA0317	9.820238776	10.10483636	0.04121595	1.62E-05		MDM2	10.23495	10.57042545	0.046529391	0.000354029		C6orf57	6.955920408	6.411649091	-0.117545956	2.63E-05
HNMT	10.16699082	9.628403636	-0.078524211	1.62E-05		MAPRE2	9.460337755	9.770070909	0.046477341	0.000803325		SPIN2B	7.362012245	6.785705455	-0.117601341	1.42E-05
SIKE1	9.445017347	9.217127273	-0.035236274	1.62E-05		PNPLA2	10.41401122	10.75467091	0.046437512	8.92E-05		ATP10B	12.10034796	11.15217091	-0.117723958	1.81E-06
HIRIP3	8.502843878	8.824243636	0.053527176	1.62E-05		PLD3	11.25046122	11.61742727	0.046306466	0.000770856		B3GNT8	8.759522449	8.072047273	-0.117917596	0.000174883
TFAP2A	5.321113265	6.872989091	0.369209556	1.63E-05		CYTH1	9.566281633	9.878101818	0.046275574	0.000151314		WFDC1	6.982135714	6.431736364	-0.118460128	0.000699772
JHDM1D	10.5618898	10.08598	-0.066516724	1.63E-05		AGTRAP	9.31029898	9.613681818	0.046261558	0.000744725		SNHG11	7.923977551	7.29918	-0.118490394	3.81E-06
OTUD6B	8.655235714	8.222598182	-0.07397878	1.66E-05		ARRDC2	9.055473469	9.347950909	0.045860083	0.000397463		EPB41L4B	11.08070306	10.20414364	-0.11889431	1.45E-11
AP4M1	8.942490816	8.602172727	-0.055975631	1.66E-05		SFXN1	9.869281633	10.18684	0.045689608	0.000499692		PPP1R3D	8.340966327	7.68006	-0.119096952	1.41E-06
ATP1A3	4.347185714	5.664541818	0.381877537	1.66E-05		MAP2K3	10.62310408	10.96484	0.045679376	9.06E-05		MAPRE3	8.114968367	7.471387273	-0.119209326	2.15E-05
FAM115C	6.217544898	7.016087273	0.174321673	1.66E-05		C19orf28	10.28451429	10.61508727	0.045642572	0.000181638		TSPAN33	8.426311224	7.7574	-0.119328008	0.000271988
LOXL1	7.415497959	8.272676364	0.157810569	1.66E-05		ADAM15	11.65643469	12.03109455	0.045641315	0.000238004		BEND7	8.589076531	7.905829091	-0.119586259	0.000292783
PARP2	8.31445102	8.651336364	0.057301992	1.66E-05		MYO1E	10.85923673	11.20769455	0.045566838	9.14E-05		NUFIP1	8.447439796	7.775094545	-0.119653945	1.58E-09
GNG4	8.358768367	5.897854545	-0.50310014	1.69E-05		CD276	10.73720306	11.08136	0.045516718	9.06E-05		NUBPL	8.500778571	7.821869091	-0.12008159	2.40E-06
AXIN1	10.59610306	10.28290909	-0.043285312	1.69E-05		HCFC1R1	8.61075	8.88566	0.045340037	0.000690122		NIPAL2	8.044039796	7.399983636	-0.120398139	3.25E-07
LHFPL2	9.565638776	9.987274545	0.062229718	1.69E-05		MIER2	8.660147959	8.936301818	0.045286239	1.78E-05		PBX1	9.517237755	8.753414545	-0.120697017	0.000514068
GUCY2C	10.88054694	9.7649	-0.156073904	1.69E-05		PDIA5	9.51367551	9.816236364	0.045167169	0.000118244		POFUT1	11.96968878	11.00630364	-0.121055607	3.16E-10
TOP1MT	10.48589286	9.944214545	-0.076520382	1.71E-05		DDHD1	8.179311224	8.439372727	0.045156412	0.000472058		ZNF608	8.057960204	7.40296	-0.122312447	0.000190066
LOC285830	4.220080612	4.875134545	0.208171478	1.72E-05		POLG	10.09152653	10.41208909	0.045115136	0.000121971		LOC151009	7.393492857	6.792067273	-0.12240534	0.00024157
OCRL	10.39775408	9.991234545	-0.057537082	1.72E-05		STRN3	8.803370408	9.08238	0.045014428	0.000204933		CTCFL	4.633067347	4.255712727	-0.122566886	4.26E-05
PARP12	9.65909898	10.12854364	0.068466224	1.72E-05		PRR3	7.266984694	7.497118182	0.044979277	0.000848595		TP53RK	9.74455	8.948890909	-0.122886672	3.89E-10
GJB1	10.90931429	9.99622	-0.126105865	1.72E-05		TAOK2	10.11095612	10.43101273	0.044959804	5.35E-07		RNF32	6.370304082	5.849707273	-0.122997808	0.000305965
HSD17B1	4.553919388	5.351	0.232699775	1.75E-05		SEPN1	10.88122143	11.22548	0.044936626	0.000860276		LOC440944	8.176193878	7.507674545	-0.123063295	1.47E-05
RPS6KA3	11.37806429	10.99068909	-0.049973295	1.75E-05		NUP188	10.67772653	11.01492	0.044854512	1.97E-05		C8orf4	9.896358163	9.084025455	-0.123565966	9.06E-05
MIER2	8.660147959	8.936301818	0.045286239	1.78E-05		MIS12	8.349983673	8.612514545	0.044661138	0.00053635		GTF2IRD2P1	7.024673469	6.447361818	-0.123722217	0.000528828
PPM1N	4.094292857	5.037498182	0.299093114	1.78E-05		SDHA	11.63170204	11.99576909	0.044463438	2.09E-05		ZNF563	6.001872449	5.508216364	-0.123827429	2.18E-06
THSD1P1	7.842613265	7.142956364	-0.134813152	1.78E-05		PLCB3	10.9954602	11.33806	0.044265821	0.000575513		C20orf196	7.141210204	6.55068	-0.12452391	4.12E-05
BTN3A2	9.826952041	10.37243455	0.077938633	1.78E-05		RUSC1	9.902254082	10.20914727	0.044033496	5.78E-06		ATP9A	12.11020918	11.10740182	-0.124702396	2.55E-07
TMEM176A	11.57886122	10.56186909	-0.132628207	1.78E-05		DNASE2	10.08515612	10.39710545	0.043948522	3.38E-05		GPSM2	11.01710816	10.09818545	-0.125649508	1.13E-11
UBE2V1	12.05191735	11.73241636	-0.038762508	1.81E-05		DLST	11.13244898	11.47626909	0.043882701	7.09E-05		RNF160	9.189428571	8.421307273	-0.125930947	2.66E-08
F12	8.109710204	8.74348	0.108557241	1.81E-05		MFSD1	9.872253061	10.17709455	0.043874464	0.000626013		GJB1	10.90931429	9.99622	-0.126105865	1.72E-05
ARMC10	10.10727449	9.769181818	-0.04908437	1.83E-05		SEMA4D	9.640864286	9.938394545	0.04385033	0.000241573		PRSS23	11.70508776	10.72263273	-0.126476577	3.08E-06
C10orf12	6.621265306	7.110578182	0.102859936	1.84E-05		PPARD	9.94552551	10.25238364	0.043839861	0.000657338		MPP7	9.224321429	8.448036364	-0.126826741	1.24E-06
TMEM106A	5.521408163	6.285276364	0.186939927	1.84E-05		SLC39A7	11.72286429	12.08373818	0.043741719	8.57E-06		SPAG1	9.701785714	8.884585455	-0.126945852	1.99E-06
EGLN3	9.321712245	10.24464364	0.136202917	1.84E-05		ITPRIPL2	10.29070816	10.60610364	0.043552485	0.000160844		CEBPA	10.65160204	9.753803636	-0.1270336	1.63E-07
BST2	9.482407143	10.72272727	0.177346651	1.84E-05		MESDC2	10.41629592	10.73434182	0.043391394	5.68E-07		PTCH1	9.92025	9.083854545	-0.127071873	1.01E-06
KIAA0182	11.29053163	10.91403091	-0.048929385	1.84E-05		FANCG	8.68252551	8.94656	0.043218321	0.00024157		ZNF630	5.825679592	5.332830909	-0.127524772	0.000348923
PDGFD	6.538879592	5.788178182	-0.175934123	1.86E-05		DNAJC1	9.230730612	9.511103636	0.043167915	5.66E-05		AZGP1	10.2564898	9.388765455	-0.127529691	0.000908508
SGPP2	7.862020408	8.504627273	0.1133479	1.86E-05		CBARA1	9.899586735	10.19904545	0.042993929	1.01E-06		DHRS12	7.757093878	7.09824	-0.128054907	1.88E-07
BDNFOS	4.698378571	3.968078182	-0.243722512	1.87E-05		CTSB	13.96034388	14.38251636	0.042981633	0.000472053		GPR153	9.633608163	8.812696364	-0.128492746	3.29E-06
ABLIM3	6.252859184	7.320672727	0.227460202	1.87E-05		RFX5	9.79459898	10.09024545	0.042902939	0.000204933		FAM71E1	6.038914286	5.524007273	-0.128573977	0.000872106
ERP27	6.264107143	4.75834	-0.396650528	1.87E-05		TXLNA	10.60861837	10.92838182	0.042843018	3.88E-08		IRAK1BP1	5.695755102	5.210092727	-0.128578067	0.00016085
TRPM6	5.91495	4.124056364	-0.520301923	1.87E-05		LDOC1L	9.577980612	9.865972727	0.042739784	6.19E-05		ENTPD5	8.63425102	7.896325455	-0.128889583	3.51E-06
PPM1H	10.01302959	9.466629091	-0.080955847	1.87E-05		SLC25A28	8.936685714	9.204869091	0.042657316	0.00029711		IMMP2L	7.299457143	6.67416	-0.129202903	2.22E-05
CDYL	9.464241837	9.236707273	-0.035108292	1.87E-05		ITPK1	11.20840306	11.54443455	0.042616769	2.26E-05		GTF2IRD2B	6.174717347	5.645552727	-0.129258263	0.000848595
FUNDC2	10.28459184	9.844958182	-0.063027556	1.91E-05		EDEM1	10.06336939	10.36459455	0.042550256	0.000151316		C20orf177	8.039341837	7.350174545	-0.129298886	4.78E-06
CHCHD7	9.663267347	9.266061818	-0.060554769	1.91E-05		P4HB	14.32522041	14.75338727	0.042488889	2.47E-06		PHYH	9.813110204	8.969029091	-0.129758642	2.05E-09
ATP5EP2	5.816229592	5.2267	-0.154183865	1.91E-05		TXNL4A	9.472085714	9.754638182	0.042406225	0.000152474		SEMA3C	10.61648367	9.699494545	-0.130324531	5.25E-07
SLC1A7	5.400295918	3.836014545	-0.493430274	1.91E-05		MBOAT7	10.59602755	10.91206364	0.042400463	0.000208033		ZNF254	8.017823469	7.324194545	-0.130540541	4.77E-05
STAT1	11.7541	12.41287455	0.078673173	1.91E-05		ADAR	12.40514592	12.77381818	0.042251116	2.18E-06		DNASE1	6.951147959	6.34522	-0.131581068	0.000248863
SOD2	11.97141633	12.46378364	0.058148248	1.94E-05		DTX3L	10.8966	11.21998	0.042192054	8.24E-05		TRMT12	8.022617347	7.321930909	-0.131848827	2.29E-06
CDCP1	10.94346429	11.34761455	0.052319538	1.94E-05		GBF1	10.75308367	11.07187455	0.042149059	1.13E-05		SATB1	9.038237755	8.247534545	-0.132078593	0.000972321
TREX1	8.162491837	8.569438182	0.07019098	1.94E-05		ADPRHL2	9.297364286	9.572169091	0.042024098	1.51E-05		C7orf36	8.906407143	8.126387273	-0.132229444	1.21E-08
ZFYVE19	8.47272551	8.867047273	0.065627636	1.96E-05		GLG1	12.00194796	12.35614727	0.041960392	1.47E-05		TMEM176A	11.57886122	10.56186909	-0.132628207	1.78E-05
NF2	9.420308163	9.756096364	0.050529753	1.96E-05		EIF5A	13.1037602	13.48934182	0.041839096	0.000133821		ANO9	10.84988163	9.896847273	-0.132638383	2.63E-06
LEMD3	9.620072449	9.368105455	-0.038290443	1.97E-05		ZWILCH	9.031970408	9.297152727	0.041748196	0.000825656		TTC30A	7.103136735	6.475867273	-0.13338284	6.81E-05
NUP188	10.67772653	11.01492	0.044854512	1.97E-05		SLC20A1	9.982832653	10.27569273	0.041714508	0.000308212		ZNRF3	10.20263163	9.301329091	-0.133432538	6.39E-10
GNG5	11.14991939	10.87230545	-0.036375386	1.97E-05		NACC1	10.73588776	11.04909455	0.041486655	8.49E-07		ZNF503	8.843003061	8.061147273	-0.133551209	0.000271988
EMILIN2	8.225	8.826554545	0.101834711	1.97E-05		CDC42BPB	11.39419592	11.72633818	0.041453451	2.86E-05		TCF7	10.22681224	9.322290909	-0.13360008	4.37E-08
SNPH	5.912043878	6.941803636	0.231653579	1.97E-05		NCDN	8.923012245	9.182687273	0.041385594	0.000391777		THSD1P1	7.842613265	7.142956364	-0.134813152	1.78E-05
ADCY7	8.448915306	9.118612727	0.110048218	1.99E-05		JKAMP	9.224812245	9.492367273	0.041248374	0.00016085		ANKRD26	7.14835	6.510603636	-0.134818964	1.12E-06
MANSC1	10.65606122	10.24357273	-0.056955294	2.01E-05		KIAA0317	9.820238776	10.10483636	0.04121595	1.62E-05		SLC2A9	6.280826531	5.719781818	-0.134994308	0.000184407
IFT88	8.462606122	8.040652727	-0.073789399	2.01E-05		IMPACT	9.047779592	9.309083636	0.041075374	0.000583651		HSD11B1L	5.837434694	5.315905455	-0.135019059	0.000959236
NDRG3	10.19417959	9.795289091	-0.057585698	2.01E-05		CYB5R3	11.67920204	12.01621636	0.041040987	4.12E-05		PTP4A3	9.794988776	8.919396364	-0.135097763	3.51E-06
ZNF577	6.746477551	5.853427273	-0.204852851	2.01E-05		MYO1C	11.95449592	12.29769818	0.040835007	0.000201873		PLEKHB1	9.496253061	8.645945455	-0.135334647	0.000343885
GTF3C3	9.571357143	9.277818182	-0.044937928	2.01E-05		PDIA3P	11.48591939	11.81452545	0.040695341	0.000170947		PRR15	10.88277143	9.905114545	-0.135800439	6.77E-08
PSME1	11.91102653	12.31473636	0.048087988	2.02E-05		VAPA	10.94392449	11.25658364	0.040638856	2.86E-05		UNC5CL	8.310357143	7.563783636	-0.135802384	0.000506832
EIF3H	12.52912857	12.19700727	-0.038758872	2.04E-05		IER3IP1	9.68200102	9.958287273	0.040592388	0.000250711		OVGP1	6.928541837	6.30532	-0.135982168	0.000412033
ABCC6	7.353086735	6.324870909	-0.217313968	2.04E-05		ADAM10	10.32823776	10.62198909	0.040459836	0.000543983		ZNF572	6.143555102	5.583630909	-0.137870165	0.000111113
POMT2	8.189907143	8.552678182	0.062529161	2.06E-05		TMX1	10.16828163	10.45326727	0.039878047	5.26E-05		CCDC122	6.432819388	5.844345455	-0.138409726	2.94E-06
AHI1	8.407646939	8.07314	-0.058572177	2.08E-05		RABEP1	9.490536735	9.756236364	0.03983503	0.000652781		C8orf44	4.959945918	4.505292727	-0.138703543	0.000129755
GPR56	12.38672449	11.86742364	-0.061787969	2.08E-05		TPP1	11.54816939	11.8693	0.039570679	0.000343885		FLJ43663	6.118042857	5.554334545	-0.139456138	0.000814428
USP12	8.901258163	8.444787273	-0.075948189	2.08E-05		MBD1	9.555491837	9.820585455	0.0394789	0.000113737		CYP27A1	9.442591837	8.568209091	-0.140189223	0.000187216
QRSL1	9.525112245	9.232407273	-0.045029226	2.08E-05		PPIB	13.15450918	13.51922727	0.039455273	0.000107703		C2orf89	11.15747959	10.12201091	-0.140515233	3.79E-05
MX1	9.352633673	10.38567091	0.151149831	2.08E-05		TMED10	12.55531735	12.90301636	0.039409872	1.05E-06		AKD1	6.923938776	6.281018182	-0.140594522	2.12E-07
SDHA	11.63170204	11.99576909	0.044463438	2.09E-05		MLKL	8.963471429	9.210974545	0.039296229	0.000397467		SYDE2	6.508757143	5.899834545	-0.141707589	1.71E-06
TIGD4	4.37977449	3.660994545	-0.258620965	2.11E-05		C2orf18	10.00787959	10.28402	0.039267984	7.20E-05		HSD11B2	11.05781122	10.02015818	-0.142160564	1.22E-07
DYNC1I2	10.69208367	10.38224182	-0.042425037	2.11E-05		MED15	10.81392245	11.11226727	0.039263289	7.91E-06		LOC100131193	5.218716327	4.728812727	-0.142216975	0.000465376
HRSP12	8.928878571	8.451241818	-0.079315645	2.11E-05		GPS2	9.495270408	9.757110909	0.039244941	7.62E-05		ZNF529	7.237207143	6.554227273	-0.143007365	0.000442672
TP53TG1	7.961330612	7.383090909	-0.108784652	2.11E-05		PRKD2	10.04938061	10.32558909	0.039117508	0.000219239		LOC100134229	8.905983673	8.061058182	-0.143805732	5.04E-07
LOC283174	4.929595918	6.03614	0.292156875	2.15E-05		MINK1	11.4772	11.79223273	0.03906618	0.00042101		ENGASE	10.64208571	9.631863636	-0.143894056	8.54E-08
OAS3	10.69735	11.42206727	0.094570337	2.15E-05		HSPA5	13.83796429	14.21740727	0.039026672	4.49E-06		STX19	7.047561224	6.378534545	-0.1438991	5.61E-05
PABPC1	15.39616327	14.99700182	-0.037896767	2.15E-05		SPRYD3	10.28080204	10.56211455	0.038945874	2.58E-06		LOC80054	7.205339796	6.517245455	-0.144804137	5.01E-06
MAPRE3	8.114968367	7.471387273	-0.119209326	2.15E-05		RNF31	9.585895918	9.847994545	0.038916687	3.89E-05		ZSWIM3	7.568585714	6.833807273	-0.147334178	8.40E-07
BRCC3	10.11817143	9.747781818	-0.053802722	2.18E-05		PSMB6	10.53413878	10.82203455	0.038899381	0.000661938		FARP1	10.838	9.785390909	-0.147397162	1.09E-08
RNFT1	8.274653061	7.805670909	-0.084176185	2.18E-05		PTGFRN	11.16331429	11.46703273	0.038726706	9.21E-05		FSD1L	7.0056	6.324814545	-0.147485439	2.30E-05
CA11	5.039952041	5.927374545	0.233983218	2.20E-05		GIT2	9.435433673	9.691474545	0.038627358	0.000933534		SPRY3	5.744880612	5.183649091	-0.148308854	0.000184405
RAC2	9.224984694	9.901232727	0.102061638	2.22E-05		SLC38A10	11.25885102	11.56343818	0.038510815	4.55E-05		STOX1	6.728189796	6.07088	-0.148312747	0.000671207
FHAD1	3.364810204	4.093963636	0.282973158	2.22E-05		MGAT1	11.20997959	11.51232545	0.038395631	0.000220888		FOXF2	6.294907143	5.679267273	-0.148480288	0.000719434
IMMP2L	7.299457143	6.67416	-0.129202903	2.22E-05		RNMT	9.433420408	9.687496364	0.0383429	0.000174883		PHOSPHO2	6.292297959	5.675045455	-0.148955041	3.49E-08
ACVR1B	10.81172041	10.37610182	-0.059331568	2.22E-05		SMAD2	10.17872551	10.45279273	0.038331515	0.000238001		CKB	12.19494286	10.99557273	-0.149360246	0.00016332
UHRF1	8.929307143	9.395983636	0.073495965	2.22E-05		TM9SF1	10.31688776	10.59406545	0.038248502	1.30E-06		ZC4H2	7.59112449	6.844501818	-0.149368073	0.000125805
ANKRD56	8.009522449	7.457934545	-0.102940092	2.26E-05		ITGB4	12.84076122	13.18397636	0.03805483	0.000503245		LOC730101	7.710487755	6.949398182	-0.14993408	1.33E-06
ITPK1	11.20840306	11.54443455	0.042616769	2.26E-05		MAPK1IP1L	10.5258898	10.80702545	0.038027292	1.65E-06		NEK3	9.546607143	8.603021818	-0.150144595	1.36E-10
SPIRE2	9.883490816	9.141978182	-0.112514311	2.26E-05		GMPPA	9.797294898	10.05728364	0.03778533	0.000786919		NUDT12	8.285491837	7.46518	-0.150410293	0.000271988
CHPT1	10.5962	10.16527818	-0.059897283	2.28E-05		HDAC7	10.13350204	10.40143818	0.037650178	0.000729441		WDR35	8.186644898	7.375341818	-0.150562405	2.81E-05
HLA-E	13.00028571	13.53457091	0.05810582	2.30E-05		ELAC2	10.45433163	10.73051818	0.037618916	8.31E-05		MUC20	10.99385714	9.904223636	-0.150581842	1.19E-06
STAT2	9.991009184	10.50845636	0.072848445	2.30E-05		PTPN2	9.049295918	9.287410909	0.037470919	0.000634813		PBLD	8.569544898	7.719567273	-0.150698611	2.94E-06
FSD1L	7.0056	6.324814545	-0.147485439	2.30E-05		MAP1S	9.946980612	10.20844364	0.037432362	0.000234482		MPP1	9.068592857	8.168705455	-0.150771246	0.000142315
KLC2	9.042045918	9.424392727	0.059750415	2.34E-05		ADPGK	9.891770408	10.15167273	0.037416805	3.29E-06		ID1	10.9107398	9.822885455	-0.151530145	2.84E-05
SLC22A3	8.874173469	7.904172727	-0.166998281	2.34E-05		CHP	11.45214898	11.75265273	0.037368085	0.000288498		PABPC1L	8.163272449	7.34784	-0.151827396	0.000872106
SPATA5	7.489007143	7.831510909	0.064516203	2.34E-05		JMJD8	10.2281051	10.49555455	0.037239505	5.94E-06		GPR160	11.03281939	9.929612727	-0.151992156	3.07E-09
TYRO3	7.651411224	8.289192727	0.115505744	2.34E-05		TINF2	9.460608163	9.70716	0.037116343	0.000878051		PLAGL2	11.18511531	10.06479091	-0.152262928	4.25E-11
ARMCX5	8.619911224	8.260714545	-0.061406432	2.38E-05		MNT	9.157196939	9.395592727	0.037078128	0.000814428		ANKRD43	8.226054082	7.3991	-0.15285076	0.000101175
GPR89A	9.334464286	9.057867273	-0.043395828	2.38E-05		CSK	10.85734694	11.13972	0.037041356	7.14E-05		EDNRB	7.435662245	6.688047273	-0.152876194	4.26E-05
C1orf162	5.462532653	6.43216	0.235733295	2.40E-05		COPG	12.09033571	12.40397455	0.036948166	1.69E-06		KIAA1841	8.11785	7.297830909	-0.153629958	8.89E-11
PSTPIP1	5.191589796	6.051458182	0.221106426	2.42E-05		ZNF668	8.083455102	8.2923	0.036800237	0.000236235		LOC283070	8.350816327	7.504650909	-0.15413227	0.0002096
ALOX5	7.910821429	8.985067273	0.183701799	2.42E-05		PDIA3	13.39128163	13.73662182	0.03673321	0.000112858		ATP5EP2	5.816229592	5.2267	-0.154183865	1.91E-05
LOC339290	9.004319388	7.884616364	-0.19157667	2.50E-05		CASC4	10.96481633	11.24698727	0.036656953	0.000256358		ZNF649	7.338581633	6.593258182	-0.154509676	0.000755074
UNC45A	10.59139796	10.80486	0.028787356	2.50E-05		THRAP3	11.3999102	11.69175091	0.036468538	1.59E-07		VIPR1	9.125560204	8.197212727	-0.154779688	5.18E-05
NT5DC3	8.606242857	9.231041818	0.101109928	2.50E-05		TMOD3	10.57622959	10.84697818	0.036467783	7.49E-05		LRRC37A3	6.753196939	6.064370909	-0.155212636	0.000114628
FAM65A	9.524335714	10.00632182	0.071221379	2.50E-05		CNP	10.69525612	10.96721455	0.036226125	3.86E-05		FAM82A1	6.627917347	5.949143636	-0.1558736	5.02E-08
NKX3-1	3.876166327	4.998165455	0.366768182	2.54E-05		L3MBTL2	9.51130102	9.752889091	0.036186954	1.68E-06		GUCY2C	10.88054694	9.7649	-0.156073904	1.69E-05
LOC728875	5.825059184	4.896389091	-0.250554502	2.54E-05		PAF1	9.958743878	10.21084364	0.036066381	6.21E-07		ISPD	5.319917347	4.772092727	-0.156781755	3.38E-05
CCDC68	7.403437755	8.18304	0.144441568	2.54E-05		CABIN1	10.61198673	10.88053455	0.036054659	0.000191501		ZNF69	7.429337755	6.663081818	-0.157044007	2.94E-06
IQCG	6.147489796	6.5946	0.101287719	2.56E-05		PRMT5	10.67293367	10.94275818	0.036019638	0.000803325		C2orf63	5.561666327	4.986794545	-0.157404427	0.000127766
DHRSX	9.291132653	8.812509091	-0.076301641	2.59E-05		HMG20B	10.24031735	10.49863091	0.035940778	0.000267999		TLE2	9.62395102	8.627723636	-0.157649335	1.20E-05
DIAPH2	9.099196939	8.752381818	-0.056063548	2.59E-05		VPS4B	10.2317051	10.48959273	0.035912076	0.000770856		ZNF701	6.565392857	5.885576364	-0.157697638	5.58E-06
CHMP4C	9.874002041	9.459690909	-0.061841898	2.59E-05		ZNF271	8.332987755	8.541767273	0.035700731	0.000878043		FMO4	5.606620408	5.024578182	-0.158128911	5.80E-05
SLC25A46	9.362645918	9.052096364	-0.048664356	2.59E-05		C12orf43	7.899010204	8.096581818	0.03564108	0.000217604		ZNF502	6.897576531	6.180643636	-0.158332474	0.000575507
MGAT4B	12.46254796	12.09947273	-0.042654878	2.59E-05		MARK3	9.852481633	10.09835273	0.035560916	1.91E-06		WNK4	10.13394592	9.072345455	-0.159648554	0.000808851
USP7	11.84507041	11.59573636	-0.030692336	2.59E-05		SNX27	9.348759184	9.580870909	0.035381908	0.00090849		ZNF774	5.912987755	5.293454545	-0.159677747	7.37E-06
LOC152217	8.711396939	8.306250909	-0.068706632	2.63E-05		FAM129B	12.39616633	12.70312182	0.035289068	1.44E-05		FLJ39653	6.3253	5.662150909	-0.159783706	1.19E-06
TYMS	9.720102041	10.30285091	0.084000237	2.63E-05		SIN3A	10.20156531	10.45334727	0.035174449	0.000190063		SUGT1L1	5.378483673	4.814529091	-0.159804804	0.000187216
C6orf57	6.955920408	6.411649091	-0.117545956	2.63E-05		FTSJ3	10.17306837	10.42390909	0.035141521	0.000338915		FAM134B	9.357513265	8.36936	-0.161007883	1.16E-08
CASK	11.17341939	10.76419091	-0.053830876	2.67E-05		ARF6	11.73345102	12.02236545	0.035093382	1.34E-05		TMEM56	9.268236735	8.287456364	-0.161365526	1.68E-06
CD68	10.93503571	11.57663273	0.082257748	2.67E-05		XPNPEP1	10.74918571	11.01339273	0.035031591	0.000485692		TSPAN6	11.67360306	10.43397455	-0.161961099	1.77E-11
PIK3CD	6.667122449	7.632316364	0.195056749	2.67E-05		GPATCH3	7.973867347	8.169523636	0.034972353	0.000452261		FOXD2	7.706894898	6.880070909	-0.163726282	6.68E-06
SERTAD2	8.988421429	9.336129091	0.054756741	2.72E-05		CNNM3	10.07201633	10.31875818	0.034916832	0.000403239		ESPN	8.71582551	7.776645455	-0.164489348	0.000652781
DRAM2	10.00794694	9.720081818	-0.042105683	2.72E-05		BMS1	10.46861327	10.72475636	0.034874527	4.36E-05		RNF43	12.7047	11.33078909	-0.165113973	6.24E-11
HCST	5.267278571	6.240318182	0.24456183	2.72E-05		ARPP19	11.19259898	11.46639636	0.034866979	7.99E-05		C7orf31	6.499237755	5.793838182	-0.165751134	4.83E-06
SLC38A9	7.573989796	7.209903636	-0.0710735	2.72E-05		SPTBN1	13.34562449	13.67028	0.034675977	0.000985572		H2AFJ	10.84795918	9.66754	-0.166202922	2.16E-08
PODXL	10.55046429	11.09653455	0.072802705	2.72E-05		ANAPC2	9.242334694	9.465872727	0.03447819	0.000106035		ZFP30	7.427332653	6.618436364	-0.166353781	1.55E-06
NUDT7	6.817777551	6.33696	-0.105510619	2.72E-05		MUL1	9.313590816	9.538707273	0.034456259	0.000104389		CDX2	12.22750102	10.89558727	-0.166385625	8.49E-09
CLNS1A	11.06204694	10.75743273	-0.040284551	2.74E-05		TNIP1	11.64167347	11.92293636	0.034441126	2.91E-05		SLC22A3	8.874173469	7.904172727	-0.166998281	2.34E-05
LONRF1	8.5237	8.090929091	-0.075174438	2.77E-05		SUPT16H	11.49885204	11.77659636	0.034432796	0.000113738		SESN1	10.0257551	8.929541818	-0.167052843	2.55E-07
POLR3GL	8.478391837	8.837363636	0.059825405	2.77E-05		YLPM1	10.28775204	10.53623455	0.034431591	0.000908508		AMACR	10.72747551	9.550176364	-0.167711327	6.39E-10
MUC12	10.42209286	8.595690909	-0.277959503	2.77E-05		YIF1B	9.465916327	9.693012727	0.034202976	0.000860276		LAPTM4B	11.70939694	10.40684364	-0.170134206	4.95E-07
C20orf11	11.2040051	10.86802	-0.04392542	2.79E-05		SAPS1	11.18751429	11.45487818	0.034072592	6.98E-05		SELENBP1	12.19662755	10.83960909	-0.170169558	2.08E-07
FGGY	8.516947959	7.505709091	-0.18234816	2.81E-05		IPPK	8.307133673	8.504283636	0.033838945	0.000329177		TSGA10	5.926581633	5.266645455	-0.170315877	2.73E-06
WDR35	8.186644898	7.375341818	-0.150562405	2.81E-05		GTPBP1	10.4017398	10.64702727	0.033625822	0.000197363		CAMK1D	6.953863265	6.1741	-0.171585849	0.000364453
ERO1L	10.61925816	11.12939273	0.067691888	2.81E-05		PIGS	10.12361531	10.36163091	0.033526508	9.28E-05		PIWIL4	7.630261224	6.771863636	-0.172179527	3.82E-07
AGAP2	5.769928571	6.960543636	0.270646529	2.81E-05		PAFAH1B1	10.92413061	11.18092364	0.033520903	8.78E-05		ZNF583	5.535084694	4.910470909	-0.172744008	0.00074989
ATF6B	11.3773102	11.11574545	-0.033554817	2.81E-05		AKT1	11.66356633	11.93612	0.033324961	1.59E-07		SEMA6A	8.457566327	7.497738182	-0.173787138	0.000329177
LIN7B	5.344971429	4.717309091	-0.180218103	2.81E-05		PFN1	13.8038102	14.12625818	0.033312827	0.000178906		VASH2	5.726695918	5.076707273	-0.173809924	0.00063482
SMG6	9.338970408	9.743072727	0.061113329	2.81E-05		OAZ2	9.763902041	9.990447273	0.033091448	0.000803317		PIGZ	8.810856122	7.809769091	-0.174002315	0.000109396
LOC148709	4.647779592	3.92524	-0.243760787	2.81E-05		SCAMP2	11.53622959	11.80115636	0.03275645	0.000334013		PRKACB	9.938315306	8.808707273	-0.174071003	6.27E-07
PKN3	7.606592857	8.127221818	0.095511884	2.84E-05		KCTD2	9.01135	9.21802	0.032713644	0.000458782		SHH	6.926904082	6.135434545	-0.175045169	0.000884069
ID1	10.9107398	9.822885455	-0.151530145	2.84E-05		DYNC1H1	12.7022398	12.99267818	0.032615933	0.00089622		FAM92A1	7.656670408	6.781492727	-0.175114285	8.74E-07
GPR35	10.9011551	10.47116	-0.05805974	2.84E-05		ZNF24	10.11220408	10.33932727	0.032044835	0.000528822		PDGFD	6.538879592	5.788178182	-0.175934123	1.86E-05
PTPRR	6.326612245	7.511725455	0.247711159	2.86E-05		CALM3	12.57641633	12.85632727	0.031757678	7.17E-06		ACOX2	8.196759184	7.254261818	-0.176224797	3.61E-05
TMEM123	13.02372245	12.72742727	-0.033201038	2.86E-05		CDK9	9.799095918	10.01704364	0.031736229	3.60E-06		C7orf58	6.783408163	5.999721818	-0.177114693	0.000920951
VAPA	10.94392449	11.25658364	0.040638856	2.86E-05		DDA1	9.624912245	9.838356364	0.031643926	0.000222544		ZNF419	6.36855102	5.632745455	-0.177126889	0.000125805
HEXIM1	9.607054082	9.994794545	0.057082802	2.86E-05		NUP50	10.32625612	10.55508	0.031620226	4.57E-06		RRN3P1	6.391206122	5.644369091	-0.179275886	0.000173563
CDC42BPB	11.39419592	11.72633818	0.041453451	2.86E-05		C5orf15	10.18045816	10.40355455	0.031274043	0.000551711		ZNF704	7.177856122	6.337523636	-0.179633782	4.40E-05
AKAP11	10.55266122	10.16010909	-0.054690978	2.91E-05		OTUD4	9.89842449	10.11422727	0.031115284	0.000324407		LIN7B	5.344971429	4.717309091	-0.180218103	2.81E-05
TNIP1	11.64167347	11.92293636	0.034441126	2.91E-05		HSP90B1	14.32702653	14.63925636	0.03110305	0.000514045		APOLD1	9.558273469	8.428169091	-0.181530786	4.70E-05
ZNF467	4.600760204	5.409132727	0.233525034	2.91E-05		NPTN	10.93009082	11.16522364	0.03070676	0.000690129		DDC	10.20651531	8.99486	-0.182317655	3.79E-05
IL20RA	9.262462245	8.705976364	-0.089389654	2.93E-05		PARP1	11.71767755	11.96907091	0.030624513	0.000315052		FGGY	8.516947959	7.505709091	-0.18234816	2.81E-05
TLE3	9.954609184	10.39356545	0.062254065	2.96E-05		MRFAP1	12.03294694	12.29055273	0.030559787	2.04E-06		SPINK1	10.7119	9.439816364	-0.182383698	0.000114628
QPCT	9.19560102	7.903710909	-0.218413693	2.96E-05		CHD8	10.21543367	10.43303273	0.030408137	0.000499692		ARMC2	5.538026531	4.876154545	-0.183628113	5.18E-05
FAM57A	9.367392857	9.874803636	0.076104489	2.96E-05		RANGAP1	11.46423061	11.70834364	0.030397458	7.14E-05		PRLR	8.891797959	7.827590909	-0.183906809	5.68E-07
CCDC88A	6.789332653	7.694189091	0.180499512	2.96E-05		TNIP2	9.663514286	9.868521818	0.03028606	0.000173558		FLJ44635	5.080584694	4.471378182	-0.184274966	0.000985572
DOCK5	8.465883673	9.094923636	0.103400859	3.01E-05		RBM8A	10.69736224	10.92384727	0.030225948	9.36E-06		IYD	9.662879592	8.503872727	-0.184333179	1.30E-07
PARM1	11.82142755	10.93709455	-0.11217473	3.01E-05		ALDOA	14.64036735	14.948	0.030000716	0.000442662		CACNA1D	8.315906122	7.317563636	-0.184510085	1.28E-06
PANK1	9.074630612	8.587496364	-0.079601336	3.06E-05		C22orf13	11.08159184	11.31397273	0.029940463	0.000391777		SHD	6.225521429	5.476918182	-0.184830349	0.000506827
METTL5	9.611543878	9.2927	-0.048670353	3.06E-05		NUMB	10.53224592	10.75197636	0.029788759	0.000848586		LOC100128822	6.936409184	6.10188	-0.184935199	1.61E-07
SLC25A27	6.621461224	5.675536364	-0.222392886	3.06E-05		SCYL1	10.54653878	10.76619636	0.029739039	0.000156008		BBS5	6.982557143	6.139710909	-0.185584748	4.49E-06
DEAF1	8.79612551	9.123381818	0.052700506	3.08E-05		PPP2R2D	8.812091837	8.99482	0.029609881	0.000158412		FHIT	5.892459184	5.17856	-0.186318876	0.000305965
DNAJC19	8.903470408	8.607685455	-0.048742422	3.08E-05		DGCR14	8.460864286	8.636165455	0.02958584	0.000475422		GGH	11.46798673	10.07358364	-0.187035133	1.04E-11
RAB35	10.21879898	10.41892364	0.027980597	3.11E-05		VPS33B	8.411028571	8.584869091	0.029513899	0.000920942		SYT7	10.34888673	9.083549091	-0.188147583	6.78E-07
EVI5L	7.985419388	8.396425455	0.072407092	3.11E-05		TSPAN14	10.93306939	11.15357455	0.02880766	0.00020187		EPM2AIP1	8.550792857	7.496790909	-0.189785033	4.19E-05
TPCN2	8.027020408	8.319669091	0.051661582	3.11E-05		UNC45A	10.59139796	10.80486	0.028787356	2.50E-05		LOC339290	9.004319388	7.884616364	-0.19157667	2.50E-05
CD55	11.02828673	11.96067636	0.117090292	3.11E-05		FKBP8	11.84470816	12.08322	0.02876231	0.000744717		RAB32	9.444908163	8.269125455	-0.191802011	3.65E-11
RCOR2	6.249691837	7.095554545	0.183130387	3.16E-05		PDLIM5	10.92438878	11.14306727	0.028593845	0.000634793		PLAGL1	9.042705102	7.907705455	-0.193495281	2.31E-06
ST13	12.10653673	11.8734	-0.028053102	3.16E-05		MYL12A	12.47482041	12.72442364	0.028581264	0.000709539		L3MBTL	6.4899	5.673936364	-0.193846278	0.00074989
ASPRV1	4.431307143	5.034849091	0.184216211	3.16E-05		KIAA0652	10.2694	10.47462	0.028546013	0.000472043		SATB2	11.15535306	9.747503636	-0.194631482	7.93E-09
AGPAT4	6.298271429	7.203885455	0.193819309	3.16E-05		RIPK1	9.640206122	9.831212727	0.028305397	0.000214369		CAPN3	6.541019388	5.712347273	-0.195431802	0.000234484
NDEL1	9.260680612	9.58104	0.049064038	3.16E-05		SEC61A1	12.88435204	13.13953091	0.028293786	1.20E-05		C10orf41	5.388094898	4.700336364	-0.197011258	0.000124834
ZNF488	4.883938776	6.010867273	0.299528049	3.16E-05		UBR7	9.69685102	9.887841818	0.028139345	0.000224211		AGT	8.825567347	7.696429091	-0.19749979	1.04E-05
C6orf122	3.264153061	3.85224	0.238988879	3.19E-05		ICMT	11.05842347	11.27575273	0.028078021	0.000699772		GGT7	8.617217347	7.505692727	-0.199236843	4.21E-06
SPTB	5.824355102	6.508574545	0.160243294	3.21E-05		SNIP1	7.95125102	8.107369091	0.028051957	0.000567463		SHROOM4	9.082402041	7.910596364	-0.19928744	3.25E-07
GCNT3	9.133544898	10.49758727	0.200810972	3.21E-05		DNAJB11	10.5230949	10.72943455	0.028014975	0.000978907		MLH1	9.014183673	7.845538182	-0.200324431	8.57E-06
GFOD2	9.181570408	8.955847273	-0.035911006	3.21E-05		RAB35	10.21879898	10.41892364	0.027980597	3.11E-05		CAPS	7.293517347	6.346765455	-0.200593203	3.99E-05
CARS2	10.29173878	9.929236364	-0.051732072	3.21E-05		CALR	14.32330918	14.60336364	0.027935864	0.000168366		SLC2A12	7.935878571	6.905130909	-0.200721185	1.55E-06
FCGR3A	8.322811224	9.636192727	0.211392334	3.21E-05		SEC11A	10.84192959	11.05347091	0.027877919	0.000215981		AXIN2	11.88083776	10.33384182	-0.201259863	3.19E-07
NXN	7.348690816	8.408292727	0.194325642	3.27E-05		SNW1	10.33912143	10.54003273	0.027765749	0.000181638		DAPK2	8.968703061	7.794870909	-0.202374246	4.96E-10
CDKAL1	8.318626531	8.057292727	-0.046050177	3.27E-05		ANP32A	11.45526327	11.67569455	0.027497758	0.000120093		NEURL2	5.441755102	4.728312727	-0.202746574	6.80E-06
TMEM8B	8.88865	8.439672727	-0.074777265	3.27E-05		CCNK	10.19989796	10.39239818	0.026973894	0.00031506		ZNF577	6.746477551	5.853427273	-0.204852851	2.01E-05
GSS	11.26423776	10.87171636	-0.051169968	3.32E-05		PPP2R4	11.63807041	11.85698545	0.026885383	8.51E-05		APLF	6.348329592	5.503878182	-0.205928493	4.39E-07
FAM78A	6.114759184	6.960423636	0.186879434	3.32E-05		TADA2B	9.241195918	9.414065455	0.026738319	0.000326776		SEMA5A	10.17697449	8.818376364	-0.20672377	1.58E-09
GNS	11.41025816	11.79597818	0.047963625	3.32E-05		LGALS3BP	13.94568163	14.20603091	0.026685078	0.000617313		AREG	10.17592041	8.817365455	-0.20673973	1.04E-06
FLNC	8.474094898	9.616454545	0.182445805	3.32E-05		PSMC5	11.01069184	11.21528	0.026560518	0.000266016		NCRNA00182	4.987492857	4.31956	-0.207430411	1.08E-05
C17orf80	8.720367347	8.460212727	-0.04369497	3.35E-05		UBE2Z	11.12096429	11.32570909	0.026319491	1.12E-05		ENPP5	7.12515	6.169390909	-0.207792324	5.68E-06
MED20	8.913917347	8.665078182	-0.040846817	3.35E-05		COG8	8.482430612	8.638312727	0.026271823	0.000694921		PGBD5	5.971713265	5.167770909	-0.20860278	0.000583658
DNASE2	10.08515612	10.39710545	0.043948522	3.38E-05		AP2M1	12.16811735	12.38888182	0.025940009	1.27E-05		ZNF350	6.946635714	6.006407273	-0.209812141	7.74E-05
RPL30	14.2652051	13.88353818	-0.039125208	3.38E-05		YWHAH	11.77200204	11.98296727	0.025625501	4.22E-05		SLC26A2	10.27011939	8.875458182	-0.210559449	6.22E-06
KCNRG	3.426027551	4.088649091	0.255087495	3.38E-05		ARMC8	8.937676531	9.097427273	0.025558781	0.000860276		ABAT	9.018806122	7.790925455	-0.211141757	1.44E-07
ISPD	5.319917347	4.772092727	-0.156781755	3.38E-05		C6orf106	11.11864898	11.31272	0.024964351	0.00081442		PLA2G4F	8.312931633	7.179694545	-0.21143488	3.73E-05
COPS5	10.50454796	10.17802909	-0.04555586	3.38E-05		RNF4	10.37420408	10.55471636	0.024887154	0.00016085		AOAH	8.157133673	7.044401818	-0.21158509	0.000238004
C17orf85	8.802403061	9.139034545	0.054144332	3.38E-05		TMEM214	11.42543061	11.62370727	0.024821736	0.000184403		C7orf13	6.982726531	6.019707273	-0.214097139	2.63E-06
MUC1	10.54202551	11.77226364	0.159239668	3.38E-05		PSEN1	10.84040714	11.0282	0.024778394	0.000972293		FITM2	7.032884694	6.051636364	-0.216791264	8.30E-09
SKIL	9.093493878	8.485649091	-0.09980969	3.44E-05		LRRFIP1	11.28729898	11.48274	0.024766643	0.000201875		IL34	6.042922449	5.199081818	-0.216989568	0.000234484
CCDC96	4.484558163	4.962587273	0.146126622	3.44E-05		SUPT5H	11.45027653	11.64845818	0.024756568	0.000252575		ABCC6	7.353086735	6.324870909	-0.217313968	2.04E-05
DYNLRB1	11.3213602	10.89595455	-0.055254711	3.44E-05		SAR1A	10.78836633	10.97449091	0.024677602	7.62E-05		ARID3A	8.269055102	7.11144	-0.217580762	3.97E-08
PDGFRL	4.167345918	5.43354	0.382763574	3.44E-05		DPP9	10.75321633	10.93873273	0.024677369	0.00089622		C10orf47	7.502797959	6.45126	-0.217847747	8.40E-07
CRYBG3	7.484045918	7.903210909	0.078620499	3.44E-05		POLDIP3	10.71534184	10.90013455	0.024668068	4.02E-05		QPCT	9.19560102	7.903710909	-0.218413693	2.96E-05
ACBD5	10.10489184	10.44272182	0.04744391	3.49E-05		PSMD1	11.23890918	11.43195818	0.024570526	0.000567475		ZNF461	5.496004082	4.723118182	-0.218643441	0.00013907
MTCH2	11.38101633	11.12536909	-0.032776197	3.52E-05		SP1	11.21145816	11.39642	0.023606769	0.000499692		EPDR1	9.272246939	7.96052	-0.220056315	1.26E-06
ATF5	9.658853061	10.01685636	0.05250602	3.52E-05		RPN1	12.84379898	13.04587636	0.022521871	0.000273997		ABCB1	8.966391837	7.692250909	-0.221121726	0.000583658
KLHL8	8.951	8.644621818	-0.050246018	3.52E-05		BRD2	12.11989898	12.30665636	0.022061171	0.000575513		ZNF137	5.70524898	4.893714545	-0.221359897	9.53E-06
GZMA	5.836586735	7.013510909	0.265011907	3.55E-05		USP14	10.14968061	10.30369636	0.021727655	0.000397467		SLC25A27	6.621461224	5.675536364	-0.222392886	3.06E-05
TNFSF9	6.110870408	7.445394545	0.284970416	3.55E-05		YY1AP1	10.28080102	10.43477455	0.021446755	0.00063482		FHOD3	6.876144898	5.893647273	-0.222439227	0.000412033
MYB	11.01163265	10.40500727	-0.081750414	3.61E-05		CTDSP1	11.34127857	11.50931818	0.021219077	0.000288508		ZNF439	5.550364286	4.756672727	-0.222629695	0.000652781
ACOX2	8.196759184	7.254261818	-0.176224797	3.61E-05		RAB8A	10.88965612	11.04317818	0.020197037	0.000866155		DMD	7.558837755	6.470934545	-0.224190339	8.64E-05
ZFP28	5.38512449	4.242047273	-0.344218998	3.61E-05		SF3B2	12.11513265	12.26279636	0.017477802	0.000403221		CH25H	6.137671429	5.241458182	-0.227723188	0.000181638
HSPH1	12.04596939	11.35534364	-0.085179132	3.61E-05								LOC148189	5.845704082	4.989767273	-0.228404271	3.54E-06
KRIT1	9.428434694	9.143829091	-0.044219837	3.64E-05								NKD2	8.029519388	6.850532727	-0.229097454	6.05E-06
PFKFB4	7.791459184	8.521883636	0.129278811	3.67E-05								ZNF773	5.469822449	4.665032727	-0.229606801	0.000452276
GPN1	10.07916735	9.832412727	-0.03575908	3.67E-05								MEX3A	8.449947959	7.187572727	-0.233437807	9.09E-08
UFC1	11.17685612	10.90844	-0.035069639	3.67E-05								APCDD1	10.15089388	8.633409091	-0.233604518	9.36E-06
IL18BP	7.680282653	8.344621818	0.119687261	3.67E-05								EMID1	6.961353061	5.917332727	-0.234420727	2.22E-06
BTNL9	6.227604082	7.159281818	0.201137643	3.67E-05								VANGL2	8.245211224	7.006896364	-0.234780895	0.000101175
GPR126	8.250352041	9.26088	0.16669361	3.70E-05								CHN2	9.015255102	7.649649091	-0.236974747	1.26E-10
PLA2G4F	8.312931633	7.179694545	-0.21143488	3.73E-05								NOX1	11.91229184	10.10748545	-0.237026876	1.45E-08
SLC7A6	10.53495714	10.12193818	-0.057698877	3.73E-05								BCL11A	8.519254082	7.22452	-0.237825381	1.14E-08
TARBP1	9.842804082	9.441723636	-0.060019123	3.73E-05								ZBTB10	8.384992857	7.106358182	-0.238699148	6.93E-09
TK2	8.963940816	9.287232727	0.051115664	3.73E-05								WNT5B	6.337223469	5.367407273	-0.239625528	3.47E-06
NAE1	10.26211224	10.00035818	-0.037276037	3.76E-05								ZNF790	5.88715	4.986010909	-0.239683348	0.000643736
DDC	10.20651531	8.99486	-0.182317655	3.79E-05								CTSL2	8.189403061	6.935078182	-0.239846149	6.62E-09
EXOC4	10.65767143	10.36856909	-0.039675452	3.79E-05								TFCP2L1	10.26000102	8.67102	-0.242757257	2.40E-07
C2orf89	11.15747959	10.12201091	-0.140515233	3.79E-05								BDNFOS	4.698378571	3.968078182	-0.243722512	1.87E-05
LYN	10.1364602	10.59227455	0.063458491	3.79E-05								LOC148709	4.647779592	3.92524	-0.243760787	2.81E-05
STK32C	6.908897959	7.670929091	0.150945721	3.79E-05								PIWIL2	5.244112245	4.428678182	-0.2438224	0.000608739
PRDM4	10.11502347	9.898109091	-0.031274819	3.83E-05								ZNF345	5.528202041	4.651825455	-0.249013378	9.81E-05
CNP	10.69525612	10.96721455	0.036226125	3.86E-05								NR1I2	9.732834694	8.183387273	-0.250161924	7.93E-07
DAB2	10.57859796	9.915352727	-0.093412431	3.86E-05								LOC728875	5.825059184	4.896389091	-0.250554502	2.54E-05
STAC3	5.342791837	5.873107273	0.13653018	3.86E-05								PPP1R14D	9.445784694	7.936463636	-0.251174343	1.61E-06
COX18	9.042806122	8.709754545	-0.054138471	3.86E-05								C1orf59	8.581731633	7.207676364	-0.251734553	2.40E-07
RNF31	9.585895918	9.847994545	0.038916687	3.89E-05								SUSD3	6.66204898	5.580152727	-0.255661352	4.33E-05
NIPA1	8.946379592	9.283987273	0.053440572	3.92E-05								ASCL2	10.62647347	8.888018182	-0.257729226	1.95E-09
GM2A	10.34025204	10.73565818	0.054139291	3.92E-05								TIGD4	4.37977449	3.660994545	-0.258620965	2.11E-05
S100A14	11.38782551	12.18001273	0.097023348	3.99E-05								CFTR	12.14824592	10.13981273	-0.260717011	8.73E-10
CAPS	7.293517347	6.346765455	-0.200593203	3.99E-05								CAB39L	8.578410204	7.153063636	-0.262149028	1.84E-07
MCCC2	11.54997041	11.19164	-0.045467694	3.99E-05								SLC16A9	7.665441837	6.377749091	-0.26532161	0.000959226
PSMA7	12.5287449	12.10804	-0.04927655	3.99E-05								DNM3	5.354163265	4.453636364	-0.265677364	0.000231014
UQCC	10.2170898	9.791323636	-0.061408514	3.99E-05								CACNA2D2	5.835111224	4.853054545	-0.265867081	0.000241573
GALNT4	11.29623061	10.71049455	-0.07681635	3.99E-05								KIAA1984	5.911628571	4.915870909	-0.266108597	8.85E-05
CNDP2	11.62282959	12.03464364	0.050232085	3.99E-05								C8orf79	5.772790816	4.79258	-0.268466434	0.000144517
POLDIP3	10.71534184	10.90013455	0.024668068	4.02E-05								F10	5.882237755	4.882016364	-0.268887967	0.000375163
NUDCD1	9.591934694	9.203443636	-0.059648063	4.05E-05								SAMD13	7.356128571	6.096567273	-0.270949547	1.19E-08
CA9	8.397445918	10.11658909	0.268700449	4.05E-05								MYOM3	8.573627551	7.098523636	-0.272386745	5.61E-05
FAM46B	3.948046939	4.908203636	0.314055964	4.05E-05								LOC100133612	4.482035714	3.706958182	-0.273918305	0.000208035
C20orf196	7.141210204	6.55068	-0.12452391	4.12E-05								MUC12	10.42209286	8.595690909	-0.277959503	2.77E-05
DMXL2	8.615766327	9.011890909	0.064850727	4.12E-05								GYG2	8.664380612	7.127990909	-0.281601123	9.84E-10
PLCL2	6.27749898	7.072825455	0.172096769	4.12E-05								DACH1	9.422139796	7.749930909	-0.281871289	1.89E-08
CYB5R3	11.67920204	12.01621636	0.041040987	4.12E-05								TMPRSS13	7.074694898	5.802981818	-0.285873523	0.000214371
EPM2AIP1	8.550792857	7.496790909	-0.189785033	4.19E-05								COL9A3	7.43722551	6.097170909	-0.286624531	0.000297117
CCDC109A	10.33468163	10.74283091	0.055880271	4.19E-05								GSPT2	8.170445918	6.680547273	-0.290448525	1.92E-07
B2M	15.26820102	15.78317273	0.047857158	4.19E-05								KLHL31	4.875281633	3.984647273	-0.291033542	5.38E-06
NDUFAF2	8.291547959	7.899943636	-0.069799105	4.19E-05								NRXN3	6.407384694	5.229585455	-0.293039022	0.000680611
YWHAH	11.77200204	11.98296727	0.025625501	4.22E-05								PLCB4	11.46565306	9.351789091	-0.294004232	2.94E-10
EDNRB	7.435662245	6.688047273	-0.152876194	4.26E-05								C8orf51	4.79467449	3.908252727	-0.294909112	2.31E-06
ARL5A	10.11573061	9.833701818	-0.040794008	4.26E-05								CYP39A1	7.918092857	6.445347273	-0.296894894	8.09E-13
TXNIP	12.46076633	13.20357273	0.083535563	4.26E-05								FGF13	4.950461224	4.020532727	-0.300176271	0.000547828
CTCFL	4.633067347	4.255712727	-0.122566886	4.26E-05								PRAP1	10.40287857	8.44306	-0.301144919	7.98E-06
CBLN3	4.839891837	5.343072727	0.142694848	4.26E-05								DPEP1	11.36151122	9.219703636	-0.301362463	1.53E-06
CUX1	11.49897245	11.16328727	-0.042743025	4.26E-05								RBP1	7.824496939	6.346038182	-0.302141798	8.12E-06
GBP1	9.411645918	10.22928909	0.120186935	4.33E-05								QPRT	9.924032653	8.029470909	-0.305621556	1.22E-07
PARP4	12.15166735	11.76367091	-0.046815951	4.33E-05								SHROOM2	7.925689796	6.404049091	-0.307552136	7.85E-07
SUSD3	6.66204898	5.580152727	-0.255661352	4.33E-05								LOC221442	4.891884694	3.944734545	-0.310462179	0.000176216
PRRG2	7.712484694	7.390334545	-0.061556047	4.33E-05								SPIN3	7.839991837	6.321965455	-0.310479	2.04E-07
BMS1	10.46861327	10.72475636	0.034874527	4.36E-05								ZNF606	6.269238776	5.038558182	-0.315279323	1.61E-05
NDC80	8.229269388	8.647632727	0.071540901	4.40E-05								GHR	5.238892857	4.210305455	-0.315337054	0.000238004
AKAP1	12.14930306	11.84797273	-0.036233332	4.40E-05								PTPRO	9.813314286	7.880872727	-0.316385063	4.25E-06
ZNF704	7.177856122	6.337523636	-0.179633782	4.40E-05								SDR42E1	6.858703061	5.498618182	-0.318866687	7.03E-05
TGFB1	8.906926531	9.692463636	0.121935723	4.40E-05								NAALADL2	7.604978571	6.094945455	-0.319330873	3.38E-11
AMIGO3	6.060676531	6.636543636	0.130953225	4.43E-05								KHDRBS3	8.163294898	6.516689091	-0.325012409	1.15E-09
SLC37A4	10.0778102	9.747281818	-0.048110329	4.47E-05								MEP1A	10.60002041	8.453565455	-0.326435183	1.16E-09
MPI	9.014958163	9.463025455	0.06998071	4.55E-05								ABCC6P2	5.691410204	4.535258182	-0.327601482	3.74E-07
ZNF273	6.917842857	6.538094545	-0.081452003	4.55E-05								ZNF470	6.679197959	5.312334545	-0.33032887	7.19E-07
SLC38A10	11.25885102	11.56343818	0.038510815	4.55E-05								GAS2	5.070026531	4.029150909	-0.331517455	4.89E-05
AHNAK	12.95616837	13.62230182	0.072331381	4.62E-05								SGK2	8.551944898	6.783876364	-0.334142681	1.70E-10
SEC14L2	7.346835714	7.984134545	0.120013018	4.62E-05								LRRC19	8.668294898	6.850796364	-0.339476533	1.51E-09
CKAP4	11.32804286	11.79963636	0.058843771	4.62E-05								SLC39A5	10.37862857	8.194845455	-0.340827172	8.18E-08
RHOV	6.45747551	7.479685455	0.212007334	4.62E-05								ZFP28	5.38512449	4.242047273	-0.344218998	3.61E-05
CD14	9.177938776	10.07356727	0.134332576	4.62E-05								HUNK	9.414544898	7.414276364	-0.344585464	6.35E-08
APOLD1	9.558273469	8.428169091	-0.181530786	4.70E-05								GPR113	3.149528571	2.475483636	-0.347425486	0.000118242
WDR12	9.750615306	9.447365455	-0.045581195	4.70E-05								TMEM150C	6.251128571	4.905372727	-0.349753914	5.38E-06
UGP2	11.00015714	10.74443091	-0.033935063	4.77E-05								C13orf18	10.66021939	8.333343636	-0.355269751	1.39E-11
TTC12	8.050465306	7.686261818	-0.066790052	4.77E-05								COL4A5	5.563903061	4.333694545	-0.360499814	0.000409085
AK7	4.731219388	5.563267273	0.233720357	4.77E-05								C8orf77	3.554946939	2.766692727	-0.361665601	8.42E-06
ZNF254	8.017823469	7.324194545	-0.130540541	4.77E-05								C18orf18	6.349102041	4.938076364	-0.362603418	1.01E-05
METRN	6.712810204	7.623596364	0.183554884	4.77E-05								SLC3A1	8.157756122	6.332858182	-0.365315606	3.23E-06
DNAH2	5.543021429	6.753394545	0.28494026	4.77E-05								ZNF737	7.0077	5.42324	-0.369785998	5.15E-07
OLA1	11.48382857	11.15598364	-0.041785976	4.85E-05								WNT11	7.397492857	5.689776364	-0.37866445	8.42E-06
HEXA	10.52472143	10.91563818	0.052614432	4.85E-05								PARK2	4.581041837	3.509970909	-0.384216665	1.00E-06
LEFTY1	10.02893367	7.409843636	-0.436653216	4.85E-05								C8orf45	5.238605102	4.010110909	-0.385540574	1.35E-07
FLJ33630	9.120394898	8.748085455	-0.060128979	4.85E-05								VAV3	10.92788878	8.360556364	-0.386343848	3.26E-13
CC2D1A	10.88561837	10.51988545	-0.049304367	4.85E-05								AIFM3	9.029314286	6.881621818	-0.391867819	1.25E-09
GAS2	5.070026531	4.029150909	-0.331517455	4.89E-05								MYH7B	4.957157143	3.775581818	-0.392814012	0.00061732
ZAK	11.15595	10.63195455	-0.069406532	4.93E-05								SNCAIP	6.165358163	4.686690909	-0.395615056	3.20E-06
C11orf1	8.523205102	8.040081818	-0.084185867	4.93E-05								ERP27	6.264107143	4.75834	-0.396650528	1.87E-05
STX16	11.04996837	10.54692182	-0.067220238	4.93E-05								CXCL14	11.30505816	8.584530909	-0.397157207	1.40E-10
KIF5B	12.81838776	12.45691455	-0.041268046	4.93E-05								ACE2	9.563702041	7.249603636	-0.399667064	2.72E-08
IRF1	10.70832857	11.42670364	0.093675964	5.01E-05								PTPRD	9.351733673	7.087563636	-0.399944061	4.10E-09
INPP5J	8.158473469	7.562132727	-0.109506064	5.01E-05								POU5F1B	7.046465306	5.313918182	-0.40712373	8.54E-08
RASGRP1	5.266241837	6.117732727	0.216223305	5.01E-05								SULT1B1	7.42667551	5.591210909	-0.409555778	5.09E-11
POLR2K	9.980560204	9.579732727	-0.05913539	5.14E-05								FAM23A	6.825334694	5.131003636	-0.411658745	4.35E-07
CUL3	10.75404388	10.56507273	-0.025576565	5.18E-05								NCKAP5	5.489906122	4.102716364	-0.420202061	1.88E-06
FKTN	9.200983673	8.864143636	-0.053806848	5.18E-05								MYEF2	6.81935102	5.062843636	-0.42968652	0.000112858
ATIC	11.60871429	11.32446	-0.035765939	5.18E-05								LCN12	5.188760204	3.84486	-0.432458797	1.70E-07
VIPR1	9.125560204	8.197212727	-0.154779688	5.18E-05								PMFBP1	5.730228571	4.245327273	-0.432716912	2.55E-07
MARS2	9.093683673	8.763083636	-0.053426192	5.18E-05								CDHR1	10.31091633	7.633374545	-0.433779663	5.68E-06
ARMC2	5.538026531	4.876154545	-0.183628113	5.18E-05								LEFTY1	10.02893367	7.409843636	-0.436653216	4.85E-05
TMX1	10.16828163	10.45326727	0.039878047	5.26E-05								C20orf165	3.708758163	2.73004	-0.442014108	1.61E-05
MYLIP	9.295317347	8.932045455	-0.057513527	5.26E-05								NKD1	9.211217347	6.754232727	-0.447599944	7.21E-10
ATP1B3	11.90101837	11.60678	-0.03611724	5.26E-05								REEP1	6.357358163	4.627030909	-0.458340634	3.52E-07
PDLIM7	9.363915306	9.975649091	0.091298831	5.26E-05								TMEM63C	6.846323469	4.963023636	-0.464110132	2.18E-06
RAB22A	10.55760204	10.23742727	-0.044428988	5.31E-05								D4S234E	5.733305102	4.142270909	-0.468945145	2.35E-07
GSPT1	12.06435	11.82748909	-0.028606358	5.35E-05								EREG	9.361293878	6.76128	-0.469411553	2.00E-07
PIAS1	8.128612245	8.40714	0.048606028	5.35E-05								CTTNBP2	7.900097959	5.677696364	-0.476564845	1.27E-08
APIP	9.269664286	8.723881818	-0.087546864	5.35E-05								SLC1A7	5.400295918	3.836014545	-0.493430274	1.91E-05
SLAMF8	7.255589796	8.347650909	0.202277376	5.35E-05								GNG4	8.358768367	5.897854545	-0.50310014	1.69E-05
NCF2	7.009436735	8.063589091	0.202123606	5.35E-05								SLC19A3	6.929080612	4.881783636	-0.505255585	6.65E-07
SOX13	9.365739796	9.842661818	0.071655569	5.35E-05								TRPM6	5.91495	4.124056364	-0.520301923	1.87E-05
TMEM45A	6.1603	7.090570909	0.202901183	5.44E-05								LRRC36	5.562506122	3.799507273	-0.54992268	7.21E-08
MAP1D	6.444564286	6.027898182	-0.096427774	5.48E-05
PCGF2	8.665872449	9.153134545	0.078920885	5.52E-05
RHOT1	9.507533673	9.227412727	-0.043144956	5.52E-05
TAB3	9.564468367	9.192823636	-0.057176717	5.57E-05
DHX35	8.741407143	8.327994545	-0.069896412	5.57E-05
DYRK3	5.478737755	6.116776364	0.158927981	5.61E-05
MYOM3	8.573627551	7.098523636	-0.272386745	5.61E-05
STX19	7.047561224	6.378534545	-0.1438991	5.61E-05
DNAJC1	9.230730612	9.511103636	0.043167915	5.66E-05
BTN3A1	9.353165306	9.869912727	0.077582642	5.71E-05
CIDEC	3.744953061	5.100852727	0.445790811	5.71E-05
RAD50	10.57068469	10.21747636	-0.049029921	5.71E-05
TRAF3	8.057378571	8.3842	0.057362591	5.71E-05
FMO4	5.606620408	5.024578182	-0.158128911	5.80E-05
TMEM98	10.61175	10.12969273	-0.067072181	5.89E-05
ARL13B	6.981061224	7.345681818	0.073450042	5.99E-05
TCP11L1	6.790710204	7.150274545	0.074436171	5.99E-05
CISH	9.095407143	8.681434545	-0.067204762	5.99E-05
NAA38	9.309526531	8.988076364	-0.050695414	5.99E-05
SGMS2	9.174089796	9.66874	0.075762866	5.99E-05
GRHL1	6.321628571	7.046941818	0.156701031	5.99E-05
GPX2	13.80147857	12.92641636	-0.094500466	6.09E-05
PPA1	12.86494898	12.49588909	-0.041992182	6.19E-05
LDOC1L	9.577980612	9.865972727	0.042739784	6.19E-05
ZCCHC2	8.012031633	8.481918182	0.082222449	6.19E-05
IFIT5	8.369083673	8.837021818	0.078490575	6.29E-05
TUBGCP5	8.030505102	8.334603636	0.053622858	6.29E-05
ZNF74	8.544380612	8.229910909	-0.054099101	6.29E-05
PI4K2A	9.175233673	9.483809091	0.047721721	6.29E-05
ACTL6A	10.75759694	10.49457273	-0.03571241	6.29E-05
ANKFY1	10.0299449	10.38426364	0.050085236	6.34E-05
PUS7	9.59515102	9.18264	-0.063396527	6.39E-05
OSCAR	5.214585714	6.165747273	0.241723117	6.39E-05
C21orf67	4.029140816	4.64898	0.206441992	6.39E-05
SMYD2	9.706633673	9.402181818	-0.045975466	6.44E-05
PLK2	8.540042857	9.361141818	0.132441202	6.49E-05
PNMA2	5.43199898	6.752605455	0.313961057	6.49E-05
BATF	5.774780612	6.631698182	0.199612211	6.49E-05
C1orf69	7.922962245	8.290272727	0.065379636	6.49E-05
SLC1A3	5.160854082	6.361969091	0.301863522	6.49E-05
FCGR1B	4.473037755	5.504852727	0.299449032	6.49E-05
ALDH4A1	9.865514286	9.214025455	-0.098562677	6.49E-05
MMP24	8.2728	7.784952727	-0.087687426	6.54E-05
GCLC	10.07548061	9.822465455	-0.036691565	6.60E-05
STC1	7.564207143	8.486218182	0.1659329	6.60E-05
PHF23	9.305062245	9.633052727	0.049977261	6.60E-05
CAT	11.02217755	10.64850545	-0.049758314	6.60E-05
PSMG1	10.1117449	9.640667273	-0.068827062	6.60E-05
RPL22	12.97331327	12.66064182	-0.035196435	6.60E-05
BCS1L	9.08632449	8.781187273	-0.049280813	6.65E-05
HPS5	8.426842857	8.717996364	0.04900438	6.70E-05
C16orf63	9.892858163	9.610021818	-0.041847686	6.70E-05
MEMO1	9.070746939	8.739218182	-0.053717135	6.76E-05
MCTS1	10.26487143	9.936443636	-0.046914065	6.76E-05
NCBP1	10.56838265	10.3568	-0.029176295	6.81E-05
TTC30A	7.103136735	6.475867273	-0.13338284	6.81E-05
ANO10	9.652991837	9.275621818	-0.057532159	6.81E-05
WWP1	10.59171735	10.22289818	-0.051132271	6.81E-05
TES	11.28549694	10.99350364	-0.037818699	6.87E-05
SLC4A5	7.58487449	8.002334545	0.077295635	6.92E-05
RAE1	10.30678163	9.904074545	-0.057499833	6.92E-05
TIA1	10.3656102	10.03433455	-0.046860104	6.92E-05
SAPS1	11.18751429	11.45487818	0.034072592	6.98E-05
SDR42E1	6.858703061	5.498618182	-0.318866687	7.03E-05
IL2RB	7.330109184	8.247518182	0.170125365	7.03E-05
TFDP2	8.362288776	8.018536364	-0.060558942	7.03E-05
CRYL1	10.63113163	10.13157091	-0.06943729	7.03E-05
RTN4R	6.851877551	7.41742	0.114418092	7.09E-05
DLST	11.13244898	11.47626909	0.043882701	7.09E-05
BCL9L	10.26564694	10.70185455	0.060036277	7.14E-05
LOC388796	9.62894898	9.049545455	-0.089533004	7.14E-05
C1orf21	9.378687755	9.93054	0.082486092	7.14E-05
RANGAP1	11.46423061	11.70834364	0.030397458	7.14E-05
FAM40B	6.629394898	7.386147273	0.155944835	7.14E-05
CSK	10.85734694	11.13972	0.037041356	7.14E-05
PLEKHA2	10.32940408	9.920878182	-0.058217289	7.14E-05
C2orf18	10.00787959	10.28402	0.039267984	7.20E-05
FAM36A	9.972327551	9.668447273	-0.044646055	7.26E-05
ZNF302	8.335410204	7.952	-0.067935442	7.26E-05
CAMTA2	9.606433673	9.9831	0.055486939	7.26E-05
ACRBP	4.756331633	5.550649091	0.22280718	7.26E-05
TRABD	10.13239898	10.54196909	0.057168575	7.32E-05
UTP23	8.967967347	8.6031	-0.059924418	7.38E-05
ZNF91	8.83700102	8.433574545	-0.067412608	7.38E-05
ZNF202	8.276161224	7.982358182	-0.052146734	7.38E-05
FBXL17	8.923337755	8.609754545	-0.051611339	7.38E-05
ZNF799	7.703377551	7.385087273	-0.060876165	7.38E-05
SDF2L1	9.082796939	9.499052727	0.064647024	7.38E-05
TMOD3	10.57622959	10.84697818	0.036467783	7.49E-05
C1GALT1C1	9.962138776	9.630570909	-0.048834183	7.49E-05
KLHL23	8.435442857	7.961438182	-0.083434744	7.49E-05
PPAPDC2	8.792730612	8.465481818	-0.054719086	7.55E-05
SAR1A	10.78836633	10.97449091	0.024677602	7.62E-05
GPS2	9.495270408	9.757110909	0.039244941	7.62E-05
EMP3	7.747603061	8.496385455	0.133099177	7.62E-05
FAM60A	11.49235102	11.11827273	-0.047741288	7.62E-05
CIB1	11.32456429	11.74487818	0.052576206	7.74E-05
ZNF350	6.946635714	6.006407273	-0.209812141	7.74E-05
MAMLD1	5.09642551	6.087294545	0.256315439	7.74E-05
COMMD10	8.852259184	8.486010909	-0.060959159	7.74E-05
ZNF696	8.031323469	7.66586	-0.067190096	7.74E-05
PMPCB	10.81039184	10.53386545	-0.037383879	7.80E-05
TAP1	12.01854388	12.65990545	0.075004516	7.92E-05
C6orf64	9.084868367	8.790183636	-0.047572306	7.99E-05
BCL2L11	8.654760204	9.088318182	0.070519497	7.99E-05
PPFIBP1	9.463357143	9.853676364	0.058310015	7.99E-05
LLGL1	8.975223469	9.341314545	0.057677725	7.99E-05
ARPP19	11.19259898	11.46639636	0.034866979	7.99E-05
HLA-DRA	12.09218673	13.17968909	0.124241174	8.05E-05
TYW1	9.36302449	9.107536364	-0.039913781	8.11E-05
ID3	10.4607102	9.751414545	-0.101297386	8.11E-05
GPR137	8.260807143	8.548689091	0.049420454	8.11E-05
MCM5	10.50603469	10.85605273	0.047281379	8.11E-05
FAM172A	8.447283673	8.101356364	-0.06032403	8.24E-05
DTX3L	10.8966	11.21998	0.042192054	8.24E-05
MORC4	9.442762245	10.00884182	0.08399419	8.24E-05
GTPBP10	8.867940816	8.550621818	-0.052569802	8.24E-05
ELAC2	10.45433163	10.73051818	0.037618916	8.31E-05
EXOC1	9.963529592	9.682678182	-0.041250764	8.38E-05
NCK2	10.43102755	10.11817818	-0.043931733	8.38E-05
HLA-DRB5	8.655321429	10.0425	0.214459159	8.38E-05
MBTD1	9.044121429	8.707650909	-0.054696791	8.38E-05
ATL3	8.30305	8.740798182	0.074123642	8.51E-05
PPP2R4	11.63807041	11.85698545	0.026885383	8.51E-05
DOCK3	3.054457143	3.763576364	0.301188246	8.51E-05
C5	5.534147959	6.3377	0.195598154	8.58E-05
DMD	7.558837755	6.470934545	-0.224190339	8.64E-05
PAFAH1B1	10.92413061	11.18092364	0.033520903	8.78E-05
ITGA3	10.9091398	11.49222	0.075120169	8.78E-05
CTSL1	9.588442857	10.38733818	0.115457554	8.78E-05
MYOF	10.99561837	11.59443273	0.076503496	8.78E-05
SPON1	8.068104082	9.434503636	0.225716922	8.78E-05
KIAA1984	5.911628571	4.915870909	-0.266108597	8.85E-05
TICAM1	9.412767347	9.735923636	0.048698916	8.85E-05
SIX5	8.259620408	8.679427273	0.071524367	8.92E-05
C11orf67	7.635497959	7.289436364	-0.066914981	8.92E-05
PNPLA2	10.41401122	10.75467091	0.046437512	8.92E-05
UFM1	10.99281939	10.70291273	-0.03855798	9.06E-05
MIOS	9.322788776	9.071094545	-0.039484939	9.06E-05
RINT1	9.015634694	8.759861818	-0.041520948	9.06E-05
CCDC87	2.544537755	3.061250909	0.266717699	9.06E-05
ITGAM	6.069218367	7.359621818	0.278120905	9.06E-05
CCDC7	5.309443878	4.998238182	-0.087141106	9.06E-05
CD276	10.73720306	11.08136	0.045516718	9.06E-05
LSM14B	10.5364449	10.20747818	-0.045761685	9.06E-05
C8orf4	9.896358163	9.084025455	-0.123565966	9.06E-05
MAP2K3	10.62310408	10.96484	0.045679376	9.06E-05
MYO1E	10.85923673	11.20769455	0.045566838	9.14E-05
PLCG1	10.7910551	10.26342364	-0.072323872	9.21E-05
PTGFRN	11.16331429	11.46703273	0.038726706	9.21E-05
UBL3	10.24368878	9.887487273	-0.051059489	9.21E-05
PIGS	10.12361531	10.36163091	0.033526508	9.28E-05
C22orf46	7.944465306	8.321303636	0.066859439	9.28E-05
GCLM	8.471378571	8.193581818	-0.0481025	9.28E-05
PLD2	8.689414286	9.063770909	0.060852462	9.35E-05
CAPN7	9.328162245	9.115590909	-0.033256701	9.43E-05
MTHFR	8.937742857	9.367758182	0.067793296	9.50E-05
ANXA2	13.84363061	14.30983636	0.047784823	9.50E-05
DDX58	8.221291837	8.747378182	0.089485561	9.50E-05
SYT17	5.158858163	6.054416364	0.230936111	9.50E-05
NLRP3	4.868539796	5.68464	0.223579854	9.50E-05
CAMTA1	8.896237755	8.599105455	-0.049008758	9.58E-05
ZNF558	8.36805	7.832612727	-0.095397844	9.58E-05
FGFR4	11.03689898	10.21890364	-0.111094456	9.58E-05
CMAS	10.66287551	10.31761273	-0.047487348	9.65E-05
ORC2L	9.232928571	8.945565455	-0.045615647	9.65E-05
LOC728758	5.528611224	5.162072727	-0.098966657	9.65E-05
B3GNT3	11.56759592	11.17677273	-0.049585389	9.65E-05
RAVER2	9.83494898	9.471754545	-0.054285873	9.65E-05
TRIM2	11.97843878	11.44377091	-0.065877363	9.73E-05
ZNF345	5.528202041	4.651825455	-0.249013378	9.81E-05
IL1R2	6.422622449	7.52188	0.2279308	9.88E-05
C14orf101	9.025083673	8.724810909	-0.048816443	9.96E-05
LARS2	10.06126429	9.739792727	-0.046848628	0.000101173
METTL2B	8.598440816	8.295974545	-0.051663607	0.000101175
VANGL2	8.245211224	7.006896364	-0.234780895	0.000101175
DNAJC15	10.7944102	10.24797091	-0.074946133	0.000101175
ANKRD43	8.226054082	7.3991	-0.15285076	0.000101175
LOC100131691	4.32965102	4.941407273	0.190671223	0.000101175
PCSK5	5.659393878	6.627949091	0.227914973	0.000102769
HAGHL	6.224829592	7.153356364	0.200585972	0.000102771
SGCB	9.454303061	9.887965455	0.064702591	0.000102771
GEMIN4	9.714365306	10.10678545	0.057132565	0.000103576
RYK	10.24061122	10.01444364	-0.032219554	0.000104386
NMI	9.172496939	9.5938	0.064787846	0.000104388
MUL1	9.313590816	9.538707273	0.034456259	0.000104389
GPR125	10.13953061	9.809312727	-0.047766902	0.000104391
TMSL3	15.50215306	15.08793636	-0.039073106	0.000104391
BBS10	7.751652041	7.282821818	-0.090006263	0.000104391
MIPEP	9.830761224	9.459547273	-0.055531994	0.000104391
TACC3	10.30449082	10.66842182	0.050073556	0.000105208
MOBKL3	10.00567857	9.765601818	-0.035038152	0.000105208
DPH5	8.916378571	8.593105455	-0.053278272	0.000106033
EIF2B3	8.91034898	8.624174545	-0.04709556	0.000106035
CLCN5	9.101720408	8.563469091	-0.087943914	0.000106035
ANAPC2	9.242334694	9.465872727	0.03447819	0.000106035
FOXP1	9.975583673	10.42894545	0.064120123	0.000106035
FAM107B	9.672841837	10.10592909	0.063190248	0.000106035
FASTKD1	9.21245102	8.900850909	-0.049641782	0.000106035
TNRC6B	9.125168367	9.465814545	0.052875479	0.000107702
ZNF238	10.11843061	9.717949091	-0.058261763	0.000107703
PPIB	13.15450918	13.51922727	0.039455273	0.000107703
APOBEC3D	5.563017347	6.324136364	0.185000872	0.000107703
ZNF782	5.989823469	5.552756364	-0.109309388	0.000107703
CXCR4	8.865153061	9.732847273	0.134716376	0.000107703
MYO1G	6.245835714	7.149263636	0.194900032	0.000109396
PIGZ	8.810856122	7.809769091	-0.174002315	0.000109396
ZNF572	6.143555102	5.583630909	-0.137870165	0.000111113
PPM1M	7.423587755	7.934343636	0.095994285	0.000111114
KLHDC7B	3.955812245	4.905450909	0.310411802	0.000111114
RAP2B	9.254116327	9.570543636	0.048505643	0.000112857
MYEF2	6.81935102	5.062843636	-0.42968652	0.000112858
PDIA3	13.39128163	13.73662182	0.03673321	0.000112858
C1orf112	7.966577551	7.627585455	-0.062733636	0.000112858
MBD1	9.555491837	9.820585455	0.0394789	0.000113737
SUPT16H	11.49885204	11.77659636	0.034432796	0.000113738
DBN1	9.461811224	10.19170545	0.107207206	0.000114628
C9orf123	10.26455612	9.841412727	-0.060733908	0.000114628
STEAP4	5.377570408	6.338790909	0.237253171	0.000114628
LRRC37A3	6.753196939	6.064370909	-0.155212636	0.000114628
SPINK1	10.7119	9.439816364	-0.182383698	0.000114628
PHF20	10.1682102	9.80002	-0.053209162	0.000116419
NUMBL	7.632482653	8.115356364	0.088502043	0.000116422
UBAC2	11.18122551	10.88890727	-0.038219139	0.000116423
RAG1AP1	9.749031633	10.18219273	0.062717449	0.000116423
ANXA2P2	12.35752245	12.79988364	0.050741167	0.000116423
PITPNC1	8.001214286	8.543812727	0.094661061	0.000117326
GPR113	3.149528571	2.475483636	-0.347425486	0.000118242
PDIA5	9.51367551	9.816236364	0.045167169	0.000118244
PREPL	10.35286939	10.12076182	-0.032712789	0.000118244
ZNF251	8.329453061	7.88396	-0.07930131	0.000118244
C19orf12	8.702267347	8.475692727	-0.038060053	0.000118245
AHNAK2	8.22652551	9.417121818	0.195002958	0.000118245
SLC35B3	9.392443878	9.125423636	-0.041609055	0.000119165
VPS54	9.493587755	9.273203636	-0.033885568	0.000119165
PGPEP1	10.17559592	9.797101818	-0.054686347	0.000120093
ANP32A	11.45526327	11.67569455	0.027497758	0.000120093
APOBEC3G	6.425833673	7.312445455	0.18647032	0.000120094
IKBIP	7.706781633	8.186681818	0.087150311	0.000120094
SAP18	11.73390612	11.42344909	-0.038685044	0.000121967
CEP76	7.211295918	7.578987273	0.071746539	0.000121971
POLG	10.09152653	10.41208909	0.045115136	0.000121971
RAP2A	10.19407449	9.860087273	-0.048058479	0.000123874
SP110	8.186596939	8.598272727	0.070783005	0.000123874
DOK3	6.234006122	6.987734545	0.164665231	0.000123874
IL22RA1	9.991508163	9.403974545	-0.087431827	0.000123874
C10orf41	5.388094898	4.700336364	-0.197011258	0.000124834
SOX4	11.74972653	11.31506545	-0.054382249	0.000124834
ZNF419	6.36855102	5.632745455	-0.177126889	0.000125805
MAP7	11.26424898	10.95544	-0.0401037	0.000125805
ZC4H2	7.59112449	6.844501818	-0.149368073	0.000125805
ABTB1	8.567362245	9.026925455	0.075383604	0.000125805
DDX60	8.989384694	9.604638182	0.095508897	0.000125806
COTL1	11.14768367	11.63880727	0.06219925	0.000125806
CUL4A	11.49094082	11.19010364	-0.038273525	0.000125806
SELPLG	7.560140816	8.328707273	0.139679481	0.000125806
C2orf63	5.561666327	4.986794545	-0.157404427	0.000127766
TFAM	9.802152041	9.397336364	-0.060846636	0.000127766
CEP170	8.246102041	8.808470909	0.095179285	0.000127766
C8orf44	4.959945918	4.505292727	-0.138703543	0.000129755
TMEM180	7.68007551	8.060154545	0.069687006	0.000130759
ST6GAL1	11.3665898	10.57084364	-0.104708962	0.000131772
ZNF252	9.197587755	8.894616364	-0.048323155	0.000131772
DAGLA	9.13802449	8.597127273	-0.088027645	0.000131773
PDCD5	10.33242245	9.995176364	-0.047874607	0.000131773
CHKA	9.25049898	8.83708	-0.065961443	0.000131773
SH3D19	11.53631327	11.18394364	-0.044753251	0.000132792
TM9SF2	12.51863469	12.19681273	-0.037573036	0.000133816
RARRES1	7.831627551	9.004310909	0.201303716	0.000133819
SLC2A6	5.942262245	6.640221818	0.16021916	0.000133819
EIF5A	13.1037602	13.48934182	0.041839096	0.000133821
MEST	10.86024694	10.45836909	-0.054399016	0.000133821
ZNF441	6.780131633	6.401389091	-0.082928281	0.000133821
C12orf23	9.441679592	9.875636364	0.06483019	0.000135897
PGBD3	5.862191837	6.09458	0.056086623	0.000135899
LAP3	11.0094	11.43564182	0.054801493	0.000135899
LTV1	9.778708163	9.520761818	-0.03856687	0.000135899
NFE2L2	11.29594388	11.07584182	-0.028388471	0.000136947
TSPAN4	7.672861224	8.384018182	0.127877184	0.000138007
RABGAP1L	7.859237755	8.129278182	0.048737861	0.000139069
SPATA2	9.904527551	9.539234545	-0.054214655	0.000139069
ZNF461	5.496004082	4.723118182	-0.218643441	0.00013907
LRRC8D	9.903296939	9.660309091	-0.035839547	0.00013907
IL17RA	8.144720408	8.474329091	0.05723398	0.000140144
MTERFD1	8.772	8.449016364	-0.05412242	0.000140145
FADS1	8.155377551	8.906136364	0.127048034	0.000140145
NRP1	9.058708163	9.811	0.115094866	0.000140145
CSF1	7.59360102	8.303163636	0.128876931	0.000140145
CYTH4	6.665807143	7.561858182	0.181961215	0.000142314
PLBD2	9.058693878	9.441516364	0.059715532	0.000142315
MPP1	9.068592857	8.168705455	-0.150771246	0.000142315
TAF9	10.65112755	10.37520727	-0.037866007	0.00014341
PLA2G12A	9.719963265	9.448158182	-0.040917743	0.00014341
TTC30B	7.023988776	6.627734545	-0.083774719	0.000144515
LFNG	11.16457347	10.6143	-0.072918905	0.000144515
LPIN2	9.894840816	10.25053636	0.050950998	0.000144515
C8orf79	5.772790816	4.79258	-0.268466434	0.000144517
SEPP1	11.52901224	10.75849636	-0.099792457	0.000144517
C17orf81	8.91712551	9.293190909	0.059595322	0.000144517
FUK	9.581017347	9.227781818	-0.054194961	0.000145626
SMARCC1	12.04718061	11.79154	-0.030943404	0.000146749
C5orf28	8.354758163	8.051625455	-0.053318006	0.000146749
RASA3	8.435012245	9.121854545	0.112937003	0.000146751
PRSS12	7.066794898	7.757067273	0.134455276	0.000146751
RFXAP	7.346016327	6.953594545	-0.079203155	0.000146751
PUS7L	8.014332653	7.639427273	-0.06911791	0.000147878
EIF5AL1	10.9571398	11.33082909	0.048382176	0.000149015
VPS37D	4.0221	4.846532727	0.269004042	0.000149017
RNF144B	6.676904082	7.254827273	0.119761951	0.000149017
NCOA5	10.35176531	10.07801818	-0.03866485	0.000151312
OVOL1	9.863469388	9.311250909	-0.083120193	0.000151312
CYTH1	9.566281633	9.878101818	0.046275574	0.000151314
FCGRT	11.99691224	11.38515273	-0.075509489	0.000151316
EDEM1	10.06336939	10.36459455	0.042550256	0.000151316
C3orf21	8.087993878	8.363736364	0.048365682	0.000151316
CX3CL1	8.470639796	9.306514545	0.135770012	0.000151316
TXNL4A	9.472085714	9.754638182	0.042406225	0.000152474
SCYL1	10.54653878	10.76619636	0.029739039	0.000156008
FAM10A4	8.356092857	8.139127273	-0.037954416	0.000156014
PPP2R2D	8.812091837	8.99482	0.029609881	0.000158412
HDAC2	11.52639694	11.27113818	-0.032308399	0.000158412
FHL3	7.664472449	8.304434545	0.115695444	0.000158414
ENPP4	9.355454082	9.028941818	-0.051250763	0.000158414
WDR81	9.199868367	9.584614545	0.059107195	0.000159626
ITPRIPL2	10.29070816	10.60610364	0.043552485	0.000160844
ZBTB25	5.860391837	6.210387273	0.083686107	0.000160848
NCF1	5.060428571	6.174689091	0.287106923	0.00016085
RNF4	10.37420408	10.55471636	0.024887154	0.00016085
JKAMP	9.224812245	9.492367273	0.041248374	0.00016085
IRAK1BP1	5.695755102	5.210092727	-0.128578067	0.00016085
SRPX	5.54297449	6.420701818	0.212070633	0.00016085
ST6GALNAC4	8.625385714	9.198845455	0.092863827	0.00016085
RGS5	10.25995918	9.593443636	-0.096904312	0.000162078
ITFG2	8.94354898	8.614032727	-0.054158631	0.000162078
PCNX	9.496216327	9.817950909	0.048069153	0.00016332
LAMB2	10.42034796	10.99009455	0.076800344	0.00016332
ASXL1	10.72702857	10.33964364	-0.053064036	0.00016332
TNFAIP8	7.87879898	8.363827273	0.086187542	0.00016332
CKB	12.19494286	10.99557273	-0.149360246	0.00016332
EPCAM	14.61854898	14.28084	-0.033719277	0.00016332
SS18L1	8.93069898	8.517972727	-0.068262985	0.00016332
GBP5	6.678311224	7.972470909	0.2555436	0.00016332
UBR5	11.01039898	10.64068182	-0.049276152	0.000165824
MRI1	8.937621429	8.559147273	-0.062423866	0.000165826
C12orf57	9.738867347	10.29111818	0.079573848	0.000165826
SPP1	9.317844898	10.94954364	0.23280252	0.000167088
CALR	14.32330918	14.60336364	0.027935864	0.000168366
WDHD1	8.153183673	8.525916364	0.064491387	0.000168366
PAK1IP1	9.129963265	8.820365455	-0.049770623	0.000168368
HK3	5.314388776	6.56852	0.305664571	0.000168368
HAVCR2	6.527916327	7.48508	0.197395171	0.000168368
C18orf8	8.373757143	8.69122	0.053683627	0.000169651
SMAD4	9.83235102	10.18164	0.050361634	0.000169651
ARV1	8.481196939	8.060196364	-0.073452898	0.000170945
PDIA3P	11.48591939	11.81452545	0.040695341	0.000170947
PILRA	5.36577551	6.458483636	0.267408782	0.000170947
TNIP2	9.663514286	9.868521818	0.03028606	0.000173558
ARL4C	8.700884694	9.573312727	0.137856138	0.000173561
RRN3P1	6.391206122	5.644369091	-0.179275886	0.000173563
OXCT1	8.705266327	9.340938182	0.101679022	0.000173563
ZMYM5	8.091290816	7.754687273	-0.061301274	0.000173563
B3GNT8	8.759522449	8.072047273	-0.117917596	0.000174883
CROT	8.078560204	7.658985455	-0.076944894	0.000174883
RNMT	9.433420408	9.687496364	0.0383429	0.000174883
PMEPA1	11.62695918	10.88318909	-0.095372466	0.000176216
NAAA	9.086943878	8.627741818	-0.074812164	0.000176216
LOC221442	4.891884694	3.944734545	-0.310462179	0.000176216
MRPL13	10.17119898	9.784774545	-0.055879239	0.000176216
KREMEN2	4.168066327	5.082156364	0.286062528	0.000176216
PLXND1	9.911786735	10.57036727	0.092808453	0.000176216
DPYD	6.104695918	7.187905455	0.235651998	0.000177555
ZSCAN21	7.404704082	7.156581818	-0.049171401	0.000178901
ORC3L	8.94839898	8.654761818	-0.048135466	0.000178903
DUS4L	7.49825	7.140894545	-0.070449114	0.000178906
PFN1	13.8038102	14.12625818	0.033312827	0.000178906
RSU1	10.52041122	10.26553818	-0.035381834	0.000178906
ITGAX	7.139720408	8.213149091	0.202067908	0.000178908
ZNF41	8.063273469	7.748483636	-0.057451647	0.000178908
FYN	8.182370408	8.889934545	0.119653949	0.000178908
EIF4EBP3	8.348738776	7.797378182	-0.098569161	0.000178908
AGK	9.35287551	8.978478182	-0.058939051	0.000180266
C1orf216	7.65377449	8.084089091	0.078913827	0.000181636
LOC100272146	6.020514286	5.621292727	-0.098984786	0.000181638
CFB	11.15176837	11.80560909	0.082199976	0.000181638
C19orf28	10.28451429	10.61508727	0.045642572	0.000181638
CH25H	6.137671429	5.241458182	-0.227723188	0.000181638
TGOLN2	13.01007551	12.65321273	-0.040125595	0.000181638
SNW1	10.33912143	10.54003273	0.027765749	0.000181638
TMEM214	11.42543061	11.62370727	0.024821736	0.000184403
SPRY3	5.744880612	5.183649091	-0.148308854	0.000184405
SLC2A9	6.280826531	5.719781818	-0.134994308	0.000184407
MDK	10.77312347	11.45897455	0.089041351	0.000185805
SUGT1L1	5.378483673	4.814529091	-0.159804804	0.000187216
CYP27A1	9.442591837	8.568209091	-0.140189223	0.000187216
SIRT7	8.840645918	9.132852727	0.046913789	0.000187216
SIN3A	10.20156531	10.45334727	0.035174449	0.000190063
IQGAP2	9.404352041	10.04074182	0.09446541	0.000190063
ADAM12	7.436837755	8.634176364	0.215369264	0.000190066
LILRB4	6.521119388	7.766312727	0.252110169	0.000190066
ZNF608	8.057960204	7.40296	-0.122312447	0.000190066
C6orf120	9.495893878	9.229374545	-0.041070929	0.000191498
CABIN1	10.61198673	10.88053455	0.036054659	0.000191501
RPSAP9	5.528673469	5.193307273	-0.090279779	0.000192951
C9orf150	9.421809184	8.972534545	-0.070488541	0.000192953
PPDPF	12.55658367	12.11388	-0.051782972	0.000194414
MGC72080	7.114330612	6.601601818	-0.107911896	0.000195887
GTPBP1	10.4017398	10.64702727	0.033625822	0.000197363
SERPINB8	8.155655102	8.593212727	0.075396844	0.000197366
AKAP13	10.81590306	11.23238909	0.05451069	0.000197366
UPRT	8.065765306	7.682829091	-0.070173767	0.000197366
APOE	9.428516327	10.69292364	0.181553695	0.000198855
JUN	12.55662959	12.01815636	-0.063233675	0.000198857
MAP3K9	6.286928571	6.806772727	0.114615568	0.000198857
MIER3	9.497376531	9.241494545	-0.039402867	0.00019886
FAM158A	7.280111224	7.740105455	0.088392731	0.00019886
GGCT	10.86732551	10.56302545	-0.040973822	0.000200357
TSPAN14	10.93306939	11.15357455	0.02880766	0.00020187
MYO1C	11.95449592	12.29769818	0.040835007	0.000201873
LRRFIP1	11.28729898	11.48274	0.024766643	0.000201875
HADH	11.25251837	10.87356	-0.049423564	0.000201875
RPS21	13.90454592	13.41920182	-0.05125777	0.000201875
RFX5	9.79459898	10.09024545	0.042902939	0.000204933
RNPC3	7.299947959	6.972812727	-0.066145444	0.000204933
KLK10	7.931628571	9.489992727	0.258789862	0.000204933
CDKN2C	7.625709184	8.001901818	0.069471414	0.000204933
STRN3	8.803370408	9.08238	0.045014428	0.000204933
PRR5L	9.646507143	9.103363636	-0.083606948	0.000206476
MBOAT7	10.59602755	10.91206364	0.042400463	0.000208033
RTP4	6.627221429	7.219798182	0.123554386	0.000208033
ARFIP1	10.33540408	10.09300545	-0.034238956	0.000208035
LOC100133612	4.482035714	3.706958182	-0.273918305	0.000208035
LOC283070	8.350816327	7.504650909	-0.15413227	0.0002096
LYRM4	8.836814286	8.460203636	-0.062833975	0.0002096
CSTF1	9.719385714	9.466589091	-0.038020434	0.0002096
NFE2L3	11.57699082	11.18695273	-0.049443199	0.000212768
RIPK1	9.640206122	9.831212727	0.028305397	0.000214369
ALG5	10.13691531	9.804387273	-0.048119326	0.000214369
ZHX2	8.89439898	9.220078182	0.051881862	0.000214371
PLEKHF1	6.288223469	6.85422	0.12434001	0.000214371
DDB2	8.577033673	9.045209091	0.076675068	0.000214371
TMPRSS13	7.074694898	5.802981818	-0.285873523	0.000214371
MANF	10.63563571	10.99572	0.048035806	0.000214371
SEC11A	10.84192959	11.05347091	0.027877919	0.000215981
C11orf95	8.847028571	8.341381818	-0.084906585	0.000217599
C12orf43	7.899010204	8.096581818	0.03564108	0.000217604
LINS1	7.249613265	7.577276364	0.063775332	0.000217604
PER1	8.339140816	8.932185455	0.099114455	0.000217607
LRRCC1	9.242093878	8.878278182	-0.057939831	0.000217607
AHDC1	8.416273469	8.886883636	0.078496015	0.000217607
HDHD1A	9.556939796	8.9801	-0.08981722	0.000217607
PEX13	9.763257143	9.565418182	-0.029534487	0.000219237
PRKD2	10.04938061	10.32558909	0.039117508	0.000219239
HERC4	9.740060204	9.549138182	-0.028560155	0.000220886
RNF213	11.71703469	12.23143091	0.061985685	0.000220886
ARSD	11.03288776	10.54690727	-0.064990441	0.000220888
MGAT1	11.20997959	11.51232545	0.038395631	0.000220888
DDA1	9.624912245	9.838356364	0.031643926	0.000222544
UBR7	9.69685102	9.887841818	0.028139345	0.000224211
MAP3K5	9.240342857	9.601256364	0.055276818	0.000224211
TOMM70A	11.2072551	11.00651273	-0.026075533	0.000224213
ZNF165	6.667327551	7.04864	0.080236318	0.000224216
RHOU	9.306160204	8.858276364	-0.071160015	0.000225892
MARVELD2	9.026633673	8.752069091	-0.044563933	0.000227588
TMEM14B	9.899208163	9.579943636	-0.047295961	0.000227591
CXCL9	8.169809184	9.426367273	0.20639951	0.000227591
MYO15B	11.2147898	10.52698182	-0.091310718	0.000227591
C1QA	9.472265306	10.42017455	0.137598049	0.000227591
USP54	10.64609184	10.29385636	-0.04854036	0.000227591
FBXO3	9.10255	8.879145455	-0.035849925	0.000229288
AGMAT	9.640758163	9.113830909	-0.081089002	0.000231011
TAF7	11.36039388	10.93556909	-0.054984555	0.000231014
SLC12A4	8.721138776	9.194241818	0.076214082	0.000231014
DNM3	5.354163265	4.453636364	-0.265677364	0.000231014
NDUFAF4	8.960341837	8.633996364	-0.053525287	0.00023274
SCAND1	10.20169286	9.79986	-0.057975527	0.000234479
ZNF587	9.836293878	9.420754545	-0.062272223	0.000234482
MAP1S	9.946980612	10.20844364	0.037432362	0.000234482
C19orf2	10.71317143	10.50408182	-0.028435567	0.000234482
EMR2	6.998595918	7.711061818	0.139864021	0.000234482
HLA-DPA1	10.45797449	11.55985273	0.144519562	0.000234484
SRI	11.69059796	11.25001636	-0.055421624	0.000234484
HLA-DPB1	9.839858163	10.89236182	0.146607386	0.000234484
CCDC40	4.611167347	5.214581818	0.177419536	0.000234484
IL34	6.042922449	5.199081818	-0.216989568	0.000234484
CAPN3	6.541019388	5.712347273	-0.195431802	0.000234484
ZNF668	8.083455102	8.2923	0.036800237	0.000236235
SMAD2	10.17872551	10.45279273	0.038331515	0.000238001
BOK	9.111193878	9.662487273	0.0847545	0.000238004
ADAM15	11.65643469	12.03109455	0.045641315	0.000238004
KIAA1683	4.36467449	5.106307273	0.226406291	0.000238004
AOAH	8.157133673	7.044401818	-0.21158509	0.000238004
MATK	4.11022449	5.133270909	0.320661209	0.000238004
GHR	5.238892857	4.210305455	-0.315337054	0.000238004
FAM55C	6.744585714	7.309183636	0.115980452	0.000238004
IL15RA	8.42782449	8.855994545	0.071494063	0.000238004
BRP44	10.57919796	10.23165636	-0.04819054	0.000241567
CMPK2	7.125993878	7.859745455	0.141391346	0.00024157
LOC151009	7.393492857	6.792067273	-0.12240534	0.00024157
FANCG	8.68252551	8.94656	0.043218321	0.00024157
C20orf134	6.979510204	6.494972727	-0.103802329	0.000241573
CACNA2D2	5.835111224	4.853054545	-0.265867081	0.000241573
SEMA4D	9.640864286	9.938394545	0.04385033	0.000241573
C12orf73	7.231317347	6.902469091	-0.067145968	0.000243371
MRPL15	10.62587347	10.28281818	-0.047345725	0.000243374
PSPH	9.038534694	8.554265455	-0.079444928	0.000243374
ZNF469	6.613882653	7.60406	0.201272467	0.000245193
WDR44	8.371376531	8.681472727	0.052474934	0.000245193
IL4I1	6.610080612	7.495285455	0.181315558	0.000245193
PEX11A	7.162970408	6.844849091	-0.065539247	0.000247015
SNX30	9.635929592	9.253910909	-0.058360642	0.000247018
MBLAC2	7.563717347	7.253269091	-0.060464079	0.00024886
DNASE1	6.951147959	6.34522	-0.131581068	0.000248863
HLA-DQA1	8.666938776	9.750956364	0.170021211	0.000248863
SHANK2	8.502427551	7.922892727	-0.101847539	0.000248863
IER3IP1	9.68200102	9.958287273	0.040592388	0.000250711
WDR5B	7.669462245	7.373209091	-0.056832755	0.000250714
SUPT5H	11.45027653	11.64845818	0.024756568	0.000252575
ELMO2	9.717603061	9.379345455	-0.051113257	0.000252581
DEGS1	9.44354898	9.839843636	0.059306249	0.000252584
PRKAR2A	8.719943878	8.30922	-0.069605794	0.000256358
IL21R	5.056205102	6.027485455	0.253501278	0.000256358
CASC4	10.96481633	11.24698727	0.036656953	0.000256358
EFCAB7	6.485785714	6.172854545	-0.071343562	0.000258262
TUFT1	9.908038776	9.529787273	-0.056155504	0.000260185
CLSPN	7.156716327	7.691712727	0.104007085	0.000260185
FXC1	10.09322959	9.857398182	-0.034109067	0.000264065
LOC150786	6.138453061	5.716343636	-0.102782485	0.000264065
NUPL2	9.117431633	8.82668	-0.046756581	0.000264065
PSMC5	11.01069184	11.21528	0.026560518	0.000266016
RNF113A	8.837427551	8.490716364	-0.057740203	0.000266022
PFDN6	9.547240816	9.223221818	-0.049813055	0.000267996
ZNF703	10.49233367	9.987770909	-0.071100958	0.000267999
HMG20B	10.24031735	10.49863091	0.035940778	0.000267999
NEURL1B	10.19303367	9.722670909	-0.068158898	0.000267999
CAPN2	11.88197959	12.33337273	0.053792162	0.000269984
NUDT12	8.285491837	7.46518	-0.150410293	0.000271988
TSPAN33	8.426311224	7.7574	-0.119328008	0.000271988
ANKRD57	9.863423469	9.502078182	-0.053845398	0.000271988
C1orf183	5.143080612	5.703541818	0.149225324	0.000271988
ZNF503	8.843003061	8.061147273	-0.133551209	0.000271988
RPN1	12.84379898	13.04587636	0.022521871	0.000273997
BARX2	5.446182653	6.667761818	0.291957202	0.00027603
COG3	10.14102653	9.86944	-0.039163565	0.000276033
UTP6	9.95937551	9.731132727	-0.033447535	0.00027807
IPO7	12.3001551	12.02546364	-0.03258399	0.000280131
SMEK2	10.94678469	10.76453818	-0.024220755	0.000280131
MGC12982	7.753029592	7.166849091	-0.113421195	0.000280134
SOCS6	9.323758163	9.715461818	0.05937099	0.000280134
RFK	10.27022449	9.935721818	-0.04777103	0.000284289
HSPA6	6.331292857	7.141474545	0.173721858	0.000284293
ZNF407	7.47905	7.826952727	0.065595703	0.000284293
CHP	11.45214898	11.75265273	0.037368085	0.000288498
CD86	6.182835714	7.107081818	0.200988636	0.000288505
PLXNB1	11.35510714	10.93088909	-0.054930568	0.000288505
POLR3C	9.095390816	8.909712727	-0.029756714	0.000288505
FCER1G	7.569759184	8.416374545	0.152951504	0.000288508
CTDSP1	11.34127857	11.50931818	0.021219077	0.000288508
KIAA1147	10.55621939	10.15845273	-0.055412563	0.000288508
TREM2	5.630026531	6.715410909	0.254333959	0.000288508
C7orf68	9.361992857	8.819527273	-0.086114335	0.00029278
SYT13	8.795020408	9.777858182	0.152831555	0.000292783
BEND7	8.589076531	7.905829091	-0.119586259	0.000292783
SLC25A28	8.936685714	9.204869091	0.042657316	0.00029711
RPN2	13.49193776	13.18918182	-0.032742497	0.000297113
SLC35D2	10.16422347	9.870530909	-0.042300409	0.000297117
NPC1	9.418783673	9.756867273	0.050877238	0.000297117
LMBR1	10.2673398	9.996070909	-0.038629396	0.000297117
COL9A3	7.43722551	6.097170909	-0.286624531	0.000297117
ZSCAN12P1	4.935012245	5.489578182	0.153641633	0.000297117
DOK2	6.156228571	7.008323636	0.187022601	0.000297117
LOC100190939	7.213365306	6.772461818	-0.090992133	0.000297117
FERMT1	12.48353163	11.94048	-0.064165302	0.000301507
PDCD1	4.230568367	5.123503636	0.276279215	0.00030151
SHCBP1	8.124567347	8.433050909	0.053763676	0.00030151
CHST12	7.621456122	7.970252727	0.064558812	0.00030151
C5orf35	7.160277551	6.638201818	-0.10922302	0.000305961
PTCD3	10.86325714	10.58736364	-0.037113345	0.000305965
ZBED5	9.569839796	9.32774	-0.036967198	0.000305965
FAM200A	7.334370408	6.856912727	-0.097113968	0.000305965
CTNNBL1	10.38296735	10.03136	-0.049701598	0.000305965
FHIT	5.892459184	5.17856	-0.186318876	0.000305965
ITGB2	9.177187755	10.18453455	0.150256019	0.000305965
RNF32	6.370304082	5.849707273	-0.122997808	0.000305965
EIF2B1	10.01916224	9.86562	-0.022280258	0.000308212
SLC20A1	9.982832653	10.27569273	0.041714508	0.000308212
DHRS11	8.998326531	8.481169091	-0.085393573	0.000310481
APOBEC3F	6.327841837	6.861190909	0.116745469	0.000310481
PARP1	11.71767755	11.96907091	0.030624513	0.000315052
TMEM63A	11.89587857	11.45479273	-0.054510473	0.000315056
EIF1B	9.453461224	9.22256	-0.035675375	0.00031506
CCNK	10.19989796	10.39239818	0.026973894	0.00031506
C21orf59	10.0338898	9.794327273	-0.034862689	0.000317365
ZC3H8	7.836409184	7.47236	-0.068628769	0.000317365
C13orf31	8.523727551	8.152605455	-0.064223283	0.000317369
IKZF5	8.674727551	8.460949091	-0.035998943	0.000319694
RNF219	8.897827551	8.619510909	-0.045847128	0.000319698
KLHL9	9.911873469	9.67016	-0.03561801	0.000319698
CPNE1	11.96249184	11.47786182	-0.059664029	0.000319701
QSOX1	11.90633673	12.57015091	0.078272368	0.000319701
SLC39A4	10.69464082	10.11259273	-0.080735098	0.000319701
HSPC159	8.812523469	8.49754	-0.052509947	0.000319701
HOXD8	5.967846939	6.755521818	0.178856678	0.000319701
ABCC5	9.245066327	8.805063636	-0.070350239	0.000319701
RSPH1	6.099640816	6.825514545	0.162213518	0.000324407
S1PR4	4.697091837	5.477990909	0.221879071	0.000324407
ANKRD10	10.85847653	10.51732545	-0.046053829	0.000324407
VAMP2	9.298159184	9.636714545	0.051596246	0.000324407
PDRG1	9.51015102	9.102438182	-0.063215213	0.000324407
DKC1	11.77654592	11.48346545	-0.036358375	0.000324407
C5orf30	9.188388776	8.840490909	-0.055685417	0.000324407
OTUD4	9.89842449	10.11422727	0.031115284	0.000324407
TADA2B	9.241195918	9.414065455	0.026738319	0.000326776
CTNNB1	13.60388776	13.34121455	-0.028128996	0.00032678
NR2F2	9.709016327	10.13606	0.062099929	0.00032678
FGR	6.158573469	7.105510909	0.206342174	0.000329173
SEMA6A	8.457566327	7.497738182	-0.173787138	0.000329177
IPPK	8.307133673	8.504283636	0.033838945	0.000329177
HOOK1	10.18443061	9.851489091	-0.04795161	0.000331579
MEI1	4.597155102	5.386889091	0.228711021	0.000334009
ROCK2	10.63251122	10.21182909	-0.05824108	0.000334009
RABEPK	9.405436735	9.141187273	-0.041113379	0.000334013
TMED5	10.75529388	10.48418909	-0.036831666	0.000334013
SCAMP2	11.53622959	11.80115636	0.03275645	0.000334013
SIDT2	9.365822449	9.697625455	0.050225846	0.000338908
GEMIN8	8.778705102	8.416356364	-0.060812359	0.000338908
EIF1AX	11.49958061	11.08337091	-0.053184516	0.000338915
ZNF234	7.110208163	6.732963636	-0.078650125	0.000338915
TIMM8A	8.055454082	7.6935	-0.066325843	0.000338915
FAM46A	8.830719388	9.361429091	0.084197814	0.000338915
ITPRIPL1	3.875911224	4.65334	0.263731076	0.000338915
FTSJ3	10.17306837	10.42390909	0.035141521	0.000338915
FNIP1	9.177661224	8.94506	-0.037035394	0.000343881
PHYHIP	3.735323469	4.505452727	0.270438899	0.000343881
PLEKHB1	9.496253061	8.645945455	-0.135334647	0.000343885
TBC1D7	8.518769388	8.183890909	-0.057858121	0.000343885
PCIF1	10.24061429	9.94932	-0.041632427	0.000343885
TPP1	11.54816939	11.8693	0.039570679	0.000343885
WDR70	8.93245102	8.70208	-0.037695818	0.000348919
HEATR7A	10.14928469	9.844529091	-0.04398395	0.000348923
ZNF630	5.825679592	5.332830909	-0.127524772	0.000348923
TMEM176B	12.14256429	11.35974	-0.096143309	0.000351463
ZC3H15	11.12074694	10.88520364	-0.030885295	0.000354025
DNAJA2	10.79096531	10.62464545	-0.022409228	0.000354025
CHAF1A	9.479980612	9.813692727	0.049911992	0.000354025
GLT25D2	3.639939796	5.064952727	0.476634215	0.000354029
MDM2	10.23495	10.57042545	0.046529391	0.000354029
DZIP1L	3.902858163	4.71688	0.273301865	0.000354029
PIK3R3	8.662391837	9.116350909	0.073691025	0.000354029
ZBTB47	7.720496939	8.197458182	0.086482926	0.000354029
PITX2	8.186133673	7.611603636	-0.104981788	0.000356605
TMEM38B	8.724827551	8.284081818	-0.074784814	0.000359202
NELF	10.54726429	10.97078545	0.056797973	0.000359202
RGS19	6.735665306	7.415485455	0.138720689	0.000359206
RPRD1B	10.22660408	9.870672727	-0.051106834	0.000359206
PMP22	9.301939796	10.03282364	0.109124187	0.000364449
DHX34	9.549013265	9.236887273	-0.0479449	0.000364449
SUCLG1	11.4920551	11.17559091	-0.0402857	0.000364449
CAMK1D	6.953863265	6.1741	-0.171585849	0.000364453
FSTL3	8.158192857	8.976303636	0.137871866	0.000364453
SACS	7.528623469	8.047392727	0.096135333	0.000364453
CHAC2	6.433884694	6.85676	0.091836945	0.000364453
DSN1	9.479455102	9.155552727	-0.050157147	0.000364453
BICD1	6.350918367	6.912703636	0.122284849	0.000369772
C5AR1	6.792876531	7.618910909	0.165562154	0.000369772
TM2D1	8.399733673	8.139861818	-0.045339282	0.000375159
CTNS	7.774141837	8.082150909	0.05605586	0.000375163
KIAA0355	9.379467347	9.02056	-0.056288996	0.000375163
EFNA4	9.159941837	8.816454545	-0.055139831	0.000375163
F10	5.882237755	4.882016364	-0.268887967	0.000375163
ZNF260	8.646167347	8.265116364	-0.065025629	0.000375163
SGSM2	8.817086735	9.268407273	0.072019389	0.000380624
WDR76	7.843557143	8.232538182	0.069829216	0.000380628
FAM122B	9.890376531	9.517581818	-0.055430379	0.000380628
SRRM3	4.231722449	5.103838182	0.270337582	0.000380628
C19orf66	8.728003061	9.109056364	0.061650001	0.000380628
MTL5	7.608412245	7.12986	-0.093721669	0.000386163
TMEM14C	10.94359592	10.65516909	-0.038533378	0.000386167
SIAH1	9.138492857	8.929047273	-0.033450004	0.000388956
C22orf13	11.08159184	11.31397273	0.029940463	0.000391777
NCDN	8.923012245	9.182687273	0.041385594	0.000391777
SBDS	11.28295306	11.03273273	-0.03235453	0.000391781
LRRC49	6.763289796	6.301570909	-0.102013651	0.000391781
LTBP4	10.58233878	11.05654364	0.063241949	0.000391781
CYP2J2	9.32485102	8.763478182	-0.089577094	0.000391781
HMGB1	13.16105714	12.89087636	-0.02992503	0.000391781
PCMTD1	9.958229592	9.571938182	-0.057078198	0.000391781
SP140	4.995607143	5.852467273	0.228384935	0.000391781
LILRA5	4.394985714	5.331496364	0.278682028	0.000394612
ACTR5	8.420565306	8.093176364	-0.057211056	0.000397458
ARRDC2	9.055473469	9.347950909	0.045860083	0.000397463
MLKL	8.963471429	9.210974545	0.039296229	0.000397467
ADAMTSL5	6.448413265	6.927249091	0.103338345	0.000397467
USP14	10.14968061	10.30369636	0.021727655	0.000397467
NAT9	9.44150102	9.124201818	-0.049317881	0.000397467
KCND1	4.916752041	5.547636364	0.174167625	0.000397467
ARSJ	6.894235714	7.769127273	0.17236192	0.000397472
LRRC37B	6.593604082	6.255121818	-0.076029281	0.000397472
SF3B2	12.11513265	12.26279636	0.017477802	0.000403221
TMEM19	9.744612245	9.342334545	-0.060821671	0.000403235
SNX24	6.117568367	6.589132727	0.107130268	0.000403239
CNNM3	10.07201633	10.31875818	0.034916832	0.000403239
FAM188B	7.68505	7.316850909	-0.070831784	0.000406148
NLN	9.135463265	8.824609091	-0.049945519	0.000406148
UTP15	8.42460102	8.228130909	-0.034043616	0.000409081
COL4A5	5.563903061	4.333694545	-0.360499814	0.000409085
CHD7	10.34046735	10.02252364	-0.045055571	0.000409085
KSR2	4.479142857	5.205056364	0.216691106	0.000409085
C20orf199	11.47176327	10.97978364	-0.063237532	0.000409085
SLC17A5	9.488720408	9.803821818	0.047130717	0.000409085
FHOD3	6.876144898	5.893647273	-0.222439227	0.000412033
OVGP1	6.928541837	6.30532	-0.135982168	0.000412033
DPYSL2	10.29803265	10.95711273	0.089498939	0.000415005
ATR	9.481427551	9.194949091	-0.044262705	0.00041501
CPNE2	10.11979082	9.660914545	-0.066947796	0.00041501
QARS	12.56482449	12.33953273	-0.026102756	0.00041501
SC65	8.890255102	9.343925455	0.071803947	0.00041501
CCNH	9.162661224	8.901961818	-0.041643366	0.00041501
PNPLA4	8.761480612	8.084965455	-0.115933084	0.00041501
CKAP2	10.34259592	10.04088	-0.042712622	0.00041501
FAM165B	8.129438776	7.797061818	-0.060225185	0.00041501
ZMYM2	10.41339796	10.09677091	-0.044546934	0.000417993
ITGB6	9.313166327	8.8344	-0.076139589	0.000421005
AGA	8.369865306	7.985198182	-0.067876192	0.00042101
ZNF259	10.01683673	9.765445455	-0.036669225	0.00042101
MINK1	11.4772	11.79223273	0.03906618	0.00042101
ALDH3A2	10.54100714	10.91981455	0.050935639	0.000421015
ZNF354B	6.545245918	6.1524	-0.089298095	0.000421015
SH3YL1	10.85483265	10.40719091	-0.060756773	0.000421015
B3GNT1	8.472528571	8.759223636	0.048010407	0.000424043
ZNF552	7.986133673	7.623707273	-0.067004495	0.000427091
ARL15	8.117647959	7.767358182	-0.06363778	0.000427101
LBR	11.80380918	11.53218727	-0.033586334	0.000427101
RBMX	12.13962551	11.91285818	-0.027204325	0.000427101
KANK1	10.37651531	9.900843636	-0.067698666	0.000427101
SPHAR	6.948206122	6.635210909	-0.066498229	0.000430165
FOSL2	10.39686327	10.81106364	0.056360135	0.00043017
PPP2R1B	10.09048367	9.884436364	-0.029764723	0.00043017
RPIA	10.37672653	10.01159273	-0.051679891	0.00043017
SHF	7.22242551	8.155769091	0.17533751	0.000433269
CYP1B1	5.192139796	6.486309091	0.321068546	0.000433269
ZFYVE28	7.159643878	7.685369091	0.102226718	0.000433269
MYC	12.62262653	12.14947455	-0.055118219	0.000433269
S100A8	5.256164286	6.437345455	0.292455523	0.000433269
HPS4	9.771268367	9.5353	-0.035267515	0.000433269
EIF4E3	8.296023469	8.811785455	0.087014394	0.000436374
RASA1	9.929359184	9.639409091	-0.042755903	0.00043951
MICALL2	9.359366327	9.775794545	0.062803109	0.000439515
BCL2A1	5.618136735	6.5456	0.220433705	0.00043952
PSD	4.579796939	5.498176364	0.263669552	0.00043952
ALDOA	14.64036735	14.948	0.030000716	0.000442662
ZNF529	7.237207143	6.554227273	-0.143007365	0.000442672
C1orf83	7.664229592	7.423558182	-0.046029929	0.00044585
ANKRD16	7.546614286	7.272392727	-0.053399428	0.000445855
PRRX1	7.422316327	8.417576364	0.181535417	0.000445855
ABCC4	9.018288776	8.349690909	-0.111130915	0.000445855
GPATCH3	7.973867347	8.169523636	0.034972353	0.000452261
THYN1	9.48699898	9.243043636	-0.037583798	0.000452266
[truncated: 11,530 more rows]
