# Supplementary material for: Reclassifying TNM stage I/II colorectal cancer into two subgroups with different overall survival, tumor microenvironment, and response to immune checkpoint blockade treatment
Source: Front Genet. 2022 Sep 21;13:948920. doi: 10.3389/fgene.2022.948920 (PMC9532767; doi:10.3389/fgene.2022.948920)
Supplement: Supplementary file 1 [file DataSheet3.ZIP › datasheet of Figure 3/TCGAgokegg/TCGA-david.xlsx]

## Sheet: up
Category	Term	Count	%	PValue	Genes	List Total	Pop Hits	Pop Total	Fold Enrichment	Bonferroni	Benjamini	FDR
GOTERM_BP_DIRECT	GO:0019886~antigen processing and presentation of exogenous peptide antigen via MHC class II	15	1.48075	3.66996e-11	CD74, HLA-DRB5, FCER1G, IFI30, HLA-DMA, HLA-DMB, HLA-DPB1, HLA-DRA, CTSD, B2M, HLA-DQA1, HLA-DRB1, HLA-DPA1, LGMN, HLA-DQB1	956	30	19157	10.0194	1.52817e-07	1.52817e-07	1.50505e-07
GOTERM_BP_DIRECT	GO:0051607~defense response to virus	37	3.65252	2.82268e-10	RTP4, CXCL9, NLRC5, IFIT5, PRF1, ADAR, ADARB1, DDX60, IFIT3, IFIT2, OASL, DHX58, ITGAX, GBP1, MICA, APOBEC3D, BNIP3L, APOBEC3F, MLKL, APOBEC3G, DTX3L, DDX58, STAT1, TREX1, STAT2, MX1, ISG15, PARP9, TICAM1, PML, ISG20, BST2, OAS2, IRF1, OAS3, IRF7, IRF9	956	220	19157	3.37015	1.17536e-06	5.87681e-07	5.7879e-07
GOTERM_BP_DIRECT	GO:0002503~peptide antigen assembly with MHC class II protein complex	10	0.987167	1.52692e-08	HLA-DMA, HLA-DRB5, HLA-DMB, HLA-DPB1, HLA-DRA, B2M, HLA-DRB1, HLA-DQA1, HLA-DPA1, HLA-DQB1	956	16	19157	12.5242	6.35788e-05	2.11936e-05	2.0873e-05
GOTERM_BP_DIRECT	GO:0002381~immunoglobulin production involved in immunoglobulin mediated immune response	10	0.987167	3.10086e-08	HLA-DMA, HLA-DRB5, HLA-DMB, HLA-DPB1, HLA-DRA, B2M, HLA-DRB1, HLA-DQA1, HLA-DPA1, HLA-DQB1	956	17	19157	11.7875	0.000129112	3.228e-05	3.17916e-05
GOTERM_BP_DIRECT	GO:0045087~innate immune response	61	6.02172	6.15172e-08	OTUD4, ITGAM, CSF1, NCF1, NCF2, IFIT5, PIK3CD, SLA, ADAR, ADARB1, IFIT3, OASL, IFIT2, PSTPIP1, DHX58, B2M, HAVCR2, MAP3K5, FCER1G, DTX3L, DDX58, TICAM1, PARP9, HLA-E, IL17RA, FGR, ADAM15, TRAF3, OAS2, LCK, OAS3, IRF7, ANG, S100A8, TMEM106A, C1QB, USP14, C1QA, NLRX1, NLRC5, DDX60, RELB, LILRA5, NLRP3, FYN, CD14, APOL1, SLC15A3, CD55, LYN, HEXIM1, APOBEC3D, APOBEC3F, APOBEC3G, F12, MX1, PARP14, PML…	956	578	19157	2.11481	0.000256125	5.12315e-05	5.04564e-05
GOTERM_BP_DIRECT	GO:0019882~antigen processing and presentation	14	1.38203	3.13369e-07	CD74, HLA-DRB5, RELB, HLA-E, HLA-DMA, HLA-DMB, RAB35, HLA-DPB1, HLA-DRA, HLA-DQA1, HLA-DRB1, HLA-DPA1, HLA-DQB1, RAB8B	956	47	19157	5.96898	0.00130402	0.000217478	0.000214188
GOTERM_BP_DIRECT	GO:0009615~response to virus	21	2.07305	5.29098e-07	DDX58, MX1, CXCR4, ISG15, ADAR, NMI, DDX60, IFIT3, IFIT2, IL17RA, OASL, BST2, ISG20, FGR, OAS2, HYAL1, OAS3, CCL5, CCL4, DHX58, IRF7	956	111	19157	3.79111	0.00220074	0.000314738	0.000309976
GOTERM_BP_DIRECT	GO:0045893~positive regulation of transcription, DNA-templated	64	6.31787	6.19629e-07	CD86, CIITA, NCF1, CITED2, CHD8, SETD7, GPATCH3, LYL1, HHEX, SIX4, MDK, AKT1, SOX8, NKX3-1, YWHAH, MAP3K5, MAP2K3, OSR2, MAP2K1, DTX3L, RHOG, PARP9, PIAS1, THRAP3, IRF1, IRF7, ATF5, PPARD, INO80C, SP100, MAX, CXXC1, PSEN1, RNF4, HIF1A, ARNTL2, PSMC3IP, SEC14L2, RAI1, DEAF1, SERTAD2, BLOC1S2, PRDM16, SPP1, HIVEP3, APOE, TFAP2A, SMAD2, CD74, AFAP1L2, SMAD4, TGFB1, FZD2, STAT1, INSR, NFATC1, NR2F2, …	956	661	19157	1.94021	0.00257681	0.000322517	0.000317638
GOTERM_BP_DIRECT	GO:0050852~T cell receptor signaling pathway	19	1.87562	1.96941e-06	RNF31, BTNL9, BTN3A1, PDE4D, PIK3CD, BTN3A3, BTN3A2, PSEN1, PRAM1, LCK, HLA-DPB1, CSK, FYN, PRKD2, CD247, HLA-DRB1, BCAR1, HLA-DQB1, CD276	956	100	19157	3.80735	0.00816708	0.000811627	0.000799347
GOTERM_BP_DIRECT	GO:0006954~inflammatory response	44	4.34353	2.26575e-06	CIITA, IL1RN, CXCL9, CSF1, SGMS1, GPR68, C5AR1, PTAFR, ITGB2, LOXL3, CXCR4, PIK3CD, ADM, PLD3, CX3CL1, RELB, C5, PSTPIP1, HYAL1, CCL5, CCL4, SPP1, AKT1, NLRP3, RIPK1, CD14, APOL3, SCYL1, HAVCR2, MAP2K3, GBP5, AFAP1L2, TGFB1, SLC11A1, SPHK1, TICAM1, IL17RA, VNN1, TNIP1, BCL6, TNIP2, ADAM8, SIGLEC1, S100A8	956	403	19157	2.18785	0.00939024	0.000811627	0.000799347
GOTERM_BP_DIRECT	GO:0045944~positive regulation of transcription from RNA polymerase II promoter	96	9.4768	2.70764e-06	CIITA, SPI1, ONECUT2, CITED2, FHOD1, CHD8, CX3CL1, PTMS, IL4I1, HHEX, SIX4, SIX5, SIN3A, ZNF407, CREB3L1, AKT1, SOX8, JAK2, IER5, PELP1, NKX3-1, EIF5A, SREBF1, OSR2, SS18, PARP1, DDX58, LMO4, SLC11A1, ETV1, SOX12, SIRT7, ETV5, THRAP3, IRF1, RFX5, ZNF438, IRF7, PRKD2, ATF5, ZFPM1, IRF9, PPARD, MAX, UHRF1, WAS, NLRC5, AGAP2, GPS2, ZNF24, RNF4, HIF1A, BARX2, ARNTL2, STRN3, SLC9A1, FSTL3, SBNO2, ABLI…	956	1185	19157	1.62339	0.0112113	0.000811627	0.000799347
GOTERM_BP_DIRECT	GO:0050776~regulation of immune response	12	1.1846	2.71996e-06	FCGR3A, LAG3, FCGR2A, BCL6, IRF1, IRF7, DNASE2, PDCD1, SLA2, HCST, CD276, TAPBP	956	40	19157	6.01161	0.011262	0.000811627	0.000799347
GOTERM_BP_DIRECT	GO:0002504~antigen processing and presentation of peptide or polysaccharide antigen via MHC class II	9	0.88845	2.72881e-06	HLA-DMA, HLA-DRB5, HLA-DMB, HLA-DPB1, HLA-DRA, HLA-DRB1, HLA-DQA1, HLA-DPA1, HLA-DQB1	956	20	19157	9.01742	0.0112985	0.000811627	0.000799347
GOTERM_BP_DIRECT	GO:0060339~negative regulation of type I interferon-mediated signaling pathway	9	0.88845	2.72881e-06	STAT2, OAS3, TREX1, NLRC5, MUL1, ISG15, ADAR, USP18, PTPN2	956	20	19157	9.01742	0.0112985	0.000811627	0.000799347
GOTERM_BP_DIRECT	GO:0050870~positive regulation of T cell activation	11	1.08588	2.93092e-06	HLA-DMA, HLA-DRB5, HLA-DMB, LCK, HLA-DPB1, HLA-DRA, B2M, HLA-DRB1, HLA-DQA1, HLA-DPA1, HLA-DQB1	956	33	19157	6.67957	0.0121302	0.000813625	0.000801315
GOTERM_BP_DIRECT	GO:0045071~negative regulation of viral genome replication	12	1.1846	1.19265e-05	ISG20, BST2, APOBEC3F, APOBEC3G, TNIP1, OAS2, CCL5, OAS3, MX1, IFIT5, ISG15, OASL	956	46	19157	5.22749	0.0484491	0.00310386	0.0030569
GOTERM_BP_DIRECT	GO:0030036~actin cytoskeleton organization	25	2.46792	1.29949e-05	FLII, AGAP2, FHL3, ABLIM3, RAC2, RAC3, FLNC, PIP5K1C, WASF1, PDLIM5, PDLIM7, SPTBN1, TMOD3, RHOG, PDE4DIP, CDC42BPB, SPTB, TYROBP, BCL6, TAOK2, CDC42EP2, FSCN1, NF2, PFN1, PAFAH1B1	956	182	19157	2.75257	0.0526733	0.00318299	0.00313484
GOTERM_BP_DIRECT	GO:0045892~negative regulation of transcription, DNA-templated	54	5.3307	1.59765e-05	ZMYND15, CIITA, SPI1, CITED2, CHD8, GFI1, LOXL3, HHEX, SIX4, SIX5, SIN3A, CREB3L1, SOX8, ZNF488, NKX3-1, TLE3, PRMT5, ZHX2, SOX13, KCTD1, FOXP1, IRF1, HSBP1L1, ZNF438, ATF5, PPARD, SP100, L3MBTL2, ZNF24, STRN3, RELB, SBNO2, DEAF1, NACC2, NACC1, PRDM16, TFAP2A, HEXIM1, SMAD2, SMAD4, TGFB1, MBD1, NR2F2, PARP14, TRERF1, PML, PER1, PSMC5, SNW1, BCL6, MDM2, CALR, RCOR2, RCOR1	956	580	19157	1.86567	0.0643619	0.00369589	0.00363997
GOTERM_BP_DIRECT	GO:0071346~cellular response to interferon-gamma	17	1.67818	2.95364e-05	GBP5, CIITA, DAPK1, STAT1, STXBP1, WAS, CX3CL1, ICAM1, MYO1C, CCL5, CCL4, CDC42EP2, GBP2, GBP1, GBP4, HLA-DPA1, HLA-DQB1	956	99	19157	3.44099	0.115729	0.00647314	0.00637521
GOTERM_BP_DIRECT	GO:0042157~lipoprotein metabolic process	8	0.789733	6.59844e-05	APOL4, APOL6, APOC1, PCSK9, APOE, APOL1, APOL3, APOL2	956	22	19157	7.2868	0.240252	0.0137379	0.0135301
GOTERM_BP_DIRECT	GO:0007229~integrin-mediated signaling pathway	17	1.67818	8.74396e-05	NRP1, ITGAM, ITGB4, ITGA3, ITGB2, ADAM10, ISG15, ITGAE, PRAM1, FGR, FUT8, ADAM15, ITGAX, ADAM8, ITGB7, ITGA5, BCAR1	956	108	19157	3.15424	0.305188	0.017338	0.0170757
GOTERM_BP_DIRECT	GO:0006915~apoptotic process	51	5.03455	0.000131575	TNFAIP8, PLEKHF1, NCF1, ITGB2, PRF1, PCSK9, CIB1, UBE2Z, SHF, MAP3K9, JAK2, ZNF385A, BOK, PARP1, MAP1S, DAPK1, MUL1, SERPINB9, RNF144B, RABEP1, TMEM214, TRAF3, IRF1, FKBP8, S100A8, BIRC3, PPARD, SGMS1, BCL2A1, C5AR1, CXCR4, PSEN1, SAV1, BCL2L11, PAK6, NLRP3, RIPK1, CD14, S100A14, RELT, EGLN3, GZMA, MX1, CIDEB, CIDEC, PML, TNIP2, TAOK2, MDM2, PDCD1, XAF1	956	582	19157	1.75597	0.421846	0.0249036	0.0245268
GOTERM_BP_DIRECT	GO:0001817~regulation of cytokine production	11	1.08588	0.000150483	LYN, MAP2K3, BTNL9, SOCS1, BCL6, BTN3A1, TRAF3, BTN3A3, IGF2BP3, BTN3A2, CD276	956	50	19157	4.40851	0.465626	0.027244	0.0268318
GOTERM_BP_DIRECT	GO:0030335~positive regulation of cell migration	28	2.76407	0.000204349	ONECUT2, CSF1, PIK3CD, PIK3R3, CIB1, CXCL16, GNAI2, MDK, PODXL, CCL5, ITGAX, JAK2, SEMA6B, LYN, TGFB1, SEMA4D, HSPA5, SEMA4B, SPHK1, INSR, ADAM10, SOD2, FGR, COL1A1, MYO1C, NUMB, ITGA5, BCAR1	956	256	19157	2.19173	0.573011	0.0354546	0.0349182
GOTERM_BP_DIRECT	GO:0035556~intracellular signal transduction	41	4.04738	0.000230609	NLRX1, ANP32A, CCDC68, PKN3, NLRC5, PSEN1, ADCY7, AKAP13, SOCS1, AKT1, PAK6, RAC3, PLEK2, FYN, JAK2, SOCS6, MARK3, STK32C, LYN, SMAD2, SS18, SMAD4, UNC13A, DAPK1, SPHK1, MINK1, PLCL2, STAC3, NFATC1, CDC42BPB, KSR2, MAPK12, MAPK11, TYROBP, RASA3, LCK, TAOK2, FKBP8, ARHGEF4, PRKD2, PLCD4	956	444	19157	1.85042	0.617247	0.0384102	0.0378291
GOTERM_BP_DIRECT	GO:0032760~positive regulation of tumor necrosis factor production	16	1.57947	0.000241921	DDX58, PTAFR, PSEN1, TICAM1, RASGRP1, LILRA5, HLA-E, TYROBP, OAS2, FRMD8, OAS3, RIPK1, CD14, JAK2, TMEM106A, HAVCR2	956	106	19157	3.02471	0.634863	0.0387446	0.0381584
GOTERM_BP_DIRECT	GO:0034504~protein localization to nucleus	9	0.88845	0.000321936	COL1A1, HHEX, SIX4, LMNA, MDM2, PAF1, ABCA7, CALR, GBP2	956	36	19157	5.00968	0.738352	0.0496496	0.0488985
GOTERM_BP_DIRECT	GO:0043066~negative regulation of apoptotic process	45	4.44225	0.000372028	TNFAIP8, DYRK3, BCL2A1, CITED2, CIB1, ADAR, PSEN1, NOL3, UBE2Z, CX3CL1, IFIT3, PTMS, HSP90B1, SLC9A1, SIX4, SIN3A, BAG3, AKT1, SOX8, RIPK1, TIMP1, TFAP2A, CD74, BNIP3L, SEMA4D, HSPA5, DAPK1, PLK2, SPHK1, ANXA5, PLAUR, ADAM10, SERPINB9, SOD2, PIAS1, RNF144B, ARHGAP10, IL2RB, FKBP8, MDM2, PDCD1, ANGPTL4, ATF5, BIRC3, PPARD	956	515	19157	1.75095	0.787627	0.0553259	0.0544888
GOTERM_BP_DIRECT	GO:0000122~negative regulation of transcription from RNA polymerase II promoter	72	7.1076	0.000436827	CIITA, SPI1, ZBTB25, CITED2, CHD8, GFI1, SLA2, HHEX, SIN3A, CREB3L1, SOX8, LRRFIP1, PIAS3, SREBF1, OSR2, ZHX2, PARP1, SOX13, SIRT7, PARP9, ETV5, FOXP1, PIAS1, ETV7, IMPACT, RFX5, IRF7, TXNIP, EZR, ZFPM1, MDFI, PPARD, SP100, MAX, UHRF1, GPS2, PSEN1, BARX2, STRN3, HDAC7, MNT, DEAF1, MIER2, NACC2, NACC1, PRDM16, ZNF668, ZNF469, SPDEF, TFAP2A, HEXIM1, SMAD4, TGFB1, SEMA4D, PRRX1, STAT1, PCGF2, SNAI3,…	956	952	19157	1.51553	0.837868	0.0627223	0.0617733
GOTERM_BP_DIRECT	GO:0016553~base conversion or substitution editing	4	0.394867	0.000475654	APOBEC3F, APOBEC3G, ADAR, ADARB1	956	4	19157	20.0387	0.862082	0.063975	0.0630071
GOTERM_BP_DIRECT	GO:0033627~cell adhesion mediated by integrin	9	0.88845	0.000476279	ITGAM, ITGA3, ITGB4, ITGB2, ITGAX, ITGB7, ITGAE, ITGA5, ICAM1	956	38	19157	4.74601	0.86244	0.063975	0.0630071
GOTERM_BP_DIRECT	GO:0032729~positive regulation of interferon-gamma production	13	1.28332	0.000514639	BTN3A1, PDE4D, SLC11A1, ISG15, BTN3A2, RASGRP1, HLA-DPB1, CD14, JAK2, ZFPM1, HAVCR2, HLA-DPA1, CD276	956	79	19157	3.29751	0.882757	0.0669675	0.0659543
GOTERM_BP_DIRECT	GO:0007568~aging	22	2.17177	0.000536647	SREBF1, C1QA, CIITA, SMAD4, TGFB1, CNP, BCL2A1, MBD1, ITGB2, ADM, TYMS, SOD2, CX3CL1, NFKB2, GJB2, SIN3A, AKT1, MBP, TIMP1, CD68, FADS1, POLG	956	190	19157	2.32027	0.893029	0.0674555	0.066435
GOTERM_BP_DIRECT	GO:0007165~signal transduction	87	8.58835	0.00055079	LGALS3BP, NRP1, CXCL9, IL1RN, PIK3CD, SECTM1, ADM, LSP1, PITPNC1, NRGN, TNFSF13B, CXCL16, PSTPIP1, PPP4R1, MDK, DPYSL2, TCP11L1, RAC2, AKT1, SOX8, TIMP1, JAK2, MAP3K6, YWHAH, PSD, MAP2K3, TLE3, MAP2K1, METRN, DAPK1, PDE4D, ANXA5, ITPK1, PLAUR, KSR2, RANGAP1, ANK1, GTPBP1, ARHGAP10, HSH2D, DOK2, TYROBP, RAP2B, RABEP1, RASA3, TRAF3, TYRO3, RIN1, CSNK1G1, CHRNA5, INPP1, PKN3, C5AR1, ARHGAP19, DAPP1,…	956	1211	19157	1.43961	0.89915	0.0674555	0.066435
GOTERM_BP_DIRECT	GO:0002523~leukocyte migration involved in inflammatory response	6	0.5923	0.000601584	ALOX5, ITGB2, NLRP3, ADAM8, S100A8, CX3CL1	956	15	19157	8.01548	0.918385	0.0692619	0.068214
GOTERM_BP_DIRECT	GO:0030218~erythrocyte differentiation	10	0.987167	0.000621494	LYN, DYRK3, SPI1, SFXN1, DNASE2, ADAR, JAK2, ZFPM1, RCOR1, PTPN2	956	49	19157	4.08953	0.924883	0.0692619	0.068214
GOTERM_BP_DIRECT	GO:0060333~interferon-gamma-mediated signaling pathway	5	0.493583	0.000632073	SP100, STAT1, IRF1, NMI, JAK2	956	9	19157	11.1326	0.928122	0.0692619	0.068214
GOTERM_BP_DIRECT	GO:0060075~regulation of resting membrane potential	5	0.493583	0.000632073	KCNK6, ATP1A3, TREM2, PSEN1, KCNK1	956	9	19157	11.1326	0.928122	0.0692619	0.068214
GOTERM_BP_DIRECT	GO:0014068~positive regulation of phosphatidylinositol 3-kinase signaling	13	1.28332	0.000726254	SEMA4D, NCF1, INSR, AGAP2, TREM2, FGR, CCL5, FYN, PIK3AP1, JAK2, HCST, NKX3-1, PPARD	956	82	19157	3.17687	0.951453	0.0775416	0.0763684
GOTERM_BP_DIRECT	GO:0050790~regulation of catalytic activity	36	3.5538	0.000853468	DOCK5, NRP1, NCF2, WAS, ARHGAP19, HIF1A, PSMC3IP, PPP4R1, CYTH4, GM2A, RAC2, PSMD1, CYTH1, CTSB, PSD, GIT2, PARP1, TREX1, GBF1, RHOF, ARFGAP3, SOD2, ARHGAP10, ACAP1, ARHGAP30, RABEP1, PPP2R2D, ALOX5AP, CDC42EP2, ARHGEF4, RGS12, RIN1, SMAP2, PLCD4, LLGL1, NUCB2	956	398	19157	1.81255	0.971429	0.088846	0.0875018
GOTERM_BP_DIRECT	GO:0030325~adrenal gland development	7	0.691017	0.000937593	SMAD2, SMAD4, MDK, INSR, CYP1B1, FSTL3, LY6E	956	24	19157	5.84462	0.979879	0.0952229	0.0937822
GOTERM_BP_DIRECT	GO:1901216~positive regulation of neuron death	9	0.88845	0.00096367	C1QA, ITGAM, TYROBP, PARP1, ITGB2, CAPN2, FYN, APOE, MAP3K5	956	42	19157	4.29401	0.981951	0.095541	0.0940955
GOTERM_BP_DIRECT	GO:0006955~immune response	41	4.04738	0.00103898	CD86, CIITA, IL1RN, CCL4L2, C5AR1, PTAFR, WAS, CXCR4, SECTM1, CRIP1, CX3CL1, TNFSF13B, HLA-DMA, FCGR3A, HLA-DMB, CCL5, CCL4, MBP, GBP2, B2M, S1PR4, MICA, HLA-DQA1, HLA-DPA1, CD74, HLA-DRB5, SEMA4D, SLC11A1, IL1R2, GZMA, SERPINB9, GTPBP1, TAPBP, HLA-E, CD7, HLA-DPB1, TNFSF9, HLA-DRA, HLA-DRB1, ULBP3, HLA-DQB1	956	479	19157	1.71521	0.986814	0.100612	0.09909
GOTERM_BP_DIRECT	GO:0045591~positive regulation of regulatory T cell differentiation	6	0.5923	0.00114054	IL4I1, TGFB1, SOCS1, BCL6, SOX12, LILRB4	956	17	19157	7.07248	0.991365	0.107937	0.106304
GOTERM_BP_DIRECT	GO:0015031~protein transport	38	3.75123	0.00120144	NUP188, STXBP1, VPS4B, AGAP2, PSEN1, IER3IP1, HSP90B1, SEC61A1, VPS53, S100A13, SLC15A3, EIF5A, EIF5AL1, COG8, DTX3L, ARRDC2, SEC16A, GBF1, RHBDF2, VPS33B, CTNS, SNX24, TAP1, VPS37D, SCAMP2, YIF1B, EHD1, COL1A1, ACAP1, FRAS1, RABEP1, NUP50, RAB35, TXNIP, KDELR3, RAMP1, VAMP2, SEC22C	956	436	19157	1.74649	0.993301	0.111174	0.109492
GOTERM_BP_DIRECT	GO:0002230~positive regulation of defense response to virus by host	8	0.789733	0.00123345	APOBEC3F, DTX3L, APOBEC3G, DDX58, STAT1, SIN3A, PARP9, PML	956	34	19157	4.71499	0.994138	0.111299	0.109615
GOTERM_BP_DIRECT	GO:0046718~viral entry into host cell	14	1.38203	0.00125625	CD86, VPS18, NRP1, SELPLG, INSR, CXCR4, ICAM1, NPC1, HYAL1, TYRO3, ITGB7, ITGA5, CD55, CTSB	956	99	19157	2.83376	0.99467	0.111299	0.109615
GOTERM_BP_DIRECT	GO:0043123~positive regulation of I-kappaB kinase/NF-kappaB signaling	21	2.07305	0.00140851	RNF31, CD74, SLC20A1, PLK2, IFIT5, MUL1, SECTM1, TICAM1, JMJD8, CX3CL1, BST2, AKAP13, VAPA, TNIP2, S100A13, RIPK1, FYN, APOL3, HLA-DRB1, TMEM106A, BIRC3	956	191	19157	2.20321	0.997175	0.120027	0.118211
GOTERM_BP_DIRECT	GO:0034341~response to interferon-gamma	7	0.691017	0.00147272	BST2, SEC61A1, CD74, SP100, CIITA, SLC11A1, CXCL16	956	26	19157	5.39504	0.997838	0.120027	0.118211
GOTERM_BP_DIRECT	GO:0030101~natural killer cell activation	7	0.691017	0.00147272	FCGR3A, IL2RB, ITGB2, IL21R, PIK3CD, RASGRP1, ULBP3	956	26	19157	5.39504	0.997838	0.120027	0.118211
GOTERM_BP_DIRECT	GO:0002862~negative regulation of inflammatory response to antigenic stimulus	7	0.691017	0.00147272	LYN, FGR, PLK2, RHBDF2, TREM2, FYN, HLA-DRB1	956	26	19157	5.39504	0.997838	0.120027	0.118211
GOTERM_BP_DIRECT	GO:0042981~regulation of apoptotic process	23	2.27048	0.00152458	TNFAIP8, SDF2L1, ANP32A, DAPK1, STAT1, CIDEB, NOL3, CIDEC, BCL2L11, TRAF3, ANP32E, TNFSF9, AKT1, GAS1, NF2, CALR, ALPK2, APOE, JAK2, BCAR1, CTSB, BIRC3, BOK	956	220	19157	2.09496	0.998259	0.120027	0.118211
GOTERM_BP_DIRECT	GO:0034975~protein folding in endoplasmic reticulum	5	0.493583	0.00152772	PDIA3, HSPA5, P4HB, CALR, HSP90B1	956	11	19157	9.1085	0.998281	0.120027	0.118211
GOTERM_BP_DIRECT	GO:0042493~response to drug	28	2.76407	0.00163893	FECH, SLC1A3, TYMS, ICAM1, OXCT1, MDK, DPYSL2, CA9, FYN, B2M, LYN, SREBF1, SS18, RPH3AL, TGFB1, ITGA3, STAT1, ABCA3, MBD1, MTHFR, SOD2, CDK9, COL1A1, NPC1, LCK, MDM2, TXNIP, CALR	956	293	19157	1.91496	0.998919	0.121873	0.120029
GOTERM_BP_DIRECT	GO:0008360~regulation of cell shape	18	1.7769	0.00165055	SEMA4D, PLXND1, ITGB2, RHOG, RHOF, MYL12A, ICAM1, FGR, TAOK2, CDC42EP2, RAC2, PLXNB2, RAC3, CDC42EP1, FYN, PLEKHO1, ALDOA, EZR	956	153	19157	2.35749	0.99897	0.121873	0.120029
GOTERM_BP_DIRECT	GO:0006468~protein phosphorylation	42	4.1461	0.00165224	CIITA, DYRK3, PKN3, PIK3CD, AKAP13, PPP4R1, CCL5, AKT1, PAK6, CSK, FYN, MAP3K9, JAK2, MAP3K6, MARK3, MAP3K5, LYN, SMAD2, BRD2, NEK9, MAP2K1, TGFB1, MLKL, DAPK1, PLK2, INSR, MINK1, MATK, ADAM10, CDC42BPB, KSR2, CDK9, FGR, MAPK11, LCK, TAOK2, FAM20C, PRKD2, ALPK2, TAF3, TRIB2, HCST	956	507	19157	1.66001	0.998978	0.121873	0.120029
GOTERM_BP_DIRECT	GO:0001666~response to hypoxia	20	1.97433	0.00166829	EGLN3, SMAD4, TGFB1, CITED2, MTHFR, CXCR4, AGTRAP, ADM, PLOD1, NOL3, SOD2, HIF1A, PML, HSP90B1, ALKBH5, CAPN2, CA9, ANG, PLEKHN1, ANGPTL4	956	180	19157	2.22652	0.999044	0.121873	0.120029
GOTERM_BP_DIRECT	GO:0016925~protein sumoylation	8	0.789733	0.00175505	PIAS3, MDM2, MUL1, RANGAP1, PIAS2, PML, PIAS1, HDAC7	956	36	19157	4.45305	0.999334	0.123865	0.121991
GOTERM_BP_DIRECT	GO:0017157~regulation of exocytosis	8	0.789733	0.00175505	RPH3AL, RAB3A, RAB12, CPLX1, TPCN2, RAB8A, VAMP2, RAB8B	956	36	19157	4.45305	0.999334	0.123865	0.121991
GOTERM_BP_DIRECT	GO:0006952~defense response	12	1.1846	0.00180499	CXCL9, TNIP1, STAT1, STAT2, SP140, MX1, STAT4, WAS, NLRP3, TAP1, SOCS6, CX3CL1	956	79	19157	3.04385	0.999459	0.12387	0.121996
GOTERM_BP_DIRECT	GO:0046697~decidualization	7	0.691017	0.00181461	GJB2, CITED2, SPP1, STC1, EPOR, CTSB, PPARD	956	27	19157	5.19522	0.999481	0.12387	0.121996
GOTERM_BP_DIRECT	GO:0045824~negative regulation of innate immune response	6	0.5923	0.00197235	NLRX1, TREX1, DHX58, TYRO3, MUL1, NMI	956	19	19157	6.32801	0.999731	0.132466	0.130462
GOTERM_BP_DIRECT	GO:0031663~lipopolysaccharide-mediated signaling pathway	8	0.789733	0.00207286	LYN, SPI1, TGFB1, CCL5, PTAFR, AKT1, CD14, TICAM1	956	37	19157	4.33269	0.999823	0.135538	0.133487
GOTERM_BP_DIRECT	GO:1903078~positive regulation of protein localization to plasma membrane	10	0.987167	0.00215922	ITGA3, AGR2, RHOG, STAC3, AKT1, TREM2, CIB1, EZR, SPTBN1, ARF6	956	58	19157	3.45495	0.999877	0.135538	0.133487
GOTERM_BP_DIRECT	GO:0072659~protein localization to plasma membrane	18	1.7769	0.00217965	RAB3A, PLEKHF1, ANXA2, TPBG, STXBP1, SEC16A, TTC7A, ANK1, MYL12A, PRAM1, EHD1, TSPAN14, RAB12, EZR, RAMP1, SPTBN1, RAB8A, RAB8B	956	157	19157	2.29743	0.999887	0.135538	0.133487
GOTERM_BP_DIRECT	GO:0007182~common-partner SMAD protein phosphorylation	4	0.394867	0.00220492	SMAD2, TGFB1, SPTBN1, PML	956	6	19157	13.3591	0.999898	0.135538	0.133487
GOTERM_BP_DIRECT	GO:0030593~neutrophil chemotaxis	12	1.1846	0.00221292	CXCL9, FCER1G, CCL5, C5AR1, GBF1, ITGB2, CCL4, PIK3CD, PIP5K1C, PPIB, S100A8, CX3CL1	956	81	19157	2.9687	0.999901	0.135538	0.133487
GOTERM_BP_DIRECT	GO:0032703~negative regulation of interleukin-2 production	7	0.691017	0.00221339	LAG3, LAPTM5, EZR, GBP1, LILRB4, HAVCR2, HDAC7	956	28	19157	5.00968	0.999902	0.135538	0.133487
GOTERM_BP_DIRECT	GO:0007160~cell-matrix adhesion	14	1.38203	0.00234852	ITGAM, ITGB4, ITGA3, ITGB2, ITGAE, LYPD5, BCL2L11, ADAM15, COL5A3, ITGAX, ITGB7, HPSE, SIGLEC1, ITGA5	956	106	19157	2.64662	0.999944	0.141728	0.139584
GOTERM_BP_DIRECT	GO:0060337~type I interferon signaling pathway	6	0.5923	0.00252301	SP100, STAT1, OAS2, STAT2, TREX1, IRF7	956	20	19157	6.01161	0.999973	0.150083	0.147813
GOTERM_BP_DIRECT	GO:0007257~activation of JUN kinase activity	7	0.691017	0.00267478	MLKL, TAOK2, MUL1, RIPK1, MAP3K9, MAP3K6, MAP3K5	956	29	19157	4.83693	0.999986	0.154691	0.152351
GOTERM_BP_DIRECT	GO:0001774~microglial cell activation	7	0.691017	0.00267478	C1QA, ITGAM, C5AR1, ITGB2, TREM2, JAK2, CX3CL1	956	29	19157	4.83693	0.999986	0.154691	0.152351
GOTERM_BP_DIRECT	GO:0007259~JAK-STAT cascade	8	0.789733	0.00284027	SOCS1, STAT1, STAT2, STAT4, NMI, JAK2, SOCS6, PIAS1	956	39	19157	4.1105	0.999993	0.162012	0.159561
GOTERM_BP_DIRECT	GO:0071222~cellular response to lipopolysaccharide	20	1.97433	0.00291237	MAP2K3, CD86, CXCL9, SGMS1, GFI1, TICAM1, ICAM1, SBNO2, TNIP1, TNIP2, CAPN2, CMPK2, NLRP3, PAF1, CD14, JAK2, CD68, B2M, HAVCR2, PPARD	956	189	19157	2.1205	0.999995	0.16388	0.161401
GOTERM_BP_DIRECT	GO:0007264~small GTPase mediated signal transduction	15	1.48075	0.0030426	DOCK5, RALBP1, DOCK3, RGS19, RHOG, RHOF, RASGRP1, PLD2, CCDC88A, ARHGAP30, RAC2, RAC3, RHOV, PLCD4, NUCB2	956	122	19157	2.46377	0.999997	0.167414	0.164881
GOTERM_BP_DIRECT	GO:0006110~regulation of glycolytic process	5	0.493583	0.00305559	PGAM1, TREX1, HIF1A, JMJD8, SLC2A6	956	13	19157	7.70719	0.999997	0.167414	0.164881
GOTERM_BP_DIRECT	GO:0045088~regulation of innate immune response	6	0.5923	0.00317717	FGR, IRF1, DHX58, TREM2, APOE, BIRC3	956	21	19157	5.72534	0.999998	0.171815	0.169215
GOTERM_BP_DIRECT	GO:0006869~lipid transport	12	1.1846	0.00325279	APOL4, APOL6, GM2A, ABCA3, APOC1, ABCA7, APOE, LRP10, APOL1, APOL3, CIDEC, APOL2	956	85	19157	2.82899	0.999999	0.173649	0.171022
GOTERM_BP_DIRECT	GO:0006887~exocytosis	14	1.38203	0.00353056	RPH3AL, RAB3A, TNFAIP2, SYTL1, PRSS12, ANK1, CPLX1, SYTL3, SYT17, TXLNA, CCL5, VAMP2, LLGL1, MYO1G	956	111	19157	2.5274	1	0.186092	0.183277
GOTERM_BP_DIRECT	GO:0006897~endocytosis	21	2.07305	0.00362714	LGALS3BP, RALBP1, CD163, RABGAP1L, LOXL3, SRL, PRSS12, EPN2, EHD1, MYO1E, PSTPIP1, RABEP1, NPC1, DPYSL2, ANKFY1, RHOV, LRP10, RIN1, ATP9B, AP2M1, CSNK1G1	956	207	19157	2.03291	1	0.188793	0.185936
GOTERM_BP_DIRECT	GO:0070106~interleukin-27-mediated signaling pathway	4	0.394867	0.00371588	STAT1, OAS2, MX1, OASL	956	7	19157	11.4507	1	0.191024	0.188134
GOTERM_BP_DIRECT	GO:0050714~positive regulation of protein secretion	9	0.88845	0.00396258	RPH3AL, TGFB1, TMED10, TREM2, ADAM8, ANG, IER3IP1, EZR, ARF6	956	52	19157	3.46824	1	0.199555	0.196536
GOTERM_BP_DIRECT	GO:0043524~negative regulation of neuron apoptotic process	17	1.67818	0.0040972	NRP1, STXBP1, SLC1A1, C5AR1, AGAP2, PSEN1, SOD2, HIF1A, SIX4, MDK, TYRO3, ADAM8, FYN, APOE, JAK2, LGMN, BOK	956	153	19157	2.22652	1	0.199555	0.196536
GOTERM_BP_DIRECT	GO:0003376~sphingosine-1-phosphate signaling pathway	5	0.493583	0.00411057	SPHK1, AKT1, S1PR2, EZR, S1PR4	956	14	19157	7.15668	1	0.199555	0.196536
GOTERM_BP_DIRECT	GO:0045730~respiratory burst	5	0.493583	0.00411057	NCF1, NCF2, PGAM1, SLC11A1, CD55	956	14	19157	7.15668	1	0.199555	0.196536
GOTERM_BP_DIRECT	GO:0000165~MAPK cascade	14	1.38203	0.00412145	MAP2K3, MAP2K1, TGFB1, MLKL, MINK1, MAPK12, DUSP7, CCL5, TAOK2, RIPK1, MBP, MAP3K9, MAP3K6, MAP3K5	956	113	19157	2.48267	1	0.199555	0.196536
GOTERM_BP_DIRECT	GO:0032728~positive regulation of interferon-beta production	8	0.789733	0.00437724	DDX58, OAS2, IRF1, OAS3, DHX58, IRF7, ISG15, TICAM1	956	42	19157	3.8169	1	0.209504	0.206334
GOTERM_BP_DIRECT	GO:0006968~cellular defense response	9	0.88845	0.00446758	LGALS3BP, CXCL9, TYROBP, NCF1, NCF2, GNLY, C5AR1, PRF1, LSP1	956	53	19157	3.4028	1	0.210241	0.20706
GOTERM_BP_DIRECT	GO:0030316~osteoclast differentiation	7	0.691017	0.00449362	SBNO2, TGFB1, TYROBP, CSF1, TREM2, FOXP1, OSCAR	956	32	19157	4.38347	1	0.210241	0.20706
GOTERM_BP_DIRECT	GO:0071356~cellular response to tumor necrosis factor	16	1.57947	0.00455768	SGMS1, CIB1, CX3CL1, IL18BP, ICAM1, COL1A1, HYAL1, CCL5, CCL4, CYP1B1, AKT1, RIPK1, GBP2, GBP1, NKX3-1, MAP3K5	956	141	19157	2.2739	1	0.210869	0.207678
GOTERM_BP_DIRECT	GO:0002437~inflammatory response to antigenic stimulus	6	0.5923	0.00483715	IL1RN, PNMA1, TREX1, CD68, RASGRP1, HLA-DRB1	956	23	19157	5.22749	1	0.22134	0.217991
GOTERM_BP_DIRECT	GO:0036151~phosphatidylcholine acyl-chain remodeling	5	0.493583	0.00538657	TMEM86B, LPCAT4, MBOAT7, LPCAT1, MBOAT2	956	15	19157	6.67957	1	0.238613	0.235003
GOTERM_BP_DIRECT	GO:0002281~macrophage activation involved in immune response	5	0.493583	0.00538657	SBNO2, TREX1, NMI, TICAM1, HAVCR2	956	15	19157	6.67957	1	0.238613	0.235003
GOTERM_BP_DIRECT	GO:0034142~toll-like receptor 4 signaling pathway	5	0.493583	0.00538657	LYN, CD14, NMI, S100A14, PIK3AP1	956	15	19157	6.67957	1	0.238613	0.235003
GOTERM_BP_DIRECT	GO:0039536~negative regulation of RIG-I signaling pathway	4	0.394867	0.00572606	NLRX1, RNF125, DHX58, GPATCH3	956	8	19157	10.0194	1	0.250585	0.246794
GOTERM_BP_DIRECT	GO:0071456~cellular response to hypoxia	15	1.48075	0.00577717	BNIP3L, EGLN3, STC1, TREM2, AQP3, HIF1A, SLC9A1, ICAM1, LMNA, MDM2, AKT1, ADAM8, P4HB, NKX3-1, PPARD	956	131	19157	2.29451	1	0.250585	0.246794
GOTERM_BP_DIRECT	GO:0046854~phosphatidylinositol phosphorylation	9	0.88845	0.00628211	SOCS1, INPP1, PIK3R3, PIK3CD, TTC7A, PIP5K1C, SOCS6, SLA2, PI4K2A	956	56	19157	3.22051	1	0.269677	0.265597
GOTERM_BP_DIRECT	GO:0016197~endosomal transport	10	0.987167	0.00642388	EHD1, SNX27, ALS2, VPS4B, BLOC1S2, RAB35, AGAP2, WAS, ANKFY1, SRL	956	68	19157	2.94687	1	0.272949	0.26882
GOTERM_BP_DIRECT	GO:0008631~intrinsic apoptotic signaling pathway in response to oxidative stress	5	0.493583	0.00690232	CYP1B1, JAK2, SOD2, PML, MAP3K5	956	16	19157	6.26209	1	0.290316	0.285923
GOTERM_BP_DIRECT	GO:0048678~response to axon injury	7	0.691017	0.00709131	LYN, TYROBP, MAX, SLC1A1, TREM2, RANGAP1, SOD2	956	35	19157	4.00774	1	0.292359	0.287935
GOTERM_BP_DIRECT	GO:0034612~response to tumor necrosis factor	7	0.691017	0.00709131	SPHK1, ADAM10, RIPK1, MBP, CD14, JAK2, CXCL16	956	35	19157	4.00774	1	0.292359	0.287935
GOTERM_BP_DIRECT	GO:0002418~immune response to tumor cell	3	0.29615	0.00720098	ADAM15, PRF1, MICA	956	3	19157	20.0387	1	0.293969	0.289522
GOTERM_BP_DIRECT	GO:0031623~receptor internalization	8	0.789733	0.00731245	FCER1G, MX1, ITGB2, ADM, EZR, RAMP1, LILRB4, AP2M1	956	46	19157	3.48499	1	0.295622	0.291149
GOTERM_BP_DIRECT	GO:0006919~activation of cysteine-type endopeptidase activity involved in apoptotic process	11	1.08588	0.00747617	EGLN3, BCL2L11, LCK, SLC1A1, LAPTM5, MUL1, JAK2, S100A8, PML, NKX3-1, BOK	956	82	19157	2.68812	1	0.299334	0.294805
GOTERM_BP_DIRECT	GO:0032869~cellular response to insulin stimulus	13	1.28332	0.00809437	PARP1, STAT1, INSR, PCSK9, SLC9A1, SP1, RAB12, AKT1, LPIN1, LPIN2, RAB8A, VAMP2, RAB8B	956	109	19157	2.38994	1	0.321	0.316143
GOTERM_BP_DIRECT	GO:1904646~cellular response to beta-amyloid	8	0.789733	0.00823145	BCL2L11, PARP1, ATP1A3, TREM2, FYN, PSEN1, ICAM1, LGMN	956	47	19157	3.41084	1	0.323356	0.318464
GOTERM_BP_DIRECT	GO:0006935~chemotaxis	14	1.38203	0.00838062	MAP2K1, RALBP1, CXCL9, C5AR1, PTAFR, PLAUR, CXCR4, LSP1, CX3CL1, TYMP, CXCL16, C5, CCL5, RAC2	956	123	19157	2.28083	1	0.326139	0.321205
GOTERM_BP_DIRECT	GO:0007015~actin filament organization	15	1.48075	0.00904519	TMOD3, RHOG, WAS, RHOF, MYO1E, MYO1C, FSCN1, CDC42EP2, RAC2, RAC3, WHAMM, ALDOA, DBN1, BCAR1, MYO1G	956	138	19157	2.17812	1	0.348742	0.343466
GOTERM_BP_DIRECT	GO:0051603~proteolysis involved in cellular protein catabolic process	8	0.789733	0.00923269	PSMB6, HSPA5, GZMA, MDM2, CAPN2, PSMB9, CTSB, LGMN	956	48	19157	3.33978	1	0.352706	0.347369
GOTERM_BP_DIRECT	GO:0070374~positive regulation of ERK1 and ERK2 cascade	21	2.07305	0.00944488	CD74, NRP1, MAP2K1, TGFB1, TPBG, C5AR1, TREM2, ABCA7, CIB1, RASGRP1, CX3CL1, GNAI2, ICAM1, P2RY6, CCL5, CCL4, NPTN, PRKD2, APOE, HLA-DRB1, HAVCR2	956	226	19157	1.862	1	0.357532	0.352122
GOTERM_BP_DIRECT	GO:0050860~negative regulation of T cell receptor signaling pathway	6	0.5923	0.00984474	LAPTM5, EZR, SLA2, GBP1, LILRB4, PTPN2	956	27	19157	4.45305	1	0.366013	0.360476
GOTERM_BP_DIRECT	GO:0045671~negative regulation of osteoclast differentiation	6	0.5923	0.00984474	PIAS3, MAFB, UBASH3B, GPR137, LILRB4, FSTL3	956	27	19157	4.45305	1	0.366013	0.360476
GOTERM_BP_DIRECT	GO:0000187~activation of MAPK activity	10	0.987167	0.0101585	MAP2K3, MAPK11, CD74, MAP2K1, C5, TAOK2, C5AR1, CXCR4, S1PR2, DUSP7	956	73	19157	2.74503	1	0.374337	0.368673
GOTERM_BP_DIRECT	GO:0030148~sphingolipid biosynthetic process	8	0.789733	0.0103202	SGMS1, SPTLC2, SPHK1, DEGS1, PRKD2, KDSR, SGMS2, SGPP2	956	49	19157	3.27162	1	0.376958	0.371255
GOTERM_BP_DIRECT	GO:0008219~cell death	7	0.691017	0.0106308	VAPA, ALS2, PMP22, RIPK1, PRKD2, EMP3, FOSL2	956	38	19157	3.69134	1	0.381556	0.375784
GOTERM_BP_DIRECT	GO:0006139~nucleobase-containing compound metabolic process	7	0.691017	0.0106308	OAS2, GDA, DPYSL2, OAS3, AK1, TK2, TK1	956	38	19157	3.69134	1	0.381556	0.375784
GOTERM_BP_DIRECT	GO:0043551~regulation of phosphatidylinositol 3-kinase activity	5	0.493583	0.010721	SOCS1, WDR81, PIK3R3, SOCS6, SLA2	956	18	19157	5.56631	1	0.381556	0.375784
GOTERM_BP_DIRECT	GO:0023035~CD40 signaling pathway	4	0.394867	0.011385	RNF31, CD86, TNIP2, ITGA5	956	10	19157	8.01548	1	0.398378	0.39235
GOTERM_BP_DIRECT	GO:0006686~sphingomyelin biosynthetic process	4	0.394867	0.011385	VAPA, SGMS1, SPTLC2, SGMS2	956	10	19157	8.01548	1	0.398378	0.39235
GOTERM_BP_DIRECT	GO:0050900~leukocyte migration	6	0.5923	0.0115037	LYN, SELPLG, ITGA3, LCK, FYN, ICAM1	956	28	19157	4.29401	1	0.399179	0.39314
GOTERM_BP_DIRECT	GO:0007507~heart development	20	1.97433	0.0124631	MAP2K3, HEXIM1, MAP2K1, TGFB1, CITED2, ITGA3, MBD1, ADM, SOD2, PCSK5, CRIP1, EPOR, AKAP13, OXCT1, SMYD4, PDLIM5, ZFPM1, PDLIM7, NKX3-1, PPARD	956	217	19157	1.84689	1	0.428897	0.422408
GOTERM_BP_DIRECT	GO:0002931~response to ischemia	9	0.88845	0.012638	MAP2K3, GJB2, CSF1, AKT1, TREM2, CIB1, NOL3, CX3CL1, MAP3K5	956	63	19157	2.86267	1	0.429549	0.42305
GOTERM_BP_DIRECT	GO:0034097~response to cytokine	8	0.789733	0.0127699	SP100, STAT1, TIMP1, TYMS, PML, RELB, NFKB2, CXCL16	956	51	19157	3.14333	1	0.429549	0.42305
GOTERM_BP_DIRECT	GO:0043011~myeloid dendritic cell differentiation	5	0.493583	0.0130539	SPI1, TGFB1, PSEN1, RELB, BATF	956	19	19157	5.27334	1	0.429549	0.42305
GOTERM_BP_DIRECT	GO:0006904~vesicle docking involved in exocytosis	6	0.5923	0.0133431	VPS18, RAB3A, RAB12, STXBP1, RAB8A, RAB8B	956	29	19157	4.14594	1	0.429549	0.42305
GOTERM_BP_DIRECT	GO:0043086~negative regulation of catalytic activity	13	1.28332	0.0138253	ANXA5, GPS2, CIB1, IQGAP2, PARP9, ARPP19, OAZ2, CABIN1, SOCS1, ANP32E, TXNIP, TIMP1, ANXA2P2	956	117	19157	2.22652	1	0.429549	0.42305
GOTERM_BP_DIRECT	GO:0042102~positive regulation of T cell proliferation	9	0.88845	0.0138317	CD86, HLA-DMB, CCL5, HLA-DPB1, JAK2, TNFSF13B, HAVCR2, HLA-DPA1, CD276	956	64	19157	2.81794	1	0.429549	0.42305
GOTERM_BP_DIRECT	GO:0043315~positive regulation of neutrophil degranulation	3	0.29615	0.0139263	ITGAM, ITGB2, PTAFR	956	4	19157	15.029	1	0.429549	0.42305
GOTERM_BP_DIRECT	GO:1902995~positive regulation of phospholipid efflux	3	0.29615	0.0139263	ABCA3, ABCA7, APOE	956	4	19157	15.029	1	0.429549	0.42305
GOTERM_BP_DIRECT	GO:0002502~peptide antigen assembly with MHC class I protein complex	3	0.29615	0.0139263	PDIA3, CALR, TAPBP	956	4	19157	15.029	1	0.429549	0.42305
GOTERM_BP_DIRECT	GO:1904151~positive regulation of microglial cell mediated cytotoxicity	3	0.29615	0.0139263	SPI1, ITGAM, TYROBP	956	4	19157	15.029	1	0.429549	0.42305
GOTERM_BP_DIRECT	GO:2000516~positive regulation of CD4-positive, alpha-beta T cell activation	3	0.29615	0.0139263	HLA-DRA, HLA-DRB1, CD55	956	4	19157	15.029	1	0.429549	0.42305
GOTERM_BP_DIRECT	GO:0060700~regulation of ribonuclease activity	3	0.29615	0.0139263	OAS2, OAS3, OASL	956	4	19157	15.029	1	0.429549	0.42305
GOTERM_BP_DIRECT	GO:0051098~regulation of binding	3	0.29615	0.0139263	SMAD2, SMAD4, TGFB1	956	4	19157	15.029	1	0.429549	0.42305
GOTERM_BP_DIRECT	GO:1903899~positive regulation of PERK-mediated unfolded protein response	3	0.29615	0.0139263	AGR2, PTPN2, BOK	956	4	19157	15.029	1	0.429549	0.42305
GOTERM_BP_DIRECT	GO:0043065~positive regulation of apoptotic process	27	2.66535	0.0142377	TNFAIP8, ADM, PSEN1, UBE2Z, SAV1, SLC9A1, IFIT2, BCL2L11, PNMA1, EMILIN2, CYP1B1, AKT1, RIPK1, MAP3K9, PLEKHN1, CTSD, SPDEF, BOK, MAP3K5, BNIP3L, TGFB1, DAPK1, GZMA, ADAM10, PNMA2, BCL6, TXNIP	956	329	19157	1.64451	1	0.432459	0.425916
GOTERM_BP_DIRECT	GO:0098609~cell-cell adhesion	18	1.7769	0.0143632	ITGAM, NLGN2, ANXA2, ITGA3, TMOD3, ITGB2, ITGAE, PSEN1, CX3CL1, ICAM1, VNN1, ITGAX, CDC42EP1, ADAM8, PIP5K1C, SIGLEC1, ITGA5, PDLIM5	956	190	19157	1.8984	1	0.432459	0.425916
GOTERM_BP_DIRECT	GO:0009410~response to xenobiotic stimulus	21	2.07305	0.0146918	LYN, SREBF1, SS18, STAT1, ITGA3, ABCA3, SLC1A1, SLC1A3, MTHFR, TYMS, ENO2, SOD2, CDK9, COL1A1, NPC1, MDK, OXCT1, LCK, TXNIP, CA9, CALR	956	236	19157	1.7831	1	0.432459	0.425916
GOTERM_BP_DIRECT	GO:0045766~positive regulation of angiogenesis	16	1.57947	0.0147794	NRP1, SPHK1, ITGB2, C5AR1, PIK3CD, ADM, HIF1A, C5, SP1, HYAL1, ADAM12, ITGAX, EMILIN2, CYP1B1, PRKD2, ANGPTL4	956	161	19157	1.99142	1	0.432459	0.425916
GOTERM_BP_DIRECT	GO:0097062~dendritic spine maintenance	4	0.394867	0.0150814	ITGA3, INSR, TREM2, FYN	956	11	19157	7.2868	1	0.432459	0.425916
GOTERM_BP_DIRECT	GO:0002357~defense response to tumor cell	4	0.394867	0.0150814	SPI1, DAPK1, LAPTM5, PRF1	956	11	19157	7.2868	1	0.432459	0.425916
GOTERM_BP_DIRECT	GO:1900015~regulation of cytokine production involved in inflammatory response	4	0.394867	0.0150814	PER1, ALOX5, TREM2, PLD3	956	11	19157	7.2868	1	0.432459	0.425916
GOTERM_BP_DIRECT	GO:0002456~T cell mediated immunity	4	0.394867	0.0150814	BTN3A3, BTN3A2, CD55, MYO1G	956	11	19157	7.2868	1	0.432459	0.425916
GOTERM_BP_DIRECT	GO:0002819~regulation of adaptive immune response	4	0.394867	0.0150814	IL4I1, IRF1, IRF7, ADCY7	956	11	19157	7.2868	1	0.432459	0.425916
GOTERM_BP_DIRECT	GO:0043491~protein kinase B signaling	7	0.691017	0.0152684	TGFB1, CCL5, TYRO3, PIK3R3, AKT1, PEAR1, NKX3-1	956	41	19157	3.42124	1	0.432459	0.425916
GOTERM_BP_DIRECT	GO:0031295~T cell costimulation	7	0.691017	0.0152684	LYN, CD86, LCK, AKT1, CSK, FYN, TNFSF13B	956	41	19157	3.42124	1	0.432459	0.425916
GOTERM_BP_DIRECT	GO:0007159~leukocyte cell-cell adhesion	6	0.5923	0.0153708	TNIP1, CCL5, ITGB2, ITGA5, EZR, ICAM1	956	30	19157	4.00774	1	0.432459	0.425916
GOTERM_BP_DIRECT	GO:0010575~positive regulation of vascular endothelial growth factor production	6	0.5923	0.0153708	C5, TGFB1, C5AR1, CYP1B1, HPSE, HIF1A	956	30	19157	4.00774	1	0.432459	0.425916
GOTERM_BP_DIRECT	GO:0030154~cell differentiation	47	4.63968	0.0155146	SLFN5, PTPRU, SPI1, NXN, TNFAIP2, SLA, SPATA5, RASGRP1, FSTL3, TYMP, HHEX, ALKBH5, MDK, AKT1, FYN, FLNC, JAK2, PDLIM7, SPDEF, NKX3-1, NDEL1, SEMA6B, UNC45A, LYN, SMAD2, OSR2, SMAD4, UNC13A, SEMA4B, ETV1, SOX12, NR2F2, YY1AP1, ETV5, BATF, SYT17, FGR, SPOCD1, ETV7, TWSG1, LCK, PMP22, CCDC87, ZFPM1, PPARD, PAFAH1B1, ARF6	956	664	19157	1.4184	1	0.432578	0.426033
GOTERM_BP_DIRECT	GO:0043124~negative regulation of I-kappaB kinase/NF-kappaB signaling	8	0.789733	0.0156118	PER1, NLRX1, TNIP1, STAT1, PPM1N, RIPK1, TREM2, LILRB4	956	53	19157	3.02471	1	0.432578	0.426033
GOTERM_BP_DIRECT	GO:0046847~filopodium assembly	5	0.493583	0.0156867	ITGB4, ARHGEF4, S1PR2, SRGAP2, EZR	956	20	19157	5.00968	1	0.432578	0.426033
GOTERM_BP_DIRECT	GO:0006886~intracellular protein transport	26	2.56663	0.0170009	TMED10, RAB3A, SAR1A, STXBP1, SNX27, BLOC1S2, EVI5L, AP2M1, YWHAH, CD74, VPS18, RPH3AL, RABGAP1L, VPS33B, TBC1D8, SYTL1, LAPTM5, ARFGAP3, SYTL3, ARL4C, EHD1, TBC1D1, SGSM2, SEC24D, RAMP1, ARF6	956	318	19157	1.63838	1	0.465735	0.458689
GOTERM_BP_DIRECT	GO:0045931~positive regulation of mitotic cell cycle	6	0.5923	0.0175942	SPHK1, MDM2, MEIS2, NKX3-1, PAFAH1B1, LGMN	956	31	19157	3.87846	1	0.47573	0.468532
GOTERM_BP_DIRECT	GO:0046677~response to antibiotic	6	0.5923	0.0175942	GJB2, CIITA, HYAL1, MDM2, SLC1A3, JAK2	956	31	19157	3.87846	1	0.47573	0.468532
GOTERM_BP_DIRECT	GO:0032930~positive regulation of superoxide anion generation	5	0.493583	0.0186301	TGFB1, ITGAM, TYROBP, ITGB2, GNAI2	956	21	19157	4.77112	1	0.497279	0.489756
GOTERM_BP_DIRECT	GO:0038096~Fc-gamma receptor signaling pathway involved in phagocytosis	5	0.493583	0.0186301	LYN, FGR, FYN, MYO1G, PLD2	956	21	19157	4.77112	1	0.497279	0.489756
GOTERM_BP_DIRECT	GO:1900026~positive regulation of substrate adhesion-dependent cell spreading	7	0.691017	0.0190418	DOCK5, NRP1, MDK, RAC3, CIB1, P4HB, CALR	956	43	19157	3.26211	1	0.505032	0.497391
GOTERM_BP_DIRECT	GO:0010390~histone monoubiquitination	4	0.394867	0.0193747	DTX3L, UHRF1, LEO1, PAF1	956	12	19157	6.67957	1	0.510609	0.502883
GOTERM_BP_DIRECT	GO:1900745~positive regulation of p38MAPK cascade	6	0.5923	0.0200203	SPI1, NCF1, SPHK1, MINK1, RELL1, MAP3K5	956	32	19157	3.75726	1	0.524304	0.516372
GOTERM_BP_DIRECT	GO:0010529~negative regulation of transposition	5	0.493583	0.0218934	SPOCD1, APOBEC3D, APOBEC3F, APOBEC3G, SIRT7	956	22	19157	4.55425	1	0.561524	0.553028
GOTERM_BP_DIRECT	GO:0007409~axonogenesis	10	0.987167	0.0222165	RTN4R, NUMBL, RAB3A, CNP, ALS2, MAP1S, TAOK2, NUMB, RAB8A, LLGL1	956	83	19157	2.4143	1	0.561524	0.553028
GOTERM_BP_DIRECT	GO:0007420~brain development	22	2.17177	0.0224225	NLGN2, PFKFB3, AMIGO3, MAP1S, SPHK1, CHD8, SLC1A1, MINK1, CXCR4, CTNS, SPATA5, IER3IP1, MEIS2, EPOR, BCL2L11, SNPH, OXCT1, BAG3, DPYSL2, PLXNB2, CSK, BOK	956	262	19157	1.68264	1	0.561524	0.553028
GOTERM_BP_DIRECT	GO:0002248~connective tissue replacement involved in inflammatory response wound healing	3	0.29615	0.0224472	TGFB1, TIMP1, HIF1A	956	5	19157	12.0232	1	0.561524	0.553028
GOTERM_BP_DIRECT	GO:0051208~sequestering of calcium ion	3	0.29615	0.0224472	CALR, PSEN1, HSP90B1	956	5	19157	12.0232	1	0.561524	0.553028
GOTERM_BP_DIRECT	GO:0038094~Fc-gamma receptor signaling pathway	3	0.29615	0.0224472	FCGR3A, FCER1G, OSCAR	956	5	19157	12.0232	1	0.561524	0.553028
GOTERM_BP_DIRECT	GO:1900182~positive regulation of protein localization to nucleus	6	0.5923	0.0226552	TGFB1, DTX3L, PARP1, AKT1, FYN, PARP9	956	33	19157	3.6434	1	0.561524	0.553028
GOTERM_BP_DIRECT	GO:0006882~cellular zinc ion homeostasis	6	0.5923	0.0226552	MT2A, LCK, SLC1A1, MT1X, SLC39A7, MT1E	956	33	19157	3.6434	1	0.561524	0.553028
GOTERM_BP_DIRECT	GO:0006654~phosphatidic acid biosynthetic process	6	0.5923	0.0226552	ABHD4, LPCAT4, LPCAT1, LPIN1, PLD2, AGPAT4	956	33	19157	3.6434	1	0.561524	0.553028
GOTERM_BP_DIRECT	GO:0043547~positive regulation of GTPase activity	17	1.67818	0.0239342	RTN4R, RALBP1, RABGAP1L, SEMA4D, RASGRP1, CX3CL1, ICAM1, ALS2, CCL5, CCL4, SGSM2, RGS10, GNB5, EVI5L, SRGAP2, MAPRE2, NDEL1	956	186	19157	1.83149	1	0.589716	0.580793
GOTERM_BP_DIRECT	GO:0097242~beta-amyloid clearance	4	0.394867	0.0242704	ITGAM, INSR, C5AR1, ITGB2	956	13	19157	6.16575	1	0.594482	0.585488
GOTERM_BP_DIRECT	GO:0010977~negative regulation of neuron projection development	9	0.88845	0.0245838	RTN4R, AMIGO3, GFI1, PMP22, MDM2, CIB1, APOE, B2M, PAFAH1B1	956	71	19157	2.54012	1	0.598636	0.589579
GOTERM_BP_DIRECT	GO:0006259~DNA metabolic process	5	0.493583	0.0254842	MAP1S, TREX1, DNASE2, PLD3, POLG	956	23	19157	4.35624	1	0.61035	0.601115
GOTERM_BP_DIRECT	GO:0071526~semaphorin-plexin signaling pathway	6	0.5923	0.0255045	SEMA6B, NRP1, PLXND1, SEMA4D, SEMA4B, PLXNB2	956	34	19157	3.53624	1	0.61035	0.601115
GOTERM_BP_DIRECT	GO:0035924~cellular response to vascular endothelial growth factor stimulus	6	0.5923	0.0255045	MAP2K3, NRP1, SPHK1, GAS1, AKT1, PRKD2	956	34	19157	3.53624	1	0.61035	0.601115
GOTERM_BP_DIRECT	GO:0048538~thymus development	7	0.691017	0.0258194	MAP2K1, BCL2L11, MAFB, SIX4, CITED2, LMO4, PSEN1	956	46	19157	3.04937	1	0.614355	0.60506
GOTERM_BP_DIRECT	GO:0008630~intrinsic apoptotic signaling pathway in response to DNA damage	7	0.691017	0.0283933	BCL2L11, BCL2A1, CIDEB, SOD2, CRIP1, PML, BOK	956	47	19157	2.98449	1	0.671759	0.661596
GOTERM_BP_DIRECT	GO:0006368~transcription elongation from RNA polymerase II promoter	6	0.5923	0.0285734	CDK9, SUPT16H, CTDP1, LEO1, PAF1, SUPT5H	956	35	19157	3.43521	1	0.672201	0.662031
GOTERM_BP_DIRECT	GO:0030307~positive regulation of cell growth	10	0.987167	0.0291357	HYAL1, SPHK1, DERL2, ADNP2, ADAM10, AKT1, CIB1, S100A8, SLC9A1, CXCL16	956	87	19157	2.3033	1	0.68158	0.671268
GOTERM_BP_DIRECT	GO:1903861~positive regulation of dendrite extension	5	0.493583	0.0294083	SLC23A2, UNC13A, MUL1, CXCR4, SYT17	956	24	19157	4.17473	1	0.684113	0.673763
GOTERM_BP_DIRECT	GO:1902176~negative regulation of oxidative stress-induced intrinsic apoptotic signaling pathway	4	0.394867	0.0297685	VNN1, AKT1, NOL3, SOD2	956	14	19157	5.72534	1	0.688645	0.678226
GOTERM_BP_DIRECT	GO:0032092~positive regulation of protein binding	9	0.88845	0.0306173	SPON1, DTX3L, PLXND1, PLK2, PSEN1, TICAM1, B2M, RAMP1, MARK3	956	74	19157	2.43714	1	0.700627	0.690026
GOTERM_BP_DIRECT	GO:0042127~regulation of cell proliferation	15	1.48075	0.030623	TFAP2A, EGLN3, CXCL9, TGFB1, STAT1, STAT2, CIB1, SAV1, PIAS1, CCDC88A, BCL6, TRNP1, STAT4, TXNIP, IER5	956	161	19157	1.86696	1	0.700627	0.690026
GOTERM_BP_DIRECT	GO:0045429~positive regulation of nitric oxide biosynthetic process	7	0.691017	0.0311305	INSR, ITGB2, AKT1, TICAM1, JAK2, SOD2, ICAM1	956	48	19157	2.92231	1	0.700689	0.690088
GOTERM_BP_DIRECT	GO:0050766~positive regulation of phagocytosis	7	0.691017	0.0311305	IL15RA, FCER1G, SLC11A1, IL2RB, TREM2, ABCA7, CALR	956	48	19157	2.92231	1	0.700689	0.690088
GOTERM_BP_DIRECT	GO:0021762~substantia nigra development	7	0.691017	0.0311305	CNP, HSPA5, SEC16A, CALM3, MBP, SYNGR3, YWHAH	956	48	19157	2.92231	1	0.700689	0.690088
GOTERM_BP_DIRECT	GO:0001701~in utero embryonic development	18	1.7769	0.0314299	SMAD2, PTPRR, SMAD4, NXN, CHD8, PCGF2, ADAM10, MYO1E, FUT8, C5, BCL2L11, ALS2, SIN3A, MGAT1, SOX8, SEC24D, DBN1, LY6E	956	208	19157	1.73412	1	0.702667	0.692036
GOTERM_BP_DIRECT	GO:0018108~peptidyl-tyrosine phosphorylation	13	1.28332	0.0322464	LYN, MAP2K3, MAP2K1, DYRK3, INSR, MATK, FGR, LCK, TYRO3, CSK, FYN, JAK2, SCYL1	956	132	19157	1.97351	1	0.702667	0.692036
GOTERM_BP_DIRECT	GO:0006914~autophagy	14	1.38203	0.0322948	USP13, VPS18, SRPX, RGS19, MAP1S, ITGB4, PHF23, SEC16A, TM9SF1, NPC1, RAB12, GPR137, S100A8, RAB8A	956	147	19157	1.90845	1	0.702667	0.692036
GOTERM_BP_DIRECT	GO:0045646~regulation of erythrocyte differentiation	3	0.29615	0.0325684	LYN, SPI1, B2M	956	6	19157	10.0194	1	0.702667	0.692036
GOTERM_BP_DIRECT	GO:0008366~axon ensheathment	3	0.29615	0.0325684	PRX, MBP, PPARD	956	6	19157	10.0194	1	0.702667	0.692036
GOTERM_BP_DIRECT	GO:0032815~negative regulation of natural killer cell activation	3	0.29615	0.0325684	FGR, MICA, HAVCR2	956	6	19157	10.0194	1	0.702667	0.692036
GOTERM_BP_DIRECT	GO:0048205~COPI coating of Golgi vesicle	3	0.29615	0.0325684	TMED10, GBF1, ARFGAP3	956	6	19157	10.0194	1	0.702667	0.692036
GOTERM_BP_DIRECT	GO:0031630~regulation of synaptic vesicle fusion to presynaptic membrane	3	0.29615	0.0325684	RAB3A, STXBP1, CPLX1	956	6	19157	10.0194	1	0.702667	0.692036
GOTERM_BP_DIRECT	GO:0071347~cellular response to interleukin-1	10	0.987167	0.0331071	MAPK11, HYAL1, CCL5, CCL4, GBP2, HIF1A, GBP1, CX3CL1, ICAM1, NKX3-1	956	89	19157	2.25154	1	0.703358	0.692716
GOTERM_BP_DIRECT	GO:0050727~regulation of inflammatory response	10	0.987167	0.0331071	SBNO2, BCL6, TNIP1, ALOX5, TREX1, PIK3AP1, JAK2, USP18, BIRC3, FOXP1	956	89	19157	2.25154	1	0.703358	0.692716
GOTERM_BP_DIRECT	GO:0007613~memory	10	0.987167	0.0331071	ITGA3, PLK2, INSR, SLC1A1, PAK6, TREM2, ABCA7, ITGA5, PSEN1, LGMN	956	89	19157	2.25154	1	0.703358	0.692716
GOTERM_BP_DIRECT	GO:0032753~positive regulation of interleukin-4 production	5	0.493583	0.0336702	CD86, FCER1G, NLRP3, HAVCR2, HLA-E	956	25	19157	4.00774	1	0.704536	0.693876
GOTERM_BP_DIRECT	GO:0042267~natural killer cell mediated cytotoxicity	5	0.493583	0.0336702	FCGR3A, NKG7, RNF19B, MICA, ULBP3	956	25	19157	4.00774	1	0.704536	0.693876
GOTERM_BP_DIRECT	GO:0017015~regulation of transforming growth factor beta receptor signaling pathway	5	0.493583	0.0336702	SMAD2, SMAD4, TGFB1, ITGA3, LTBP4	956	25	19157	4.00774	1	0.704536	0.693876
GOTERM_BP_DIRECT	GO:0010628~positive regulation of gene expression	36	3.5538	0.0349355	SPI1, CSF1, SGMS1, CITED2, PIK3CD, PIK3R3, TREM2, PSEN1, HIF1A, RELB, C1QTNF1, LMNA, ITGAX, AGR2, AKT1, SOX8, NKX3-1, TFAP2A, SMAD2, OSR2, CD74, PIAS3, MAP2K1, TGFB1, ITGA3, DDX58, SLC11A1, SERPINB9, TICAM1, MAPK11, TYROBP, SP1, MDM2, CALR, EZR, PPARD	956	509	19157	1.41728	1	0.724941	0.713973
GOTERM_BP_DIRECT	GO:0032570~response to progesterone	6	0.5923	0.0353864	SREBF1, GJB2, TGFB1, TXNIP, MBP, TYMS	956	37	19157	3.24952	1	0.724941	0.713973
GOTERM_BP_DIRECT	GO:2001244~positive regulation of intrinsic apoptotic signaling pathway	6	0.5923	0.0353864	BCL2L11, PLEKHF1, LCK, S100A8, NKX3-1, BOK	956	37	19157	3.24952	1	0.724941	0.713973
GOTERM_BP_DIRECT	GO:0006811~ion transport	13	1.28332	0.0356241	SLC12A4, CHRNA5, SLC20A1, PLLP, SLC1A1, SLC1A3, CTNS, SLC9A1, SLC9A5, SLC17A5, SLC15A3, SLC25A22, CNNM3	956	134	19157	1.94405	1	0.724941	0.713973
GOTERM_BP_DIRECT	GO:0010629~negative regulation of gene expression	24	2.3692	0.035825	SMAD2, PIAS3, SPI1, TGFB1, CITED2, MAX, MBD1, ADAM10, PIK3CD, PSEN1, PARP14, PARP9, HIF1A, FOXP1, CREB3L1, AKT1, FYN, APOE, GAS2L1, RCOR1, HAVCR2, LGMN, NKX3-1, ANAPC2	956	308	19157	1.56146	1	0.724941	0.713973
GOTERM_BP_DIRECT	GO:0032270~positive regulation of cellular protein metabolic process	4	0.394867	0.035864	TGFB1, CSF1, UHRF1, AKT1	956	15	19157	5.34365	1	0.724941	0.713973
GOTERM_BP_DIRECT	GO:0010955~negative regulation of protein processing	4	0.394867	0.035864	IL1R2, MDM2, GAS1, GLG1	956	15	19157	5.34365	1	0.724941	0.713973
GOTERM_BP_DIRECT	GO:0042110~T cell activation	7	0.691017	0.0371074	HSH2D, CD7, WAS, PIK3CD, SLA2, RASGRP1, CD276	956	50	19157	2.80542	1	0.743659	0.732408
GOTERM_BP_DIRECT	GO:0065003~macromolecular complex assembly	14	1.38203	0.0371472	CD74, MAX, WAS, PDE4DIP, PML, TAPBP, IL2RB, MDM2, TSPAN4, CD247, WASF1, AP2M1, VAMP2, LLGL1	956	150	19157	1.87028	1	0.743659	0.732408
GOTERM_BP_DIRECT	GO:0035774~positive regulation of insulin secretion involved in cellular response to glucose stimulus	6	0.5923	0.0391372	ANO1, OXCT1, GPR68, HIF1A, HLA-DRB1, PPARD	956	38	19157	3.16401	1	0.776035	0.764294
GOTERM_BP_DIRECT	GO:0030041~actin filament polymerization	6	0.5923	0.0391372	PSTPIP1, MICALL2, WAS, ANG, JAK2, WASF1	956	38	19157	3.16401	1	0.776035	0.764294
GOTERM_BP_DIRECT	GO:0050821~protein stabilization	17	1.67818	0.0393794	USP13, CD74, TREX1, STXBP1, SEC16A, MUL1, IFI30, PML, SAV1, TYROBP, WDR81, TNIP2, BAG3, MFSD1, CALR, PFN1, PPIB	956	198	19157	1.72049	1	0.777137	0.765379
GOTERM_BP_DIRECT	GO:0032147~activation of protein kinase activity	9	0.88845	0.0401395	CCDC88A, MAP2K1, INSR, SLC11A1, TAOK2, MINK1, AGAP2, PAK6, CLSPN	956	78	19157	2.31216	1	0.785175	0.773295
GOTERM_BP_DIRECT	GO:0050890~cognition	7	0.691017	0.0403524	C12ORF57, C5AR1, MGAT3, HLA-DRA, CTNS, LINS1, CBR3	956	51	19157	2.75041	1	0.785175	0.773295
GOTERM_BP_DIRECT	GO:0007163~establishment or maintenance of cell polarity	7	0.691017	0.0403524	CCL4, FSCN1, RHOG, RAC2, RAC3, CDC42BPB, RHOF	956	51	19157	2.75041	1	0.785175	0.773295
GOTERM_BP_DIRECT	GO:0019221~cytokine-mediated signaling pathway	14	1.38203	0.0406573	NUMBL, STAT1, IL1R2, STAT2, SLC1A1, CX3CL1, EPOR, LILRA5, SOCS1, IL2RB, STAT4, IL21R, AKT1, JAK2	956	152	19157	1.84567	1	0.787428	0.775515
GOTERM_BP_DIRECT	GO:0016477~cell migration	21	2.07305	0.041177	DOCK5, TGFB1, LAMB2, ITGB4, ITGB2, PIK3CD, CDC42BPB, RHOF, PARP9, SLC9A1, CCDC88A, FUT8, PODXL, TAOK2, FSCN1, TYRO3, ITGB7, ANG, RHOV, BCAR1, NDEL1	956	263	19157	1.60005	1	0.78829	0.776363
GOTERM_BP_DIRECT	GO:0007179~transforming growth factor beta receptor signaling pathway	10	0.987167	0.0421396	SMAD2, FUT8, TWSG1, SMAD4, SPI1, TGFB1, PARP1, CITED2, LTBP4, PML	956	93	19157	2.1547	1	0.78829	0.776363
GOTERM_BP_DIRECT	GO:0030097~hemopoiesis	8	0.789733	0.0424284	TWSG1, SELPLG, LCK, GFI1, TTC7A, JAK2, SOD2, EPOR	956	65	19157	2.4663	1	0.78829	0.776363
GOTERM_BP_DIRECT	GO:0022408~negative regulation of cell-cell adhesion	4	0.394867	0.0425475	TGFB1, PODXL, NF2, JAK2	956	16	19157	5.00968	1	0.78829	0.776363
GOTERM_BP_DIRECT	GO:0071361~cellular response to ethanol	4	0.394867	0.0425475	SLC23A2, SPI1, SOD2, ADCY7	956	16	19157	5.00968	1	0.78829	0.776363
GOTERM_BP_DIRECT	GO:0070266~necroptotic process	4	0.394867	0.0425475	MLKL, ITPK1, RIPK1, PYGL	956	16	19157	5.00968	1	0.78829	0.776363
GOTERM_BP_DIRECT	GO:0032436~positive regulation of proteasomal ubiquitin-dependent protein catabolic process	9	0.88845	0.0427961	RNF144B, PLK2, MDM2, RNF19B, AKT1, PSEN1, TRIB2, DDA1, PIAS1	956	79	19157	2.28289	1	0.78829	0.776363
GOTERM_BP_DIRECT	GO:0061025~membrane fusion	6	0.5923	0.0431211	RABEP1, VAPA, VPS33B, MX1, MYOF, VAMP2	956	39	19157	3.08288	1	0.78829	0.776363
GOTERM_BP_DIRECT	GO:0042832~defense response to protozoan	5	0.493583	0.0432164	SLC11A1, NKG7, GBP2, GBP4, BATF	956	27	19157	3.71087	1	0.78829	0.776363
GOTERM_BP_DIRECT	GO:0010875~positive regulation of cholesterol efflux	5	0.493583	0.0432164	ABCA3, GPS2, TREM2, ABCA7, APOE	956	27	19157	3.71087	1	0.78829	0.776363
GOTERM_BP_DIRECT	GO:0031175~neuron projection development	12	1.1846	0.0433736	LYN, EHD1, PSD, VAPA, GPRIN1, BLOC1S2, RAB35, MICALL2, RAC3, NCDN, APOE, MANF	956	123	19157	1.955	1	0.78829	0.776363
GOTERM_BP_DIRECT	GO:0002693~positive regulation of cellular extravasation	3	0.29615	0.0441094	PTAFR, ADAM8, ICAM1	956	7	19157	8.58802	1	0.78829	0.776363
GOTERM_BP_DIRECT	GO:0036035~osteoclast development	3	0.29615	0.0441094	ANXA2, PAFAH1B1, FOXP1	956	7	19157	8.58802	1	0.78829	0.776363
GOTERM_BP_DIRECT	GO:2000660~negative regulation of interleukin-1-mediated signaling pathway	3	0.29615	0.0441094	OTUD4, IL1RN, IL1R2	956	7	19157	8.58802	1	0.78829	0.776363
GOTERM_BP_DIRECT	GO:0061518~microglial cell proliferation	3	0.29615	0.0441094	CSF1, TREM2, CX3CL1	956	7	19157	8.58802	1	0.78829	0.776363
GOTERM_BP_DIRECT	GO:0007183~SMAD protein complex assembly	3	0.29615	0.0441094	SMAD2, SMAD4, TGFB1	956	7	19157	8.58802	1	0.78829	0.776363
GOTERM_BP_DIRECT	GO:0045590~negative regulation of regulatory T cell differentiation	3	0.29615	0.0441094	LAG3, MDK, IRF1	956	7	19157	8.58802	1	0.78829	0.776363
GOTERM_BP_DIRECT	GO:1904141~positive regulation of microglial cell migration	3	0.29615	0.0441094	CSF1, TREM2, CX3CL1	956	7	19157	8.58802	1	0.78829	0.776363
GOTERM_BP_DIRECT	GO:0006888~ER to Golgi vesicle-mediated transport	12	1.1846	0.0455507	TMED10, VAPA, SAR1A, SEC16A, GBF1, KDELR3, WHAMM, IER3IP1, SEC24D, ANK1, YIF1B, SEC22C	956	124	19157	1.93923	1	0.807397	0.795182
GOTERM_BP_DIRECT	GO:0032956~regulation of actin cytoskeleton organization	9	0.88845	0.0455664	BST2, CCDC88A, TAOK2, FSCN1, RHOG, RAC2, RAC3, RHOF, IQGAP2	956	80	19157	2.25435	1	0.807397	0.795182
GOTERM_BP_DIRECT	GO:0090398~cellular senescence	6	0.5923	0.0473396	MAP2K3, MAPK11, MAP2K1, CALR, PML, MAP3K5	956	40	19157	3.00581	1	0.828711	0.816172
GOTERM_BP_DIRECT	GO:0030501~positive regulation of bone mineralization	6	0.5923	0.0473396	TFAP2A, OSR2, TGFB1, ALOX5, FAM20C, ISG15	956	40	19157	3.00581	1	0.828711	0.816172
GOTERM_BP_DIRECT	GO:0060348~bone development	7	0.691017	0.0473663	MAPK11, AKAP13, HSD17B1, SLC38A10, BBX, STC1, PPIB	956	53	19157	2.64662	1	0.828711	0.816172
GOTERM_BP_DIRECT	GO:0008584~male gonad development	11	1.08588	0.0478645	BCL2L11, SIX4, ADAM15, CITED2, INSR, CYP1B1, SOX8, MAMLD1, FSTL3, NKX3-1, BOK	956	110	19157	2.00387	1	0.832898	0.820296
GOTERM_BP_DIRECT	GO:0001843~neural tube closure	9	0.88845	0.0484516	BRD2, TGFB1, CITED2, DEAF1, LMO4, PLXNB2, MTHFR, ADM, PFN1	956	81	19157	2.22652	1	0.832898	0.820296
GOTERM_BP_DIRECT	GO:0061024~membrane organization	5	0.493583	0.0485018	CCDC88A, SAR1A, TOR1AIP2, MBP, PIP5K1C	956	28	19157	3.57834	1	0.832898	0.820296
GOTERM_BP_DIRECT	GO:0048709~oligodendrocyte differentiation	5	0.493583	0.0485018	CDKN2C, CNP, CSK, SOX8, BOK	956	28	19157	3.57834	1	0.832898	0.820296
GOTERM_BP_DIRECT	GO:0006909~phagocytosis	8	0.789733	0.0487296	P2RY6, NCF2, SLC11A1, ITGB2, TYRO3, ABCA7, CD14, PIP5K1C	956	67	19157	2.39268	1	0.832898	0.820296
GOTERM_BP_DIRECT	GO:0001934~positive regulation of protein phosphorylation	17	1.67818	0.0493472	LYN, CD74, RALBP1, TGFB1, SEMA4D, ANXA2, INSR, PLAUR, PIK3R3, TREM2, CIB1, RASGRP1, NPTN, AKT1, RIPK1, HLA-DRB1, NKX3-1	956	204	19157	1.66989	1	0.832898	0.820296
GOTERM_BP_DIRECT	GO:0033280~response to vitamin D	4	0.394867	0.0498059	TGFB1, SPP1, STC1, AQP3	956	17	19157	4.71499	1	0.832898	0.820296
GOTERM_BP_DIRECT	GO:0042532~negative regulation of tyrosine phosphorylation of STAT protein	4	0.394867	0.0498059	SOCS1, NF2, PARP14, PTPN2	956	17	19157	4.71499	1	0.832898	0.820296
GOTERM_BP_DIRECT	GO:0043923~positive regulation by host of viral transcription	4	0.394867	0.0498059	CDK9, SNW1, CTDP1, SP1	956	17	19157	4.71499	1	0.832898	0.820296
GOTERM_BP_DIRECT	GO:2001034~positive regulation of double-strand break repair via nonhomologous end joining	4	0.394867	0.0498059	SMCHD1, DTX3L, PARP9, WRAP53	956	17	19157	4.71499	1	0.832898	0.820296
GOTERM_BP_DIRECT	GO:0048143~astrocyte activation	4	0.394867	0.0498059	C1QA, C5AR1, TREM2, PSEN1	956	17	19157	4.71499	1	0.832898	0.820296
GOTERM_BP_DIRECT	GO:0006612~protein targeting to membrane	7	0.691017	0.0511384	RTP4, MYO1C, ICMT, NCF1, TAOK2, VPS37D, YIF1B	956	54	19157	2.59761	1	0.848368	0.835532
GOTERM_BP_DIRECT	GO:0032456~endocytic recycling	7	0.691017	0.0511384	EHD1, ARL4C, SNX27, VPS53, RAB35, MICALL2, ARF6	956	54	19157	2.59761	1	0.848368	0.835532
GOTERM_BP_DIRECT	GO:1990090~cellular response to nerve growth factor stimulus	6	0.5923	0.0517939	EHD1, HSPA5, RAB35, AKT1, CIB1, ARF6	956	41	19157	2.93249	1	0.855833	0.842885
GOTERM_BP_DIRECT	GO:0009611~response to wounding	8	0.789733	0.0520913	NRP1, HHEX, TGFB1, MDK, PLLP, ITGB4, SLC1A3, ADM	956	68	19157	2.35749	1	0.857306	0.844335
GOTERM_BP_DIRECT	GO:0008285~negative regulation of cell proliferation	32	3.15893	0.0522948	PTPRU, ADM, CIB1, ADARB1, IFIT3, MNT, NACC2, LMNA, CYP1B1, QSOX1, CSK, JAK2, NKX3-1, LYN, TFAP2A, SMAD2, MAP2K1, SMAD4, TGFB1, CDKN2C, TPBG, RARRES1, NMI, SOD2, PTPN14, PML, BCL6, IRF1, PMP22, NF2, ATF5, PTPN2	956	457	19157	1.40315	1	0.857306	0.844335
GOTERM_BP_DIRECT	GO:0030308~negative regulation of cell growth	12	1.1846	0.0525266	BST2, SMAD4, TGFB1, CDKN2C, BCL6, ADAM15, SERTAD2, HYAL1, MUL1, GAS2L1, PML, PPARD	956	127	19157	1.89342	1	0.857729	0.844751
GOTERM_BP_DIRECT	GO:0032418~lysosome localization	5	0.493583	0.0541272	KLC2, RAB3A, BLOC1S2, VPS33B, NDEL1	956	29	19157	3.45495	1	0.880413	0.867093
GOTERM_BP_DIRECT	GO:0002376~immune system process	7	0.691017	0.0550889	FCGR2A, IRF1, IRF7, IRF9, PLD3, PSMB9, PTMS	956	55	19157	2.55038	1	0.884133	0.870756
GOTERM_BP_DIRECT	GO:0098586~cellular response to virus	7	0.691017	0.0550889	EIF5A, MAPK11, CCL5, GBF1, NLRP3, ADAR, HIF1A	956	55	19157	2.55038	1	0.884133	0.870756
GOTERM_BP_DIRECT	GO:0033209~tumor necrosis factor-mediated signaling pathway	7	0.691017	0.0550889	EIF5A, TRAF3, STAT1, RIPK1, JAK2, TNFSF13B, BIRC3	956	55	19157	2.55038	1	0.884133	0.870756
GOTERM_BP_DIRECT	GO:0032355~response to estradiol	11	1.08588	0.0556225	COL1A1, GJB2, TGFB1, MBD1, STXBP1, TXNIP, CYP1B1, NR2F2, CALR, ENO2, STRN3	956	113	19157	1.95067	1	0.884133	0.870756
GOTERM_BP_DIRECT	GO:0071236~cellular response to antibiotic	3	0.29615	0.0569038	HSPA5, CRIP1, SLC9A1	956	8	19157	7.51451	1	0.884133	0.870756
GOTERM_BP_DIRECT	GO:0098883~synapse disassembly	3	0.29615	0.0569038	C1QB, C1QA, CX3CL1	956	8	19157	7.51451	1	0.884133	0.870756
GOTERM_BP_DIRECT	GO:0070212~protein poly-ADP-ribosylation	3	0.29615	0.0569038	PARP1, PARP2, PARP14	956	8	19157	7.51451	1	0.884133	0.870756
GOTERM_BP_DIRECT	GO:0070234~positive regulation of T cell apoptotic process	3	0.29615	0.0569038	CCL5, PDCD1, ICAM1	956	8	19157	7.51451	1	0.884133	0.870756
GOTERM_BP_DIRECT	GO:1900223~positive regulation of beta-amyloid clearance	3	0.29615	0.0569038	TREM2, ABCA7, APOE	956	8	19157	7.51451	1	0.884133	0.870756
GOTERM_BP_DIRECT	GO:0035425~autocrine signaling	3	0.29615	0.0569038	CD68, S100A8, CX3CL1	956	8	19157	7.51451	1	0.884133	0.870756
GOTERM_BP_DIRECT	GO:0032489~regulation of Cdc42 protein signal transduction	3	0.29615	0.0569038	NRP1, RALBP1, APOE	956	8	19157	7.51451	1	0.884133	0.870756
GOTERM_BP_DIRECT	GO:0002232~leukocyte chemotaxis involved in inflammatory response	3	0.29615	0.0569038	MDK, ALOX5, SLAMF8	956	8	19157	7.51451	1	0.884133	0.870756
GOTERM_BP_DIRECT	GO:0031065~positive regulation of histone deacetylation	4	0.394867	0.0576228	SREBF1, TGFB1, BCL6, PML	956	18	19157	4.45305	1	0.888672	0.875227
GOTERM_BP_DIRECT	GO:0032012~regulation of ARF protein signal transduction	4	0.394867	0.0576228	PSD, CYTH4, GBF1, CYTH1	956	18	19157	4.45305	1	0.888672	0.875227
GOTERM_BP_DIRECT	GO:0043434~response to peptide hormone	7	0.691017	0.0592186	COL1A1, HHEX, STAT1, STAT2, STAT4, TIMP1, GNAI2	956	56	19157	2.50484	1	0.903605	0.889933
GOTERM_BP_DIRECT	GO:1901224~positive regulation of NIK/NF-kappaB signaling	8	0.789733	0.0592421	CD86, SPHK1, LAPTM5, TREM2, CD14, NMI, CALR, HAVCR2	956	70	19157	2.29014	1	0.903605	0.889933
GOTERM_BP_DIRECT	GO:0045444~fat cell differentiation	8	0.789733	0.0592421	SREBF1, STEAP4, SOCS1, MAFB, LRRC8C, SOX8, ATF5, PIAS1	956	70	19157	2.29014	1	0.903605	0.889933
GOTERM_BP_DIRECT	GO:0007202~activation of phospholipase C activity	5	0.493583	0.0600898	CD86, P2RY6, C5AR1, ANG, S1PR4	956	30	19157	3.33978	1	0.909868	0.896102
GOTERM_BP_DIRECT	GO:0045089~positive regulation of innate immune response	5	0.493583	0.0600898	GBP5, CCL5, ADAM8, NMI, HAVCR2	956	30	19157	3.33978	1	0.909868	0.896102
GOTERM_BP_DIRECT	GO:0070373~negative regulation of ERK1 and ERK2 cascade	9	0.88845	0.0611637	LYN, DUSP4, PTPRR, SMAD4, TNIP1, CSK, EZR, GBP1, PTPN2	956	85	19157	2.12175	1	0.922775	0.908813
GOTERM_BP_DIRECT	GO:0097191~extrinsic apoptotic signaling pathway	6	0.5923	0.0614112	TGFB1, PARP2, RIPK1, CIB1, JAK2, PML	956	43	19157	2.7961	1	0.923163	0.909196
GOTERM_BP_DIRECT	GO:0045165~cell fate commitment	7	0.691017	0.0635279	SMAD2, ONECUT2, SOX13, GAS1, SOX8, SOX12, PML	956	57	19157	2.46089	1	0.949927	0.935555
GOTERM_BP_DIRECT	GO:0007169~transmembrane receptor protein tyrosine kinase signaling pathway	12	1.1846	0.0656791	LYN, FGR, DOK2, DOK3, CSF1, LCK, INSR, CD7, TYRO3, SLA, FYN, BCAR1	956	132	19157	1.8217	1	0.949927	0.935555
GOTERM_BP_DIRECT	GO:0010759~positive regulation of macrophage chemotaxis	4	0.394867	0.0659795	CSF1, MDK, CCL5, C5AR1	956	19	19157	4.21867	1	0.949927	0.935555
GOTERM_BP_DIRECT	GO:0016064~immunoglobulin mediated immune response	4	0.394867	0.0659795	CD74, FCER1G, IRF7, IL21R	956	19	19157	4.21867	1	0.949927	0.935555
GOTERM_BP_DIRECT	GO:0045926~negative regulation of growth	4	0.394867	0.0659795	MT2A, MT1X, HIF1A, MT1E	956	19	19157	4.21867	1	0.949927	0.935555
GOTERM_BP_DIRECT	GO:0050921~positive regulation of chemotaxis	4	0.394867	0.0659795	TGFB1, TPBG, CXCR4, TREM2	956	19	19157	4.21867	1	0.949927	0.935555
GOTERM_BP_DIRECT	GO:0060391~positive regulation of SMAD protein import into nucleus	4	0.394867	0.0659795	SMAD4, TGFB1, PARP1, JAK2	956	19	19157	4.21867	1	0.949927	0.935555
GOTERM_BP_DIRECT	GO:0043277~apoptotic cell clearance	4	0.394867	0.0659795	TYROBP, TREX1, TYRO3, TREM2	956	19	19157	4.21867	1	0.949927	0.935555
GOTERM_BP_DIRECT	GO:0061136~regulation of proteasomal protein catabolic process	4	0.394867	0.0659795	USP14, PSME1, PSME2, APOE	956	19	19157	4.21867	1	0.949927	0.935555
GOTERM_BP_DIRECT	GO:0006956~complement activation	4	0.394867	0.0659795	C1QB, CFD, C1QA, CFB	956	19	19157	4.21867	1	0.949927	0.935555
GOTERM_BP_DIRECT	GO:0032968~positive regulation of transcription elongation from RNA polymerase II promoter	4	0.394867	0.0659795	CDK9, CCNK, SUPT16H, LEO1	956	19	19157	4.21867	1	0.949927	0.935555
GOTERM_BP_DIRECT	GO:0090314~positive regulation of protein targeting to membrane	5	0.493583	0.0663854	MYO1C, ITGAM, ITGB2, FYN, CIB1	956	31	19157	3.23205	1	0.949927	0.935555
GOTERM_BP_DIRECT	GO:0071897~DNA biosynthetic process	5	0.493583	0.0663854	SPHK1, TK2, TK1, TYMS, POLG	956	31	19157	3.23205	1	0.949927	0.935555
GOTERM_BP_DIRECT	GO:0060349~bone morphogenesis	5	0.493583	0.0663854	TFAP2A, OSR2, CHSY1, CITED2, GLG1	956	31	19157	3.23205	1	0.949927	0.935555
GOTERM_BP_DIRECT	GO:0006457~protein folding	14	1.38203	0.0666836	PDIA3, HSPA4L, LTBP4, PDIA5, HSP90B1, DNAJC1, BAG3, DNAJB11, SACS, FKBP8, QSOX1, P4HB, CALR, PPIB	956	164	19157	1.71062	1	0.950926	0.936539
GOTERM_BP_DIRECT	GO:0008286~insulin receptor signaling pathway	7	0.691017	0.0680168	SREBF1, INSR, PIK3R3, AKT1, PTPN2, BCAR1, NDEL1	956	58	19157	2.41846	1	0.966628	0.952003
GOTERM_BP_DIRECT	GO:0006357~regulation of transcription from RNA polymerase II promoter	99	9.77295	0.0694407	CCNK, SPI1, ZBTB25, GFI1, CREB3L1, ADNP2, SNIP1, BBX, SOX8, ZNF165, OSR2, PIAS3, SP110, SOX13, PIAS2, PIAS1, FOXP1, RFX5, ZNF438, ATF5, PFN1, ZNF672, MAX, HOXD1, SP140, ZNF24, HIF1A, RAI1, DEAF1, NACC2, NACC1, PRDM16, ZNF668, CAMTA2, HIVEP3, TFAP2A, SMAD2, SMAD4, NFATC1, NR2F2, SUPT5H, TRERF1, FOSL2, NFKB2, TADA2B, SNW1, MAFB, BCL6, SP1, MDM2, SP140L, RCOR2, RCOR1, HOXD8, ONECUT2, MED15, LYL1, HH…	956	1699	19157	1.16765	1	0.979607	0.964785
GOTERM_BP_DIRECT	GO:1902966~positive regulation of protein localization to early endosome	3	0.29615	0.0707983	DTX3L, MGAT3, EZR	956	9	19157	6.67957	1	0.979607	0.964785
GOTERM_BP_DIRECT	GO:0009142~nucleoside triphosphate biosynthetic process	3	0.29615	0.0707983	AK1, CMPK2, AK7	956	9	19157	6.67957	1	0.979607	0.964785
GOTERM_BP_DIRECT	GO:0051149~positive regulation of muscle cell differentiation	3	0.29615	0.0707983	MAPK11, MDM2, MAPK12	956	9	19157	6.67957	1	0.979607	0.964785
GOTERM_BP_DIRECT	GO:0033523~histone H2B ubiquitination	3	0.29615	0.0707983	DTX3L, LEO1, PAF1	956	9	19157	6.67957	1	0.979607	0.964785
GOTERM_BP_DIRECT	GO:0033554~cellular response to stress	3	0.29615	0.0707983	MAP3K6, RELB, MAP3K5	956	9	19157	6.67957	1	0.979607	0.964785
GOTERM_BP_DIRECT	GO:0098712~L-glutamate import across plasma membrane	3	0.29615	0.0707983	SLC1A1, SLC1A3, PSEN1	956	9	19157	6.67957	1	0.979607	0.964785
GOTERM_BP_DIRECT	GO:0070301~cellular response to hydrogen peroxide	8	0.789733	0.0710474	IMPACT, PCGF2, SPHK1, MDM2, CYP1B1, RIPK1, IL18BP, MAP3K5	956	73	19157	2.19602	1	0.979607	0.964785
GOTERM_BP_DIRECT	GO:0006898~receptor-mediated endocytosis	8	0.789733	0.0710474	ITGAM, INSR, ITGB2, CD14, APOE, WASF1, PDLIM7, CXCL16	956	73	19157	2.19602	1	0.979607	0.964785
GOTERM_BP_DIRECT	GO:0050729~positive regulation of inflammatory response	10	0.987167	0.0715398	TNIP1, MDK, NKG7, RIPK1, NMI, JAK2, S100A8, CX3CL1, IL17RA, LILRA5	956	103	19157	1.94551	1	0.982556	0.96769
GOTERM_BP_DIRECT	GO:0050885~neuromuscular process controlling balance	6	0.5923	0.0719691	NLGN2, GM2A, RAC3, SLC1A3, TPP1, PAFAH1B1	956	45	19157	2.67183	1	0.982556	0.96769
GOTERM_BP_DIRECT	GO:0070527~platelet aggregation	6	0.5923	0.0719691	RAP2B, UBASH3B, STXBP1, TYRO3, PEAR1, MYL12A	956	45	19157	2.67183	1	0.982556	0.96769
GOTERM_BP_DIRECT	GO:0031532~actin cytoskeleton reorganization	7	0.691017	0.0726851	NRP1, MINK1, MICALL2, PLEK2, CDC42BPB, S1PR2, EZR	956	59	19157	2.37747	1	0.985866	0.97095
GOTERM_BP_DIRECT	GO:0030199~collagen fibril organization	7	0.691017	0.0726851	COL1A1, P4HA1, ANXA2, COL5A3, LOXL3, CYP1B1, LOXL1	956	59	19157	2.37747	1	0.985866	0.97095
GOTERM_BP_DIRECT	GO:0048008~platelet-derived growth factor receptor signaling pathway	5	0.493583	0.073009	MYO1E, NRP1, TXNIP, JAK2, BCAR1	956	32	19157	3.13105	1	0.986377	0.971453
GOTERM_BP_DIRECT	GO:0006260~DNA replication	11	1.08588	0.0735072	CCDC88A, SUPT16H, CHAF1A, SIN3A, TREX1, NFIC, NT5M, MCM5, LPIN1, PTMS, POLG	956	119	19157	1.85232	1	0.986377	0.971453
GOTERM_BP_DIRECT	GO:0045780~positive regulation of bone resorption	4	0.394867	0.0748547	SPP1, ADAM8, TMEM64, OSCAR	956	20	19157	4.00774	1	0.986377	0.971453
GOTERM_BP_DIRECT	GO:0071375~cellular response to peptide hormone stimulus	4	0.394867	0.0748547	MAX, MDM2, CSK, FYN	956	20	19157	4.00774	1	0.986377	0.971453
GOTERM_BP_DIRECT	GO:2000010~positive regulation of protein localization to cell surface	4	0.394867	0.0748547	TYROBP, AKT1, ABCA7, CD247	956	20	19157	4.00774	1	0.986377	0.971453
GOTERM_BP_DIRECT	GO:0016079~synaptic vesicle exocytosis	4	0.394867	0.0748547	RAB3A, PIP5K1C, CPLX1, VAMP2	956	20	19157	4.00774	1	0.986377	0.971453
GOTERM_BP_DIRECT	GO:0007041~lysosomal transport	4	0.394867	0.0748547	NPC1, ALS2, VPS53, PCSK9	956	20	19157	4.00774	1	0.986377	0.971453
GOTERM_BP_DIRECT	GO:0038061~NIK/NF-kappaB signaling	4	0.394867	0.0748547	AKT1, RELB, NFKB2, BIRC3	956	20	19157	4.00774	1	0.986377	0.971453
GOTERM_BP_DIRECT	GO:0030279~negative regulation of ossification	4	0.394867	0.0748547	TGFB1, CHSY1, MDK, KREMEN2	956	20	19157	4.00774	1	0.986377	0.971453
GOTERM_BP_DIRECT	GO:0006974~cellular response to DNA damage stimulus	20	1.97433	0.0774683	LYN, CCNK, EGLN3, PARP1, DTX3L, SETD7, CIB1, SIRT7, PSEN1, WDR76, FANCG, BATF, FOXP1, BCL6, TTC5, TAOK2, IRF7, AKT1, MICA, ZNF385A	956	267	19157	1.50103	1	1	0.985107
GOTERM_BP_DIRECT	GO:0042130~negative regulation of T cell proliferation	6	0.5923	0.0775972	CD86, IL4I1, TGFB1, LILRB4, HLA-DRB1, HAVCR2	956	46	19157	2.61374	1	1	0.985107
GOTERM_BP_DIRECT	GO:0006366~transcription from RNA polymerase II promoter	13	1.28332	0.0777399	CCNK, SUPT16H, PARP1, MBD1, ETV1, NMI, ETV7, MNT, POLR2A, DEAF1, SNAPC2, NFIC, IRF9	956	152	19157	1.71384	1	1	0.985107
GOTERM_BP_DIRECT	GO:2001234~negative regulation of apoptotic signaling pathway	5	0.493583	0.0799543	MNT, PCGF2, PSEN1, CX3CL1, GNAI2	956	33	19157	3.03617	1	1	0.985107
GOTERM_BP_DIRECT	GO:0050832~defense response to fungus	5	0.493583	0.0799543	TGFB1, GNLY, COTL1, S100A8, IL17RA	956	33	19157	3.03617	1	1	0.985107
GOTERM_BP_DIRECT	GO:0008542~visual learning	6	0.5923	0.0834548	NPTN, CTNS, ABCA7, HIF1A, MEIS2, PIAS1	956	47	19157	2.55813	1	1	0.985107
GOTERM_BP_DIRECT	GO:0007274~neuromuscular synaptic transmission	4	0.394867	0.0842255	RAB3A, STXBP1, STAC3, ADARB1	956	21	19157	3.8169	1	1	0.985107
GOTERM_BP_DIRECT	GO:0006801~superoxide metabolic process	4	0.394867	0.0842255	NCF1, NCF2, SLC1A1, SOD2	956	21	19157	3.8169	1	1	0.985107
GOTERM_BP_DIRECT	GO:0019835~cytolysis	4	0.394867	0.0842255	C5, GZMA, PRF1, MICA	956	21	19157	3.8169	1	1	0.985107
GOTERM_BP_DIRECT	GO:0030865~cortical cytoskeleton organization	4	0.394867	0.0842255	RHOG, RAC2, RAC3, RHOF	956	21	19157	3.8169	1	1	0.985107
GOTERM_BP_DIRECT	GO:0061028~establishment of endothelial barrier	4	0.394867	0.0842255	PDE4D, HPSE, EZR, ICAM1	956	21	19157	3.8169	1	1	0.985107
GOTERM_BP_DIRECT	GO:1903077~negative regulation of protein localization to plasma membrane	4	0.394867	0.0842255	TGFB1, NUMB, GBP1, AP2M1	956	21	19157	3.8169	1	1	0.985107
GOTERM_BP_DIRECT	GO:0006414~translational elongation	4	0.394867	0.0842255	EIF5A, EIF5AL1, ABTB1, GTPBP1	956	21	19157	3.8169	1	1	0.985107
GOTERM_BP_DIRECT	GO:0042118~endothelial cell activation	3	0.29615	0.0856517	PRMT5, SMAD4, FOXP1	956	10	19157	6.01161	1	1	0.985107
GOTERM_BP_DIRECT	GO:0070828~heterochromatin organization	3	0.29615	0.0856517	SETD7, PRDM16, MTHFR	956	10	19157	6.01161	1	1	0.985107
GOTERM_BP_DIRECT	GO:0070383~DNA cytosine deamination	3	0.29615	0.0856517	APOBEC3D, APOBEC3F, APOBEC3G	956	10	19157	6.01161	1	1	0.985107
GOTERM_BP_DIRECT	GO:0034205~beta-amyloid formation	3	0.29615	0.0856517	ADAM10, ABCA7, PSEN1	956	10	19157	6.01161	1	1	0.985107
GOTERM_BP_DIRECT	GO:0032819~positive regulation of natural killer cell proliferation	3	0.29615	0.0856517	FCGR3A, JAK2, HLA-E	956	10	19157	6.01161	1	1	0.985107
GOTERM_BP_DIRECT	GO:0033089~positive regulation of T cell differentiation in thymus	3	0.29615	0.0856517	VNN1, ADAM8, RASGRP1	956	10	19157	6.01161	1	1	0.985107
GOTERM_BP_DIRECT	GO:0002903~negative regulation of B cell apoptotic process	3	0.29615	0.0856517	HSH2D, BCL6, FOXP1	956	10	19157	6.01161	1	1	0.985107
GOTERM_BP_DIRECT	GO:0051660~establishment of centrosome localization	3	0.29615	0.0856517	FHOD1, EZR, PAFAH1B1	956	10	19157	6.01161	1	1	0.985107
GOTERM_BP_DIRECT	GO:0034162~toll-like receptor 9 signaling pathway	3	0.29615	0.0856517	TNIP2, PIK3AP1, HAVCR2	956	10	19157	6.01161	1	1	0.985107
GOTERM_BP_DIRECT	GO:0006000~fructose metabolic process	3	0.29615	0.0856517	PFKFB4, PFKFB3, ALDOA	956	10	19157	6.01161	1	1	0.985107
GOTERM_BP_DIRECT	GO:0042117~monocyte activation	3	0.29615	0.0856517	CSF1, ADAM10, FOXP1	956	10	19157	6.01161	1	1	0.985107
GOTERM_BP_DIRECT	GO:1990535~neuron projection maintenance	3	0.29615	0.0856517	INSR, ATP1A3, PSEN1	956	10	19157	6.01161	1	1	0.985107
GOTERM_BP_DIRECT	GO:0034340~response to type I interferon	3	0.29615	0.0856517	SP100, MX1, ISG15	956	10	19157	6.01161	1	1	0.985107
GOTERM_BP_DIRECT	GO:0045773~positive regulation of axon extension	5	0.493583	0.0872143	TRPV2, DBN1, PAFAH1B1, ANAPC2, NDEL1	956	34	19157	2.94687	1	1	0.985107
GOTERM_BP_DIRECT	GO:0048247~lymphocyte chemotaxis	5	0.493583	0.0872143	CCL5, CCL4, ADAM8, CX3CL1, CXCL16	956	34	19157	2.94687	1	1	0.985107
GOTERM_BP_DIRECT	GO:0008015~blood circulation	5	0.493583	0.0872143	CYB5R3, STAT1, MYOF, TBC1D8, F5	956	34	19157	2.94687	1	1	0.985107
GOTERM_BP_DIRECT	GO:0021510~spinal cord development	5	0.493583	0.0872143	BAG3, DPYSL2, LOXL3, AKT1, SOX12	956	34	19157	2.94687	1	1	0.985107
GOTERM_BP_DIRECT	GO:0007155~cell adhesion	36	3.5538	0.0884022	LGALS3BP, SRPX, PTPRU, SPON1, SELPLG, NLGN2, ITGAM, AMIGO3, ITGB4, ITGB2, CIB1, PSEN1, ITGAE, HAPLN3, CX3CL1, ICAM1, PSTPIP1, PODXL, CCL4, NPTN, ITGAX, SPP1, EMILIN2, CYP1B1, ITGB7, SEMA4D, ITGA3, TPBG, COL1A1, PPFIBP1, ADAM12, TYRO3, PRKD2, ITGA5, BCAR1, ARF6	956	552	19157	1.30687	1	1	0.985107
GOTERM_BP_DIRECT	GO:0048015~phosphatidylinositol-mediated signaling	6	0.5923	0.089539	PLCB3, PLCL2, PTAFR, PIK3CD, EZR, PLCD4	956	48	19157	2.50484	1	1	0.985107
GOTERM_BP_DIRECT	GO:0010718~positive regulation of epithelial to mesenchymal transition	6	0.5923	0.089539	SMAD2, COL1A1, SMAD4, TGFB1, MDK, BCL9L	956	48	19157	2.50484	1	1	0.985107
GOTERM_BP_DIRECT	GO:0030336~negative regulation of cell migration	13	1.28332	0.0901698	CD74, PTPRU, CITED2, STC1, ADARB1, CX3CL1, BST2, RAP2B, ADAM15, EMILIN2, CYP1B1, NF2, SRGAP2	956	156	19157	1.66989	1	1	0.985107
GOTERM_BP_DIRECT	GO:0032496~response to lipopolysaccharide	13	1.28332	0.0901698	CNP, SLC11A1, C5AR1, ADM, SOD2, LOXL1, FOXP1, IL18BP, NFKB2, GJB2, S100A14, JAK2, S100A8	956	156	19157	1.66989	1	1	0.985107
GOTERM_BP_DIRECT	GO:0002250~adaptive immune response	29	2.86278	0.0915324	CD86, PIK3CD, RNF19B, IL4I1, HLA-DMA, HLA-DMB, CSK, FYN, JAK2, HLA-DQA1, HAVCR2, HLA-DPA1, LYN, HLA-DRB5, LAG3, BTN3A1, TAP1, LILRB4, IL17RA, HLA-E, RNF125, CD7, HLA-DPB1, HLA-DRA, PRKD2, PDCD1, CD247, HLA-DRB1, HLA-DQB1	956	430	19157	1.35145	1	1	0.985107
GOTERM_BP_DIRECT	GO:0046716~muscle cell cellular homeostasis	4	0.394867	0.0940674	TGFB1, BAG3, ALDOA, HIF1A	956	22	19157	3.6434	1	1	0.985107
GOTERM_BP_DIRECT	GO:0030225~macrophage differentiation	4	0.394867	0.0940674	SPI1, CSF1, PARP1, HLA-DRB1	956	22	19157	3.6434	1	1	0.985107
GOTERM_BP_DIRECT	GO:0006977~DNA damage response, signal transduction by p53 class mediator resulting in cell cycle arrest	4	0.394867	0.0940674	MUC1, PLK2, MDM2, PML	956	22	19157	3.6434	1	1	0.985107
GOTERM_BP_DIRECT	GO:0051260~protein homooligomerization	11	1.08588	0.0946268	EHD1, KCND1, RNF213, ATL3, ALS2, KCNC3, NACC2, PRF1, KCTD1, KCTD2, KCNRG	956	125	19157	1.76341	1	1	0.985107
GOTERM_BP_DIRECT	GO:0008654~phospholipid biosynthetic process	5	0.493583	0.0947809	LPCAT1, MBOAT2, FADS1, PPARD, AGPAT4	956	35	19157	2.86267	1	1	0.985107
GOTERM_BP_DIRECT	GO:0042113~B cell activation	5	0.493583	0.0947809	BST2, CD86, TXLNA, PIK3CD, RASGRP1	956	35	19157	2.86267	1	1	0.985107
GOTERM_BP_DIRECT	GO:0016575~histone deacetylation	6	0.5923	0.0958463	SIN3A, MIER2, TRERF1, RCOR2, RCOR1, HDAC7	956	49	19157	2.45372	1	1	0.985107
GOTERM_BP_DIRECT	GO:0035781~CD86 biosynthetic process	2	0.197433	0.0972198	TREX1, TMEM106A	956	2	19157	20.0387	1	1	0.985107
GOTERM_BP_DIRECT	GO:0046104~thymidine metabolic process	2	0.197433	0.0972198	TK2, TK1	956	2	19157	20.0387	1	1	0.985107
GOTERM_BP_DIRECT	GO:0002540~leukotriene production involved in inflammatory response	2	0.197433	0.0972198	ALOX5, ALOX5AP	956	2	19157	20.0387	1	1	0.985107
GOTERM_BP_DIRECT	GO:0070889~platelet alpha granule organization	2	0.197433	0.0972198	VPS33B, ZNF385A	956	2	19157	20.0387	1	1	0.985107
GOTERM_BP_DIRECT	GO:0034124~regulation of MyD88-dependent toll-like receptor signaling pathway	2	0.197433	0.0972198	IRF1, IRF7	956	2	19157	20.0387	1	1	0.985107
GOTERM_BP_DIRECT	GO:0045655~regulation of monocyte differentiation	2	0.197433	0.0972198	IRF7, FOXP1	956	2	19157	20.0387	1	1	0.985107
GOTERM_BP_DIRECT	GO:1901076~positive regulation of engulfment of apoptotic cell	2	0.197433	0.0972198	TREM2, ABCA7	956	2	19157	20.0387	1	1	0.985107
GOTERM_BP_DIRECT	GO:0051938~L-glutamate import	2	0.197433	0.0972198	SLC1A1, SLC1A3	956	2	19157	20.0387	1	1	0.985107
GOTERM_BP_DIRECT	GO:2000448~positive regulation of macrophage migration inhibitory factor signaling pathway	2	0.197433	0.0972198	CD74, CXCR4	956	2	19157	20.0387	1	1	0.985107
GOTERM_BP_DIRECT	GO:0050902~leukocyte adhesive activation	2	0.197433	0.0972198	SELPLG, CX3CL1	956	2	19157	20.0387	1	1	0.985107
GOTERM_BP_DIRECT	GO:0009157~deoxyribonucleoside monophosphate biosynthetic process	2	0.197433	0.0972198	TK2, TK1	956	2	19157	20.0387	1	1	0.985107
GOTERM_BP_DIRECT	GO:0014010~Schwann cell proliferation	2	0.197433	0.0972198	SNW1, NF2	956	2	19157	20.0387	1	1	0.985107
GOTERM_BP_DIRECT	GO:0052746~inositol phosphorylation	2	0.197433	0.0972198	IPPK, ITPK1	956	2	19157	20.0387	1	1	0.985107
GOTERM_BP_DIRECT	GO:1904093~negative regulation of autophagic cell death	2	0.197433	0.0972198	LAPTM5, TREM2	956	2	19157	20.0387	1	1	0.985107
GOTERM_BP_DIRECT	GO:1903376~regulation of oxidative stress-induced neuron intrinsic apoptotic signaling pathway	2	0.197433	0.0972198	PARP1, TREM2	956	2	19157	20.0387	1	1	0.985107
GOTERM_BP_DIRECT	GO:0002491~antigen processing and presentation of endogenous peptide antigen via MHC class II	2	0.197433	0.0972198	HLA-DRA, HLA-DRB1	956	2	19157	20.0387	1	1	0.985107
GOTERM_BP_DIRECT	GO:0009617~response to bacterium	10	0.987167	0.0982029	CFD, GBP5, GZMA, SLC11A1, DHX58, NLRC5, SLC17A5, SERPINB9, PYGL, TMEM229B	956	110	19157	1.8217	1	1	0.985107

## Sheet: up2
Category	Term	Count	%	PValue	Genes	List Total	Pop Hits	Pop Total	Fold Enrichment	Bonferroni	Benjamini	FDR
KEGG_PATHWAY	hsa05169:Epstein-Barr virus infection	43	4.24482	1.15573e-12	PIK3CD, PIK3R3, RELB, ICAM1, HLA-DMA, BCL2L11, HLA-DMB, SIN3A, PSMD1, AKT1, RIPK1, B2M, HLA-DQA1, HLA-DPA1, LYN, MAP2K3, PDIA3, HLA-DRB5, DDX58, STAT1, STAT2, TAP1, ISG15, MAPK12, DDB2, TAPBP, NFKB2, HLA-E, MAPK11, PSMC5, SNW1, OAS2, TRAF3, OAS3, IRF7, MDM2, HLA-DPB1, HLA-DRA, CD247, CALR, IRF9, HLA-DRB1, HLA-DQB1	500	202	8142	3.4664	3.62903e-10	3.62898e-10	2.8662e-10
KEGG_PATHWAY	hsa04612:Antigen processing and presentation	25	2.46792	1.61886e-11	CIITA, IFI30, HLA-DMA, HLA-DMB, B2M, HLA-DQA1, CTSB, HLA-DPA1, PDIA3, CD74, HLA-DRB5, HSPA5, HSPA6, TAP1, TAPBP, HLA-E, RFX5, PSME1, HLA-DPB1, PSME2, HLA-DRA, CALR, HLA-DRB1, LGMN, HLA-DQB1	500	78	8142	5.21923	5.08322e-09	2.54161e-09	2.00738e-09
KEGG_PATHWAY	hsa05416:Viral myocarditis	19	1.87562	9.13435e-09	CD86, HLA-DRB5, ITGB2, PRF1, ICAM1, HLA-E, HLA-DMA, HLA-DMB, SGCB, HLA-DPB1, RAC2, HLA-DRA, RAC3, FYN, CD55, HLA-DQA1, HLA-DRB1, HLA-DPA1, HLA-DQB1	500	60	8142	5.1566	2.86818e-06	7.95342e-07	6.28168e-07
KEGG_PATHWAY	hsa04380:Osteoclast differentiation	28	2.76407	1.01317e-08	SPI1, CSF1, NCF1, NCF2, PIK3CD, PIK3R3, TREM2, RELB, LILRA5, FCGR3A, SOCS1, AKT1, FYN, MAP2K1, TGFB1, STAT1, STAT2, NFATC1, LILRB4, MAPK12, FOSL2, NFKB2, OSCAR, MAPK11, TYROBP, FCGR2A, LCK, IRF9	500	128	8142	3.56212	3.18136e-06	7.95342e-07	6.28168e-07
KEGG_PATHWAY	hsa05140:Leishmaniasis	20	1.97433	1.17743e-07	HLA-DRB5, TGFB1, ITGAM, NCF1, NCF2, STAT1, ITGB2, MAPK12, MAPK11, HLA-DMA, FCGR3A, FCGR2A, HLA-DMB, HLA-DPB1, HLA-DRA, JAK2, HLA-DQA1, HLA-DRB1, HLA-DPA1, HLA-DQB1	500	77	8142	4.22961	3.69707e-05	6.78636e-06	5.35993e-06
KEGG_PATHWAY	hsa05164:Influenza A	31	3.06022	1.29676e-07	CIITA, NLRX1, PIK3CD, PIK3R3, ADAR, ICAM1, HLA-DMA, HLA-DMB, CCL5, AKT1, NLRP3, JAK2, HLA-DQA1, HLA-DPA1, MAP2K1, HLA-DRB5, DDX58, STAT1, STAT2, MX1, TICAM1, PML, OAS2, TRAF3, OAS3, IRF7, HLA-DPB1, HLA-DRA, IRF9, HLA-DRB1, HLA-DQB1	500	171	8142	2.95207	4.07173e-05	6.78636e-06	5.35993e-06
KEGG_PATHWAY	hsa05150:Staphylococcus aureus infection	22	2.17177	2.35663e-07	C1QB, CFD, C1QA, HLA-DRB5, SELPLG, ITGAM, ITGB2, C5AR1, PTAFR, ICAM1, HLA-DMA, FCGR3A, C5, FCGR2A, HLA-DMB, HLA-DPB1, HLA-DRA, HLA-DQA1, HLA-DRB1, CFB, HLA-DPA1, HLA-DQB1	500	96	8142	3.73175	7.39955e-05	1.05712e-05	8.34921e-06
KEGG_PATHWAY	hsa05166:Human T-cell leukemia virus 1 infection	35	3.45508	5.53014e-07	NRP1, SPI1, ITGB2, PIK3CD, PIK3R3, GPS2, ADCY7, RELB, ICAM1, HLA-DMA, HLA-DMB, CREB3L1, AKT1, B2M, HLA-DQA1, HLA-DPA1, SMAD2, IL15RA, MAP2K1, HLA-DRB5, SMAD4, TGFB1, CDKN2C, IL1R2, NFATC1, NFKB2, HLA-E, LCK, IL2RB, HLA-DPB1, HLA-DRA, CALR, HLA-DRB1, HLA-DQB1, ANAPC2	500	222	8142	2.5673	0.000173631	2.17058e-05	1.71434e-05
KEGG_PATHWAY	hsa04071:Sphingolipid signaling pathway	24	2.3692	6.70477e-07	MAP2K1, FCER1G, SGMS1, SPHK1, PIK3CD, PIK3R3, SGMS2, SGPP2, MAPK12, GNAI2, PLD2, MAPK11, PLCB3, SPTLC2, PPP2R2D, RAC2, AKT1, RAC3, FYN, DEGS1, S1PR2, CTSD, S1PR4, MAP3K5	500	119	8142	3.28417	0.000210508	2.33922e-05	1.84754e-05
KEGG_PATHWAY	hsa04672:Intestinal immune network for IgA production	15	1.48075	8.11215e-07	CD86, IL15RA, HLA-DRB5, TGFB1, CXCR4, TNFSF13B, HLA-DMA, HLA-DMB, HLA-DPB1, HLA-DRA, ITGB7, HLA-DQA1, HLA-DRB1, HLA-DPA1, HLA-DQB1	500	49	8142	4.9849	0.000254689	2.51114e-05	1.98332e-05
KEGG_PATHWAY	hsa05145:Toxoplasmosis	23	2.27048	8.797e-07	MAP2K3, CIITA, HLA-DRB5, TGFB1, LAMB2, STAT1, HSPA6, MAPK12, GNAI2, MAPK11, HLA-DMA, HLA-DMB, SOCS1, ALOX5, HLA-DPB1, AKT1, HLA-DRA, JAK2, HLA-DQA1, HLA-DRB1, HLA-DPA1, BIRC3, HLA-DQB1	500	112	8142	3.34404	0.000276188	2.51114e-05	1.98332e-05
KEGG_PATHWAY	hsa04659:Th17 cell differentiation	22	2.17177	1.85514e-06	SMAD2, HLA-DRB5, SMAD4, TGFB1, STAT1, NFATC1, HIF1A, MAPK12, MAPK11, HLA-DMA, HLA-DMB, LCK, IL2RB, HLA-DPB1, IL21R, HLA-DRA, CD247, JAK2, HLA-DQA1, HLA-DRB1, HLA-DPA1, HLA-DQB1	500	108	8142	3.31711	0.000582346	4.85429e-05	3.83397e-05
KEGG_PATHWAY	hsa05152:Tuberculosis	29	2.86278	4.13114e-06	CIITA, ITGAM, ITGB2, LSP1, HLA-DMA, FCGR3A, HLA-DMB, ITGAX, AKT1, CD14, JAK2, CTSD, HLA-DQA1, HLA-DPA1, CD74, HLA-DRB5, TGFB1, FCER1G, STAT1, SPHK1, MAPK12, MAPK11, FCGR2A, RFX5, HLA-DPB1, HLA-DRA, CALM3, HLA-DRB1, HLA-DQB1	500	180	8142	2.62353	0.00129634	9.97828e-05	7.88094e-05
KEGG_PATHWAY	hsa05330:Allograft rejection	12	1.1846	1.08519e-05	CD86, HLA-DMA, HLA-DRB5, HLA-DMB, HLA-DPB1, PRF1, HLA-DRA, HLA-DRB1, HLA-DQA1, HLA-DPA1, HLA-E, HLA-DQB1	500	38	8142	5.14232	0.00340171	0.000243393	0.000192234
KEGG_PATHWAY	hsa05163:Human cytomegalovirus infection	32	3.15893	1.63911e-05	CCL4L2, CXCR4, PIK3CD, PIK3R3, ADCY7, CX3CL1, GNAI2, AKAP13, GNGT2, CCL5, CREB3L1, CCL4, RAC2, AKT1, RAC3, RIPK1, B2M, PDIA3, MAP2K1, TAP1, NFATC1, MAPK12, TAPBP, HLA-E, MAPK11, PLCB3, SP1, MDM2, CALM3, CALR, GNB5, BCAR1	500	225	8142	2.31595	0.00513363	0.000343121	0.000271
KEGG_PATHWAY	hsa05321:Inflammatory bowel disease	15	1.48075	2.95198e-05	SMAD2, HLA-DRB5, TGFB1, STAT1, NFATC1, HLA-DMA, HLA-DMB, HLA-DPB1, STAT4, IL21R, HLA-DRA, HLA-DQA1, HLA-DRB1, HLA-DPA1, HLA-DQB1	500	65	8142	3.75785	0.00922652	0.000569894	0.000450107
KEGG_PATHWAY	hsa05332:Graft-versus-host disease	12	1.1846	3.08541e-05	CD86, HLA-DMA, HLA-DRB5, HLA-DMB, HLA-DPB1, PRF1, HLA-DRA, HLA-DRB1, HLA-DQA1, HLA-DPA1, HLA-E, HLA-DQB1	500	42	8142	4.65257	0.00964156	0.000569894	0.000450107
KEGG_PATHWAY	hsa04658:Th1 and Th2 cell differentiation	18	1.7769	3.55625e-05	HLA-DRB5, STAT1, NFATC1, MAPK12, MAPK11, HLA-DMA, HLA-DMB, LCK, IL2RB, HLA-DPB1, STAT4, HLA-DRA, CD247, JAK2, HLA-DQA1, HLA-DRB1, HLA-DPA1, HLA-DQB1	500	92	8142	3.186	0.0111047	0.000620369	0.000489973
KEGG_PATHWAY	hsa04940:Type I diabetes mellitus	12	1.1846	3.92039e-05	CD86, HLA-DMA, HLA-DRB5, HLA-DMB, HLA-DPB1, PRF1, HLA-DRA, HLA-DRB1, HLA-DQA1, HLA-DPA1, HLA-E, HLA-DQB1	500	43	8142	4.54437	0.0122348	0.000647896	0.000511714
KEGG_PATHWAY	hsa04620:Toll-like receptor signaling pathway	19	1.87562	5.24583e-05	MAP2K3, CD86, MAP2K1, CXCL9, STAT1, CCL4L2, PIK3CD, PIK3R3, TICAM1, MAPK12, MAPK11, TRAF3, CCL5, CCL4, SPP1, IRF7, AKT1, RIPK1, CD14	500	104	8142	2.97496	0.0163374	0.000823595	0.000650482
KEGG_PATHWAY	hsa05310:Asthma	10	0.987167	6.78384e-05	HLA-DMA, HLA-DRB5, HLA-DMB, FCER1G, HLA-DPB1, HLA-DRA, HLA-DRB1, HLA-DQA1, HLA-DPA1, HLA-DQB1	500	31	8142	5.2529	0.0210767	0.00101435	0.000801139
KEGG_PATHWAY	hsa05235:PD-L1 expression and PD-1 checkpoint pathway in cancer	17	1.67818	8.4908e-05	MAP2K3, MAP2K1, STAT1, PIK3CD, PIK3R3, NFATC1, TICAM1, RASGRP1, HIF1A, MAPK12, BATF, MAPK11, LCK, AKT1, PDCD1, CD247, JAK2	500	89	8142	3.11043	0.0263099	0.00121187	0.000957145
KEGG_PATHWAY	hsa04640:Hematopoietic cell lineage	18	1.7769	9.33765e-05	HLA-DRB5, ITGAM, CSF1, ITGA3, IL1R2, EPOR, HLA-DMA, HLA-DMB, CD7, HLA-DPB1, HLA-DRA, CD14, ITGA5, CD55, HLA-DQA1, HLA-DRB1, HLA-DPA1, HLA-DQB1	500	99	8142	2.96073	0.0288959	0.00127479	0.00100684
KEGG_PATHWAY	hsa04621:NOD-like receptor signaling pathway	26	2.56663	0.000135331	RNF31, NLRX1, ANTXR2, PSTPIP1, CCL5, NLRP3, RIPK1, GBP2, GBP1, GBP4, CTSB, GBP5, STAT1, STAT2, TRPV2, TICAM1, MAPK12, MAPK11, PLCB3, OAS2, TRAF3, OAS3, IRF7, TXNIP, IRF9, BIRC3	500	184	8142	2.301	0.0416064	0.00177058	0.00139842
KEGG_PATHWAY	hsa04664:Fc epsilon RI signaling pathway	14	1.38203	0.000205344	LYN, MAP2K3, MAP2K1, FCER1G, PIK3CD, PIK3R3, MAPK12, MAPK11, ALOX5, ALOX5AP, RAC2, AKT1, RAC3, FYN	500	68	8142	3.35259	0.0624494	0.00257912	0.00203701
KEGG_PATHWAY	hsa05170:Human immunodeficiency virus 1 infection	28	2.76407	0.000221296	CXCR4, PIK3CD, PIK3R3, GNAI2, GNGT2, RAC2, AKT1, PAK6, RAC3, RIPK1, B2M, MAP2K3, PDIA3, APOBEC3D, MAP2K1, APOBEC3F, APOBEC3G, TAP1, NFATC1, MAPK12, TAPBP, HLA-E, BST2, MAPK11, CALM3, CD247, CALR, GNB5	500	212	8142	2.15072	0.0671348	0.00267257	0.00211082
KEGG_PATHWAY	hsa05135:Yersinia infection	21	2.07305	0.000238338	MAP2K3, GIT2, MAP2K1, RHOG, WAS, PIK3CD, PIK3R3, NFATC1, TICAM1, MAPK12, MAPK11, FCGR2A, LCK, RAC2, AKT1, NLRP3, RAC3, PIP5K1C, ITGA5, BCAR1, ARF6	500	137	8142	2.49609	0.0721147	0.00277179	0.00218918
KEGG_PATHWAY	hsa04062:Chemokine signaling pathway	26	2.56663	0.000266452	CXCL9, NCF1, CCL4L2, WAS, CXCR4, PIK3CD, PIK3R3, ADCY7, CX3CL1, CXCL16, GNAI2, GNGT2, CCL5, CCL4, RAC2, AKT1, RAC3, JAK2, LYN, MAP2K1, STAT1, STAT2, FGR, PLCB3, GNB5, BCAR1	500	192	8142	2.20512	0.0802717	0.00298807	0.00236
KEGG_PATHWAY	hsa05202:Transcriptional misregulation in cancer	26	2.56663	0.000288969	CD86, SPI1, ITGAM, BCL2A1, MAX, LYL1, HHEX, FUT8, SIX4, SIN3A, ITGB7, CD14, SS18, CDKN2C, IL1R2, ETV1, ETV5, PML, DDB2, CDK9, ETV7, BCL6, SP1, IL2RB, MDM2, BIRC3	500	193	8142	2.1937	0.0867533	0.00311156	0.00245754
KEGG_PATHWAY	hsa05320:Autoimmune thyroid disease	12	1.1846	0.000297283	CD86, HLA-DMA, HLA-DRB5, HLA-DMB, HLA-DPB1, PRF1, HLA-DRA, HLA-DRB1, HLA-DQA1, HLA-DPA1, HLA-E, HLA-DQB1	500	53	8142	3.68694	0.0891352	0.00311156	0.00245754
KEGG_PATHWAY	hsa04145:Phagosome	22	2.17177	0.000364183	DYNC1H1, HLA-DRB5, ITGAM, NCF1, NCF2, ITGB2, TAP1, HLA-E, SEC61A1, HLA-DMA, FCGR3A, FCGR2A, HLA-DMB, HLA-DPB1, HLA-DRA, CD14, CALR, ITGA5, HLA-DQA1, HLA-DRB1, HLA-DPA1, HLA-DQB1	500	152	8142	2.35689	0.108076	0.00368883	0.00291347
KEGG_PATHWAY	hsa04668:TNF signaling pathway	18	1.7769	0.00043344	MAP2K3, MAP2K1, MLKL, CSF1, PIK3CD, PIK3R3, CX3CL1, MAPK12, ICAM1, MAPK11, TRAF3, IRF1, CCL5, CREB3L1, AKT1, RIPK1, BIRC3, MAP3K5	500	112	8142	2.61707	0.127271	0.00425313	0.00335916
KEGG_PATHWAY	hsa05323:Rheumatoid arthritis	16	1.57947	0.000481938	CD86, HLA-DRB5, TGFB1, CSF1, ITGB2, TNFSF13B, ICAM1, HLA-DMA, HLA-DMB, CCL5, HLA-DPB1, HLA-DRA, HLA-DQA1, HLA-DRB1, HLA-DPA1, HLA-DQB1	500	93	8142	2.80155	0.140466	0.00458571	0.00362184
KEGG_PATHWAY	hsa04625:C-type lectin receptor signaling pathway	17	1.67818	0.000544304	FCER1G, STAT1, STAT2, PIK3CD, PIK3R3, NFATC1, LSP1, MAPK12, RELB, NFKB2, MAPK11, IRF1, MDM2, AKT1, NLRP3, CALM3, IRF9	500	104	8142	2.66181	0.157143	0.0050268	0.00397021
KEGG_PATHWAY	hsa05133:Pertussis	14	1.38203	0.000637668	C1QB, C1QA, ITGAM, ITGB2, TICAM1, MAPK12, GNAI2, MAPK11, C5, IRF1, NLRP3, CALM3, CD14, ITGA5	500	76	8142	2.99968	0.181508	0.00572079	0.00451833
KEGG_PATHWAY	hsa04514:Cell adhesion molecules	21	2.07305	0.000727282	CD86, HLA-DRB5, SELPLG, ITGAM, NLGN2, ITGB2, GLG1, ICAM1, HLA-E, HLA-DMA, HLA-DMB, HLA-DPB1, HLA-DRA, ITGB7, PDCD1, SIGLEC1, HLA-DQA1, HLA-DRB1, HLA-DPA1, HLA-DQB1, CD276	500	149	8142	2.29506	0.204234	0.00634351	0.00501016
KEGG_PATHWAY	hsa05142:Chagas disease	16	1.57947	0.00129426	C1QB, SMAD2, C1QA, TGFB1, PIK3CD, PIK3R3, TICAM1, MAPK12, GNAI2, MAPK11, PLCB3, CCL5, PPP2R2D, AKT1, CALR, CD247	500	102	8142	2.55435	0.334131	0.0109837	0.00867506
KEGG_PATHWAY	hsa04064:NF-kappa B signaling pathway	16	1.57947	0.00158136	LYN, PARP1, BCL2A1, DDX58, CCL4L2, TICAM1, TNFSF13B, RELB, NFKB2, ICAM1, TRAF3, LCK, CCL4, RIPK1, CD14, BIRC3	500	104	8142	2.50523	0.391611	0.0130671	0.0103205
KEGG_PATHWAY	hsa04650:Natural killer cell mediated cytotoxicity	18	1.7769	0.00168212	MAP2K1, FCER1G, ITGB2, PRF1, PIK3CD, PIK3R3, NFATC1, ICAM1, FCGR3A, TYROBP, LCK, RAC2, RAC3, FYN, CD247, HCST, MICA, ULBP3	500	126	8142	2.32629	0.410589	0.013377	0.0105653
KEGG_PATHWAY	hsa05167:Kaposi sarcoma-associated herpesvirus infection	24	2.3692	0.00170408	LYN, CD86, MAP2K1, STAT1, STAT2, PIK3CD, PIK3R3, NFATC1, TICAM1, HIF1A, MAPK12, ICAM1, HLA-E, MAPK11, GNGT2, CLEC2B, TRAF3, IRF7, AKT1, CALM3, GNB5, JAK2, IRF9, MICA	500	194	8142	2.01452	0.414645	0.013377	0.0105653
KEGG_PATHWAY	hsa05212:Pancreatic cancer	13	1.28332	0.00208955	SMAD2, MAP2K1, RALBP1, SMAD4, TGFB1, STAT1, PIK3CD, PIK3R3, DDB2, PLD2, RAC2, AKT1, RAC3	500	76	8142	2.78542	0.481495	0.0160029	0.0126392
KEGG_PATHWAY	hsa04666:Fc gamma R-mediated phagocytosis	15	1.48075	0.00222487	LYN, MAP2K1, NCF1, SPHK1, WAS, PIK3CD, PIK3R3, PLD2, FCGR3A, FCGR2A, RAC2, AKT1, PIP5K1C, WASF1, ARF6	500	97	8142	2.51814	0.503111	0.0166336	0.0131373
KEGG_PATHWAY	hsa04933:AGE-RAGE signaling pathway in diabetic complications	15	1.48075	0.00297101	SMAD2, SMAD4, TGFB1, STAT1, PIK3CD, PIK3R3, NFATC1, MAPK12, ICAM1, COL1A1, MAPK11, PLCB3, AKT1, JAK2, PLCD4	500	100	8142	2.4426	0.607134	0.0216953	0.0171351
KEGG_PATHWAY	hsa05417:Lipid and atherosclerosis	25	2.46792	0.00306794	NCF1, NCF2, PIK3CD, PIK3R3, HSP90B1, ICAM1, CCL5, AKT1, NLRP3, CD14, JAK2, MAP3K5, LYN, MAP2K3, HSPA5, HSPA6, NFATC1, TICAM1, SOD2, MAPK12, MAPK11, PLCB3, TRAF3, IRF7, CALM3	500	215	8142	1.89349	0.618946	0.021894	0.017292
KEGG_PATHWAY	hsa03250:Viral life cycle - HIV-1	11	1.08588	0.00462156	CDK9, BST2, APOBEC3D, APOBEC3F, APOBEC3G, MAP1S, VPS4B, MX1, CXCR4, SUPT5H, BICD1	500	63	8142	2.84324	0.766491	0.0320346	0.0253012
KEGG_PATHWAY	hsa05161:Hepatitis B	20	1.97433	0.00469296	MAP2K3, MAP2K1, SMAD4, TGFB1, DDX58, STAT1, STAT2, PIK3CD, PIK3R3, NFATC1, TICAM1, MAPK12, DDB2, MAPK11, TRAF3, CREB3L1, IRF7, STAT4, AKT1, JAK2	500	162	8142	2.01037	0.771692	0.0320346	0.0253012
KEGG_PATHWAY	hsa05132:Salmonella infection	27	2.66535	0.00520063	AHNAK, FHOD1, PIK3CD, MYL12A, HSP90B1, KLC2, CYTH4, PODXL, AKT1, NLRP3, RIPK1, FLNC, CD14, CYTH1, MAP2K3, VPS18, DYNC1H1, MAP2K1, MLKL, ANXA2, AHNAK2, RHOG, MAPK12, MAPK11, PFN1, BIRC3, ARF6	500	249	8142	1.76573	0.805488	0.0347446	0.0274416
KEGG_PATHWAY	hsa04610:Complement and coagulation cascades	13	1.28332	0.00537758	C1QB, CFD, C1QA, ITGAM, F12, ITGB2, C5AR1, PLAUR, F5, C5, ITGAX, CD55, CFB	500	85	8142	2.49049	0.816055	0.0351784	0.0277842
KEGG_PATHWAY	hsa04144:Endocytosis	27	2.66535	0.00584971	VPS4B, AGAP2, CXCR4, PLD2, CYTH4, PIP5K1C, AP2M1, CYTH1, RAB8A, PSD, SMAD2, GIT2, GBF1, HSPA6, VPS37D, ARFGAP3, PML, EPN2, HLA-E, EHD1, ACAP1, RABEP1, RAB35, IL2RB, MDM2, SMAP2, ARF6	500	251	8142	1.75167	0.841532	0.037239	0.0294117
KEGG_PATHWAY	hsa04936:Alcoholic liver disease	18	1.7769	0.00592978	MAP2K3, C1QB, SREBF1, C1QA, C5AR1, TICAM1, MAPK12, IL17RA, ALDH3A2, MAPK11, C5, TRAF3, AKT1, RIPK1, CD14, LPIN1, LPIN2, MAP3K5	500	142	8142	2.06417	0.84549	0.037239	0.0294117
KEGG_PATHWAY	hsa04068:FoxO signaling pathway	17	1.67818	0.00617575	MAP2K1, SMAD4, TGFB1, PLK2, INSR, SETD7, AGAP2, PIK3CD, PIK3R3, SOD2, MAPK12, MAPK11, BCL2L11, BCL6, MDM2, AKT1, S1PR4	500	131	8142	2.11319	0.857041	0.0380233	0.0300311
KEGG_PATHWAY	hsa04142:Lysosome	17	1.67818	0.00664326	SLC11A1, HEXA, LAPTM5, CTNS, GNS, NPC1, GM2A, HYAL1, DMXL2, SLC17A5, TPP1, DNASE2, ACP2, CD68, CTSD, CTSB, LGMN	500	132	8142	2.09718	0.876676	0.0401151	0.0316833
KEGG_PATHWAY	hsa04810:Regulation of actin cytoskeleton	24	2.3692	0.00737471	MAP2K1, ITGAM, ITGB4, ITGA3, ITGB2, CXCR4, PIK3CD, PIK3R3, ITGAE, IQGAP2, MYL12A, SLC9A1, ITGAX, RAC2, ARHGEF4, RAC3, PAK6, ITGB7, PIP5K1C, ITGA5, PFN1, EZR, WASF1, BCAR1	500	218	8142	1.79273	0.902142	0.0436917	0.0345081
KEGG_PATHWAY	hsa04670:Leukocyte transendothelial migration	15	1.48075	0.00961326	ITGAM, NCF1, NCF2, ITGB2, CXCR4, PIK3CD, PIK3R3, MYL12A, MAPK12, GNAI2, ICAM1, MAPK11, RAC2, EZR, BCAR1	500	114	8142	2.14263	0.951837	0.0558919	0.0441439
KEGG_PATHWAY	hsa04917:Prolactin signaling pathway	11	1.08588	0.00978997	MAPK11, MAP2K1, SOCS1, STAT1, IRF1, PIK3R3, PIK3CD, AKT1, JAK2, SOCS6, MAPK12	500	70	8142	2.55891	0.954462	0.0558919	0.0441439
KEGG_PATHWAY	hsa04662:B cell receptor signaling pathway	12	1.1846	0.010997	LYN, MAP2K1, RAC2, PIK3R3, RAC3, PIK3CD, AKT1, DAPP1, NFATC1, PIK3AP1, LILRB4, LILRA5	500	82	8142	2.38302	0.968951	0.0616616	0.0487009
KEGG_PATHWAY	hsa04935:Growth hormone synthesis, secretion and action	15	1.48075	0.0137667	MAP2K3, MAP2K1, STAT1, PIK3CD, PIK3R3, ADCY7, MAPK12, GNAI2, MAPK11, PLCB3, SOCS1, CREB3L1, AKT1, JAK2, BCAR1	500	119	8142	2.05261	0.987129	0.0747997	0.0590775
KEGG_PATHWAY	hsa00051:Fructose and mannose metabolism	7	0.691017	0.0138165	HK3, PFKFB4, PFKFB3, GMPPA, MPI, ALDOA, PFKP	500	33	8142	3.45418	0.987331	0.0747997	0.0590775
KEGG_PATHWAY	hsa05171:Coronavirus disease - COVID-19	24	2.3692	0.0149841	C1QB, CFD, C1QA, NRP1, DDX58, STAT1, STAT2, MX1, C5AR1, PIK3CD, PIK3R3, ISG15, ADAR, MAPK12, MAPK11, C5, FCGR2A, OAS2, TRAF3, OAS3, NLRP3, RPL22L1, IRF9, CFB	500	232	8142	1.68455	0.991267	0.0797457	0.0629838
KEGG_PATHWAY	hsa05160:Hepatitis C	18	1.7769	0.0155143	MAP2K1, DDX58, STAT1, STAT2, MX1, PIK3CD, PIK3R3, TICAM1, PIAS1, OAS2, TRAF3, OAS3, PPP2R2D, IRF7, AKT1, RIPK1, IRF9, YWHAH	500	157	8142	1.86696	0.992625	0.0811914	0.0641257
KEGG_PATHWAY	hsa04210:Apoptosis	16	1.57947	0.0190653	MAP2K1, PARP1, BCL2A1, PARP2, PRF1, PIK3CD, PIK3R3, BCL2L11, LMNA, CAPN2, AKT1, RIPK1, CTSD, CTSB, BIRC3, MAP3K5	500	136	8142	1.91576	0.997629	0.0971745	0.0767493
KEGG_PATHWAY	hsa04611:Platelet activation	15	1.48075	0.0191873	LYN, FCER1G, PIK3CD, PIK3R3, RASGRP1, ADCY7, MYL12A, MAPK12, GNAI2, COL1A1, MAPK11, PLCB3, FCGR2A, AKT1, FYN	500	124	8142	1.96984	0.99772	0.0971745	0.0767493
KEGG_PATHWAY	hsa05221:Acute myeloid leukemia	10	0.987167	0.0202936	MAP2K1, SPI1, ITGAM, BCL2A1, PIK3R3, PIK3CD, AKT1, CD14, PML, PPARD	500	67	8142	2.43045	0.9984	0.100845	0.0796483
KEGG_PATHWAY	hsa04630:JAK-STAT signaling pathway	18	1.7769	0.0205544	PIAS3, IL15RA, STAT1, STAT2, PIK3CD, PIK3R3, PIAS2, EPOR, PIAS1, SOCS1, IL2RB, STAT4, IL21R, AKT1, JAK2, SOCS6, IRF9, PTPN2	500	162	8142	1.80933	0.998528	0.100845	0.0796483
KEGG_PATHWAY	hsa04510:Focal adhesion	21	2.07305	0.0215515	MAP2K1, LAMB2, ITGB4, ITGA3, PIK3CD, PIK3R3, MYL12A, COL1A1, SPP1, CAPN2, RAC2, AKT1, RAC3, PAK6, FYN, ITGB7, PIP5K1C, FLNC, ITGA5, BCAR1, BIRC3	500	201	8142	1.70131	0.998931	0.10411	0.0822273
KEGG_PATHWAY	hsa05200:Pathways in cancer	45	4.44225	0.023573	SPI1, MAX, CXCR4, PIK3CD, PIK3R3, RASGRP1, HIF1A, ADCY7, HSP90B1, GNAI2, PLD2, BCL2L11, GNGT2, STAT4, RAC2, AKT1, RAC3, JAK2, NKX3-1, SMAD2, IL15RA, EGLN3, MAP2K1, RALBP1, SMAD4, TGFB1, FZD2, LAMB2, DAPK1, ITGA3, STAT1, STAT2, EPOR, PML, DDB2, NFKB2, PLCB3, SP1, TRAF3, IL2RB, MDM2, CALM3, GNB5, BIRC3, PPARD	500	531	8142	1.38	0.999442	0.11215	0.0885773
KEGG_PATHWAY	hsa04660:T cell receptor signaling pathway	13	1.28332	0.0248142	MAP2K1, PIK3CD, PIK3R3, NFATC1, RASGRP1, MAPK12, MAPK11, LCK, AKT1, PAK6, FYN, PDCD1, CD247	500	104	8142	2.0355	0.999626	0.116293	0.0918496
KEGG_PATHWAY	hsa04926:Relaxin signaling pathway	15	1.48075	0.0260885	SMAD2, MAP2K1, TGFB1, PIK3CD, PIK3R3, ADCY7, MAPK12, GNAI2, COL1A1, MAPK11, PLCB3, GNGT2, CREB3L1, AKT1, GNB5	500	129	8142	1.89349	0.999752	0.118806	0.093834
KEGG_PATHWAY	hsa04622:RIG-I-like receptor signaling pathway	10	0.987167	0.0262858	MAPK11, NLRX1, RNF125, DDX58, TRAF3, DHX58, IRF7, RIPK1, ISG15, MAPK12	500	70	8142	2.32629	0.999767	0.118806	0.093834
KEGG_PATHWAY	hsa04370:VEGF signaling pathway	9	0.88845	0.0264854	MAPK11, MAP2K1, SPHK1, RAC2, PIK3R3, RAC3, PIK3CD, AKT1, MAPK12	500	59	8142	2.484	0.999781	0.118806	0.093834
KEGG_PATHWAY	hsa05131:Shigellosis	24	2.3692	0.0289148	RNF31, PIK3CD, PIK3R3, MYL12A, MAPK12, MAPK11, HK3, PLCB3, CYTH4, TNIP1, CCL5, MDM2, CAPN2, AKT1, NLRP3, RIPK1, CD14, ITGA5, PFN1, WASF1, PLCD4, CYTH1, BCAR1, ARF6	500	247	8142	1.58225	0.9999	0.127877	0.100998
KEGG_PATHWAY	hsa04141:Protein processing in endoplasmic reticulum	18	1.7769	0.0326645	PDIA3, SAR1A, HSPA5, EDEM1, RPN1, HSPA4L, HSPA6, DERL2, CKAP4, HSP90B1, SEC61A1, DNAJC1, DNAJB11, CAPN2, P4HB, CALR, SEC24D, MAP3K5	500	171	8142	1.71411	0.99997	0.142453	0.112511
KEGG_PATHWAY	hsa04066:HIF-1 signaling pathway	13	1.28332	0.0342262	MAP2K1, EGLN3, PFKFB3, INSR, PIK3CD, PIK3R3, ENO2, HIF1A, HK3, AKT1, TIMP1, ALDOA, PFKP	500	109	8142	1.94213	0.999982	0.14722	0.116275
KEGG_PATHWAY	hsa05210:Colorectal cancer	11	1.08588	0.0367692	SMAD2, MAP2K1, SMAD4, TGFB1, BCL2L11, RAC2, PIK3R3, RAC3, PIK3CD, AKT1, DDB2	500	86	8142	2.08284	0.999992	0.15275	0.120643
KEGG_PATHWAY	hsa05231:Choline metabolism in cancer	12	1.1846	0.0368013	MAP2K1, SP1, RAC2, WAS, PIK3R3, RAC3, PIK3CD, AKT1, PIP5K1C, WASF1, HIF1A, PLD2	500	98	8142	1.99396	0.999992	0.15275	0.120643
KEGG_PATHWAY	hsa04072:Phospholipase D signaling pathway	16	1.57947	0.0372392	MAP2K1, FCER1G, SPHK1, INSR, PIK3CD, PIK3R3, ADCY7, PLD2, AGPAT4, PLCB3, CYTH4, AKT1, FYN, PIP5K1C, CYTH1, ARF6	500	148	8142	1.76043	0.999993	0.15275	0.120643
KEGG_PATHWAY	hsa04623:Cytosolic DNA-sensing pathway	9	0.88845	0.0374577	DDX58, POLR3GL, CCL5, CCL4L2, TREX1, CCL4, IRF7, RIPK1, ADAR	500	63	8142	2.32629	0.999994	0.15275	0.120643
KEGG_PATHWAY	hsa05322:Systemic lupus erythematosus	15	1.48075	0.0386276	C1QB, CD86, C1QA, HLA-DRB5, HLA-DMA, FCGR3A, C5, FCGR2A, HLA-DMB, HLA-DPB1, HLA-DRA, HLA-DQA1, HLA-DRB1, HLA-DPA1, HLA-DQB1	500	136	8142	1.79603	0.999996	0.155501	0.122816
KEGG_PATHWAY	hsa00600:Sphingolipid metabolism	8	0.789733	0.0416173	SGMS1, SPTLC2, SPHK1, HEXA, DEGS1, KDSR, SGMS2, SGPP2	500	53	8142	2.45796	0.999998	0.165416	0.130647
KEGG_PATHWAY	hsa05162:Measles	15	1.48075	0.0451418	DDX58, STAT1, STAT2, HSPA6, MX1, PIK3CD, PIK3R3, ADAR, OAS2, TRAF3, OAS3, IL2RB, IRF7, AKT1, IRF9	500	139	8142	1.75727	0.999999	0.177182	0.13994
KEGG_PATHWAY	hsa04360:Axon guidance	18	1.7769	0.0537844	SEMA6B, NRP1, ROBO3, SEMA4D, SEMA4B, CXCR4, PIK3CD, PIK3R3, MYL12A, GNAI2, ABLIM3, DPYSL2, RAC2, PLXNB2, RAC3, PAK6, FYN, SRGAP2	500	182	8142	1.61051	1	0.208497	0.164673
KEGG_PATHWAY	hsa04015:Rap1 signaling pathway	20	1.97433	0.0563441	MAP2K3, MAP2K1, ITGAM, CSF1, INSR, ITGB2, PIK3CD, PIK3R3, ADCY7, MAPK12, GNAI2, MAPK11, PLCB3, RAC2, AKT1, RAC3, CALM3, PRKD2, PFN1, BCAR1	500	210	8142	1.55086	1	0.215757	0.170406
KEGG_PATHWAY	hsa05230:Central carbon metabolism in cancer	9	0.88845	0.0632623	HK3, MAP2K1, PGAM1, PIK3R3, PIK3CD, AKT1, SLC16A3, HIF1A, PFKP	500	70	8142	2.09366	1	0.23933	0.189025
KEGG_PATHWAY	hsa04973:Carbohydrate digestion and absorption	7	0.691017	0.0655604	HK3, PLCB3, PIK3R3, PIK3CD, ATP1A3, AKT1, SLC2A5	500	47	8142	2.42528	1	0.245071	0.193559
KEGG_PATHWAY	hsa04919:Thyroid hormone signaling pathway	13	1.28332	0.0666003	MAP2K1, STAT1, PIK3CD, PIK3R3, ATP1A3, HIF1A, SLC9A1, PLCB3, SIN3A, MDM2, AKT1, PLCD4, PFKP	500	121	8142	1.74952	1	0.246029	0.194316
KEGG_PATHWAY	hsa05415:Diabetic cardiomyopathy	19	1.87562	0.0723804	SMAD2, TGFB1, PARP1, NCF1, NCF2, GFPT2, INSR, PIK3CD, PIK3R3, SDHA, MAPK12, COL1A1, MAPK11, PLCB3, SP1, RAC2, AKT1, NDUFV2, CTSD	500	203	8142	1.52412	1	0.264273	0.208725
KEGG_PATHWAY	hsa04613:Neutrophil extracellular trap formation	18	1.7769	0.0741691	MAP2K1, SELPLG, ITGAM, NCF1, NCF2, ITGB2, C5AR1, PIK3CD, PIK3R3, MAPK12, HDAC7, MAPK11, FCGR3A, PLCB3, C5, FCGR2A, RAC2, AKT1	500	190	8142	1.54269	1	0.267691	0.211425
KEGG_PATHWAY	hsa00520:Amino sugar and nucleotide sugar metabolism	7	0.691017	0.0772006	HK3, CYB5R3, GFPT2, HEXA, GMPPA, UAP1L1, MPI	500	49	8142	2.32629	1	0.274785	0.217027
KEGG_PATHWAY	hsa05205:Proteoglycans in cancer	19	1.87562	0.0778848	SMAD2, MAP2K1, TGFB1, FZD2, PLAUR, PIK3CD, PIK3R3, HIF1A, ANK1, MAPK12, SLC9A1, COL1A1, MAPK11, MDM2, AKT1, HPSE, FLNC, ITGA5, EZR	500	205	8142	1.50925	1	0.274785	0.217027
KEGG_PATHWAY	hsa05418:Fluid shear stress and atherosclerosis	14	1.38203	0.0835646	NCF1, NCF2, IL1R2, PIK3CD, PIK3R3, MAPK12, HSP90B1, ICAM1, MAPK11, RAC2, AKT1, RAC3, CALM3, MAP3K5	500	139	8142	1.64012	1	0.291548	0.230267
KEGG_PATHWAY	hsa04725:Cholinergic synapse	12	1.1846	0.0851636	PLCB3, MAP2K1, GNGT2, CREB3L1, PIK3R3, PIK3CD, AKT1, FYN, GNB5, JAK2, ADCY7, GNAI2	500	113	8142	1.72927	1	0.293861	0.232094
KEGG_PATHWAY	hsa05146:Amoebiasis	11	1.08588	0.0942063	COL1A1, PLCB3, TGFB1, ITGAM, LAMB2, IL1R2, ITGB2, PIK3R3, PIK3CD, SERPINB9, CD14	500	102	8142	1.75612	1	0.32153	0.253947

## Sheet: down
Category	Term	Count	%	PValue	Genes	List Total	Pop Hits	Pop Total	Fold Enrichment	Bonferroni	Benjamini	FDR
GOTERM_BP_DIRECT	GO:0006355~regulation of transcription, DNA-templated	85	8.04924	1.02237e-06	ZNF254, ZNF253, ZNF251, ZNF250, RNF14, PHF20, ZMYND8, OGG1, SPIN3, CHD7, ZFP30, POFUT1, ZNF606, ZNF529, MYC, ZNF649, ZNF41, GATAD1, MYB, PITX2, ZNF202, ZNF565, SOX4, ZNF443, ZNF124, ZNF563, ZNF441, TLE2, TGIF2, ZNF480, ZBTB38, ACTR5, PHF20L1, PTP4A3, ZNF91, TFDP2, ZNF517, ZSCAN21, ZNF439, SPIN2B, UBE2V1, ZNF630, ZNF234, ZNF552, CEBPA, ZNF273, ZNF790, ZNF350, ZNF195, ZNF470, TCF7, NR1I2, CDCA7, RN…	976	967	19157	1.72532	0.00364015	0.00364679	0.00364577
GOTERM_BP_DIRECT	GO:0006357~regulation of transcription from RNA polymerase II promoter	126	11.9318	1.4201e-05	ZNF572, CCNH, ETS2, IKZF5, UXT, DACH1, ZNF608, ZFP30, ZNF606, MYC, HOXA3, PITX2, ZNF202, ZNF565, ZNF443, ZNF563, ZNF441, SMARCC1, IFRD1, HNF1A, MED4, OVOL1, WDR77, ZNF91, ZSCAN21, ZNF439, ZNF558, ZNF799, ADNP, ZNF552, ZNF273, ZNF790, TCF7, POU5F1B, ZNF708, ZNF704, ZSCAN12, ZNF701, CAMTA1, ZNF302, GTF2IRD2B, ZSCAN16, ESRRA, ZNF782, JUN, FOXF2, BCL11A, ZNF260, GTF2IRD2, ZBTB10, IRF2BP2, PBX1, ZNF41…	976	1699	19157	1.45564	0.0493939	0.0253276	0.0253205
GOTERM_BP_DIRECT	GO:0006366~transcription from RNA polymerase II promoter	22	2.08333	2.96728e-05	JUN, PRDM4, TSC22D1, CCNH, TAF9, GTF2H1, HNF1A, MED4, GTF2F2, MYC, POLR2C, MED20, NFE2L3, TRIM24, TBPL1, TAF7, GTF2IRD1, TAF4, RBMX, ZNF345, POLR2K, TCFL5	976	152	19157	2.84091	0.100435	0.0352809	0.035271
GOTERM_BP_DIRECT	GO:0000184~nuclear-transcribed mRNA catabolic process, nonsense-mediated decay	9	0.852273	0.000370198	NCBP1, NCBP2, DHX34, UPF3A, EIF3E, PABPC1, GSPT2, GSPT1, PNRC2	976	36	19157	4.90702	0.733062	0.311182	0.311094
GOTERM_BP_DIRECT	GO:0009410~response to xenobiotic stimulus	26	2.46212	0.000436195	HDAC2, ABCD3, ABCB1, SEMA3C, RPN2, OGG1, ABAT, ATP1A1, HSD11B2, CDH1, MYC, HADH, PMS1, VAV3, JUN, PARP4, XRCC5, PTCH1, GSS, ABCC6, GCLC, CAT, CTNNB1, GCLM, SHANK2, ATR	976	236	19157	2.16241	0.789074	0.311182	0.311094
GOTERM_BP_DIRECT	GO:0006413~translational initiation	10	0.94697	0.000616153	EIF2B3, COPS5, EIF6, EIF1AX, EIF3H, EIF3E, EIF2B1, EIF1B, EIF2A, PAIP1	976	48	19157	4.08918	0.88903	0.320356	0.320266
GOTERM_BP_DIRECT	GO:0042073~intraciliary transport	8	0.757576	0.000628677	IFT52, IFT74, IFT88, TTC30B, KIF3B, TTC30A, IFT46, WDR35	976	30	19157	5.23415	0.893881	0.320356	0.320266
GOTERM_BP_DIRECT	GO:0000122~negative regulation of transcription from RNA polymerase II promoter	70	6.62879	0.00192464	ZNF254, ZNF572, ZC3H8, TFCP2L1, HMGB1, N4BP2L2, ETS2, IKZF5, UXT, SHH, ZNF608, DACH1, EDNRB, ZNF529, MYC, ZMYM5, MYB, JARID2, PITX2, ZNF202, ZNF124, LEFTY1, TGIF2, NCOA5, PAWR, HNF1A, OVOL1, CBFA2T2, BIN1, ZNF439, ZNF558, PPARG, CEBPA, HDAC2, ZNF350, SATB1, CUL3, SATB2, NR1I2, MOSPD1, ZNF3, CXXC5, ASCL2, ZNF69, CUX1, MIER3, PLAGL1, SMYD2, RBBP7, FNIP1, SKIL, ZNF345, TCFL5, JUN, CDX2, BCL11A, PTCH…	976	952	19157	1.44324	0.998963	0.858148	0.857908
GOTERM_BP_DIRECT	GO:0033540~fatty acid beta-oxidation using acyl-CoA oxidase	5	0.473485	0.00237588	ACOT8, AMACR, ACOX2, ACOX1, CROT	976	12	19157	8.17836	0.999793	0.927196	0.926936
GOTERM_BP_DIRECT	GO:0045727~positive regulation of translation	12	1.13636	0.00259937	PIWIL2, RBM3, YTHDF1, YTHDF3, EIF6, OTUD6B, MYC, PCIF1, METTL5, UPF3A, EIF3E, SOX4	976	81	19157	2.90786	0.999907	0.927196	0.926936
GOTERM_BP_DIRECT	GO:0042493~response to drug	27	2.55682	0.00430649	HDAC2, ABCD3, ABCB1, SEMA3C, RPN2, OGG1, WFDC1, ABAT, ATP1A1, HSD11B2, CDH1, MYC, HADH, PMS1, VAV3, ABCC4, JUN, PARP4, XRCC5, PTCH1, ABCC6, GGH, CAT, CTNNB1, PPARG, GCLM, ATR	976	293	19157	1.80873	1	1	1
GOTERM_BP_DIRECT	GO:0035356~cellular triglyceride homeostasis	4	0.378788	0.00606932	SLC25A27, FUNDC2, DGAT2, FITM2	976	8	19157	9.81404	1	1	1
GOTERM_BP_DIRECT	GO:0055088~lipid homeostasis	9	0.852273	0.00635566	CEBPA, MTCH2, ACOX2, ACOX1, HNF4A, RBP1, PNPLA4, FITM2, PPARG	976	55	19157	3.21187	1	1	1
GOTERM_BP_DIRECT	GO:0051973~positive regulation of telomerase activity	7	0.662879	0.00676821	PARM1, XRCC5, DKC1, MYC, CTNNB1, MAPKAPK5, GRHL2	976	34	19157	4.04107	1	1	1
GOTERM_BP_DIRECT	GO:0030728~ovulation	4	0.378788	0.00876206	IMMP2L, MYC, GAS2, EREG	976	9	19157	8.72359	1	1	1
GOTERM_BP_DIRECT	GO:0045892~negative regulation of transcription, DNA-templated	44	4.16667	0.00881705	CEBPA, ZNF253, HDAC2, ZNF350, YWHAB, ZMYND8, TCF7, NR1I2, ZC3H8, PTPRK, MBTD1, DACH1, SCML1, WNT11, HNF4A, ZNF703, MYB, TRIM24, SAP18, CAPN3, ZNF503, JARID2, SAMD13, JUN, TLE2, FOXF2, XRCC5, ZBTB38, SETDB2, WWP1, CDYL, CBFA2T2, COMMD7, EREG, ZNF91, GCLC, TFDP2, ID1, UBA3, ID3, ZNF217, CTNNB1, TAF7, PPARG	976	580	19157	1.48903	1	1	1
GOTERM_BP_DIRECT	GO:0021522~spinal cord motor neuron differentiation	5	0.473485	0.00932259	SCYL3, SHH, ZC4H2, PTCH1, SOX4	976	17	19157	5.77296	1	1	1
GOTERM_BP_DIRECT	GO:0007173~epidermal growth factor receptor signaling pathway	8	0.757576	0.0102827	VIL1, REPS2, GAB1, NCK2, PLCG1, AREG, PTK2, EREG	976	48	19157	3.27135	1	1	1
GOTERM_BP_DIRECT	GO:0006699~bile acid biosynthetic process	6	0.568182	0.0107123	CYP39A1, CYP27A1, ACOT8, AMACR, ABCD3, HNF1A	976	27	19157	4.36179	1	1	1
GOTERM_BP_DIRECT	GO:0006338~chromatin remodeling	15	1.42045	0.0107223	SMARCC1, HDAC2, SATB1, ACTR5, SATB2, CHD7, ACTL6A, HNF1A, MLLT3, MYC, GATAD1, MYB, RBBP7, PABPC1L, JARID2	976	138	19157	2.13349	1	1	1
GOTERM_BP_DIRECT	GO:0000301~retrograde transport, vesicle recycling within Golgi	4	0.378788	0.0120484	CUX1, COG6, COG5, COG3	976	10	19157	7.85123	1	1	1
GOTERM_BP_DIRECT	GO:0044752~response to human chorionic gonadotropin	3	0.284091	0.0144952	GCLC, MYC, GCLM	976	4	19157	14.7211	1	1	1
GOTERM_BP_DIRECT	GO:0090090~negative regulation of canonical Wnt signaling pathway	15	1.42045	0.0151792	TLE2, PTPRO, AXIN1, AXIN2, MLLT3, MAPK14, NKD1, NKD2, UBAC2, FERMT1, DAB2, SHH, ZNRF3, WNT11, CTNNB1	976	144	19157	2.04459	1	1	1
GOTERM_BP_DIRECT	GO:1901796~regulation of signal transduction by p53 class mediator	7	0.662879	0.0167593	USP7, TP53RK, PAK1IP1, TRIM24, SMYD2, RRS1, MAPKAPK5	976	41	19157	3.35113	1	1	1
GOTERM_BP_DIRECT	GO:0016567~protein ubiquitination	37	3.50379	0.0176504	WDSUB1, RNF14, CUL3, UBE2D2, ASB13, RNF6, NEURL1B, HERC4, DCAF17, ZNRF2, RNF113A, RNF114, ZNRF3, MED30, TRIM24, FBXO3, RNF170, DCAF13, RNF43, MYLIP, USP7, CISH, CRBN, SIAH1, FBXL17, WWP1, UCHL3, TRPC4AP, CUL4A, KLHL9, ITCH, NEURL2, KLHL8, CDC16, TRIM13, LNX2, NFE2L2	976	490	19157	1.48212	1	1	1
GOTERM_BP_DIRECT	GO:1905515~non-motile cilium assembly	8	0.757576	0.0190437	IFT52, IFT74, IFT88, VANGL2, BBS10, TMEM216, MAPRE1, PIBF1	976	54	19157	2.90786	1	1	1
GOTERM_BP_DIRECT	GO:0006446~regulation of translational initiation	6	0.568182	0.01908	NCBP1, NCBP2, EIF3H, EIF3E, EIF1B, PAIP1	976	31	19157	3.79898	1	1	1
GOTERM_BP_DIRECT	GO:0032435~negative regulation of proteasomal ubiquitin-dependent protein catabolic process	6	0.568182	0.0216928	USP7, SHH, SMARCC1, TAF9, EIF3H, FHIT	976	32	19157	3.68026	1	1	1
GOTERM_BP_DIRECT	GO:0006627~protein processing involved in protein targeting to mitochondrion	3	0.284091	0.0233477	MIPEP, IMMP2L, PMPCB	976	5	19157	11.7768	1	1	1
GOTERM_BP_DIRECT	GO:0001522~pseudouridine synthesis	4	0.378788	0.0256249	PUS10, DKC1, PUS7, PUS7L	976	13	19157	6.03941	1	1	1
GOTERM_BP_DIRECT	GO:0048714~positive regulation of oligodendrocyte differentiation	5	0.473485	0.0272521	SHH, HDAC2, RHEB, IL34, PPARG	976	23	19157	4.26697	1	1	1
GOTERM_BP_DIRECT	GO:0018279~protein N-linked glycosylation via asparagine	5	0.473485	0.0272521	ST6GAL1, ALG8, RPN2, ALG5, STT3B	976	23	19157	4.26697	1	1	1
GOTERM_BP_DIRECT	GO:0060261~positive regulation of transcription initiation from RNA polymerase II promoter	6	0.568182	0.0308834	MED30, TAF9, TAF7, HNF1A, MED4, TAF4	976	35	19157	3.36481	1	1	1
GOTERM_BP_DIRECT	GO:0006750~glutathione biosynthetic process	4	0.378788	0.0314058	GCLC, GGT7, GSS, GCLM	976	14	19157	5.60802	1	1	1
GOTERM_BP_DIRECT	GO:0070986~left/right axis specification	4	0.378788	0.0314058	EPB41L5, AHI1, SETDB2, PITX2	976	14	19157	5.60802	1	1	1
GOTERM_BP_DIRECT	GO:0006383~transcription from RNA polymerase III promoter	5	0.473485	0.0314232	GTF3C3, CRCP, GTF3A, ZNF345, POLR2K	976	24	19157	4.08918	1	1	1
GOTERM_BP_DIRECT	GO:0051647~nucleus localization	3	0.284091	0.0338512	BIN1, DMD, PABPC1L	976	6	19157	9.81404	1	1	1
GOTERM_BP_DIRECT	GO:0003081~regulation of systemic arterial blood pressure by renin-angiotensin	3	0.284091	0.0338512	ACE2, AGT, NOX1	976	6	19157	9.81404	1	1	1
GOTERM_BP_DIRECT	GO:0048341~paraxial mesoderm formation	3	0.284091	0.0338512	WNT11, EXOC4, HNF1A	976	6	19157	9.81404	1	1	1
GOTERM_BP_DIRECT	GO:0070315~G1 to G0 transition involved in cell differentiation	3	0.284091	0.0338512	CAPN3, SLC39A5, ZNF503	976	6	19157	9.81404	1	1	1
GOTERM_BP_DIRECT	GO:0072383~plus-end-directed vesicle transport along microtubule	3	0.284091	0.0338512	KIF3B, KIF5B, KIFAP3	976	6	19157	9.81404	1	1	1
GOTERM_BP_DIRECT	GO:0042976~activation of Janus kinase activity	3	0.284091	0.0338512	GHR, PIBF1, PRLR	976	6	19157	9.81404	1	1	1
GOTERM_BP_DIRECT	GO:0043066~negative regulation of apoptotic process	37	3.50379	0.0339528	HDAC2, OGG1, TAF9, APIP, SLC25A27, RPS6KA3, SHH, PRDX5, EDNRB, WNT11, EPCAM, MYC, CAPN3, KIFAP3, HTATIP2, PCID2, CAMK1D, PRAP1, PRLR, PTK2, AHI1, DAB2, ITCH, GCLC, UFM1, COPS5, ARMC10, TMBIM4, DNAJA3, NDUFAF4, CEACAM5, RASA1, ID1, CAT, DPEP1, CTNNB1, NAA38	976	515	19157	1.41017	1	1	1
GOTERM_BP_DIRECT	GO:0006635~fatty acid beta-oxidation	7	0.662879	0.0339676	ABCD3, BDH2, ACOX2, ACOX1, HSD17B4, CROT, HADH	976	48	19157	2.86243	1	1	1
GOTERM_BP_DIRECT	GO:0006839~mitochondrial transport	5	0.473485	0.0408295	SLC25A16, TMEM14B, SLC25A46, TMEM14C, SLC25A13	976	26	19157	3.77463	1	1	1
GOTERM_BP_DIRECT	GO:0032868~response to insulin	9	0.852273	0.0416681	HSD11B2, EPM2AIP1, EIF6, CAT, GGH, SCAP, UPRT, MAPK14, HADH	976	77	19157	2.29419	1	1	1
GOTERM_BP_DIRECT	GO:0006631~fatty acid metabolic process	10	0.94697	0.0418258	CYP2J2, LYPLA1, MBLAC2, NAAA, CRYL1, DBI, PPARG, CROT, AOAH, HADH	976	91	19157	2.15693	1	1	1
GOTERM_BP_DIRECT	GO:0042789~mRNA transcription from RNA polymerase II promoter	6	0.568182	0.0421972	NCBP1, NCBP2, TAF9, TAF7, PPARG, TAF4	976	38	19157	3.09917	1	1	1
GOTERM_BP_DIRECT	GO:1903288~positive regulation of potassium ion import	3	0.284091	0.0458149	WNK2, WNK4, ATP1B3	976	7	19157	8.41203	1	1	1
GOTERM_BP_DIRECT	GO:2000623~negative regulation of nuclear-transcribed mRNA catabolic process, nonsense-mediated decay	3	0.284091	0.0458149	DHX34, SECISBP2, PABPC1	976	7	19157	8.41203	1	1	1
GOTERM_BP_DIRECT	GO:0071578~zinc II ion transmembrane import	3	0.284091	0.0458149	SLC39A5, SLC39A10, SLC39A4	976	7	19157	8.41203	1	1	1
GOTERM_BP_DIRECT	GO:0006506~GPI anchor biosynthetic process	5	0.473485	0.0460672	DPM1, PIGU, PGAP3, PIGZ, PIGM	976	27	19157	3.63483	1	1	1
GOTERM_BP_DIRECT	GO:0006352~DNA-templated transcription, initiation	6	0.568182	0.0464547	NCOA6, MYC, TAF9, TAF7, TBPL1, TAF4	976	39	19157	3.0197	1	1	1
GOTERM_BP_DIRECT	GO:0060271~cilium assembly	18	1.70455	0.0499644	OFD1, IQCB1, ABCC4, CCDC113, OCRL, FHDC1, FNBP1L, WDR35, IFT74, AHI1, IFT52, IFT88, KIF3B, TMEM216, EXOC4, IFT46, PIBF1, BBS5	976	216	19157	1.63567	1	1	1
GOTERM_BP_DIRECT	GO:0008593~regulation of Notch signaling pathway	4	0.378788	0.0524259	LFNG, POFUT1, GAS2, CD46	976	17	19157	4.61837	1	1	1
GOTERM_BP_DIRECT	GO:0043687~post-translational protein modification	4	0.378788	0.0524259	COPS5, UBA3, STT3B, UCHL3	976	17	19157	4.61837	1	1	1
GOTERM_BP_DIRECT	GO:0001658~branching involved in ureteric bud morphogenesis	6	0.568182	0.0557078	SHH, DLG1, MYC, PTCH1, CTNNB1, PBX1	976	41	19157	2.8724	1	1	1
GOTERM_BP_DIRECT	GO:0007080~mitotic metaphase plate congression	6	0.568182	0.0557078	BOD1, CUL3, CHMP4C, RRS1, CHMP4B, PIBF1	976	41	19157	2.8724	1	1	1
GOTERM_BP_DIRECT	GO:0060484~lung-associated mesenchyme development	3	0.284091	0.0590635	SHH, WNT11, CTNNB1	976	8	19157	7.36053	1	1	1
GOTERM_BP_DIRECT	GO:2000651~positive regulation of sodium ion transmembrane transporter activity	3	0.284091	0.0590635	WNK2, WNK4, DMD	976	8	19157	7.36053	1	1	1
GOTERM_BP_DIRECT	GO:0070085~glycosylation	4	0.378788	0.0606088	COG6, COG5, COG3, CLN5	976	18	19157	4.36179	1	1	1
GOTERM_BP_DIRECT	GO:0032355~response to estradiol	11	1.04167	0.0622002	GHR, ESRRA, GGT7, MYC, OGG1, PTCH1, CAT, CTNNB1, WFDC1, AREG, AGT	976	113	19157	1.9107	1	1	1
GOTERM_BP_DIRECT	GO:0016055~Wnt signaling pathway	16	1.51515	0.0636283	RNF43, TLE2, WNT5B, CUL3, TCF7, AXIN1, AXIN2, APCDD1, NKD1, NKD2, UBAC2, DAB2, ZNRF3, WNT11, VPS35, CD24	976	191	19157	1.64424	1	1	1
GOTERM_BP_DIRECT	GO:0042307~positive regulation of protein import into nucleus	6	0.568182	0.065946	SHH, CDH1, UBR5, EFCAB7, MAPK14, IPO5	976	43	19157	2.7388	1	1	1
GOTERM_BP_DIRECT	GO:0010977~negative regulation of neuron projection development	8	0.757576	0.0688344	KANK1, MYLIP, DAB2, HDAC2, BCL11A, PTPRO, INPP5J, CBFA2T2	976	71	19157	2.21161	1	1	1
GOTERM_BP_DIRECT	GO:0000038~very long-chain fatty acid metabolic process	4	0.378788	0.069347	ABCD3, ACOX2, ACOX1, HSD17B4	976	19	19157	4.13223	1	1	1
GOTERM_BP_DIRECT	GO:0035556~intracellular signal transduction	31	2.93561	0.0698975	GUCY2C, CAB39L, TUFT1, ASB13, WNK4, NUDT4, RPS6KA3, AKAP11, PRKAR2A, CHN2, STK38, STK38L, PLCG1, MAP4K3, VAV3, ARFGEF2, CISH, DAPK2, HUNK, IRAK4, MAPK14, SRPK1, MAPK13, PLCB4, NEURL2, RASA1, WNK2, MAPKAPK5, PLXNB1, SGK2, CAPS	976	444	19157	1.37043	1	1	1
GOTERM_BP_DIRECT	GO:2000096~positive regulation of Wnt signaling pathway, planar cell polarity pathway	3	0.284091	0.0734353	DAB2, MLLT3, NKD1	976	9	19157	6.54269	1	1	1
GOTERM_BP_DIRECT	GO:0046710~GDP metabolic process	3	0.284091	0.0734353	MPP1, DLG1, CASK	976	9	19157	6.54269	1	1	1
GOTERM_BP_DIRECT	GO:0048617~embryonic foregut morphogenesis	3	0.284091	0.0734353	EPB41L5, SHH, CTNNB1	976	9	19157	6.54269	1	1	1
GOTERM_BP_DIRECT	GO:0072089~stem cell proliferation	3	0.284091	0.0734353	RNF43, ZNRF3, ABCB1	976	9	19157	6.54269	1	1	1
GOTERM_BP_DIRECT	GO:0071636~positive regulation of transforming growth factor beta production	3	0.284091	0.0734353	FERMT1, MYB, CD46	976	9	19157	6.54269	1	1	1
GOTERM_BP_DIRECT	GO:0000447~endonucleolytic cleavage in ITS1 to separate SSU-rRNA from 5.8S rRNA and LSU-rRNA from tricistronic rRNA transcript (SSU-rRNA, 5.8S rRNA, LSU-rRNA)	3	0.284091	0.0734353	RPP40, RRS1, RPS21	976	9	19157	6.54269	1	1	1
GOTERM_BP_DIRECT	GO:0034551~mitochondrial respiratory chain complex III assembly	3	0.284091	0.0734353	LYRM7, C12ORF73, BCS1L	976	9	19157	6.54269	1	1	1
GOTERM_BP_DIRECT	GO:1903078~positive regulation of protein localization to plasma membrane	7	0.662879	0.0736062	VIL1, PGRMC1, DLG1, KIF5B, STX3, EPHB2, NKD2	976	58	19157	2.36891	1	1	1
GOTERM_BP_DIRECT	GO:0008284~positive regulation of cell proliferation	36	3.40909	0.076145	VIPR1, HDAC2, CUL3, AREG, TBRG4, TSPAN31, SLC25A27, SHH, EDNRB, EPCAM, MYC, PDGFD, ZNF703, HOXA3, ROMO1, DMD, RPRD1B, STX3, SOX4, STOX1, MCTS1, CDX2, IL34, PRLR, PBX1, PTK2, EREG, WDR77, CUL4A, DLG1, NDUFAF4, TRAF5, DNAJA2, FGFR4, NOX1, SHANK2	976	534	19157	1.32324	1	1	1
GOTERM_BP_DIRECT	GO:0050775~positive regulation of dendrite morphogenesis	4	0.378788	0.0786172	PTPRD, ANKRD27, CUX1, SS18L1	976	20	19157	3.92561	1	1	1
GOTERM_BP_DIRECT	GO:0045862~positive regulation of proteolysis	4	0.378788	0.0786172	HDAC2, PERP, CAPN3, FGFR4	976	20	19157	3.92561	1	1	1
GOTERM_BP_DIRECT	GO:2000114~regulation of establishment of cell polarity	4	0.378788	0.0786172	ARFGEF1, KANK1, ROCK2, KRIT1	976	20	19157	3.92561	1	1	1
GOTERM_BP_DIRECT	GO:0045893~positive regulation of transcription, DNA-templated	43	4.07197	0.081225	HDAC2, RNF14, NR1I2, RNF6, MLLT3, ETS2, SHH, WNT11, MED30, CDH1, MYC, HNF4A, MYB, TRIM24, CAPN3, SCAND1, SOX4, ESRRA, SMARCC1, JUN, PCID2, ANKRD49, FOXF2, NCOA6, PTCH1, ACTR5, SS18L1, ACTL6A, AXIN1, GTF2H1, HNF1A, MED4, AGT, CTCFL, WDR77, DNAJC2, ELF1, TRIM13, CTNNB1, TFAM, MAPRE3, PPARG, UBE2V1	976	661	19157	1.27686	1	1	1
GOTERM_BP_DIRECT	GO:0060070~canonical Wnt signaling pathway	8	0.757576	0.0819975	SHH, EDNRB, WNT11, WNT5B, RYK, TCF7, AXIN1, CTNNB1	976	74	19157	2.12195	1	1	1
GOTERM_BP_DIRECT	GO:0034613~cellular protein localization	8	0.757576	0.0819975	AHI1, SCYL3, RAP2A, YWHAB, CTNNB1, CASK, DMD, AXIN2	976	74	19157	2.12195	1	1	1
GOTERM_BP_DIRECT	GO:0048538~thymus development	6	0.568182	0.0831293	ASXL1, SHH, HOXA3, CTNNB1, JARID2, PBX1	976	46	19157	2.56018	1	1	1
GOTERM_BP_DIRECT	GO:0050680~negative regulation of epithelial cell proliferation	7	0.662879	0.0837685	IFT52, IFT74, DAB2, DLG1, PTCH1, WFDC1, EREG	976	60	19157	2.28994	1	1	1
GOTERM_BP_DIRECT	GO:0015698~inorganic anion transport	5	0.473485	0.0848322	ABCC4, GPR89A, ABCC5, ABCC6, LRRC8D	976	33	19157	2.97395	1	1	1
GOTERM_BP_DIRECT	GO:0006351~transcription, DNA-templated	10	0.94697	0.0868227	ASXL1, CCNH, POLR3C, POLR2C, MED20, POLR1D, PLAGL2, GTF2H1, CBFA2T2, POLR2K	976	105	19157	1.86934	1	1	1
GOTERM_BP_DIRECT	GO:0072657~protein localization to membrane	4	0.378788	0.0883943	RAB32, TM9SF2, CAPN3, TM9SF4	976	21	19157	3.73868	1	1	1
GOTERM_BP_DIRECT	GO:0048024~regulation of mRNA splicing, via spliceosome	4	0.378788	0.0883943	RBM39, TIA1, KHDRBS3, SRPK1	976	21	19157	3.73868	1	1	1
GOTERM_BP_DIRECT	GO:0072112~glomerular visceral epithelial cell differentiation	3	0.284091	0.088782	EDNRB, PTPRO, CD24	976	10	19157	5.88842	1	1	1
GOTERM_BP_DIRECT	GO:0046037~GMP metabolic process	3	0.284091	0.088782	MPP1, DLG1, CASK	976	10	19157	5.88842	1	1	1
GOTERM_BP_DIRECT	GO:0048806~genitalia development	3	0.284091	0.088782	DNAJC19, FOXF2, CHD7	976	10	19157	5.88842	1	1	1
GOTERM_BP_DIRECT	GO:0034427~nuclear-transcribed mRNA catabolic process, exonucleolytic, 3'-5'	3	0.284091	0.088782	TTC37, EXOSC5, EXOSC8	976	10	19157	5.88842	1	1	1
GOTERM_BP_DIRECT	GO:0048536~spleen development	5	0.473485	0.0924646	PCID2, JARID2, PITX2, CDH17, PBX1	976	34	19157	2.88648	1	1	1
GOTERM_BP_DIRECT	GO:0032212~positive regulation of telomere maintenance via telomerase	5	0.473485	0.0924646	XRCC5, DKC1, CTNNB1, MAPKAPK5, ATR	976	34	19157	2.88648	1	1	1
GOTERM_BP_DIRECT	GO:0006915~apoptotic process	38	3.59848	0.0964413	PDCD5, APIP, CDCA7, ZC3H8, AKAP1, UXT, RPS6KA3, PRDX5, CASP6, PLAGL1, RFK, CAPN3, C19ORF12, DRAM2, CTNNBL1, ZNF443, HTATIP2, TIA1, SEMA6A, DAPK2, SIAH1, CKAP2, AXIN1, PAWR, MAPK14, C6ORF120, VIL1, TPX2, DAB2, ITCH, TMBIM4, CEACAM5, TRAF5, GAS2, DPEP1, SPIN2B, ELMO2, DNASE1	976	582	19157	1.28156	1	1	1
GOTERM_BP_DIRECT	GO:0000209~protein polyubiquitination	14	1.32576	0.0970885	NHLRC3, RNF14, CUL3, UBE2D2, FBXL17, AXIN1, WWP1, ITCH, RNF114, TRIM2, UBR5, TPP2, CTNNB1, UBE2V1	976	171	19157	1.60698	1	1	1
GOTERM_BP_DIRECT	GO:0097069~cellular response to thyroxine stimulus	2	0.189394	0.0992027	GCLC, GCLM	976	2	19157	19.6281	1	1	1
GOTERM_BP_DIRECT	GO:1903033~positive regulation of microtubule plus-end binding	2	0.189394	0.0992027	MAPRE3, MAPRE1	976	2	19157	19.6281	1	1	1
GOTERM_BP_DIRECT	GO:0038018~Wnt receptor catabolic process	2	0.189394	0.0992027	RNF43, ZNRF3	976	2	19157	19.6281	1	1	1
GOTERM_BP_DIRECT	GO:0010256~endomembrane system organization	2	0.189394	0.0992027	ARFGEF1, ARFGEF2	976	2	19157	19.6281	1	1	1
GOTERM_BP_DIRECT	GO:0070730~cAMP transport	2	0.189394	0.0992027	ABCC4, ABCC5	976	2	19157	19.6281	1	1	1
GOTERM_BP_DIRECT	GO:0071934~thiamine transmembrane transport	2	0.189394	0.0992027	SLC19A3, SLC19A2	976	2	19157	19.6281	1	1	1
GOTERM_BP_DIRECT	GO:0060152~microtubule-based peroxisome localization	2	0.189394	0.0992027	PEX1, PEX13	976	2	19157	19.6281	1	1	1
GOTERM_BP_DIRECT	GO:0035026~leading edge cell differentiation	2	0.189394	0.0992027	DAB2, JUN	976	2	19157	19.6281	1	1	1
GOTERM_BP_DIRECT	GO:0032463~negative regulation of protein homooligomerization	2	0.189394	0.0992027	BCL11A, VPS35	976	2	19157	19.6281	1	1	1
GOTERM_BP_DIRECT	GO:0035600~tRNA methylthiolation	2	0.189394	0.0992027	CDK5RAP1, CDKAL1	976	2	19157	19.6281	1	1	1
GOTERM_BP_DIRECT	GO:0034224~cellular response to zinc ion starvation	2	0.189394	0.0992027	SLC39A5, SLC39A4	976	2	19157	19.6281	1	1	1

## Sheet: down2
Category	Term	Count	%	PValue	Genes	List Total	Pop Hits	Pop Total	Fold Enrichment	Bonferroni	Benjamini	FDR
KEGG_PATHWAY	hsa04146:Peroxisome	18	1.70455	3.33014e-06	PHYH, ACOT8, ABCD3, PEX11A, ACSL5, HSD17B4, PEX1, CROT, PEX13, PRDX5, NUDT7, AMACR, ACOX2, ACOX1, CAT, PXMP4, FAR2, NUDT12	472	82	8142	3.78659	0.00104845	0.001049	0.00104567
KEGG_PATHWAY	hsa05168:Herpes simplex virus 1 infection	50	4.73485	0.000127848	ZNF254, ZNF253, ZNF251, ZNF250, ZFP30, ZNF606, ZNF529, ZNF649, ZNF41, EIF2B1, ZNF565, ZNF443, ZNF124, ZNF563, ZNF441, ZNF480, IRAK4, ZNF91, ZNF517, TRAF5, ZNF439, ZNF558, ZNF799, ZNF630, ZNF234, ZNF552, ZNF273, ZNF790, ZNF350, ZNF195, ZNF470, ZNF3, ZNF708, ZNF627, ZNF701, ZNF302, ZNF587, ZNF782, ZNF583, EIF2B3, ZNF461, SRPK1, ZNF419, RHEB, ZNF737, ZNF74, ZNF577, ZNF773, ZFP28, ZNF354B	472	495	8142	1.74242	0.0394745	0.0201361	0.0200722
KEGG_PATHWAY	hsa00120:Primary bile acid biosynthesis	7	0.662879	0.000259721	CYP39A1, CYP27A1, CH25H, ACOT8, AMACR, ACOX2, HSD17B4	472	17	8142	7.10294	0.0785646	0.0272707	0.0271841
KEGG_PATHWAY	hsa04550:Signaling pathways regulating pluripotency of stem cells	18	1.70455	0.00357316	LEFTY1, WNT5B, TCF7, AXIN1, AXIN2, MAPK14, ACVR1B, MAPK13, POU5F1B, NRAS, WNT11, MYC, ID1, ID3, CTNNB1, JARID2, FGFR4, SKIL	472	143	8142	2.17133	0.676178	0.281387	0.280493
KEGG_PATHWAY	hsa04310:Wnt signaling pathway	19	1.79924	0.00775957	RNF43, JUN, TLE2, WNT5B, ROCK2, RYK, SIAH1, TCF7, AXIN1, AXIN2, NKD1, NKD2, VANGL2, ZNRF3, PLCB4, WNT11, MYC, CTNNB1, PRKACB	472	167	8142	1.96257	0.914033	0.488853	0.487301
KEGG_PATHWAY	hsa05231:Choline metabolism in cancer	13	1.23106	0.0106181	SLC22A3, LYPLA1, JUN, PLA2G4F, SLC44A3, SLC22A5, CHKA, GPCPD1, NRAS, RHEB, PDGFD, CHPT1, PLCG1	472	98	8142	2.28827	0.965355	0.557451	0.555681
KEGG_PATHWAY	hsa03022:Basal transcription factors	8	0.757576	0.0138976	CCNH, TAF9, TAF7, TBPL1, GTF2IRD1, GTF2H1, TAF4, GTF2F2	472	45	8142	3.06667	0.987826	0.625392	0.623406
KEGG_PATHWAY	hsa00510:N-Glycan biosynthesis	8	0.757576	0.023906	DPM1, ST6GAL1, ALG8, RPN2, MGAT4B, ALG5, ALG14, STT3B	472	50	8142	2.76	0.99951	0.912883	0.909985
KEGG_PATHWAY	hsa05210:Colorectal cancer	11	1.04167	0.0260824	NRAS, JUN, MSH3, MYC, TCF7, AXIN1, CTNNB1, AXIN2, MLH1, AREG, EREG	472	86	8142	2.2064	0.999758	0.912883	0.909985
KEGG_PATHWAY	hsa01100:Metabolic pathways	106	10.0379	0.0323141	VKORC1L1, CMAS, PANK1, ABAT, HNMT, GLS, C1GALT1C1, FPGT, ENPP4, GYG2, HADH, SEPHS2, PSPH, NUDT12, MCCC2, ACOT8, ST6GAL1, ALG8, DGAT2, GLCE, ENTPD5, ALG5, ALG14, SETMAR, HSD11B1L, ACSL5, OCRL, CYP27A1, DPM1, PHOSPHO2, SUCLG1, RPN2, MRI1, FHIT, MTMR6, HSD11B2, ESD, NEU1, SMYD2, INPP5J, ATP6V1H, PLCG1, CYP2J2, GGT7, PDHA1, CHKA, SETDB2, GGCT, GCLC, AMACR, CRYL1, STT3B, GCLM, NIT2, PIGU, PIGT, PDE3B,…	472	1540	8142	1.18734	0.999968	1	1
KEGG_PATHWAY	hsa04919:Thyroid hormone signaling pathway	13	1.23106	0.0467336	HDAC2, ATP1B3, ATP1A1, MED4, NRAS, PLCB4, MED30, TBC1D4, RHEB, MYC, CTNNB1, PLCG1, PRKACB	472	121	8142	1.85331	1	1	1
KEGG_PATHWAY	hsa05213:Endometrial cancer	8	0.757576	0.048657	NRAS, CDH1, MYC, TCF7, AXIN1, CTNNB1, AXIN2, MLH1	472	58	8142	2.37931	1	1	1
KEGG_PATHWAY	hsa05226:Gastric cancer	15	1.42045	0.0492416	ABCB1, WNT5B, CDX2, TCF7, GAB1, AXIN1, AXIN2, MLH1, SHH, NRAS, WNT11, CDH1, MYC, CTNNB1, CDH17	472	149	8142	1.73658	1	1	1
KEGG_PATHWAY	hsa03015:mRNA surveillance pathway	11	1.04167	0.0531063	NCBP1, PPP2R1B, NCBP2, CSTF1, PABPC3, SAP18, UPF3A, PABPC1L, PABPC1, GSPT2, GSPT1	472	97	8142	1.95619	1	1	1
KEGG_PATHWAY	hsa01240:Biosynthesis of cofactors	15	1.42045	0.0590279	VKORC1L1, PANK1, GSS, QPRT, GGH, AK3, CTPS2, GCLC, NFS1, UGP2, PHOSPHO2, ALDH1B1, RFK, GCLM, DLD	472	153	8142	1.69118	1	1	1
KEGG_PATHWAY	hsa05216:Thyroid cancer	6	0.568182	0.060055	NRAS, CDH1, MYC, TCF7, CTNNB1, PPARG	472	37	8142	2.7973	1	1	1
KEGG_PATHWAY	hsa04390:Hippo signaling pathway	15	1.42045	0.0700565	WNT5B, YWHAB, TCF7, AXIN1, AXIN2, AREG, NKD1, NKD2, DLG1, WNT11, PPP2R1B, CDH1, MYC, ID1, CTNNB1	472	157	8142	1.64809	1	1	1
KEGG_PATHWAY	hsa05217:Basal cell carcinoma	8	0.757576	0.0702516	SHH, WNT11, WNT5B, PTCH1, TCF7, AXIN1, CTNNB1, AXIN2	472	63	8142	2.19048	1	1	1
KEGG_PATHWAY	hsa00511:Other glycan degradation	4	0.378788	0.0822276	GLB1, NEU1, AGA, ENGASE	472	18	8142	3.83333	1	1	1
KEGG_PATHWAY	hsa04216:Ferroptosis	6	0.568182	0.0858149	GCLC, MAP1LC3A, GSS, ACSL5, GCLM, FTL	472	41	8142	2.52439	1	1	1
KEGG_PATHWAY	hsa03013:Nucleocytoplasmic transport	11	1.04167	0.0942363	XPO4, NCBP1, NCBP2, CSE1L, SAP18, UPF3A, RAE1, IPO7, KPNA3, THOC7, IPO5	472	108	8142	1.75694	1	1	1
