# Supplementary material for: Reclassifying TNM stage I/II colorectal cancer into two subgroups with different overall survival, tumor microenvironment, and response to immune checkpoint blockade treatment
Source: Front Genet. 2022 Sep 21;13:948920. doi: 10.3389/fgene.2022.948920 (PMC9532767; doi:10.3389/fgene.2022.948920)
Supplement: Supplementary file 1 [file DataSheet3.ZIP › datasheet of Figure 3/TCGAgsea/cluster.txt]

TCGA-3L-AA1B-01	cluster1
TCGA-4T-AA8H-01	cluster1
TCGA-5M-AATE-01	cluster1
TCGA-A6-2675-01	cluster1
TCGA-A6-2684-01	cluster1
TCGA-A6-2685-01	cluster1
TCGA-A6-4105-01	cluster1
TCGA-A6-5656-01	cluster1
TCGA-A6-5659-01	cluster1
TCGA-A6-5661-01	cluster1
TCGA-A6-5666-01	cluster1
TCGA-A6-6138-01	cluster1
TCGA-A6-6140-01	cluster1
TCGA-A6-6141-01	cluster1
TCGA-A6-6650-01	cluster1
TCGA-A6-6782-01	cluster1
TCGA-AA-3495-01	cluster1
TCGA-AA-3502-01	cluster1
TCGA-AA-3506-01	cluster1
TCGA-AA-3509-01	cluster1
TCGA-AA-3511-01	cluster1
TCGA-AA-3526-01	cluster1
TCGA-AA-3660-01	cluster1
TCGA-AA-3663-01	cluster1
TCGA-AA-3675-01	cluster1
TCGA-AA-3685-01	cluster1
TCGA-AA-3697-01	cluster1
TCGA-AA-A02Y-01	cluster1
TCGA-AD-6548-01	cluster1
TCGA-AD-A5EK-01	cluster1
TCGA-AY-A54L-01	cluster1
TCGA-AY-A69D-01	cluster1
TCGA-AZ-4313-01	cluster1
TCGA-AZ-4315-01	cluster1
TCGA-AZ-5403-01	cluster1
TCGA-AZ-5407-01	cluster1
TCGA-AZ-6598-01	cluster1
TCGA-AZ-6599-01	cluster1
TCGA-CA-5256-01	cluster1
TCGA-CA-5796-01	cluster1
TCGA-CA-6716-01	cluster1
TCGA-CK-4952-01	cluster1
TCGA-CK-5912-01	cluster1
TCGA-CK-5913-01	cluster1
TCGA-CK-5915-01	cluster1
TCGA-CK-6747-01	cluster1
TCGA-CK-6751-01	cluster1
TCGA-CM-5349-01	cluster1
TCGA-CM-5860-01	cluster1
TCGA-CM-5864-01	cluster1
TCGA-CM-6161-01	cluster1
TCGA-CM-6164-01	cluster1
TCGA-CM-6165-01	cluster1
TCGA-CM-6166-01	cluster1
TCGA-CM-6168-01	cluster1
TCGA-CM-6169-01	cluster1
TCGA-CM-6170-01	cluster1
TCGA-CM-6676-01	cluster1
TCGA-CM-6677-01	cluster1
TCGA-CM-6679-01	cluster1
TCGA-D5-5540-01	cluster1
TCGA-D5-6529-01	cluster1
TCGA-D5-6532-01	cluster1
TCGA-D5-6541-01	cluster1
TCGA-D5-6898-01	cluster1
TCGA-D5-6920-01	cluster1
TCGA-D5-6923-01	cluster1
TCGA-D5-6924-01	cluster1
TCGA-D5-6932-01	cluster1
TCGA-D5-7000-01	cluster1
TCGA-DM-A0X9-01	cluster1
TCGA-DM-A1D0-01	cluster1
TCGA-DM-A1D4-01	cluster1
TCGA-DM-A1D7-01	cluster1
TCGA-DM-A1D9-01	cluster1
TCGA-DM-A282-01	cluster1
TCGA-DM-A28C-01	cluster1
TCGA-DM-A28E-01	cluster1
TCGA-DM-A28G-01	cluster1
TCGA-DM-A28K-01	cluster1
TCGA-DM-A28M-01	cluster1
TCGA-F4-6463-01	cluster1
TCGA-F4-6805-01	cluster1
TCGA-F4-6806-01	cluster1
TCGA-F4-6808-01	cluster1
TCGA-F4-6854-01	cluster1
TCGA-F4-6855-01	cluster1
TCGA-G4-6295-01	cluster1
TCGA-G4-6304-01	cluster1
TCGA-G4-6323-01	cluster1
TCGA-G4-6625-01	cluster1
TCGA-G4-6627-01	cluster1
TCGA-NH-A50T-01	cluster1
TCGA-NH-A8F7-01	cluster1
TCGA-QG-A5YX-01	cluster1
TCGA-QL-A97D-01	cluster1
TCGA-SS-A7HO-01	cluster1
TCGA-T9-A92H-01	cluster1
TCGA-A6-2686-01	cluster2
TCGA-A6-5665-01	cluster2
TCGA-A6-6653-01	cluster2
TCGA-A6-6780-01	cluster2
TCGA-AA-3489-01	cluster2
TCGA-AA-3492-01	cluster2
TCGA-AA-3496-01	cluster2
TCGA-AA-3655-01	cluster2
TCGA-AA-A01Z-01	cluster2
TCGA-AD-5900-01	cluster2
TCGA-AD-6889-01	cluster2
TCGA-AD-A5EJ-01	cluster2
TCGA-AM-5821-01	cluster2
TCGA-AU-6004-01	cluster2
TCGA-AY-6197-01	cluster2
TCGA-AY-A71X-01	cluster2
TCGA-AZ-6601-01	cluster2
TCGA-CA-5254-01	cluster2
TCGA-CA-5255-01	cluster2
TCGA-CA-5797-01	cluster2
TCGA-CA-6717-01	cluster2
TCGA-CA-6718-01	cluster2
TCGA-CA-6719-01	cluster2
TCGA-CK-4951-01	cluster2
TCGA-CK-5916-01	cluster2
TCGA-CM-4743-01	cluster2
TCGA-CM-4744-01	cluster2
TCGA-CM-5861-01	cluster2
TCGA-CM-6163-01	cluster2
TCGA-CM-6171-01	cluster2
TCGA-CM-6674-01	cluster2
TCGA-D5-5537-01	cluster2
TCGA-D5-6530-01	cluster2
TCGA-D5-6531-01	cluster2
TCGA-D5-6534-01	cluster2
TCGA-D5-6536-01	cluster2
TCGA-D5-6540-01	cluster2
TCGA-D5-6928-01	cluster2
TCGA-D5-6930-01	cluster2
TCGA-DM-A0XD-01	cluster2
TCGA-DM-A1D6-01	cluster2
TCGA-DM-A1DB-01	cluster2
TCGA-DM-A280-01	cluster2
TCGA-F4-6569-01	cluster2
TCGA-F4-6570-01	cluster2
TCGA-F4-6703-01	cluster2
TCGA-F4-6856-01	cluster2
TCGA-G4-6302-01	cluster2
TCGA-G4-6586-01	cluster2
TCGA-G4-6588-01	cluster2
TCGA-G4-6626-01	cluster2
TCGA-G4-6628-01	cluster2
TCGA-NH-A5IV-01	cluster2
TCGA-QG-A5Z2-01	cluster2
TCGA-WS-AB45-01	cluster2
