# Supplementary material for: Reclassifying TNM stage I/II colorectal cancer into two subgroups with different overall survival, tumor microenvironment, and response to immune checkpoint blockade treatment
Source: Front Genet. 2022 Sep 21;13:948920. doi: 10.3389/fgene.2022.948920 (PMC9532767; doi:10.3389/fgene.2022.948920)
Supplement: Supplementary file 2 [file DataSheet8.ZIP]

Archive with 59 entries (55 files):
- datasheet of Supplementary Figure 1/
- datasheet of Supplementary Figure 1/expTime 2.txt
- __MACOSX/
- __MACOSX/datasheet of Supplementary Figure 1/
- __MACOSX/datasheet of Supplementary Figure 1/._expTime 2.txt
- datasheet of Supplementary Figure 1/1654046865.31.png
- __MACOSX/datasheet of Supplementary Figure 1/._1654046865.31.png
- datasheet of Supplementary Figure 1/expTimeos.txt
- __MACOSX/datasheet of Supplementary Figure 1/._expTimeos.txt
- datasheet of Supplementary Figure 1/.DS_Store
- __MACOSX/datasheet of Supplementary Figure 1/._.DS_Store
- datasheet of Supplementary Figure 1/GSE17536Matrix.txt
- __MACOSX/datasheet of Supplementary Figure 1/._GSE17536Matrix.txt
- datasheet of Supplementary Figure 1/cluster.txt
- __MACOSX/datasheet of Supplementary Figure 1/._cluster.txt
- datasheet of Supplementary Figure 1/consensus008.png
- datasheet of Supplementary Figure 1/consensus009.png
- datasheet of Supplementary Figure 1/consensus004.png
- datasheet of Supplementary Figure 1/consensus010.png
- datasheet of Supplementary Figure 1/consensus011.png
- datasheet of Supplementary Figure 1/consensus005.png
- datasheet of Supplementary Figure 1/consensusScore/
- datasheet of Supplementary Figure 1/consensusScore/icl004.png
- datasheet of Supplementary Figure 1/consensusScore/icl001.png
- datasheet of Supplementary Figure 1/consensusScore/icl003.png
- datasheet of Supplementary Figure 1/consensusScore/icl002.png
- datasheet of Supplementary Figure 1/uniCox.xls
- __MACOSX/datasheet of Supplementary Figure 1/._uniCox.xls
- datasheet of Supplementary Figure 1/consensus007.png
- datasheet of Supplementary Figure 1/consensus006.png
- datasheet of Supplementary Figure 1/consensus012.png
- datasheet of Supplementary Figure 1/17536OSall.tiff
- __MACOSX/datasheet of Supplementary Figure 1/._17536OSall.tiff
- datasheet of Supplementary Figure 1/consensus002.png
- datasheet of Supplementary Figure 1/uniCox.txt
- __MACOSX/datasheet of Supplementary Figure 1/._uniCox.txt
- datasheet of Supplementary Figure 1/consensus003.png
- datasheet of Supplementary Figure 1/consensus001.png
- datasheet of Supplementary Figure 1/ConsensusClusterPlus.R
- __MACOSX/datasheet of Supplementary Figure 1/._ConsensusClusterPlus.R
- datasheet of Supplementary Figure 1/prognosis.tiff
- __MACOSX/datasheet of Supplementary Figure 1/._prognosis.tiff
- datasheet of Supplementary Figure 1/expTime.txt
- __MACOSX/datasheet of Supplementary Figure 1/._expTime.txt
- datasheet of Supplementary Figure 1/expTimea.txt
- __MACOSX/datasheet of Supplementary Figure 1/._expTimea.txt
- datasheet of Supplementary Figure 1/prognosis.pzfx
- __MACOSX/datasheet of Supplementary Figure 1/._prognosis.pzfx
- datasheet of Supplementary Figure 1/expTime2.txt
- __MACOSX/datasheet of Supplementary Figure 1/._expTime2.txt
- datasheet of Supplementary Figure 1/uniCox2.xls
- __MACOSX/datasheet of Supplementary Figure 1/._uniCox2.xls
- datasheet of Supplementary Figure 1/uniSigExp.txt
- datasheet of Supplementary Figure 1/expTime1.txt
- __MACOSX/datasheet of Supplementary Figure 1/._expTime1.txt
- datasheet of Supplementary Figure 1/1654046759.94.png
- __MACOSX/datasheet of Supplementary Figure 1/._1654046759.94.png
- datasheet of Supplementary Figure 1/uniCox1.xls
- __MACOSX/datasheet of Supplementary Figure 1/._uniCox1.xls
