# Supplementary material for: Reclassifying TNM stage I/II colorectal cancer into two subgroups with different overall survival, tumor microenvironment, and response to immune checkpoint blockade treatment
Source: Front Genet. 2022 Sep 21;13:948920. doi: 10.3389/fgene.2022.948920 (PMC9532767; doi:10.3389/fgene.2022.948920)
Supplement: Supplementary file 2 [file DataSheet8.ZIP › datasheet of Supplementary Figure 1/expTimeos.txt]

sample	GSM437093	GSM437094	GSM437095	GSM437096	GSM437097	GSM437098	GSM437099	GSM437100	GSM437101	GSM437102	GSM437103	GSM437104	GSM437105	GSM437106	GSM437107	GSM437108	GSM437109	GSM437110	GSM437111	GSM437112	GSM437113	GSM437114	GSM437115	GSM437116	GSM437117	GSM437118	GSM437119	GSM437120	GSM437121	GSM437122	GSM437123	GSM437124	GSM437125	GSM437126	GSM437127	GSM437128	GSM437129	GSM437130	GSM437131	GSM437132	GSM437133	GSM437134	GSM437135	GSM437136	GSM437137	GSM437138	GSM437139	GSM437140	GSM437141
MALL	8.6570502	8.443208262	9.292064147	10.83383358	9.794386316	9.907669052	8.816073413	9.104645472	9.644275167	9.518226996	9.965809816	10.3735867	10.20760618	10.04723765	9.488431097	9.75906528	8.63576329	9.264761302	9.822600767	9.209399177	9.899610516	10.5246625	8.891173258	9.063210288	9.087346207	7.705459017	9.406928299	10.51930698	8.925849871	9.163925107	10.79835819	10.27644329	11.02708756	10.43124641	10.55311202	10.09210329	9.510446613	10.23992791	9.756385544	9.551343957	11.14273367	9.941291841	8.601522446	9.210301251	9.530565899	9.214775463	9.920549521	9.679017714	10.28378946
LRCH1	7.010609602	6.789432212	7.388476383	7.922184457	7.573521662	7.590297143	7.113274942	7.329350797	7.026966113	7.593708324	7.596800653	7.407747127	7.05009643	8.051453438	7.162708392	7.253797432	7.104606373	6.997627884	7.012974343	7.657857642	7.719686649	7.072517184	6.84929704	7.419594345	7.259792005	7.393420752	7.62881477	7.441789951	7.176728637	7.290082081	7.480963563	8.596528254	7.645603162	7.174510031	7.475013139	7.124764796	7.430825377	7.450762683	7.049836783	6.978782451	7.679816386	7.216979624	7.303635345	7.600188571	7.718182653	7.003047227	7.324213369	7.677425377	7.225550546
LOC285300	5.784424223	5.794734715	5.535191753	5.729354885	5.492348282	5.722405809	5.880656996	5.887247564	5.794734715	5.727828547	5.618850478	5.703688226	6.006647244	5.961381597	6.248659585	6.00472049	5.933574893	5.865728453	6.195380565	5.700445097	6.120672532	5.604466925	5.749312649	5.935175975	5.763988838	5.790225066	5.728518779	5.812712528	5.723443873	5.811283286	5.606761631	5.765471349	5.583517418	5.872720534	5.707312446	5.909064051	5.900767373	5.655740665	6.052891913	5.637688976	5.894250765	6.086008789	5.530353802	5.860678827	5.681567861	6.232056037	5.872813434	6.086104327	5.805010742
LOC102724009	6.402127454	6.364308043	6.303565733	6.385353022	6.502006924	6.256318655	6.506674971	6.395477289	6.285620068	6.4472789	6.305702371	6.453879595	6.510159737	6.445577087	6.575262197	6.247226664	6.405462024	6.493270162	7.313770638	6.737348234	7.081107485	6.323623122	6.626072872	6.921722871	6.443429202	6.36251981	6.279729438	6.320699381	6.225721003	6.273953844	6.299620293	6.153782046	6.299990915	6.191098048	6.504477145	6.306114527	6.699370724	6.276087807	6.875377873	6.492606829	6.429927458	6.841213946	6.642696412	6.381460686	6.244100723	6.361355608	6.382833591	6.43451301	6.304685523
DCBLD2	7.252870883	7.225175235	7.404330766	7.470556542	6.447755024	7.823877151	7.116321051	7.071169574	6.693431884	7.652142147	7.010682881	6.201697249	7.053923015	7.087354332	7.342337754	7.133146382	6.968102774	6.790220402	6.778314508	7.062878953	7.196307716	7.254744895	7.023147695	6.923576564	7.366695309	7.250949625	7.524609768	7.000754787	7.477063467	7.289123796	7.334569649	8.926900731	8.422661249	7.354846908	7.424135728	6.996375491	6.589827049	7.49178446	6.986471649	7.348313073	8.048650874	7.899564734	7.938614164	7.0345582	6.919654239	7.375625922	7.218981729	6.414145187	7.184086491
FAM171A1	10.12694085	9.946872617	9.29237125	9.68849149	9.621345009	9.690487279	10.14765757	9.811145969	10.13725512	9.122950416	9.681752719	10.41746974	9.551481927	9.762086769	10.18210009	10.17427036	9.901886686	9.677038727	8.998822964	9.928617713	9.631665608	9.524164172	10.06356259	9.986130697	10.09426672	8.968160734	9.6976922	9.776757983	9.923119012	10.6527579	9.623883527	9.303998639	8.914646069	8.939709824	9.67297018	9.91003819	11.0677218	9.75443617	9.841949412	10.35266773	8.825777813	9.507821351	9.785954557	10.32471135	10.16782773	8.992948863	10.28263734	9.801416767	9.639833125
GIT2	6.554380929	6.48277551	6.517997732	6.6024053	6.554073282	6.527071294	6.437013889	6.655009177	6.595590157	6.596606583	6.648493301	6.486650173	6.525729669	6.490360963	6.455374586	6.603446668	6.654795964	6.62359687	6.505314253	6.481855546	6.70451202	6.5401416	6.420679843	6.568471658	6.502070247	6.867656133	6.6512567	6.386166062	6.498759057	6.626935064	6.455765899	6.675031298	6.847449656	6.703380045	6.530285946	6.622892469	6.421565137	6.585027488	6.587418792	6.423086547	6.653574802	6.441182134	6.586715656	6.529777795	6.573418195	6.466259272	6.519094543	6.461312814	6.611861203
FGD5-AS1	9.102380422	9.07427834	8.802525921	9.184610201	9.040082512	8.88328659	9.174086476	9.035928551	9.026799397	9.084184489	8.922895699	9.155469256	8.985180198	9.216365819	9.04177501	9.212881036	8.746497946	8.844874251	9.173791462	9.268996491	9.074121406	9.29334531	9.186069275	8.948011648	9.033857447	8.569348089	9.172992381	9.136876405	8.895575646	9.238679793	8.910260766	8.995136729	8.746717516	8.878457577	8.630435379	9.132569423	9.355266145	8.84790409	8.981504984	9.140253216	8.947017537	8.679832056	8.990911077	9.032983677	8.959513455	9.317385674	9.173366892	9.118808282	9.152153655
LANCL3	4.464769002	4.297523189	4.634393428	4.576938544	4.402920463	4.320750685	4.21667497	4.348403802	4.406741451	4.462089071	4.356067811	4.307820229	4.350379196	4.293020506	4.48586231	4.322339637	4.384223857	4.41821471	4.111878387	4.427908844	4.501588691	4.657394223	4.731258523	4.239310486	4.151227237	4.320463061	4.247456284	4.370075926	4.264694591	4.439647557	4.409601846	4.432322683	5.521822379	4.28047792	4.462724006	4.460067666	4.315947158	4.696295995	4.373201216	4.248726178	4.637786801	4.418311896	4.597919612	4.307589395	4.236607382	4.271710686	4.601936235	4.274521095	4.296345403
FABP6	5.773290022	6.192399333	5.793697533	6.03942035	5.820580458	5.581349091	6.001865703	6.095839515	6.164618287	6.050157013	5.7613074	5.745843186	5.54941751	6.187779776	6.582248296	6.490884861	6.471735895	6.343710578	5.759262184	6.264756654	6.05884696	6.237375269	6.008453689	6.175318152	6.155803197	5.304748281	5.745077825	6.219566146	6.051526083	6.321587181	5.926606775	6.09471481	5.205390936	5.453813223	6.019902919	5.962271927	6.525109616	6.062174335	6.680932742	6.69551551	5.581384164	6.4746223	5.895229387	5.951525598	5.898013434	5.473276176	6.155453501	5.791470334	6.004618263
[truncated: 32 more columns]
