# Supplementary material for: Reclassifying TNM stage I/II colorectal cancer into two subgroups with different overall survival, tumor microenvironment, and response to immune checkpoint blockade treatment
Source: Front Genet. 2022 Sep 21;13:948920. doi: 10.3389/fgene.2022.948920 (PMC9532767; doi:10.3389/fgene.2022.948920)
Supplement: Supplementary file 2 [file DataSheet8.ZIP › datasheet of Supplementary Figure 1/GSE17536Matrix.txt]

geneNames	GSM437093	GSM437094	GSM437095	GSM437096	GSM437097	GSM437098	GSM437099	GSM437100	GSM437101	GSM437102	GSM437103	GSM437104	GSM437105	GSM437106	GSM437107	GSM437108	GSM437109	GSM437110	GSM437111	GSM437112	GSM437113	GSM437114	GSM437115	GSM437116	GSM437117	GSM437118	GSM437119	GSM437120	GSM437121	GSM437122	GSM437123	GSM437124	GSM437125	GSM437126	GSM437127	GSM437128	GSM437129	GSM437130	GSM437131	GSM437132	GSM437133	GSM437134	GSM437135	GSM437136	GSM437137	GSM437138	GSM437139	GSM437140	GSM437141
MALL	8.6570502	8.443208262	9.292064147	10.83383358	9.794386316	9.907669052	8.816073413	9.104645472	9.644275167	9.518226996	9.965809816	10.3735867	10.20760618	10.04723765	9.488431097	9.75906528	8.63576329	9.264761302	9.822600767	9.209399177	9.899610516	10.5246625	8.891173258	9.063210288	9.087346207	7.705459017	9.406928299	10.51930698	8.925849871	9.163925107	10.79835819	10.27644329	11.02708756	10.43124641	10.55311202	10.09210329	9.510446613	10.23992791	9.756385544	9.551343957	11.14273367	9.941291841	8.601522446	9.210301251	9.530565899	9.214775463	9.920549521	9.679017714	10.28378946
LRCH1	7.010609602	6.789432212	7.388476383	7.922184457	7.573521662	7.590297143	7.113274942	7.329350797	7.026966113	7.593708324	7.596800653	7.407747127	7.05009643	8.051453438	7.162708392	7.253797432	7.104606373	6.997627884	7.012974343	7.657857642	7.719686649	7.072517184	6.84929704	7.419594345	7.259792005	7.393420752	7.62881477	7.441789951	7.176728637	7.290082081	7.480963563	8.596528254	7.645603162	7.174510031	7.475013139	7.124764796	7.430825377	7.450762683	7.049836783	6.978782451	7.679816386	7.216979624	7.303635345	7.600188571	7.718182653	7.003047227	7.324213369	7.677425377	7.225550546
LOC285300	5.784424223	5.794734715	5.535191753	5.729354885	5.492348282	5.722405809	5.880656996	5.887247564	5.794734715	5.727828547	5.618850478	5.703688226	6.006647244	5.961381597	6.248659585	6.00472049	5.933574893	5.865728453	6.195380565	5.700445097	6.120672532	5.604466925	5.749312649	5.935175975	5.763988838	5.790225066	5.728518779	5.812712528	5.723443873	5.811283286	5.606761631	5.765471349	5.583517418	5.872720534	5.707312446	5.909064051	5.900767373	5.655740665	6.052891913	5.637688976	5.894250765	6.086008789	5.530353802	5.860678827	5.681567861	6.232056037	5.872813434	6.086104327	5.805010742
LOC102724009	6.402127454	6.364308043	6.303565733	6.385353022	6.502006924	6.256318655	6.506674971	6.395477289	6.285620068	6.4472789	6.305702371	6.453879595	6.510159737	6.445577087	6.575262197	6.247226664	6.405462024	6.493270162	7.313770638	6.737348234	7.081107485	6.323623122	6.626072872	6.921722871	6.443429202	6.36251981	6.279729438	6.320699381	6.225721003	6.273953844	6.299620293	6.153782046	6.299990915	6.191098048	6.504477145	6.306114527	6.699370724	6.276087807	6.875377873	6.492606829	6.429927458	6.841213946	6.642696412	6.381460686	6.244100723	6.361355608	6.382833591	6.43451301	6.304685523
LOC100127886	4.219419566	4.285989189	4.320144123	4.328251471	4.342798111	4.301326993	4.27641584	4.187062818	4.330360062	4.255800778	4.396105507	4.280052246	4.219978179	4.263727578	4.34111244	4.366459353	4.211017699	4.218111082	4.172094265	4.463531326	4.316024608	4.359970592	4.379829659	4.353709266	4.395702071	4.354696249	4.340102913	4.347067769	4.301197388	4.251397372	4.71475219	4.313663561	4.296315665	4.310656941	4.237802147	4.261543791	4.289411774	4.306094131	4.315420209	4.285403112	4.416523897	4.431301825	4.289044774	4.288542034	4.287067023	4.421970529	4.237070762	4.336990437	4.285450862
LRRC18	6.417322066	6.413307602	6.382619579	6.426602361	6.324065203	6.248067918	6.452826423	6.477063518	6.414149575	6.401346936	6.339126409	6.38537268	6.431712026	6.369124982	6.479155222	6.265105942	6.53091654	6.570532937	6.419080171	6.312214513	6.345291023	6.296488216	6.574007319	6.473714648	6.383621614	6.414733579	6.179873946	6.45481288	6.472092345	6.229716162	6.371035623	6.287901186	6.17025999	6.350532371	6.329124961	6.320217703	6.307860491	6.358423537	6.552360622	6.507023679	6.352460381	6.461410195	6.372580286	6.463627466	6.360473574	6.370760203	6.343664756	6.33395109	6.230525886
LOC101928729	5.773888766	5.77265971	5.547668393	6.234715345	5.564687359	5.730590271	5.970931825	5.673218427	5.610249223	5.709205999	5.682977088	5.679375047	5.642479407	5.619163318	6.471669053	5.773616615	5.422797395	5.604015393	6.234417907	5.744394082	5.702445895	5.756706918	5.887089457	5.70108625	5.784494625	5.38510002	5.605237694	5.454434882	5.535090728	5.94305235	5.30556233	5.869924988	5.835686475	5.749427069	5.527916833	5.662782422	5.718992722	5.550640032	6.594006318	5.849671821	5.418853125	6.229557103	5.746709285	5.787513992	5.998032228	5.77434235	5.955543474	5.820916659	5.780694235
LOC101928716	4.949393769	4.964965745	5.153800202	4.727314314	5.022074909	5.101995672	4.908661059	4.706106342	4.781011601	5.473634055	5.109861925	5.060161822	4.742771981	4.934825342	4.781835868	4.730130387	5.174501905	5.112739737	5.296796471	5.459110578	5.385279249	4.926568901	5.003713327	5.253103169	5.248494386	5.100991588	5.066310149	5.074517326	4.953948634	4.822996706	6.30584913	5.233823737	5.26520649	5.173822856	5.248717445	4.852665627	5.129301229	5.151969235	5.107080471	5.037729379	5.300679265	5.221337617	5.374043187	4.997854753	5.044499323	4.887378017	5.011520949	4.862928792	5.058925728
LOC102724021	5.601361707	5.979111605	5.538183253	5.839553052	5.54808594	5.53160445	5.80931716	5.660521572	5.678160445	5.653255609	5.701048686	5.672365531	5.981674234	5.892637357	6.136672747	6.018964411	5.680138688	5.868100524	5.92988513	5.765659207	5.933261717	5.657421554	5.770519276	5.511195912	5.759166125	5.686603503	5.744078647	5.596045301	5.737505668	5.499865604	5.611826654	5.671164484	5.412377857	5.66562548	5.567692392	5.559084542	5.570649325	5.568979233	6.466882899	5.560992566	5.694867253	5.847999016	5.965745013	5.594171838	5.7004971	5.78409048	5.516749162	5.92168842	5.635899174
LOC157740	5.353049321	5.445631878	5.313445036	5.211648464	5.191920953	5.224149014	5.347244959	5.268992968	5.414429693	5.247683534	5.205762182	5.465779374	5.370271742	5.3152768	5.429167319	5.151061909	5.369999122	5.450827421	5.179832707	5.424328451	5.405876119	5.486254325	5.414453751	5.381762836	5.333945749	5.309421736	5.207359445	5.201875524	5.136485678	5.180791049	5.281232221	5.240887349	5.072921861	5.311817628	5.225999432	5.263480903	5.377975589	5.259400794	5.425726566	5.115644566	5.160316624	5.481566086	5.270574949	5.459272925	5.404142521	5.31199409	5.141995849	5.268893782	5.395559518
LOC101927021	6.850670101	6.637164482	6.679393428	6.360853583	6.108343406	6.361308106	6.542273258	6.601295908	6.569193536	6.45820069	6.48709767	6.557945225	6.444145817	6.796525354	6.703148364	6.782434121	6.786782658	6.411143639	7.206740965	6.73488317	7.050445817	6.517999721	6.551344728	7.00022286	6.524720624	6.488610277	6.636976883	6.37870359	6.598786301	6.627173506	6.612140537	6.47062094	6.315239658	6.546289178	6.386487387	6.518693451	6.952604393	6.426414737	6.744349002	6.616460643	6.495635704	6.769395185	6.486659489	6.589987898	6.586429994	6.499118583	6.803420993	6.739996527	6.687946812
LOC101927815	6.452209426	6.572338727	6.813370007	6.388284697	6.362948273	6.545220947	6.606789579	6.172626994	6.65600599	6.629983834	6.44004581	6.511899658	6.443678893	6.112162736	6.302685508	6.250244961	6.470148976	6.87781201	6.312288665	6.694581643	6.819242573	6.517757267	6.512862613	6.758655644	6.317493794	6.920986084	6.554327984	6.273583252	6.558051158	6.479643449	6.922126769	6.452992123	6.602145544	6.707088074	7.040959931	6.640752975	6.542677124	6.615704588	6.28310805	6.545175753	6.512982555	6.623390834	6.713541657	6.463211612	6.454755937	6.475941464	6.400463955	6.501492278	6.595534836
LOC153577	4.901415271	4.843937004	4.855229151	4.90926333	4.968275265	5.046330228	4.774123726	5.059916634	4.930672787	4.795045052	5.152020892	5.032828373	5.195939748	5.005304593	4.968275265	5.261004087	4.952874927	5.388198204	4.814214087	5.143711681	4.618579173	5.178477755	4.71662823	5.07651578	4.996245491	5.090951904	5.192915241	5.03783475	4.864386206	4.881855031	5.042037214	5.070373296	5.525875449	4.942383673	5.171508796	4.884969001	4.862396344	5.011999955	4.90941634	4.861066315	5.035536809	4.947200213	4.879076825	4.65784274	4.932468572	5.035162652	4.693571481	4.828661897	4.977585853
LPIN3	6.578432162	6.628931777	6.388050948	6.686965816	6.560117428	6.514924522	6.572702608	6.775659056	6.538057939	6.323376995	6.653634349	6.665943437	6.547799081	6.655340864	7.087279555	6.618553398	6.443682747	6.783930963	7.619891346	6.601653573	6.792762041	6.598244692	6.724013743	6.473780908	6.708633054	6.487032419	6.453308446	6.528703117	6.603454286	6.484109371	6.354595814	6.587444291	6.484953393	6.692885937	6.378560352	6.541914196	6.585464972	6.591351441	6.781901345	6.637274246	6.64973334	6.762543268	6.548026889	6.589738863	6.643506106	6.74751296	6.598681421	6.540402639	6.680596346
LMO7	7.348330095	7.014324715	7.774746482	8.071544421	7.662725204	8.675852828	7.342865262	7.649576959	7.594264398	8.019683658	8.024731488	8.312367052	7.518309767	7.534500887	7.631736143	7.322367899	7.567166225	7.192062494	7.270775944	8.047734979	7.887057724	7.680097891	7.531802559	7.427572284	7.606903879	8.64782599	7.61081756	7.755188392	7.472037572	7.395613995	8.054094283	8.042755334	7.635697568	7.926971508	8.01057396	7.564357343	7.661402988	7.750055321	7.598226908	7.432697535	8.056590782	7.613508093	7.404612043	8.146050006	8.137438693	7.623520229	7.883031188	7.682180223	8.064154089
LOC100132167	7.455574013	7.531154975	7.236884746	7.527714821	7.369765788	7.457081649	7.580160163	7.234574678	7.471844094	7.630651186	7.37065642	7.416394763	7.710234781	7.560850943	7.83956927	7.55905248	7.302594922	7.466586116	7.301669241	7.461419558	7.659342317	7.210436218	7.579330001	7.423606813	7.670057494	7.378463426	7.355107966	7.355366846	7.313720167	7.53722187	7.187221046	7.460018868	7.357218815	7.42865457	7.269578067	7.269744128	7.528766748	7.423787685	7.910837888	7.543990977	7.605586544	7.768352066	7.456501249	7.477922923	7.321283618	7.533707752	7.421118559	7.778975212	7.354344902
LOC101928069	7.196445591	7.013091183	6.813021659	7.034857244	7.026933352	7.072508379	7.287153423	7.093619054	6.902182337	6.936136574	7.080057527	7.377426088	7.034334477	7.215923162	7.293709725	7.159668795	7.028756436	6.883588498	7.059950598	7.218624639	7.141898337	6.82495378	7.007046369	7.084043851	7.155708817	7.309392722	7.087783215	7.119176349	6.998996011	7.145002552	7.056688716	6.904705417	6.892067997	7.022729859	6.792215582	6.865119204	7.133511699	6.976849731	7.102335042	7.032552855	7.193731742	7.461869712	7.021008442	6.869005543	6.875760871	7.192767304	7.039461091	7.125590746	7.061784398
LOC100506922	6.977226022	7.220826519	7.049092485	7.206862643	7.360067057	6.991845429	7.332804436	6.932659391	7.485056167	7.208972768	7.527613131	6.530745048	7.419532163	6.618995077	7.763543275	6.917018793	7.657667717	6.948730286	7.146387063	7.946514669	7.673088588	7.696033478	5.979019596	7.102207164	7.562510506	7.069143997	7.335724391	6.934998438	7.04362056	7.810297712	6.140670393	5.6409427	6.492096162	7.068392179	7.073700755	7.454512988	7.59673163	7.232977501	7.577113665	8.69854236	6.473447952	7.132564619	6.457677413	8.37660683	7.647697889	7.089339279	8.454228149	7.285886869	6.732984442
LOC253044	6.615912925	6.640856178	6.463664288	6.621489515	6.397214501	6.540728569	6.63884382	6.532798123	6.619957965	6.628583836	6.424176236	6.630489465	6.600944845	6.5360764	6.702245008	6.35558363	6.568105244	6.804523139	6.839966147	6.491770466	6.921171541	6.534786334	6.576192438	6.59692768	6.512248385	6.63111815	6.52053678	6.542127331	6.533236035	6.463431979	6.527616955	6.410802122	6.429073561	6.433373708	6.501171868	6.490812966	6.466075942	6.519059246	6.854154646	6.503696433	6.637365868	6.768435516	6.762183849	6.406588159	6.375413297	6.682886647	6.512805911	6.731049537	6.474379335
LOC101928222	6.845482544	6.862359402	6.797284013	6.693017972	6.721739514	6.586808495	6.924755445	6.833283634	6.795596272	6.646012932	6.790556502	7.089931143	6.816245612	6.777958329	7.090724032	6.916891178	6.718029485	6.733394093	7.273426577	6.918503536	6.903778594	6.615177748	6.675929137	6.708746812	6.750207127	6.542683832	6.802480922	6.624651383	6.825063181	6.475513539	6.458635188	6.773138686	6.529674396	6.634887006	6.633137939	6.549943872	6.713836986	6.623803261	7.08877403	6.852671293	6.935131843	6.935227772	6.749424749	7.160120595	6.740729604	7.047067597	6.70246794	7.002290008	6.581939722
LOC100288860	6.162154823	6.243407495	5.849006559	6.527634672	5.821863529	6.073619195	6.175016371	6.182606743	6.074971822	6.135883613	6.104581727	6.229978562	6.155100949	6.352303188	6.465744247	6.080993584	5.906123935	6.126044879	6.281203962	6.416889527	6.23275917	6.004782515	6.095407127	6.274393805	6.075904287	6.183985347	6.004593727	5.944948301	6.286667955	5.861110509	5.97641529	5.855057164	6.034026306	6.157128769	6.069125372	5.988400229	6.154017594	5.96002712	6.140853253	6.028661593	6.360702111	6.382322811	6.141988415	6.018377641	6.133754978	6.171839947	6.082223856	6.1742681	5.941273011
LOC102725382	7.270190895	7.369399005	7.125366965	7.191133572	7.070944197	7.169042224	7.326814705	7.322051129	7.275115701	7.223600173	7.294561766	7.193624102	7.361190429	7.411788514	7.371051765	7.580120973	7.303876371	7.509570691	7.065976155	7.387005557	7.75094398	7.156186347	7.592933289	7.290831239	7.102600535	7.243268668	6.97988382	7.210373614	7.367236957	7.073161097	7.146205064	7.281883698	6.945434341	7.358258103	7.197182817	7.222991268	7.268130381	7.122401706	7.347351747	7.1929937	7.143205774	7.623661002	7.38008372	7.054410341	7.189245234	7.047356347	7.211385668	7.388596399	7.018101843
LOC645984	4.542825869	4.778239747	4.583480244	4.386748118	4.606646099	4.608376959	4.67688172	4.621863133	4.494667746	4.704281304	4.527691431	4.689715083	4.732373814	4.568932678	4.437826721	4.494164031	4.818071929	4.797309745	4.535237556	4.797184066	4.570006565	4.487660356	4.583925541	4.783180166	4.633577582	4.823339484	4.829445787	4.559437586	4.62001364	4.478087469	4.926213314	4.521448674	5.138179956	4.739034988	4.916173237	4.608376959	4.526205784	4.600969854	4.459907058	4.4449676	5.167542329	4.575016348	4.862382279	4.536917602	4.508061725	4.234094859	4.471589988	4.525600653	4.531365556
LOC101927839	5.854306185	5.823948722	5.795959082	5.840363313	5.703456828	5.841750174	5.831057448	5.891873173	5.786233695	5.798274235	5.642443243	5.792498248	5.662453189	5.551608459	5.78706987	5.802151019	5.630445772	5.967819758	5.543136854	5.786695086	6.185877595	5.520292302	5.838509717	5.782873479	5.780422407	5.910965593	5.702531875	5.573620288	5.921730455	5.692715339	5.515606522	5.5184053	5.546475203	5.631890021	5.798873215	5.842070887	5.717681583	5.817594076	5.90507624	5.677819539	5.516370184	6.005929814	5.848697133	5.894845865	5.80763052	5.518799751	5.7170205	5.73468652	5.615416423
LOC101928861	4.407171544	4.352657799	4.195635518	4.36109316	4.418064791	4.481916066	4.385390529	4.448808522	4.435360903	4.439237218	4.323089016	4.384029665	4.51316689	4.410058263	4.323663269	4.367743258	4.477554658	4.395530675	4.385066947	4.447582425	4.484071417	4.329377687	4.424107367	4.358806478	4.433555771	4.538077279	4.257531275	4.259059445	4.438377018	4.349851339	4.3661	4.357897218	4.349915273	4.535310457	4.409930865	4.362558692	4.476059776	4.365253942	4.414432624	4.368391108	4.319601832	4.544042409	4.453272104	4.394986556	4.479497824	4.596044323	4.315012059	4.507518193	4.371703627
MAP2K4	7.919950423	7.411053427	7.964305518	8.660656263	8.481915087	8.145070051	8.338331927	8.138430303	8.415269946	8.112135169	8.430424016	8.651286824	8.217166892	8.391608505	8.164364146	8.477631095	7.680711148	7.997968547	7.282421998	8.064430694	7.63082553	8.786450132	7.913393334	7.097810636	7.343629302	8.634102731	7.992362194	8.218385333	8.069569825	8.097207816	8.209974328	8.450245991	8.500072887	8.584291827	8.428081241	8.175995057	8.16903923	8.645215465	8.015871827	7.835127389	8.281372009	7.635631174	8.133940908	7.662193229	7.789579056	7.666195343	8.382126858	7.701058551	8.011459068
DCBLD2	7.252870883	7.225175235	7.404330766	7.470556542	6.447755024	7.823877151	7.116321051	7.071169574	6.693431884	7.652142147	7.010682881	6.201697249	7.053923015	7.087354332	7.342337754	7.133146382	6.968102774	6.790220402	6.778314508	7.062878953	7.196307716	7.254744895	7.023147695	6.923576564	7.366695309	7.250949625	7.524609768	7.000754787	7.477063467	7.289123796	7.334569649	8.926900731	8.422661249	7.354846908	7.424135728	6.996375491	6.589827049	7.49178446	6.986471649	7.348313073	8.048650874	7.899564734	7.938614164	7.0345582	6.919654239	7.375625922	7.218981729	6.414145187	7.184086491
FAM171A1	10.12694085	9.946872617	9.29237125	9.68849149	9.621345009	9.690487279	10.14765757	9.811145969	10.13725512	9.122950416	9.681752719	10.41746974	9.551481927	9.762086769	10.18210009	10.17427036	9.901886686	9.677038727	8.998822964	9.928617713	9.631665608	9.524164172	10.06356259	9.986130697	10.09426672	8.968160734	9.6976922	9.776757983	9.923119012	10.6527579	9.623883527	9.303998639	8.914646069	8.939709824	9.67297018	9.91003819	11.0677218	9.75443617	9.841949412	10.35266773	8.825777813	9.507821351	9.785954557	10.32471135	10.16782773	8.992948863	10.28263734	9.801416767	9.639833125
GIT2	6.554380929	6.48277551	6.517997732	6.6024053	6.554073282	6.527071294	6.437013889	6.655009177	6.595590157	6.596606583	6.648493301	6.486650173	6.525729669	6.490360963	6.455374586	6.603446668	6.654795964	6.62359687	6.505314253	6.481855546	6.70451202	6.5401416	6.420679843	6.568471658	6.502070247	6.867656133	6.6512567	6.386166062	6.498759057	6.626935064	6.455765899	6.675031298	6.847449656	6.703380045	6.530285946	6.622892469	6.421565137	6.585027488	6.587418792	6.423086547	6.653574802	6.441182134	6.586715656	6.529777795	6.573418195	6.466259272	6.519094543	6.461312814	6.611861203
FGD5-AS1	9.102380422	9.07427834	8.802525921	9.184610201	9.040082512	8.88328659	9.174086476	9.035928551	9.026799397	9.084184489	8.922895699	9.155469256	8.985180198	9.216365819	9.04177501	9.212881036	8.746497946	8.844874251	9.173791462	9.268996491	9.074121406	9.29334531	9.186069275	8.948011648	9.033857447	8.569348089	9.172992381	9.136876405	8.895575646	9.238679793	8.910260766	8.995136729	8.746717516	8.878457577	8.630435379	9.132569423	9.355266145	8.84790409	8.981504984	9.140253216	8.947017537	8.679832056	8.990911077	9.032983677	8.959513455	9.317385674	9.173366892	9.118808282	9.152153655
LANCL3	4.464769002	4.297523189	4.634393428	4.576938544	4.402920463	4.320750685	4.21667497	4.348403802	4.406741451	4.462089071	4.356067811	4.307820229	4.350379196	4.293020506	4.48586231	4.322339637	4.384223857	4.41821471	4.111878387	4.427908844	4.501588691	4.657394223	4.731258523	4.239310486	4.151227237	4.320463061	4.247456284	4.370075926	4.264694591	4.439647557	4.409601846	4.432322683	5.521822379	4.28047792	4.462724006	4.460067666	4.315947158	4.696295995	4.373201216	4.248726178	4.637786801	4.418311896	4.597919612	4.307589395	4.236607382	4.271710686	4.601936235	4.274521095	4.296345403
FABP6	5.773290022	6.192399333	5.793697533	6.03942035	5.820580458	5.581349091	6.001865703	6.095839515	6.164618287	6.050157013	5.7613074	5.745843186	5.54941751	6.187779776	6.582248296	6.490884861	6.471735895	6.343710578	5.759262184	6.264756654	6.05884696	6.237375269	6.008453689	6.175318152	6.155803197	5.304748281	5.745077825	6.219566146	6.051526083	6.321587181	5.926606775	6.09471481	5.205390936	5.453813223	6.019902919	5.962271927	6.525109616	6.062174335	6.680932742	6.69551551	5.581384164	6.4746223	5.895229387	5.951525598	5.898013434	5.473276176	6.155453501	5.791470334	6.004618263
GLYCTK-AS1	6.422814387	6.396764613	6.361584111	6.398858033	6.30542619	6.293511513	6.513356605	6.482224872	6.403523846	6.57653869	6.384343226	6.628410827	6.786751183	6.522840173	6.760014848	6.59372114	6.628634771	6.474899749	6.542402227	6.66345572	6.558023125	6.601954781	6.430155945	6.502824608	6.429079952	6.275857729	6.327032082	6.470912981	6.336080984	6.54256344	6.431592754	6.314733979	6.298431804	6.276998684	6.245428251	6.456000197	6.744900121	6.507363626	6.531325633	6.43821045	6.586480703	6.823380851	6.502171847	6.511416674	6.143383127	6.310399616	6.447380231	6.48260774	6.5625767
ITGA3	8.4241912	8.185509387	8.433809866	8.758964717	8.421813932	8.478929267	8.448468801	8.21982087	8.096297072	7.77779469	8.142109026	8.818962028	8.638052319	8.532020057	8.327412496	8.101415651	7.786757638	7.771100621	8.91566982	7.715956742	8.12956868	8.248709711	8.2362817	7.948618172	7.779215911	8.617450072	8.363663181	8.220325533	8.185557733	7.702152831	8.424888161	8.495811158	9.549612304	8.730043131	8.386699258	8.322017053	8.050108629	8.718078729	8.367472386	8.450344696	9.488568407	9.145862295	7.985702426	8.930232076	7.94011711	8.378982817	8.454645454	8.450769382	8.301329609
KCNC1	5.829936879	5.873789417	5.812342105	5.838858551	5.731921211	5.736704218	5.820760496	5.755596297	5.774911733	5.782394302	5.736085349	5.797421649	5.792982049	5.946859397	5.689972083	5.806858361	5.791266614	5.81088098	6.549043263	5.998756436	6.110932273	5.744591142	6.042456792	5.902288929	5.818887456	5.799574298	5.815147518	5.801749231	5.777120187	5.808621807	5.787459414	5.679835053	5.592959656	5.770371216	5.770060595	5.740356709	5.771122735	5.745537634	5.99055	5.734252283	5.851158911	6.11838985	5.934712382	5.827880135	5.73382116	5.723010393	5.84609805	5.858374962	5.707870559
FRMD5	6.370438831	6.255676105	6.730880145	6.135276119	7.321595445	7.881034999	7.253145101	6.983260243	7.84464882	7.259508107	6.615953697	6.897511809	6.64548615	7.317786414	6.963779685	7.048245169	7.142812514	6.856797517	6.82125308	6.711587127	6.893424131	8.298285053	6.886616739	6.749524143	7.087934482	7.387881149	6.890379618	7.588544592	7.238403236	6.970881245	7.495419762	8.322233138	8.011195081	7.692225047	7.861221517	7.243079257	7.097597336	7.902910713	6.696469628	6.519681201	7.589155579	7.937475247	7.23632575	7.105433543	7.030952047	6.322591445	6.423340718	7.200059951	7.74146322
FXYD2	5.911929907	5.973615048	5.8314476	5.976490399	5.759672759	5.778887097	6.025768425	6.182597478	5.998625053	6.020650565	5.907224256	5.803437981	5.837834698	6.117969739	6.282226873	5.867884612	5.808276438	5.840750739	6.254391881	5.790563247	6.078372163	5.78043117	5.824782613	5.89216778	5.877911948	6.071558226	5.734549413	5.888677397	5.910987017	5.726428295	5.625025354	5.954304723	5.813406985	5.828697125	5.702148829	5.825870688	5.857218146	5.732693673	6.482529522	5.995331298	5.847273675	6.145112942	6.020856459	5.822023524	5.943894125	5.937859323	5.779999647	6.063586435	5.879016336
ARHGAP5-AS1	7.787176834	8.178291337	7.578918182	8.022544319	7.51894494	7.836856421	8.051879299	7.728620821	7.800805872	7.494694572	7.596494169	7.424426575	7.387021041	8.286521353	7.914095677	7.372620419	7.531631501	7.826777537	8.389000194	7.619450021	7.898221817	7.510690858	7.859595586	7.442483445	7.705231745	7.61790634	7.626362401	7.950312033	7.814217074	7.596542489	7.605674309	7.850193358	7.445903664	7.736103045	7.566070616	8.008010914	7.999665528	7.693581713	7.358664802	7.512092712	7.439646279	8.056181617	7.902579492	7.591603806	7.663857587	8.189400573	7.694719651	7.696606435	8.070337168
FAM104B	6.277552031	6.616463019	5.921067518	6.522274285	6.188392269	6.159455368	6.466293855	6.294967571	6.293759174	6.629930294	6.281662384	5.848355162	6.182839803	6.966523559	6.855758183	6.142467743	6.686587368	6.375215805	6.236669457	6.462570642	6.79384971	6.093975265	6.392971784	7.315629048	6.771737337	6.411654481	6.277955002	6.430430439	6.163157204	6.861167209	6.136799551	6.197999847	6.184541053	6.356476396	6.371011035	6.722130649	6.668329325	6.244047802	6.503803468	6.096728471	6.249395174	6.573351117	6.555140411	6.330653804	6.345015671	6.767325937	6.960725182	6.217645349	6.43521897
ABLIM3	8.25327014	8.187408231	8.291114016	8.242731747	7.541565313	8.237573827	8.041484158	8.196719991	8.027855612	8.678662916	7.979927607	7.844015414	8.440206246	8.185151826	8.407018575	8.08685465	8.347908366	8.14028482	8.271971594	7.607506363	7.873284785	7.935557925	8.11028159	7.910070288	7.818600054	8.134520256	8.215325034	8.289480234	7.987136947	7.930145115	8.017020107	9.025627858	8.865035017	8.119354373	8.684074255	7.943619648	8.024985405	8.177909171	8.410646686	7.649875977	8.228465598	8.802165233	8.563498769	7.943799913	7.837010605	7.847425095	7.821419182	8.234446247	7.831090394
DCBLD1	7.608964205	7.354699552	7.773483201	8.401521772	8.051130234	7.997981191	7.79858886	7.59051918	8.129525103	8.014007311	7.969655436	8.605950619	7.621470334	7.910774535	7.900412884	7.973487783	7.531349572	7.562102867	8.295748709	7.825767217	7.368600277	8.11450558	7.618069751	7.992310442	8.203899439	7.933411459	8.117261145	8.337083818	7.755368859	8.050930224	7.905665012	8.226483234	8.346476437	8.206468536	8.483863481	8.007578006	8.060925581	8.689798368	7.138897555	7.803210535	8.520695268	8.279854208	8.649531922	8.185941398	7.835697142	8.07159805	7.531234893	7.20939086	7.846124562
KIR2DS1	7.400763473	7.377223314	7.205692361	7.165858219	7.284517262	7.278687269	7.413161348	7.322400865	7.3014729	7.308283669	7.202391171	7.473044094	7.304466411	7.376321247	7.322949434	7.230036274	7.247125106	7.384385486	7.365909951	7.436883926	7.335583428	7.251588315	7.44514692	7.225869418	7.305286335	7.35409127	7.193072133	7.206466464	7.391169538	7.249873484	7.317370442	7.143963823	7.113809997	7.22216468	7.426315481	7.209578561	7.227692825	7.317960369	7.452926401	7.254290079	7.275665409	7.501445722	7.419802805	7.320561504	7.28521147	7.378972508	7.228991144	7.303258616	7.110300308
C10orf85	7.466087628	7.388869716	7.386459942	7.559511211	7.37777232	7.714791454	7.495326806	7.41146294	7.418973586	7.967309693	7.496904878	7.806685001	7.71614106	7.49855309	7.777648317	7.467786484	7.349168033	7.304527104	6.885875471	7.752372344	7.480355153	7.727623246	7.464753701	7.622189183	7.465626131	7.641760235	7.608980008	7.558090467	7.514505523	7.383462592	7.631562613	7.755187629	7.73962035	7.51256531	7.674194924	7.494704069	7.808328639	7.948150174	7.603450961	7.422151665	7.974954642	7.674812135	8.075861805	7.327820789	7.315092185	7.564157701	7.33803066	7.606997077	7.574423579
IL17C	8.205844261	8.250508955	7.9156052	8.182639112	7.900876591	8.248197786	8.313455826	8.292874546	8.086009959	7.915010263	8.139212369	8.300863325	8.233040809	8.152887981	8.758386546	8.168611075	8.076524735	8.328017712	8.902723116	8.444185043	8.614591145	8.173564247	8.474814324	8.183510943	8.244111211	8.379381946	8.091661845	8.035666481	8.196514753	8.203389928	7.884193023	8.425857634	7.968883376	8.294278378	8.375443512	8.039684251	8.294683257	8.075075523	8.982503536	8.114606111	8.071221767	8.719278601	8.317121915	8.342389437	8.247754726	8.345679388	8.251510687	8.133981334	8.076675513
LINC01346	5.307670766	5.342683819	5.303790042	5.438077243	5.21580693	5.216099374	5.573843905	5.251385985	5.392740149	5.295311812	5.191265108	5.5516872	5.258367394	5.286038161	5.447775418	5.323265081	5.355415778	5.333470222	5.428731874	5.476757121	5.335992347	5.336785757	5.304323485	5.269722193	5.508940735	5.290175083	5.244164917	5.438979269	5.36669511	5.248565003	5.511817055	5.154757351	5.098344905	5.209340297	5.269610732	5.31285157	5.340807108	5.353308533	5.435597673	5.45784644	5.289771378	5.501960635	5.731509684	5.508785653	5.254941128	5.361601427	5.388452589	5.426191024	5.282633537
CDKN1A	9.275468412	9.341776946	10.1777963	9.564656163	9.602136671	9.414506039	9.805180765	9.68471986	10.28183848	10.49189628	9.859499447	10.09373074	10.37665923	9.667377447	9.856168722	9.182154338	9.387423982	9.094895713	10.07620029	9.587925611	9.357513299	10.39553717	10.38555609	9.469267423	9.486150888	10.26619546	10.32185497	10.24515411	9.82541024	9.024034014	9.748369228	9.835260246	10.98508646	10.12882204	10.61451289	10.49904316	9.222098662	10.45902597	10.1818562	9.080763361	10.84874556	9.891615044	10.3218982	10.16969891	9.580302827	9.539517223	9.69470514	9.484809508	9.467676827
GJB2	9.931085874	7.781010518	9.812135373	9.489950337	9.384846295	10.37096885	8.293311542	8.827744819	9.169400495	10.89970819	9.825722778	9.553007607	9.651383195	8.320076206	9.281186628	10.22763429	9.3162407	8.843406325	9.621153036	9.737734954	8.980001974	9.469412186	8.8927121	9.436483452	9.510087803	9.754251703	11.47499093	8.808188225	9.435098964	9.808723499	8.389555564	10.09075777	10.52217339	9.614878918	9.995037231	9.127055878	9.581221082	9.768228889	9.059876376	9.700028939	11.38164248	8.74781986	10.25159679	8.530547153	9.899223106	9.814843966	9.238599091	9.959215504	9.067467471
GPR123	6.560704217	6.330455592	6.342164211	6.523753408	6.35849293	6.458315258	6.659762245	6.504835322	6.356966473	6.560472771	6.447377003	6.524506047	6.517006554	6.693089245	6.915903433	6.848671674	6.569347162	6.52029472	6.777366737	6.531833134	6.411621599	6.396814933	6.545106194	6.365891535	6.528217354	6.276665027	6.303666025	6.326625745	6.387841001	6.381375482	6.258795982	6.42756369	6.345819867	6.193913722	6.272965958	6.367472828	6.549148849	6.294935804	6.71103997	6.487064223	6.708222775	6.721556136	6.608907572	6.536443041	6.341449727	6.565413741	6.499861144	6.552159486	6.436544307
HMGCS2	10.7481255	9.912431265	9.640827609	9.102646085	7.947488685	7.982730889	9.436688473	8.338365213	9.770815488	9.057420603	8.268529468	7.611220427	7.825217268	9.35771252	9.387738121	10.29397478	8.333055134	10.04546087	10.16389056	8.388940535	9.906217401	10.28486356	10.41491951	8.987636575	9.308109804	8.373270346	8.593751554	9.619591735	9.147534022	8.847862587	9.056974868	7.59802983	7.451234095	8.023899315	8.953855929	10.22801472	9.321003282	7.72537541	9.697617676	8.165921746	7.145698641	8.809391192	8.857420384	9.830188829	9.36667143	7.948957134	9.164010473	8.57805764	8.538724179
KRT19	7.502090312	8.583873304	8.365572008	9.124037085	8.876086953	8.743621419	8.729166226	8.440168932	8.933052986	8.601770742	8.87588523	8.938208766	9.030311619	8.624798579	8.999747976	8.513124542	7.897949181	8.130226292	9.845894481	8.363334568	8.329004549	9.257138319	8.778810348	8.60359287	8.255334208	8.504830514	8.751640421	8.732546002	8.399343367	8.466862486	8.981148125	9.344883138	9.404789717	9.17793543	9.061019798	8.728487757	8.267568251	9.298679716	8.388218565	8.734513231	8.994503027	9.262338919	9.046799781	8.761781646	8.903267721	8.895290923	8.711926718	8.587630492	8.707889455
DNM3	5.451492318	5.652911813	8.01150656	5.273896303	5.156326965	6.237317327	5.305185003	5.475137225	5.185994991	5.527871226	5.465851495	5.32751418	5.213207157	5.251259825	5.251204124	5.456504545	5.233520711	6.021436947	5.414206253	5.54026682	5.714978757	5.253720247	5.323595685	5.549973397	5.302963509	5.341296878	6.249330645	5.94718451	5.644863227	5.373055041	5.440970387	8.308360946	5.524534025	5.211407754	5.614671798	5.549732192	5.577903513	5.426606725	5.21259246	5.329928271	5.222499579	5.294012778	5.654083788	5.47344758	6.022511864	5.176432151	5.609836301	5.277599279	5.677476264
AGT	8.742223066	9.540586761	9.791002625	9.105117081	8.696920217	8.17458984	8.787618716	10.20633268	8.965565013	7.807557189	9.221451091	9.013483571	8.691396196	9.007267526	8.958479364	9.167586098	8.896981644	9.223003233	9.109178306	8.742223066	9.340024522	8.777371101	8.894266152	9.51183502	9.019154765	8.785824254	9.575663638	9.761928718	8.511886296	9.824484175	9.341398019	7.311419383	8.310563361	8.288982773	8.588102084	8.727052281	8.518147771	8.207608972	9.306520499	10.86237148	7.367311203	8.385803762	8.580663391	9.110464041	9.233886227	7.643243561	8.561879368	9.278795538	8.206856414
ANKRD26	6.73190321	7.399953464	6.619375269	6.578462299	6.715337066	6.660636289	6.88896589	6.750041772	6.949905839	6.748511472	6.558582241	6.594979582	6.42864198	7.013162229	6.836424785	6.585621052	6.759568693	7.048383415	6.596349814	6.941286648	6.98236939	6.795843581	7.082297758	6.991268364	6.862977289	6.872965827	6.601902401	6.635842201	6.965891261	7.16482082	6.699225681	6.914459667	6.576205232	6.92379232	6.772667766	7.026104222	6.722380685	6.556813074	6.934400512	6.738281	6.155331513	6.805849532	6.81668461	6.952808788	6.830269946	6.592717287	6.770119147	7.07478512	6.730393178
ANXA13	7.071575733	8.100450941	7.454987633	9.050364896	8.123130153	7.436549516	8.891427697	7.369848663	7.484637083	7.161159375	6.667614088	6.901661229	7.714301798	8.09948114	8.144454898	8.026962861	6.946715129	7.891361235	10.3969397	7.57360382	8.459531016	6.838656356	7.937868197	8.812199554	7.78887708	6.848957114	8.019935716	8.415120733	7.81481487	7.784274821	7.385971072	7.062671739	8.311748884	6.953718929	7.333757241	8.172383196	7.952965674	6.879375111	8.620360901	7.301218379	6.462033635	7.219277062	7.647927055	7.603456879	7.902115879	9.741998195	9.852218837	7.447456404	8.923212701
APOA1	6.363563806	6.809605712	6.217951874	6.604242247	6.332107431	6.32984574	6.35219707	6.553919259	6.469336539	6.406319746	6.401591578	6.622037761	6.484079202	6.644125667	6.722162633	6.727231378	6.546740259	6.536206082	6.789956905	6.517219558	6.48453657	6.37675432	6.584958811	6.280736699	6.435261846	6.332184572	6.36160293	6.242719627	7.091628133	6.29666343	6.260495401	6.451511647	6.107060729	6.296393821	6.322828049	6.186800231	6.299409724	6.365408729	6.715036489	6.391330324	6.50144765	6.713590503	6.503172814	6.382235001	6.420570468	6.606792021	6.554728663	6.637909447	6.310492366
ARHGAP22	5.646658292	5.837522394	5.634839985	5.701604919	5.500814893	5.654352357	5.785211875	5.851045424	5.657448614	5.905024378	5.596172114	5.78100519	5.775961599	5.737887757	5.908266568	5.804329725	5.565360039	5.831469879	5.69979197	5.74584708	5.754908555	5.552210726	5.60554374	5.563913945	5.675174864	5.686126363	5.974277564	5.615062893	5.783835639	5.529061129	5.394436735	5.727839572	5.544634107	5.579228924	5.640371618	5.676773346	5.641431232	5.806719465	5.861703662	5.577763838	5.762017942	6.101219343	6.037482399	5.619633772	5.629335665	5.941324373	5.666150013	5.6773492	5.591028851
ARHGEF15	7.329484378	7.173224813	7.248748767	7.291207745	7.013417547	7.165483161	7.074537617	7.256590355	7.104197614	7.041067667	7.035997529	7.31657207	7.065136688	7.166229394	7.306414602	7.095882705	7.070222153	7.096684708	7.241800208	7.071352391	7.168231662	7.120336846	7.17667558	7.245974797	7.250390353	7.104181874	7.228084138	7.043906015	7.142400496	7.025958303	7.05205657	7.264904306	7.044750026	6.993422447	6.989473897	7.082158167	7.129700496	7.176562315	7.351727173	7.064642282	7.093275696	7.495632738	7.217592933	7.197334497	7.146557221	7.233317906	7.092924226	7.149194085	7.009522174
ARPIN	8.052077314	7.747034313	7.541868083	7.803555751	7.98387382	7.515961986	7.909514357	7.711713965	7.687660009	7.647532707	7.727258833	7.879241502	7.654206249	7.971714516	7.941408716	7.891925338	7.453894628	7.649098104	7.980192172	7.740969116	7.44664637	7.641128166	7.666321684	7.958325003	7.772493924	7.729687562	7.922740101	7.726130174	7.731635664	8.115916945	7.426909887	7.846917978	7.539118038	7.388234817	7.536979189	8.032843365	8.111834843	7.614221337	7.51024867	7.806561471	7.483807524	7.638325965	7.546137392	7.609728376	7.629052721	8.109436291	7.840139352	7.533581083	7.762158773
AX747064	5.795111247	6.270770042	6.030488883	5.665036414	5.794582124	5.802858584	5.904227161	5.840840849	5.699225704	5.757384253	5.770810338	5.67793479	6.236004117	6.041175968	6.089285808	6.143153445	6.129565107	6.086456634	5.684912183	5.951743848	6.195226197	5.928036317	6.077070593	5.960863179	5.762400216	5.891549635	5.844721379	5.84610141	6.031299316	5.832363694	5.755134278	5.955874411	5.826637857	5.837098288	6.048794965	5.996212882	5.919723853	5.705356459	6.360050828	5.783388938	5.765878811	6.120097304	5.936934343	6.229736091	6.315667228	6.319267727	6.045371354	6.411214627	5.836268453
B4GALNT3	7.687424622	7.649385727	7.475670644	7.941148951	7.322248566	7.497587947	7.635832299	7.524073265	7.392917856	7.509475678	7.51588852	7.599188165	7.671985575	7.60944657	7.690621392	7.466876757	7.343406484	7.656948304	7.646421956	7.531170681	7.824968583	7.528357916	7.521527896	7.261708744	7.36934594	7.460553406	7.559534782	7.355342549	7.437775063	7.304418999	7.498404521	7.439114555	7.256944158	7.424005333	7.743094735	7.459590221	7.585797943	7.337973848	7.723412095	7.477502437	7.444770833	7.876297207	7.492159789	7.662115869	7.668855156	8.653507467	7.513386689	7.491234957	7.512817195
BEAN1	5.825030973	5.669480694	5.526655902	5.755414009	5.782249968	5.833443463	5.974676873	5.808777721	5.764585363	6.024508717	5.764507951	5.82276812	5.784079095	5.490816943	5.628734679	5.585555645	5.869956871	5.943069787	5.693348843	5.815610564	5.911630962	5.778645033	5.755068068	5.646515456	5.85677807	5.986430143	6.307647589	5.553063822	5.829821903	5.644018418	5.848663963	8.216187281	7.084034352	6.045939334	6.246585744	5.642581786	5.758530308	5.957392121	5.780792514	5.730127206	6.315410981	7.416751569	6.142565564	5.990862424	5.738193419	6.361733729	5.598826172	5.810039729	5.91864832
C17orf64	6.607654511	6.660819468	6.46814056	6.447590442	6.35493065	6.549599013	6.606821563	6.657203683	6.696294512	6.551924054	6.692541602	6.624044414	6.675517197	6.812043876	6.830043203	6.963321588	6.935456804	6.764314754	7.051664517	6.496148292	6.834611067	6.662415522	6.823934877	6.482771204	6.496290735	6.914368131	6.272614377	6.675561305	6.466656861	6.317114168	6.33216455	6.330175233	6.069651766	6.576098835	6.650037182	6.440395866	6.623463588	6.230725176	6.582921284	6.408325537	6.505400318	6.714194252	6.504996111	6.70271302	6.514266217	6.648209335	6.305439425	6.487160074	6.464850408
C1orf127	7.275532168	7.377004729	7.267936141	7.657389056	7.182555116	7.235822935	7.279285876	7.375067802	7.355918662	7.277655622	7.153255533	7.538454351	7.173489721	7.271023315	7.568580179	7.179609983	7.197290125	7.222336486	8.317449995	7.33719532	7.636323274	7.176127304	7.425899658	7.209081222	7.28819243	7.417856239	7.171299507	7.321566537	7.212784228	6.983288963	7.336521175	7.192087409	7.03245891	7.145853676	7.07136755	7.124136496	7.378490214	7.098247436	7.631261729	7.243829402	7.302161312	7.736269178	7.489475126	7.167378453	7.071287609	7.451060469	7.39311221	7.329835437	7.178383595
C1orf68	6.316757401	6.329085778	6.174293244	6.526829794	6.104566729	6.261694749	6.435228517	6.374370798	6.211960494	6.3945777	6.323736936	6.418029137	6.541068644	6.460171961	6.7999334	6.490476089	6.223970303	6.291992574	6.447267938	6.252079817	6.299780873	6.356023191	6.379348517	6.410609462	6.411800046	6.200213895	6.123973141	6.304619474	6.284030827	6.296712473	5.974145121	6.229620883	6.151923889	6.325388473	6.224476539	6.116865636	6.346074357	6.217131814	6.350262228	6.27385272	6.592170713	6.612938174	6.23335507	6.25846602	6.273826466	6.358027671	6.248017666	6.398212726	6.369647756
C20orf26	6.437293198	6.722404803	6.465684636	6.434759923	6.364610188	6.442316282	6.530073242	6.477924961	6.568736211	6.532270711	6.403060603	6.46078508	6.551284246	6.500765525	6.622919056	6.431971735	6.570851265	6.696458038	6.54317537	6.584613126	6.817267267	6.418519368	6.641532095	6.618647516	6.448773484	6.500778245	6.272825187	6.114882277	6.465828612	6.265772295	6.324622486	6.471858223	6.22442136	6.530031408	6.458836457	6.469672627	6.4230881	6.376040732	6.599841331	6.470374327	6.43899617	6.738022016	6.445684741	6.556407592	6.494776066	6.423369495	6.527028125	6.557443756	6.480773847
C2orf57	7.079814794	7.018747973	6.643455346	7.122020979	6.836882779	6.89885037	7.182592669	6.992174088	6.990093183	6.914066823	6.985111803	7.25037807	7.252091899	7.168969745	7.292089413	7.129047012	6.939524328	6.693708814	7.341253834	7.177327072	7.106548853	7.090513968	7.031500828	6.881780455	6.934444349	6.895775521	6.886648288	7.088367466	7.076109381	6.856817549	6.754889879	7.01813264	6.805269842	6.778425696	6.511123181	6.663494848	7.034924728	6.984525304	7.079695479	6.748509207	7.297358594	7.125151824	7.002056462	6.970444324	6.99199545	7.182334242	6.916239709	7.12973025	6.976084449
CALB2	7.412644471	7.335494955	7.394684845	7.041229103	7.261533382	7.404432815	7.452657231	7.241101114	7.316890728	7.790989061	7.352627466	7.579535851	7.510426479	8.075785556	7.555090594	7.146505864	7.597036857	7.397907288	7.72690882	7.304074894	7.387010394	7.283636546	7.467934532	7.468412531	7.825511531	7.466907653	7.272527852	7.30159931	7.620460102	7.177090889	7.629705146	7.991657685	7.770143295	7.696617467	7.601389362	7.326267447	7.349127765	8.408791247	7.513043481	7.214578084	7.898884186	8.437894325	8.167543801	7.433137149	7.04280295	7.903341318	7.127024428	7.363467091	7.365157187
CBR3-AS1	6.861459043	7.075640303	6.961971732	7.097575638	6.86458609	6.841122673	7.095542146	7.031679062	7.060099006	6.966957238	6.870535402	7.1539401	6.976131462	7.011071611	7.420319688	7.027443292	6.825313023	6.766218084	7.049868981	7.218093544	7.166141097	7.132725971	7.044909588	7.092260231	7.114836657	6.745583019	6.9742404	7.082065411	6.965353777	7.164891202	7.21370526	6.702095755	6.717078403	6.91025227	6.969214185	7.016604638	7.148147215	6.779669838	7.205080138	7.152742057	7.118511175	7.124459082	6.978521773	6.982026261	6.879309679	6.992818466	7.050956168	6.913865193	6.877868812
CCDC121	5.097771866	5.594684938	5.12700547	5.202029824	5.241513769	4.872967867	5.12758883	4.968249561	5.222698146	4.962276021	5.341543475	5.260953771	4.974411006	4.731812433	5.657487084	5.256094568	5.227869579	5.015329653	4.816798744	5.321823858	5.258876329	5.379443926	5.394931705	5.553785716	5.125503288	4.819777553	5.14403914	5.075932429	5.253837486	5.313530955	5.072745726	4.876320395	4.997809525	4.899368215	4.802351166	5.120587839	5.138454014	5.030273323	5.185863697	5.902553932	4.514832858	4.877343966	4.741637625	5.591141961	5.185489587	5.85870734	5.951394358	5.240594384	5.385285431
CCDC13	6.772901595	7.13172355	6.838196939	6.987465782	6.588388658	6.757716301	6.888469965	6.843319475	6.869438051	6.884417724	6.829595338	7.268470748	6.914687211	7.045087272	7.228929628	6.920369995	6.824370832	6.960265213	7.257034403	7.063110263	7.370194798	6.90251096	7.103929247	6.749024998	6.910165593	6.801321127	6.685280002	6.849743417	6.865969415	6.685666477	6.934079877	6.710847863	6.636060135	6.851206928	6.905999318	6.810854542	6.87029117	6.697747016	7.188504714	6.792726887	6.967964656	7.275001061	6.918726501	6.896098433	6.787233513	6.994695006	6.917799892	7.091405222	6.700772917
CEACAM19	7.977854383	8.219016282	8.023862206	7.90651418	7.856660558	7.934925162	8.084560733	7.80797927	7.995855608	7.937627644	7.78940731	7.979263794	8.054967782	7.717864391	8.313848147	7.969494587	7.927421297	7.904960252	8.404546244	7.98855381	8.189730676	7.888494197	8.220003762	7.978995476	8.001689138	7.844013578	7.919195959	7.995290325	7.76296967	7.843756446	8.047240376	7.762138019	7.817388218	7.86492406	8.207343058	7.95269613	8.000040252	7.783785101	8.356380783	8.082616642	8.101326036	8.109947465	8.223401281	8.224305579	8.01765873	7.985552142	8.03282673	7.949584473	7.933804954
CES4A	7.260718031	7.553224985	7.529399587	7.623218776	7.275695151	7.370619226	7.32923047	7.210214555	7.258455905	7.2686825	7.198768713	7.411637521	7.371764297	7.314490975	7.582536742	7.613661768	7.368633449	7.359833246	7.319844296	7.135162962	7.612504914	7.081765986	7.503433748	7.50910997	7.335854395	7.497699684	7.380463269	7.070719018	7.216917072	7.439765383	6.951214424	7.178208058	7.203046044	7.164305913	7.060626925	7.173814839	7.282895296	7.128240992	7.642601854	7.435669948	7.114433811	7.732845493	7.409560991	7.31354931	7.244835282	7.058116626	7.206357609	7.389478147	7.158582934
DCD	6.721584778	6.786733504	6.88558512	6.609146923	6.625961101	6.611814784	6.756693101	6.848633829	6.726151171	6.529373532	6.690529963	6.790558963	6.472715591	6.919089174	6.632334405	6.690528048	6.718015304	6.693176447	7.195863166	6.949599569	6.935456804	6.481017692	6.877128856	6.442351886	6.672774847	6.718567073	6.458935616	6.28865076	6.460161969	6.466504844	6.477965163	6.15441246	6.275206409	6.533975196	6.570419905	6.533281213	6.243265707	6.674023981	7.015910501	6.65088668	6.605578114	6.840607954	6.778520636	6.621547675	6.568747813	6.79415022	6.401178332	6.528899868	6.467240601
DHRSX	7.373026681	8.740331556	7.758952578	7.931203381	8.083184987	7.842045645	7.782973681	8.125359519	8.194290373	8.327077761	7.788521091	7.859056843	7.648018095	7.845620159	8.500162079	7.833235545	8.579563763	7.949891547	7.610990694	8.183738624	8.331314133	8.071458418	8.338377396	8.589590917	8.028878139	7.61118092	7.641123124	8.289981457	7.943235892	8.540362061	7.823589776	7.505214886	8.131182298	7.687318363	7.846229077	8.088752041	8.365443214	7.812540426	8.749302837	8.349207843	7.98396037	8.022500922	8.135386715	8.034864543	8.168205506	7.881838186	8.089720151	8.67010324	8.198093794
DHTKD1	8.860298084	9.428590048	8.548266058	8.793194734	8.943905425	8.847250046	8.997912382	9.181239852	8.854117496	8.474129962	9.29341973	8.753777709	8.368774186	9.003709392	8.918906141	8.475541749	8.773338789	8.918106536	8.724163559	8.49978795	8.744500535	8.559127533	8.771328362	8.755217098	8.852702512	8.067654769	8.939874017	8.896725989	9.085092418	9.459536703	8.819847844	9.109513312	8.474937686	8.688184273	8.555051712	9.285804055	9.281923937	8.656667202	8.996163752	8.918143298	7.623760221	8.726497478	8.205475732	9.131383802	8.743544859	9.431144443	8.748830204	8.699706554	8.599101839
DKKL1	6.311416576	6.298072767	6.315045631	6.565817456	6.385772593	6.370078528	6.589933313	6.580053741	6.178769975	6.404260048	6.455600091	6.519507828	6.178689523	6.342093012	6.686167606	6.729014597	6.334081659	6.297716512	6.584884883	6.601982018	6.717344081	6.292469787	6.581472494	6.520894383	6.318253983	6.165045353	6.420389804	6.378852998	6.283221545	6.390858571	6.405654069	6.392611426	6.222641379	6.190819023	6.170522798	6.325328331	6.52951538	6.372256224	6.995870049	6.495781741	6.471277132	6.76615662	6.641804498	6.346838688	6.368248863	6.329455751	6.419986309	6.364242645	6.171291423
DLGAP1-AS1	6.917999178	7.014795185	6.885850665	6.802378835	7.133432325	6.751989931	7.515558813	6.874021356	6.928900714	6.784460335	7.187887208	7.1126312	6.820258359	6.883436572	7.024407916	6.807406852	7.011005439	6.841072759	7.270824306	7.100551169	6.985365977	7.202171423	7.34270175	6.823690924	6.839576248	6.743224849	6.680176904	7.453524262	6.924972448	6.788092396	6.878647401	6.738950483	6.691951143	6.714213978	6.926583019	7.083452484	6.801927844	6.67234999	6.928696177	6.947300064	6.696097036	7.123071536	6.806971525	6.683816749	6.889317339	7.152578694	6.79780114	6.823222403	6.708352249
DUSP14	8.325838233	7.980391129	8.115751083	8.028474973	8.412555604	8.629149814	7.627622487	8.427233377	8.125306626	8.256610954	8.683272027	7.979572809	7.956491381	8.860314978	8.200821178	8.085793482	7.952761838	7.72100626	8.877374539	8.616016335	8.101650593	8.245299215	8.458044161	8.564636085	8.569977572	8.995521787	8.585764661	8.144743497	8.159900215	8.766043856	8.230808794	8.502672068	9.338938915	8.470049493	8.400561896	8.319966192	8.553819663	8.885685211	7.860509456	8.62353794	8.853341542	9.194887484	8.388956229	8.34141308	8.45723844	7.700796811	8.329326119	8.303001099	8.68244883
DUX1	7.384267337	7.564990518	7.16700885	7.562373799	7.200128949	7.384458106	7.588570836	7.481104104	7.468062138	7.418640645	7.468130886	7.651205397	7.290164482	7.608313416	7.886406098	7.491058382	7.519430848	7.441193202	7.46882322	7.525842479	8.162690828	7.25068282	7.605564755	7.363048559	7.341319516	7.414733917	7.316967611	7.533860538	7.308219609	7.285861286	6.931277844	7.279513157	7.182042822	7.165537142	7.327185115	7.162849364	7.398216965	7.347165405	7.92564053	7.344791407	7.681768598	7.723788366	7.418452291	7.397557626	7.272687972	7.41999856	7.158425649	7.538677548	7.290571136
ETFB	9.491070113	9.334305558	9.273274596	9.914387655	9.979421932	9.259141343	9.810531185	9.281204546	10.29402473	9.327926535	9.411426963	9.67933624	9.706105571	9.769987663	9.829586098	10.11638318	9.482690844	9.675108158	10.15253687	9.028330023	9.501787241	10.0344646	9.892907289	9.568841205	9.089473417	10.05654678	9.282305449	9.675519639	9.378638661	9.970719359	9.555964506	8.569869947	9.721813787	10.08199585	9.32864604	9.563609715	9.608359302	9.403363793	9.558249511	10.13757325	9.29376744	10.29934203	9.098965507	9.857444715	9.648623865	9.93466545	9.729149666	9.509296527	9.997632542
ETV1	6.713047345	6.571476704	6.553571803	6.818545881	6.707200633	6.994767714	6.734425003	6.647333428	6.691603767	7.318695404	6.769463814	6.520188112	6.688793311	6.483623034	6.634986805	6.808795987	6.784776822	6.946270121	6.75641516	6.874438872	6.692644224	6.584348739	6.620889828	6.772372014	6.76855211	6.846715897	7.184907936	6.851835528	6.798427314	7.01074598	6.700941637	6.971639163	7.382877166	6.917142902	7.14026696	6.939173311	6.574700666	7.170390972	6.649969037	6.684873053	7.3451484	6.757093093	7.227805748	6.764646196	6.947439028	7.597398865	6.656876025	6.40865564	6.756328932
FAAH2	8.062880393	8.24755239	7.693507444	7.848958495	8.276118269	7.76199781	8.103417482	7.864172897	7.7595707	8.256383092	7.498474353	7.954215117	7.8800901	8.012620064	8.740870961	8.460815484	8.47443639	7.882645101	7.703873591	7.644834834	8.286052557	7.823763352	8.131894129	8.444019925	8.097119344	7.834734434	7.697524384	8.370120262	7.650254538	8.896257242	7.644593003	7.745129121	7.759113215	7.709702898	8.056112614	8.635583824	8.375013243	7.904380861	8.185307244	7.862943067	8.232153622	8.056984427	8.245627639	7.597048794	7.928344093	8.505971082	7.92894302	7.670094851	8.166080919
FAM71E1	7.147652367	7.187984432	6.924789524	7.317871949	7.269089393	7.102945151	7.010321041	7.250913518	7.42495225	6.985805057	7.141928136	6.762095768	7.035383669	7.439311027	7.718080147	7.373971699	6.873616074	7.056137051	7.892881479	7.037444314	6.799810859	7.034865595	7.240936104	7.335958557	7.371792352	6.922933635	6.745345582	6.976184836	7.143162833	7.986046074	6.868884024	7.010630631	6.888219522	7.097908716	6.902530539	6.944548342	7.433870397	6.980239882	7.562992658	7.655014943	7.197052302	7.588133762	7.169741427	7.20478482	7.25257217	7.393143311	7.695001645	7.242880898	7.102651204
FAM83E	7.741878846	7.992074705	7.27877291	9.060428582	7.860475278	7.350456479	7.292323416	7.29559628	7.406437597	7.112249836	7.445105983	7.953072737	7.260284928	7.387670967	7.565362594	7.995745326	7.167745591	7.32100849	7.819789414	6.452457075	6.808406856	7.721204231	7.398487887	7.135300672	6.909624693	7.102216801	7.436384579	7.584563091	7.418503646	6.96099242	7.297399029	6.566427013	6.740304604	7.085780633	6.96272602	7.551127613	7.599358869	7.051070756	7.497881993	7.315034175	6.572413878	7.204309442	6.956295503	7.396962866	7.181218642	8.922421385	7.419854476	6.841418383	7.545984713
FAT1	11.3836682	10.62435232	10.43824017	10.83316473	11.30197087	11.02899394	11.42946373	10.88978059	10.82770959	10.73117234	10.99305174	11.75853638	11.04414829	11.65080506	11.59643918	10.84819581	10.51245581	10.86175706	11.59003964	10.63885157	10.23839006	11.01966044	10.81884386	9.879744652	10.72106661	9.914634385	11.02909479	11.10576431	11.08257716	11.29509873	11.17500755	12.16634097	11.65009507	11.10872332	11.82736996	11.42330118	11.16776319	11.77440425	10.74271105	10.96777192	11.61266991	11.10323852	10.97679116	10.68961318	10.94667846	10.25745992	11.13129282	10.62071032	10.78791234
FLJ31945	5.986860819	6.057349065	5.914939825	6.026202199	5.791016797	5.780459044	5.99873343	5.949656037	6.050008809	5.873048532	5.882244426	6.042351139	5.934545109	6.047690533	6.138765794	6.300807718	6.039216193	6.032676887	6.204135709	6.265335508	6.033730792	5.786002927	6.015028104	6.030059054	5.891641821	5.908697131	5.805729721	5.737342164	5.881720404	5.75687901	5.879754768	5.994463312	5.907591924	5.899917604	5.964360287	5.965788499	5.835219606	5.72867611	6.180538204	5.923288417	5.702235999	6.27441626	6.108159246	6.165367743	5.935706086	5.824438886	6.104369288	6.323604899	5.818743063
FLJ37035	5.415033908	5.570041331	5.432052902	5.337838782	5.311375855	5.295611466	5.444658613	5.384941928	5.470525379	5.417330424	5.370413809	5.34350931	5.369525234	5.449313509	5.484932645	5.487130314	5.581720759	5.651127351	5.693640776	5.517507428	5.68231659	5.365644837	5.578531962	5.515178624	5.438357271	5.38085831	5.29589074	5.300863555	5.400820723	5.500209063	5.270770918	5.607852762	5.39425043	5.343316626	5.457838668	5.399931386	5.456473157	5.348302013	5.431535925	5.407388577	5.368912537	5.419804842	5.463581076	5.410873642	5.40489052	5.369003185	5.396555872	5.500819505	5.323946971
FRMD1	7.78371426	7.65036694	7.6933091	7.636679568	7.470990377	7.679880881	7.777677953	7.506488706	7.765980555	7.795252335	7.799152802	7.782854397	8.182161027	7.76209683	7.98326371	7.927081423	7.918332904	7.545735955	7.682994047	7.712966426	7.78523835	7.692105724	7.904949929	7.911260421	7.903651975	7.497556651	7.48907759	7.721489618	7.741136123	7.512362492	7.486825535	7.513340229	7.444039352	7.752340261	7.559053157	7.622234469	7.952728451	7.537043406	7.65197286	8.046286873	7.891327351	7.805989351	7.792628168	7.938655412	7.671611973	7.670970996	7.821406457	7.931262597	7.689402196
FRZB	6.844793072	8.708799826	6.44106114	8.030250091	6.19454183	6.416676541	6.606682199	6.79083562	6.421875098	5.946139865	6.612495317	5.799642191	6.27419958	6.415744597	6.437711659	6.974615418	6.723935393	7.196774106	6.521987719	6.200409128	6.96517319	6.639383275	6.726454796	6.654858883	6.430039957	6.114250228	6.586401813	6.828096014	6.422480055	6.563379361	6.41601474	6.028624919	6.189198674	5.985023004	6.191912648	7.178495656	6.259412961	5.928758441	6.860619893	6.642842518	5.812396092	6.201749987	6.497968111	6.769699367	6.515118906	8.433958487	6.392370917	6.24025063	6.303114538
GAS1	6.569240671	6.449184668	6.018819575	6.521443357	7.166086034	7.535235627	5.988884366	6.953995424	6.316351528	8.802630396	7.288674767	5.995714822	6.528931665	6.571552467	6.100007031	6.595648049	7.218519226	6.983358659	8.061199848	6.762131497	7.216099339	6.622482056	6.929524615	7.364334451	7.410888107	7.329692743	8.973692054	6.836368091	7.772072059	6.891251352	6.981608669	8.096026958	8.633812811	7.162623425	7.701897862	6.981543828	6.663352641	8.636050432	6.666867313	6.574416714	8.557349406	7.785000007	8.85600331	6.859056859	7.256901208	8.336022582	6.890897602	6.293164223	6.974000381
GPX3	8.583233853	8.156036057	7.900107379	8.504479523	8.586705207	8.3993246	8.042141559	8.589977233	7.525259572	8.661386376	8.946470641	7.584848206	8.05680466	9.287693725	7.392161915	7.537812656	8.185246979	8.126061576	8.290246135	7.894032437	8.678918778	8.237636856	8.822877643	8.983892305	8.674282018	8.88151382	9.564775618	8.656393856	9.113483721	7.991528535	8.928854228	10.41323787	9.101226732	8.064443093	10.15559126	8.024416593	8.293793235	8.561991963	8.379786061	7.913095542	9.339698703	9.124855036	8.891349933	9.397477928	8.287092471	7.622522241	9.08542538	8.131508926	8.112428315
GUCY2C	9.721455509	10.65993929	10.37377052	10.66887169	10.66677028	10.56059922	10.83206402	8.261935476	9.528015675	9.469628922	9.892096969	8.429261335	8.86259341	10.06285053	10.16821642	10.57308627	10.21895717	9.612571826	8.002608973	10.06019991	9.935220016	10.03685486	9.923299993	9.406274208	9.272142468	6.727134699	10.12278753	9.898788316	9.573720251	10.45673044	9.599514097	9.160004093	7.059882343	7.374309357	9.844438434	10.32063147	10.19538753	7.793610045	10.51635949	10.22915576	6.775308493	7.719260656	7.983413463	10.35885511	10.1431104	9.634800103	10.28046924	10.00588054	10.3133651
HAAO	7.731940605	7.469031845	7.204249126	7.579057584	7.808983433	7.4084317	7.831185093	7.590122155	7.572599491	7.232855924	7.459848615	7.407002029	7.541993244	7.403781211	7.692279709	8.041761956	7.558923144	7.550382062	7.642601854	7.716939991	7.437997551	7.205347207	7.324145957	7.39981656	7.662154095	7.192045773	7.555925267	7.355879966	7.446438371	7.256038683	6.947362843	7.593426572	7.079742446	7.344950737	7.388079436	7.392168979	7.566309256	7.180935053	7.516483813	7.712680606	7.503977946	7.473344561	7.273040834	7.343831043	7.437997551	7.524716342	7.469111579	7.681277135	7.734352363
HOPX	6.981584069	7.110222227	6.62264252	6.701507177	6.900595574	7.268452317	6.618178699	7.001258788	6.892181514	7.164702969	7.277152779	6.564152307	6.686510286	7.018139354	6.652465614	6.74706356	7.393450974	6.993058758	7.597297891	7.11136034	7.220268616	6.815379799	7.060672676	7.493185019	7.200139318	7.110295369	7.124078876	6.788951554	7.458504157	7.18482993	7.062023239	7.326851028	7.628380461	7.074524261	7.694002562	6.888729257	6.636795721	7.494566978	7.016969266	7.003319877	7.556069096	7.312987573	7.655283656	6.974035201	7.01348629	7.155375814	7.273751745	6.615873766	6.941283672
HOXB1	6.907954132	6.965022414	6.768550171	6.801933531	6.674484979	6.750204243	6.904734503	6.849739613	6.956231797	6.75416481	6.769390849	6.772986626	6.850401217	7.020680738	7.345925	7.173371465	6.933351119	6.958518587	7.000123533	6.832012177	6.790661266	6.939256327	6.934153339	6.540594838	6.978461758	6.796676746	6.772068755	6.684394811	6.735159062	6.778653453	6.595664192	6.777236754	6.630923608	6.672494393	6.875459443	6.733305355	6.582390554	6.568312332	7.218126189	6.725836761	6.822418927	7.043379735	6.657626117	6.811146034	6.802636205	6.890995704	6.79432833	6.931157867	6.669879003
ICA1	7.705075312	7.682688852	7.412494784	7.682256825	7.510874593	7.27904176	7.615216873	7.379793125	7.467937622	7.299849753	7.498460543	7.393127021	7.441534565	7.16732094	7.944869242	7.8100995	7.505227097	7.350772053	7.20077753	7.520386747	7.540648779	7.35944846	7.413362517	7.484464134	7.309228753	7.1511228	7.605956003	7.453807781	7.379684396	7.540169418	7.451753379	7.378047986	7.254632704	7.287856833	7.065820291	7.342378054	7.452766262	7.251954031	7.471174807	7.320212234	7.375809036	7.491666722	7.298018322	7.511680831	7.322598776	8.065167705	7.622469889	7.209624193	7.456521635
IFNGR1	8.70245561	8.321927486	8.993740661	8.830483366	9.136504053	9.686080681	9.323252106	9.538206076	9.046289	9.555381487	8.740644247	9.446324561	9.252939139	9.668391141	9.115108749	8.943037455	8.530266987	8.701187909	9.371489184	8.641394345	8.578593788	9.159442618	8.391788918	8.478834426	8.775459167	8.956200858	8.708546224	9.547285255	8.673759424	8.713893979	9.748339434	9.268004176	9.522717985	9.457594999	9.484670849	9.0382467	9.10316285	9.214313609	8.392367374	8.741998782	9.427765991	8.908839325	9.149295527	8.515224464	9.270644912	8.807951902	8.433919832	8.824831537	8.788889368
IGFBP5	7.738641252	7.325511329	7.296863448	7.824587916	7.784082108	7.655552574	6.621655539	7.768324694	7.110731152	8.05757364	8.478129965	6.991863903	7.587952259	7.517856469	7.277543906	7.410909764	8.055743294	7.748388629	7.727779843	7.974273876	7.897484966	7.836927489	7.382085385	8.079179028	8.010429329	7.619825583	9.081021845	8.030440711	7.787728159	8.211753557	8.20401281	7.625822698	8.296752662	7.754091602	8.153945231	7.693233186	7.246020667	8.328536747	8.215813521	8.454138983	8.266497055	7.748239386	8.243226358	8.272769681	8.27008785	8.098004428	7.433443658	7.498757446	7.925342981
IGFL1	7.094245307	7.536779563	7.556872483	7.14575402	7.160469082	7.23763698	7.325453692	7.167635614	7.336004657	7.625309495	7.309350876	7.362086527	7.312976255	7.830652013	7.492628601	7.339412126	7.586055224	7.51834871	7.17741047	7.439484002	7.686578337	7.410027387	7.3482706	7.263504986	7.406199087	7.415258373	7.01855793	7.036568125	7.498607468	7.073676702	7.348842353	8.155024208	7.32866745	7.280161008	7.739928198	7.249119778	7.26305725	8.225872931	7.477877399	7.215755708	7.500616905	7.767830361	7.711984672	7.329875848	7.411447849	7.38497216	7.262533015	7.282744777	7.315614735
IGHV1-69	4.664285807	4.602084299	5.684762299	4.47452284	4.834964935	4.401955329	4.763377302	5.172622848	4.563794452	5.260454048	5.138183142	4.676796518	4.881631284	4.87582482	4.913018513	5.022361237	4.641239433	5.746100042	4.211753297	4.323142696	4.368638263	4.955290968	4.539164529	4.474647886	4.524280945	4.633852878	4.502527028	4.233221588	4.666813974	4.240111594	4.46957869	4.828662096	4.487494059	4.503970566	5.125864997	4.597974017	4.29984042	4.631473574	4.726189613	4.490973719	4.973181048	4.403651054	4.68336498	4.484364205	4.549978521	4.697890737	4.570592782	4.856394071	4.600505208
ITSN1	6.78063737	6.780627881	6.937465999	6.747568716	6.867653476	6.749522371	6.728039096	6.78743085	6.823676428	6.97746485	6.806819964	6.876658319	6.816176866	6.832785508	6.726427568	6.658705046	6.756490459	6.797185727	6.641292392	6.634515013	7.036347212	6.77668349	6.660077391	6.881790771	6.864735507	6.804648553	6.976459669	6.756408716	6.808689626	6.815843175	6.910982833	6.876707916	6.804979381	6.869318375	7.009431021	6.900564443	6.842096977	7.006921301	6.649852909	6.823817467	6.880857358	6.713822543	6.967027355	6.830425513	6.76343651	6.701326415	6.83711957	6.850921663	6.694445752
KAZALD1	7.437916167	7.702803101	7.223374719	7.572509808	7.435172034	7.399561795	7.564156495	7.492823975	7.644475273	7.278002168	7.318294579	7.611815304	7.40982943	7.528698013	7.758726396	7.538634364	7.527461905	7.587411533	7.82421174	7.529106124	7.23245159	7.517127211	7.540610605	7.106701825	7.436698896	7.320594208	7.191256349	7.148597475	7.476625183	7.325190753	7.206214387	7.470239611	7.185680345	7.287547526	7.330376441	7.463321061	7.391280989	7.12398613	7.36964857	7.31079888	7.363732987	7.504538487	7.288875312	7.183138868	7.397929727	7.534763221	7.292816797	7.398405951	7.35006436
KRT74	7.042305127	7.088591744	6.97229419	7.027669754	6.942270447	6.889966076	7.122499901	6.964088352	6.963168235	6.987550158	6.92791678	7.120621797	7.11080216	7.203598881	7.174838039	7.175131479	6.907335245	6.980013091	7.144113525	7.087661731	6.993003129	7.061865347	7.110638867	6.817856642	7.155865727	7.046281708	6.852509002	6.991309214	7.016501827	6.887352262	6.900818988	6.941976226	6.810273339	6.967069705	6.958447793	6.970206088	6.960365945	6.950819775	7.234414469	7.021371846	7.095591625	7.105519893	6.924718082	6.95668628	6.839808417	7.205883883	7.042541671	7.124396091	7.058986313
LAMA3	7.19463767	7.153462354	7.464640069	7.319979433	7.136099146	7.201353133	7.531040988	7.127408024	7.465536112	7.323318146	7.294985448	7.546101238	7.394657072	7.160083377	7.552401429	7.205870361	7.212239247	7.383284817	7.416842404	7.103844408	7.23398059	7.733201738	7.344991102	7.107076859	7.293814949	7.654913596	7.280815701	7.244609916	7.26687497	6.897034372	7.359902541	7.388272161	7.535882011	7.437879842	7.375548306	7.443001336	7.53552268	7.444432962	7.393494044	7.107629354	7.962692445	7.5462959	7.477089398	7.39243524	7.359433011	6.942410367	7.149840756	7.114694635	7.32181485
LINC00858	5.794798615	6.015858257	5.803297099	5.566351244	5.435378793	5.667810384	6.195285488	5.443260994	5.431166509	5.594576595	5.68988059	5.986522831	5.792361348	5.785824678	6.440248979	6.007113786	5.736499077	6.001964199	6.531184969	6.183443275	5.805724652	5.737119806	5.815009076	5.797309829	5.87766785	5.482616523	5.541026895	5.963112205	5.773690122	5.836320102	5.683486381	5.928859395	5.501928564	5.614573099	5.447018576	5.654453828	6.073901021	5.642808544	5.585564211	5.679994172	5.741931304	6.037710949	5.605659098	5.68934923	5.650895602	6.196161786	5.625114168	5.911792591	5.874722448
LINC00997	6.125498756	6.18543337	6.158261343	6.166127819	6.448572379	6.172783019	6.095871008	6.305811759	6.049967706	6.071839001	6.40431066	6.025030267	5.966698735	6.011297441	6.18036537	6.033817085	6.135700266	6.070072002	6.107853803	6.738947617	6.656721558	6.238402422	6.319845687	6.386794693	6.173041073	6.036085367	6.257125223	6.088390338	6.155425822	6.085123506	6.081775743	5.939200016	6.003036776	6.071415689	6.113919637	6.246102178	6.208296411	6.081569117	6.410167259	6.215686449	5.69338015	6.209248103	6.185409798	6.375130233	6.119594991	6.131072565	6.442460914	6.191361884	5.921993474
[truncated: 32 more columns]
