# Supplementary material for: Reclassifying TNM stage I/II colorectal cancer into two subgroups with different overall survival, tumor microenvironment, and response to immune checkpoint blockade treatment
Source: Front Genet. 2022 Sep 21;13:948920. doi: 10.3389/fgene.2022.948920 (PMC9532767; doi:10.3389/fgene.2022.948920)
Supplement: Supplementary file 2 [file DataSheet8.ZIP › datasheet of Supplementary Figure 1/cluster.txt]

sample	cluster	futime	fustat
GSM437093	1	11.87916667	0
GSM437094	1	10.22666667	0
GSM437095	1	2.413333333	1
GSM437096	1	9.934166667	0
GSM437097	1	4.960833333	0
GSM437099	1	6.8575	0
GSM437100	1	9.235	0
GSM437101	1	5.49	1
GSM437106	1	5.651666667	0
GSM437107	1	4.353333333	0
GSM437108	1	5.341666667	0
GSM437109	1	4.594166667	0
GSM437110	1	4.815833333	0
GSM437111	1	4.175	0
GSM437112	1	3.649166667	0
GSM437113	1	2.5225	0
GSM437114	1	0.303333333	0
GSM437115	1	3.049166667	0
GSM437116	1	1.668333333	0
GSM437117	1	9.881666667	0
GSM437120	1	10.6075	0
GSM437121	1	10.05166667	0
GSM437122	1	8.911666667	0
GSM437128	1	7.415833333	0
GSM437129	1	8.536666667	0
GSM437131	1	7.106666667	0
GSM437132	1	2.210833333	0
GSM437136	1	5.8875	0
GSM437137	1	6.336666667	0
GSM437138	1	6.594166667	0
GSM437139	1	6.999166667	0
GSM437140	1	6.6875	0
GSM437141	1	3.383333333	0
GSM437142	1	7.9475	0
GSM437146	1	5.270833333	0
GSM437150	1	4.996666667	0
GSM437151	1	3.988333333	0
GSM437153	1	3.8325	0
GSM437154	1	5.035	0
GSM437158	1	4.155833333	0
GSM437160	1	3.7475	0
GSM437162	1	2.221666667	0
GSM437163	1	3.065	0
GSM437164	1	3.46	0
GSM437165	1	1.851666667	0
GSM437166	1	2.766666667	0
GSM437167	1	3.306666667	0
GSM437168	1	2.134166667	0
GSM437169	1	6.999166667	0
GSM437170	1	1.254166667	0
GSM437172	1	1.515	0
GSM437098	2	5.734166667	1
GSM437102	2	7.010833333	0
GSM437103	2	1.3725	1
GSM437104	2	7.479166667	0
GSM437105	2	6.339166667	0
GSM437118	2	4.610833333	0
GSM437119	2	11.23833333	1
GSM437123	2	0.975	1
GSM437124	2	2.399166667	1
GSM437125	2	2.235	1
GSM437126	2	4.375	1
GSM437127	2	2.0025	1
GSM437130	2	2.810833333	1
GSM437133	2	3.109166667	1
GSM437134	2	7.2025	0
GSM437135	2	4.66	0
GSM437143	2	2.588333333	1
GSM437144	2	3.109166667	1
GSM437145	2	1.835	1
GSM437147	2	2.840833333	0
GSM437148	2	4.345	0
GSM437149	2	5.503333333	0
GSM437152	2	4.870833333	0
GSM437155	2	3.139166667	0
GSM437156	2	1.309166667	0
GSM437157	2	3.270833333	0
GSM437159	2	2.103333333	0
GSM437161	2	2.991666667	0
GSM437171	2	0.698333333	0
GSM437173	2	2.2625	1
