# Supplementary material for: Reclassifying TNM stage I/II colorectal cancer into two subgroups with different overall survival, tumor microenvironment, and response to immune checkpoint blockade treatment
Source: Front Genet. 2022 Sep 21;13:948920. doi: 10.3389/fgene.2022.948920 (PMC9532767; doi:10.3389/fgene.2022.948920)
Supplement: Supplementary file 2 [file DataSheet8.ZIP › datasheet of Supplementary Figure 1/uniCox.xls]

id	HR	HR.95L	HR.95H	pvalue			id	HR	HR.95L	HR.95H	pvalue
MALL	3.158999654	1.629261862	6.125030632	0.000661962			LOC101927815	79.10639505	3.742333507	1672.171047	0.00498932
LRCH1	8.669486895	2.465525646	30.48437284	0.000761074			LOC153577	46.32277465	3.084973705	695.5649079	0.005520311
LOC285300	0.002690925	8.41E-05	0.086113112	0.000817884			LOC645984	36.36486781	2.428880053	544.4499448	0.009249518
LOC102724009	0.00530912	0.000168486	0.16729447	0.002923783			C10orf85	36.35566009	3.67257723	359.8927777	0.002125021
LOC100127886	3793.518471	15.48942761	929071.2831	0.00332174			LAMA3	30.94190663	2.460116232	389.1692487	0.007888112
LRRC18	0.000342225	1.62E-06	0.072151717	0.003467904			LOC101928716	23.7018018	2.772964939	202.5901592	0.003832566
LOC101928729	0.01255321	0.00066119	0.238332684	0.003559096			LANCL3	19.05631045	3.503910955	103.6393255	0.000646967
LOC101928716	23.7018018	2.772964939	202.5901592	0.003832566			IGFL1	13.5711823	2.324022632	79.24922345	0.003772284
LOC102724021	0.004084022	9.68E-05	0.172325319	0.00396567			ABLIM3	13.55316692	2.626536529	69.93557167	0.0018497
LOC157740	0.000455904	2.32E-06	0.089653261	0.004303711			HOPX	12.29693381	2.053795813	73.62688159	0.005993455
LOC101927021	0.016786324	0.000974854	0.289048969	0.004882164			DCBLD1	10.59467845	2.392668956	46.91297192	0.001876399
LOC101927815	79.10639505	3.742333507	1672.171047	0.00498932			MAP2K4	9.517233604	1.717712801	52.73159485	0.009900808
LOC153577	46.32277465	3.084973705	695.5649079	0.005520311			ETV1	9.094291828	1.754590032	47.13701911	0.008546493
LPIN3	0.013529196	0.000637209	0.28725151	0.005778186			LRCH1	8.669486895	2.465525646	30.48437284	0.000761074
LMO7	5.397230436	1.629194323	17.88006254	0.005804602			DCBLD2	7.103140365	2.807600922	17.97071751	3.48E-05
LOC100132167	0.006927839	0.00020066	0.239185731	0.005930356			KRT19	6.979410621	1.924665969	25.30941649	0.003115115
LOC101928069	0.002199181	2.68E-05	0.180152402	0.006480047			ITGA3	6.670185396	2.109009528	21.09586165	0.001237133
LOC100506922	0.245545577	0.088132268	0.684115273	0.007228552			DUSP14	5.67999319	1.535910013	21.00534691	0.009239426
LOC253044	0.000920688	5.12E-06	0.165568539	0.008319009			IFNGR1	5.567058285	1.525513899	20.3158673	0.009339075
LOC101928222	0.008845559	0.000263	0.29750548	0.008392543			CDKN1A	5.543522848	1.848781501	16.62210788	0.00223706
LOC100288860	0.006215848	0.000141981	0.272126127	0.008415032			LMO7	5.397230436	1.629194323	17.88006254	0.005804602
LOC102725382	0.008323064	0.000229631	0.301672901	0.00894416			CALB2	5.26501922	1.688889046	16.41340943	0.004191898
LOC645984	36.36486781	2.428880053	544.4499448	0.009249518			FRMD5	4.885221529	1.819630091	13.115517	0.001643818
LOC101927839	0.006106636	0.000128644	0.289876985	0.009633543			FAT1	4.636320392	1.443878241	14.88731263	0.009962936
LOC101928861	0.000969116	5.02E-06	0.187090422	0.009761116			IGFBP5	4.03771742	1.478401156	11.02756305	0.00647635
MAP2K4	9.517233604	1.717712801	52.73159485	0.009900808			IGHV1-69	3.18438692	1.345514827	7.536386709	0.008409713
DCBLD2	7.103140365	2.807600922	17.97071751	3.48E-05			MALL	3.158999654	1.629261862	6.125030632	0.000661962
FAM171A1	0.193423924	0.082901544	0.45129213	0.000144358			BEAN1	2.744751763	1.305003104	5.772907523	0.007774009
GIT2	330.9350585	12.89286843	8494.464486	0.000458214			GPX3	2.658603767	1.284427479	5.502976311	0.008429961
FGD5-AS1	0.007907692	0.000504044	0.124059881	0.000569351			GJB2	2.540768167	1.381233951	4.673721546	0.00271243
LANCL3	19.05631045	3.503910955	103.6393255	0.000646967			DNM3	2.440921503	1.340391459	4.445043084	0.003524083
FABP6	0.047737176	0.008236499	0.276675582	0.00069083			GAS1	2.243868312	1.251849471	4.022005139	0.006640354
GLYCTK-AS1	0.002037157	4.79E-05	0.086621705	0.001201634			GUCY2C	0.545896965	0.360665012	0.826261174	0.004204274
ITGA3	6.670185396	2.109009528	21.09586165	0.001237133			HMGCS2	0.393939511	0.213601647	0.726531564	0.002854811
KCNC1	2.87E-06	1.13E-09	0.007289208	0.001422514			ANXA13	0.366239687	0.181323785	0.73973477	0.005103299
FRMD5	4.885221529	1.819630091	13.115517	0.001643818			AGT	0.320065551	0.136480858	0.750595788	0.008801629
FXYD2	7.77E-05	2.14E-07	0.028295884	0.00166177			LOC100506922	0.245545577	0.088132268	0.684115273	0.007228552
ARHGAP5-AS1	0.021728917	0.001969991	0.239669057	0.001770516			FAM171A1	0.193423924	0.082901544	0.45129213	0.000144358
FAM104B	0.024930873	0.002444785	0.254234403	0.001834082			DHTKD1	0.172077921	0.047894594	0.618249538	0.006999257
ABLIM3	13.55316692	2.626536529	69.93557167	0.0018497			ETFB	0.125976501	0.026858836	0.590869933	0.00860842
DCBLD1	10.59467845	2.392668956	46.91297192	0.001876399			FAM83E	0.119704154	0.026097224	0.549065452	0.006306271
KIR2DS1	0.00041678	2.93E-06	0.059304803	0.002092529			FRZB	0.105211367	0.022400056	0.494169833	0.004330094
C10orf85	36.35566009	3.67257723	359.8927777	0.002125021			DHRSX	0.104508834	0.020198413	0.540740327	0.00707929
IL17C	0.004954391	0.000167445	0.146591139	0.00213375			FABP6	0.047737176	0.008236499	0.276675582	0.00069083
LINC01346	0.000196741	8.39E-07	0.046145138	0.002179542			DCD	0.038845176	0.003408985	0.442638426	0.008884585
CDKN1A	5.543522848	1.848781501	16.62210788	0.00223706			CCDC121	0.036546191	0.003536657	0.377651621	0.005482865
GJB2	2.540768167	1.381233951	4.673721546	0.00271243			FAM71E1	0.035796791	0.003127802	0.40968389	0.007417403
GPR123	0.013009491	0.000760029	0.222684674	0.002730918			ANKRD26	0.035092003	0.003370647	0.365344918	0.005073756
HMGCS2	0.393939511	0.213601647	0.726531564	0.002854811			FAAH2	0.034368853	0.003342256	0.353419341	0.004586983
KRT19	6.979410621	1.924665969	25.30941649	0.003115115			CEACAM19	0.031901959	0.002378944	0.427809505	0.009294989
DNM3	2.440921503	1.340391459	4.445043084	0.003524083			HOXB1	0.02601838	0.001708722	0.396176923	0.008629558
AGT	0.320065551	0.136480858	0.750595788	0.008801629			FAM104B	0.024930873	0.002444785	0.254234403	0.001834082
ANKRD26	0.035092003	0.003370647	0.365344918	0.005073756			ARHGAP5-AS1	0.021728917	0.001969991	0.239669057	0.001770516
ANXA13	0.366239687	0.181323785	0.73973477	0.005103299			AX747064	0.021101607	0.001168814	0.380965633	0.008957109
APOA1	0.003907991	8.69E-05	0.17577359	0.004300658			C2orf57	0.019848323	0.001050974	0.374848436	0.008936776
ARHGAP22	0.000948836	6.36E-06	0.141571999	0.006420936			LINC00858	0.019151663	0.001112242	0.32977193	0.00645076
ARHGEF15	0.000186114	2.80E-07	0.123913162	0.009610917			C17orf64	0.018585259	0.00105835	0.326368156	0.006414549
ARPIN	0.010616117	0.000344702	0.326954265	0.009342823			LOC101927021	0.016786324	0.000974854	0.289048969	0.004882164
AX747064	0.021101607	0.001168814	0.380965633	0.008957109			HAAO	0.015085437	0.00075121	0.302938259	0.006139626
B4GALNT3	0.006680765	0.0001646	0.271157339	0.008034153			CCDC13	0.013663839	0.000550679	0.339037195	0.008789967
BEAN1	2.744751763	1.305003104	5.772907523	0.007774009			LPIN3	0.013529196	0.000637209	0.28725151	0.005778186
C17orf64	0.018585259	0.00105835	0.326368156	0.006414549			DUX1	0.0132922	0.00054876	0.32196681	0.007886896
C1orf127	0.013269342	0.000536912	0.327941221	0.008259596			C1orf127	0.013269342	0.000536912	0.327941221	0.008259596
C1orf68	0.001167717	1.00E-05	0.135777808	0.005388688			LINC00997	0.013160058	0.000576681	0.300316922	0.006652034
C20orf26	0.009818763	0.000322307	0.299119242	0.007993803			GPR123	0.013009491	0.000760029	0.222684674	0.002730918
C2orf57	0.019848323	0.001050974	0.374848436	0.008936776			LOC101928729	0.01255321	0.00066119	0.238332684	0.003559096
CALB2	5.26501922	1.688889046	16.41340943	0.004191898			ARPIN	0.010616117	0.000344702	0.326954265	0.009342823
CBR3-AS1	0.004424594	7.98E-05	0.245252158	0.008144031			C20orf26	0.009818763	0.000322307	0.299119242	0.007993803
CCDC121	0.036546191	0.003536657	0.377651621	0.005482865			DKKL1	0.008881246	0.000268389	0.293888776	0.008148674
CCDC13	0.013663839	0.000550679	0.339037195	0.008789967			LOC101928222	0.008845559	0.000263	0.29750548	0.008392543
CEACAM19	0.031901959	0.002378944	0.427809505	0.009294989			CES4A	0.00849021	0.000231106	0.311907578	0.009498
CES4A	0.00849021	0.000231106	0.311907578	0.009498			LOC102725382	0.008323064	0.000229631	0.301672901	0.00894416
DCD	0.038845176	0.003408985	0.442638426	0.008884585			FGD5-AS1	0.007907692	0.000504044	0.124059881	0.000569351
DHRSX	0.104508834	0.020198413	0.540740327	0.00707929			FRMD1	0.007741861	0.00020626	0.290586799	0.008585907
DHTKD1	0.172077921	0.047894594	0.618249538	0.006999257			ICA1	0.007589322	0.000189776	0.303503416	0.009499747
DKKL1	0.008881246	0.000268389	0.293888776	0.008148674			KAZALD1	0.007465311	0.0002428	0.229534223	0.005079373
DLGAP1-AS1	0.007012526	0.000232612	0.211406125	0.004314969			DLGAP1-AS1	0.007012526	0.000232612	0.211406125	0.004314969
DUSP14	5.67999319	1.535910013	21.00534691	0.009239426			LOC100132167	0.006927839	0.00020066	0.239185731	0.005930356
DUX1	0.0132922	0.00054876	0.32196681	0.007886896			FLJ31945	0.006883483	0.000187247	0.253046738	0.006785502
ETFB	0.125976501	0.026858836	0.590869933	0.00860842			B4GALNT3	0.006680765	0.0001646	0.271157339	0.008034153
ETV1	9.094291828	1.754590032	47.13701911	0.008546493			LOC100288860	0.006215848	0.000141981	0.272126127	0.008415032
FAAH2	0.034368853	0.003342256	0.353419341	0.004586983			LOC101927839	0.006106636	0.000128644	0.289876985	0.009633543
FAM71E1	0.035796791	0.003127802	0.40968389	0.007417403			LOC102724009	0.00530912	0.000168486	0.16729447	0.002923783
FAM83E	0.119704154	0.026097224	0.549065452	0.006306271			IL17C	0.004954391	0.000167445	0.146591139	0.00213375
FAT1	4.636320392	1.443878241	14.88731263	0.009962936			CBR3-AS1	0.004424594	7.98E-05	0.245252158	0.008144031
FLJ31945	0.006883483	0.000187247	0.253046738	0.006785502			LOC102724021	0.004084022	9.68E-05	0.172325319	0.00396567
FLJ37035	2.28E-05	1.59E-08	0.032659934	0.003944367			APOA1	0.003907991	8.69E-05	0.17577359	0.004300658
FRMD1	0.007741861	0.00020626	0.290586799	0.008585907			LOC285300	0.002690925	8.41E-05	0.086113112	0.000817884
FRZB	0.105211367	0.022400056	0.494169833	0.004330094			LOC101928069	0.002199181	2.68E-05	0.180152402	0.006480047
GAS1	2.243868312	1.251849471	4.022005139	0.006640354			GLYCTK-AS1	0.002037157	4.79E-05	0.086621705	0.001201634
GPX3	2.658603767	1.284427479	5.502976311	0.008429961			C1orf68	0.001167717	1.00E-05	0.135777808	0.005388688
GUCY2C	0.545896965	0.360665012	0.826261174	0.004204274			LOC101928861	0.000969116	5.02E-06	0.187090422	0.009761116
HAAO	0.015085437	0.00075121	0.302938259	0.006139626			ARHGAP22	0.000948836	6.36E-06	0.141571999	0.006420936
HOPX	12.29693381	2.053795813	73.62688159	0.005993455			LOC253044	0.000920688	5.12E-06	0.165568539	0.008319009
HOXB1	0.02601838	0.001708722	0.396176923	0.008629558			LOC157740	0.000455904	2.32E-06	0.089653261	0.004303711
ICA1	0.007589322	0.000189776	0.303503416	0.009499747			KRT74	0.00043033	2.25E-06	0.082481804	0.003846842
IFNGR1	5.567058285	1.525513899	20.3158673	0.009339075			KIR2DS1	0.00041678	2.93E-06	0.059304803	0.002092529
IGFBP5	4.03771742	1.478401156	11.02756305	0.00647635			LRRC18	0.000342225	1.62E-06	0.072151717	0.003467904
IGFL1	13.5711823	2.324022632	79.24922345	0.003772284			LINC01346	0.000196741	8.39E-07	0.046145138	0.002179542
IGHV1-69	3.18438692	1.345514827	7.536386709	0.008409713			ARHGEF15	0.000186114	2.80E-07	0.123913162	0.009610917
ITSN1	917.8873753	8.745707255	96334.94572	0.004061846			FXYD2	7.77E-05	2.14E-07	0.028295884	0.00166177
KAZALD1	0.007465311	0.0002428	0.229534223	0.005079373			FLJ37035	2.28E-05	1.59E-08	0.032659934	0.003944367
KRT74	0.00043033	2.25E-06	0.082481804	0.003846842			KCNC1	2.87E-06	1.13E-09	0.007289208	0.001422514
LAMA3	30.94190663	2.460116232	389.1692487	0.007888112
LINC00858	0.019151663	0.001112242	0.32977193	0.00645076
LINC00997	0.013160058	0.000576681	0.300316922	0.006652034
