# Supplementary material for: Reclassifying TNM stage I/II colorectal cancer into two subgroups with different overall survival, tumor microenvironment, and response to immune checkpoint blockade treatment
Source: Front Genet. 2022 Sep 21;13:948920. doi: 10.3389/fgene.2022.948920 (PMC9532767; doi:10.3389/fgene.2022.948920)
Supplement: Supplementary file 2 [file DataSheet8.ZIP › datasheet of Supplementary Figure 1/uniCox.txt]

id	HR	HR.95L	HR.95H	pvalue
MALL	3.158999654	1.629261862	6.125030632	0.000661962
LRCH1	8.669486895	2.465525646	30.48437284	0.000761074
LOC285300	0.002690925	8.41E-05	0.086113112	0.000817884
LOC102724009	0.00530912	0.000168486	0.16729447	0.002923783
DCBLD2	7.103140365	2.807600922	17.97071751	3.48E-05
FAM171A1	0.193423924	0.082901544	0.45129213	0.000144358
GIT2	330.9350585	12.89286843	8494.464486	0.000458214
FGD5-AS1	0.007907692	0.000504044	0.124059881	0.000569351
LANCL3	19.05631045	3.503910955	103.6393255	0.000646967
FABP6	0.047737176	0.008236499	0.276675582	0.00069083
