# Supplementary material for: Reclassifying TNM stage I/II colorectal cancer into two subgroups with different overall survival, tumor microenvironment, and response to immune checkpoint blockade treatment
Source: Front Genet. 2022 Sep 21;13:948920. doi: 10.3389/fgene.2022.948920 (PMC9532767; doi:10.3389/fgene.2022.948920)
Supplement: Supplementary file 2 [file DataSheet8.ZIP › datasheet of Supplementary Figure 1/expTime.txt]

geneNames	futime	fustat	MALL	LRCH1	LOC285300	LOC102724009	LOC100127886	LRRC18	LOC101928729	LOC101928716	LOC102724021	LOC157740	LOC101927021	LOC101927815	LOC153577	LPIN3	LMO7	LOC100132167	LOC101928069	LOC100506922	LOC253044	LOC101928222	LOC100288860	LOC102725382	LOC645984	LOC101927839	LOC101928861	MAP2K4	DCBLD2	FAM171A1	GIT2	FGD5-AS1	LANCL3	FABP6	GLYCTK-AS1	ITGA3	KCNC1	FRMD5	FXYD2	ARHGAP5-AS1	FAM104B	ABLIM3	DCBLD1	KIR2DS1	C10orf85	IL17C	LINC01346	CDKN1A	GJB2
GSM437093	11.87916667	0	8.6570502	7.010609602	5.784424223	6.402127454	4.219419566	6.417322066	5.773888766	4.949393769	5.601361707	5.353049321	6.850670101	6.452209426	4.901415271	6.578432162	7.348330095	7.455574013	7.196445591	6.977226022	6.615912925	6.845482544	6.162154823	7.270190895	4.542825869	5.854306185	4.407171544	7.919950423	7.252870883	10.12694085	6.554380929	9.102380422	4.464769002	5.773290022	6.422814387	8.4241912	5.829936879	6.370438831	5.911929907	7.787176834	6.277552031	8.25327014	7.608964205	7.400763473	7.466087628	8.205844261	5.307670766	9.275468412	9.931085874
GSM437094	10.22666667	0	8.443208262	6.789432212	5.794734715	6.364308043	4.285989189	6.413307602	5.77265971	4.964965745	5.979111605	5.445631878	6.637164482	6.572338727	4.843937004	6.628931777	7.014324715	7.531154975	7.013091183	7.220826519	6.640856178	6.862359402	6.243407495	7.369399005	4.778239747	5.823948722	4.352657799	7.411053427	7.225175235	9.946872617	6.48277551	9.07427834	4.297523189	6.192399333	6.396764613	8.185509387	5.873789417	6.255676105	5.973615048	8.178291337	6.616463019	8.187408231	7.354699552	7.377223314	7.388869716	8.250508955	5.342683819	9.341776946	7.781010518
GSM437095	2.413333333	1	9.292064147	7.388476383	5.535191753	6.303565733	4.320144123	6.382619579	5.547668393	5.153800202	5.538183253	5.313445036	6.679393428	6.813370007	4.855229151	6.388050948	7.774746482	7.236884746	6.813021659	7.049092485	6.463664288	6.797284013	5.849006559	7.125366965	4.583480244	5.795959082	4.195635518	7.964305518	7.404330766	9.29237125	6.517997732	8.802525921	4.634393428	5.793697533	6.361584111	8.433809866	5.812342105	6.730880145	5.8314476	7.578918182	5.921067518	8.291114016	7.773483201	7.205692361	7.386459942	7.9156052	5.303790042	10.1777963	9.812135373
GSM437096	9.934166667	0	10.83383358	7.922184457	5.729354885	6.385353022	4.328251471	6.426602361	6.234715345	4.727314314	5.839553052	5.211648464	6.360853583	6.388284697	4.90926333	6.686965816	8.071544421	7.527714821	7.034857244	7.206862643	6.621489515	6.693017972	6.527634672	7.191133572	4.386748118	5.840363313	4.36109316	8.660656263	7.470556542	9.68849149	6.6024053	9.184610201	4.576938544	6.03942035	6.398858033	8.758964717	5.838858551	6.135276119	5.976490399	8.022544319	6.522274285	8.242731747	8.401521772	7.165858219	7.559511211	8.182639112	5.438077243	9.564656163	9.489950337
GSM437097	4.960833333	0	9.794386316	7.573521662	5.492348282	6.502006924	4.342798111	6.324065203	5.564687359	5.022074909	5.54808594	5.191920953	6.108343406	6.362948273	4.968275265	6.560117428	7.662725204	7.369765788	7.026933352	7.360067057	6.397214501	6.721739514	5.821863529	7.070944197	4.606646099	5.703456828	4.418064791	8.481915087	6.447755024	9.621345009	6.554073282	9.040082512	4.402920463	5.820580458	6.30542619	8.421813932	5.731921211	7.321595445	5.759672759	7.51894494	6.188392269	7.541565313	8.051130234	7.284517262	7.37777232	7.900876591	5.21580693	9.602136671	9.384846295
GSM437098	5.734166667	1	9.907669052	7.590297143	5.722405809	6.256318655	4.301326993	6.248067918	5.730590271	5.101995672	5.53160445	5.224149014	6.361308106	6.545220947	5.046330228	6.514924522	8.675852828	7.457081649	7.072508379	6.991845429	6.540728569	6.586808495	6.073619195	7.169042224	4.608376959	5.841750174	4.481916066	8.145070051	7.823877151	9.690487279	6.527071294	8.88328659	4.320750685	5.581349091	6.293511513	8.478929267	5.736704218	7.881034999	5.778887097	7.836856421	6.159455368	8.237573827	7.997981191	7.278687269	7.714791454	8.248197786	5.216099374	9.414506039	10.37096885
GSM437099	6.8575	0	8.816073413	7.113274942	5.880656996	6.506674971	4.27641584	6.452826423	5.970931825	4.908661059	5.80931716	5.347244959	6.542273258	6.606789579	4.774123726	6.572702608	7.342865262	7.580160163	7.287153423	7.332804436	6.63884382	6.924755445	6.175016371	7.326814705	4.67688172	5.831057448	4.385390529	8.338331927	7.116321051	10.14765757	6.437013889	9.174086476	4.21667497	6.001865703	6.513356605	8.448468801	5.820760496	7.253145101	6.025768425	8.051879299	6.466293855	8.041484158	7.79858886	7.413161348	7.495326806	8.313455826	5.573843905	9.805180765	8.293311542
GSM437100	9.235	0	9.104645472	7.329350797	5.887247564	6.395477289	4.187062818	6.477063518	5.673218427	4.706106342	5.660521572	5.268992968	6.601295908	6.172626994	5.059916634	6.775659056	7.649576959	7.234574678	7.093619054	6.932659391	6.532798123	6.833283634	6.182606743	7.322051129	4.621863133	5.891873173	4.448808522	8.138430303	7.071169574	9.811145969	6.655009177	9.035928551	4.348403802	6.095839515	6.482224872	8.21982087	5.755596297	6.983260243	6.182597478	7.728620821	6.294967571	8.196719991	7.59051918	7.322400865	7.41146294	8.292874546	5.251385985	9.68471986	8.827744819
GSM437101	5.49	1	9.644275167	7.026966113	5.794734715	6.285620068	4.330360062	6.414149575	5.610249223	4.781011601	5.678160445	5.414429693	6.569193536	6.65600599	4.930672787	6.538057939	7.594264398	7.471844094	6.902182337	7.485056167	6.619957965	6.795596272	6.074971822	7.275115701	4.494667746	5.786233695	4.435360903	8.415269946	6.693431884	10.13725512	6.595590157	9.026799397	4.406741451	6.164618287	6.403523846	8.096297072	5.774911733	7.84464882	5.998625053	7.800805872	6.293759174	8.027855612	8.129525103	7.3014729	7.418973586	8.086009959	5.392740149	10.28183848	9.169400495
GSM437102	7.010833333	0	9.518226996	7.593708324	5.727828547	6.4472789	4.255800778	6.401346936	5.709205999	5.473634055	5.653255609	5.247683534	6.45820069	6.629983834	4.795045052	6.323376995	8.019683658	7.630651186	6.936136574	7.208972768	6.628583836	6.646012932	6.135883613	7.223600173	4.704281304	5.798274235	4.439237218	8.112135169	7.652142147	9.122950416	6.596606583	9.084184489	4.462089071	6.050157013	6.57653869	7.77779469	5.782394302	7.259508107	6.020650565	7.494694572	6.629930294	8.678662916	8.014007311	7.308283669	7.967309693	7.915010263	5.295311812	10.49189628	10.89970819
GSM437103	1.3725	1	9.965809816	7.596800653	5.618850478	6.305702371	4.396105507	6.339126409	5.682977088	5.109861925	5.701048686	5.205762182	6.48709767	6.44004581	5.152020892	6.653634349	8.024731488	7.37065642	7.080057527	7.527613131	6.424176236	6.790556502	6.104581727	7.294561766	4.527691431	5.642443243	4.323089016	8.430424016	7.010682881	9.681752719	6.648493301	8.922895699	4.356067811	5.7613074	6.384343226	8.142109026	5.736085349	6.615953697	5.907224256	7.596494169	6.281662384	7.979927607	7.969655436	7.202391171	7.496904878	8.139212369	5.191265108	9.859499447	9.825722778
GSM437104	7.479166667	0	10.3735867	7.407747127	5.703688226	6.453879595	4.280052246	6.38537268	5.679375047	5.060161822	5.672365531	5.465779374	6.557945225	6.511899658	5.032828373	6.665943437	8.312367052	7.416394763	7.377426088	6.530745048	6.630489465	7.089931143	6.229978562	7.193624102	4.689715083	5.792498248	4.384029665	8.651286824	6.201697249	10.41746974	6.486650173	9.155469256	4.307820229	5.745843186	6.628410827	8.818962028	5.797421649	6.897511809	5.803437981	7.424426575	5.848355162	7.844015414	8.605950619	7.473044094	7.806685001	8.300863325	5.5516872	10.09373074	9.553007607
GSM437105	6.339166667	0	10.20760618	7.05009643	6.006647244	6.510159737	4.219978179	6.431712026	5.642479407	4.742771981	5.981674234	5.370271742	6.444145817	6.443678893	5.195939748	6.547799081	7.518309767	7.710234781	7.034334477	7.419532163	6.600944845	6.816245612	6.155100949	7.361190429	4.732373814	5.662453189	4.51316689	8.217166892	7.053923015	9.551481927	6.525729669	8.985180198	4.350379196	5.54941751	6.786751183	8.638052319	5.792982049	6.64548615	5.837834698	7.387021041	6.182839803	8.440206246	7.621470334	7.304466411	7.71614106	8.233040809	5.258367394	10.37665923	9.651383195
GSM437106	5.651666667	0	10.04723765	8.051453438	5.961381597	6.445577087	4.263727578	6.369124982	5.619163318	4.934825342	5.892637357	5.3152768	6.796525354	6.112162736	5.005304593	6.655340864	7.534500887	7.560850943	7.215923162	6.618995077	6.5360764	6.777958329	6.352303188	7.411788514	4.568932678	5.551608459	4.410058263	8.391608505	7.087354332	9.762086769	6.490360963	9.216365819	4.293020506	6.187779776	6.522840173	8.532020057	5.946859397	7.317786414	6.117969739	8.286521353	6.966523559	8.185151826	7.910774535	7.376321247	7.49855309	8.152887981	5.286038161	9.667377447	8.320076206
GSM437107	4.353333333	0	9.488431097	7.162708392	6.248659585	6.575262197	4.34111244	6.479155222	6.471669053	4.781835868	6.136672747	5.429167319	6.703148364	6.302685508	4.968275265	7.087279555	7.631736143	7.83956927	7.293709725	7.763543275	6.702245008	7.090724032	6.465744247	7.371051765	4.437826721	5.78706987	4.323663269	8.164364146	7.342337754	10.18210009	6.455374586	9.04177501	4.48586231	6.582248296	6.760014848	8.327412496	5.689972083	6.963779685	6.282226873	7.914095677	6.855758183	8.407018575	7.900412884	7.322949434	7.777648317	8.758386546	5.447775418	9.856168722	9.281186628
GSM437108	5.341666667	0	9.75906528	7.253797432	6.00472049	6.247226664	4.366459353	6.265105942	5.773616615	4.730130387	6.018964411	5.151061909	6.782434121	6.250244961	5.261004087	6.618553398	7.322367899	7.55905248	7.159668795	6.917018793	6.35558363	6.916891178	6.080993584	7.580120973	4.494164031	5.802151019	4.367743258	8.477631095	7.133146382	10.17427036	6.603446668	9.212881036	4.322339637	6.490884861	6.59372114	8.101415651	5.806858361	7.048245169	5.867884612	7.372620419	6.142467743	8.08685465	7.973487783	7.230036274	7.467786484	8.168611075	5.323265081	9.182154338	10.22763429
GSM437109	4.594166667	0	8.63576329	7.104606373	5.933574893	6.405462024	4.211017699	6.53091654	5.422797395	5.174501905	5.680138688	5.369999122	6.786782658	6.470148976	4.952874927	6.443682747	7.567166225	7.302594922	7.028756436	7.657667717	6.568105244	6.718029485	5.906123935	7.303876371	4.818071929	5.630445772	4.477554658	7.680711148	6.968102774	9.901886686	6.654795964	8.746497946	4.384223857	6.471735895	6.628634771	7.786757638	5.791266614	7.142812514	5.808276438	7.531631501	6.686587368	8.347908366	7.531349572	7.247125106	7.349168033	8.076524735	5.355415778	9.387423982	9.3162407
GSM437110	4.815833333	0	9.264761302	6.997627884	5.865728453	6.493270162	4.218111082	6.570532937	5.604015393	5.112739737	5.868100524	5.450827421	6.411143639	6.87781201	5.388198204	6.783930963	7.192062494	7.466586116	6.883588498	6.948730286	6.804523139	6.733394093	6.126044879	7.509570691	4.797309745	5.967819758	4.395530675	7.997968547	6.790220402	9.677038727	6.62359687	8.844874251	4.41821471	6.343710578	6.474899749	7.771100621	5.81088098	6.856797517	5.840750739	7.826777537	6.375215805	8.14028482	7.562102867	7.384385486	7.304527104	8.328017712	5.333470222	9.094895713	8.843406325
GSM437111	4.175	0	9.822600767	7.012974343	6.195380565	7.313770638	4.172094265	6.419080171	6.234417907	5.296796471	5.92988513	5.179832707	7.206740965	6.312288665	4.814214087	7.619891346	7.270775944	7.301669241	7.059950598	7.146387063	6.839966147	7.273426577	6.281203962	7.065976155	4.535237556	5.543136854	4.385066947	7.282421998	6.778314508	8.998822964	6.505314253	9.173791462	4.111878387	5.759262184	6.542402227	8.91566982	6.549043263	6.82125308	6.254391881	8.389000194	6.236669457	8.271971594	8.295748709	7.365909951	6.885875471	8.902723116	5.428731874	10.07620029	9.621153036
GSM437112	3.649166667	0	9.209399177	7.657857642	5.700445097	6.737348234	4.463531326	6.312214513	5.744394082	5.459110578	5.765659207	5.424328451	6.73488317	6.694581643	5.143711681	6.601653573	8.047734979	7.461419558	7.218624639	7.946514669	6.491770466	6.918503536	6.416889527	7.387005557	4.797184066	5.786695086	4.447582425	8.064430694	7.062878953	9.928617713	6.481855546	9.268996491	4.427908844	6.264756654	6.66345572	7.715956742	5.998756436	6.711587127	5.790563247	7.619450021	6.462570642	7.607506363	7.825767217	7.436883926	7.752372344	8.444185043	5.476757121	9.587925611	9.737734954
GSM437113	2.5225	0	9.899610516	7.719686649	6.120672532	7.081107485	4.316024608	6.345291023	5.702445895	5.385279249	5.933261717	5.405876119	7.050445817	6.819242573	4.618579173	6.792762041	7.887057724	7.659342317	7.141898337	7.673088588	6.921171541	6.903778594	6.23275917	7.75094398	4.570006565	6.185877595	4.484071417	7.63082553	7.196307716	9.631665608	6.70451202	9.074121406	4.501588691	6.05884696	6.558023125	8.12956868	6.110932273	6.893424131	6.078372163	7.898221817	6.79384971	7.873284785	7.368600277	7.335583428	7.480355153	8.614591145	5.335992347	9.357513299	8.980001974
GSM437114	0.303333333	0	10.5246625	7.072517184	5.604466925	6.323623122	4.359970592	6.296488216	5.756706918	4.926568901	5.657421554	5.486254325	6.517999721	6.517757267	5.178477755	6.598244692	7.680097891	7.210436218	6.82495378	7.696033478	6.534786334	6.615177748	6.004782515	7.156186347	4.487660356	5.520292302	4.329377687	8.786450132	7.254744895	9.524164172	6.5401416	9.29334531	4.657394223	6.237375269	6.601954781	8.248709711	5.744591142	8.298285053	5.78043117	7.510690858	6.093975265	7.935557925	8.11450558	7.251588315	7.727623246	8.173564247	5.336785757	10.39553717	9.469412186
GSM437115	3.049166667	0	8.891173258	6.84929704	5.749312649	6.626072872	4.379829659	6.574007319	5.887089457	5.003713327	5.770519276	5.414453751	6.551344728	6.512862613	4.71662823	6.724013743	7.531802559	7.579330001	7.007046369	5.979019596	6.576192438	6.675929137	6.095407127	7.592933289	4.583925541	5.838509717	4.424107367	7.913393334	7.023147695	10.06356259	6.420679843	9.186069275	4.731258523	6.008453689	6.430155945	8.2362817	6.042456792	6.886616739	5.824782613	7.859595586	6.392971784	8.11028159	7.618069751	7.44514692	7.464753701	8.474814324	5.304323485	10.38555609	8.8927121
GSM437116	1.668333333	0	9.063210288	7.419594345	5.935175975	6.921722871	4.353709266	6.473714648	5.70108625	5.253103169	5.511195912	5.381762836	7.00022286	6.758655644	5.07651578	6.473780908	7.427572284	7.423606813	7.084043851	7.102207164	6.59692768	6.708746812	6.274393805	7.290831239	4.783180166	5.782873479	4.358806478	7.097810636	6.923576564	9.986130697	6.568471658	8.948011648	4.239310486	6.175318152	6.502824608	7.948618172	5.902288929	6.749524143	5.89216778	7.442483445	7.315629048	7.910070288	7.992310442	7.225869418	7.622189183	8.183510943	5.269722193	9.469267423	9.436483452
GSM437117	9.881666667	0	9.087346207	7.259792005	5.763988838	6.443429202	4.395702071	6.383621614	5.784494625	5.248494386	5.759166125	5.333945749	6.524720624	6.317493794	4.996245491	6.708633054	7.606903879	7.670057494	7.155708817	7.562510506	6.512248385	6.750207127	6.075904287	7.102600535	4.633577582	5.780422407	4.433555771	7.343629302	7.366695309	10.09426672	6.502070247	9.033857447	4.151227237	6.155803197	6.429079952	7.779215911	5.818887456	7.087934482	5.877911948	7.705231745	6.771737337	7.818600054	8.203899439	7.305286335	7.465626131	8.244111211	5.508940735	9.486150888	9.510087803
GSM437118	4.610833333	0	7.705459017	7.393420752	5.790225066	6.36251981	4.354696249	6.414733579	5.38510002	5.100991588	5.686603503	5.309421736	6.488610277	6.920986084	5.090951904	6.487032419	8.64782599	7.378463426	7.309392722	7.069143997	6.63111815	6.542683832	6.183985347	7.243268668	4.823339484	5.910965593	4.538077279	8.634102731	7.250949625	8.968160734	6.867656133	8.569348089	4.320463061	5.304748281	6.275857729	8.617450072	5.799574298	7.387881149	6.071558226	7.61790634	6.411654481	8.134520256	7.933411459	7.35409127	7.641760235	8.379381946	5.290175083	10.26619546	9.754251703
GSM437119	11.23833333	1	9.406928299	7.62881477	5.728518779	6.279729438	4.340102913	6.179873946	5.605237694	5.066310149	5.744078647	5.207359445	6.636976883	6.554327984	5.192915241	6.453308446	7.61081756	7.355107966	7.087783215	7.335724391	6.52053678	6.802480922	6.004593727	6.97988382	4.829445787	5.702531875	4.257531275	7.992362194	7.524609768	9.6976922	6.6512567	9.172992381	4.247456284	5.745077825	6.327032082	8.363663181	5.815147518	6.890379618	5.734549413	7.626362401	6.277955002	8.215325034	8.117261145	7.193072133	7.608980008	8.091661845	5.244164917	10.32185497	11.47499093
GSM437120	10.6075	0	10.51930698	7.441789951	5.812712528	6.320699381	4.347067769	6.45481288	5.454434882	5.074517326	5.596045301	5.201875524	6.37870359	6.273583252	5.03783475	6.528703117	7.755188392	7.355366846	7.119176349	6.934998438	6.542127331	6.624651383	5.944948301	7.210373614	4.559437586	5.573620288	4.259059445	8.218385333	7.000754787	9.776757983	6.386166062	9.136876405	4.370075926	6.219566146	6.470912981	8.220325533	5.801749231	7.588544592	5.888677397	7.950312033	6.430430439	8.289480234	8.337083818	7.206466464	7.558090467	8.035666481	5.438979269	10.24515411	8.808188225
GSM437121	10.05166667	0	8.925849871	7.176728637	5.723443873	6.225721003	4.301197388	6.472092345	5.535090728	4.953948634	5.737505668	5.136485678	6.598786301	6.558051158	4.864386206	6.603454286	7.472037572	7.313720167	6.998996011	7.04362056	6.533236035	6.825063181	6.286667955	7.367236957	4.62001364	5.921730455	4.438377018	8.069569825	7.477063467	9.923119012	6.498759057	8.895575646	4.264694591	6.051526083	6.336080984	8.185557733	5.777120187	7.238403236	5.910987017	7.814217074	6.163157204	7.987136947	7.755368859	7.391169538	7.514505523	8.196514753	5.36669511	9.82541024	9.435098964
GSM437122	8.911666667	0	9.163925107	7.290082081	5.811283286	6.273953844	4.251397372	6.229716162	5.94305235	4.822996706	5.499865604	5.180791049	6.627173506	6.479643449	4.881855031	6.484109371	7.395613995	7.53722187	7.145002552	7.810297712	6.463431979	6.475513539	5.861110509	7.073161097	4.478087469	5.692715339	4.349851339	8.097207816	7.289123796	10.6527579	6.626935064	9.238679793	4.439647557	6.321587181	6.54256344	7.702152831	5.808621807	6.970881245	5.726428295	7.596542489	6.861167209	7.930145115	8.050930224	7.249873484	7.383462592	8.203389928	5.248565003	9.024034014	9.808723499
GSM437123	0.975	1	10.79835819	7.480963563	5.606761631	6.299620293	4.71475219	6.371035623	5.30556233	6.30584913	5.611826654	5.281232221	6.612140537	6.922126769	5.042037214	6.354595814	8.054094283	7.187221046	7.056688716	6.140670393	6.527616955	6.458635188	5.97641529	7.146205064	4.926213314	5.515606522	4.3661	8.209974328	7.334569649	9.623883527	6.455765899	8.910260766	4.409601846	5.926606775	6.431592754	8.424888161	5.787459414	7.495419762	5.625025354	7.605674309	6.136799551	8.017020107	7.905665012	7.317370442	7.631562613	7.884193023	5.511817055	9.748369228	8.389555564
GSM437124	2.399166667	1	10.27644329	8.596528254	5.765471349	6.153782046	4.313663561	6.287901186	5.869924988	5.233823737	5.671164484	5.240887349	6.47062094	6.452992123	5.070373296	6.587444291	8.042755334	7.460018868	6.904705417	5.6409427	6.410802122	6.773138686	5.855057164	7.281883698	4.521448674	5.5184053	4.357897218	8.450245991	8.926900731	9.303998639	6.675031298	8.995136729	4.432322683	6.09471481	6.314733979	8.495811158	5.679835053	8.322233138	5.954304723	7.850193358	6.197999847	9.025627858	8.226483234	7.143963823	7.755187629	8.425857634	5.154757351	9.835260246	10.09075777
GSM437125	2.235	1	11.02708756	7.645603162	5.583517418	6.299990915	4.296315665	6.17025999	5.835686475	5.26520649	5.412377857	5.072921861	6.315239658	6.602145544	5.525875449	6.484953393	7.635697568	7.357218815	6.892067997	6.492096162	6.429073561	6.529674396	6.034026306	6.945434341	5.138179956	5.546475203	4.349915273	8.500072887	8.422661249	8.914646069	6.847449656	8.746717516	5.521822379	5.205390936	6.298431804	9.549612304	5.592959656	8.011195081	5.813406985	7.445903664	6.184541053	8.865035017	8.346476437	7.113809997	7.73962035	7.968883376	5.098344905	10.98508646	10.52217339
GSM437126	4.375	1	10.43124641	7.174510031	5.872720534	6.191098048	4.310656941	6.350532371	5.749427069	5.173822856	5.66562548	5.311817628	6.546289178	6.707088074	4.942383673	6.692885937	7.926971508	7.42865457	7.022729859	7.068392179	6.433373708	6.634887006	6.157128769	7.358258103	4.739034988	5.631890021	4.535310457	8.584291827	7.354846908	8.939709824	6.703380045	8.878457577	4.28047792	5.453813223	6.276998684	8.730043131	5.770371216	7.692225047	5.828697125	7.736103045	6.356476396	8.119354373	8.206468536	7.22216468	7.51256531	8.294278378	5.209340297	10.12882204	9.614878918
GSM437127	2.0025	1	10.55311202	7.475013139	5.707312446	6.504477145	4.237802147	6.329124961	5.527916833	5.248717445	5.567692392	5.225999432	6.386487387	7.040959931	5.171508796	6.378560352	8.01057396	7.269578067	6.792215582	7.073700755	6.501171868	6.633137939	6.069125372	7.197182817	4.916173237	5.798873215	4.409930865	8.428081241	7.424135728	9.67297018	6.530285946	8.630435379	4.462724006	6.019902919	6.245428251	8.386699258	5.770060595	7.861221517	5.702148829	7.566070616	6.371011035	8.684074255	8.483863481	7.426315481	7.674194924	8.375443512	5.269610732	10.61451289	9.995037231
GSM437128	7.415833333	0	10.09210329	7.124764796	5.909064051	6.306114527	4.261543791	6.320217703	5.662782422	4.852665627	5.559084542	5.263480903	6.518693451	6.640752975	4.884969001	6.541914196	7.564357343	7.269744128	6.865119204	7.454512988	6.490812966	6.549943872	5.988400229	7.222991268	4.608376959	5.842070887	4.362558692	8.175995057	6.996375491	9.91003819	6.622892469	9.132569423	4.460067666	5.962271927	6.456000197	8.322017053	5.740356709	7.243079257	5.825870688	8.008010914	6.722130649	7.943619648	8.007578006	7.209578561	7.494704069	8.039684251	5.31285157	10.49904316	9.127055878
GSM437129	8.536666667	0	9.510446613	7.430825377	5.900767373	6.699370724	4.289411774	6.307860491	5.718992722	5.129301229	5.570649325	5.377975589	6.952604393	6.542677124	4.862396344	6.585464972	7.661402988	7.528766748	7.133511699	7.59673163	6.466075942	6.713836986	6.154017594	7.268130381	4.526205784	5.717681583	4.476059776	8.16903923	6.589827049	11.0677218	6.421565137	9.355266145	4.315947158	6.525109616	6.744900121	8.050108629	5.771122735	7.097597336	5.857218146	7.999665528	6.668329325	8.024985405	8.060925581	7.227692825	7.808328639	8.294683257	5.340807108	9.222098662	9.581221082
GSM437130	2.810833333	1	10.23992791	7.450762683	5.655740665	6.276087807	4.306094131	6.358423537	5.550640032	5.151969235	5.568979233	5.259400794	6.426414737	6.615704588	5.011999955	6.591351441	7.750055321	7.423787685	6.976849731	7.232977501	6.519059246	6.623803261	5.96002712	7.122401706	4.600969854	5.817594076	4.365253942	8.645215465	7.49178446	9.75443617	6.585027488	8.84790409	4.696295995	6.062174335	6.507363626	8.718078729	5.745537634	7.902910713	5.732693673	7.693581713	6.244047802	8.177909171	8.689798368	7.317960369	7.948150174	8.075075523	5.353308533	10.45902597	9.768228889
GSM437131	7.106666667	0	9.756385544	7.049836783	6.052891913	6.875377873	4.315420209	6.552360622	6.594006318	5.107080471	6.466882899	5.425726566	6.744349002	6.28310805	4.90941634	6.781901345	7.598226908	7.910837888	7.102335042	7.577113665	6.854154646	7.08877403	6.140853253	7.347351747	4.459907058	5.90507624	4.414432624	8.015871827	6.986471649	9.841949412	6.587418792	8.981504984	4.373201216	6.680932742	6.531325633	8.367472386	5.99055	6.696469628	6.482529522	7.358664802	6.503803468	8.410646686	7.138897555	7.452926401	7.603450961	8.982503536	5.435597673	10.1818562	9.059876376
GSM437132	2.210833333	0	9.551343957	6.978782451	5.637688976	6.492606829	4.285403112	6.507023679	5.849671821	5.037729379	5.560992566	5.115644566	6.616460643	6.545175753	4.861066315	6.637274246	7.432697535	7.543990977	7.032552855	8.69854236	6.503696433	6.852671293	6.028661593	7.1929937	4.4449676	5.677819539	4.368391108	7.835127389	7.348313073	10.35266773	6.423086547	9.140253216	4.248726178	6.69551551	6.43821045	8.450344696	5.734252283	6.519681201	5.995331298	7.512092712	6.096728471	7.649875977	7.803210535	7.254290079	7.422151665	8.114606111	5.45784644	9.080763361	9.700028939
GSM437133	3.109166667	1	11.14273367	7.679816386	5.894250765	6.429927458	4.416523897	6.352460381	5.418853125	5.300679265	5.694867253	5.160316624	6.495635704	6.512982555	5.035536809	6.64973334	8.056590782	7.605586544	7.193731742	6.473447952	6.637365868	6.935131843	6.360702111	7.143205774	5.167542329	5.516370184	4.319601832	8.281372009	8.048650874	8.825777813	6.653574802	8.947017537	4.637786801	5.581384164	6.586480703	9.488568407	5.851158911	7.589155579	5.847273675	7.439646279	6.249395174	8.228465598	8.520695268	7.275665409	7.974954642	8.071221767	5.289771378	10.84874556	11.38164248
GSM437134	7.2025	0	9.941291841	7.216979624	6.086008789	6.841213946	4.431301825	6.461410195	6.229557103	5.221337617	5.847999016	5.481566086	6.769395185	6.623390834	4.947200213	6.762543268	7.613508093	7.768352066	7.461869712	7.132564619	6.768435516	6.935227772	6.382322811	7.623661002	4.575016348	6.005929814	4.544042409	7.635631174	7.899564734	9.507821351	6.441182134	8.679832056	4.418311896	6.4746223	6.823380851	9.145862295	6.11838985	7.937475247	6.145112942	8.056181617	6.573351117	8.802165233	8.279854208	7.501445722	7.674812135	8.719278601	5.501960635	9.891615044	8.74781986
GSM437135	4.66	0	8.601522446	7.303635345	5.530353802	6.642696412	4.289044774	6.372580286	5.746709285	5.374043187	5.965745013	5.270574949	6.486659489	6.713541657	4.879076825	6.548026889	7.404612043	7.456501249	7.021008442	6.457677413	6.762183849	6.749424749	6.141988415	7.38008372	4.862382279	5.848697133	4.453272104	8.133940908	7.938614164	9.785954557	6.586715656	8.990911077	4.597919612	5.895229387	6.502171847	7.985702426	5.934712382	7.23632575	6.020856459	7.902579492	6.555140411	8.563498769	8.649531922	7.419802805	8.075861805	8.317121915	5.731509684	10.3218982	10.25159679
GSM437136	5.8875	0	9.210301251	7.600188571	5.860678827	6.381460686	4.288542034	6.463627466	5.787513992	4.997854753	5.594171838	5.459272925	6.589987898	6.463211612	4.65784274	6.589738863	8.146050006	7.477922923	6.869005543	8.37660683	6.406588159	7.160120595	6.018377641	7.054410341	4.536917602	5.894845865	4.394986556	7.662193229	7.0345582	10.32471135	6.529777795	9.032983677	4.307589395	5.951525598	6.511416674	8.930232076	5.827880135	7.105433543	5.822023524	7.591603806	6.330653804	7.943799913	8.185941398	7.320561504	7.327820789	8.342389437	5.508785653	10.16969891	8.530547153
GSM437137	6.336666667	0	9.530565899	7.718182653	5.681567861	6.244100723	4.287067023	6.360473574	5.998032228	5.044499323	5.7004971	5.404142521	6.586429994	6.454755937	4.932468572	6.643506106	8.137438693	7.321283618	6.875760871	7.647697889	6.375413297	6.740729604	6.133754978	7.189245234	4.508061725	5.80763052	4.479497824	7.789579056	6.919654239	10.16782773	6.573418195	8.959513455	4.236607382	5.898013434	6.143383127	7.94011711	5.73382116	7.030952047	5.943894125	7.663857587	6.345015671	7.837010605	7.835697142	7.28521147	7.315092185	8.247754726	5.254941128	9.580302827	9.899223106
GSM437138	6.594166667	0	9.214775463	7.003047227	6.232056037	6.361355608	4.421970529	6.370760203	5.77434235	4.887378017	5.78409048	5.31199409	6.499118583	6.475941464	5.035162652	6.74751296	7.623520229	7.533707752	7.192767304	7.089339279	6.682886647	7.047067597	6.171839947	7.047356347	4.234094859	5.518799751	4.596044323	7.666195343	7.375625922	8.992948863	6.466259272	9.317385674	4.271710686	5.473276176	6.310399616	8.378982817	5.723010393	6.322591445	5.937859323	8.189400573	6.767325937	7.847425095	8.07159805	7.378972508	7.564157701	8.345679388	5.361601427	9.539517223	9.814843966
GSM437139	6.999166667	0	9.920549521	7.324213369	5.872813434	6.382833591	4.237070762	6.343664756	5.955543474	5.011520949	5.516749162	5.141995849	6.803420993	6.400463955	4.693571481	6.598681421	7.883031188	7.421118559	7.039461091	8.454228149	6.512805911	6.70246794	6.082223856	7.211385668	4.471589988	5.7170205	4.315012059	8.382126858	7.218981729	10.28263734	6.519094543	9.173366892	4.601936235	6.155453501	6.447380231	8.454645454	5.84609805	6.423340718	5.779999647	7.694719651	6.960725182	7.821419182	7.531234893	7.228991144	7.33803066	8.251510687	5.388452589	9.69470514	9.238599091
GSM437140	6.6875	0	9.679017714	7.677425377	6.086104327	6.43451301	4.336990437	6.33395109	5.820916659	4.862928792	5.92168842	5.268893782	6.739996527	6.501492278	4.828661897	6.540402639	7.682180223	7.778975212	7.125590746	7.285886869	6.731049537	7.002290008	6.1742681	7.388596399	4.525600653	5.73468652	4.507518193	7.701058551	6.414145187	9.801416767	6.461312814	9.118808282	4.274521095	5.791470334	6.48260774	8.450769382	5.858374962	7.200059951	6.063586435	7.696606435	6.217645349	8.234446247	7.20939086	7.303258616	7.606997077	8.133981334	5.426191024	9.484809508	9.959215504
GSM437141	3.383333333	0	10.28378946	7.225550546	5.805010742	6.304685523	4.285450862	6.230525886	5.780694235	5.058925728	5.635899174	5.395559518	6.687946812	6.595534836	4.977585853	6.680596346	8.064154089	7.354344902	7.061784398	6.732984442	6.474379335	6.581939722	5.941273011	7.018101843	4.531365556	5.615416423	4.371703627	8.011459068	7.184086491	9.639833125	6.611861203	9.152153655	4.296345403	6.004618263	6.5625767	8.301329609	5.707870559	7.74146322	5.879016336	8.070337168	6.43521897	7.831090394	7.846124562	7.110300308	7.574423579	8.076675513	5.282633537	9.467676827	9.067467471
GSM437142	7.9475	0	8.860954594	7.386361634	6.188911775	6.163923614	4.336792192	6.312204484	5.650121517	5.054760026	5.69883342	5.279521623	6.420581009	6.571418586	4.971217281	6.310422187	8.583071349	7.26293699	7.305069209	6.739673797	6.445989308	6.851004741	6.236928916	7.103171488	4.497261521	5.772644807	4.497261521	7.632924095	7.66624538	9.321430278	6.467655236	9.049551663	4.219423432	6.13941308	6.348612136	8.641082955	5.750190119	8.318569121	6.087539561	8.429821668	6.307751466	8.129485581	7.305946517	7.289431639	7.544312975	8.010219706	5.287263099	8.98179503	7.622971751
GSM437143	2.588333333	1	8.537430662	7.933529078	5.720457544	6.443682747	4.376404827	6.339214509	5.322549463	4.93996968	5.713599101	5.257360414	6.44167458	6.620715797	5.066233379	6.530569519	8.144204512	7.238049406	6.777470467	6.812101105	6.501245379	6.649627556	6.070736632	7.252374403	4.626042713	5.75820128	4.421556352	8.369904217	6.935418091	7.952576265	7.022560589	8.867972557	4.399657177	5.427086552	6.386750564	8.214385243	5.832710802	6.827081456	5.823104921	7.237107978	6.103605781	8.168171576	8.089656954	7.205468459	7.593738572	7.985306857	5.16829441	9.153906237	10.00948305
GSM437144	3.109166667	1	9.961413835	7.46195867	5.486712837	6.052533858	4.342095109	6.28053132	5.730590271	4.990851934	5.4670937	5.227743012	6.710579659	6.622572611	5.432447661	6.170277199	7.78796143	7.265807063	6.91775867	6.648804571	6.385802226	6.695231628	5.915556258	7.085776138	4.538165988	5.606984778	4.374806027	7.80412313	7.563372549	9.874260949	6.665893653	9.037804243	4.485444472	5.632730762	6.299221582	8.532543279	5.658153187	6.616207929	5.744696635	7.368911125	6.432168318	8.356036682	8.33780068	7.076359583	7.717961162	7.969613697	5.109717819	9.477650822	10.08395119
GSM437145	1.835	1	10.52255272	7.438780185	5.948306822	6.435516292	4.277738873	6.419995222	5.680042688	5.000235128	5.766541771	5.350636623	6.383332712	6.626574569	4.942443299	6.641208002	7.913192175	7.35397747	7.000927459	6.852950237	6.590801144	6.790129164	6.097727119	7.055019483	4.682623172	5.572805832	4.348149891	8.60369501	7.977728829	8.875948608	6.753418652	8.633794127	4.311178254	5.541733109	6.318278498	9.035092257	5.754914125	7.807917852	5.682804336	7.123198069	6.122229769	8.577094837	8.328920206	7.277824075	7.741572011	8.14257626	5.437880876	10.35711602	10.76205617
GSM437146	5.270833333	0	10.01444574	6.900563786	5.614535206	6.370997114	4.341312931	6.427496076	5.681025431	5.063571644	5.87341911	5.461611009	6.709056335	6.54637376	4.964713804	6.4892427	7.597265492	7.500493819	6.880931612	6.956872689	6.605588423	6.839796957	6.296434528	7.288923214	4.660432689	6.124860719	4.419513778	8.008722719	6.84836817	9.760277637	6.539183303	8.894662723	4.43850209	6.228267658	6.424457597	7.925623497	5.867177853	6.43581733	5.826424993	7.816264417	6.502051259	8.151378715	7.205000841	7.353643228	7.403584817	8.135490548	5.203450726	9.165380956	9.412546467
GSM437147	2.840833333	0	9.165390702	7.153237746	6.092768184	6.393826708	4.322353427	6.515899619	5.588961825	5.203890721	5.6612116	5.262905922	6.57130795	6.220205511	5.182790128	6.689979687	7.383826329	7.544398425	7.139561368	7.064253479	6.637210218	6.714343173	6.068712695	7.579473733	4.890005678	5.604837516	4.391810944	8.462766661	7.21762872	9.86977062	6.525007886	8.989649196	4.200715092	5.798581873	6.478261552	8.029330646	5.812398267	8.163889243	6.070773555	7.533330289	6.670323673	8.480679821	8.487387329	7.119753346	7.520512963	8.350580335	5.203786508	8.766476242	9.471783074
GSM437148	4.345	0	9.116962198	7.59743635	6.12916353	6.41321279	4.529874196	6.371772476	5.743763618	5.102830738	5.885786942	5.392588726	6.63143715	6.546402903	5.17056035	6.671386203	8.143642264	7.589168512	7.005021904	7.275785982	6.574338604	7.018730393	6.283679416	6.955050203	4.772695768	5.514435305	4.548745139	8.46326982	7.068647915	9.325224869	6.539195489	8.965023802	4.231915777	6.123853147	6.648413201	7.943393583	5.864869719	6.359792101	5.974501027	7.366886694	6.244308945	7.908237866	7.812687845	7.361423332	7.30329859	8.170818921	5.573214128	9.001631044	10.44480489
GSM437149	5.503333333	0	11.57850701	7.350324282	5.78094556	6.3872621	4.186095758	6.486760161	5.710420232	5.297433853	5.570075803	5.327053066	6.444747648	6.504757038	5.066089473	6.679442436	7.846087953	7.118269219	6.949446266	7.80039325	6.485642991	6.739816704	6.043083073	7.239196561	4.828150907	5.6732076	4.461567448	8.563718141	7.346151507	9.620335932	6.584608811	9.0632156	4.446895139	5.885117108	6.209095093	8.337677418	5.709993984	6.826916733	5.74406102	7.6454489	6.283678639	8.328247715	8.577960415	7.375572396	7.555810338	8.085345426	5.377720877	9.855924539	10.45495934
GSM437150	4.996666667	0	9.000095995	6.498432976	6.118235942	7.058117392	4.196837122	6.691532675	5.951824832	4.940134848	6.223712927	5.37670476	7.145394468	6.29572877	4.77284387	7.342903824	7.089840436	7.550656785	7.058506113	7.083994858	6.853766653	6.877592826	6.330635682	7.477106328	4.726145322	5.891407036	4.512764785	7.731790184	7.113067572	9.596344083	6.303743658	8.830307241	4.495648841	6.338341113	6.638584242	8.260334286	6.43745658	6.985551066	5.979823161	7.882577484	6.28512544	8.253176619	7.428522816	7.646554246	7.148218347	8.691639289	5.693718025	9.960589497	8.975291757
GSM437151	3.988333333	0	10.12402442	7.176350123	6.004070414	6.281732963	4.332136238	6.571729444	5.714411618	4.983265317	5.702425343	5.345263873	6.582712319	6.652678859	5.060371736	6.652147223	7.762249109	7.322029077	6.87972294	7.266483704	6.665671343	6.79583579	6.097896431	7.294234736	4.63329671	5.827706743	4.505104361	7.710647069	7.361197644	9.589595363	6.502242527	8.893174148	4.48354108	6.33398021	6.435773757	8.14679448	5.990571084	7.275195719	5.814324474	7.682887385	6.317046252	8.235364709	7.572089166	7.287216355	7.611423887	8.084613655	5.377256831	9.752947388	8.986703988
GSM437152	4.870833333	0	10.03456823	7.972541726	6.065561661	6.541474252	4.221735767	6.57994606	5.401682125	4.99447453	5.865429444	5.334742341	6.634783832	6.77814887	5.013999524	7.035864389	8.308602124	7.535414541	7.131947479	6.761727831	6.757368235	6.850054165	6.132041954	7.526483204	4.662885446	5.71588951	4.503825938	7.616375992	7.632589666	9.575611842	6.663309476	9.07116274	4.354020803	5.721676896	6.600302102	8.296222526	5.949325197	7.559425176	5.98054769	7.695884859	6.147369829	8.121895943	7.889755948	7.40459056	7.37920499	8.498588698	5.442737424	9.288440563	9.553270364
GSM437153	3.8325	0	8.994002175	6.851958567	6.17652246	6.978338863	4.216900985	7.490047895	6.21585317	4.994397582	6.497750741	5.376068278	6.940139618	6.468035868	5.067890336	7.483473647	7.786798466	7.696192851	7.052555155	6.727275309	7.00136929	7.123283151	6.359787046	7.651210096	4.594839404	6.176480682	4.515858963	7.295589775	6.670549511	9.98755911	6.337587691	9.000938702	4.205715296	6.173287746	6.671314875	8.353202844	6.365135392	7.25778363	6.514017851	7.902810841	6.309459288	8.30801246	6.894775498	7.845722346	7.335216449	8.977136095	5.95410603	8.941604166	8.001215952
GSM437154	5.035	0	9.909149892	7.05602421	5.997568176	6.775736652	4.174612338	6.503832504	5.913026681	4.978314949	6.07637178	5.455536002	6.776140727	6.699462179	4.922031441	6.854215431	7.251437242	7.588689374	6.900386835	7.018671336	6.512468346	7.028480919	6.249341736	7.492970112	4.603724128	6.047731736	4.431499791	7.775609221	6.792349755	10.05447138	6.448235576	9.035442129	4.441680824	6.346588251	6.530525379	8.496666361	6.095186609	6.99528458	5.954510696	7.823026098	6.209186377	7.985271607	7.559239955	7.531547598	7.547282552	8.586507084	5.701026813	9.642571314	9.58932581
GSM437155	3.139166667	0	10.14702489	7.020778706	5.713356531	6.608876487	4.347564408	6.428225992	5.581442072	5.152278943	5.6962111	5.711944578	6.45013462	6.864679703	5.215943047	6.598561334	7.20493464	7.491985815	6.97955937	7.307637043	6.815754868	6.737040089	6.053169207	7.283380003	4.656349764	5.905207351	4.497815842	8.313263747	7.10161129	8.699124431	6.627470448	8.897940621	4.601404965	5.75906222	6.501875247	8.207393891	5.724849989	6.921160979	5.716524718	7.371658682	6.32831945	8.193620811	7.931964679	7.430632963	7.538684665	8.226606244	5.423987752	9.569613267	10.16517278
GSM437156	1.309166667	0	10.86306557	7.181711381	5.970026819	6.317675191	4.378406223	6.326766217	5.499821485	5.088523427	5.902718719	5.1766126	6.57782565	6.715900295	5.500045353	6.940248557	7.777446609	7.422209533	7.023615844	6.918511243	6.450879477	6.672997993	6.028561065	7.374423471	4.872296954	5.615968028	4.607143113	8.503449582	7.710384227	8.439636425	6.521337173	8.863494	4.781008911	5.427297658	6.292276639	9.230669954	5.688484186	7.784082845	5.765932893	7.508322226	6.277723524	8.32811246	8.37829681	7.402896964	7.806607296	7.959640623	5.599886658	10.48469987	10.39397212
GSM437157	3.270833333	0	9.143746983	7.483292223	5.733102645	6.428210057	4.488754787	6.30752737	5.387134511	5.498682432	5.381977197	5.362505552	6.679727792	6.52617214	5.051000761	6.281839345	7.712433276	7.424638958	6.907666389	6.884396028	6.511354513	6.699661893	5.981482283	7.171554548	4.814343647	5.721198418	4.605769258	7.927540422	7.270216655	9.082464683	6.522479519	8.856570935	4.340474847	5.808144761	6.650987134	7.81039735	5.793258486	7.537826083	5.711269425	7.643444071	5.963967333	8.364919905	8.238482157	7.272637174	7.349343367	8.166755577	5.162821429	9.185676299	9.806505934
GSM437158	4.155833333	0	9.533283315	7.106276215	5.971663298	6.478157548	4.310443121	6.347750588	6.116862671	4.637636511	5.74461911	5.15048895	7.126951824	6.35049881	4.869237612	6.640244825	7.490026283	7.378241617	6.976537583	6.553654102	6.475808606	6.803712245	6.062739542	7.266267291	4.359215714	5.513153705	4.29125911	8.652254978	7.317804581	9.117253641	6.48984339	9.174231471	4.265184699	5.855318136	6.615684491	8.096562123	5.781889233	7.416587659	5.928280846	7.847246861	6.537096608	8.31163079	7.556688585	7.158804091	7.491977887	8.308091361	5.265654194	10.03397511	8.714824544
GSM437159	2.103333333	0	9.863695164	7.435052612	5.794734715	6.539233448	4.261527246	6.35503551	5.75651104	5.445137049	5.352046523	5.495457283	6.75690996	6.681483414	5.037300973	6.513405961	7.662777712	7.511148087	7.037918813	7.937098855	6.480421157	6.988731261	6.075901206	7.214717666	4.526549807	5.584699284	4.498828867	8.413098701	7.20284834	9.684753799	6.683391084	9.127221526	4.375517537	5.818092673	6.483465309	8.039493421	5.865577161	6.919453585	5.812407805	7.240871887	6.15287792	8.089078314	8.016983601	7.368800908	7.702553684	8.254143363	5.323142938	9.243711539	9.835747383
GSM437160	3.7475	0	8.216947881	6.929772117	6.236766287	6.066836984	4.200278412	6.338401477	5.834578066	5.12700131	5.758449212	5.308745459	6.438463417	6.856812243	5.204558752	6.64428765	7.276350737	7.519932191	7.072369392	6.350298285	6.724697547	6.824525899	5.986609155	7.365179723	4.630761485	5.60822396	4.620822164	8.446173549	7.506599514	9.961115119	6.568822838	8.906528717	4.31898628	6.366896439	6.470789649	7.911829598	5.775457306	7.391025331	5.89250417	7.683295873	6.530066907	7.762145194	7.893206832	7.293720175	7.459293701	8.082400252	5.473984641	8.679712769	8.917084121
GSM437161	2.991666667	0	9.028970357	7.832828234	5.755221899	6.423001016	4.31729995	6.230562055	5.875239911	5.374322222	5.591355596	5.240904659	6.427099766	6.457059143	5.224767959	6.601653573	7.944087365	7.456501249	6.904559523	7.812268181	6.481419343	6.519589473	5.993387947	7.121557394	4.642318284	5.581972401	4.163299584	8.018838389	7.978597161	9.212246111	6.643468796	9.117825036	4.64513378	6.019359568	6.453505832	8.495777084	5.678308933	6.563238708	5.880194489	7.851970261	6.574939239	8.660594706	8.588404487	7.05879403	7.538416497	7.995364261	5.230223822	9.857370535	9.711206589
GSM437162	2.221666667	0	9.616324733	7.236755755	5.742041372	6.428919199	4.360587429	6.516149848	5.769441686	5.035772417	5.752989332	5.37510266	6.656113439	6.725043081	4.827967289	6.478665432	7.518400823	7.378086942	6.941808799	7.578552189	6.410392191	6.768919991	6.031970325	7.185414788	4.645247819	5.79782524	4.388783206	7.705078092	7.260487056	10.06743061	6.543947187	9.196447251	4.656705335	6.134821207	6.454249416	8.248772625	5.771831268	6.981837803	5.842415802	7.711370989	6.76228193	8.151767384	7.716600819	7.31785568	7.411623421	8.239775713	5.244812794	9.36449531	8.627705629
GSM437163	3.065	0	9.544247485	7.148376694	5.874292376	6.97115045	4.319451456	6.632180603	6.050362112	5.333938525	5.763416063	5.555799404	6.739913592	6.565618702	4.74038949	6.871341369	7.423915497	7.755568132	7.313399612	8.261615914	6.93672536	7.027969615	6.221344074	7.607958778	4.600525809	6.342690008	4.506028839	7.247340719	7.094069557	9.883513454	6.532866202	9.049161902	4.585948542	5.93492655	6.487283148	8.484901536	6.108214909	6.953042054	6.17867125	7.821245176	6.694390971	8.368114001	7.949779616	7.531901202	7.758913064	8.723201708	5.428265557	9.371147379	9.876449967
GSM437164	3.46	0	9.511342079	7.386455458	5.881976538	6.837354581	4.219902708	6.437994399	6.178632768	5.238728712	5.662159553	5.449220939	6.724679549	6.745007647	4.83727967	6.540185833	7.480525243	7.888006742	7.273447411	7.370427684	6.631846409	6.865088221	6.039120326	7.241028063	4.619698959	5.826046204	4.512653322	8.031169559	7.430461065	10.10147847	6.742622905	9.159254645	4.199003892	5.639485185	6.616679553	7.971121163	6.036233962	7.450670392	5.975932639	8.12498169	6.361012803	7.90498329	7.365996638	7.494254424	7.500316703	8.502644934	5.446339433	9.657064635	8.620210199
GSM437165	1.851666667	0	10.28783128	7.66930709	6.170540978	6.658777126	4.25495647	6.548142946	5.683084868	5.24500341	5.62621372	5.392680765	6.926586547	6.855818867	4.926406555	6.595186496	7.93299791	7.448120881	7.272806801	8.157519183	6.660988772	6.790323149	6.364858132	7.559395786	4.883669448	6.075273759	4.506925923	7.701152534	6.776526775	10.67025827	6.518354952	9.075800973	4.20834593	5.81333871	6.548034491	7.511787509	5.982189326	6.66160897	5.763629508	7.715008768	6.804367867	7.960577223	7.103260792	7.468404236	7.811707167	8.57015329	5.275683698	9.189209574	10.04230365
GSM437166	2.766666667	0	9.315986733	7.200536903	5.695581077	6.663375209	4.30559514	6.652515265	5.769523286	5.506073865	5.637632342	5.404625918	6.482227684	6.602962076	4.958874899	6.617078116	7.218994184	7.563723632	7.140643222	7.276336459	6.496484634	6.991387152	6.314706296	7.398742812	4.656104029	5.718308334	4.276789716	8.369358478	7.113736831	10.21010409	6.462061016	9.091902321	4.733351498	5.907391755	6.547901696	8.458672614	6.009575242	7.359773234	6.018719375	8.003507841	6.624469182	8.444587225	8.1389929	7.367570175	7.512509993	8.66558588	5.44277328	10.07357745	9.918994667
GSM437167	3.306666667	0	10.54317144	7.39597116	5.881371289	6.696440552	4.229355608	6.455535248	5.563417882	5.068573012	5.881254101	5.643775902	6.658541048	6.488230396	5.152896308	6.916347151	7.882138977	7.188853847	6.883031962	7.049331198	6.641216108	7.086836114	6.103559005	7.356682904	4.355609375	5.575788796	4.339016529	8.707988261	6.971358567	9.309601523	6.707235367	9.192364909	4.197386428	5.950572231	6.685362998	8.611753582	6.046129344	7.516735087	5.849400358	7.705765747	6.14265653	7.942988938	8.545518451	7.512555039	7.526035894	8.260640243	5.33187765	10.03528367	10.01242147
GSM437168	2.134166667	0	9.780493963	7.640257613	5.913171872	6.548208152	4.341460398	6.418485618	5.827901848	5.196740133	5.745864666	5.397462499	6.794275758	6.530601681	4.836832869	6.86195742	8.207240363	7.903961276	7.190468758	7.300271327	6.4867365	6.83622197	6.409480839	7.265141882	4.572535096	5.87867638	4.337164939	8.357947146	6.925925164	9.822802972	6.450527275	9.21054022	4.375835915	6.44996724	6.576474019	7.893408576	5.948229845	6.27798058	5.971625667	7.524499884	6.430764016	7.891269963	7.305369198	7.353469963	7.511652796	8.344238769	5.494741881	9.39650661	9.964049447
GSM437169	6.999166667	0	9.561329809	7.403241164	5.785055927	6.64938335	4.321804999	6.442365187	5.93640006	5.166497468	5.778090917	5.302400993	6.900147551	6.716002821	4.870697233	6.821585119	7.717872002	7.486196342	7.020363922	8.268934931	6.646430004	6.872299293	6.198012709	7.281565947	4.573906944	6.092249198	4.550624732	8.447074272	7.014384786	10.12618011	6.421963618	9.052675388	4.531653358	6.065270195	6.493798219	8.671317435	5.908331943	6.874300218	6.136877401	8.051247826	6.601888641	8.158158036	6.970783466	7.276925072	7.264749022	8.519395255	5.367224909	9.453390463	8.106447552
GSM437170	1.254166667	0	9.96057635	7.289652783	5.978574071	6.312404465	4.444438805	6.339692191	5.855067427	5.059155514	5.631576334	5.324117736	6.675481207	6.584614923	4.865902844	6.719758149	7.66447414	7.454834633	6.977233297	7.824391943	6.524910853	6.557135584	6.082541323	7.403570519	4.616781914	5.699750123	4.376745892	8.965198225	7.242682139	9.992460049	6.61221572	9.083634775	4.507339858	5.99533809	6.554230428	8.441532169	5.704451272	6.401309413	6.411214381	7.657922198	6.299315216	8.014461693	7.988413974	7.251502664	7.531321272	8.372188352	5.382340495	9.79927405	8.582835209
GSM437171	0.698333333	0	8.501366164	7.366771218	5.839272324	6.110729492	4.145502002	6.341589955	5.54905683	5.23050845	5.633132948	5.327599916	6.358804002	6.384997353	4.980311358	6.700757216	7.438610754	7.144244785	6.875778641	7.185130206	6.435857302	6.343928795	6.053749418	7.089862651	4.517905363	5.48227399	4.38742217	8.601061427	6.711278962	9.478616337	6.76901166	9.144260379	4.392143658	5.635979298	6.460010821	8.10695451	5.794706966	6.81498567	5.797012087	7.513681051	6.386593528	8.205464052	8.561629778	7.249910721	7.692008533	8.046882893	5.154514114	9.807613684	9.754378227
GSM437172	1.515	0	9.043834269	7.941018663	5.660286176	6.386833116	4.447537953	6.366699428	5.65527261	5.018659942	5.60709651	5.328378594	6.631257706	6.565978227	4.959797533	6.500747398	8.038717375	7.429797104	6.721079509	7.046059121	6.396292505	6.864967989	5.978420962	7.093746758	4.561642675	5.894065997	4.351549932	8.331341539	6.757533862	9.033836465	6.435291929	9.203516565	4.557685093	6.306931937	6.497268078	8.019447834	5.848343176	6.935926402	5.808870738	7.676500713	6.255719642	7.83092749	7.799501362	7.150324748	7.651834925	8.347772712	5.331401103	10.12242009	9.84733467
GSM437173	2.2625	1	10.41299016	8.216427181	5.758214304	6.328514507	4.404708707	6.295673183	5.485011939	5.291255122	5.468734793	5.126087779	6.54207865	6.62908211	5.03783475	6.53960705	8.391851348	7.412642717	7.109820386	7.628385725	6.486309478	6.860200661	6.043955279	7.085907115	4.605876146	5.809296262	4.279238833	8.24786071	8.514513452	8.53198154	6.53461684	9.336498242	4.820998576	5.750328857	6.432972935	8.925776386	5.702067929	7.399202033	5.81265177	7.458486731	6.326022432	8.950324713	8.587762837	7.170622643	8.026656142	7.822245869	5.296331077	9.961031372	10.53874815
[truncated: 59 more columns]
