# Supplementary material for: Reclassifying TNM stage I/II colorectal cancer into two subgroups with different overall survival, tumor microenvironment, and response to immune checkpoint blockade treatment
Source: Front Genet. 2022 Sep 21;13:948920. doi: 10.3389/fgene.2022.948920 (PMC9532767; doi:10.3389/fgene.2022.948920)
Supplement: Supplementary file 2 [file DataSheet8.ZIP › datasheet of Supplementary Figure 1/expTimea.txt]

geneNames	GSM437093	GSM437094	GSM437095	GSM437096	GSM437097	GSM437098	GSM437099	GSM437100	GSM437101	GSM437102	GSM437103	GSM437104	GSM437105	GSM437106	GSM437107	GSM437108	GSM437109	GSM437110	GSM437111	GSM437112	GSM437113	GSM437114	GSM437115	GSM437116	GSM437117	GSM437118	GSM437119	GSM437120	GSM437121	GSM437122	GSM437123	GSM437124	GSM437125	GSM437126	GSM437127	GSM437128	GSM437129	GSM437130	GSM437131	GSM437132	GSM437133	GSM437134	GSM437135	GSM437136	GSM437137	GSM437138	GSM437139	GSM437140	GSM437141
MALL	8.6570502	8.443208262	9.292064147	10.83383358	9.794386316	9.907669052	8.816073413	9.104645472	9.644275167	9.518226996	9.965809816	10.3735867	10.20760618	10.04723765	9.488431097	9.75906528	8.63576329	9.264761302	9.822600767	9.209399177	9.899610516	10.5246625	8.891173258	9.063210288	9.087346207	7.705459017	9.406928299	10.51930698	8.925849871	9.163925107	10.79835819	10.27644329	11.02708756	10.43124641	10.55311202	10.09210329	9.510446613	10.23992791	9.756385544	9.551343957	11.14273367	9.941291841	8.601522446	9.210301251	9.530565899	9.214775463	9.920549521	9.679017714	10.28378946
LRCH1	7.010609602	6.789432212	7.388476383	7.922184457	7.573521662	7.590297143	7.113274942	7.329350797	7.026966113	7.593708324	7.596800653	7.407747127	7.05009643	8.051453438	7.162708392	7.253797432	7.104606373	6.997627884	7.012974343	7.657857642	7.719686649	7.072517184	6.84929704	7.419594345	7.259792005	7.393420752	7.62881477	7.441789951	7.176728637	7.290082081	7.480963563	8.596528254	7.645603162	7.174510031	7.475013139	7.124764796	7.430825377	7.450762683	7.049836783	6.978782451	7.679816386	7.216979624	7.303635345	7.600188571	7.718182653	7.003047227	7.324213369	7.677425377	7.225550546
LOC285300	5.784424223	5.794734715	5.535191753	5.729354885	5.492348282	5.722405809	5.880656996	5.887247564	5.794734715	5.727828547	5.618850478	5.703688226	6.006647244	5.961381597	6.248659585	6.00472049	5.933574893	5.865728453	6.195380565	5.700445097	6.120672532	5.604466925	5.749312649	5.935175975	5.763988838	5.790225066	5.728518779	5.812712528	5.723443873	5.811283286	5.606761631	5.765471349	5.583517418	5.872720534	5.707312446	5.909064051	5.900767373	5.655740665	6.052891913	5.637688976	5.894250765	6.086008789	5.530353802	5.860678827	5.681567861	6.232056037	5.872813434	6.086104327	5.805010742
LOC102724009	6.402127454	6.364308043	6.303565733	6.385353022	6.502006924	6.256318655	6.506674971	6.395477289	6.285620068	6.4472789	6.305702371	6.453879595	6.510159737	6.445577087	6.575262197	6.247226664	6.405462024	6.493270162	7.313770638	6.737348234	7.081107485	6.323623122	6.626072872	6.921722871	6.443429202	6.36251981	6.279729438	6.320699381	6.225721003	6.273953844	6.299620293	6.153782046	6.299990915	6.191098048	6.504477145	6.306114527	6.699370724	6.276087807	6.875377873	6.492606829	6.429927458	6.841213946	6.642696412	6.381460686	6.244100723	6.361355608	6.382833591	6.43451301	6.304685523
LOC100127886	4.219419566	4.285989189	4.320144123	4.328251471	4.342798111	4.301326993	4.27641584	4.187062818	4.330360062	4.255800778	4.396105507	4.280052246	4.219978179	4.263727578	4.34111244	4.366459353	4.211017699	4.218111082	4.172094265	4.463531326	4.316024608	4.359970592	4.379829659	4.353709266	4.395702071	4.354696249	4.340102913	4.347067769	4.301197388	4.251397372	4.71475219	4.313663561	4.296315665	4.310656941	4.237802147	4.261543791	4.289411774	4.306094131	4.315420209	4.285403112	4.416523897	4.431301825	4.289044774	4.288542034	4.287067023	4.421970529	4.237070762	4.336990437	4.285450862
LRRC18	6.417322066	6.413307602	6.382619579	6.426602361	6.324065203	6.248067918	6.452826423	6.477063518	6.414149575	6.401346936	6.339126409	6.38537268	6.431712026	6.369124982	6.479155222	6.265105942	6.53091654	6.570532937	6.419080171	6.312214513	6.345291023	6.296488216	6.574007319	6.473714648	6.383621614	6.414733579	6.179873946	6.45481288	6.472092345	6.229716162	6.371035623	6.287901186	6.17025999	6.350532371	6.329124961	6.320217703	6.307860491	6.358423537	6.552360622	6.507023679	6.352460381	6.461410195	6.372580286	6.463627466	6.360473574	6.370760203	6.343664756	6.33395109	6.230525886
LOC101928729	5.773888766	5.77265971	5.547668393	6.234715345	5.564687359	5.730590271	5.970931825	5.673218427	5.610249223	5.709205999	5.682977088	5.679375047	5.642479407	5.619163318	6.471669053	5.773616615	5.422797395	5.604015393	6.234417907	5.744394082	5.702445895	5.756706918	5.887089457	5.70108625	5.784494625	5.38510002	5.605237694	5.454434882	5.535090728	5.94305235	5.30556233	5.869924988	5.835686475	5.749427069	5.527916833	5.662782422	5.718992722	5.550640032	6.594006318	5.849671821	5.418853125	6.229557103	5.746709285	5.787513992	5.998032228	5.77434235	5.955543474	5.820916659	5.780694235
LOC101928716	4.949393769	4.964965745	5.153800202	4.727314314	5.022074909	5.101995672	4.908661059	4.706106342	4.781011601	5.473634055	5.109861925	5.060161822	4.742771981	4.934825342	4.781835868	4.730130387	5.174501905	5.112739737	5.296796471	5.459110578	5.385279249	4.926568901	5.003713327	5.253103169	5.248494386	5.100991588	5.066310149	5.074517326	4.953948634	4.822996706	6.30584913	5.233823737	5.26520649	5.173822856	5.248717445	4.852665627	5.129301229	5.151969235	5.107080471	5.037729379	5.300679265	5.221337617	5.374043187	4.997854753	5.044499323	4.887378017	5.011520949	4.862928792	5.058925728
LOC102724021	5.601361707	5.979111605	5.538183253	5.839553052	5.54808594	5.53160445	5.80931716	5.660521572	5.678160445	5.653255609	5.701048686	5.672365531	5.981674234	5.892637357	6.136672747	6.018964411	5.680138688	5.868100524	5.92988513	5.765659207	5.933261717	5.657421554	5.770519276	5.511195912	5.759166125	5.686603503	5.744078647	5.596045301	5.737505668	5.499865604	5.611826654	5.671164484	5.412377857	5.66562548	5.567692392	5.559084542	5.570649325	5.568979233	6.466882899	5.560992566	5.694867253	5.847999016	5.965745013	5.594171838	5.7004971	5.78409048	5.516749162	5.92168842	5.635899174
LOC157740	5.353049321	5.445631878	5.313445036	5.211648464	5.191920953	5.224149014	5.347244959	5.268992968	5.414429693	5.247683534	5.205762182	5.465779374	5.370271742	5.3152768	5.429167319	5.151061909	5.369999122	5.450827421	5.179832707	5.424328451	5.405876119	5.486254325	5.414453751	5.381762836	5.333945749	5.309421736	5.207359445	5.201875524	5.136485678	5.180791049	5.281232221	5.240887349	5.072921861	5.311817628	5.225999432	5.263480903	5.377975589	5.259400794	5.425726566	5.115644566	5.160316624	5.481566086	5.270574949	5.459272925	5.404142521	5.31199409	5.141995849	5.268893782	5.395559518
LOC101927021	6.850670101	6.637164482	6.679393428	6.360853583	6.108343406	6.361308106	6.542273258	6.601295908	6.569193536	6.45820069	6.48709767	6.557945225	6.444145817	6.796525354	6.703148364	6.782434121	6.786782658	6.411143639	7.206740965	6.73488317	7.050445817	6.517999721	6.551344728	7.00022286	6.524720624	6.488610277	6.636976883	6.37870359	6.598786301	6.627173506	6.612140537	6.47062094	6.315239658	6.546289178	6.386487387	6.518693451	6.952604393	6.426414737	6.744349002	6.616460643	6.495635704	6.769395185	6.486659489	6.589987898	6.586429994	6.499118583	6.803420993	6.739996527	6.687946812
LOC101927815	6.452209426	6.572338727	6.813370007	6.388284697	6.362948273	6.545220947	6.606789579	6.172626994	6.65600599	6.629983834	6.44004581	6.511899658	6.443678893	6.112162736	6.302685508	6.250244961	6.470148976	6.87781201	6.312288665	6.694581643	6.819242573	6.517757267	6.512862613	6.758655644	6.317493794	6.920986084	6.554327984	6.273583252	6.558051158	6.479643449	6.922126769	6.452992123	6.602145544	6.707088074	7.040959931	6.640752975	6.542677124	6.615704588	6.28310805	6.545175753	6.512982555	6.623390834	6.713541657	6.463211612	6.454755937	6.475941464	6.400463955	6.501492278	6.595534836
LOC153577	4.901415271	4.843937004	4.855229151	4.90926333	4.968275265	5.046330228	4.774123726	5.059916634	4.930672787	4.795045052	5.152020892	5.032828373	5.195939748	5.005304593	4.968275265	5.261004087	4.952874927	5.388198204	4.814214087	5.143711681	4.618579173	5.178477755	4.71662823	5.07651578	4.996245491	5.090951904	5.192915241	5.03783475	4.864386206	4.881855031	5.042037214	5.070373296	5.525875449	4.942383673	5.171508796	4.884969001	4.862396344	5.011999955	4.90941634	4.861066315	5.035536809	4.947200213	4.879076825	4.65784274	4.932468572	5.035162652	4.693571481	4.828661897	4.977585853
LPIN3	6.578432162	6.628931777	6.388050948	6.686965816	6.560117428	6.514924522	6.572702608	6.775659056	6.538057939	6.323376995	6.653634349	6.665943437	6.547799081	6.655340864	7.087279555	6.618553398	6.443682747	6.783930963	7.619891346	6.601653573	6.792762041	6.598244692	6.724013743	6.473780908	6.708633054	6.487032419	6.453308446	6.528703117	6.603454286	6.484109371	6.354595814	6.587444291	6.484953393	6.692885937	6.378560352	6.541914196	6.585464972	6.591351441	6.781901345	6.637274246	6.64973334	6.762543268	6.548026889	6.589738863	6.643506106	6.74751296	6.598681421	6.540402639	6.680596346
LMO7	7.348330095	7.014324715	7.774746482	8.071544421	7.662725204	8.675852828	7.342865262	7.649576959	7.594264398	8.019683658	8.024731488	8.312367052	7.518309767	7.534500887	7.631736143	7.322367899	7.567166225	7.192062494	7.270775944	8.047734979	7.887057724	7.680097891	7.531802559	7.427572284	7.606903879	8.64782599	7.61081756	7.755188392	7.472037572	7.395613995	8.054094283	8.042755334	7.635697568	7.926971508	8.01057396	7.564357343	7.661402988	7.750055321	7.598226908	7.432697535	8.056590782	7.613508093	7.404612043	8.146050006	8.137438693	7.623520229	7.883031188	7.682180223	8.064154089
LOC100132167	7.455574013	7.531154975	7.236884746	7.527714821	7.369765788	7.457081649	7.580160163	7.234574678	7.471844094	7.630651186	7.37065642	7.416394763	7.710234781	7.560850943	7.83956927	7.55905248	7.302594922	7.466586116	7.301669241	7.461419558	7.659342317	7.210436218	7.579330001	7.423606813	7.670057494	7.378463426	7.355107966	7.355366846	7.313720167	7.53722187	7.187221046	7.460018868	7.357218815	7.42865457	7.269578067	7.269744128	7.528766748	7.423787685	7.910837888	7.543990977	7.605586544	7.768352066	7.456501249	7.477922923	7.321283618	7.533707752	7.421118559	7.778975212	7.354344902
LOC101928069	7.196445591	7.013091183	6.813021659	7.034857244	7.026933352	7.072508379	7.287153423	7.093619054	6.902182337	6.936136574	7.080057527	7.377426088	7.034334477	7.215923162	7.293709725	7.159668795	7.028756436	6.883588498	7.059950598	7.218624639	7.141898337	6.82495378	7.007046369	7.084043851	7.155708817	7.309392722	7.087783215	7.119176349	6.998996011	7.145002552	7.056688716	6.904705417	6.892067997	7.022729859	6.792215582	6.865119204	7.133511699	6.976849731	7.102335042	7.032552855	7.193731742	7.461869712	7.021008442	6.869005543	6.875760871	7.192767304	7.039461091	7.125590746	7.061784398
LOC100506922	6.977226022	7.220826519	7.049092485	7.206862643	7.360067057	6.991845429	7.332804436	6.932659391	7.485056167	7.208972768	7.527613131	6.530745048	7.419532163	6.618995077	7.763543275	6.917018793	7.657667717	6.948730286	7.146387063	7.946514669	7.673088588	7.696033478	5.979019596	7.102207164	7.562510506	7.069143997	7.335724391	6.934998438	7.04362056	7.810297712	6.140670393	5.6409427	6.492096162	7.068392179	7.073700755	7.454512988	7.59673163	7.232977501	7.577113665	8.69854236	6.473447952	7.132564619	6.457677413	8.37660683	7.647697889	7.089339279	8.454228149	7.285886869	6.732984442
LOC253044	6.615912925	6.640856178	6.463664288	6.621489515	6.397214501	6.540728569	6.63884382	6.532798123	6.619957965	6.628583836	6.424176236	6.630489465	6.600944845	6.5360764	6.702245008	6.35558363	6.568105244	6.804523139	6.839966147	6.491770466	6.921171541	6.534786334	6.576192438	6.59692768	6.512248385	6.63111815	6.52053678	6.542127331	6.533236035	6.463431979	6.527616955	6.410802122	6.429073561	6.433373708	6.501171868	6.490812966	6.466075942	6.519059246	6.854154646	6.503696433	6.637365868	6.768435516	6.762183849	6.406588159	6.375413297	6.682886647	6.512805911	6.731049537	6.474379335
LOC101928222	6.845482544	6.862359402	6.797284013	6.693017972	6.721739514	6.586808495	6.924755445	6.833283634	6.795596272	6.646012932	6.790556502	7.089931143	6.816245612	6.777958329	7.090724032	6.916891178	6.718029485	6.733394093	7.273426577	6.918503536	6.903778594	6.615177748	6.675929137	6.708746812	6.750207127	6.542683832	6.802480922	6.624651383	6.825063181	6.475513539	6.458635188	6.773138686	6.529674396	6.634887006	6.633137939	6.549943872	6.713836986	6.623803261	7.08877403	6.852671293	6.935131843	6.935227772	6.749424749	7.160120595	6.740729604	7.047067597	6.70246794	7.002290008	6.581939722
LOC100288860	6.162154823	6.243407495	5.849006559	6.527634672	5.821863529	6.073619195	6.175016371	6.182606743	6.074971822	6.135883613	6.104581727	6.229978562	6.155100949	6.352303188	6.465744247	6.080993584	5.906123935	6.126044879	6.281203962	6.416889527	6.23275917	6.004782515	6.095407127	6.274393805	6.075904287	6.183985347	6.004593727	5.944948301	6.286667955	5.861110509	5.97641529	5.855057164	6.034026306	6.157128769	6.069125372	5.988400229	6.154017594	5.96002712	6.140853253	6.028661593	6.360702111	6.382322811	6.141988415	6.018377641	6.133754978	6.171839947	6.082223856	6.1742681	5.941273011
LOC102725382	7.270190895	7.369399005	7.125366965	7.191133572	7.070944197	7.169042224	7.326814705	7.322051129	7.275115701	7.223600173	7.294561766	7.193624102	7.361190429	7.411788514	7.371051765	7.580120973	7.303876371	7.509570691	7.065976155	7.387005557	7.75094398	7.156186347	7.592933289	7.290831239	7.102600535	7.243268668	6.97988382	7.210373614	7.367236957	7.073161097	7.146205064	7.281883698	6.945434341	7.358258103	7.197182817	7.222991268	7.268130381	7.122401706	7.347351747	7.1929937	7.143205774	7.623661002	7.38008372	7.054410341	7.189245234	7.047356347	7.211385668	7.388596399	7.018101843
LOC645984	4.542825869	4.778239747	4.583480244	4.386748118	4.606646099	4.608376959	4.67688172	4.621863133	4.494667746	4.704281304	4.527691431	4.689715083	4.732373814	4.568932678	4.437826721	4.494164031	4.818071929	4.797309745	4.535237556	4.797184066	4.570006565	4.487660356	4.583925541	4.783180166	4.633577582	4.823339484	4.829445787	4.559437586	4.62001364	4.478087469	4.926213314	4.521448674	5.138179956	4.739034988	4.916173237	4.608376959	4.526205784	4.600969854	4.459907058	4.4449676	5.167542329	4.575016348	4.862382279	4.536917602	4.508061725	4.234094859	4.471589988	4.525600653	4.531365556
LOC101927839	5.854306185	5.823948722	5.795959082	5.840363313	5.703456828	5.841750174	5.831057448	5.891873173	5.786233695	5.798274235	5.642443243	5.792498248	5.662453189	5.551608459	5.78706987	5.802151019	5.630445772	5.967819758	5.543136854	5.786695086	6.185877595	5.520292302	5.838509717	5.782873479	5.780422407	5.910965593	5.702531875	5.573620288	5.921730455	5.692715339	5.515606522	5.5184053	5.546475203	5.631890021	5.798873215	5.842070887	5.717681583	5.817594076	5.90507624	5.677819539	5.516370184	6.005929814	5.848697133	5.894845865	5.80763052	5.518799751	5.7170205	5.73468652	5.615416423
LOC101928861	4.407171544	4.352657799	4.195635518	4.36109316	4.418064791	4.481916066	4.385390529	4.448808522	4.435360903	4.439237218	4.323089016	4.384029665	4.51316689	4.410058263	4.323663269	4.367743258	4.477554658	4.395530675	4.385066947	4.447582425	4.484071417	4.329377687	4.424107367	4.358806478	4.433555771	4.538077279	4.257531275	4.259059445	4.438377018	4.349851339	4.3661	4.357897218	4.349915273	4.535310457	4.409930865	4.362558692	4.476059776	4.365253942	4.414432624	4.368391108	4.319601832	4.544042409	4.453272104	4.394986556	4.479497824	4.596044323	4.315012059	4.507518193	4.371703627
MAP2K4	7.919950423	7.411053427	7.964305518	8.660656263	8.481915087	8.145070051	8.338331927	8.138430303	8.415269946	8.112135169	8.430424016	8.651286824	8.217166892	8.391608505	8.164364146	8.477631095	7.680711148	7.997968547	7.282421998	8.064430694	7.63082553	8.786450132	7.913393334	7.097810636	7.343629302	8.634102731	7.992362194	8.218385333	8.069569825	8.097207816	8.209974328	8.450245991	8.500072887	8.584291827	8.428081241	8.175995057	8.16903923	8.645215465	8.015871827	7.835127389	8.281372009	7.635631174	8.133940908	7.662193229	7.789579056	7.666195343	8.382126858	7.701058551	8.011459068
DCBLD2	7.252870883	7.225175235	7.404330766	7.470556542	6.447755024	7.823877151	7.116321051	7.071169574	6.693431884	7.652142147	7.010682881	6.201697249	7.053923015	7.087354332	7.342337754	7.133146382	6.968102774	6.790220402	6.778314508	7.062878953	7.196307716	7.254744895	7.023147695	6.923576564	7.366695309	7.250949625	7.524609768	7.000754787	7.477063467	7.289123796	7.334569649	8.926900731	8.422661249	7.354846908	7.424135728	6.996375491	6.589827049	7.49178446	6.986471649	7.348313073	8.048650874	7.899564734	7.938614164	7.0345582	6.919654239	7.375625922	7.218981729	6.414145187	7.184086491
FAM171A1	10.12694085	9.946872617	9.29237125	9.68849149	9.621345009	9.690487279	10.14765757	9.811145969	10.13725512	9.122950416	9.681752719	10.41746974	9.551481927	9.762086769	10.18210009	10.17427036	9.901886686	9.677038727	8.998822964	9.928617713	9.631665608	9.524164172	10.06356259	9.986130697	10.09426672	8.968160734	9.6976922	9.776757983	9.923119012	10.6527579	9.623883527	9.303998639	8.914646069	8.939709824	9.67297018	9.91003819	11.0677218	9.75443617	9.841949412	10.35266773	8.825777813	9.507821351	9.785954557	10.32471135	10.16782773	8.992948863	10.28263734	9.801416767	9.639833125
GIT2	6.554380929	6.48277551	6.517997732	6.6024053	6.554073282	6.527071294	6.437013889	6.655009177	6.595590157	6.596606583	6.648493301	6.486650173	6.525729669	6.490360963	6.455374586	6.603446668	6.654795964	6.62359687	6.505314253	6.481855546	6.70451202	6.5401416	6.420679843	6.568471658	6.502070247	6.867656133	6.6512567	6.386166062	6.498759057	6.626935064	6.455765899	6.675031298	6.847449656	6.703380045	6.530285946	6.622892469	6.421565137	6.585027488	6.587418792	6.423086547	6.653574802	6.441182134	6.586715656	6.529777795	6.573418195	6.466259272	6.519094543	6.461312814	6.611861203
FGD5-AS1	9.102380422	9.07427834	8.802525921	9.184610201	9.040082512	8.88328659	9.174086476	9.035928551	9.026799397	9.084184489	8.922895699	9.155469256	8.985180198	9.216365819	9.04177501	9.212881036	8.746497946	8.844874251	9.173791462	9.268996491	9.074121406	9.29334531	9.186069275	8.948011648	9.033857447	8.569348089	9.172992381	9.136876405	8.895575646	9.238679793	8.910260766	8.995136729	8.746717516	8.878457577	8.630435379	9.132569423	9.355266145	8.84790409	8.981504984	9.140253216	8.947017537	8.679832056	8.990911077	9.032983677	8.959513455	9.317385674	9.173366892	9.118808282	9.152153655
LANCL3	4.464769002	4.297523189	4.634393428	4.576938544	4.402920463	4.320750685	4.21667497	4.348403802	4.406741451	4.462089071	4.356067811	4.307820229	4.350379196	4.293020506	4.48586231	4.322339637	4.384223857	4.41821471	4.111878387	4.427908844	4.501588691	4.657394223	4.731258523	4.239310486	4.151227237	4.320463061	4.247456284	4.370075926	4.264694591	4.439647557	4.409601846	4.432322683	5.521822379	4.28047792	4.462724006	4.460067666	4.315947158	4.696295995	4.373201216	4.248726178	4.637786801	4.418311896	4.597919612	4.307589395	4.236607382	4.271710686	4.601936235	4.274521095	4.296345403
FABP6	5.773290022	6.192399333	5.793697533	6.03942035	5.820580458	5.581349091	6.001865703	6.095839515	6.164618287	6.050157013	5.7613074	5.745843186	5.54941751	6.187779776	6.582248296	6.490884861	6.471735895	6.343710578	5.759262184	6.264756654	6.05884696	6.237375269	6.008453689	6.175318152	6.155803197	5.304748281	5.745077825	6.219566146	6.051526083	6.321587181	5.926606775	6.09471481	5.205390936	5.453813223	6.019902919	5.962271927	6.525109616	6.062174335	6.680932742	6.69551551	5.581384164	6.4746223	5.895229387	5.951525598	5.898013434	5.473276176	6.155453501	5.791470334	6.004618263
GLYCTK-AS1	6.422814387	6.396764613	6.361584111	6.398858033	6.30542619	6.293511513	6.513356605	6.482224872	6.403523846	6.57653869	6.384343226	6.628410827	6.786751183	6.522840173	6.760014848	6.59372114	6.628634771	6.474899749	6.542402227	6.66345572	6.558023125	6.601954781	6.430155945	6.502824608	6.429079952	6.275857729	6.327032082	6.470912981	6.336080984	6.54256344	6.431592754	6.314733979	6.298431804	6.276998684	6.245428251	6.456000197	6.744900121	6.507363626	6.531325633	6.43821045	6.586480703	6.823380851	6.502171847	6.511416674	6.143383127	6.310399616	6.447380231	6.48260774	6.5625767
ITGA3	8.4241912	8.185509387	8.433809866	8.758964717	8.421813932	8.478929267	8.448468801	8.21982087	8.096297072	7.77779469	8.142109026	8.818962028	8.638052319	8.532020057	8.327412496	8.101415651	7.786757638	7.771100621	8.91566982	7.715956742	8.12956868	8.248709711	8.2362817	7.948618172	7.779215911	8.617450072	8.363663181	8.220325533	8.185557733	7.702152831	8.424888161	8.495811158	9.549612304	8.730043131	8.386699258	8.322017053	8.050108629	8.718078729	8.367472386	8.450344696	9.488568407	9.145862295	7.985702426	8.930232076	7.94011711	8.378982817	8.454645454	8.450769382	8.301329609
KCNC1	5.829936879	5.873789417	5.812342105	5.838858551	5.731921211	5.736704218	5.820760496	5.755596297	5.774911733	5.782394302	5.736085349	5.797421649	5.792982049	5.946859397	5.689972083	5.806858361	5.791266614	5.81088098	6.549043263	5.998756436	6.110932273	5.744591142	6.042456792	5.902288929	5.818887456	5.799574298	5.815147518	5.801749231	5.777120187	5.808621807	5.787459414	5.679835053	5.592959656	5.770371216	5.770060595	5.740356709	5.771122735	5.745537634	5.99055	5.734252283	5.851158911	6.11838985	5.934712382	5.827880135	5.73382116	5.723010393	5.84609805	5.858374962	5.707870559
FRMD5	6.370438831	6.255676105	6.730880145	6.135276119	7.321595445	7.881034999	7.253145101	6.983260243	7.84464882	7.259508107	6.615953697	6.897511809	6.64548615	7.317786414	6.963779685	7.048245169	7.142812514	6.856797517	6.82125308	6.711587127	6.893424131	8.298285053	6.886616739	6.749524143	7.087934482	7.387881149	6.890379618	7.588544592	7.238403236	6.970881245	7.495419762	8.322233138	8.011195081	7.692225047	7.861221517	7.243079257	7.097597336	7.902910713	6.696469628	6.519681201	7.589155579	7.937475247	7.23632575	7.105433543	7.030952047	6.322591445	6.423340718	7.200059951	7.74146322
FXYD2	5.911929907	5.973615048	5.8314476	5.976490399	5.759672759	5.778887097	6.025768425	6.182597478	5.998625053	6.020650565	5.907224256	5.803437981	5.837834698	6.117969739	6.282226873	5.867884612	5.808276438	5.840750739	6.254391881	5.790563247	6.078372163	5.78043117	5.824782613	5.89216778	5.877911948	6.071558226	5.734549413	5.888677397	5.910987017	5.726428295	5.625025354	5.954304723	5.813406985	5.828697125	5.702148829	5.825870688	5.857218146	5.732693673	6.482529522	5.995331298	5.847273675	6.145112942	6.020856459	5.822023524	5.943894125	5.937859323	5.779999647	6.063586435	5.879016336
ARHGAP5-AS1	7.787176834	8.178291337	7.578918182	8.022544319	7.51894494	7.836856421	8.051879299	7.728620821	7.800805872	7.494694572	7.596494169	7.424426575	7.387021041	8.286521353	7.914095677	7.372620419	7.531631501	7.826777537	8.389000194	7.619450021	7.898221817	7.510690858	7.859595586	7.442483445	7.705231745	7.61790634	7.626362401	7.950312033	7.814217074	7.596542489	7.605674309	7.850193358	7.445903664	7.736103045	7.566070616	8.008010914	7.999665528	7.693581713	7.358664802	7.512092712	7.439646279	8.056181617	7.902579492	7.591603806	7.663857587	8.189400573	7.694719651	7.696606435	8.070337168
FAM104B	6.277552031	6.616463019	5.921067518	6.522274285	6.188392269	6.159455368	6.466293855	6.294967571	6.293759174	6.629930294	6.281662384	5.848355162	6.182839803	6.966523559	6.855758183	6.142467743	6.686587368	6.375215805	6.236669457	6.462570642	6.79384971	6.093975265	6.392971784	7.315629048	6.771737337	6.411654481	6.277955002	6.430430439	6.163157204	6.861167209	6.136799551	6.197999847	6.184541053	6.356476396	6.371011035	6.722130649	6.668329325	6.244047802	6.503803468	6.096728471	6.249395174	6.573351117	6.555140411	6.330653804	6.345015671	6.767325937	6.960725182	6.217645349	6.43521897
ABLIM3	8.25327014	8.187408231	8.291114016	8.242731747	7.541565313	8.237573827	8.041484158	8.196719991	8.027855612	8.678662916	7.979927607	7.844015414	8.440206246	8.185151826	8.407018575	8.08685465	8.347908366	8.14028482	8.271971594	7.607506363	7.873284785	7.935557925	8.11028159	7.910070288	7.818600054	8.134520256	8.215325034	8.289480234	7.987136947	7.930145115	8.017020107	9.025627858	8.865035017	8.119354373	8.684074255	7.943619648	8.024985405	8.177909171	8.410646686	7.649875977	8.228465598	8.802165233	8.563498769	7.943799913	7.837010605	7.847425095	7.821419182	8.234446247	7.831090394
DCBLD1	7.608964205	7.354699552	7.773483201	8.401521772	8.051130234	7.997981191	7.79858886	7.59051918	8.129525103	8.014007311	7.969655436	8.605950619	7.621470334	7.910774535	7.900412884	7.973487783	7.531349572	7.562102867	8.295748709	7.825767217	7.368600277	8.11450558	7.618069751	7.992310442	8.203899439	7.933411459	8.117261145	8.337083818	7.755368859	8.050930224	7.905665012	8.226483234	8.346476437	8.206468536	8.483863481	8.007578006	8.060925581	8.689798368	7.138897555	7.803210535	8.520695268	8.279854208	8.649531922	8.185941398	7.835697142	8.07159805	7.531234893	7.20939086	7.846124562
KIR2DS1	7.400763473	7.377223314	7.205692361	7.165858219	7.284517262	7.278687269	7.413161348	7.322400865	7.3014729	7.308283669	7.202391171	7.473044094	7.304466411	7.376321247	7.322949434	7.230036274	7.247125106	7.384385486	7.365909951	7.436883926	7.335583428	7.251588315	7.44514692	7.225869418	7.305286335	7.35409127	7.193072133	7.206466464	7.391169538	7.249873484	7.317370442	7.143963823	7.113809997	7.22216468	7.426315481	7.209578561	7.227692825	7.317960369	7.452926401	7.254290079	7.275665409	7.501445722	7.419802805	7.320561504	7.28521147	7.378972508	7.228991144	7.303258616	7.110300308
C10orf85	7.466087628	7.388869716	7.386459942	7.559511211	7.37777232	7.714791454	7.495326806	7.41146294	7.418973586	7.967309693	7.496904878	7.806685001	7.71614106	7.49855309	7.777648317	7.467786484	7.349168033	7.304527104	6.885875471	7.752372344	7.480355153	7.727623246	7.464753701	7.622189183	7.465626131	7.641760235	7.608980008	7.558090467	7.514505523	7.383462592	7.631562613	7.755187629	7.73962035	7.51256531	7.674194924	7.494704069	7.808328639	7.948150174	7.603450961	7.422151665	7.974954642	7.674812135	8.075861805	7.327820789	7.315092185	7.564157701	7.33803066	7.606997077	7.574423579
IL17C	8.205844261	8.250508955	7.9156052	8.182639112	7.900876591	8.248197786	8.313455826	8.292874546	8.086009959	7.915010263	8.139212369	8.300863325	8.233040809	8.152887981	8.758386546	8.168611075	8.076524735	8.328017712	8.902723116	8.444185043	8.614591145	8.173564247	8.474814324	8.183510943	8.244111211	8.379381946	8.091661845	8.035666481	8.196514753	8.203389928	7.884193023	8.425857634	7.968883376	8.294278378	8.375443512	8.039684251	8.294683257	8.075075523	8.982503536	8.114606111	8.071221767	8.719278601	8.317121915	8.342389437	8.247754726	8.345679388	8.251510687	8.133981334	8.076675513
LINC01346	5.307670766	5.342683819	5.303790042	5.438077243	5.21580693	5.216099374	5.573843905	5.251385985	5.392740149	5.295311812	5.191265108	5.5516872	5.258367394	5.286038161	5.447775418	5.323265081	5.355415778	5.333470222	5.428731874	5.476757121	5.335992347	5.336785757	5.304323485	5.269722193	5.508940735	5.290175083	5.244164917	5.438979269	5.36669511	5.248565003	5.511817055	5.154757351	5.098344905	5.209340297	5.269610732	5.31285157	5.340807108	5.353308533	5.435597673	5.45784644	5.289771378	5.501960635	5.731509684	5.508785653	5.254941128	5.361601427	5.388452589	5.426191024	5.282633537
CDKN1A	9.275468412	9.341776946	10.1777963	9.564656163	9.602136671	9.414506039	9.805180765	9.68471986	10.28183848	10.49189628	9.859499447	10.09373074	10.37665923	9.667377447	9.856168722	9.182154338	9.387423982	9.094895713	10.07620029	9.587925611	9.357513299	10.39553717	10.38555609	9.469267423	9.486150888	10.26619546	10.32185497	10.24515411	9.82541024	9.024034014	9.748369228	9.835260246	10.98508646	10.12882204	10.61451289	10.49904316	9.222098662	10.45902597	10.1818562	9.080763361	10.84874556	9.891615044	10.3218982	10.16969891	9.580302827	9.539517223	9.69470514	9.484809508	9.467676827
GJB2	9.931085874	7.781010518	9.812135373	9.489950337	9.384846295	10.37096885	8.293311542	8.827744819	9.169400495	10.89970819	9.825722778	9.553007607	9.651383195	8.320076206	9.281186628	10.22763429	9.3162407	8.843406325	9.621153036	9.737734954	8.980001974	9.469412186	8.8927121	9.436483452	9.510087803	9.754251703	11.47499093	8.808188225	9.435098964	9.808723499	8.389555564	10.09075777	10.52217339	9.614878918	9.995037231	9.127055878	9.581221082	9.768228889	9.059876376	9.700028939	11.38164248	8.74781986	10.25159679	8.530547153	9.899223106	9.814843966	9.238599091	9.959215504	9.067467471
GPR123	6.560704217	6.330455592	6.342164211	6.523753408	6.35849293	6.458315258	6.659762245	6.504835322	6.356966473	6.560472771	6.447377003	6.524506047	6.517006554	6.693089245	6.915903433	6.848671674	6.569347162	6.52029472	6.777366737	6.531833134	6.411621599	6.396814933	6.545106194	6.365891535	6.528217354	6.276665027	6.303666025	6.326625745	6.387841001	6.381375482	6.258795982	6.42756369	6.345819867	6.193913722	6.272965958	6.367472828	6.549148849	6.294935804	6.71103997	6.487064223	6.708222775	6.721556136	6.608907572	6.536443041	6.341449727	6.565413741	6.499861144	6.552159486	6.436544307
HMGCS2	10.7481255	9.912431265	9.640827609	9.102646085	7.947488685	7.982730889	9.436688473	8.338365213	9.770815488	9.057420603	8.268529468	7.611220427	7.825217268	9.35771252	9.387738121	10.29397478	8.333055134	10.04546087	10.16389056	8.388940535	9.906217401	10.28486356	10.41491951	8.987636575	9.308109804	8.373270346	8.593751554	9.619591735	9.147534022	8.847862587	9.056974868	7.59802983	7.451234095	8.023899315	8.953855929	10.22801472	9.321003282	7.72537541	9.697617676	8.165921746	7.145698641	8.809391192	8.857420384	9.830188829	9.36667143	7.948957134	9.164010473	8.57805764	8.538724179
KRT19	7.502090312	8.583873304	8.365572008	9.124037085	8.876086953	8.743621419	8.729166226	8.440168932	8.933052986	8.601770742	8.87588523	8.938208766	9.030311619	8.624798579	8.999747976	8.513124542	7.897949181	8.130226292	9.845894481	8.363334568	8.329004549	9.257138319	8.778810348	8.60359287	8.255334208	8.504830514	8.751640421	8.732546002	8.399343367	8.466862486	8.981148125	9.344883138	9.404789717	9.17793543	9.061019798	8.728487757	8.267568251	9.298679716	8.388218565	8.734513231	8.994503027	9.262338919	9.046799781	8.761781646	8.903267721	8.895290923	8.711926718	8.587630492	8.707889455
DNM3	5.451492318	5.652911813	8.01150656	5.273896303	5.156326965	6.237317327	5.305185003	5.475137225	5.185994991	5.527871226	5.465851495	5.32751418	5.213207157	5.251259825	5.251204124	5.456504545	5.233520711	6.021436947	5.414206253	5.54026682	5.714978757	5.253720247	5.323595685	5.549973397	5.302963509	5.341296878	6.249330645	5.94718451	5.644863227	5.373055041	5.440970387	8.308360946	5.524534025	5.211407754	5.614671798	5.549732192	5.577903513	5.426606725	5.21259246	5.329928271	5.222499579	5.294012778	5.654083788	5.47344758	6.022511864	5.176432151	5.609836301	5.277599279	5.677476264
IGFL1
KRT74
FLJ37035
ITSN1
CALB2
GUCY2C
APOA1
DLGAP1-AS1
FRZB
FAAH2
ANKRD26
KAZALD1
ANXA13
C1orf68
CCDC121
HOPX
HAAO
FAM83E
C17orf64
ARHGAP22
LINC00858
IGFBP5
GAS1
LINC00997
FLJ31945
DHTKD1
DHRSX
FAM71E1
BEAN1
DUX1
LAMA3
C20orf26
B4GALNT3
CBR3-AS1
DKKL1
C1orf127
IGHV1-69
GPX3
ETV1
FRMD1
ETFB
HOXB1
CCDC13
AGT
DCD
C2orf57
AX747064
DUSP14
CEACAM19
IFNGR1
ARPIN
CES4A
ICA1
ARHGEF15
FAT1
[truncated: 32 more columns]
