# Supplementary material for: Reclassifying TNM stage I/II colorectal cancer into two subgroups with different overall survival, tumor microenvironment, and response to immune checkpoint blockade treatment
Source: Front Genet. 2022 Sep 21;13:948920. doi: 10.3389/fgene.2022.948920 (PMC9532767; doi:10.3389/fgene.2022.948920)
Supplement: Supplementary file 2 [file DataSheet8.ZIP › datasheet of Supplementary Figure 1/expTime2.txt]

sample	futime	fustat	LINS	LIPA	LIPC	LIPE	LIPE-AS1	LIPF	LIPG	LIPH	LIPI	LIPJ	LIPT1	LITAF	LIX1	LIX1L	LKAAEAR1	LL0XNC01-116E7.2	LL0XNC01-7P3.1	LL22NC03-N14H11.1	LLGL1	LLGL2	LLNLR-246C6.1	LLPH	LMAN1	LMAN1L	LMAN2	LMAN2L	LMBR1	LMBR1L	LMBRD1	LMBRD2	LMCD1	LMF1	LMF2	LMLN	LMNA	LMNB1	LMNB2	LMNTD1	LMNTD2	LMO1	LMO2	LMO3	LMO4	LMO7	LMO7DN	LMOD1	LMOD2	LMOD3	LMTK2	LMTK3	LMX1A	LMX1B	LNP1	LNPEP	LNX1	LNX2	LOC100049716	LOC100126784	LOC100127886	LOC100127940	LOC100127972	LOC100127974	LOC100128079	LOC100128108	LOC100128164	LOC100128175	LOC100128176	LOC100128185	LOC100128198	LOC100128239	LOC100128281	LOC100128288	LOC100128325	LOC100128343	LOC100128554	LOC100128644	LOC100128653	LOC100128751	LOC100128840	LOC100128922	LOC100128988	LOC100128993	LOC100129034	LOC100129069	LOC100129098	LOC100129112	LOC100129129	LOC100129175	LOC100129198	LOC100129361	LOC100129380	LOC100129406	LOC100129447	LOC100129449	LOC100129455	LOC100129461	LOC100129476	LOC100129516	LOC100129550	LOC100129603	LOC100129620	LOC100129722	LOC100129884	LOC100129917	LOC100129935	LOC100129973	LOC100130078	LOC100130111	LOC100130219	LOC100130232	LOC100130264	LOC100130278	LOC100130285	LOC100130331	LOC100130357	LOC100130370	LOC100130417	LOC100130428	LOC100130429	LOC100130452	LOC100130456	LOC100130458	LOC100130476	LOC100130502	LOC100130548	LOC100130642	LOC100130654	LOC100130691	LOC100130700	LOC100130705	LOC100130741	LOC100130744	LOC100130815	LOC100130872	LOC100130938	LOC100130950	LOC100130964	LOC100130987	LOC100130992	LOC100131043	LOC100131053	LOC100131170	LOC100131180	LOC100131262	LOC100131303	LOC100131347	LOC100131496	LOC100131508	LOC100131510	LOC100131532	LOC100131541	LOC100131564	LOC100131581	LOC100131655	LOC100131662	LOC100131691	LOC100131756	LOC100131763	LOC100131860	LOC100131864	LOC100132005	LOC100132057	LOC100132077	LOC100132078	LOC100132167	LOC100132207	LOC100132319	LOC100132352	LOC100132354	LOC100132356	LOC100132661	LOC100132686	LOC100132735	LOC100132891	LOC100133039	LOC100133089	LOC100133130	LOC100133131	LOC100133315	LOC100133461	LOC100133669	LOC100133920	LOC100133985	LOC100134040	LOC100134368	LOC100134445	LOC100134822	LOC100134937	LOC100147773	LOC100190986	LOC100240728	LOC100240734	LOC100268168	LOC100270804	LOC100271832	LOC100271840	LOC100272216	LOC100272217	LOC100286922	LOC100286925	LOC100287015	LOC100287098	LOC100287210	LOC100287221	LOC100287290	LOC100287387	LOC100287497	LOC100287525	LOC100287590	LOC100287704	LOC100287808	LOC100287877	LOC100287896	LOC100288123	LOC100288152	LOC100288175	LOC100288181	LOC100288238	LOC100288310	LOC100288490	LOC100288570	LOC100288675	LOC100288721	LOC100288798	LOC100288860	LOC100288893	LOC100288911	LOC100288966	LOC100289019	LOC100289045	LOC100289058	LOC100289061	LOC100289092	LOC100289094	LOC100289098	LOC100289230	LOC100289283	LOC100289333	LOC100289361	LOC100289473	LOC100289495	LOC100291323	LOC100291666	LOC100293211	LOC100294145	LOC100294362	LOC100310756	LOC100379224	LOC100422212	LOC100422737	LOC100422781	LOC100499194	LOC100499489	LOC100505474	LOC100505478	LOC100505498	LOC100505501	LOC100505515	LOC100505534	LOC100505540	LOC100505549	LOC100505564	LOC100505570	LOC100505592	LOC100505609	LOC100505622	LOC100505635	LOC100505658	LOC100505664	LOC100505666	LOC100505685	LOC100505710	LOC100505711	LOC100505715	LOC100505716	LOC100505718	LOC100505727	LOC100505774	LOC100505776	LOC100505782	LOC100505784	LOC100505797	LOC100505811	LOC100505812	LOC100505817	LOC100505824	LOC100505835	LOC100505841	LOC100505851	LOC100505853	LOC100505874	LOC100505878	LOC100505902	LOC100505912	LOC100505915	LOC100505918	LOC100505920	LOC100505938	LOC100505942	LOC100505978	LOC100505985	LOC100506014	LOC100506016	LOC100506022	LOC100506047	LOC100506071	LOC100506082	LOC100506083	LOC100506098	LOC100506100	LOC100506107	LOC100506113	LOC100506114	LOC100506119	LOC100506122	LOC100506125	LOC100506127	LOC100506142	LOC100506172	LOC100506175	LOC100506207	LOC100506235	LOC100506236	LOC100506258	LOC100506271	LOC100506272	LOC100506274	LOC100506282	LOC100506286	LOC100506289	LOC100506299	LOC100506302	LOC100506314	LOC100506319	LOC100506325	LOC100506351	LOC100506368	LOC100506371	LOC100506374	LOC100506379	LOC100506388	LOC100506405	LOC100506406	LOC100506411	LOC100506446	LOC100506457	LOC100506459	LOC100506469	LOC100506470	LOC100506472	LOC100506476	LOC100506489	LOC100506497	LOC100506498	LOC100506504	LOC100506526	LOC100506530	LOC100506538	LOC100506557	LOC100506563	LOC100506571	LOC100506585	LOC100506603	LOC100506606	LOC100506639	LOC100506655	LOC100506667	LOC100506675	LOC100506679	LOC100506691	LOC100506699	LOC100506713	LOC100506725	LOC100506730	LOC100506731	LOC100506790	LOC100506791	LOC100506797	LOC100506813	LOC100506827	LOC100506834	LOC100506844	LOC100506851	LOC100506858	LOC100506860	LOC100506885	LOC100506895	LOC100506922	LOC100506929	LOC100506990	LOC100506999	LOC100507006	LOC100507033	LOC100507053	LOC100507054	LOC100507065	LOC100507073	LOC100507140	LOC100507156	LOC100507165	LOC100507194	LOC100507201	LOC100507217	LOC100507221	LOC100507250	LOC100507277	LOC100507283	LOC100507291	LOC100507311	LOC100507316	LOC100507336	LOC100507351	LOC100507377	LOC100507384	LOC100507388	LOC100507389	LOC100507391	LOC100507395	LOC100507403	LOC100507419	LOC100507431	LOC100507443	LOC100507459	LOC100507461	LOC100507462	LOC100507468	LOC100507477	LOC100507480	LOC100507494	LOC100507501	LOC100507506	LOC100507507	LOC100507513	LOC100507516	LOC100507520	LOC100507530	LOC100507534	LOC100507535	LOC100507537	LOC100507540	LOC100507557	LOC100507560	LOC100507562	LOC100507564	LOC100507600	LOC100507616	LOC100507630	LOC100507634	LOC100507642	LOC100507654	LOC100507656	LOC100507670	LOC100508631	LOC100509303	LOC100509814	LOC100630918	LOC100630923	LOC100631378	LOC100652768	LOC100652770	LOC100652824	LOC100652911	LOC100652999	LOC100653005	LOC100653086	LOC100996246	LOC100996251	LOC100996255	LOC100996263	LOC100996286	LOC100996325	LOC100996342	LOC100996345	LOC100996385	LOC100996404	LOC100996412	LOC100996425	LOC100996455	LOC100996457	LOC100996506	LOC100996542	LOC100996549	LOC100996579	LOC100996583	LOC100996590	LOC100996624	LOC100996634	LOC100996654	LOC100996671	LOC100996681	LOC100996694	LOC100996724	LOC100996740	LOC100996756	LOC100996760	LOC100996843	LOC100996902	LOC101059948	LOC101060004	LOC101060019	LOC101060091	LOC101060264	LOC101060391	LOC101060400	LOC101060424	LOC101060510	LOC101060553	LOC101060609	LOC101060691	LOC101559451	LOC101593348	LOC101926892	LOC101926906	LOC101926907	LOC101926912	LOC101926913	LOC101926915	LOC101926916	LOC101926918	LOC101926928	LOC101926934	LOC101926942	LOC101926943	LOC101926944	LOC101926959	LOC101926960	LOC101926962	LOC101926963	LOC101926967	LOC101926975	LOC101926987	LOC101926996	LOC101927003	LOC101927018	LOC101927020	LOC101927021	LOC101927027	LOC101927038	LOC101927040	LOC101927043	LOC101927044	LOC101927049	LOC101927051	LOC101927058	LOC101927059	LOC101927060	LOC101927066	LOC101927067	LOC101927069	LOC101927071	LOC101927081	LOC101927085	LOC101927086	LOC101927089	LOC101927093	LOC101927095	LOC101927098	LOC101927112	LOC101927121	LOC101927122	LOC101927123	LOC101927124	LOC101927126	LOC101927129	LOC101927131	LOC101927133	LOC101927138	LOC101927143	LOC101927150	LOC101927151	LOC101927157	LOC101927159	LOC101927164	LOC101927166	LOC101927181	LOC101927196	LOC101927204	LOC101927206	LOC101927210	LOC101927211	LOC101927228	LOC101927237	LOC101927244	LOC101927247	LOC101927248	LOC101927253	LOC101927254	LOC101927256	LOC101927257	LOC101927263	LOC101927272	LOC101927273	LOC101927274	LOC101927278	LOC101927282	LOC101927286	LOC101927287	LOC101927292	LOC101927305	LOC101927310	LOC101927313	LOC101927314	LOC101927330	LOC101927331	LOC101927340	LOC101927342	LOC101927346	LOC101927348	LOC101927358	LOC101927359	LOC101927362	LOC101927363	LOC101927365	LOC101927377	LOC101927379	LOC101927380	LOC101927391	LOC101927396	LOC101927406	LOC101927410	LOC101927411	LOC101927416	LOC101927417	LOC101927420	LOC101927438	LOC101927447	LOC101927450	LOC101927451	LOC101927460	LOC101927479	LOC101927482	LOC101927490	LOC101927494	LOC101927495	LOC101927499	LOC101927502	LOC101927503	LOC101927507	LOC101927508	LOC101927513	LOC101927523	LOC101927526	LOC101927531	LOC101927534	LOC101927537	LOC101927539	LOC101927543	LOC101927550	LOC101927552	LOC101927553	LOC101927582	LOC101927588	LOC101927592	LOC101927599	LOC101927603	LOC101927604	LOC101927606	LOC101927608	LOC101927609	LOC101927616	LOC101927620	LOC101927623	LOC101927640	LOC101927641	LOC101927648	LOC101927650	LOC101927651	LOC101927653	LOC101927657	LOC101927660	LOC101927667	LOC101927668	LOC101927675	LOC101927690	LOC101927699	LOC101927701	LOC101927702	LOC101927703	LOC101927709	LOC101927710	LOC101927719	LOC101927720	LOC101927722	LOC101927723	LOC101927734	LOC101927735	LOC101927746	LOC101927752	LOC101927760	LOC101927761	LOC101927766	LOC101927769	LOC101927770	LOC101927783	LOC101927787	LOC101927792	LOC101927798	LOC101927809	LOC101927811	LOC101927814	LOC101927815	LOC101927820	LOC101927824	LOC101927829	LOC101927839	LOC101927841	LOC101927843	LOC101927849	LOC101927865	LOC101927869	LOC101927870	LOC101927876	LOC101927877	LOC101927884	LOC101927886	LOC101927900	LOC101927901	LOC101927907	LOC101927914	LOC101927929	LOC101927934	LOC101927943	LOC101927948	LOC101927950	LOC101927967	LOC101927972	LOC101927974	LOC101927988	LOC101927990	LOC101928000	LOC101928001	LOC101928002	LOC101928009	LOC101928012	LOC101928014	LOC101928020	LOC101928031	LOC101928035	LOC101928043	LOC101928045	LOC101928047	LOC101928052	LOC101928054	LOC101928068	LOC101928069	LOC101928076	LOC101928087	LOC101928098	LOC101928099	LOC101928100	LOC101928101	LOC101928104	LOC101928107	LOC101928111	LOC101928123	LOC101928132	LOC101928134	LOC101928135	LOC101928139	LOC101928140	LOC101928144	LOC101928152	LOC101928157	LOC101928161	LOC101928162	LOC101928167	LOC101928173	LOC101928185	LOC101928190	LOC101928191	LOC101928196	LOC101928200	LOC101928201	LOC101928205	LOC101928207	LOC101928211	LOC101928221	LOC101928222	LOC101928230	LOC101928231	LOC101928243	LOC101928245	LOC101928251	LOC101928255	LOC101928259	LOC101928269	LOC101928271	LOC101928273	LOC101928278	LOC101928283	LOC101928284	LOC101928288	LOC101928298	LOC101928303	LOC101928304	LOC101928306	LOC101928314	LOC101928323	LOC101928326	LOC101928327	LOC101928333	LOC101928335	LOC101928343	LOC101928370	LOC101928371	LOC101928378	LOC101928386	LOC101928388	LOC101928389	LOC101928399	LOC101928401	LOC101928403	LOC101928405	LOC101928409	LOC101928417	LOC101928418	LOC101928419	LOC101928420	LOC101928424	LOC101928429	LOC101928433	LOC101928435	LOC101928443	LOC101928446	LOC101928449	LOC101928457	LOC101928460	LOC101928461	LOC101928464	LOC101928475	LOC101928476	LOC101928483	LOC101928487	LOC101928491	LOC101928495	LOC101928496	LOC101928504	LOC101928505	LOC101928516	LOC101928519	LOC101928521	LOC101928525	LOC101928535	LOC101928537	LOC101928539	LOC101928545	LOC101928551	LOC101928553	LOC101928554	LOC101928555	LOC101928557	LOC101928559	LOC101928560	LOC101928565	LOC101928571	LOC101928580	LOC101928583	LOC101928590	LOC101928597	LOC101928612	LOC101928614	LOC101928618	LOC101928622	LOC101928626	LOC101928635	LOC101928647	LOC101928651	LOC101928661	LOC101928663	LOC101928666	LOC101928668	LOC101928682	LOC101928687	LOC101928694	LOC101928697	LOC101928700	LOC101928702	LOC101928707	LOC101928708	LOC101928710	LOC101928716	LOC101928725	LOC101928728	LOC101928729	LOC101928730	LOC101928731	LOC101928739	LOC101928748	LOC101928751	LOC101928762	LOC101928767	LOC101928770	LOC101928778	LOC101928779	LOC101928781	LOC101928784	LOC101928787	LOC101928790	LOC101928797	LOC101928806	LOC101928809	LOC101928813	LOC101928817	LOC101928820	LOC101928823	LOC101928833	LOC101928834	LOC101928837	LOC101928844	LOC101928845	LOC101928847	LOC101928850	LOC101928851	LOC101928858	LOC101928861	LOC101928865	LOC101928869	LOC101928877	LOC101928881	LOC101928886	LOC101928893	LOC101928894	LOC101928896	LOC101928907	LOC101928909	LOC101928917	LOC101928921	LOC101928937	LOC101928940	LOC101928943	LOC101928954	LOC101928955	LOC101928961	LOC101928963	LOC101928968	LOC101928973	LOC101928978	LOC101928988	LOC101928989	LOC101928995	LOC101929002	LOC101929004	LOC101929007	LOC101929019	LOC101929025	LOC101929027	LOC101929034	LOC101929040	LOC101929050	LOC101929064	LOC101929073	LOC101929076	LOC101929078	LOC101929084	LOC101929109	LOC101929112	LOC101929114	LOC101929116	LOC101929118	LOC101929122	LOC101929123	LOC101929125	LOC101929132	LOC101929133	LOC101929143	LOC101929144	LOC101929147	LOC101929148	LOC101929153	LOC101929154	LOC101929164	LOC101929167	LOC101929172	LOC101929177	LOC101929180	LOC101929181	LOC101929196	LOC101929210	LOC101929224	LOC101929225	LOC101929229	LOC101929239	LOC101929241	LOC101929243	LOC101929248	LOC101929255	LOC101929260	LOC101929261	LOC101929268	LOC101929269	LOC101929272	LOC101929279	LOC101929280	LOC101929284	LOC101929288	LOC101929289	LOC101929297	LOC101929312	LOC101929315	LOC101929319	LOC101929325	LOC101929328	LOC101929335	LOC101929340	LOC101929341	LOC101929372	LOC101929378	LOC101929384	LOC101929406	LOC101929410	LOC101929413	LOC101929441	LOC101929450	LOC101929454	LOC101929456	LOC101929459	LOC101929460	LOC101929464	LOC101929465	LOC101929473	LOC101929475	LOC101929478	LOC101929480	LOC101929486	LOC101929488	LOC101929497	LOC101929504	LOC101929505	LOC101929511	LOC101929512	LOC101929517	LOC101929524	LOC101929526	LOC101929528	LOC101929529	LOC101929538	LOC101929549	LOC101929550	LOC101929552	LOC101929570	LOC101929584	LOC101929586	LOC101929591	LOC101929592	LOC101929607	LOC101929609	LOC101929622	LOC101929628	LOC101929631	LOC101929645	LOC101929648	LOC101929655	LOC101929657	LOC101929662	LOC101929668	LOC101929681	LOC101929683	LOC101929684	LOC101929687	LOC101929690	LOC101929694	LOC101929705	LOC101929709	LOC101929715	LOC101929717	LOC101929718	LOC101929719	LOC101929726	LOC101929734	LOC101929741	LOC101929745	LOC101929747	LOC101929752	LOC101929757	LOC101929759	LOC101929760	LOC101929761	LOC101929762	LOC101929765	LOC101929774	LOC101929787	LOC101929897	LOC101929926	LOC101929949	LOC101929964	LOC101929988	LOC101930026	LOC101930067	LOC101930097	LOC101930114	LOC101930405	LOC101930415	LOC101930421	LOC101930541	LOC101930657	LOC102467079	LOC102546226	LOC102546294	LOC102546299	LOC102606465	LOC102659288	LOC102723380	LOC102723390	LOC102723448	LOC102723479	LOC102723493	LOC102723526	LOC102723542	LOC102723559	LOC102723620	LOC102723645	LOC102723661	LOC102723684	LOC102723692	LOC102723697	LOC102723704	LOC102723721	LOC102723742	LOC102723757	LOC102723779	LOC102723809	LOC102723831	LOC102723845	LOC102723847	LOC102723864	LOC102723886	LOC102723918	LOC102723927	LOC102723932	LOC102723954	LOC102724009	LOC102724017	LOC102724021	LOC102724030	LOC102724094	LOC102724156	LOC102724162	LOC102724165	LOC102724201	LOC102724275	LOC102724312	LOC102724316	LOC102724323	LOC102724356	LOC102724362	LOC102724387	LOC102724487	LOC102724508	LOC102724511	LOC102724537	LOC102724561	LOC102724587	LOC102724611	LOC102724612	LOC102724640	LOC102724689	LOC102724718	LOC102724782	LOC102724809	LOC102724814	LOC102724842	LOC102724870	LOC102724880	LOC102724891	LOC102724905	LOC102724927	LOC102724938	LOC102724965	LOC102724967	LOC102724975	LOC102725017	LOC102725022	LOC102725116	LOC102725343	LOC102725345	LOC102725382	LOC102725383	LOC102725408	LOC102725438	LOC102725454	LOC103344931	LOC142937	LOC145474	LOC145678	LOC145694	LOC145837	LOC145845	LOC145945	LOC146513	LOC146795	LOC146880	LOC147004	LOC147791	LOC148413	LOC148696	LOC148709	LOC149351	LOC149373	LOC149703	LOC150005	LOC150051	LOC151121	LOC151174	LOC151484	LOC151657	LOC151760	LOC152225	LOC152274	LOC152578	LOC152586	LOC153546	LOC153577	LOC153682	LOC153684	LOC153910	LOC154761	LOC154872	LOC155060	LOC157273	LOC157562	LOC157740	LOC157860	LOC157931	LOC158402	LOC158434	LOC158960	LOC1720	LOC200609	LOC200772	LOC200830	LOC202025	LOC202181	LOC219688	LOC219690	LOC220077	LOC221122	LOC221272	LOC221814	LOC221946	LOC253044	LOC253573	LOC253805	LOC254028	LOC254057	LOC255177	LOC255654	LOC257152	LOC257396	LOC280665	LOC283038	LOC283045	LOC283070	LOC283075	LOC283112	LOC283177	LOC283194	LOC283214	LOC283335	LOC283352	LOC283357	LOC283387	LOC283435	LOC283454	LOC283482	LOC283484	LOC283485	LOC283516	LOC283585	LOC283588	LOC283665	LOC283674	LOC283682	LOC283692	LOC283693	LOC283731	LOC283737	LOC283745	LOC283788	LOC283856	LOC283861	LOC283887	LOC283914	LOC284014	LOC284023	LOC284080	LOC284219	LOC284240	LOC284242	LOC284263	LOC284294	LOC284373	LOC284379	LOC284395	LOC284513	LOC284561	LOC284578	LOC284600	LOC284632	LOC284648	LOC284661	LOC284669	LOC284788	LOC284798	LOC284825	LOC284837	LOC284865	LOC284889	LOC284898	LOC284926	LOC284930	LOC284933	LOC284950	LOC285000	LOC285043	LOC285095	LOC285147	LOC285178	LOC285181	LOC285191	LOC285300	LOC285419	LOC285422	LOC285423	LOC285500	LOC285556	LOC285593	LOC285627	LOC285638	LOC285692	LOC285696	LOC285740	LOC285766	LOC285768	LOC285778	LOC285812	LOC285819	LOC285847	LOC285857	LOC285889	LOC285957	LOC286009	LOC286052	LOC286058	LOC286059	LOC286068	LOC286071	LOC286083	LOC286087	LOC286114	LOC286121	LOC286161	LOC286177	LOC286178	LOC286189	LOC286190	LOC286238	LOC286272	LOC286359	LOC286367	LOC286370	LOC286382	LOC286437	LOC338620	LOC338667	LOC338694	LOC338963	LOC339298	LOC339468	LOC339539	LOC339568	LOC339593	LOC339622	LOC339666	LOC339685	LOC339803	LOC339807	LOC339862	LOC339874	LOC339975	LOC339978	LOC339988	LOC340017	LOC340074	LOC340085	LOC340090	LOC340107	LOC340178	LOC340184	LOC340340	LOC340357	LOC340581	LOC344887	LOC374443	LOC374890	LOC375196	LOC388456	LOC388692	LOC388780	LOC388882	LOC388942	LOC389199	LOC389247	LOC389332	LOC389641	LOC389765	LOC389831	LOC389834	LOC389895	LOC389906	LOC390705	LOC399491	LOC399884	LOC399900	LOC400043	LOC400541	LOC400548	LOC400568	LOC400590	LOC400620	LOC400622	LOC400654	LOC400655	LOC400684	LOC400692	LOC400748	LOC400756	LOC400768	LOC400794	LOC400891	LOC400940	LOC400958	LOC400965	LOC401052	LOC401068	LOC401098	LOC401134	LOC401176	LOC401220	LOC401312	LOC401320	LOC401324	LOC401442	LOC401463	LOC401913	LOC402160	LOC403323	LOC414300	LOC439911	LOC439933	LOC439938	LOC439951	LOC440028	LOC440117	LOC440149	LOC440173	LOC440330	LOC440346	LOC440416	LOC440434	LOC440570	LOC440602	LOC440704	LOC440792	LOC440934	LOC441025	LOC441052	LOC441081	LOC441086	LOC441124	LOC441178	LOC441179	LOC441204	LOC441242	LOC441454	LOC441461	LOC441528	LOC441601	LOC441666	LOC494150	LOC497256	LOC51145	LOC541472	LOC54944	LOC553103	LOC554174	LOC554206	LOC554207	LOC57399	LOC574538	LOC613266	LOC641515	LOC642236	LOC642426	LOC642533	LOC642620	LOC642757	LOC642776	LOC642852	LOC642980	LOC643072	LOC643085	LOC643201	LOC643355	LOC643549	LOC643659	LOC643711	LOC643733	LOC644090	LOC644135	LOC644656	LOC644794	LOC644852	LOC645188	LOC645261	LOC645321	LOC645355	LOC645485	LOC645513	LOC645984	LOC646014	LOC646214	LOC646241	LOC646268	LOC646482	LOC646484	LOC646522	LOC646588	LOC646626	LOC646736	LOC646762	LOC646778	LOC646903	LOC647070	LOC647323	LOC648691	LOC648987	LOC652276	LOC652993	LOC653160	LOC653581	LOC654342	LOC654780	LOC654841	LOC692247	LOC727820	LOC727916	LOC727944	LOC728024	LOC728040	LOC728061	LOC728073	LOC728084	LOC728099	LOC728114	LOC728175	LOC728196	LOC728353	LOC728392	LOC728445	LOC728485	LOC728613	LOC728690	LOC728730	LOC728743	LOC728805	LOC728819	LOC728868	LOC729083	LOC729164	LOC729173	LOC729224	LOC729291	LOC729296	LOC729307	LOC729506	LOC729652	LOC729658	LOC729680	LOC729683	LOC729732	LOC729866	LOC729870	LOC729887	LOC729970	LOC730098	LOC730101	LOC730102	LOC730139	LOC730202	LOC730961	LOC731157	LOC731424	LOC780529	LOC79999	LOC80154	LOC81691	LOC90246	LOC91450	LOC91548	LOC93432	LOC93444	LOC93463	LOC93622	LOH12CR1	LOH12CR2	LONP1	LONRF1	LONRF2	LONRF3	LOR	LOX	LOXHD1	LOXL1	LOXL1-AS1	LOXL2	LOXL3	LOXL4	LPA	LPAL2	LPAR1	LPAR2	LPAR3	LPAR4	LPAR5	LPAR6	LPCAT1	LPCAT2	LPCAT3	LPCAT4	LPGAT1	LPHN1	LPHN3	LPIN1	LPIN2	LPIN3	LPL	LPO	LPP	LPP-AS2	LPPR1	LPPR2	LPPR3	LPPR4	LPPR5	LPXN	LQFBS-1	LRBA	LRCH1	LRCH2	LRCH3	LRCH4	LRFN1	LRFN2	LRFN3	LRFN4	LRFN5	LRG1	LRGUK	LRIF1	LRIG1	LRIG2	LRIG3	LRIT1	LRMP	LRP1	LRP10	LRP11	LRP12	LRP1B	LRP2	LRP2BP	LRP3	LRP4	LRP5	LRP5L	LRP6	LRP8	LRPAP1	LRPPRC	LRR1	LRRC1	LRRC10B	LRRC14	LRRC15	LRRC16A	LRRC16B	LRRC17	LRRC18	LRRC19	LRRC2	LRRC2-AS1	LRRC20	LRRC23	LRRC25	LRRC27	LRRC28	LRRC29	LRRC3	LRRC31	LRRC32	LRRC34	LRRC36	LRRC37A2	LRRC37A3	LRRC37A4P	LRRC37A5P	LRRC37BP1	LRRC38	LRRC39	LRRC3B	LRRC4	LRRC40	LRRC41	LRRC42	LRRC43	LRRC45	LRRC46	LRRC47	LRRC48	LRRC49	LRRC4B	LRRC4C	LRRC52	LRRC55	LRRC56	LRRC57	LRRC58	LRRC59	LRRC6	LRRC61	LRRC63	LRRC66	LRRC69	LRRC7	LRRC71	LRRC72	LRRC73	LRRC74	LRRC75A	LRRC75B	LRRC8A	LRRC8B	LRRC8D	LRRC8E	LRRCC1	LRRD1	LRRFIP1	LRRFIP2	LRRIQ1	LRRIQ3	LRRK1	LRRK2	LRRN1	LRRN2	LRRN3	LRRN4	LRRN4CL	LRRTM1	LRRTM2	LRRTM4	LRSAM1	LRTM1	LRTM2	LRTOMT	LSAMP	LSAMP-AS1	LSG1	LSM1	LSM10	LSM11	LSM12	LSM14A	LSM14B	LSM2	LSM3	LSM4	LSM5	LSM6	LSM7	LSM8	LSMEM1	LSMEM2	LSP1	LSR	LSS	LST1	LTA	LTB	LTB4R	LTB4R2	LTBP1	LTBP2	LTBP3	LTBP4	LTBR	LTC4S	LTF	LTK	LTN1	LTV1	LUC7L	LUC7L2	LUC7L3	LUM	LURAP1	LURAP1L	LUZP1	LUZP2	LUZP4	LXN	LY6D	LY6E	LY6G5C	LY6G6C	LY6G6E	LY6H	LY6K	LY75	LY86	LY86-AS1	LY9	LY96	LYAR	LYG1	LYG2	LYL1	LYN	LYNX1	LYPD1	LYPD3	LYPD4	LYPD5	LYPD6	LYPD6B	LYPD8	LYPLA1	LYPLA2	LYPLAL1	LYRM1	LYRM2	LYRM4	LYRM5	LYRM7	LYRM9	LYSMD1	LYSMD2	LYSMD3	LYSMD4	LYST	LYVE1	LYZ	LYZL1	LYZL4	LYZL6	LZIC	LZTFL1	LZTR1	LZTS1	LZTS1-AS1	LZTS2	LZTS3	M1AP	M6PR	MAATS1	MAB21L2	MAB21L3	MACC1	MACF1	MACROD1	MACROD2	MACROD2-AS1	MAD1L1	MAD2L1	MAD2L1BP	MAD2L2	MADCAM1	MADD	MAEL	MAF	MAF1	MAFB	MAFF	MAFG	MAFG-AS1	MAFK	MAG	MAGEA1	MAGEA10	MAGEA11	MAGEA12	MAGEA4	MAGEA6	MAGEA8	MAGEB1	MAGEB18	MAGEB2	MAGEB3	MAGEB4	MAGEB6	MAGEC1	MAGEC2	MAGEC3	MAGED1	MAGED2	MAGEE1	MAGEE2	MAGEF1	MAGEH1	MAGEL2	MAGI1	MAGI1-IT1	MAGI2	MAGI2-AS2	MAGI2-AS3	MAGI2-IT1	MAGI3	MAGIX	MAGOH2	MAGOHB	MAGT1	MAK	MAK16	MAL	MAL2	MALAT1	MALL	MALRD1	MALSU1	MALT1	MAMDC2	MAMDC2-AS1	MAMDC4	MAML1	MAML2	MAML3	MAMLD1	MAMSTR	MAN1A1	MAN1A2	MAN1B1	MAN1B1-AS1	MAN1C1	MAN2A1	MAN2A2	MAN2B1	MAN2B2	MAN2C1	MANBA	MANBAL	MANEA	MANEAL	MANF	MANSC1	MAOA	MAOB	MAP10	MAP1A	MAP1B	MAP1LC3A	MAP1LC3B	MAP1LC3B2	MAP1LC3C	MAP1S	MAP2	MAP2K1	MAP2K2	MAP2K4	MAP2K5	MAP2K6	MAP2K7	MAP3K1	MAP3K10	MAP3K11	MAP3K12	MAP3K13	MAP3K14	MAP3K14-AS1	MAP3K15	MAP3K19	MAP3K2	MAP3K3	MAP3K4	MAP3K5	MAP3K6	MAP3K7	MAP3K7CL	MAP3K8	MAP3K9	MAP4	MAP4K1	MAP4K2	MAP4K3	MAP4K4	MAP4K5	MAP6	MAP6D1	MAP7	MAP7D1	MAP7D2	MAP7D3	MAP9	MAPK1	MAPK10	MAPK11	MAPK12	MAPK13	MAPK14	MAPK15	MAPK1IP1L	MAPK3	MAPK4	MAPK6	MAPK7	MAPK8	MAPK8IP1	MAPK8IP2	MAPK8IP3	MAPK9	MAPKAP1	MAPKAPK2	MAPKAPK3	MAPKAPK5	MAPKAPK5-AS1	MAPKBP1	MAPRE1	MAPRE2	MAPRE3	MAPT	MAPT-AS1	1-Mar	2-Mar	1-Mar	10-Mar	11-Mar	2-Mar	3-Mar	4-Mar	5-Mar	6-Mar	7-Mar	8-Mar	9-Mar	MARCKS	MARCKSL1	MARCO	MARK1	MARK2	MARK3	MARK4	MARS2	MARVELD1	MARVELD2	MARVELD3	MAS1	MAS1L	MASP1	MASP2	MAST1	MAST2	MAST3	MAST4	MASTL	MAT1A	MAT2A	MAT2B	MATK	MATN1	MATN1-AS1	MATN3	MATN4	MATR3	MAU2	MAVS	MAX	MAZ	MB	MB21D1	MB21D2	MBD1	MBD2	MBD3	MBD3L1	MBD3L2	MBD4	MBD5	MBD6	MBIP	MBL2	MBLAC1	MBLAC2	MBNL1	MBNL1-AS1	MBNL2	MBNL3	MBOAT1	MBOAT2	MBOAT7	MBP	MBTD1	MBTPS1	MBTPS2	MC1R	MC2R	MC3R	MC4R	MC5R	MCAM	MCAT	MCC	MCCC1	MCCC2	MCEE	MCEMP1	MCF2	MCF2L	MCF2L-AS1	MCF2L2	MCFD2	MCHR1	MCHR2	MCHR2-AS1	MCL1	MCM10	MCM2	MCM3	MCM3AP	MCM3AP-AS1	MCM4	MCM5	MCM6	MCM7	MCM8	MCM9	MCMBP	MCMDC2	MCOLN1	MCOLN2	MCOLN3	MCPH1	MCRS1	MCTP1	MCTP2	MCTS1	MCU	MCUR1	MDC1	MDFI	MDFIC	MDGA1	MDGA2	MDH1	MDH1B	MDH2	MDK	MDM1	MDM2	MDM4	MDN1	MDS2	ME1	ME2	ME3	MEA1	MEAF6	MECOM	MECP2	MECR	MED1	MED10	MED11	MED12	MED12L	MED13	MED13L	MED14	MED14OS	MED15	MED15P9	MED16	MED17	MED19	MED20	MED22	MED23	MED24	MED25	MED26	MED27	MED28	MED29	MED30	MED31	MED4	MED6	MED7	MED8	MED9	MEDAG	MEF2A	MEF2BNB	MEF2C	MEF2C-AS1	MEF2D	MEFV	MEG3	MEG9	MEGF10	MEGF11	MEGF6	MEGF8	MEGF9	MEI1	MEIG1	MEIS1	MEIS2	MEIS3	MEIS3P1	MELK	MEN1	MEOX1	MEOX2	MEP1A	MEP1B	MEPCE	MEPE	MERTK	MESDC1	MESDC2	MESP1	MESP2	MEST	MET	METAP1	METAP1D	METAP2	METRN	METRNL	METTL1	METTL10	METTL13	METTL14	METTL15	METTL17	METTL18	METTL20	METTL21A	METTL21B	METTL21C	METTL21EP	METTL22	METTL23	METTL25	METTL2B	METTL3	METTL4	METTL5	METTL6	METTL7A	METTL7B	METTL8	METTL9	MEX3A	MEX3B	MEX3C	MEX3D	MFAP1	MFAP2	MFAP3	MFAP4	MFAP5	MFF	MFGE8	MFHAS1	MFI2	MFI2-AS1	MFN1	MFN2	MFNG	MFSD1	MFSD10	MFSD11	MFSD12	MFSD2A	MFSD3	MFSD4	MFSD5	MFSD6	MFSD6L	MFSD7	MFSD8	MFSD9	MGA	MGAM	MGARP	MGAT1	MGAT2	MGAT3	MGAT4A	MGAT4B	MGAT4C	MGAT5	MGAT5B	MGC10814	MGC12488	MGC12916	MGC15705	MGC15885	MGC16025	MGC16142	MGC16275	MGC20647	MGC24103	MGC27382	MGC2889	MGC32805	MGC34796	MGC34800	MGC39545	MGC39584	MGC40069	MGC4294	MGC45800	MGC45922	MGC4859	MGC50722	MGC57346	MGC70870	MGEA5	MGLL	MGME1	MGMT	MGP	MGRN1	MGST1	MGST2	MGST3	MIA	MIA2	MIA3	MIAT	MIATNB	MIB1	MIB2	MICA	MICAL1	MICAL2	MICAL3	MICALCL	MICALL1	MICALL2	MICB	MICU1	MICU2	MICU3	MID1	MID1IP1	MID2	MIDN	MIEF1	MIEF2	MIEN1	MIER1	MIER2	MIER3	MIF	MIF4GD	MIIP	MILR1	MINA	MINK1	MINOS1	MINOS1P1	MINPP1	MIOS	MIOX	MIP	MIPEP	MIPEPP3	MIPOL1	MIR100HG	MIR10A	MIR124-2HG	MIR1244-3	MIR133A1HG	MIR142	MIR143HG	MIR146A	MIR17HG	MIR194-2	MIR205	MIR205HG	MIR210HG	MIR302B	MIR31HG	MIR34A	MIR3663HG	MIR3682	MIR3916	MIR4296	MIR4313	MIR4435-1HG	MIR4500HG	MIR4755	MIR5188	MIR622	MIR646HG	MIR663AHG	MIR670HG	MIR7-3HG	MIRLET7BHG	MIRLET7D	MIRLET7DHG	MIS12	MIS18A	MIS18BP1	MISP	MITD1	MITF	MIXL1	MKI67	MKKS	MKL1	MKL2	MKLN1	MKNK1	MKNK1-AS1	MKNK2	MKRN1	MKRN2	MKRN3	MKRN7P	MKS1	MKX	MLANA	MLC1	MLEC	MLF1	MLF2	MLH1	MLH3	MLIP	MLK7-AS1	MLKL	MLLT1	MLLT10	MLLT11	MLLT3	MLLT4	MLLT4-AS1	MLLT6	MLN	MLNR	MLPH	MLST8	MLX	MLXIP	MLXIPL	MLYCD	MMAA	MMAB	MMACHC	MMADHC	MMD	MMD2	MME	MMEL1	MMGT1	MMP1	MMP10	MMP11	MMP12	MMP13	MMP14	MMP15	MMP16	MMP17	MMP19	MMP2	MMP20	MMP21	MMP24	MMP24-AS1	MMP25	MMP26	MMP27	MMP28	MMP3	MMP7	MMP8	MMP9	MMRN1	MMRN2	MMS19	MN1	MNAT1	MND1	MNDA	MNS1	MNT	MNX1	MNX1-AS1	MOAP1	MOB1A	MOB1B	MOB2	MOB3A	MOB3B	MOB3C	MOB4	MOBP	MOCOS	MOCS1	MOCS2	MOCS3	MOG	MOGAT1	MOGAT2	MOGAT3	MOGS	MOK	MON1A	MON1B	MON2	MOP-1	MORC1	MORC2	MORC2-AS1	MORC3	MORC4	MORF4L1	MORF4L2	MORF4L2-AS1	MORN1	MORN2	MORN3	MORN4	MORN5	MOS	MOSPD1	MOSPD2	MOSPD3	MOV10	MOV10L1	MOXD1	MPC1	MPC2	MPDU1	MPDZ	MPEG1	MPG	MPHOSPH10	MPHOSPH6	MPHOSPH8	MPHOSPH9	MPI	MPL	MPLKIP	MPND	MPO	MPP1	MPP2	MPP3	MPP4	MPP5	MPP6	MPP7	MPPE1	MPPED1	MPPED2	MPRIP	MPST	MPV17	MPV17L	MPV17L2	MPZ	MPZL1	MPZL2	MPZL3	MR1	MRAP	MRAP2	MRAS	MRC1	MRC2	MRE11A	MREG	MRFAP1	MRFAP1L1	MRGBP	MRGPRF	MRGPRG-AS1	MRGPRX1	MRGPRX2	MRGPRX3	MRGPRX4	MRI1	MRM1	MRO	MROH1	MROH2A	MROH2B	MROH6	MROH7	MROH8	MROH9	MRPL1	MRPL10	MRPL11	MRPL12	MRPL13	MRPL14	MRPL15	MRPL16	MRPL17	MRPL18	MRPL19	MRPL2	MRPL20	MRPL21	MRPL22	MRPL23	MRPL24	MRPL27	MRPL28	MRPL3	MRPL30	MRPL32	MRPL33	MRPL34	MRPL35	MRPL36	MRPL37	MRPL38	MRPL39	MRPL4	MRPL40	MRPL41	MRPL42	MRPL43	MRPL44	MRPL45	MRPL45P2	MRPL46	MRPL47	MRPL48	MRPL49	MRPL50	MRPL51	MRPL52	MRPL54	MRPL55	MRPL57	MRPL9	MRPS10	MRPS11	MRPS12	MRPS14	MRPS15	MRPS16	MRPS17	MRPS18A	MRPS18B	MRPS18C	MRPS2	MRPS21	MRPS22	MRPS23	MRPS25	MRPS26	MRPS27	MRPS28	MRPS30	MRPS31	MRPS33	MRPS34	MRPS35	MRPS36	MRPS5	MRPS6	MRPS7	MRPS9	MRRF	MRS2	MRTO4	MRVI1	MRVI1-AS1	MS4A1	MS4A12	MS4A14	MS4A15	MS4A2	MS4A3	MS4A4A	MS4A5	MS4A6A	MS4A6E	MS4A7	MS4A8	MSANTD1	MSANTD2	MSANTD3	MSANTD4	MSC	MSH2	MSH3	MSH4	MSH6	MSI1	MSI2	MSL1	MSL2	MSL3	MSLN	MSMB	MSMO1	MSN	MSR1	MSRA	MSRB1	MSRB2	MSRB3	MSS51	MST1	MST1L	MST1R	MST4	MSTN	MSTO1	MSX1	MSX2	MT1E	MT1F	MT1G	MT1H	MT1HL1	MT1M	MT1X	MT2A	MT3	MT4	MTA1	MTA2	MTA3	MTAP	MTBP	MTCH1	MTCH2	MTCL1	MTCP1	MTDH	MTERF1	MTERF2	MTERF3	MTERF4	MTF1	MTF2	MTFMT	MTFP1	MTFR1	MTFR1L	MTFR2	MTG1	MTG2	MTHFD1	MTHFD1L	MTHFD2	MTHFD2L	MTHFR	MTHFSD	MTIF2	MTIF3	MTL5	MTM1	MTMR1	MTMR10	MTMR11	MTMR12	MTMR14	MTMR2	MTMR3	MTMR4	MTMR6	MTMR7	MTMR9	MTMR9LP	MTNR1A	MTNR1B	MTO1	MTOR	MTPAP	MTPN	MTR	MTRF1	MTRF1L	MTRR	MTSS1	MTSS1L	MTTP	MTURN	MTUS1	MTUS2	MTUS2-AS1	MTX1	MTX2	MTX3	MUC1	MUC12	MUC13	MUC15	MUC16	MUC17	MUC19	MUC2	MUC20	MUC3	MUC3B	MUC4	MUC5AC	MUC5B	MUC6	MUC7	MUC8	MUCL1	MUL1	MUM1	MUM1L1	MURC	MUS81	MUSK	MUT	MUTYH	MVB12A	MVB12B	MVD	MVK	MVP	MX1	MX2	MXD1	MXD3	MXI1	MXRA5	MXRA7	MXRA8	MYADM	MYADML2	MYB	MYBBP1A	MYBL1	MYBL2	MYBPC1	MYBPC2	MYBPC3	MYBPH	MYC	MYCBP2	MYCBPAP	MYCL	MYCN	MYCNOS	MYCT1	MYD88	MYEF2	MYEOV	MYEOV2	MYF5	MYF6	MYH1	MYH10	MYH11	MYH13	MYH14	MYH15	MYH16	MYH2	MYH3	MYH4	MYH6	MYH7	MYH7B	MYH8	MYH9	MYL1	MYL10	MYL12A	MYL12B	MYL2	MYL3	MYL4	MYL5	MYL6	MYL6B	MYL7	MYL9	MYLIP	MYLK	MYLK-AS1	MYLK2	MYLK3	MYLK4	MYLPF	MYNN	MYO10	MYO15A	MYO15B	MYO16	MYO18B	MYO19	MYO1A	MYO1B	MYO1C	MYO1D	MYO1E	MYO1F	MYO1G	MYO1H	MYO3A	MYO3B	MYO5A	MYO5B	MYO5C	MYO6	MYO7A	MYO7B	MYO9A	MYO9B	MYOC	MYOCD	MYOD1	MYOF	MYOG	MYOM1	MYOM2	MYOM3	MYOT	MYOZ1	MYOZ2	MYOZ3	MYPN	MYPOP	MYRF	MYRFL	MYRIP	MYSM1	MYT1	MYT1L	MYZAP	MZB1	MZF1	MZT1	MZT2B	N4BP1	N4BP2	N4BP2L1	N4BP2L2	N4BP2L2-IT2	N4BP3	N6AMT1	N6AMT2	NAA10	NAA11	NAA15	NAA16	NAA20	NAA25	NAA30	NAA35	NAA38	NAA40	NAA50	NAA60	NAAA	NAALAD2	NAALADL1	NAALADL2	NAALADL2-AS3	NAB1	NAB2	NABP1	NABP2	NACA	NACA2	NACAD	NACAP1	NACC1	NACC2	NADK	NADK2	NADK2-AS1	NADSYN1	NAE1	NAF1	NAG18	NAGA	NAGK	NAGLU	NAGPA	NAGS	NAIF1	NAIP	NALCN	NALCN-AS1	NAMPT	NANOG	NANOS1	NANOS2	NANOS3	NANP	NANS	NAP1L1	NAP1L2	NAP1L3	NAP1L4	NAP1L5	NAPA	NAPA-AS1	NAPB	NAPEPLD	NAPG	NAPRT	NAPSA	NAPSB	NARF	NARFL	NARS	NARS2	NASP	NAT1	NAT10	NAT14	NAT16	NAT2	NAT6	NAT8B	NAT8L	NAT9	NATD1	NAV1	NAV2	NAV2-AS2	NAV2-AS4	NAV2-AS5	NAV2-IT1	NAV3	NBAS	NBEA	NBEAL1	NBEAL2	NBEAP1	NBL1	NBN	NBPF1	NBPF20	NBPF3	NBPF4	NBPF8	NBR1	NBR2	NCALD	NCAM1	NCAM2	NCAN	NCAPD2	NCAPD3	NCAPG	NCAPG2	NCAPH	NCAPH2	NCBP1	NCBP2	NCBP2-AS2	NCDN	NCEH1	NCF1	NCF2	NCF4	NCK1	NCK1-AS1	NCK2	NCKAP1	NCKAP1L	NCKAP5	NCKAP5L	NCKIPSD	NCL	NCLN	NCOA1	NCOA2	NCOA3	NCOA4	NCOA5	NCOA6	NCOA7	NCOR1	NCOR2	NCR1	NCR2	NCR3	NCS1	NCSTN	ND2	ND4	ND6	NDC1	NDC80	NDE1	NDEL1	NDFIP1	NDFIP2	NDN	NDNF	NDNL2	NDOR1	NDP	NDRG1	NDRG2	NDRG3	NDRG4	NDST1	NDST2	NDST3	NDST4	NDUFA1	NDUFA10	NDUFA11	NDUFA12	NDUFA13	NDUFA2	NDUFA3	NDUFA4	NDUFA4L2	NDUFA5	NDUFA6	NDUFA7	NDUFA8	NDUFA9	NDUFAB1	NDUFAF1	NDUFAF2	NDUFAF3	NDUFAF4	NDUFAF5	NDUFAF7	NDUFB1	NDUFB10	NDUFB11	NDUFB2	NDUFB2-AS1	NDUFB3	NDUFB4	NDUFB5	NDUFB6	NDUFB7	NDUFB8	NDUFB9	NDUFC1	NDUFS1	NDUFS2	NDUFS3	NDUFS4	NDUFS6	NDUFS7	NDUFV1	NDUFV2	NDUFV2-AS1	NDUFV3	NEB	NEBL	NEBL-AS1	NECAB1	NECAB2	NECAB3	NECAP1	NECAP2	NEDD1	NEDD4	NEDD4L	NEDD8	NEDD9	NEFH	NEFL	NEFM	NEGR1	NEGR1-IT1	NEIL2	NEIL3	NEK1	NEK10	NEK11	NEK2	NEK3	NEK4	NEK5	NEK6	NEK7	NEK8	NEK9	NELFB	NELFCD	NELL1	NELL2	NEMF	NENF	NEO1	NES	NET1	NETO1	NETO2	NEU1	NEU2	NEU3	NEU4	NEURL1	NEURL1B	NEURL2	NEURL3	NEURL4	NEUROD1	NEUROD2	NEUROD4	NEUROD6	NEUROG1	NEUROG2	NEUROG3	NEXN	NEXN-AS1	NF1	NF2	NFAM1	NFASC	NFAT5	NFATC1	NFATC2	NFATC2IP	NFATC3	NFATC4	NFE2	NFE2L1	NFE2L2	NFE2L3	NFE4	NFIA	NFIA-AS2	NFIB	NFIC	NFIL3	NFIX	NFKB1	NFKB2	NFKBIA	NFKBIB	NFKBID	NFKBIE	NFKBIL1	NFKBIZ	NFRKB	NFS1	NFU1	NFX1	NFXL1	NFYA	NFYB	NFYC	NFYC-AS1	NGB	NGDN	NGEF	NGF	NGFR	NGFRAP1	NGLY1	NGRN	NHEG1	NHLH1	NHLH2	NHLRC2	NHLRC3	NHLRC4	NHP2	NHP2L1	NHS	NHSL1	NHSL2	NICN1	NID1	NID2	NIF3L1	NIFK	NIFK-AS1	NIM1K	NIN	NINJ1	NINJ2	NINL	NIP7	NIPA1	NIPA2	NIPAL2	NIPAL3	NIPAL4	NIPBL	NIPSNAP1	NIPSNAP3A	NIPSNAP3B	NISCH	NIT1	NIT2	NKAIN1	NKAIN2	NKAIN3	NKAIN4	NKAP	NKAPL	NKAPP1	NKD1	NKD2	NKG7	NKIRAS1	NKIRAS2	NKPD1	NKRF	NKTR	NKX1-1	NKX2-1	NKX2-1-AS1	NKX2-2	NKX2-3	NKX2-5	NKX2-8	NKX3-1	NKX3-2	NKX6-1	NKX6-2	NKX6-3	NLE1	NLGN1	NLGN2	NLGN3	NLGN4X	NLGN4Y	NLK	NLN	NLRC3	NLRC4	NLRC5	NLRP1	NLRP10	NLRP11	NLRP12	NLRP13	NLRP14	NLRP2	NLRP3	NLRP4	NLRP5	NLRP6	NLRP7	NLRP8	NLRP9	NLRX1	NMB	NMBR	NMD3	NME1	NME3	NME4	NME5	NME6	NME7	NME8	NME9	NMI	NMNAT1	NMNAT2	NMNAT3	NMRAL1	NMRK1	NMRK2	NMT1	NMT2	NMU	NMUR1	NMUR2	NNAT	NNMT	NNT	NNT-AS1	NOA1	NOB1	NOBOX	NOC2L	NOC3L	NOC4L	NOD1	NOD2	NODAL	NOG	NOL10	NOL11	NOL12	NOL3	NOL4	NOL4L	NOL6	NOL7	NOL8	NOL9	NOLC1	NOM1	NOMO3	NONO	NOP10	NOP14	NOP14-AS1	NOP16	NOP2	NOP58	NOP9	NOS1	NOS1AP	NOS2	NOS3	NOSIP	NOSTRIN	NOTCH1	NOTCH2	NOTCH2NL	NOTCH3	NOTCH4	NOTUM	NOV	NOVA1	NOVA2	NOX1	NOX3	NOX4	NOX5	NOXA1	NOXO1	NOXRED1	NPAP1	NPAS1	NPAS2	NPAS3	NPAS4	NPAT	NPB	NPBWR1	NPBWR2	NPC1	NPC1L1	NPC2	NPCDR1	NPDC1	NPEPL1	NPEPPS	NPFF	NPFFR1	NPFFR2	NPHP1	NPHP3	NPHP3-AS1	NPHP4	NPHS1	NPHS2	NPIPA1	NPIPB15	NPL	NPLOC4	NPM1	NPM2	NPM3	NPNT	NPPA	NPPB	NPPC	NPR1	NPR2	NPR3	NPRL2	NPRL3	NPSA	NPSR1-AS1	NPTN	NPTN-IT1	NPTX1	NPTX2	NPTXR	NPVF	NPW	NPY	NPY1R	NPY2R	NPY5R	NPY6R	NQO1	NQO2	NR0B1	NR0B2	NR1D2	NR1H2	NR1H3	NR1H4	NR1I2	NR1I3	NR2C1	NR2C2	NR2C2AP	NR2E1	NR2E3	NR2F1	NR2F1-AS1	NR2F2	NR2F2-AS1	NR2F6	NR3C1	NR3C2	NR4A1	NR4A2	NR4A3	NR5A1	NR5A2	NR6A1	NRAP	NRARP	NRAS	NRBF2	NRBP1	NRCAM	NRD1	NRDE2	NREP	NRF1	NRG1	NRG1-IT1	NRG2	NRG3	NRG4	NRGN	NRIP1	NRIP2	NRIP3	NRK	NRL	NRM	NRN1	NRP1	NRP2	NRROS	NRSN1	NRSN2	NRTN	NRXN1	NRXN2	NRXN3	NS3BP	NSA2	NSAP11	NSD1	NSDHL	NSF	NSFL1C	NSG1	NSL1	NSMAF	NSMCE1	NSMCE2	NSMCE4A	NSMF	NSRP1	NSUN2	NSUN3	NSUN4	NSUN5	NSUN5P1	NSUN6	NSUN7	NT5C	NT5C1A	NT5C2	NT5C3A	NT5C3B	NT5DC1	NT5DC2	NT5DC3	NT5DC4	NT5E	NT5M	NTAN1	NTF3	NTHL1	NTM	NTMT1	NTN1	NTN3	NTN4	NTN5	NTNG1	NTNG2	NTPCR	NTRK1	NTRK2	NTRK3	NTRK3-AS1	NTS	NTSR1	NTSR2	NUAK1	NUB1	NUBP1	NUBP2	NUBPL	NUCB1	NUCB2	NUCKS1	NUDC	NUDCD1	NUDCD2	NUDCD3	NUDT1	NUDT10	NUDT11	NUDT12	NUDT13	NUDT14	NUDT15	NUDT16	NUDT16L1	NUDT16P1	NUDT17	NUDT18	NUDT19	NUDT2	NUDT21	NUDT22	NUDT3	NUDT4	NUDT5	NUDT6	NUDT7	NUDT9	NUDT9P1	NUF2	NUFIP1	NUFIP2	NUMA1	NUMB	NUMBL	NUP107	NUP133	NUP153	NUP155	NUP160	NUP188	NUP205	NUP210	NUP210L	NUP210P1	NUP214	NUP35	NUP37	NUP43	NUP50	NUP50-AS1	NUP54	NUP62	NUP62CL	NUP85	NUP88	NUP93	NUP98	NUPL1	NUPL2	NUPR1	NUS1	NUS1P3	NUSAP1	NUTM1	NUTM2A-AS1	NUTM2B	NVL	NWD2	NXF1	NXF3	NXF5	NXN	NXNL1	NXNL2	NXPE1	NXPE3	NXPE4	NXPH1	NXPH2	NXPH3	NXPH4	NXT1	NXT2	NYAP1	NYAP2	NYNRIN	NYX	Ndufaf4	OAF	OARD1	OAS1	OAS2	OAS3	OASL	OAT	OAZ1	OAZ2	OAZ3	OBFC1	OBP2A	OBP2B	OBSCN	OBSL1	OCA2	OCEL1	OCIAD1	OCIAD2	OCLM	OCLN	OCM2	OCR1	OCRL	ODAM	ODC1	ODF1	ODF2	ODF2L	ODF3	ODF3B	ODF3L1	ODF3L2	ODF4	OFCC1	OFD1	OGDH	OGDHL	OGFOD1	OGFOD2	OGFOD3	OGFR	OGFRL1	OGFRP1	OGG1	OGN	OGT	OIP5	OIP5-AS1	OIT3	OK/SW-CL.36	OK/SW-CL.58	OLA1	OLAH	OLFM1	OLFM2	OLFM3	OLFM4	OLFML1	OLFML2A	OLFML2B	OLFML3	OLIG1	OLIG2	OLIG3	OLR1	OMA1	OMD	OMP	ONECUT1	ONECUT2	ONECUT3	OOEP	OOSP2	OPA1	OPA3	OPALIN	OPCML	OPHN1	OPLAH	OPN1SW	OPN3	OPN4	OPN5	OPRD1	OPRK1	OPRL1	OPRM1	OPTC	OPTN	OR10A3	OR10A4	OR10A5	OR10C1	OR10D1P	OR10D3	OR10H1	OR10H2	OR10H3	OR10J1	OR11A1	OR12D2	OR12D3	OR13C4	OR14J1	OR1A1	OR1A2	OR1C1	OR1D2	OR1D5	OR1E1	OR1F1	OR1F2P	OR1G1	OR1I1	OR1J2	OR1J4	OR1Q1	OR2A4	OR2B2	OR2B3	OR2B6	OR2C1	OR2C3	OR2F1	OR2F2	OR2H1	OR2H2	OR2J2	OR2J3	OR2K2	OR2L13	OR2L1P	OR2L2	OR2M4	OR2S2	OR2W1	OR3A1	OR3A2	OR3A3	OR4C1P	OR4D1	OR4D2	OR51B2	OR51B4	OR51B5	OR51B6	OR51E1	OR51E2	OR51I1	OR51I2	OR51M1	OR52A1	OR52D1	OR52K3P	OR5AK4P	OR5E1P	OR5H1	OR5I1	OR5J2	OR5K1	OR5L2	OR5P2	OR5P3	OR5V1	OR6A2	OR6B1	OR6W1P	OR7A10	OR7A17	OR7A5	OR7C1	OR7C2	OR7D2	OR7E104P	OR7E12P	OR7E14P	OR7E156P	OR7E19P	OR7E24	OR7E2P	OR7E37P	OR7E47P	OR8B2	OR8B8	OR8D1	OR8D2	OR8G1	OR8G2	OR9A1P	ORAI1	ORAI2	ORAI3	ORAOV1	ORC1	ORC2	ORC3	ORC4	ORC5	ORC6	ORF1	ORM1	ORMDL1	ORMDL2	ORMDL3	OS9	OSBP	OSBP2	OSBPL10	OSBPL11	OSBPL1A	OSBPL2	OSBPL3	OSBPL5	OSBPL6	OSBPL7	OSBPL8	OSBPL9	OSCAR	OSCP1	OSER1	OSER1-AS1	OSGEP	OSGEPL1	OSGIN1	OSGIN2	OSM	OSMR	OSR1	OSR2	OST4	OSTC	OSTCP1	OSTF1	OSTM1	OSTM1-AS1	OTC	OTOF	OTOGL	OTOP2	OTOR	OTOS	OTP	OTUB2	OTUD1	OTUD3	OTUD4	OTUD5	OTUD6B	OTUD6B-AS1	OTUD7A	OTUD7B	OTULIN	OTX1	OTX2	OTX2-AS1	OVCH1-AS1	OVGP1	OVOL1	OVOL1-AS1	OVOL2	OVOL3	OXA1L	OXCT1	OXCT2	OXER1	OXGR1	OXLD1	OXNAD1	OXR1	OXSM	OXSR1	OXT	OXTR	P2RX1	P2RX2	P2RX3	P2RX4	P2RX5	P2RX6	P2RX7	P2RY1	P2RY10	P2RY12	P2RY13	P2RY14	P2RY2	P2RY4	P2RY6	P2RY8	P4HA1	P4HA3	P4HB	P4HTM	PA2G4	PAAF1	PABPC1	PABPC1L	PABPC3	PABPC4L	PABPC5	PABPN1	PACRG	PACRG-AS1	PACRGL	PACS1	PACS2	PACSIN1	PACSIN2	PACSIN3	PADI1	PADI2	PADI3	PADI4	PAEP	PAF1	PAFAH1B1	PAFAH1B2	PAFAH1B3	PAFAH2	PAG1	PAGE1	PAGE4	PAGE5	PAGR1	PAICS	PAIP1	PAIP2	PAIP2B	PAK1	PAK1IP1	PAK2	PAK3	PAK4	PAK6	PAK7	PALB2	PALD1	PALLD	PALM	PALM2	PALM3	PALMD	PAM	PAM16	PAMR1	PAN2	PAN3	PAN3-AS1	PANK1	PANK2	PANK3	PANK4	PANX1	PANX2	PANX3	PAOX	PAPD4	PAPD5	PAPD7	PAPLN	PAPOLA	PAPOLB	PAPOLG	PAPPA	PAPPA2	PAPSS1	PAPSS2	PAQR3	PAQR4	PAQR5	PAQR6	PAQR7	PAQR8	PAQR9	PARD3	PARD3-AS1	PARD3B	PARD6A	PARD6B	PARD6G	PARD6G-AS1	PARG	PARK2	PARK7	PARL	PARM1	PARN	PARP1	PARP10	PARP11	PARP12	PARP14	PARP15	PARP16	PARP2	PARP3	PARP4	PARP6	PARP8	PARP9	PARPBP	PARS2	PART1	PARVA	PARVB	PARVG	PASD1	PASK	PATE1	PATE2	PATL1	PATL2	PATZ1	PAWR	PAX1	PAX2	PAX3	PAX4	PAX5	PAX6	PAX7	PAX8	PAX8-AS1	PAX9	PAXBP1	PAXBP1-AS1	PAXIP1	PAXIP1-AS1	PAXIP1OS	PBDC1	PBK	PBLD	PBOV1	PBRM1	PBX1	PBX2	PBX3	PBX4	PBXIP1	PC	PCA3	PCAT18	PCAT19	PCAT4	PCAT6	PCBD1	PCBD2	PCBP1	PCBP1-AS1	PCBP2	PCBP3	PCBP4	PCCA	PCCB	PCDH1	PCDH10	PCDH11X	PCDH12	PCDH15	PCDH17	PCDH18	PCDH19	PCDH7	PCDH8	PCDH9	PCDHA10	PCDHA2	PCDHA5	PCDHA9	PCDHAC1	PCDHAC2	PCDHB1	PCDHB11	PCDHB12	PCDHB13	PCDHB14	PCDHB15	PCDHB16	PCDHB17	PCDHB18	PCDHB2	PCDHB3	PCDHB4	PCDHB5	PCDHB6	PCDHB7	PCDHB8	PCDHB9	PCDHGA1	PCDHGA10	PCDHGA3	PCDHGA4	PCDHGA8	PCDHGA9	PCDHGB5	PCDHGB6	PCDHGB7	PCDHGB8P	PCDHGC3	PCDHGC4	PCDHGC5	PCDP1	PCED1A	PCED1B	PCED1B-AS1	PCF11	PCGEM1	PCGF1	PCGF2	PCGF3	PCGF5	PCGF6	PCID2	PCIF1	PCK1	PCK2	PCLO	PCM1	PCMT1	PCMTD1	PCMTD2	PCNA	PCNP	PCNT	PCNX	PCNXL2	PCNXL3	PCNXL4	PCOLCE	PCOLCE-AS1	PCOLCE2	PCP2	PCP4	PCP4L1	PCSK1	PCSK1N	PCSK2	PCSK4	PCSK5	PCSK6	PCSK7	PCSK9	PCTP	PCYOX1	PCYOX1L	PCYT1A	PCYT1B	PCYT2	PDAP1	PDC	PDCD1	PDCD10	PDCD11	PDCD1LG2	PDCD2	PDCD2L	PDCD4	PDCD4-AS1	PDCD5	PDCD6	PDCD6IP	PDCD7	PDCL	PDCL2	PDDC1	PDE10A	PDE11A	PDE12	PDE1A	PDE1B	PDE1C	PDE2A	PDE3A	PDE3B	PDE4A	PDE4B	PDE4D	PDE4DIP	PDE5A	PDE6A	PDE6B	PDE6C	PDE6D	PDE6G	PDE6H	PDE7A	PDE7B	PDE8A	PDE8B	PDE9A	PDGFA	PDGFB	PDGFC	PDGFD	PDGFRA	PDGFRB	PDGFRL	PDHA1	PDHA2	PDHB	PDHX	PDIA2	PDIA3	PDIA4	PDIA6	PDIK1L	PDILT	PDK1	PDK2	PDK3	PDK4	PDLIM1	PDLIM2	PDLIM3	PDLIM4	PDLIM5	PDLIM7	PDP1	PDP2	PDPK1	PDPN	PDPR	PDRG1	PDS5A	PDS5B	PDSS1	PDSS2	PDX1	PDXDC1	PDXK	PDYN	PDZD11	PDZD2	PDZD3	PDZD4	PDZD7	PDZD8	PDZD9	PDZK1	PDZK1IP1	PDZRN3	PDZRN3-AS1	PDZRN4	PEA15	PEAK1	PEAR1	PEBP1	PEBP4	PECAM1	PECR	PEF1	PEG10	PEG3	PEG3-AS1	PELI1	PELI2	PELI3	PELO	PELP1	PEMT	PENK	PEPD	PER2	PER3	PER4	PERM1	PERP	PES1	PET100	PET112	PET117	PEX1	PEX10	PEX11A	PEX11B	PEX11G	PEX12	PEX13	PEX14	PEX16	PEX19	PEX2	PEX26	PEX3	PEX5	PEX5L	PEX6	PEX7	PF4	PF4V1	PFAS	PFDN1	PFDN2	PFDN4	PFDN5	PFKFB1	PFKFB2	PFKFB3	PFKFB4	PFKL	PFKM	PFKP	PFN1	PFN2	PFN4	PGAM1	PGAM2	PGAM5	PGAP1	PGAP2	PGAP3	PGBD1	PGBD2	PGBD4	PGBD5	PGC	PGD	PGF	PGGT1B	PGK1	PGK2	PGLS	PGLYRP1	PGLYRP2	PGLYRP3	PGLYRP4	PGM1	PGM2	PGM2L1	PGM3	PGM5	PGM5-AS1	PGP	PGPEP1	PGR	PGRMC1	PGRMC2	PGS1	PHACTR1	PHACTR2	PHACTR3	PHACTR4	PHAX	PHB	PHB2	PHC1	PHC2	PHC3	PHEX	PHEX-AS1	PHF1	PHF10	PHF11	PHF12	PHF13	PHF14	PHF19	PHF2	PHF20	PHF20L1	PHF21A	PHF21B	PHF23	PHF2P1	PHF3	PHF5A	PHF6	PHF7	PHF8	PHGDH	PHGR1	PHIP	PHKA1	PHKA2	PHKB	PHKG1	PHKG2	PHLDA1	PHLDA2	PHLDA3	PHLDB1	PHLDB2	PHLDB3	PHLPP1	PHLPP2	PHOSPHO1	PHOSPHO2	PHOX2A	PHOX2B	PHPT1	PHRF1	PHTF1	PHTF2	PHYH	PHYHD1	PHYHIP	PHYHIPL	PHYKPL	PI15	PI16	PI3	PI4K2A	PI4KA	PI4KB	PIANP	PIAS1	PIAS2	PIAS3	PIAS4	PIBF1	PICALM	PICK1	PID1	PIDD1	PIEZO1	PIEZO2	PIF1	PIFO	PIGA	PIGB	PIGC	PIGF	PIGG	PIGH	PIGK	PIGL	PIGM	PIGN	PIGO	PIGP	PIGQ	PIGR	PIGS	PIGT	PIGU	PIGV	PIGW	PIGX	PIGZ	PIH1D1	PIH1D2	PIH1D3	PIH2	PIK3AP1	PIK3C2A	PIK3C2B	PIK3C2G	PIK3C3	PIK3CA	PIK3CB	PIK3CD	PIK3CG	PIK3IP1	PIK3R1	PIK3R2	PIK3R3	PIK3R4	PIK3R5	PIK3R6	PIKFYVE	PILRA	PIM1	PIM2	PIM3	PIN1	PIN1P1	PIN4	PINK1	PINK1-AS	PINLYP	PINX1	PIP	PIP4K2A	PIP4K2B	PIP4K2C	PIP5K1A	PIP5K1B	PIP5K1C	PIP5KL1	PIPOX	PIR	PIRT	PITHD1	PITPNA	PITPNA-AS1	PITPNB	PITPNC1	PITPNM1	PITPNM2	PITPNM3	PITRM1	PITRM1-AS1	PITX1	PITX2	PITX3	PIWIL1	PIWIL2	PIWIL4	PJA1	PJA2	PKD1L1	PKD1L2	PKD1P1	PKD2	PKD2L1	PKD2L2	PKDCC	PKDREJ	PKHD1	PKHD1L1	PKI55	PKIA	PKIB	PKIG	PKLR	PKM	PKMYT1	PKN1	PKN2	PKN3	PKNOX1	PKNOX2	PKP1	PKP2	PKP3	PKP4	PLA1A	PLA2G12A	PLA2G12B	PLA2G15	PLA2G16	PLA2G1B	PLA2G2A	PLA2G2D	PLA2G2E	PLA2G2F	PLA2G3	PLA2G4A	PLA2G4C	PLA2G4D	PLA2G4F	PLA2G5	PLA2G6	PLA2G7	PLA2R1	PLAA	PLAC1	PLAC4	PLAC8	PLAC8L1	PLAC9	PLAG1	PLAGL1	PLAGL2	PLAT	PLAU	PLAUR	PLB1	PLBD1	PLBD2	PLCB1	PLCB2	PLCB3	PLCB4	PLCD1	PLCD3	PLCD4	PLCE1	PLCG1	PLCG1-AS1	PLCG2	PLCH1	PLCH1-AS1	PLCH2	PLCL1	PLCL2	PLCXD1	PLCXD2	PLCXD3	PLCZ1	PLD1	PLD2	PLD3	PLD4	PLD5	PLD6	PLEC	PLEK	PLEK2	PLEKHA1	PLEKHA2	PLEKHA3	PLEKHA4	PLEKHA5	PLEKHA6	PLEKHA7	PLEKHA8	PLEKHA8P1	PLEKHB1	PLEKHB2	PLEKHF1	PLEKHF2	PLEKHG1	PLEKHG2	PLEKHG3	PLEKHG4	PLEKHG4B	PLEKHG5	PLEKHG6	PLEKHH1	PLEKHH2	PLEKHH3	PLEKHM1	PLEKHM2	PLEKHM3	PLEKHN1	PLEKHO1	PLEKHO2	PLEKHS1	PLG	PLGLB2	PLGRKT	PLIN1	PLIN2	PLIN3	PLIN4	PLIN5	PLK1	PLK2	PLK3	PLK4	PLK5	PLLP	PLN	PLOD1	PLOD2	PLOD3	PLP1	PLP2	PLRG1	PLS1	PLS3	PLSCR1	PLSCR2	PLSCR4	PLTP	PLVAP	PLXDC1	PLXDC2	PLXNA1	PLXNA2	PLXNA3	PLXNA4	PLXNB1	PLXNB2	PLXNB3	PLXNC1	PLXND1	PM20D1	PM20D2	PMAIP1	PMCH	PMCHL1	PMCHL2	PMEL	PMEPA1	PMF1	PMFBP1	PML	PMM1	PMM2	PMP2	PMP22	PMPCA	PMPCB	PMS1	PMS2L2	PMS2P1	PMS2P3	PMS2P4	PMS2P5	PMS2P8	PMVK	PNCK	PNISR	PNKD	PNKP	PNLDC1	PNLIP	PNLIPRP1	PNLIPRP2	PNLIPRP3	PNMA1	PNMA2	PNMA3	PNMA6A	PNMAL1	PNMAL2	PNMT	PNN	PNO1	PNOC	PNP	PNPLA1	PNPLA2	PNPLA3	PNPLA4	PNPLA5	PNPLA6	PNPLA7	PNPLA8	PNPO	PNPT1	PNRC1	PNRC2	POC1A	POC1B	POC5	PODN	PODNL1	PODXL	PODXL2	POF1B	POFUT1	POFUT2	POGK	POGLUT1	POGZ	POLA1	POLA2	POLB	POLD1	POLD2	POLD3	POLD4	POLDIP2	POLDIP3	POLE	POLE2	POLE3	POLE4	POLG	POLG2	POLH	POLI	POLK	POLL	POLM	POLN	POLQ	POLR1A	POLR1B	POLR1C	POLR1D	POLR1E	POLR2A	POLR2B	POLR2C	POLR2D	POLR2E	POLR2F	POLR2G	POLR2H	POLR2I	POLR2J	POLR2J2	POLR2J4	POLR2K	POLR2L	POLR3A	POLR3B	POLR3C	POLR3D	POLR3E	POLR3F	POLR3G	POLR3GL	POLR3H	POLR3K	POLRMT	POM121	POM121C	POM121L10P	POM121L12	POM121L2	POM121L8P	POM121L9P	POMC	POMGNT1	POMGNT2	POMK	POMP	POMT1	POMT2	POMZP3	PON1	PON2	PON3	POP1	POP4	POP5	POP7	POPDC2	POPDC3	POR	PORCN	POSTN	POT1	POTEKP	POTEM	POU1F1	POU2F1	POU2F2	POU2F3	POU3F1	POU3F2	POU3F3	POU3F4	POU4F1	POU4F2	POU4F3	POU5F1B	POU5F1P3	POU5F1P4	POU5F2	POU6F1	POU6F2	POU6F2-AS2	PP12613	PP12708	PP12719	PP13	PP13439	PP14571	PP2672	PP2D1	PP7080	PPA1	PPA2	PPAP2A	PPAP2B	PPAP2C	PPAPDC1A	PPAPDC1B	PPAPDC2	PPAPDC3	PPARA	PPARD	PPARG	PPARGC1A	PPARGC1B	PPAT	PPBP	PPBPP2	PPCDC	PPCS	PPDPF	PPEF1	PPEF2	PPFIA1	PPFIA2	PPFIA3	PPFIA4	PPFIBP1	PPFIBP2	PPHLN1	PPIA	PPIB	PPIC	PPID	PPIE	PPIEL	PPIF	PPIG	PPIH	PPIL1	PPIL2	PPIL3	PPIL4	PPIL6	PPIP5K1	PPIP5K2	PPL	PPM1A	PPM1B	PPM1D	PPM1E	PPM1F	PPM1G	PPM1H	PPM1J	PPM1K	PPM1L	PPM1M	PPM1N	PPME1	PPOX	PPP1CA	PPP1CB	PPP1CC	PPP1R10	PPP1R11	PPP1R12A	PPP1R12B	PPP1R12C	PPP1R13B	PPP1R13L	PPP1R14A	PPP1R14B	PPP1R14C	PPP1R14D	PPP1R15A	PPP1R15B	PPP1R16A	PPP1R16B	PPP1R17	PPP1R18	PPP1R1A	PPP1R1B	PPP1R1C	PPP1R2	PPP1R21	PPP1R26	PPP1R26-AS1	PPP1R27	PPP1R2P9	PPP1R32	PPP1R35	PPP1R36	PPP1R37	PPP1R3A	PPP1R3B	PPP1R3C	PPP1R3D	PPP1R3E	PPP1R3F	PPP1R7	PPP1R8	PPP1R9A	PPP1R9B	PPP2CA	PPP2CB	PPP2R1A	PPP2R1B	PPP2R2A	PPP2R2B	PPP2R2C	PPP2R2D	PPP2R3A	PPP2R3C	PPP2R4	PPP2R5A	PPP2R5B	PPP2R5C	PPP2R5D	PPP2R5E	PPP3CA	PPP3CB	PPP3CB-AS1	PPP3CC	PPP3R1	PPP3R2	PPP4C	PPP4R1	PPP4R1L	PPP4R2	PPP4R4	PPP5C	PPP5D1	PPP6C	PPP6R1	PPP6R2	PPP6R3	PPRC1	PPT1	PPTC7	PPWD1	PPY	PPY2	PQBP1	PQLC1	PQLC2	PQLC3	PRAC1	PRADC1	PRAF2	PRAM1	PRAME	PRAMEF10	PRAMEF11	PRAMEF12	PRAP1	PRB1	PRB3	PRB4	PRC1	PRCC	PRCD	PRCP	PRDM1	PRDM10	PRDM11	PRDM12	PRDM13	PRDM14	PRDM15	PRDM16	PRDM2	PRDM4	PRDM5	PRDM6	PRDM7	PRDM8	PRDM9	PRDX1	PRDX2	PRDX3	PRDX4	PRDX5	PRDX6	PREB	PRELID1	PRELID2	PRELP	PREP	PREPL	PREX1	PREX2	PRF1	PRG2	PRG3	PRG4	PRICKLE1	PRICKLE2	PRICKLE2-AS3	PRICKLE3	PRIM1	PRIM2	PRIMA1	PRIMPOL	PRKAA1	PRKAA2	PRKAB1	PRKAB2	PRKACA	PRKACB	PRKACG	PRKAG1	PRKAG2	PRKAG2-AS1	PRKAG3	PRKAR1A	PRKAR1B	PRKAR2A	PRKAR2B	PRKCA	PRKCB	PRKCD	PRKCDBP	PRKCE	PRKCG	PRKCH	PRKCI	PRKCQ	PRKCQ-AS1	PRKCSH	PRKCZ	PRKD1	PRKD2	PRKD3	PRKDC	PRKG1	PRKG1-AS1	PRKG2	PRKRA	PRKRIR	PRKX	PRKXP1	PRKY	PRL	PRLH	PRLHR	PRLR	PRM1	PRM2	PRM3	PRMT1	PRMT2	PRMT3	PRMT5	PRMT5-AS1	PRMT6	PRMT7	PRMT8	PRMT9	PRND	PRNP	PRNT	PRO0471	PRO1082	PRO1483	PRO1596	PRO1804	PRO2012	PRO2214	PRO2852	PRO2949	PRO2958	PRO2964	PROC	PROCA1	PROCR	PRODH2	PROK1	PROK2	PROKR2	PROL1	PROM1	PROM2	PROP1	PRORSD1P	PRORY	PROS1	PROSC	PROSER1	PROSER2	PROSER2-AS1	PROSER3	PROX1	PROX1-AS1	PROX2	PROZ	PRPF18	PRPF19	PRPF3	PRPF31	PRPF38A	PRPF38B	PRPF39	PRPF4	PRPF40A	PRPF40B	PRPF4B	PRPF6	PRPF8	PRPH	PRPH2	PRPS1	PRPS1L1	PRPS2	PRPSAP1	PRPSAP2	PRR11	PRR12	PRR13	PRR14	PRR14L	PRR15	PRR15L	PRR16	PRR18	PRR19	PRR22	PRR24	PRR26	PRR29	PRR3	PRR30	PRR32	PRR34	PRR34-AS1	PRR35	PRR5	PRR5L	PRR7	PRR7-AS1	PRR9	PRRC1	PRRC2A	PRRC2B	PRRC2C	PRRG1	PRRG2	PRRG3	PRRG4	PRRT2	PRRT3	PRRT3-AS1	PRRX1	PRRX2	PRRX2-AS1	PRSS12	PRSS16	PRSS2	PRSS21	PRSS22	PRSS23	PRSS27	PRSS3	PRSS30P	PRSS33	PRSS35	PRSS36	PRSS37	PRSS3P2	PRSS3P3	PRSS50	PRSS53	PRSS54	PRSS55	PRSS58	PRSS8	PRTFDC1	PRTG	PRTN3	PRUNE	PRUNE2	PRX	PSAP	PSAPL1	PSAT1	PSCA	PSD	PSD2	PSD3	PSD4	PSEN1	PSEN2	PSENEN	PSG1	PSG11	PSG2	PSG3	PSG4	PSG5	PSG6	PSG7	PSG9	PSIP1	PSKH1	PSKH2	PSMA1	PSMA2	PSMA3	PSMA4	PSMA5	PSMA7	PSMA8	PSMB1	PSMB10	PSMB2	PSMB3	PSMB4	PSMB5	PSMB6	PSMB7	PSMB8	PSMB8-AS1	PSMB9	PSMC1	PSMC2	PSMC3	PSMC3IP	PSMC4	PSMC5	PSMC6	PSMD1	PSMD10	PSMD11	PSMD12	PSMD13	PSMD14	PSMD2	PSMD3	PSMD4	PSMD5	PSMD5-AS1	PSMD6	PSMD6-AS2	PSMD7	PSMD8	PSMD9	PSME1	PSME3	PSME4	PSMF1	PSMG1	PSMG2	PSMG3	PSMG3-AS1	PSMG4	PSORS1C1	PSORS1C2	PSORS1C3	PSPC1	PSPH	PSPN	PSRC1	PSTK	PSTPIP1	PSTPIP2	PTAFR	PTAR1	PTBP1	PTBP2	PTBP3	PTCD2	PTCD3	PTCH1	PTCH2	PTCHD1	PTCHD2	PTCHD4	PTCRA	PTCSC1	PTDSS1	PTDSS2	PTEN	PTER	PTGDR	PTGDR2	PTGDS	PTGER1	PTGER2	PTGER3	PTGER4	PTGER4P2-CDK2AP2P2	PTGES	PTGES2	PTGES3	PTGES3L	PTGFR	PTGFRN	PTGIR	PTGIS	PTGR1	PTGR2	PTGS1	PTGS2	PTH	PTH1R	PTH2	PTH2R	PTHLH	PTK2	PTK2B	PTK6	PTK7	PTMA	PTMS	PTN	PTOV1	PTOV1-AS1	PTP4A1	PTP4A2	PTP4A3	PTPDC1	PTPLA	PTPLAD1	PTPLAD2	PTPLB	PTPMT1	PTPN1	PTPN11	PTPN12	PTPN13	PTPN14	PTPN18	PTPN2	PTPN20B	PTPN21	PTPN22	PTPN23	PTPN3	PTPN4	PTPN5	PTPN6	PTPN7	PTPN9	PTPRA	PTPRB	PTPRC	PTPRCAP	PTPRD	PTPRE	PTPRF	PTPRG	PTPRG-AS1	PTPRH	PTPRJ	PTPRK	PTPRM	PTPRN	PTPRN2	PTPRO	PTPRR	PTPRS	PTPRT	PTPRU	PTPRZ1	PTRF	PTRH1	PTRH2	PTRHD1	PTS	PTTG1	PTTG1IP	PTTG2	PTTG3P	PTX3	PUF60	PUM1	PUM2	PURA	PURB	PURG	PUS1	PUS10	PUS3	PUS7	PUS7L	PUSL1	PVALB	PVR	PVRIG	PVRL1	PVRL2	PVRL3	PVRL3-AS1	PVRL4	PWAR5	PWAR6	PWP1	PWP2	PWRN2	PWWP2A	PWWP2B	PXDC1	PXDN	PXDNL	PXK	PXMP2	PXMP4	PXN	PXN-AS1	PXT1	PXYLP1	PYCARD	PYCARDOS	PYCR1	PYCRL	PYDC1	PYGB	PYGL	PYGM	PYGO1	PYGO2	PYHIN1	PYROXD1	PYROXD2	PYY	PYY2	PZP	QDPR	QKI	QPCT	QPCTL	QPRT	QRFPR	QRICH1	QRICH2	QRSL1	QSER1	QSOX1	QSOX2	QTRT1	QTRTD1	R3HCC1	R3HCC1L	R3HDM1	R3HDM2	R3HDM4	R3HDML	RAB10	RAB11A	RAB11B	RAB11B-AS1	RAB11FIP1	RAB11FIP2	RAB11FIP3	RAB11FIP4	RAB11FIP5	RAB12	RAB13	RAB14	RAB15	RAB17	RAB18	RAB1A	RAB1B	RAB20	RAB21	RAB22A	RAB23	RAB24	RAB25	RAB26	RAB27A	RAB27B	RAB28	RAB29	RAB2A	RAB2B	RAB30	RAB30-AS1	RAB31	RAB32	RAB33A	RAB33B	RAB35	RAB36	RAB37	RAB38	RAB39A	RAB39B	RAB3A	RAB3B	RAB3C	RAB3D	RAB3GAP1	RAB3GAP2	RAB3IL1	RAB3IP	RAB40A	RAB40AL	RAB40B	RAB40C	RAB42	RAB43	RAB4B	RAB5A	RAB5B	RAB5C	RAB6A	RAB6B	RAB7A	RAB7B	RAB8A	RAB8B	RAB9A	RAB9B	RAB9BP1	RABAC1	RABEP1	RABEP2	RABEPK	RABGAP1	RABGAP1L	RABGEF1	RABGGTA	RABGGTB	RABIF	RABL3	RABL6	RAC1	RAC2	RAC3	RACGAP1	RACGAP1P	RAD1	RAD17	RAD18	RAD21	RAD21L1	RAD23A	RAD23B	RAD50	RAD51	RAD51-AS1	RAD51AP1	RAD51B	RAD51C	RAD51D	RAD52	RAD54B	RAD54L	RAD54L2	RAD9A	RAD9B	RADIL	RAE1	RAET1E	RAF1	RAG1	RAG2	RAI1	RAI14	RAI2	RALA	RALB	RALBP1	RALGAPA1	RALGAPA2	RALGAPB	RALGDS	RALGPS1	RALGPS2	RALY	RALY-AS1	RALYL	RAMP1	RAMP2	RAMP2-AS1	RAMP3	RAN	RANBP1	RANBP10	RANBP17	RANBP2	RANBP3	RANBP3L	RANBP6	RANBP9	RANGAP1	RANGRF	RAP1A	RAP1B	RAP1GAP	RAP1GAP2	RAP1GDS1	RAP2A	RAP2B	RAP2C	RAP2C-AS1	RAPGEF1	RAPGEF2	RAPGEF3	RAPGEF4	RAPGEF4-AS1	RAPGEF5	RAPGEF6	RAPGEFL1	RAPH1	RAPSN	RARA	RARA-AS1	RARB	RARG	RARRES1	RARRES2	RARRES3	RARS	RARS2	RASA1	RASA2	RASA3	RASAL1	RASAL2	RASAL3	RASD1	RASD2	RASEF	RASGEF1A	RASGEF1B	RASGEF1C	RASGRF1	RASGRF2	RASGRP1	RASGRP2	RASGRP3	RASGRP4	RASIP1	RASL10A	RASL10B	RASL11A	RASL11B	RASL12	RASSF1	RASSF1-AS1	RASSF10	RASSF2	RASSF3	RASSF4	RASSF5	RASSF6	RASSF7	RASSF8	RASSF8-AS1	RASSF9	RAVER1	RAVER2	RAX	RAX2	RB1	RB1CC1	RBAK	RBAKDN	RBBP4	RBBP5	RBBP6	RBBP7	RBBP8	RBBP8NL	RBBP9	RBCK1	RBFA	RBFADN	RBFOX1	RBFOX2	RBFOX3	RBKS	RBL1	RBL2	RBM10	RBM11	RBM12	RBM12B	RBM12B-AS1	RBM14	RBM15	RBM15B	RBM17	RBM18	RBM19	RBM20	RBM22	RBM23	RBM24	RBM25	RBM26	RBM26-AS1	RBM27	RBM28	RBM3	RBM33	RBM34	RBM38	RBM39	RBM4	RBM41	RBM42	RBM43	RBM45	RBM46	RBM47	RBM48	RBM4B	RBM5	RBM6	RBM7	RBM8A	RBMS1	RBMS2	RBMS3	RBMS3-AS3	RBMX2	RBMXL1	RBMXL2	RBMY3AP	RBP1	RBP2	RBP3	RBP4	RBP5	RBP7	RBPJ	RBPJL	RBPMS	RBPMS-AS1	RBPMS2	RBSG3	RBX1	RC3H1	RC3H2	RCAN1	RCAN2	RCAN3	RCBTB1	RCBTB2	RCC1	RCC2	RCCD1	RCE1	RCHY1	RCL1	RCN1	RCN2	RCN3	RCOR1	RCOR2	RCOR3	RCSD1	RCVRN	RD3	RDH10	RDH11	RDH12	RDH13	RDH16	RDH5	RDH8	RDM1	RDX	REC114	REC8	RECK	RECQL	RECQL4	RECQL5	REEP1	REEP2	REEP3	REEP4	REEP5	REEP6	REG1A	REG1B	REG1P	REG3A	REG3G	REG4	REL	RELA	RELB	RELL1	RELL2	RELN	RELT	REM1	REM2	REN	RENBP	REPIN1	REPS1	REPS2	RER1	RERE	RERG	RERGL	REST	RET	RETN	RETNLB	RETSAT	REV1	REV3L	REXO1	REXO1L1P	REXO2	REXO4	RFC1	RFC2	RFC3	RFC4	RFC5	RFESD	RFFL	RFK	RFNG	RFPL1	RFPL1S	RFPL2	RFPL3	RFPL3S	RFT1	RFTN1	RFTN2	RFWD2	RFWD3	RFX1	RFX2	RFX3	RFX4	RFX5	RFX6	RFX7	RFXANK	RFXAP	RGAG1	RGAG4	RGCC	RGL1	RGL2	RGL3	RGL4	RGMA	RGMB	RGMB-AS1	RGN	RGP1	RGPD4-AS1	RGR	RGS1	RGS10	RGS11	RGS12	RGS13	RGS14	RGS16	RGS17	RGS18	RGS19	RGS2	RGS20	RGS22	RGS3	RGS4	RGS5	RGS6	RGS7	RGS7BP	RGS8	RGS9	RGS9BP	RGSL1	RHAG	RHBDD1	RHBDD2	RHBDD3	RHBDF1	RHBDF2	RHBDL1	RHBDL2	RHBDL3	RHBG	RHCG	RHD	RHEB	RHEBL1	RHNO1	RHO	RHOA	RHOB	RHOBTB1	RHOBTB2	RHOBTB3	RHOC	RHOD	RHOF	RHOG	RHOH	RHOJ	RHOQ	RHOT1	RHOT2	RHOU	RHOV	RHOXF1	RHPN1	RHPN1-AS1	RHPN2	RIBC1	RIBC2	RIC3	RIC8B	RICTOR	RIIAD1	RILP	RILPL1	RILPL2	RIMBP2	RIMKLA	RIMKLB	RIMS1	RIMS2	RIMS3	RIMS4	RIN1	RIN2	RIN3	RING1	RINT1	RIOK1	RIOK2	RIOK3	RIPK1	RIPK2	RIPK3	RIPK4	RIPPLY1	RIPPLY2	RIPPLY3	RIT1	RIT2	RITA1	RLBP1	RLF	RLIM	RLN1	RLN2	RLN3	RLTPR	RMDN1	RMDN2	RMDN3	RMI1	RMI2	RMND1	RMND5A	RMND5B	RMST	RN7SKP150	RNA45S5	RNASE1	RNASE11	RNASE2	RNASE3	RNASE4	RNASE6	RNASE7	RNASEH1	RNASEH1-AS1	RNASEH2A	RNASEH2B	RNASEH2C	RNASEL	RNASET2	RND1	RND2	RND3	RNF10	RNF103	RNF11	RNF111	RNF112	RNF113A	RNF114	RNF115	RNF11B	RNF121	RNF122	RNF123	RNF125	RNF126	RNF126P1	RNF128	RNF13	RNF130	RNF133	RNF135	RNF138	RNF139	RNF139-AS1	RNF14	RNF141	RNF144A	RNF144A-AS1	RNF144B	RNF145	RNF146	RNF148	RNF149	RNF150	RNF151	RNF152	RNF157	RNF157-AS1	RNF165	RNF166	RNF167	RNF168	RNF169	RNF17	RNF170	RNF175	RNF180	RNF181	RNF182	RNF183	RNF185	RNF185-AS1	RNF186	RNF187	RNF19A	RNF19B	RNF2	RNF20	RNF207	RNF208	RNF212	RNF212B	RNF213	RNF214	RNF215	RNF216	RNF217	RNF219	RNF220	RNF24	RNF25	RNF26	RNF31	RNF32	RNF34	RNF38	RNF39	RNF4	RNF40	RNF41	RNF43	RNF44	RNF5	RNF6	RNF7	RNF8	RNFT1	RNFT2	RNGTT	RNH1	RNLS	RNMT	RNMTL1	RNPC3	RNPEP	RNPEPL1	RNPS1	RNU2-22P	ROBO1	ROBO2	ROBO3	ROBO4	ROCK1	ROCK2	ROGDI	ROM1	ROMO1	ROPN1	ROPN1B	ROPN1L	ROR1	ROR1-AS1	ROR2	RORA	RORB	RORC	ROS1	RP1	RP1-100J12.1	RP1-101G11.2	RP1-102H19.8	RP1-118J21.25	RP1-130G2.1	RP1-135L22.1	RP1-140C12.2	RP1-142L7.8	RP1-142L7.9	RP1-149A16.17	RP1-149C7.1	RP1-151F17.2	RP1-155D22.1	RP1-155D22.2	RP1-170O19.14	RP1-170O19.17	RP1-178F10.1	RP1-179N16.6	RP1-181J22.1	RP1-187B23.1	RP1-190J20.2	RP1-192P9.1	RP1-193H18.2	RP1-199J3.7	RP1-202O8.3	RP1-20C7.6	RP1-212P9.2	RP1-217P22.2	RP1-228H13.5	RP1-263J7.2	RP1-265C24.8	RP1-272E8.1	RP1-286D6.5	RP1-28C20.1	RP1-28O17.1	RP1-305G21.1	RP1-30M3.5	RP1-31B8.1	RP1-35C21.2	RP1-39G22.7	RP1-39J2.1	RP1-58B11.1	RP1-68D18.4	RP1-6P5.2	RP1-74M1.3	RP1-78O14.1	RP1-86D1.3	RP1-8B22.1	RP1-93H18.6	RP11-1007O24.2	RP11-1007O24.3	RP11-1008C21.2	RP11-1012E15.1	RP11-1017G21.4	RP11-1017G21.5	RP11-1024P17.1	RP11-102C16.3	RP11-102L12.2	RP11-102M11.2	RP11-1069G10.1	RP11-1072C15.4	RP11-1078H9.6	RP11-1081M5.2	RP11-108B14.5	RP11-108K3.2	RP11-108L7.15	RP11-108P20.1	RP11-108P20.4	RP11-1094M14.11	RP11-109D24.1	RP11-109D9.4	RP11-109E10.1	RP11-109E24.2	RP11-109G23.3	RP11-109M19.1	RP11-10K16.1	RP11-10N23.4	RP11-1103G16.1	RP11-1109F11.3	RP11-1109F11.5	RP11-1109M24.16	RP11-1114A5.4	RP11-111J6.2	RP11-111K18.2	RP11-111M22.3	RP11-111M22.4	RP11-112J3.16	RP11-112L7.1	RP11-1137G4.3	RP11-114H24.6	RP11-1151B14.3	RP11-1152H14.1	RP11-115A15.2	RP11-116D17.1	RP11-116O18.1	RP11-118G23.1	RP11-118G23.2	RP11-1191J2.5	RP11-119F7.5	RP11-120K24.5	RP11-1217F2.1	RP11-121C2.2	RP11-123K19.2	RP11-124L9.5	RP11-1260E13.2	RP11-1275H24.2	RP11-1277A3.1	RP11-1277A3.3	RP11-127B20.2	RP11-12M5.1	RP11-131L23.2	RP11-134G8.8	RP11-134L10.1	RP11-135A1.2	RP11-138A9.1	RP11-138I17.1	RP11-138I18.2	RP11-13K12.5	RP11-140I16.3	RP11-141M1.1	RP11-143I21.1	RP11-143K11.1	RP11-151E14.1	RP11-152L20.3	RP11-153K16.2	RP11-155O18.6	RP11-157B13.7	RP11-157E16.1	RP11-157P1.4	RP11-158G18.1	RP11-15P13.1	RP11-161D15.1	RP11-161I6.2	RP11-164P12.3	RP11-164P12.4	RP11-166P13.4	RP11-167H9.3	RP11-16N11.2	RP11-16P6.1	RP11-171I2.1	RP11-171I2.4	RP11-171N4.1	RP11-173B14.4	RP11-173M1.8	RP11-174G6.5	RP11-177N22.3	RP11-179B15.6	RP11-17A4.3	RP11-180N14.1	RP11-182J23.1	RP11-182L21.5	RP11-184E9.2	RP11-186F10.2	RP11-18F14.4	RP11-18I14.11	RP11-190A12.8	RP11-194N12.2	RP11-195M16.3	RP11-196G18.23	RP11-196G18.24	RP11-199F11.2	RP11-1C8.6	RP11-1E4.1	RP11-1L12.3	RP11-201A3.1	RP11-203B7.1	RP11-203B7.2	RP11-209A2.1	RP11-209D14.2	RP11-210K20.4	RP11-210M15.2	RP11-212P7.2	RP11-214K3.19	RP11-214K3.20	RP11-214N1.1	RP11-214N9.1	RP11-215E13.2	RP11-215H22.1	RP11-216L13.19	RP11-217B1.2	RP11-217B7.2	RP11-218C14.8	RP11-218F4.1	RP11-218I7.2	RP11-219B4.3	RP11-21G15.1	RP11-21L23.2	RP11-220I1.5	RP11-222K16.1	RP11-225H22.4	RP11-226L15.5	RP11-227D13.1	RP11-231C18.1	RP11-231E19.1	RP11-235E17.4	RP11-245J9.5	RP11-245P10.8	RP11-247L20.4	RP11-248J18.2	RP11-248J18.3	RP11-24D15.1	RP11-24P14.1	RP11-250B2.3	RP11-250B2.6	RP11-251G23.5	RP11-252E2.1	RP11-254F7.1	RP11-255A11.4	RP11-255C15.3	RP11-255C15.4	RP11-255P5.2	RP11-257I14.1	RP11-258C19.7	RP11-259G18.1	RP11-25I15.3	RP11-263K19.4	RP11-263K4.3	RP11-266A24.1	RP11-266L9.1	RP11-271C24.3	RP11-272D12.1	RP11-274B18.4	RP11-274H2.5	RP11-278J20.2	RP11-279O17.1	RP11-27I1.6	RP11-284F21.8	RP11-285A1.1	RP11-285E9.5	RP11-285F7.2	RP11-285G1.14	RP11-285J16.1	RP11-286E11.2	RP11-288H12.4	RP11-288L9.1	RP11-28F1.2	RP11-292D4.3	RP11-295G20.2	RP11-295M18.6	RP11-295P9.12	RP11-297L17.2	RP11-298D21.2	RP11-298H24.1	RP11-29H23.4	RP11-29P20.1	RP11-2E11.9	RP11-300A12.2	RP11-301O19.1	RP11-303E16.7	RP11-304C12.3	RP11-304L19.4	RP11-305E6.4	RP11-305K5.1	RP11-305L7.3	RP11-305O4.3	RP11-305O6.3	RP11-307O13.1	RP11-307P5.2	RP11-308D16.4	RP11-309G3.3	RP11-310J24.3	RP11-313C4.1	RP11-314N13.3	RP11-315F22.1	RP11-318A15.2	RP11-319E16.2	RP11-319G9.3	RP11-31K23.2	RP11-320H14.1	RP11-320N7.2	RP11-324J3.1	RP11-324L17.1	RP11-326I11.3	RP11-326I11.5	RP11-327J17.2	RP11-329B9.3	RP11-329B9.5	RP11-330M19.1	RP11-330O11.3	RP11-332H18.4	RP11-333I13.1	RP11-333O1.1	RP11-334C17.5	RP11-334J6.6	RP11-338I21.1	RP11-338N10.1	RP11-339A11.2	RP11-339B21.15	RP11-33O4.1	RP11-340A13.1	RP11-341N2.1	RP11-342L8.2	RP11-343H5.6	RP11-347D21.1	RP11-348B17.1	RP11-348N5.7	RP11-348P10.2	RP11-349E4.1	RP11-350F4.2	RP11-352B15.2	RP11-352G9.1	RP11-353N14.1	RP11-353N14.2	RP11-354I10.1	RP11-355B11.2	RP11-355F16.1	RP11-356B19.11	RP11-357G3.1	RP11-357G3.2	RP11-359E8.5	RP11-359K18.3	RP11-360A18.2	RP11-360K13.1	RP11-362K14.6	RP11-362K14.7	RP11-363E7.4	RP11-365H22.2	RP11-366L5.1	RP11-369C8.1	RP11-36B6.1	RP11-373D23.2	RP11-375I20.6	RP11-378A13.1	RP11-378J18.8	RP11-379F4.6	RP11-379H18.1	RP11-37C7.3	RP11-381P6.1	RP11-382B18.4	RP11-384L8.1	RP11-384P7.7	RP11-385F5.4	RP11-388M20.1	RP11-388M20.6	RP11-389C8.2	RP11-389C8.3	RP11-389G6.3	RP11-38C18.2	RP11-38C18.3	RP11-38L15.2	RP11-38P22.2	RP11-391M1.4	RP11-394I13.2	RP11-395B7.7	RP11-395I6.3	RP11-395N3.1	RP11-396F22.1	RP11-397A16.3	RP11-399E6.1	RP11-399O19.9	RP11-39H13.1	RP11-3L8.3	RP11-400N13.1	RP11-400N9.1	RP11-401P9.4	RP11-402D21.2	RP11-402G3.5	RP11-403N16.3	RP11-403P17.3	RP11-403P17.4	RP11-408I18.9	RP11-410C4.5	RP11-410D17.2	RP11-410E4.1	RP11-410L14.2	RP11-413B19.2	RP11-414H17.5	RP11-416I2.1	RP11-416N2.4	RP11-420K14.2	RP11-421E14.2	RP11-421F16.3	RP11-422P24.11	RP11-425D10.10	RP11-426C22.5	RP11-429B14.4	RP11-432J9.6	RP11-432M24.4	RP11-433A10.3	RP11-435O5.5	RP11-436D10.3	RP11-439E19.10	RP11-440I14.2	RP11-440L14.3	RP11-442O18.2	RP11-443B7.1	RP11-443C10.1	RP11-445H22.4	RP11-445L13__B.3	RP11-448A19.1	RP11-44F14.8	RP11-44F21.5	RP11-44N11.3	RP11-452L6.1	RP11-454F8.2	RP11-454K7.3	RP11-456H18.2	RP11-456O19.2	RP11-456P18.2	RP11-457I16.2	RP11-457K10.1	RP11-45M22.3	RP11-45M22.5	RP11-461A8.4	RP11-461L18.1	RP11-464F9.20	RP11-465B22.8	RP11-465I4.3	RP11-466A19.8	RP11-466P24.7	RP11-467D6.1	RP11-468E2.5	RP11-469M7.1	RP11-470M17.2	RP11-471B22.2	RP11-471G13.5	RP11-471M2.3	RP11-472K22.1	RP11-473I1.9	RP11-474D1.2	RP11-474P2.2	RP11-475A13.2	RP11-476D10.1	RP11-477N3.1	RP11-480A16.1	RP11-480D4.6	RP11-480I12.10	RP11-483C6.1	RP11-483I13.5	RP11-486A14.1	RP11-486G15.2	RP11-488L18.10	RP11-489E7.4	RP11-489G11.3	RP11-48B3.4	RP11-490G2.2	RP11-493L12.3	RP11-495K9.3	RP11-495K9.5	RP11-495P10.6	RP11-495P10.9	RP11-496I2.2	RP11-498C9.15	RP11-498C9.17	RP11-498E2.7	RP11-499E18.1	RP11-49K24.4	RP11-4M23.7	RP11-502N13.2	RP11-503C24.6	RP11-504A18.1	RP11-505K9.4	RP11-506E9.3	RP11-506N2.1	RP11-506O24.2	RP11-508N22.12	RP11-50B3.4	RP11-50E11.3	RP11-510C10.2	RP11-510C10.4	RP11-513M16.7	RP11-513N24.1	RP11-515O17.3	RP11-517B11.7	RP11-517C16.2	RP11-521D12.1	RP11-521I2.3	RP11-521O16.2	RP11-524C21.2	RP11-524D16__A.3	RP11-52A20.2	RP11-532F12.5	RP11-533E19.5	RP11-533E19.7	RP11-534L20.5	RP11-536G4.2	RP11-539G18.2	RP11-539I5.1	RP11-539L10.3	RP11-53A1.2	RP11-53B2.2	RP11-53O19.3	RP11-540O11.1	RP11-543C4.1	RP11-544D21.2	RP11-546O6.4	RP11-548H18.2	RP11-548M13.1	RP11-549J18.1	RP11-54K16.2	RP11-550I24.2	RP11-552F3.10	RP11-552M11.8	RP11-554D14.1	RP11-554J4.1	RP11-559M23.1	RP11-55K13.1	RP11-560A15.4	RP11-560G2.2	RP11-567C2.1	RP11-567I13.1	RP11-568N6.1	RP11-573N10.1	RP11-574H6.1	RP11-579O24.3	RP11-585P4.5	RP11-586K2.1	RP11-587D21.4	RP11-589P10.5	RP11-58O3.2	RP11-59H7.3	RP11-5C23.1	RP11-5C23.2	RP11-5N11.2	RP11-60A24.3	RP11-613M5.1	RP11-619L12.4	RP11-619L19.1	RP11-61L19.2	RP11-61L19.3	RP11-629E24.2	RP11-629O1.2	RP11-631N16.2	RP11-634B7.4	RP11-635N19.1	RP11-63A1.2	RP11-63A11.1	RP11-63D14.1	RP11-63K6.7	RP11-642D21.1	RP11-644F5.11	RP11-646E18.4	RP11-646J21.6	RP11-649A18.7	RP11-650K20.3	RP11-654A16.3	RP11-65D24.2	RP11-65J3.14	RP11-65L19.4	RP11-661A12.9	RP11-663N22.1	RP11-664D1.1	RP11-665C16.8	RP11-669C19.1	RP11-669I1.1	RP11-669M16.1	RP11-66N11.7	RP11-66N11.8	RP11-672L10.6	RP11-673E11.2	RP11-674P19.2	RP11-676J12.4	RP11-676J12.6	RP11-677O4.2	RP11-678G15.1	RP11-67L3.4	RP11-680C21.1	RP11-680F20.10	RP11-680F8.4	RP11-680G24.5	RP11-686D22.8	RP11-687F6.1	RP11-68I3.11	RP11-690I21.2	RP11-692P14.1	RP11-69I8.2	RP11-6F2.5	RP11-6I2.3	RP11-700H6.1	RP11-700J17.2	RP11-701I24.3	RP11-708J19.1	RP11-710C12.1	RP11-714L20.1	RP11-715J22.6	RP11-722E23.2	RP11-727A23.11	RP11-727F15.11	RP11-728F11.4	RP11-731J8.2	RP11-732A19.1	RP11-736K20.5	RP11-73K9.2	RP11-73M18.7	RP11-73M18.8	RP11-740C1.2	RP11-742B18.1	RP11-744D14.2	RP11-747H7.3	RP11-748H22.1	RP11-749H17.2	RP11-753A21.1	RP11-753A21.2	RP11-753D20.4	RP11-757F18.5	RP11-75C9.1	RP11-764E7.1	RP11-769O8.3	RP11-774O3.3	RP11-77H9.8	RP11-783K16.13	RP11-787B4.2	RP11-791M20.1	RP11-792A8.4	RP11-793H13.11	RP11-796E2.4	RP11-798M19.6	RP11-799D4.4	RP11-79P5.2	RP11-79P5.9	RP11-7F17.4	RP11-803D5.4	RP11-804H8.6	RP11-805I24.3	RP11-806L2.2	RP11-809F4.3	RP11-819C21.1	RP11-82L18.2	RP11-83N9.5	RP11-843B15.2	RP11-845C23.3	RP11-846E15.2	RP11-846E15.4	RP11-847H18.2	RP11-84D1.2	RP11-85A1.3	RP11-862L9.3	RP11-873E20.1	RP11-874J12.4	RP11-876N24.5	RP11-884K10.7	RP11-893F2.14	RP11-90C4.2	RP11-90P13.1	RP11-91I8.1	RP11-930P14.2	RP11-932O9.10	RP11-932O9.4	RP11-945A11.2	RP11-953B20.1	RP11-95D17.1	RP11-95H11.1	RP11-95O2.1	RP11-960B9.2	RP11-96D1.11	RP11-96H17.1	RP11-96K19.4	RP11-97C16.1	RP11-981G7.6	RP11-998D10.7	RP11-999E24.3	RP13-1032I1.7	RP13-122B23.8	RP13-20L14.1	RP13-238F13.5	RP13-270P17.3	RP13-30A9.2	RP13-379O24.2	RP13-39P12.3	RP13-436F16.1	RP13-638C3.2	RP1L1	RP2	RP3-327A19.5	RP3-329A5.8	RP3-333B15.4	RP3-334F4.1	RP3-334F4.2	RP3-336K20__B.2	RP3-337H4.8	RP3-359N14.1	RP3-368A4.6	RP3-384D21.2	RP3-388M5.9	RP3-400B16.4	RP3-406A7.7	RP3-406C18.2	RP3-406P24.1	RP3-412A9.16	RP3-428L16.2	RP3-452M16.1	RP3-476K8.3	RP3-486D24.1	RP3-496C20.1	RP3-497J21.1	RP3-507I15.1	RP3-507I15.2	RP3-508D13.1	RP3-508I15.21	RP3-522P13.1	RP3-522P13.2	RP3-525N10.2	RP4-539M6.14	RP4-539M6.21	RP4-545K15.5	RP4-555D20.3	RP4-560B9.4	RP4-561L24.3	RP4-575N6.5	RP4-581F12.1	RP4-584D14.7	RP4-593C16.3	RP4-593H12.1	RP4-594L9.2	RP4-595K12.1	RP4-612B15.3	RP4-612B18.3	RP4-613A2.1	RP4-614O4.12	RP4-621B10.8	RP4-633H17.2	RP4-635E18.8	RP4-647C14.3	RP4-657D16.3	RP4-665N4.4	RP4-675G8.2	RP4-676L2.1	RP4-680D5.8	RP4-710M16.1	RP4-714D9.5	RP4-730D4.1	RP4-740C4.7	RP4-742J24.2	RP4-758J24.5	RP4-773N10.4	RP4-781K5.2	RP4-781L3.1	RP4-794H19.1	RP4-798A10.7	RP4-813F11.4	RP5-1007H16.1	RP5-1027O15.1	RP5-1031D4.2	RP5-1039K5.16	RP5-1039K5.17	RP5-1061H20.3	RP5-1065J22.8	RP5-1068B5.3	RP5-1074L1.4	RP5-1085F17.3	RP5-1092A3.4	RP5-1098D14.1	RP5-1102E8.3	RP5-1103G7.10	RP5-1118D24.2	RP5-1119A7.11	RP5-1136G13.2	RP5-1154L15.2	RP5-1170D6.1	RP5-1180E21.5	RP5-1184F4.5	RP5-1189K21.2	RP5-855D21.1	RP5-856G1.1	RP5-882O7.1	RP5-890E16.2	RP5-892K4.1	RP5-894A10.6	RP5-894D12.4	RP5-930J4.4	RP5-935K16.1	RP5-944M2.2	RP5-963E22.5	RP5-968J1.1	RP5-991G20.4	RP5-991O23.1	RP6-149D17.1	RP6-201G10.2	RP6-24A23.7	RP6-91H8.1	RP6-91H8.2	RP6-99M1.2	RP9	RP9P	RPA1	RPA2	RPA3	RPA3OS	RPA4	RPAIN	RPAP1	RPAP2	RPAP3	RPARP-AS1	RPE	RPE65	RPF1	RPF2	RPGR	RPGRIP1	RPGRIP1L	RPH3A	RPH3AL	RPIA	RPL10A	RPL10L	RPL11	RPL12	RPL13AP17	RPL14	RPL15	RPL18	RPL19	RPL22	RPL22L1	RPL23A	RPL23AP32	RPL23AP53	RPL24	RPL26L1	RPL27	RPL27A	RPL29	RPL3	RPL30	RPL31	RPL32	RPL32P3	RPL34	RPL34-AS1	RPL35	RPL35A	RPL36	RPL36A	RPL36AL	RPL37	RPL37A	RPL38	RPL39	RPL39L	RPL3L	RPL41	RPL6	RPL7	RPL7AL2	RPL7L1	RPL8	RPL9	RPLP0	RPLP1	RPLP2	RPN1	RPN2	RPP14	RPP25	RPP25L	RPP30	RPP38	RPP40	RPPH1	RPRD1A	RPRD1B	RPRD2	RPRM	RPRML	RPS10	RPS10L	RPS10P7	RPS11	RPS12	RPS14	RPS15	RPS15A	RPS16	RPS16P5	RPS17	RPS18	RPS19	RPS19BP1	RPS21	RPS23	RPS24	RPS25	RPS27	RPS27A	RPS27L	RPS28	RPS29	RPS3	RPS4X	RPS4Y1	RPS5	RPS6	RPS6KA1	RPS6KA2	RPS6KA2-AS1	RPS6KA3	RPS6KA4	RPS6KA5	RPS6KA6	RPS6KB1	RPS6KB2	RPS6KC1	RPS6KL1	RPS7	RPS8	RPS9	RPTN	RPTOR	RPUSD1	RPUSD2	RPUSD3	RPUSD4	RQCD1	RRAD	RRAGA	RRAGB	RRAGC	RRAGD	RRAS	RRAS2	RRBP1	RREB1	RRH	RRM1	RRM2	RRM2B	RRN3	RRN3P1	RRN3P2	RRN3P3	RRNAD1	RRP1	RRP12	RRP15	RRP1B	RRP36	RRP7A	RRP8	RRP9	RRS1	RRS1-AS1	RS1	RSAD1	RSAD2	RSBN1	RSBN1L	RSF1	RSG1	RSL1D1	RSL24D1	RSPH1	RSPH3	RSPH4A	RSPH6A	RSPH9	RSPO1	RSPO2	RSPO3	RSPO4	RSPRY1	RSRC1	RSRC2	RSU1	RSU1P2	RTBDN	RTCA	RTCB	RTDR1	RTEL1	RTF1	RTFDC1	RTKN	RTKN2	RTN1	RTN2	RTN3	RTN4	RTN4IP1	RTN4R	RTN4RL1	RTN4RL2	RTP1	RTP3	RTP4	RTP5	RTTN	RUFY1	RUFY2	RUFY3	RUNDC1	RUNDC3A	RUNDC3B	RUNX1-IT1	RUNX1T1	RUNX2	RUNX3	RUSC1	RUSC1-AS1	RUSC2	RUVBL1	RUVBL2	RWDD1	RWDD2A	RWDD2B	RWDD3	RWDD4	RXFP1	RXFP2	RXFP3	RXRA	RXRB	RXRG	RYBP	RYK	RYR1	RYR2	RYR3	S100A1	S100A10	S100A11	S100A12	S100A13	S100A14	S100A16	S100A2	S100A3	S100A4	S100A5	S100A6	S100A7	S100A7A	S100A8	S100A9	S100B	S100G	S100P	S100PBP	S100Z	S1PR1	S1PR2	S1PR3	S1PR4	S1PR5	SAA3P	SAAL1	SAC3D1	SACM1L	SACS	SACS-AS1	SAE1	SAFB	SAFB2	SAG	SAGE1	SALL1	SALL2	SALL3	SALL4	SAMD1	SAMD10	SAMD11	SAMD12	SAMD13	SAMD14	SAMD15	SAMD3	SAMD4A	SAMD4B	SAMD5	SAMD8	SAMD9	SAMD9L	SAMHD1	SAMM50	SAMSN1	SAP130	SAP18	SAP30	SAP30BP	SAP30L	SAPCD2	SAR1A	SAR1B	SARAF	SARDH	SARM1	SARNP	SARS	SARS2	SART1	SART3	SASH1	SASH3	SASS6	SAT1	SAT2	SATB1	SATB2	SATB2-AS1	SAV1	SAYSD1	SBF1	SBF2	SBF2-AS1	SBK1	SBNO1	SBNO2	SBSN	SBSPON	SC5D	SCAF1	SCAF11	SCAF4	SCAF8	SCAI	SCAMP1	SCAMP1-AS1	SCAMP2	SCAMP3	SCAMP4	SCAMP5	SCAMPER	SCAND1	SCAND2P	SCAP	SCAPER	SCARA3	SCARA5	SCARB1	SCARB2	SCARF1	SCARF2	SCARNA15	SCARNA17	SCARNA2	SCART1	SCCPDH	SCD	SCD5	SCEL	SCFD1	SCFD2	SCG2	SCG3	SCG5	SCGB1A1	SCGB1D1	SCGB1D2	SCGB2A1	SCGB2A2	SCGB2B2	SCGB3A1	SCGB3A2	SCGN	SCIMP	SCIN	SCLY	SCMH1	SCML1	SCML2	SCML4	SCN10A	SCN11A	SCN1A	SCN1B	SCN2A	SCN2B	SCN3A	SCN3B	SCN4A	SCN4B	SCN5A	SCN7A	SCN8A	SCN9A	SCNN1A	SCNN1B	SCNN1D	SCNN1G	SCO1	SCO2	SCOC	SCOC-AS1	SCP2	SCP2D1	SCPEP1	SCRG1	SCRIB	SCRN1	SCRN2	SCRN3	SCRT1	SCT	SCTR	SCUBE1	SCUBE2	SCUBE3	SCYL1	SCYL2	SCYL3	SDAD1	SDC1	SDC2	SDC3	SDC4	SDCBP	SDCBP2-AS1	SDCCAG3	SDCCAG8	SDE2	SDF2	SDF2L1	SDF4	SDHA	SDHAF1	SDHAF2	SDHB	SDHC	SDHD	SDK1	SDK2	SDPR	SDR16C5	SDR39U1	SDR42E1	SDR9C7	SDS	SDSL	SEC11A	SEC11C	SEC13	SEC14L1	SEC14L1P1	SEC14L2	SEC14L3	SEC14L4	SEC14L5	SEC16A	SEC16B	SEC1P	SEC22A	SEC22B	SEC22C	SEC23A	SEC23B	SEC23IP	SEC24A	SEC24B	SEC24B-AS1	SEC24C	SEC24D	SEC31A	SEC31B	SEC61A1	SEC61A2	SEC61B	SEC61G	SEC62	SEC63	SECISBP2	SECISBP2L	SECTM1	SEH1L	SEL1L	SEL1L2	SEL1L3	SELE	SELENBP1	SELK	SELL	SELM	SELO	SELP	SELPLG	SELT	SEMA3A	SEMA3B	SEMA3C	SEMA3D	SEMA3E	SEMA3F	SEMA3G	SEMA4A	SEMA4B	SEMA4C	SEMA4D	SEMA4F	SEMA4G	SEMA5A	SEMA5B	SEMA6A	SEMA6B	SEMA6C	SEMA6D	SEMA7A	SEMG1	SEMG2	SENCR	SENP1	SENP2	SENP3	SENP5	SENP6	SENP7	SENP8	15-Sep	SEPHS1	SEPHS2	SEPN1	SEPP1	SEPSECS	SEPSECS-AS1	1-Sep	10-Sep	11-Sep	12-Sep	2-Sep	3-Sep	4-Sep	SEPT5-GP1BB	6-Sep	7-Sep	SEPT7P2	SEPT7P9	8-Sep	9-Sep	SEPW1	SERAC1	SERBP1	SERGEF	SERHL2	SERINC1	SERINC2	SERINC3	SERINC5	SERP1	SERP2	SERPINA1	SERPINA10	SERPINA12	SERPINA2	SERPINA3	SERPINA4	SERPINA5	SERPINA6	SERPINA7	SERPINA9	SERPINB1	SERPINB10	SERPINB11	SERPINB12	SERPINB13	SERPINB2	SERPINB3	SERPINB4	SERPINB5	SERPINB6	SERPINB7	SERPINB8	SERPINB9	SERPINB9P1	SERPINC1	SERPIND1	SERPINE1	SERPINE2	SERPINF1	SERPINF2	SERPING1	SERPINH1	SERPINI1	SERPINI2	SERTAD1	SERTAD2	SERTAD3	SERTAD4	SERTAD4-AS1	SERTM1	SESN1	SESN2	SESN3	SESTD1	SET	SETBP1	SETD1A	SETD1B	SETD2	SETD3	SETD4	SETD5	SETD6	SETD7	SETD8	SETD9	SETDB1	SETDB2	SETMAR	SETX	SEZ6	SEZ6L	SEZ6L2	SF1	SF3A1	SF3A2	SF3A3	SF3B1	SF3B2	SF3B3	SF3B4	SF3B5	SF3B6	SFI1	SFMBT1	SFMBT2	SFN	SFPQ	SFR1	SFRP1	SFRP2	SFRP4	SFRP5	SFSWAP	SFT2D1	SFT2D2	SFT2D3	SFTA1P	SFTA2	SFTA3	SFTPB	SFTPC	SFTPD	SFXN1	SFXN2	SFXN3	SFXN4	SFXN5	SGCA	SGCB	SGCD	SGCE	SGCG	SGCZ	SGIP1	SGK1	SGK2	SGK223	SGK494	SGMS1	SGMS2	SGOL1	SGOL2	SGPL1	SGPP1	SGPP2	SGSH	SGSM1	SGSM2	SGSM3	SGTA	SGTB	SH2B1	SH2B2	SH2B3	SH2D1A	SH2D1B	SH2D2A	SH2D3A	SH2D3C	SH2D4A	SH2D4B	SH2D5	SH3BGR	SH3BGRL	SH3BGRL2	SH3BGRL3	SH3BP1	SH3BP2	SH3BP4	SH3BP5	SH3BP5-AS1	SH3BP5L	SH3D19	SH3D21	SH3GL1	SH3GL1P1	SH3GL1P2	SH3GL2	SH3GL3	SH3GLB1	SH3GLB2	SH3KBP1	SH3PXD2A	SH3PXD2A-AS1	SH3PXD2B	SH3RF1	SH3RF2	SH3RF3	SH3RF3-AS1	SH3TC1	SH3TC2	SH3YL1	SHANK1	SHANK2	SHANK2-AS3	SHANK3	SHARPIN	SHB	SHBG	SHC1	SHC2	SHC3	SHC4	SHCBP1	SHCBP1L	SHD	SHE	SHF	SHFM1	SHH	SHISA2	SHISA3	SHISA4	SHISA5	SHISA6	SHISA7	SHISA8	SHISA9	SHKBP1	SHMT1	SHMT2	SHOC2	SHOX	SHOX2	SHPK	SHPRH	SHQ1	SHROOM1	SHROOM2	SHROOM3	SHROOM4	SI	SIAE	SIAH1	SIAH2	SIAH3	SIDT1	SIDT2	SIGIRR	SIGLEC1	SIGLEC10	SIGLEC11	SIGLEC15	SIGLEC16	SIGLEC17P	SIGLEC5	SIGLEC6	SIGLEC7	SIGLEC8	SIGLEC9	SIGLECL1	SIGMAR1	SIK1	SIK2	SIK3	SIKE1	SIL1	SIM1	SIM2	SIMC1	SIN3A	SIN3B	SIPA1	SIPA1L1	SIPA1L2	SIPA1L3	SIRPA	SIRPB1	SIRPB2	SIRPD	SIRPG	SIRT1	SIRT2	SIRT3	SIRT4	SIRT5	SIRT6	SIRT7	SIT1	SIVA1	SIX1	SIX2	SIX3	SIX3-AS1	SIX4	SIX5	SIX6	SKA1	SKA2	SKA3	SKAP1	SKAP2	SKI	SKIDA1	SKIL	SKIV2L	SKIV2L2	SKP1	SKP2	SLA	SLA2	SLAIN1	SLAIN2	SLAMF1	SLAMF6	SLAMF7	SLAMF8	SLAMF9	SLBP	SLC10A1	SLC10A2	SLC10A3	SLC10A4	SLC10A7	SLC11A1	SLC11A2	SLC12A1	SLC12A2	SLC12A3	SLC12A4	SLC12A5	SLC12A6	SLC12A7	SLC12A8	SLC12A9	SLC13A1	SLC13A2	SLC13A3	SLC13A4	SLC13A5	SLC14A1	SLC15A1	SLC15A2	SLC15A3	SLC15A4	SLC16A1	SLC16A1-AS1	SLC16A10	SLC16A11	SLC16A14	SLC16A2	SLC16A4	SLC16A5	SLC16A6	SLC16A7	SLC16A8	SLC16A9	SLC17A1	SLC17A2	SLC17A3	SLC17A4	SLC17A5	SLC17A6	SLC17A7	SLC17A8	SLC17A9	SLC18A1	SLC18A2	SLC18A3	SLC18B1	SLC19A1	SLC19A2	SLC19A3	SLC1A1	SLC1A2	SLC1A3	SLC1A4	SLC1A5	SLC1A6	SLC1A7	SLC20A1	SLC20A2	SLC22A1	SLC22A11	SLC22A12	SLC22A13	SLC22A14	SLC22A15	SLC22A16	SLC22A17	SLC22A18	SLC22A18AS	SLC22A2	SLC22A23	SLC22A24	SLC22A25	SLC22A3	SLC22A31	SLC22A4	SLC22A5	SLC22A6	SLC22A7	SLC22A8	SLC22A9	SLC23A1	SLC23A2	SLC23A3	SLC24A1	SLC24A2	SLC24A3	SLC24A4	SLC25A1	SLC25A10	SLC25A11	SLC25A12	SLC25A13	SLC25A14	SLC25A15	SLC25A16	SLC25A17	SLC25A18	SLC25A19	SLC25A2	SLC25A20	SLC25A21	SLC25A21-AS1	SLC25A22	SLC25A23	SLC25A24	SLC25A25	SLC25A26	SLC25A27	SLC25A28	SLC25A29	SLC25A3	SLC25A30	SLC25A31	SLC25A32	SLC25A33	SLC25A34	SLC25A35	SLC25A36	SLC25A37	SLC25A38	SLC25A39	SLC25A3P1	SLC25A4	SLC25A40	SLC25A41	SLC25A42	SLC25A43	SLC25A44	SLC25A45	SLC25A46	SLC25A47	SLC25A48	SLC25A5	SLC25A5-AS1	SLC25A51	SLC25A53	SLC25A6	SLC26A1	SLC26A10	SLC26A11	SLC26A2	SLC26A3	SLC26A4	SLC26A4-AS1	SLC26A6	SLC26A7	SLC26A8	SLC26A9	SLC27A1	SLC27A2	SLC27A3	SLC27A4	SLC27A5	SLC27A6	SLC28A1	SLC28A2	SLC28A3	SLC29A1	SLC29A2	SLC29A3	SLC29A4	SLC2A1	SLC2A1-AS1	SLC2A10	SLC2A11	SLC2A12	SLC2A13	SLC2A2	SLC2A3	SLC2A4	SLC2A4RG	SLC2A5	SLC2A6	SLC2A8	SLC2A9	SLC30A1	SLC30A10	SLC30A2	SLC30A3	SLC30A4	SLC30A5	SLC30A6	SLC30A7	SLC30A8	SLC30A9	SLC31A1	SLC31A2	SLC32A1	SLC33A1	SLC34A1	SLC34A2	SLC34A3	SLC35A1	SLC35A2	SLC35A3	SLC35A4	SLC35A5	SLC35B1	SLC35B3	SLC35B4	SLC35C1	SLC35C2	SLC35D1	SLC35D2	SLC35D3	SLC35E1	SLC35E3	SLC35F1	SLC35F2	SLC35F3	SLC35F4	SLC35F5	SLC35F6	SLC35G1	SLC35G2	SLC35G3	SLC36A1	SLC36A4	SLC37A1	SLC37A2	SLC37A3	SLC37A4	SLC38A1	SLC38A10	SLC38A11	SLC38A2	SLC38A3	SLC38A4	SLC38A5	SLC38A6	SLC38A7	SLC38A9	SLC39A1	SLC39A10	SLC39A11	SLC39A12	SLC39A13	SLC39A14	SLC39A2	SLC39A3	SLC39A4	SLC39A5	SLC39A6	SLC39A7	SLC39A8	SLC39A9	SLC3A1	SLC3A2	SLC40A1	SLC41A1	SLC41A2	SLC41A3	SLC43A1	SLC43A2	SLC43A3	SLC44A1	SLC44A2	SLC44A3	SLC44A4	SLC44A5	SLC45A1	SLC45A2	SLC45A3	SLC45A4	SLC46A1	SLC46A2	SLC46A3	SLC47A1	SLC47A2	SLC48A1	SLC4A1	SLC4A10	SLC4A11	SLC4A1AP	SLC4A2	SLC4A3	SLC4A4	SLC4A5	SLC4A7	SLC4A8	SLC4A9	SLC50A1	SLC51A	SLC51B	SLC52A1	SLC52A2	SLC52A3	SLC5A1	SLC5A10	SLC5A11	SLC5A12	SLC5A2	SLC5A3	SLC5A4	SLC5A5	SLC5A6	SLC5A7	SLC5A8	SLC5A9	SLC6A1	SLC6A11	SLC6A12	SLC6A13	SLC6A14	SLC6A15	SLC6A16	SLC6A17	SLC6A18	SLC6A19	SLC6A2	SLC6A20	SLC6A3	SLC6A4	SLC6A5	SLC6A6	SLC6A7	SLC6A8	SLC6A9	SLC7A1	SLC7A10	SLC7A11	SLC7A11-AS1	SLC7A13	SLC7A14	SLC7A2	SLC7A3	SLC7A4	SLC7A5	SLC7A6	SLC7A6OS	SLC7A7	SLC7A8	SLC7A9	SLC8A1	SLC8A1-AS1	SLC8A2	SLC8A3	SLC8B1	SLC9A1	SLC9A2	SLC9A3	SLC9A3R1	SLC9A3R2	SLC9A5	SLC9A6	SLC9A7	SLC9A8	SLC9A9	SLC9B2	SLC9C2	SLCO1A2	SLCO1B1	SLCO1B3	SLCO1C1	SLCO2A1	SLCO2B1	SLCO3A1	SLCO4A1	SLCO4A1-AS1	SLCO4C1	SLCO5A1	SLCO6A1	SLFN11	SLFN12	SLFN13	SLFN5	SLFNL1	SLFNL1-AS1	SLIRP	SLIT1	SLIT2	SLIT2-IT1	SLIT3	SLITRK1	SLITRK2	SLITRK3	SLITRK4	SLITRK5	SLITRK6	SLK	SLMAP	SLMO1	SLMO2	SLN	SLPI	SLTM	SLU7	SLURP1	SLX4	SLX4IP	SMA4	SMAD1	SMAD1-AS2	SMAD2	SMAD3	SMAD4	SMAD5	SMAD5-AS1	SMAD6	SMAD7	SMAD9	SMAGP	SMAP1	SMAP2	SMARCA1	SMARCA2	SMARCA4	SMARCA5	SMARCAD1	SMARCAL1	SMARCB1	SMARCC1	SMARCC2	SMARCD1	SMARCD2	SMARCD3	SMARCE1	SMC1A	SMC1B	SMC2	SMC3	SMC4	SMC5	SMC5-AS1	SMC6	SMCHD1	SMCO3	SMCO4	SMCP	SMCR5	SMCR8	SMDT1	SMEK1	SMEK2	SMEK3P	SMG5	SMG6	SMG7	SMG7-AS1	SMG8	SMG9	SMIM1	SMIM10	SMIM11	SMIM12	SMIM13	SMIM14	SMIM15	SMIM17	SMIM19	SMIM2	SMIM2-AS1	SMIM20	SMIM21	SMIM22	SMIM24	SMIM3	SMIM4	SMIM5	SMIM6	SMIM7	SMIM8	SMKR1	SMLR1	SMNDC1	SMO	SMOC1	SMOC2	SMOX	SMPD1	SMPD2	SMPD3	SMPDL3A	SMPDL3B	SMPX	SMR3A	SMR3B	SMS	SMTN	SMTNL1	SMTNL2	SMU1	SMUG1	SMURF1	SMURF2	SMYD1	SMYD2	SMYD3	SMYD4	SMYD5	SNAI1	SNAI2	SNAI3	SNAI3-AS1	SNAP23	SNAP25	SNAP29	SNAP91	SNAPC1	SNAPC2	SNAPC3	SNAPC4	SNAPC5	SNAPIN	SNCA	SNCAIP	SNCB	SNCG	SND1	SND1-IT1	SNED1	SNF8	SNHG10	SNHG17	SNHG18	SNHG19	SNHG22	SNHG4	SNIP1	SNN	SNORA21	SNORA37	SNORA43	SNORA65	SNORA68	SNORA71A	SNORA71B	SNORA72	SNORA74A	SNORA78	SNORD114-3	SNORD8	SNORD89	SNPH	SNRK	SNRK-AS1	SNRNP200	SNRNP25	SNRNP27	SNRNP35	SNRNP40	SNRNP48	SNRNP70	SNRPA	SNRPA1	SNRPB	SNRPB2	SNRPC	SNRPD1	SNRPD2	SNRPD3	SNRPE	SNRPF	SNRPG	SNRPN	SNTA1	SNTB1	SNTB2	SNTG1	SNTG2	SNTN	SNUPN	SNW1	SNX1	SNX10	SNX11	SNX12	SNX13	SNX14	SNX15	SNX16	SNX17	SNX18	SNX19	SNX2	SNX20	SNX21	SNX22	SNX24	SNX25	SNX27	SNX29	SNX29P2	SNX3	SNX30	SNX31	SNX32	SNX33	SNX4	SNX5	SNX6	SNX7	SNX8	SNX9	SOAT1	SOAT2	SOBP	SOCS1	SOCS2	SOCS2-AS1	SOCS3	SOCS4	SOCS5	SOCS6	SOCS7	SOD1	SOD2	SOD3	SOGA1	SOHLH1	SOHLH2	SON	SORBS1	SORBS2	SORBS3	SORCS1	SORCS2	SORCS3	SORCS3-AS1	SORD	SORL1	SORT1	SOS1	SOS2	SOST	SOSTDC1	SOWAHA	SOWAHC	SOX1	SOX10	SOX11	SOX12	SOX13	SOX14	SOX15	SOX17	SOX18	SOX2	SOX2-OT	SOX21	SOX21-AS1	SOX3	SOX30	SOX4	SOX5	SOX6	SOX7	SOX8	SOX9	SOX9-AS1	SP1	SP100	SP110	SP140L	SP2	SP3	SP3P	SP4	SP5	SP6	SP7	SP8	SPA17	SPACA1	SPACA3	SPACA4	SPACA6P	SPACA7	SPAG1	SPAG11A	SPAG16	SPAG17	SPAG4	SPAG5	SPAG5-AS1	SPAG6	SPAG7	SPAG8	SPAG9	SPAM1	SPANXA2-OT1	SPANXB1	SPARC	SPARCL1	SPAST	SPATA1	SPATA12	SPATA13	SPATA16	SPATA17	SPATA18	SPATA19	SPATA2	SPATA20	SPATA21	SPATA22	SPATA24	SPATA25	SPATA2L	SPATA3	SPATA3-AS1	SPATA31C2	SPATA31E1	SPATA32	SPATA33	SPATA4	SPATA41	SPATA42	SPATA45	SPATA5	SPATA5L1	SPATA6	SPATA6L	SPATA7	SPATA8	SPATA9	SPATC1	SPATC1L	SPATS1	SPATS2	SPATS2L	SPC24	SPC25	SPCS1	SPCS2	SPCS3	SPDEF	SPDL1	SPDYA	SPDYE2	SPECC1	SPECC1L	SPEF1	SPEF2	SPEM1	SPEN	SPERT	SPESP1	SPG11	SPG20	SPG20OS	SPG21	SPG7	SPHK1	SPHK2	SPHKAP	SPI1	SPIB	SPIC	SPICE1	SPIDR	SPIN1	SPIN2A	SPIN3	SPIN4	SPINK1	SPINK13	SPINK2	SPINK4	SPINK5	SPINK6	SPINK7	SPINT1	SPINT2	SPINT3	SPIRE1	SPIRE2	SPN	SPNS1	SPNS2	SPNS3	SPO11	SPOCD1	SPOCK1	SPOCK2	SPOCK3	SPON1	SPOP	SPOPL	SPP1	SPP2	SPPL2A	SPPL2B	SPPL2C	SPPL3	SPR	SPRED1	SPRED2	SPRED3	SPRN	SPRNP1	SPRR1A	SPRR1B	SPRR2B	SPRR2C	SPRR2G	SPRR3	SPRR4	SPRTN	SPRY1	SPRY2	SPRY3	SPRY4	SPRY4-IT1	SPRYD3	SPRYD4	SPRYD7	SPSB1	SPSB2	SPSB3	SPSB4	SPTA1	SPTAN1	SPTB	SPTBN1	SPTBN2	SPTBN4	SPTBN5	SPTLC1	SPTLC2	SPTLC3	SPTSSA	SPTSSB	SPTY2D1	SPTY2D1-AS1	SPX	SPZ1	SQLE	SQRDL	SQSTM1	SRA1	SRBD1	SRC	SRCAP	SRCIN1	SRCRB4D	SRD5A1	SRD5A2	SRD5A3	SRD5A3-AS1	SREBF1	SREBF2	SREK1	SREK1IP1	SRF	SRFBP1	SRGAP1	SRGAP2	SRGAP2C	SRGAP3	SRGN	SRI	SRL	SRM	SRMS	SRP14	SRP19	SRP54	SRP68	SRP72	SRP9	SRPK1	SRPK2	SRPK3	SRPR	SRPRB	SRPX	SRPX2	SRR	SRRD	SRRM1	SRRM2	SRRM2-AS1	SRRM3	SRRM4	SRRM5	SRRT	SRSF1	SRSF10	SRSF11	SRSF12	SRSF3	SRSF4	SRSF5	SRSF6	SRSF7	SRSF8	SRXN1	SRY	SS18	SS18L1	SS18L2	SSB	SSBP1	SSBP2	SSBP3	SSBP3-AS1	SSBP4	SSC5D	SSFA2	SSH1	SSH2	SSH3	SSMEM1	SSNA1	SSPN	SSPO	SSR1	SSR2	SSR3	SSR4	SSR4P1	SSRP1	SSSCA1	SSSCA1-AS1	SST	SSTR1	SSTR2	SSTR3	SSTR4	SSTR5	SSTR5-AS1	SSU72	SSUH2	SSX1	SSX2B	SSX2IP	SSX3	ST13	ST14	ST18	ST20	ST3GAL1	ST3GAL2	ST3GAL3	ST3GAL4	ST3GAL4-AS1	ST3GAL5	ST3GAL6	ST5	ST6GAL1	ST6GAL2	ST6GALNAC1	ST6GALNAC2	ST6GALNAC3	ST6GALNAC4	ST6GALNAC5	ST6GALNAC6	ST7-AS1	ST7-AS2	ST7-OT4	ST7L	ST8SIA1	ST8SIA2	ST8SIA3	ST8SIA4	ST8SIA5	ST8SIA6-AS1	STAB1	STAB2	STAC	STAC2	STAC3	STAG1	STAG2	STAG3	STAG3L3	STAG3L4	STAM	STAM-AS1	STAM2	STAMBP	STAMBPL1	STAP1	STAP2	STAR	STARD10	STARD13	STARD13-AS	STARD3	STARD3NL	STARD4	STARD5	STARD6	STARD7	STARD7-AS1	STARD8	STARD9	STAT1	STAT2	STAT3	STAT4	STAT5A	STAT5B	STAT6	STATH	STAU1	STAU2	STAU2-AS1	STBD1	STC1	STC2	STEAP1	STEAP1B	STEAP2	STEAP3	STEAP4	STGC3	STH	STIL	STIM1	STIM2	STIP1	STK10	STK11	STK11IP	STK16	STK17A	STK17B	STK19	STK24	STK24-AS1	STK25	STK3	STK31	STK32A	STK32B	STK32C	STK33	STK35	STK36	STK38	STK38L	STK39	STK4	STK4-AS1	STK40	STKLD1	STL	STMN1	STMN2	STMN3	STMN4	STOM	STOML1	STOML2	STOML3	STON1	STON2	STOX1	STOX2	STPG1	STPG2	STRA13	STRA6	STRADA	STRADB	STRAP	STRBP	STRIP1	STRIP2	STRN	STRN3	STRN4	STS	STT3A	STT3B	STUB1	STX10	STX11	STX12	STX16	STX17	STX18	STX18-AS1	STX19	STX1A	STX1B	STX2	STX3	STX4	STX5	STX6	STX7	STX8	STXBP1	STXBP2	STXBP3	STXBP4	STXBP5	STXBP5-AS1	STXBP5L	STXBP6	STYK1	STYX	STYXL1	SUB1	SUCLA2	SUCLG1	SUCLG2	SUCLG2-AS1	SUCNR1	SUCO	SUDS3	SUFU	SUGCT	SUGP1	SUGP2	SUGT1	SUGT1P1	SUGT1P3	SULF1	SULF2	SULT1A1	SULT1A2	SULT1B1	SULT1C2	SULT1C4	SULT1E1	SULT2A1	SULT2B1	SULT4A1	SUMF1	SUMF2	SUMO1	SUMO3	SUMO4	SUN1	SUN2	SUN3	SUN5	SUOX	SUPT16H	SUPT20H	SUPT3H	SUPT4H1	SUPT5H	SUPT6H	SUPT7L	SUPV3L1	SURF1	SURF2	SURF4	SURF6	SUSD1	SUSD2	SUSD3	SUSD4	SUSD5	SUV39H1	SUV39H2	SUV420H1	SUV420H2	SUZ12	SV2A	SV2B	SV2C	SVEP1	SVIL	SVIP	SVOP	SVOPL	SWAP70	SWI5	SWSAP1	SWT1	SYAP1	SYBU	SYCE1	SYCE1L	SYCE2	SYCE3	SYCN	SYCP1	SYCP2	SYCP2L	SYCP3	SYDE1	SYDE2	SYF2	SYK	SYMPK	SYN1	SYN2	SYN3	SYNC	SYNCRIP	SYNDIG1	SYNDIG1L	SYNE1	SYNE2	SYNE3	SYNE4	SYNGAP1	SYNGR1	SYNGR2	SYNGR3	SYNGR4	SYNJ1	SYNJ2	SYNM	SYNPO	SYNPO2	SYNPO2L	SYNPR	SYNPR-AS1	SYNRG	SYP	SYPL1	SYPL2	SYS1	SYT1	SYT11	SYT12	SYT13	SYT14	SYT15	SYT16	SYT17	SYT2	SYT3	SYT4	SYT5	SYT6	SYT7	SYT8	SYT9	SYTL1	SYTL2	SYTL3	SYTL4	SYTL5	SZRD1	SZT2	T	T-18	TAAR1	TAAR2	TAAR3	TAAR5	TAAR8	TAAR9	TAB1	TAB2	TAB3	TAC1	TAC3	TACC1	TACC2	TACC3	TACO1	TACR1	TACR2	TACR3	TACSTD2	TADA1	TADA2A	TADA2B	TADA3	TAF1	TAF10	TAF11	TAF12	TAF13	TAF15	TAF1A	TAF1A-AS1	TAF1B	TAF1C	TAF1D	TAF1L	TAF2	TAF3	TAF4	TAF4B	TAF5	TAF5L	TAF6	TAF6L	TAF7	TAF7L	TAF8	TAF9B	TAGAP	TAGLN	TAGLN2	TAGLN3	TAL1	TAL2	TALDO1	TAMM41	TANC1	TANC2	TANGO2	TANGO6	TANK	TAOK1	TAOK2	TAOK3	TAP1	TAP2	TAPBP	TAPBPL	TAPT1	TAPT1-AS1	TARBP1	TARBP2	TARDBP	TARP	TARS	TARSL2	TAS1R1	TAS1R2	TAS2R1	TAS2R10	TAS2R13	TAS2R14	TAS2R16	TAS2R19	TAS2R3	TAS2R38	TAS2R39	TAS2R4	TAS2R40	TAS2R41	TAS2R45	TAS2R5	TAS2R50	TAS2R7	TAS2R8	TAS2R9	TASP1	TAT	TATDN1	TATDN2	TATDN3	TAX1BP1	TAZ	TBATA	TBC1D1	TBC1D10A	TBC1D10B	TBC1D10C	TBC1D12	TBC1D13	TBC1D14	TBC1D15	TBC1D16	TBC1D17	TBC1D19	TBC1D2	TBC1D20	TBC1D21	TBC1D22A	TBC1D22B	TBC1D23	TBC1D24	TBC1D25	TBC1D27	TBC1D28	TBC1D29	TBC1D2B	TBC1D30	TBC1D31	TBC1D32	TBC1D4	TBC1D5	TBC1D7	TBC1D8	TBC1D8B	TBC1D9	TBC1D9B	TBCA	TBCB	TBCC	TBCCD1	TBCD	TBCE	TBCEL	TBCK	TBK1	TBKBP1	TBL1X	TBL1XR1	TBL1Y	TBL2	TBL3	TBP	TBPL1	TBR1	TBRG1	TBRG4	TBX1	TBX10	TBX15	TBX18	TBX19	TBX2	TBX20	TBX21	TBX22	TBX3	TBX4	TBX5	TBX5-AS1	TBX6	TBXA2R	TBXAS1	TC2N	TCAIM	TCAM1P	TCAP	TCEA1	TCEA2	TCEA3	TCEAL1	TCEAL2	TCEAL3	TCEAL4	TCEAL7	TCEAL8	TCEANC	TCEANC2	TCEB1	TCEB2	TCEB3	TCEB3-AS1	TCEB3B	TCERG1	TCERG1L	TCF12	TCF15	TCF19	TCF20	TCF21	TCF24	TCF25	TCF3	TCF4	TCF7	TCF7L1	TCF7L2	TCFL5	TCHH	TCHP	TCIRG1	TCL1A	TCL1B	TCL6	TCN1	TCN2	TCOF1	TCP10	TCP10L	TCP11	TCP11L1	TCP11L2	TCRBV12S3	TCRBV15S1	TCTA	TCTE1	TCTE3	TCTEX1D1	TCTEX1D2	TCTN1	TCTN2	TCTN3	TDG	TDH	TDO2	TDP1	TDP2	TDRD1	TDRD10	TDRD12	TDRD3	TDRD5	TDRD6	TDRD7	TDRD9	TDRG1	TDRKH	TDRP	TEAD1	TEAD2	TEAD3	TEAD4	TEC	TECPR1	TECPR2	TECR	TECRL	TECTA	TECTB	TEDDM1	TEF	TEFM	TEK	TEKT1	TEKT2	TEKT3	TEKT5	TELO2	TENC1	TENM1	TENM2	TENM3	TENM4	TEP1	TEPP	TERF1	TERF2	TERF2IP	TERT	TES	TESC	TESK1	TESK2	TESPA1	TET1	TET2	TET3	TEX10	TEX101	TEX11	TEX12	TEX13A	TEX13B	TEX14	TEX15	TEX19	TEX2	TEX22	TEX26	TEX26-AS1	TEX261	TEX264	TEX28	TEX29	TEX30	TEX33	TEX35	TEX36	TEX36-AS1	TEX37	TEX38	TEX40	TEX41	TEX43	TEX9	TF	TFAM	TFAP2A	TFAP2A-AS1	TFAP2B	TFAP2C	TFAP2D	TFAP2E	TFAP4	TFB1M	TFB2M	TFCP2	TFCP2L1	TFDP1	TFDP2	TFDP3	TFE3	TFEB	TFEC	TFF1	TFF2	TFF3	TFG	TFIP11	TFPI	TFPI2	TFPT	TFR2	TFRC	TG	TGDS	TGFA	TGFB1	TGFB1I1	TGFB2	TGFB3	TGFBI	TGFBR1	TGFBR2	TGFBR3	TGFBRAP1	TGIF1	TGIF2	TGIF2LY	TGM1	TGM2	TGM3	TGM4	TGM5	TGM6	TGM7	TGOLN2	TGS1	TH	THADA	THAP1	THAP10	THAP11	THAP2	THAP3	THAP4	THAP5	THAP6	THAP7	THAP7-AS1	THAP8	THAP9	THAP9-AS1	THBD	THBS1	THBS2	THBS3	THBS4	THEG	THEG5	THEM4	THEM5	THEM6	THEMIS	THEMIS2	THG1L	THNSL1	THNSL2	THOC1	THOC2	THOC5	THOC6	THOC7	THOP1	THPO	THRA	THRAP3	THRB	THRSP	THSD4	THSD7A	THSD7B	THTPA	THUMPD1	THUMPD2	THUMPD3	THUMPD3-AS1	THY1	THYN1	TIA1	TIAF1	TIAL1	TIAM1	TIAM2	TICAM1	TICRR	TIE1	TIFA	TIFAB	TIGD1	TIGD2	TIGD3	TIGD4	TIGD5	TIGD6	TIGD7	TIGIT	TIMD4	TIMELESS	TIMM10	TIMM10B	TIMM13	TIMM17A	TIMM17B	TIMM21	TIMM22	TIMM23	TIMM23B	TIMM44	TIMM50	TIMM8A	TIMM8B	TIMM9	TIMMDC1	TIMP1	TIMP2	TIMP3	TIMP4	TINAG	TINAGL1	TINCR	TINF2	TIPARP	TIPARP-AS1	TIPIN	TIPRL	TIRAP	TJAP1	TJP1	TJP2	TJP3	TK1	TK2	TKT	TKTL1	TKTL2	TLCD1	TLCD2	TLDC1	TLDC2	TLE1	TLE2	TLE3	TLE4	TLE6	TLK1	TLK2	TLL1	TLL2	TLN1	TLN2	TLR1	TLR10	TLR2	TLR3	TLR4	TLR5	TLR6	TLR7	TLR8	TLR8-AS1	TLR9	TLX1	TLX2	TLX3	TM2D1	TM2D2	TM2D3	TM4SF1	TM4SF18	TM4SF20	TM4SF4	TM4SF5	TM6SF1	TM6SF2	TM7SF2	TM7SF3	TM9SF1	TM9SF2	TM9SF3	TM9SF4	TMA16	TMA7	TMBIM4	TMBIM6	TMC1	TMC2	TMC4	TMC5	TMC6	TMC7	TMC8	TMCC1	TMCC1-AS1	TMCC2	TMCC3	TMCO1	TMCO2	TMCO3	TMCO4	TMCO5A	TMCO5B	TMCO6	TMED1	TMED10	TMED2	TMED3	TMED4	TMED5	TMED6	TMED8	TMED9	TMEFF2	TMEM100	TMEM101	TMEM102	TMEM104	TMEM105	TMEM106A	TMEM106B	TMEM106C	TMEM107	TMEM108	TMEM108-AS1	TMEM109	TMEM11	TMEM110	TMEM114	TMEM115	TMEM116	TMEM117	TMEM119	TMEM120A	TMEM120B	TMEM121	TMEM123	TMEM125	TMEM126A	TMEM126B	TMEM127	TMEM128	TMEM129	TMEM130	TMEM131	TMEM132A	TMEM132B	TMEM132C	TMEM132D	TMEM132E	TMEM133	TMEM134	TMEM135	TMEM136	TMEM138	TMEM139	TMEM140	TMEM141	TMEM143	TMEM144	TMEM145	TMEM147	TMEM14A	TMEM14B	TMEM14C	TMEM150A	TMEM150B	TMEM150C	TMEM151A	TMEM151B	TMEM154	TMEM155	TMEM156	TMEM158	TMEM159	TMEM160	TMEM161A	TMEM161B	TMEM161B-AS1	TMEM163	TMEM165	TMEM167A	TMEM167B	TMEM168	TMEM169	TMEM17	TMEM170A	TMEM170B	TMEM171	TMEM173	TMEM174	TMEM175	TMEM176A	TMEM176B	TMEM177	TMEM178A	TMEM178B	TMEM179	TMEM18	TMEM180	TMEM181	TMEM182	TMEM184A	TMEM184B	TMEM184C	TMEM185A	TMEM185B	TMEM186	TMEM187	TMEM19	TMEM190	TMEM191A	TMEM192	TMEM194A	TMEM194B	TMEM196	TMEM198	TMEM198B	TMEM2	TMEM200A	TMEM200B	TMEM200C	TMEM201	TMEM203	TMEM204	TMEM205	TMEM206	TMEM207	TMEM208	TMEM209	TMEM212	TMEM213	TMEM214	TMEM216	TMEM217	TMEM218	TMEM219	TMEM220	TMEM221	TMEM222	TMEM223	TMEM225	TMEM229B	TMEM230	TMEM231	TMEM232	TMEM234	TMEM235	TMEM237	TMEM238	TMEM239	TMEM241	TMEM242	TMEM243	TMEM245	TMEM246	TMEM248	TMEM25	TMEM251	TMEM252	TMEM253	TMEM254	TMEM254-AS1	TMEM255A	TMEM255B	TMEM256	TMEM257	TMEM258	TMEM259	TMEM26	TMEM260	TMEM261	TMEM262	TMEM263	TMEM27	TMEM30A	TMEM30B	TMEM31	TMEM33	TMEM35	TMEM37	TMEM38A	TMEM38B	TMEM39A	TMEM39B	TMEM40	TMEM41A	TMEM41B	TMEM42	TMEM43	TMEM44	TMEM44-AS1	TMEM45A	TMEM45B	TMEM47	TMEM5	TMEM50A	TMEM50B	TMEM51	TMEM51-AS1	TMEM52	TMEM52B	TMEM53	TMEM54	TMEM55A	TMEM55B	TMEM56	TMEM57	TMEM59	TMEM59L	TMEM60	TMEM61	TMEM62	TMEM63A	TMEM63B	TMEM63C	TMEM64	TMEM65	TMEM67	TMEM68	TMEM69	TMEM70	TMEM71	TMEM72	TMEM72-AS1	TMEM74	TMEM74B	TMEM75	TMEM79	TMEM80	TMEM86A	TMEM86B	TMEM87A	TMEM87B	TMEM88	TMEM8A	TMEM8B	TMEM9	TMEM91	TMEM92	TMEM95	TMEM97	TMEM98	TMEM99	TMEM9B	TMF1	TMIE	TMIGD2	TMLHE	TMOD1	TMOD2	TMOD3	TMPO	TMPO-AS1	TMPRSS11B	TMPRSS11D	TMPRSS11E	TMPRSS12	TMPRSS13	TMPRSS15	TMPRSS2	TMPRSS3	TMPRSS4	TMPRSS5	TMPRSS6	TMSB10	TMSB15B	TMSB4X	TMSB4Y	TMTC1	TMTC2	TMTC3	TMTC4	TMUB1	TMUB2	TMX1	TMX2	TMX3	TMX4	TNAP	TNC	TNF	TNFAIP1	TNFAIP2	TNFAIP3	TNFAIP6	TNFAIP8	TNFAIP8L1	TNFAIP8L2	TNFAIP8L3	TNFRSF10A	TNFRSF10B	TNFRSF10C	TNFRSF10D	TNFRSF11A	TNFRSF11B	TNFRSF12A	TNFRSF13B	TNFRSF13C	TNFRSF14	TNFRSF17	TNFRSF18	TNFRSF19	TNFRSF1A	TNFRSF1B	TNFRSF21	TNFRSF25	TNFRSF4	TNFRSF8	TNFRSF9	TNFSF10	TNFSF11	TNFSF13	TNFSF13B	TNFSF14	TNFSF15	TNFSF18	TNFSF4	TNFSF8	TNFSF9	TNIK	TNIP1	TNIP2	TNIP3	TNK1	TNK2	TNK2-AS1	TNKS	TNKS1BP1	TNKS2	TNMD	TNN	TNNC1	TNNC2	TNNI1	TNNI2	TNNI3	TNNI3K	TNNT1	TNNT2	TNNT3	TNP1	TNP2	TNPO1	TNPO2	TNPO3	TNR	TNRC18	TNRC6A	TNRC6B	TNRC6C	TNRC6C-AS1	TNS1	TNS3	TNS4	TNXB	TOB1	TOB1-AS1	TOB2	TOE1	TOLLIP	TOLLIP-AS1	TOM1	TOM1L1	TOM1L2	TOMM20	TOMM22	TOMM34	TOMM40	TOMM40L	TOMM5	TOMM70A	TONSL	TOP1	TOP1MT	TOP1P2	TOP2A	TOP2B	TOP3A	TOP3B	TOPBP1	TOPORS	TOPORS-AS1	TOR1A	TOR1AIP1	TOR1AIP2	TOR1B	TOR2A	TOR3A	TOR4A	TOX	TOX2	TOX3	TOX4	TP53	TP53AIP1	TP53BP1	TP53BP2	TP53I11	TP53I13	TP53I3	TP53INP1	TP53INP2	TP53RK	TP53TG1	TP53TG5	TP63	TP73	TP73-AS1	TPBG	TPBGL	TPCN1	TPCN2	TPD52	TPD52L1	TPD52L2	TPD52L3	TPGS1	TPGS2	TPH1	TPH2	TPI1	TPK1	TPM1	TPM2	TPM3	TPM4	TPMT	TPO	TPP1	TPP2	TPPP	TPPP2	TPPP3	TPR	TPRA1	TPRG1	TPRG1L	TPRKB	TPRN	TPRXL	TPSAB1	TPSB2	TPSD1	TPSG1	TPST1	TPST2	TPT1-AS1	TPT1P8	TPTE	TPTE2P5	TPTE2P6	TPTEP1	TPX2	TRA2A	TRA2B	TRABD	TRABD2A	TRABD2B	TRAC	TRADD	TRAF1	TRAF2	TRAF3	TRAF3IP1	TRAF3IP2	TRAF3IP2-AS1	TRAF3IP3	TRAF4	TRAF5	TRAF6	TRAF7	TRAFD1	TRAIP	TRAK1	TRAK2	TRAM1	TRAM1L1	TRAM2	TRAM2-AS1	TRANK1	TRAP1	TRAPPC1	TRAPPC10	TRAPPC11	TRAPPC12	TRAPPC13	TRAPPC2	TRAPPC2L	TRAPPC3	TRAPPC3L	TRAPPC5	TRAPPC6A	TRAPPC6B	TRAPPC8	TRAPPC9	TRAT1	TRAV12-2	TRAV8-3	TRBC1	TRBV27	TRDMT1	TRDN	TRDV3	TREH	TREM1	TREM2	TREML1	TREML2	TREML3P	TREML4	TREML5P	TRERF1	TRG-AS1	TRH	TRHDE	TRHDE-AS1	TRHR	TRIAP1	TRIB1	TRIB2	TRIB3	TRIL	TRIM10	TRIM11	TRIM13	TRIM14	TRIM15	TRIM16	TRIM17	TRIM2	TRIM21	TRIM22	TRIM23	TRIM24	TRIM25	TRIM26	TRIM27	TRIM28	TRIM29	TRIM3	TRIM31	TRIM32	TRIM33	TRIM35	TRIM36	TRIM37	TRIM38	TRIM4	TRIM40	TRIM41	TRIM42	TRIM44	TRIM45	TRIM46	TRIM47	TRIM5	TRIM50	TRIM51	TRIM52	TRIM52-AS1	TRIM54	TRIM55	TRIM56	TRIM58	TRIM59	TRIM6	TRIM61	TRIM62	TRIM63	TRIM65	TRIM66	TRIM67	TRIM68	TRIM69	TRIM7	TRIM71	TRIM72	TRIM78P	TRIM8	TRIM9	TRIML1	TRIML2	TRIO	TRIOBP	TRIP10	TRIP11	TRIP12	TRIP13	TRIP4	TRIP6	TRIQK	TRIT1	TRMT1	TRMT10A	TRMT10B	TRMT10C	TRMT11	TRMT112	TRMT12	TRMT13	TRMT1L	TRMT2A	TRMT2B	TRMT44	TRMT5	TRMT6	TRMT61A	TRMT61B	TRMU	TRNAU1AP	TRNP1	TRNT1	TRO	TROAP	TROVE2	TRPA1	TRPC1	TRPC2	TRPC3	TRPC4	TRPC4AP	TRPC5	TRPC5OS	TRPC6	TRPC7	TRPM1	TRPM2	TRPM2-AS	TRPM3	TRPM4	TRPM5	TRPM6	TRPM7	TRPM8	TRPS1	TRPT1	TRPV2	TRPV3	TRPV4	TRPV5	TRPV6	TRRAP	TRUB1	TRUB2	TRY2P	TSACC	TSC1	TSC2	TSC22D1	TSC22D1-AS1	TSC22D2	TSC22D3	TSC22D4	TSEN15	TSEN2	TSEN34	TSEN54	TSFM	TSG101	TSGA10	TSGA10IP	TSGA13	TSHB	TSHR	TSHZ1	TSHZ2	TSHZ3	TSIX	TSKS	TSKU	TSLP	TSN	TSNARE1	TSNAX	TSNAXIP1	TSPAN1	TSPAN10	TSPAN11	TSPAN12	TSPAN13	TSPAN14	TSPAN15	TSPAN16	TSPAN17	TSPAN18	TSPAN2	TSPAN3	TSPAN31	TSPAN32	TSPAN33	TSPAN4	TSPAN5	TSPAN6	TSPAN7	TSPAN8	TSPAN9	TSPEAR	TSPO	TSPO2	TSPY1	TSPY26P	TSPYL1	TSPYL2	TSPYL4	TSPYL5	TSPYL6	TSR1	TSR2	TSR3	TSSC1	TSSC4	TSSK1B	TSSK2	TSSK3	TSSK4	TSSK6	TST	TSTA3	TSTD1	TSTD2	TTBK1	TTBK2	TTC1	TTC12	TTC13	TTC14	TTC16	TTC17	TTC18	TTC19	TTC21A	TTC22	TTC23	TTC23L	TTC25	TTC26	TTC27	TTC28	TTC28-AS1	TTC29	TTC30A	TTC30B	TTC31	TTC32	TTC33	TTC36	TTC37	TTC38	TTC39A	TTC39B	TTC39C	TTC4	TTC40	TTC5	TTC6	TTC7A	TTC7B	TTC8	TTC9	TTC9B	TTC9C	TTF1	TTF2	TTI1	TTI2	TTK	TTL	TTLL1	TTLL10	TTLL11	TTLL11-IT1	TTLL12	TTLL13	TTLL2	TTLL3	TTLL4	TTLL5	TTLL6	TTLL7	TTLL7-IT1	TTLL9	TTN	TTN-AS1	TTPA	TTPAL	TTR	TTTY10	TTTY11	TTTY12	TTTY13	TTTY15	TTTY5	TTTY7	TTYH1	TTYH2	TTYH3	TUB	TUBA1A	TUBA1B	TUBA1C	TUBA3FP	TUBA4A	TUBA4B	TUBA8	TUBAL3	TUBB	TUBB1	TUBB2A	TUBB2B	TUBB3	TUBB4A	TUBB4B	TUBB6	TUBB7P	TUBBP5	TUBD1	TUBE1	TUBG1	TUBG2	TUBGCP2	TUBGCP3	TUBGCP4	TUBGCP5	TUBGCP6	TUFM	TUFT1	TUG1	TULP1	TULP2	TULP3	TULP4	TUNAR	TUSC1	TUSC2	TUSC3	TUSC5	TUSC7	TUSC8	TUT1	TVP23A	TVP23B	TVP23C	TWF1	TWF2	TWIST1	TWIST2	TWISTNB	TWSG1	TXK	TXLNA	TXLNB	TXLNG	TXLNGY	TXN	TXN2	TXNDC11	TXNDC12	TXNDC15	TXNDC16	TXNDC17	TXNDC2	TXNDC8	TXNDC9	TXNIP	TXNL1	TXNL4A	TXNL4B	TXNRD1	TXNRD2	TYK2	TYMP	TYMS	TYMSOS	TYR	TYRO3	TYRO3P	TYROBP	TYRP1	TYSND1	TYW1	TYW3	TYW5	U2AF1	U2AF1L4	U2AF2	U2SURP	U47924.27	U47924.29	U91328.2	U91328.20	UACA	UAP1	UAP1L1	UBA1	UBA2	UBA3	UBA5	UBA52	UBA6	UBAC1	UBAC2	UBAC2-AS1	UBALD1	UBALD2	UBAP1	UBAP1L	UBAP2	UBAP2L	UBASH3A	UBASH3B	UBB	UBC	UBE2A	UBE2B	UBE2C	UBE2D1	UBE2D2	UBE2D3	UBE2D4	UBE2DNL	UBE2E1	UBE2E2	UBE2E2-AS1	UBE2E3	UBE2F	UBE2G1	UBE2G2	UBE2H	UBE2I	UBE2J1	UBE2J2	UBE2K	UBE2L3	UBE2L6	UBE2M	UBE2N	UBE2NL	UBE2O	UBE2Q1	UBE2Q2	UBE2Q2L	UBE2QL1	UBE2R2	UBE2S	UBE2T	UBE2U	UBE2V2	UBE2W	UBE2Z	UBE3A	UBE3B	UBE3C	UBE3D	UBE4A	UBE4B	UBFD1	UBIAD1	UBL3	UBL4A	UBL4B	UBL5	UBL7	UBL7-AS1	UBLCP1	UBN1	UBN2	UBOX5	UBP1	UBQLN1	UBQLN2	UBQLN3	UBQLN4	UBQLNL	UBR1	UBR2	UBR3	UBR4	UBR5	UBR7	UBTD1	UBTD2	UBTF	UBXN1	UBXN10	UBXN10-AS1	UBXN11	UBXN2A	UBXN2B	UBXN4	UBXN7	UBXN7-AS1	UBXN8	UCA1	UCHL1	UCHL3	UCHL5	UCK1	UCKL1	UCMA	UCN	UCN2	UCN3	UCP1	UCP2	UCP3	UEVLD	UFC1	UFD1L	UFL1	UFM1	UFSP1	UFSP2	UG0898H09	UGCG	UGDH	UGGT1	UGGT2	UGP2	UGT1A1	UGT1A6	UGT2A3	UGT2B15	UGT2B17	UGT2B28	UGT2B4	UGT3A1	UGT8	UHMK1	UHRF1	UHRF1BP1	UHRF1BP1L	UHRF2	UIMC1	ULBP1	ULBP2	ULBP3	ULK1	ULK2	ULK3	ULK4	UMOD	UMODL1	UMPS	UNC119	UNC119B	UNC13A	UNC13B	UNC13C	UNC13D	UNC45A	UNC45B	UNC50	UNC5A	UNC5B	UNC5B-AS1	UNC5C	UNC5CL	UNC5D	UNC79	UNC80	UNC93A	UNC93B1	UNG	UNK	UNKL	UPB1	UPF1	UPF2	UPF3A	UPF3B	UPK1A	UPK1B	UPK2	UPK3A	UPK3B	UPP1	UPP2	UPRT	UQCC1	UQCC2	UQCR10	UQCR11	UQCRB	UQCRC1	UQCRC2	UQCRFS1	UQCRQ	URB1	URB2	URGCP	URI1	URM1	UROC1	UROD	UROS	USB1	USE1	USF1	USF2	USH1C	USH1G	USH2A	USHBP1	USMG5	USO1	USP1	USP10	USP11	USP12	USP13	USP14	USP16	USP18	USP19	USP2	USP2-AS1	USP20	USP21	USP22	USP24	USP25	USP26	USP27X	USP27X-AS1	USP28	USP29	USP3	USP3-AS1	USP30	USP30-AS1	USP31	USP32	USP32P2	USP33	USP34	USP35	USP36	USP37	USP38	USP39	USP4	USP40	USP42	USP43	USP44	USP45	USP46	USP46-AS1	USP47	USP48	USP49	USP5	USP51	USP53	USP54	USP7	USP8	USP9X	USP9Y	USPL1	UST	UTF1	UTP11L	UTP14A	UTP15	UTP18	UTP20	UTP23	UTP3	UTP6	UTRN	UTS2	UTS2B	UTS2R	UTY	UVRAG	UVSSA	UXS1	UXT	VAC14	VAC14-AS1	VAMP1	VAMP2	VAMP3	VAMP4	VAMP5	VAMP7	VAMP8	VANGL1	VANGL2	VAPA	VAPB	VARS	VARS2	VASH1	VASH2	VASN	VASP	VAT1	VAT1L	VAV1	VAV2	VAV3	VAX2	VBP1	VCAM1	VCAN	VCL	VCP	VCPIP1	VCPKMT	VCX2	VDAC1	VDAC2	VDAC3	VDR	VEGFA	VEGFB	VEGFC	VENTX	VENTXP1	VEPH1	VEZF1	VEZT	VGF	VGLL1	VGLL2	VGLL3	VGLL4	VHL	VIL1	VILL	VIM	VIMP	VIP	VIPAS39	VIPR1	VIPR2	VIT	VKORC1	VKORC1L1	VLDLR	VMA21	VMO1	VMP1	VN1R1	VN1R10P	VN1R2	VN1R3	VN1R4	VN1R5	VNN1	VNN2	VNN3	VOPP1	VPRBP	VPREB1	VPREB3	VPS11	VPS13A	VPS13A-AS1	VPS13B	VPS13C	VPS13D	VPS16	VPS18	VPS25	VPS26A	VPS26B	VPS28	VPS29	VPS33A	VPS33B	VPS35	VPS36	VPS37A	VPS37B	VPS37C	VPS37D	VPS39	VPS41	VPS45	VPS4A	VPS4B	VPS51	VPS52	VPS53	VPS54	VPS72	VPS8	VPS9D1	VPS9D1-AS1	VRK1	VRK2	VRK3	VRTN	VSIG1	VSIG10	VSIG10L	VSIG2	VSIG4	VSNL1	VSTM1	VSTM2A	VSTM2L	VSTM4	VSX1	VTA1	VTCN1	VTI1A	VTI1B	VWA1	VWA3A	VWA3B	VWA5A	VWA5B1	VWA5B2	VWA7	VWA8	VWA8-AS1	VWA9	VWC2	VWCE	VWDE	VWF	WAC	WAC-AS1	WAPAL	WARS	WARS2	WAS	WASF1	WASF2	WASF3	WASL	WBP11	WBP1L	WBP2	WBP2NL	WBP4	WBP5	WBSCR16	WBSCR17	WBSCR22	WBSCR27	WBSCR28	WDFY1	WDFY2	WDFY3	WDFY3-AS2	WDFY4	WDHD1	WDPCP	WDR1	WDR11	WDR11-AS1	WDR12	WDR13	WDR16	WDR17	WDR18	WDR19	WDR20	WDR24	WDR25	WDR26	WDR27	WDR3	WDR31	WDR34	WDR35	WDR36	WDR37	WDR38	WDR4	WDR41	WDR43	WDR44	WDR45	WDR45B	WDR46	WDR47	WDR48	WDR49	WDR5	WDR52	WDR53	WDR54	WDR55	WDR59	WDR5B	WDR6	WDR60	WDR61	WDR62	WDR63	WDR64	WDR65	WDR66	WDR7	WDR70	WDR72	WDR73	WDR74	WDR75	WDR76	WDR77	WDR78	WDR81	WDR82	WDR83	WDR83OS	WDR86	WDR86-AS1	WDR87	WDR88	WDR89	WDR90	WDR91	WDR92	WDR93	WDR96	WDSUB1	WDTC1	WDYHV1	WEE1	WEE2-AS1	WFDC1	WFDC10A	WFDC10B	WFDC11	WFDC12	WFDC13	WFDC2	WFDC21P	WFDC3	WFDC5	WFDC6	WFDC8	WFDC9	WFIKKN1	WFIKKN2	WFS1	WHAMM	WHAMMP2	WHSC1	WHSC1L1	WI2-89031B12.1	WIBG	WIF1	WIPF1	WIPF2	WIPF3	WIPI1	WIPI2	WISP1	WISP2	WISP3	WIZ	WLS	WNK1	WNK2	WNK3	WNK4	WNT1	WNT10A	WNT10B	WNT11	WNT16	WNT2	WNT2B	WNT4	WNT5A	WNT5B	WNT6	WNT7A	WNT7B	WNT8A	WNT8B	WNT9A	WNT9B	WRAP53	WRAP73	WRB	WRN	WRNIP1	WSB1	WSB2	WSCD2	WT1	WT1-AS	WTAP	WTIP	WWC1	WWC2	WWC2-AS2	WWC3	WWOX	WWP1	WWP2	WWTR1	WWTR1-AS1	XAB2	XAF1	XAGE-4	XAGE2	XAGE3	XBP1	XCL1	XCR1	XDH	XG	XIAP	XIRP1	XIRP2	XIST	XK	XKR4	XKR6	XKR7	XKR8	XKRX	XPA	XPC	XPNPEP1	XPNPEP2	XPNPEP3	XPO1	XPO4	XPO5	XPO6	XPO7	XPOT	XPR1	XRCC1	XRCC2	XRCC3	XRCC4	XRCC5	XRCC6	XRCC6BP1	XRN1	XRN2	XRRA1	XXYLT1	XXbac-B476C20.9	XXyac-YX155B6.7	XYLB	XYLT1	XYLT2	Y16709	YAE1D1	YAF2	YAP1	YARS	YARS2	YBEY	YBX1	YBX2	YBX3	YDJC	YEATS2	YEATS4	YES1	YIF1A	YIF1B	YIPF1	YIPF2	YIPF3	YIPF4	YIPF5	YIPF6	YJEFN3	YKT6	YLPM1	YME1L1	YOD1	YPEL1	YPEL2	YPEL3	YPEL4	YPEL5	YRDC	YTHDC1	YTHDC2	YTHDF1	YTHDF2	YTHDF3	YTHDF3-AS1	YWHAB	YWHAE	YWHAEP7	YWHAG	YWHAH	YWHAQ	YWHAZ	YY1	YY1AP1	ZACN	ZADH2	ZAK	ZAN	ZAP70	ZAR1	ZBBX	ZBED1	ZBED2	ZBED3	ZBED3-AS1	ZBED4	ZBED5	ZBED5-AS1	ZBED6	ZBED6CL	ZBED8	ZBED9	ZBP1	ZBTB1	ZBTB10	ZBTB11	ZBTB11-AS1	ZBTB12	ZBTB14	ZBTB16	ZBTB17	ZBTB18	ZBTB2	ZBTB20	ZBTB20-AS1	ZBTB21	ZBTB22	ZBTB24	ZBTB25	ZBTB26	ZBTB3	ZBTB32	ZBTB33	ZBTB34	ZBTB37	ZBTB38	ZBTB39	ZBTB4	ZBTB40	ZBTB41	ZBTB42	ZBTB43	ZBTB44	ZBTB45	ZBTB46	ZBTB46-AS1	ZBTB47	ZBTB48	ZBTB49	ZBTB5	ZBTB6	ZBTB7A	ZBTB7B	ZBTB7C	ZBTB8A	ZBTB8B	ZBTB8OS	ZBTB9	ZC2HC1A	ZC2HC1B	ZC2HC1C	ZC3H10	ZC3H12B	ZC3H12C	ZC3H12D	ZC3H13	ZC3H14	ZC3H15	ZC3H18	ZC3H3	ZC3H4	ZC3H6	ZC3H7A	ZC3H7B	ZC3H8	ZC3HAV1	ZC3HAV1L	ZC3HC1	ZC4H2	ZCCHC10	ZCCHC11	ZCCHC12	ZCCHC13	ZCCHC14	ZCCHC17	ZCCHC18	ZCCHC2	ZCCHC24	ZCCHC3	ZCCHC4	ZCCHC5	ZCCHC6	ZCCHC7	ZCCHC8	ZCCHC9	ZCRB1	ZCWPW1	ZCWPW2	ZDBF2	ZDHHC1	ZDHHC11	ZDHHC12	ZDHHC13	ZDHHC14	ZDHHC15	ZDHHC16	ZDHHC17	ZDHHC18	ZDHHC19	ZDHHC2	ZDHHC20	ZDHHC21	ZDHHC22	ZDHHC23	ZDHHC24	ZDHHC3	ZDHHC4	ZDHHC5	ZDHHC6	ZDHHC7	ZDHHC8	ZDHHC8P1	ZDHHC9	ZEB1-AS1	ZEB2	ZER1	ZFAND1	ZFAND2A	ZFAND2B	ZFAND3	ZFAND4	ZFAND5	ZFAND6	ZFAS1	ZFAT	ZFC3H1	ZFHX2	ZFHX3	ZFHX4	ZFHX4-AS1	ZFP1	ZFP14	ZFP2	ZFP28	ZFP3	ZFP30	ZFP36	ZFP36L1	ZFP36L2	ZFP37	ZFP41	ZFP42	ZFP57	ZFP62	ZFP64	ZFP69	ZFP69B	ZFP82	ZFP90	ZFP91	ZFP92	ZFPL1	ZFPM1	ZFPM2	ZFR	ZFR2	ZFX	ZFY	ZFYVE1	ZFYVE16	ZFYVE19	ZFYVE20	ZFYVE21	ZFYVE26	ZFYVE27	ZFYVE28	ZFYVE9	ZG16	ZG16B	ZGLP1	ZGPAT	ZGRF1	ZHX1	ZHX1-C8orf76	ZHX2	ZHX3	ZIC1	ZIC2	ZIC3	ZIC4	ZIC5	ZIK1	ZIM3	ZKSCAN1	ZKSCAN2	ZKSCAN3	ZKSCAN4	ZKSCAN5	ZKSCAN7	ZKSCAN8	ZMAT1	ZMAT2	ZMAT3	ZMAT4	ZMAT5	ZMIZ1	ZMIZ1-AS1	ZMIZ2	ZMPSTE24	ZMYM1	ZMYM2	ZMYM3	ZMYM4	ZMYM5	ZMYM6	ZMYND10	ZMYND11	ZMYND12	ZMYND15	ZMYND19	ZMYND8	ZNF10	ZNF100	ZNF101	ZNF106	ZNF107	ZNF112	ZNF114	ZNF117	ZNF12	ZNF121	ZNF124	ZNF132	ZNF133	ZNF134	ZNF135	ZNF136	ZNF137P	ZNF138	ZNF14	ZNF140	ZNF141	ZNF142	ZNF143	ZNF146	ZNF148	ZNF154	ZNF155	ZNF157	ZNF16	ZNF160	ZNF165	ZNF169	ZNF17	ZNF174	ZNF175	ZNF18	ZNF180	ZNF182	ZNF184	ZNF185	ZNF189	ZNF19	ZNF195	ZNF197	ZNF2	ZNF200	ZNF202	ZNF204P	ZNF205	ZNF205-AS1	ZNF207	ZNF208	ZNF211	ZNF212	ZNF213	ZNF213-AS1	ZNF214	ZNF215	ZNF217	ZNF219	ZNF22	ZNF221	ZNF222	ZNF223	ZNF224	ZNF225	ZNF226	ZNF227	ZNF229	ZNF23	ZNF230	ZNF232	ZNF233	ZNF234	ZNF235	ZNF236	ZNF239	ZNF24	ZNF248	ZNF25	ZNF250	ZNF251	ZNF252P	ZNF252P-AS1	ZNF253	ZNF254	ZNF256	ZNF257	ZNF259P1	ZNF26	ZNF260	ZNF264	ZNF266	ZNF267	ZNF268	ZNF271	ZNF273	ZNF274	ZNF275	ZNF276	ZNF277	ZNF28	ZNF280A	ZNF280B	ZNF280C	ZNF281	ZNF282	ZNF283	ZNF284	ZNF286A	ZNF287	ZNF292	ZNF295-AS1	ZNF296	ZNF29P	ZNF3	ZNF30	ZNF300	ZNF300P1	ZNF302	ZNF304	ZNF311	ZNF316	ZNF317	ZNF318	ZNF319	ZNF32	ZNF32-AS3	ZNF320	ZNF322	ZNF324	ZNF324B	ZNF326	ZNF329	ZNF330	ZNF331	ZNF333	ZNF334	ZNF335	ZNF337	ZNF33A	ZNF33B	ZNF34	ZNF341	ZNF343	ZNF345	ZNF346	ZNF347	ZNF35	ZNF350	ZNF354A	ZNF354B	ZNF354C	ZNF358	ZNF362	ZNF365	ZNF366	ZNF367	ZNF37BP	ZNF382	ZNF383	ZNF384	ZNF385A	ZNF385B	ZNF385C	ZNF385D	ZNF391	ZNF394	ZNF395	ZNF396	ZNF397	ZNF398	ZNF404	ZNF407	ZNF408	ZNF41	ZNF414	ZNF415	ZNF416	ZNF417	ZNF418	ZNF419	ZNF420	ZNF423	ZNF425	ZNF426	ZNF428	ZNF429	ZNF43	ZNF430	ZNF431	ZNF432	ZNF436	ZNF438	ZNF439	ZNF44	ZNF440	ZNF441	ZNF442	ZNF443	ZNF444	ZNF445	ZNF446	ZNF449	ZNF45	ZNF451	ZNF460	ZNF461	ZNF462	ZNF467	ZNF468	ZNF469	ZNF470	ZNF471	ZNF473	ZNF474	ZNF48	ZNF480	ZNF483	ZNF484	ZNF485	ZNF486	ZNF488	ZNF490	ZNF491	ZNF492	ZNF493	ZNF496	ZNF497	ZNF500	ZNF501	ZNF502	ZNF503	ZNF503-AS1	ZNF503-AS2	ZNF506	ZNF507	ZNF510	ZNF511	ZNF512	ZNF512B	ZNF513	ZNF514	ZNF516	ZNF517	ZNF518A	ZNF518B	ZNF519	ZNF521	ZNF524	ZNF526	ZNF527	ZNF528	ZNF529	ZNF530	ZNF532	ZNF536	ZNF540	ZNF541	ZNF542P	ZNF543	ZNF544	ZNF546	ZNF547	ZNF548	ZNF549	ZNF550	ZNF551	ZNF552	ZNF554	ZNF555	ZNF556	ZNF557	ZNF558	ZNF559	ZNF560	ZNF562	ZNF563	ZNF564	ZNF565	ZNF566	ZNF567	ZNF568	ZNF569	ZNF57	ZNF570	ZNF571	ZNF571-AS1	ZNF572	ZNF573	ZNF574	ZNF575	ZNF576	ZNF577	ZNF578	ZNF579	ZNF580	ZNF581	ZNF582	ZNF582-AS1	ZNF583	ZNF584	ZNF585A	ZNF585B	ZNF586	ZNF587	ZNF587B	ZNF589	ZNF592	ZNF593	ZNF594	ZNF595	ZNF596	ZNF597	ZNF598	ZNF599	ZNF600	ZNF605	ZNF606	ZNF607	ZNF608	ZNF609	ZNF610	ZNF611	ZNF613	ZNF614	ZNF615	ZNF616	ZNF618	ZNF619	ZNF620	ZNF621	ZNF622	ZNF623	ZNF624	ZNF625	ZNF626	ZNF627	ZNF628	ZNF629	ZNF630	ZNF638	ZNF639	ZNF641	ZNF644	ZNF645	ZNF646	ZNF649	ZNF652	ZNF653	ZNF654	ZNF655	ZNF658	ZNF660	ZNF662	ZNF663P	ZNF664	ZNF665	ZNF667	ZNF667-AS1	ZNF668	ZNF669	ZNF670	ZNF671	ZNF672	ZNF674	ZNF674-AS1	ZNF675	ZNF677	ZNF678	ZNF680	ZNF681	ZNF682	ZNF683	ZNF684	ZNF687	ZNF688	ZNF689	ZNF691	ZNF692	ZNF696	ZNF697	ZNF7	ZNF70	ZNF700	ZNF701	ZNF702P	ZNF703	ZNF704	ZNF705G	ZNF706	ZNF708	ZNF709	ZNF71	ZNF710	ZNF711	ZNF713	ZNF717	ZNF718	ZNF721	ZNF732	ZNF736	ZNF738	ZNF74	ZNF740	ZNF746	ZNF747	ZNF749	ZNF750	ZNF75A	ZNF75D	ZNF76	ZNF763	ZNF764	ZNF765	ZNF766	ZNF767P	ZNF77	ZNF770	ZNF771	ZNF775	ZNF776	ZNF777	ZNF778	ZNF780A	ZNF780B	ZNF781	ZNF782	ZNF783	ZNF784	ZNF785	ZNF786	ZNF787	ZNF789	ZNF79	ZNF790-AS1	ZNF791	ZNF792	ZNF793	ZNF8	ZNF80	ZNF800	ZNF804A	ZNF804B	ZNF805	ZNF808	ZNF81	ZNF813	ZNF814	ZNF818P	ZNF821	ZNF823	ZNF826P	ZNF827	ZNF829	ZNF83	ZNF830	ZNF831	ZNF835	ZNF836	ZNF837	ZNF839	ZNF84	ZNF843	ZNF844	ZNF85	ZNF850	ZNF852	ZNF853	ZNF862	ZNF865	ZNF876P	ZNF879	ZNF880	ZNF883	ZNF891	ZNF90	ZNF91	ZNF92	ZNF93	ZNF99	ZNFX1	ZNHIT1	ZNHIT2	ZNHIT3	ZNHIT6	ZNRD1	ZNRD1-AS1	ZNRF1	ZNRF2	ZNRF2P1	ZNRF3	ZNRF4	ZP1	ZP2	ZP4	ZPBP	ZPBP2	ZPLD1	ZPR1	ZRANB1	ZRANB2	ZRANB2-AS1	ZRANB3	ZRSR2	ZSCAN1	ZSCAN10	ZSCAN12	ZSCAN12P1	ZSCAN16	ZSCAN16-AS1	ZSCAN18	ZSCAN2	ZSCAN20	ZSCAN21	ZSCAN22	ZSCAN23	ZSCAN25	ZSCAN26	ZSCAN29	ZSCAN30	ZSCAN31	ZSCAN32	ZSCAN4	ZSCAN5A	ZSCAN9	ZSWIM1	ZSWIM2	ZSWIM3	ZSWIM4	ZSWIM5	ZSWIM6	ZSWIM7	ZSWIM8	ZUFSP	ZW10	ZWILCH	ZWINT	ZXDA	ZXDB	ZXDC	ZYG11A	ZYG11B	ZYX	ZZEF1	ZZZ3
GSM437093	11.87916667	0	6.568369863	10.90154577	6.294880672	6.573927943	6.138634324	5.535418654	6.794655273	8.145200951	4.65111552	4.484094335	8.288246061	8.648390415	5.216319496	7.389385274	7.551393051	5.953977742	6.760698923	8.914798817	8.233367601	8.654488728	5.710634326	7.153613464	8.428106839	7.193079881	6.71071245	9.248948977	7.030018495	8.747266829	7.37572922	6.029896394	6.901997457	7.193755204	9.312745355	7.006800282	9.40416668	9.95251901	9.826920698	7.681836128	7.37161885	6.498956402	6.900039397	5.09509512	6.889607042	7.348330095	5.654237647	6.870750594	5.619461441	4.265954361	6.467278744	6.615157136	6.604411485	6.916195078	7.634946469	7.198134678	6.658858881	9.451727196	7.046080596	6.285936268	4.219419566	5.168984499	5.864245604	4.749223271	5.4932919	4.7971764	6.431000816	5.614720124	4.1276873	6.396952497	7.585087071	7.224924377	5.126470924	4.024999855	7.648124075	8.946507526	5.394170461	7.496611857	8.042379138	7.10364648	5.898269314	4.312319458	6.89748611	4.961199483	7.492661084	5.537050242	7.574721274	6.258790911	7.384076419	7.079814794	4.293215164	7.076639049	8.244437688	5.646686606	6.062740887	6.772542431	5.035045818	7.037173752	7.406484321	6.05206116	7.151956079	7.063958581	4.196509847	6.856680379	7.288943823	4.975618045	6.596509491	4.342385583	6.866881654	5.337252175	5.966157094	5.919778614	7.891452189	6.367345763	7.302083	7.195976332	5.30775073	7.134540115	6.428207186	6.738519911	5.066901041	5.814308593	7.29620266	5.129351295	4.576205231	6.989968468	6.072661622	4.376151282	5.243097082	5.397762858	6.856485816	5.450361918	6.728954815	6.024894543	4.819625623	7.609603324	6.698059084	6.360968985	4.510243588	6.016657996	4.133496069	7.769671878	6.417689535	6.416139949	5.153816824	9.686464376	7.480064558	5.775695219	4.747878526	4.418612311	6.822890636	6.538842099	6.857982096	7.74488167	7.365136476	6.094693191	5.000914381	4.872406414	6.079290709	5.416141289	5.14084223	7.51480246	7.824183614	6.443460804	4.682978507	5.055055633	7.455574013	5.794449835	6.050226888	7.184950666	8.21377859	5.695387318	6.261836742	6.615080764	4.678589354	5.191142344	5.075749397	7.938171774	7.660678503	5.048512078	6.341418455	7.602824962	7.45632523	4.627115502	7.025992852	5.926631476	5.997697041	6.979657413	6.460785781	6.379878632	5.888026709	8.355389999	5.826874008	6.093175332	5.011562463	6.237853068	7.403332555	4.199115695	7.976499516	4.285623089	5.137186278	6.414406443	5.379022253	7.66529653	5.452183428	4.559089224	5.796974048	4.304467675	5.973644287	7.514706098	7.383538782	7.561440192	6.105978846	5.494346706	6.799744434	6.104160184	7.559042291	6.683970593	5.646748563	4.27081497	7.031848808	5.244009262	7.218081521	6.698605067	4.322731998	7.159689094	6.162154823	6.368493026	6.594703025	3.963033523	9.371419356	6.935277407	7.069111458	6.498870606	6.172521083	6.480269279	7.607934518	5.514362654	6.426895947	7.243273542	7.067723396	6.803454536	7.156161652	5.6667944	6.247863626	6.648215446	7.132544228	4.8638367	8.441670564	4.239083313	5.509475189	5.74595577	7.83559671	7.366333838	6.453755035	7.555729324	8.736897268	5.224583974	5.863330792	8.252509995	4.991097589	7.02437675	5.824968129	4.070826662	6.50317349	6.582268053	5.26090001	5.722148304	5.699998464	5.382928426	5.388031685	6.566985525	5.806033655	7.391449717	8.621582236	6.359952386	5.74387035	4.516839972	6.39348541	7.145065667	3.929813434	4.53579471	4.741543501	5.65188315	4.323765865	6.51299476	5.130940944	6.521298151	6.303716685	6.781461714	5.395079466	6.716675289	5.002366723	4.097739892	6.561480056	6.139829673	6.800533303	7.699032279	6.518918946	7.577299076	6.844443458	5.592432291	5.671441491	7.030732201	5.134772425	6.352837103	6.775476769	4.916600525	5.596237677	4.477832242	8.472974832	7.941973156	5.615254072	6.759553478	7.08565471	6.924245692	5.045856202	6.839392967	5.167497248	6.462720452	5.27703006	7.603540733	6.060966882	5.244608896	5.736316232	6.506544338	5.842766712	5.945688185	5.76350833	5.248431896	5.582149697	5.900878759	7.143419851	7.104308687	6.184896824	6.8225303	5.542596034	5.872845828	7.299758449	7.329531702	7.16727578	5.075318886	5.733038726	6.65997728	7.443338441	6.360685254	6.450254329	6.85581502	5.724120566	6.685639268	7.863876021	6.250483338	7.39854131	4.664995502	6.048256096	4.298873664	6.844867848	6.775608431	5.322479014	4.45749793	6.269976022	5.96782727	7.063831259	7.0171261	6.515053745	6.416317333	5.460594084	6.541183126	6.171545365	6.096383171	6.329066096	5.79526744	5.254043421	6.093420897	6.408034552	6.300129692	4.550968156	7.938286492	6.584400323	7.54506238	7.649470257	5.003454094	5.431618549	5.269450462	4.957563253	7.68683034	5.802986138	5.920613233	5.845008837	6.977226022	5.631348681	7.367839364	4.036459222	7.13863201	6.932838418	5.230077355	7.508732187	5.395773202	6.668017027	5.615026481	7.46970757	6.77020776	6.64559675	4.378828673	6.881482512	3.893781802	5.703437739	6.197146746	5.596136962	6.89715075	4.982348853	6.537211041	6.621312031	5.992217483	6.292622411	6.701649563	7.066767555	6.060280964	7.113147661	6.990480969	7.429867861	5.762573507	5.816818314	6.534335619	7.258472341	5.289264508	4.86946283	4.858652542	5.84635822	6.151209691	6.347402085	8.164710682	6.271421257	6.7761494	6.806565203	4.59487784	7.143261832	7.656156448	4.990805697	7.592642399	4.770426254	8.057421562	4.391387249	7.987180699	6.096724545	5.769689407	6.068503982	6.944761244	7.174236496	5.01826512	5.626251312	5.722075789	6.787384076	7.287487892	6.217031229	5.361700052	6.138634324	7.405406264	6.605558071	5.424117738	7.79901662	5.85708074	7.696329912	8.140633269	7.241410987	6.189139276	6.325302717	6.265856782	5.162265442	6.880661263	5.835334658	7.823658756	3.959561586	7.097103146	7.379499523	6.083295632	4.263808029	6.355470692	7.511426454	6.316222063	6.52174932	8.145686119	4.732727833	4.837366434	5.486899792	6.724423754	6.368656992	4.42194823	5.995943528	6.514511964	6.638059799	8.005747478	6.425340608	7.295074675	10.6226082	6.299154033	5.110910062	4.608376959	5.190785156	6.15183914	6.101140171	5.262041614	5.06921663	7.579699603	4.665054053	8.460352062	5.849222842	7.809387554	6.544062174	7.136189274	5.320637011	5.044101443	6.394699088	5.722143312	4.92252204	6.268357053	7.066767421	5.581285666	8.121691812	7.155916126	8.337506299	3.974689422	5.628464032	6.048887396	5.125782333	4.884733033	4.908520888	3.842692457	6.336695718	7.167974991	7.464147305	5.833387005	6.840385755	4.749848472	3.802944719	4.408051267	5.789656647	6.850670101	5.491312326	6.339813592	4.774926929	5.277308419	6.050260725	6.235648162	6.336696691	5.378318073	5.588691704	5.239408063	3.869140748	6.208449062	5.671648374	5.821579238	5.071547344	5.713439253	5.796768312	5.666936127	6.500896011	5.882603113	7.029201232	4.14508929	4.013762436	6.437543872	4.765713656	4.233620211	5.601550169	5.525384419	7.628451268	5.514502106	4.947233982	8.554933417	6.155025838	8.110195171	7.263792535	6.732420672	6.890015731	6.763140354	7.210170374	4.048136132	6.397066738	5.912966998	6.924675681	4.53633668	5.600181566	4.223323705	4.573777032	6.244982271	5.509079422	5.928886494	5.627452694	5.004278619	6.031934931	5.365102085	5.415985465	6.290084563	6.767409809	6.566524398	4.543448064	5.669503202	7.085295204	4.159652018	4.57253798	4.304413145	5.398424655	3.774998989	6.619873718	6.429818546	6.75801232	5.303778568	5.566468426	4.933399516	5.012939735	3.955803955	8.177466879	4.269795913	6.019687455	5.612811547	7.183624923	5.048615891	4.954058149	4.816107286	6.979298225	6.772061879	6.552708309	5.789594921	6.160788038	6.887013773	6.677128027	4.783371742	4.526853779	6.943418714	5.956417142	5.900878759	4.069729246	5.176107142	4.59282672	5.003538374	5.12833358	5.859450898	7.550331009	5.885102343	4.553408958	7.663629082	5.245015088	6.671116538	6.233860205	7.440160996	7.018457054	6.692566029	5.072673501	5.914012084	6.021341866	7.709907722	5.07442254	4.605843744	6.080500797	6.956638659	6.560067491	6.401512499	6.073833001	6.934143223	7.502041463	4.177380245	4.796334384	7.02836612	6.107973851	5.388924853	6.698323342	5.769124593	7.17573076	6.613307737	5.147652514	4.989677963	5.675699697	5.321101382	7.865690575	4.898729861	5.562626119	5.555857717	6.905304291	7.092104958	3.821210638	8.003629817	5.12049353	5.807378811	7.111296823	4.112946152	4.205381823	6.504954936	4.747245775	6.979298225	5.752009911	4.890136069	6.3811037	5.147130236	5.946865948	5.659219988	7.088519896	4.706744254	5.804067284	5.482002989	8.03909501	6.091885295	6.452209426	4.609501889	5.946647392	4.527223307	5.854306185	4.59016081	6.031613489	7.140139442	6.113719509	4.319285141	4.736060278	5.117026228	7.190900571	6.367345763	6.855887986	6.485510184	4.541749781	5.900781241	6.705857347	8.206991002	6.038015758	6.093341545	6.153560423	7.630442265	5.46783733	4.536951206	7.23327171	3.767737725	4.975754947	7.240103842	4.288402736	5.558849375	6.216121714	4.301998567	7.036994632	3.807816072	5.23835228	5.707444131	5.361831378	6.025784435	6.938713504	4.156648376	5.702243137	5.77322085	7.196445591	6.288986719	6.947064646	4.894146819	7.18108931	6.578111699	5.748904676	6.488461757	6.519626529	5.716450301	6.652018358	6.292563804	7.504128531	5.016449722	6.287924539	4.271460175	7.667122334	7.294791973	5.458466598	5.464320998	5.728682807	5.347057731	6.948511419	6.1361799	4.553377587	5.729421584	4.490066768	8.319615639	4.475766821	6.254377226	7.118741099	4.43456204	7.884373674	6.845482544	6.921328141	5.527946422	6.714034401	5.460112869	6.384452755	6.943071433	4.879461675	6.298654873	3.913965283	5.606307952	6.872907417	4.574313315	5.680412465	6.678935549	4.446831413	5.680556881	5.676085853	5.821735914	4.530823294	6.255431602	5.505421347	5.673164032	6.095132636	5.231766781	7.910457139	4.842430141	6.334393463	6.738446231	3.876603115	4.137979328	5.773864147	6.421280472	4.77908855	6.074018824	5.353111517	7.084183395	4.808717192	5.394971742	7.006226095	5.105040706	6.589281049	5.429482728	5.819884268	8.040626901	7.033893616	6.214481373	5.172610119	5.245446512	6.970843189	7.279366489	6.83014589	4.476720421	6.308588491	7.147073508	6.976161933	4.297471649	4.246971165	3.953023841	4.764537991	4.312870703	6.730623378	4.203251742	5.203001342	8.04642841	5.385183927	6.801943924	4.300354864	7.294934591	5.047063561	4.646283281	5.930920454	3.857816418	6.893476873	5.525616798	6.360204982	6.726677577	6.772379091	7.435544021	5.726209994	5.669610816	6.269329078	6.829073818	5.694351314	4.608376959	3.81715572	5.195451323	7.591063491	7.291602128	5.603609427	6.419349734	5.572401987	6.571470596	7.079814794	6.379782938	5.006632318	4.73694997	4.519253993	5.400578368	5.485618381	5.570656219	6.442126628	6.392290246	4.949393769	6.754483644	5.771731968	5.773888766	5.333429719	5.36801276	4.473991174	6.374940393	5.22665553	6.832933211	5.439774942	6.30363414	8.022917113	6.498558144	4.216214821	5.377548409	6.404362696	5.055008282	5.575601803	7.200674842	3.994180875	5.009818566	6.323522912	6.242408166	5.32117316	5.342749836	5.937332873	6.476495285	6.362639376	6.810352757	5.294166029	5.637286716	6.524399281	7.668578593	4.407171544	5.556363592	6.529664037	4.962205751	9.134250478	6.322743732	3.928499008	7.612264427	6.531722328	5.397712114	5.004035937	6.350330968	6.582515747	7.80043081	5.499208063	4.882026535	6.062960029	5.112609481	3.962828733	5.092758974	5.613668825	7.066833185	6.401605913	5.199450891	7.015182841	5.357948345	6.480946024	5.774935067	6.818301034	6.233191373	5.789474661	5.967038774	5.613023971	5.425812204	5.0101419	6.718372988	4.951077768	7.498490092	5.592503503	7.897031069	4.977893857	7.223393363	5.92618309	5.740410513	8.439370626	5.907674194	6.118673378	6.303765372	4.397784773	5.753242406	6.346236246	5.378538497	5.20790833	5.520096561	4.541001907	6.468370152	5.199467352	4.156353543	7.287619275	7.345552012	7.459654778	6.349881497	6.53019636	4.284378993	4.354457299	5.201420364	5.289311875	4.310756674	6.815774021	8.163271392	6.06132908	4.165415919	5.731812551	5.669501499	6.333069323	6.401155482	6.361147466	6.122164882	7.282549751	6.097581715	7.751498397	6.239929875	5.989800744	5.832396479	5.465174066	6.23993221	6.461765053	7.741010926	5.301186329	6.38579143	4.619893422	7.725506364	6.794817334	5.733871676	6.896564018	5.852719158	5.963258252	7.626923267	5.005204306	4.108688905	7.113007523	5.97171196	6.556904843	7.453630476	5.999873171	5.13463579	6.571470596	6.725081648	6.277416135	5.091431262	7.118875825	5.215321039	6.202173176	5.853746957	6.30376502	5.457302141	5.767572779	4.913370589	5.97851465	5.789256553	5.488961417	4.946437253	7.816611927	6.845725098	6.163710531	4.080429079	7.037032423	5.853486177	5.007022478	4.457141455	4.084174279	6.734492727	4.273613697	4.765755754	6.316222063	5.092830329	5.100947383	6.025808017	6.968217407	5.81095699	8.212764801	7.624517156	7.586453484	5.84727815	6.750463871	3.919543043	5.913021581	5.321295617	7.35334392	6.729437226	6.627047425	6.254603599	5.955170294	7.098691545	4.75506022	4.913289599	4.191959289	6.768003088	7.255420302	6.114809119	7.538290414	6.516700769	6.955435181	4.564274582	5.679057141	4.366989717	6.909550962	7.931741394	5.567588131	5.006635291	5.585828353	6.357102119	7.534236526	4.177775882	5.719421162	7.084167113	7.911001683	7.563376387	6.60723043	5.626146633	4.543009816	6.150688808	4.609321197	5.91760285	5.233288533	7.187707997	4.991097589	6.126839464	5.398880022	5.026699533	6.745825917	4.728747997	6.881950741	7.008739065	6.166079516	7.607937146	5.329321136	6.870771025	4.557141347	7.123089963	5.082209763	4.581525117	6.911445289	4.436789786	5.760271615	7.089856624	5.170353542	5.592402531	7.744791814	7.29338761	7.002418984	6.805520946	4.49472648	5.182377698	7.364782137	6.051986293	6.402127454	7.303067799	5.601361707	5.992995392	7.490369217	5.807787491	6.084222754	7.853574632	4.785506964	4.430776647	7.021506371	5.638811355	7.106526654	7.411622208	7.877112783	4.498412102	6.48808468	4.934585544	6.722626509	4.590246084	7.524044717	4.960973782	4.285306149	6.116593407	6.201924681	5.321985963	4.265434897	7.037991598	4.476864375	6.450502744	7.621476395	7.64603686	6.303500822	7.96812243	6.76013717	4.182699061	5.259573017	5.152899381	7.063958581	4.967717897	7.262588147	5.930545861	4.818071929	5.900878759	6.663915483	7.270190895	6.020222223	5.578974983	6.536611932	7.8881753	7.274596892	5.663525393	6.344880398	7.400904325	7.219884027	5.257571323	6.797659346	7.531488018	4.21633038	5.977817915	6.001765369	6.591368926	6.616393489	8.819633843	6.18846396	5.163875311	3.853044541	6.41417198	6.918785137	5.6750584	6.579248612	5.375536297	6.390588771	6.966258274	7.586310937	6.153629352	4.803006244	4.619326794	5.571029486	4.291819221	8.060478704	4.901415271	5.408027049	6.958696311	7.640933218	8.098913383	5.664883976	8.103241703	4.919793881	7.557490321	5.353049321	8.623966807	5.813450495	8.611964174	4.290040256	9.397023303	3.906746871	6.882048013	6.249665771	4.118876589	6.667389104	7.521957284	7.685685087	7.391886044	6.62244897	6.988725718	5.550771917	6.696295788	5.895278244	6.615912925	4.752812746	4.970704552	6.609566621	6.394607199	5.166267523	6.908912053	5.872699033	4.846423378	7.268630457	4.603015608	6.105409708	8.783885718	4.685120098	4.150760348	7.631160328	7.579372911	4.740345328	7.017112156	6.036947136	5.983787742	6.43745104	6.048433517	6.742842907	6.541470097	5.187699823	5.654095537	4.845054355	5.566521822	4.87508252	4.318718982	6.064540806	6.051755396	5.360479081	5.606849336	4.870106035	6.155352431	5.664620123	5.757593889	5.854563519	6.166079516	7.267096596	8.047554547	6.125249238	7.792185872	5.780837114	6.613680511	6.852013589	5.175763944	5.382176377	5.97253955	6.836999132	7.76718206	8.380420285	5.772817754	5.820243496	6.193044804	7.746308633	5.757979123	6.87730931	4.68213664	6.593936245	6.196823289	7.06965873	6.242941878	6.372480974	7.255374769	5.44394171	7.301248828	7.171848808	7.233119882	8.262544914	3.663966243	5.255570565	5.857437982	5.440226242	4.905562931	6.947851473	5.545738327	6.859928172	5.784424223	4.238894135	6.014013431	4.753239878	4.461165567	4.469946768	5.805394889	5.475151047	6.127866792	4.70377569	5.926474292	4.629715114	5.443102264	6.052180335	7.178670262	8.463405423	6.05320405	6.859335683	5.932771579	4.65525418	4.871737421	7.939500498	7.003894503	6.243173534	6.937323078	5.97012729	6.276734741	5.823589114	4.44610545	6.24253906	6.977037068	6.7228745	4.285661217	6.838220175	4.726439204	4.750209984	6.781461714	5.922821904	6.271713728	5.308952868	5.448877932	5.732936701	7.527269058	6.17498524	6.456835544	5.947928378	7.213003654	6.402897445	5.877664503	6.012452112	5.347252755	5.029742568	3.908908522	7.586941362	6.216802965	5.729377993	7.843022343	4.315882185	5.643745134	5.413749607	7.145457088	7.873696121	3.776076223	5.695437141	8.348876279	4.874957834	5.942260915	6.412327502	4.265707119	6.228381023	6.41242269	4.914198569	5.542139539	5.429341924	6.582268053	4.337351588	6.684279084	5.562636805	7.905742489	6.708442304	6.268329241	7.213978513	5.928460834	7.115382685	7.17961749	5.338472813	5.571268465	6.036323641	5.804152287	5.930847805	8.020946158	10.46648805	6.024141248	6.171119219	6.947780038	5.217945355	5.648698084	7.014588678	3.948829456	5.723904985	5.947253607	4.091498213	5.650303202	6.571699455	4.398579741	7.10106139	7.249413644	4.614034303	6.355335162	5.493483831	5.16804952	4.933399516	5.754200377	5.057540393	6.873021333	3.911976963	4.381563574	5.891026638	4.846320271	6.903073671	8.196418273	5.737673443	6.840385755	5.142686036	7.317016345	6.627006848	6.372073838	4.061518148	6.880342792	4.919705498	5.346011083	6.996137226	7.201473435	4.541778419	7.145288393	6.103834569	6.890127153	3.912899764	4.803786578	8.801520772	6.364677303	8.440905278	4.340906179	7.026210331	4.554248285	5.39973866	5.686945406	4.297824522	5.597690798	8.230369244	6.784748411	5.849515243	5.84772885	5.347197525	4.400933259	8.021839805	6.4882832	7.612954687	4.115594154	5.821903794	4.724309959	5.807307882	6.668705898	5.517888056	6.66420109	7.295396541	5.93848017	4.340088338	5.862795026	5.253180342	4.925283607	4.248622132	5.315049482	3.704070617	8.813383013	6.880276023	5.572582709	5.755968391	6.909900327	6.384461802	6.26927562	4.339966737	6.115484179	5.297101765	5.479702634	4.660898881	4.397319812	5.651814807	7.105134049	4.03082042	6.543442622	7.226528362	4.886885336	4.499633447	4.732067665	7.046377807	5.991268201	3.734416081	4.765613858	4.542825869	7.868131716	7.704347077	5.921880922	6.094591971	7.223591594	6.022662642	6.11527826	6.531098725	5.951266711	5.399443147	7.930976163	6.16701246	4.553807597	7.649788289	5.895634028	5.181924908	7.750767523	7.536149587	5.209510038	7.033083889	5.636903004	6.113984823	7.293074804	5.575452131	7.130364855	6.936405877	5.530705703	6.050839752	6.490584489	5.692266014	7.330638611	7.766846873	5.314308759	5.932481671	5.015879606	5.656835926	5.190882355	6.661158422	7.631177237	6.511774699	6.936442192	7.811579986	5.582161654	5.427386897	6.253796004	6.74510921	6.214626479	6.653864961	4.156447338	6.252432452	7.767279463	5.354285502	5.688134552	4.895438386	4.813985751	7.493820804	3.877272221	5.80692613	10.76546951	7.496466701	7.329531702	6.357307144	6.186104986	5.709715053	5.910401563	6.764673822	7.013496941	6.887997902	9.080951302	5.612535661	7.622845431	6.205520084	6.668488991	5.189208562	7.142157287	7.884353758	6.70517661	6.544333265	7.538963226	8.761492939	5.683926354	6.883991827	4.810832307	8.268759279	6.438241871	6.386299666	9.491555261	7.231694993	5.412857892	8.781253224	5.938697531	6.12907113	6.718360282	8.092227586	5.211215569	7.500711446	7.863921068	7.685305899	4.646761984	5.92858145	7.347662915	7.962136402	5.869799905	4.723422942	6.812787073	6.855441789	8.581991008	7.022136022	8.656318943	6.798356791	8.016220751	8.161493628	5.199476594	8.283046321	8.738450886	6.578432162	7.633123072	6.903642918	9.172061267	4.892283615	4.696338677	7.372094545	7.618081563	6.170908232	5.551959315	7.560447146	7.388079747	9.039743895	7.010609602	5.612442418	6.537647976	8.584626976	6.766312292	5.89180044	5.63424368	8.218031962	5.697313561	7.643270846	6.473953125	8.804522453	6.815204701	6.682001251	7.296542238	6.0595954	7.478343989	7.016945478	8.851731453	10.50688643	7.282404719	3.949378553	5.728224613	5.254395675	6.889331025	9.220369649	7.343585828	6.957592716	8.585614742	8.115264018	7.686136246	9.229664056	7.661238162	7.838035712	8.706710438	7.49073881	7.412219774	7.370450593	8.626006026	6.226028826	6.417322066	9.391969955	5.679780193	5.586644879	7.272691536	6.619930038	8.89724867	5.982364378	6.69207984	6.429750836	6.792078839	8.344483584	9.38798391	4.944319486	7.271171322	7.392093177	6.975889331	7.888100967	4.657154686	5.755913395	5.379450418	5.515487057	4.568345006	7.600548969	7.832038079	7.103362794	7.813314644	7.765742978	8.155804392	5.977362045	10.3536691	6.064648593	7.034450818	5.776725904	6.139837897	8.281537468	6.695168263	6.893091522	7.045696152	7.36753665	7.251018593	7.267530113	8.751934128	3.894073669	6.20140461	6.472385772	4.181903078	5.915944417	6.272107173	6.519220946	6.049186196	8.013491858	7.463535251	9.019159056	6.761018264	10.65829949	6.748836603	8.49533254	4.382247497	8.723574923	6.889760987	5.125747013	5.000518098	6.40735438	6.37068752	5.147423312	5.958779749	6.582312141	5.555624655	6.707371375	6.567287384	6.131167355	4.216487999	6.930798009	5.935143435	7.876774826	6.81337842	6.710912363	6.263701143	9.176270518	11.73333897	8.531703004	6.878261911	8.68628774	9.576111432	7.044825734	9.163032438	8.082229319	9.013275744	9.540925909	9.466635199	11.22039665	7.482180247	6.840572598	6.636394893	8.535549758	10.65095362	7.547540974	8.841043554	6.122201308	8.54416029	7.20543816	6.217341949	9.561096083	9.033681641	8.108107948	7.729028321	7.735991187	6.088238937	6.844782376	6.779906461	6.422954892	7.415783215	7.474759293	9.450492477	8.558066204	9.96452768	7.182970337	8.767800234	8.277355322	7.833828956	7.046340312	9.12243011	6.722567116	9.468495905	6.930803103	7.519731136	5.30408847	6.122835597	5.742894563	9.937026928	8.222844079	5.078107922	6.750042482	8.539218338	9.409640122	7.005137866	5.155199916	8.08983247	9.016135819	6.847944497	6.067285163	7.370585333	5.234270119	7.071761696	7.159661783	7.219467403	7.441627986	10.86024613	9.622111594	7.708744296	9.176455305	8.240024026	7.955701061	9.002016806	7.933682554	6.145123241	7.859136639	8.890065068	8.96263938	7.26435082	6.88503657	6.219788891	9.322739496	7.210898589	7.116173243	6.612873805	7.711047572	7.288630893	8.145915211	6.280209315	6.121370294	7.586369406	8.379181179	5.234778889	9.033829054	5.548221835	6.895637792	4.853136429	8.631689178	8.506871633	6.805702216	5.725528344	5.75916164	7.749342076	8.92574622	9.422290687	7.755718723	8.394090529	8.56924598	5.841536298	6.229311764	9.833333897	9.535157392	8.884040539	7.64442958	7.72233318	8.148292222	6.597045882	5.790095124	6.468609629	7.302962586	5.876351736	4.902788806	8.020119998	5.558721467	4.932499997	3.731292905	5.986031251	4.924732078	5.395257471	3.73391084	5.46744768	6.246421367	4.549787964	10.69651269	8.628265853	6.738476353	5.169891228	8.358508441	7.937558985	6.114620496	6.511746112	7.050460308	6.083517052	5.368045996	5.876052087	4.526890626	7.809535729	6.701247649	6.840207048	7.34427026	9.673731174	5.398252164	8.538655368	6.283571238	11.82390551	10.41684169	8.6570502	4.681281676	9.430099332	7.337612744	4.812498092	5.335402615	7.50138144	9.47478567	7.822932017	7.059715689	6.925017538	8.239396228	9.1409549	7.188894978	8.786958578	8.995475337	7.96217531	9.061666857	7.74826526	9.242031412	8.755927257	7.570467826	8.112097265	9.729081978	6.05281919	8.087951019	10.5123878	10.53492645	9.993018433	5.953821215	5.768285984	7.222483754	6.90466061	8.62359335	9.64054691	6.105152955	7.024718449	8.724668273	5.822635807	9.359006926	8.240217516	7.919950423	6.1634984	7.230733575	6.820138368	7.151025239	8.327862065	8.594964297	7.810691569	7.286867474	7.549517051	5.612760064	5.734026973	6.998834973	7.334198904	7.051750803	9.788562278	8.762989844	6.187137992	8.203670504	5.448777771	6.434799519	6.952768513	8.4736156	7.579295412	7.067800662	8.394561229	6.756735671	7.616958287	6.962153404	6.521631393	9.566963044	8.367157825	5.656451164	6.950911197	5.25739051	8.477359219	6.406184492	6.833529642	7.632189027	10.68040801	8.224667323	6.856606318	9.132781101	9.629146877	6.063219874	8.2712697	7.757103106	7.655460597	6.235204653	7.023231251	7.328818594	8.439985512	8.43956772	8.736692465	9.138408015	9.187144712	8.249417058	7.299213908	10.72893514	7.172017603	7.094156604	6.844049085	6.76934687	9.688635923	7.476551214	6.317832311	6.383296641	6.758420821	7.718895621	7.795107946	5.958214397	8.500080711	7.576158368	6.745800614	7.717302367	6.996545627	9.808941001	11.99728602	6.432820857	6.368503587	6.952428995	7.118810469	8.350305349	8.594666368	8.246826887	8.555186443	8.663799926	7.452096441	7.315675813	6.538034407	6.294413054	6.38103236	7.853199409	7.902498076	7.449014085	8.087060262	8.030407804	9.754173737	8.879684226	7.440032234	6.687072455	5.879492537	4.024726559	7.012622464	7.74916317	6.975369031	8.848485366	8.562725305	9.174645598	7.676924043	5.986153745	8.24547814	7.469080526	6.774153845	8.622922185	6.001760692	6.353160597	8.540004809	6.205495759	8.379554269	7.753794797	4.406552888	7.746585247	5.858677008	8.334914251	6.947963538	7.577712104	7.363162301	8.103136367	9.064070639	8.83673802	7.082459672	7.158195216	9.490333645	7.011470653	7.533028087	6.312025377	6.629782755	6.22992293	7.642492221	9.485309588	8.339101278	7.28139669	8.881436337	7.581636517	7.391962511	7.78200646	5.478705375	7.636819402	6.619312129	3.918909584	7.80375964	6.050702513	7.261487682	4.729906022	9.40073392	7.381967752	10.5549025	9.9139522	6.794452769	5.514790852	8.775553737	8.828577713	8.418385801	9.872873365	7.345076586	6.585674315	7.166184569	4.452247846	8.841169154	8.943634259	6.380634291	6.429398698	9.017961233	6.484377419	6.958922583	7.634194959	9.158544651	9.186754621	8.505775881	7.034578672	6.737674826	7.059751514	4.146427778	11.37483866	6.083657037	9.962715491	9.166385336	6.452185265	6.567036603	7.437400715	6.471807574	6.882298103	8.057132236	8.810485993	7.431230421	10.83483763	8.506896494	7.358302818	8.142144249	7.881778979	8.291563559	8.413308998	8.589652235	8.46287357	6.603664654	8.057636204	8.070375777	7.025908137	5.752331392	8.948529178	6.418935129	8.31343369	7.484081675	9.077824433	8.189479697	7.889124871	7.747602796	6.110178729	6.723151188	8.487299165	8.04199706	7.576338441	9.0716672	7.73902843	7.086598735	8.284168331	7.584612932	8.284914051	8.618295083	7.229411569	7.505743417	7.289100773	8.046357448	7.640639888	6.451829578	7.736555158	5.540443291	6.33629087	5.342546041	5.210661733	6.263422614	7.105370468	7.004698807	7.25231637	7.506159927	6.438552884	7.267774729	7.152152486	7.468871996	8.14035108	10.16395347	9.028092964	6.952410522	3.918804016	8.557519272	7.573002474	9.655007649	6.818122315	6.805513483	7.960778468	8.668072582	7.583413494	8.346043381	10.55247022	9.393487425	9.977608319	6.281951167	8.940431099	7.5862532	9.854125569	8.589532988	6.96435893	8.737422087	7.078705796	6.083681717	8.582179009	7.920424941	5.191497654	6.803747051	8.12364871	4.30818022	5.319936359	7.756513729	10.20733067	7.814914054	6.313740953	7.690772884	7.160673103	9.001430961	6.486963212	8.515726798	9.267915557	7.090239675	8.207303397	7.506472818	6.928279376	7.067206446	6.882478731	9.409882821	8.471841866	7.617355672	8.681434588	6.290930632	9.417132363	8.694249399	8.494546407	7.175302611	6.554740099	8.603721009	8.017346368	7.349788023	10.67240382	8.801001801	8.521723717	8.380403029	7.826214909	7.741409942	6.267676195	9.314860473	9.177558128	7.033337998	6.199651159	7.067524056	7.057376918	6.834331107	4.692193153	5.787143599	9.421746583	8.572057982	6.56132752	7.412294939	10.32555855	3.994053872	8.211628701	6.834897277	7.143162392	6.584857924	6.179178223	5.553486872	6.442126628	5.10636422	5.915944417	6.346231867	6.890560711	6.63924865	4.674761139	6.175546688	7.059711172	8.420749978	5.779700466	3.895424273	6.321581553	5.132744547	6.316222063	6.828470882	7.432398572	4.412154193	6.688556275	6.219881997	7.875716791	8.222091868	9.836276654	9.842911991	6.560785288	7.45330069	8.865527297	9.508568008	9.866181469	8.740300366	7.435167717	4.840071572	8.003564616	6.542637811	7.780112388	7.948490628	7.169825661	7.944936521	8.6861006	9.078368921	7.341001953	6.251736713	8.469230946	6.512793657	8.583391323	9.25743935	11.70674965	4.354451617	7.932460343	8.92407764	7.183603498	6.239841343	9.033546245	7.104308687	9.118306995	7.601613904	7.728325542	8.12952906	11.16713711	8.256624399	8.972353482	7.113230781	8.38327843	8.595514076	9.771845977	5.416880709	8.599795448	8.476491176	6.396516305	6.321210632	9.283993797	6.891196392	5.194697476	6.024640199	6.762099197	5.485551885	12.81397682	4.138948648	6.604548575	6.383989773	6.79184605	3.782951149	6.818819533	5.339178582	5.905717704	6.528393741	7.300023073	7.217532641	6.988341076	4.581378511	5.613722917	5.72056564	5.145195351	7.34271582	6.893183416	5.082099635	7.935592766	5.666619246	6.3021118	5.748196796	4.29712902	7.449665597	5.172373953	6.093080605	8.990093619	6.308630368	9.367956715	7.943746886	5.989135943	12.03363736	8.995747648	6.846560928	6.379187061	8.738304647	9.646687603	6.97558746	6.529894766	7.407813361	7.154459383	7.587120518	11.03229921	10.59850858	8.485044898	5.882208927	7.213978513	7.773401588	5.221925798	5.02288404	5.635996286	11.41176648	8.245273824	10.59801442	10.04573155	7.274507581	5.963772357	5.343856626	8.919594959	7.610221566	7.100320069	7.183056156	8.300366546	6.882157841	5.788880586	8.553377183	7.282699328	4.724610526	9.713179848	8.650855996	8.596958344	8.557859032	7.089402983	7.711868692	6.018352186	7.78397854	8.110046073	12.04985745	8.158531026	5.909430041	6.745054735	7.860698963	10.31175068	7.743169555	5.894054085	8.433728316	11.6624017	5.480949074	8.406417238	7.518366357	5.619143305	7.724816689	8.325341591	7.58704313	4.663689327	4.261318134	6.832712308	9.227858617	7.427636716	6.183581304	5.58905641	6.860069495	8.131548787	7.992460592	5.085531744	10.20589916	5.128900206	6.09187611	8.583391323	6.046808414	7.524727652	7.359750041	7.595838657	5.799218688	8.075014585	8.35198654	6.558360597	9.094521201	9.316590453	7.956914953	8.919184309	7.751424164	8.584612289	7.816241658	10.2335522	5.903585777	7.275259679	6.110747505	6.951226392	7.598233213	5.842980963	6.608222095	7.329606335	6.587798398	8.152782278	7.995393668	8.421665361	8.84223384	6.72199355	3.930218082	4.42066032	8.311310052	8.30148431	8.654761956	7.9538856	11.06114463	7.648508526	6.366159403	7.053485282	7.945333465	7.385511405	7.242525182	6.540081859	5.405039979	8.575913487	8.490948664	8.878030098	8.106128254	6.779551208	7.001552815	7.073619229	8.864097509	8.74011459	7.056556706	8.934756758	8.05949207	9.302993901	7.194807782	8.573863815	7.119501273	7.144922246	5.634482969	10.58143733	7.998328267	6.58632972	8.217368948	7.201326072	7.532004543	5.339278448	8.421378937	5.876503704	7.683151237	8.889753123	7.037525908	4.864783075	8.155673804	9.80950708	8.829493085	7.510539842	8.747658367	7.053378876	8.427598775	8.620126928	5.654629432	6.783932338	6.279368976	7.101301934	7.662121013	9.1748667	8.74912937	6.799690978	7.716183616	11.93166163	9.944766325	9.249860547	7.175792052	7.863432355	5.986599058	6.925726462	4.684272322	7.323936979	8.291812787	7.302083	6.744033226	6.506167076	5.196001854	6.331452135	8.33860622	6.315499453	6.138560444	4.449874567	9.627449052	9.254216304	9.66230905	8.400956972	10.18828118	10.54275362	10.94007789	9.811062884	9.683764988	10.85805834	7.823328924	8.907274384	7.477891635	10.16003081	8.993011851	8.329398659	10.45170022	9.895933075	9.521335136	12.07136401	8.232130795	11.00321724	10.13386341	8.871786742	8.783809084	9.990612951	9.878680851	8.181741337	6.884976129	8.575699388	9.011853936	7.612492233	9.317693346	7.764042607	8.65452152	8.93473131	4.007157191	8.73985153	9.366386022	9.922076012	10.90065667	8.468412666	11.03258346	7.563123753	9.46517852	7.948662907	10.32571449	10.82389762	9.539716945	7.729630333	7.213827107	8.302273999	8.389315048	8.770036145	9.837998029	9.628529729	10.23378506	6.733874042	9.41137373	10.93229075	9.638894337	7.709056751	8.081221774	8.269732509	7.508974921	9.602513617	8.018891604	8.969997139	10.35697529	9.601009618	11.14356726	9.439891966	7.445784945	9.569782816	8.930580928	9.499760892	8.521684967	6.816143035	8.597317455	8.180728671	7.829109198	6.373417154	7.085491845	5.751625767	4.823057269	4.988487864	5.059502008	8.191133751	6.327713339	8.573757213	5.364613677	7.87719047	7.966716742	5.967462516	7.766527262	8.108143408	6.162835275	6.216868827	9.495738772	7.799936616	4.566272426	7.680904447	6.680230422	7.415253585	8.64842164	9.131033075	6.721806741	6.021341866	4.594053827	10.61402784	8.525713098	5.893805045	7.038694756	10.95907024	7.584601336	7.831514565	5.244466053	8.245549109	5.905637374	8.488112963	9.288693582	3.804830041	8.350083092	7.296237637	5.414931348	10.36396272	10.44349017	8.700781366	11.12355258	11.1812123	7.673786666	10.98220661	12.04006272	8.100246569	7.812005128	7.753045231	6.568920729	7.759472937	6.84290818	5.715635108	12.19636254	10.2846983	6.660124207	5.583025439	9.378261512	7.22593404	7.287734868	9.038176146	7.50253478	8.648229259	8.330416485	7.297223573	8.498266715	7.887483805	7.536926424	6.767523078	8.482029838	7.217784916	10.37142816	6.757938715	9.204827902	5.758272689	7.359308865	5.818203674	10.26907685	7.303178514	5.945111801	7.717775416	7.737882234	7.233771215	11.07179232	7.929955852	7.924603982	8.669261783	7.500632533	9.061356384	7.490449011	5.086881493	7.644146305	6.619569852	6.303618262	6.311384998	8.071705945	7.135671837	8.370181121	6.126798052	8.200898779	6.436776589	6.94124537	8.549440534	7.192353292	6.247498741	4.915778135	7.121416213	8.411083268	6.024850498	6.580371871	10.28901808	9.199560281	7.059823273	10.49791024	7.776072057	11.29010717	4.663348566	5.308060509	7.060962014	5.763920666	9.719371563	7.652538901	7.694714492	8.794818927	8.810430326	7.3799156	8.13606709	5.742172205	5.171358845	8.026391789	6.571470596	9.263884681	8.048114757	4.26950998	4.622254348	9.006733484	5.798503683	8.785360565	9.460606644	8.59210161	7.194918705	7.206047922	7.982225963	9.597923572	10.33456354	9.153359396	8.451682114	8.097390337	9.610056066	10.77641205	7.938419294	9.137847567	10.24212678	6.786508022	8.372372811	8.178425915	6.536565344	8.810278782	5.862155744	5.296024506	8.599599993	6.557713277	11.28048834	9.333677986	5.939731276	7.181022243	6.32803237	5.899103139	6.151788238	11.00990928	5.188184689	8.789635151	7.822853307	5.240699962	7.218749127	5.026967682	7.958126169	7.456691209	6.435764221	9.18231729	6.183011301	4.611053748	6.247581009	5.152852385	5.865255203	6.094693191	5.96912926	5.828508421	5.820786626	10.80579584	7.133396276	7.205860109	7.47875926	12.44892398	6.297869564	7.807420209	6.923590407	8.188847412	10.4316061	8.059457646	6.37731223	8.137390517	9.133118704	7.165912453	7.434745196	8.416208149	5.390757492	5.646539876	7.012690692	6.361885658	6.85156887	7.77208246	8.517254461	6.254458242	6.140485658	7.904435606	9.094108784	8.452615639	10.41722927	7.962787875	8.48530263	8.344132591	6.946493692	5.110158464	5.463272158	4.77962582	6.279610814	7.452938623	9.891944234	9.660409643	7.168381451	6.049844454	7.250410644	7.788306736	7.773240743	6.784656934	7.2988513	8.573901814	7.483306234	7.039506137	6.194459313	7.135017563	4.639446877	7.722001729	4.895979715	7.403222873	7.143776006	7.775032578	7.010690229	6.790124871	6.439849259	6.441839457	6.965981319	4.629290248	8.018328183	8.576060095	8.181754232	6.982985377	8.644735671	8.562667334	6.797603362	6.728500874	7.916842371	5.82185793	6.014336303	6.021894656	8.831808105	9.45477226	5.886464216	6.805051122	8.343863696	10.80700997	7.967535835	5.788728115	9.091833447	9.511983614	7.684910696	9.021818248	9.433395596	8.245599663	4.065563339	7.040063866	5.085579917	4.073331664	7.599038007	7.610705094	7.02954345	9.114661638	11.4690919	6.303934953	6.396957631	11.8685882	8.146960634	7.859904053	8.265047454	7.532028535	5.525789257	7.716735462	10.35031555	7.611610808	4.984186964	8.768682703	10.34984559	7.369035269	8.381759034	6.757188993	6.432085833	6.876882817	4.919329459	7.154492031	9.506104639	6.600020175	5.266260909	6.482952199	7.370093173	8.735763674	8.205901026	10.06247836	4.52284863	5.877848452	7.569768428	6.938920838	9.528875419	6.695294599	6.727133489	7.114251641	8.069615173	9.988177384	7.041869253	6.030526031	7.877942454	8.643367588	11.11869424	9.651906729	9.30702845	8.393078123	10.40548542	7.661477021	7.33464096	8.246370525	7.573268666	5.889190016	6.979103541	8.5855777	7.232995767	7.156143653	6.888050737	6.373814643	7.412498025	5.843546148	6.395067947	5.182305562	6.582138679	5.198768383	6.05076444	8.080213397	4.317267139	10.72310329	8.648457256	9.166882593	7.843422073	7.704020545	6.558147848	4.85892703	7.812197059	7.176622726	6.283033269	6.563239066	4.730387375	7.014566175	8.744244216	9.214129201	8.322993231	8.84117433	8.598720923	7.330670693	7.446641796	9.476261169	10.04558978	7.190840995	8.275609489	6.800384336	7.656806924	7.95928611	7.922189511	7.004507429	9.595569187	8.773225357	7.902071739	4.108536066	6.645765133	7.140853414	9.679729293	7.089446851	8.578355394	7.381444937	8.907854017	11.77511663	8.614148345	7.625478094	7.106832435	8.08119362	7.119189484	6.512236169	7.571965178	6.986159287	6.795309457	7.899904993	13.58703834	14.00075509	7.336802875	9.556302165	8.723218107	7.79756038	8.292598663	9.283894346	8.817466614	8.238989215	6.965904258	7.196826012	7.127867879	5.23397522	10.50976515	7.893484809	8.919476167	6.795458077	6.984394989	7.482924632	5.171913202	5.22383734	11.90790961	7.19287495	9.260096731	11.4117004	10.80705318	7.464524222	10.5856972	11.39979604	6.961370427	8.201501385	9.697123491	7.790030159	9.672335111	10.92062317	11.87035622	8.064290148	9.214689754	9.965074606	8.64075602	7.943539095	7.50213536	8.907474232	9.985947334	10.36469216	8.937624962	6.568311475	10.53689112	9.116180497	11.08371433	7.608490629	7.105979855	9.277825547	12.14927821	9.081105182	7.779050431	11.6429163	10.93952187	7.477122779	10.46217295	8.26262278	9.384752213	10.16009992	5.855804045	7.71919143	5.514100951	7.184232085	4.872093943	3.966159024	7.904385299	8.352541708	9.297715698	8.674027183	8.302398094	8.236375651	7.549072755	10.79545168	7.714144193	5.482661576	5.459881349	5.697908974	5.257865383	5.982438171	6.25021728	7.217518467	6.325867981	6.097069113	7.053960718	8.325334414	7.791844778	7.608662746	4.425480669	8.285735001	9.999252638	6.805320026	7.794170645	10.0478779	11.11007557	6.439569583	7.324909424	8.527070185	7.937091194	7.831404858	7.434930754	10.63914119	5.219920889	7.971238463	9.203318814	5.656292665	7.192179248	8.227053214	6.409336538	10.51059611	7.346017033	7.967646798	7.763228418	5.5905089	6.931275453	6.259765347	6.372043821	7.105855025	5.269883702	5.360745327	7.505310553	3.93490082	4.424992748	6.048475674	7.840114881	6.610645747	8.258528059	7.266605748	7.613969267	8.694669467	7.772816065	6.958611841	5.156473504	9.639284572	8.390503887	10.03636263	5.421150366	7.357021347	5.960569698	8.048702407	8.520950891	8.590305243	7.581992067	9.545007711	6.979590566	9.406237351	7.806626286	6.838907546	8.865831806	7.556968634	9.213509105	7.01254998	8.085639371	8.567122067	7.358758521	7.927687827	7.009469214	7.901065703	7.282690372	7.095005474	7.169148304	7.789478128	7.683787423	5.697225438	6.698128334	11.14909802	7.863429605	9.680644686	7.150601821	7.655098601	5.807124397	6.000767269	8.105251655	8.563116046	11.20594567	7.559939933	6.396700404	7.688237262	5.873144323	8.233100543	8.435152699	8.455843149	9.862804221	8.798935894	7.191223852	6.82767805	6.496169771	8.538726755	8.266714917	7.345046753	9.395929926	6.939872879	9.584748232	7.902500577	7.076830199	7.666104771	8.066539933	9.556982514	10.18198125	4.93341496	8.061288164	8.029941514	10.22397025	6.210821262	4.562926556	6.141487913	6.339975277	7.731205446	5.007408824	6.857967775	7.754032433	7.981730726	7.913661074	6.32754958	8.393097712	7.055771979	9.299008025	6.670032582	7.324341892	6.73564553	6.151772926	4.299454179	7.099319232	7.558676121	6.751947055	6.999241201	6.308754664	7.901060963	6.003604857	7.742783817	7.623395317	4.186400352	7.808258203	6.692845972	5.984387547	5.857615664	7.077308606	7.472468709	7.01070261	5.669835367	10.27762698	7.068989308	6.017005639	5.455967847	6.527057984	6.662333154	6.932695376	5.40833752	5.732667946	5.657174951	6.263792459	5.806367789	5.068676235	7.896606699	6.314053824	7.382003739	7.790449241	5.301244971	10.06206811	11.01804062	8.177228006	8.447412027	5.739558095	8.427692876	7.919763968	5.166560252	6.053064888	10.85868766	7.032049903	6.406086235	6.741509092	8.603799525	6.381385289	7.142052125	8.028005259	6.316136627	7.258811671	7.136189274	8.082852917	8.587350062	6.822544181	6.991210496	6.969762751	9.546867818	9.743845222	6.958802599	7.359488555	9.035839997	8.315604182	8.386281435	6.911370081	6.835427408	5.383323268	7.842724964	10.1545195	7.806014363	7.327072909	7.524765794	6.88019871	8.030481765	10.28568707	9.6451401	8.631446659	9.622890442	8.197317099	8.047554547	11.31135947	10.69104977	8.737682208	6.032522801	7.998187881	9.949166581	11.62979582	7.942086324	6.285775713	7.510641287	7.666071214	5.929086721	9.752357374	7.899811326	8.034074616	8.624248338	9.216902511	7.77718509	7.577504721	7.894766737	6.595902507	4.52491325	7.0725993	10.74173036	5.813394486	5.377682511	6.372076494	8.01727976	7.15727061	5.883069511	6.781824682	6.300772316	7.328375396	5.443674679	5.386731219	7.234390679	8.953881233	5.917416788	5.090598967	6.227811301	6.076218312	10.87603504	6.508702273	8.588897016	8.219655334	8.172535274	6.777385613	6.918811482	5.546892781	5.368545028	6.307052243	7.039340656	6.38217126	5.74996927	8.200697031	10.86723122	9.102880315	6.654212455	9.454793557	12.28337242	8.076105613	8.870931299	7.499539253	7.49663341	6.994406504	5.214158896	7.618391411	6.827242584	6.619789083	7.997989001	7.619871555	4.458022691	6.022399273	11.25520831	7.171366695	6.595385639	10.40782673	7.160955134	4.755358966	4.217026618	6.48892984	5.133814937	5.567318186	6.099164138	6.627745602	10.73141994	7.867273785	5.079473107	7.626923267	8.456486098	8.356746848	8.204100964	5.402048138	7.982968872	5.524102967	6.807223389	8.156984715	8.999688128	6.541420475	6.602878444	8.621327474	5.743480734	7.899210511	5.84592662	7.599381807	8.00747816	8.454412657	8.828763821	6.915218472	7.113990109	5.725868255	5.201232791	7.422839407	6.279439509	10.72433215	10.0888604	7.988588759	8.993623583	6.792624626	8.0465313	6.070602941	7.058714828	6.870108142	6.192152604	5.591672337	6.09470934	4.786928172	4.851724405	7.965335925	9.899249699	7.28822581	7.53905724	4.288233704	6.89284362	9.503872851	6.480181847	6.153576426	6.744791999	7.445386416	5.973680329	8.457918308	4.121626178	5.089459604	6.352341826	6.701523044	7.47747876	11.54245653	6.031448782	7.003046383	8.355999957	7.051002498	8.458208927	7.184968369	7.237879673	8.186337224	9.678983374	9.203937401	7.917856129	7.013496941	7.854048757	9.480112661	6.728162913	6.721570659	9.37957112	8.481370526	6.435573607	6.288786969	7.734594475	6.695791485	10.05560103	10.8837472	8.452873973	7.561070673	6.494213524	6.823854348	5.000455495	8.461337404	6.298165843	8.288149688	7.80863845	8.172478701	7.56690775	8.42147813	5.92957156	6.583869674	8.226399197	6.133688576	6.08779217	6.100609619	8.22817155	5.013268587	6.138312906	6.823683089	6.671255821	5.861446016	7.027032085	6.084428549	8.004690175	7.803540674	8.462467016	7.729147788	9.04058085	9.549474077	7.64538648	8.896830512	8.163518801	7.535334211	7.352665678	8.22799737	8.433369846	5.564395617	7.484542008	6.193652437	5.439928416	6.904337879	9.809567272	7.116767603	8.279060644	7.222098631	6.909202336	7.106121611	10.395029	7.897134504	9.409386285	7.743482343	8.566277109	6.157817871	9.033496977	6.774713164	6.863308652	8.956742611	4.818071929	9.957369871	7.606897454	8.705738029	7.02578203	5.218884327	8.604051106	9.953552192	7.588758509	7.927325214	7.97958104	8.001038128	7.647539346	8.87953661	7.978118224	5.516101902	7.15995922	7.634639765	9.851614205	8.750571713	8.325744616	7.527788399	7.195665582	5.889399382	8.103667381	5.213550552	8.847424039	8.805059683	7.335308041	8.965773276	8.14557299	8.857865979	8.595530768	9.360732217	7.245032874	9.619642695	8.058195741	5.273336626	7.136608879	7.800077911	4.428804464	8.821778773	6.393135583	6.791753084	9.080635892	7.42502039	4.986926688	8.929548318	5.884816519	9.658655573	4.722225322	5.553753594	7.659044932	6.148389485	10.12919528	8.889373964	6.621939274	5.53388242	7.860817735	6.548826609	5.956286931	8.614743914	8.311467045	9.675463527	8.619158022	7.829191852	8.715940429	10.3981554	12.94712431	8.874491118	6.696268792	7.287445188	8.004558208	6.828546091	6.916482002	6.69835016	8.021453861	8.08684549	9.521968584	10.79347931	6.044106111	8.575988267	5.533659612	5.909315414	8.888659042	6.618421361	11.49168609	6.703901602	8.363367738	6.427780562	7.441690464	6.361177803	5.919173537	7.407388584	6.708205152	5.299408253	6.816341717	8.281723781	6.638387789	8.561850771	7.715647229	7.917241934	8.218018057	6.965382155	7.929156294	6.522122972	6.109710041	8.016550612	8.816473274	8.779730466	5.490237621	7.718958299	4.953752745	8.280097957	5.598590149	7.026894998	6.865670156	4.103064147	10.93072221	7.88338781	8.635072694	7.876919482	8.783757349	4.323821615	5.847240916	4.623989408	5.48480611	9.133734309	5.351110693	6.012446359	6.976161122	6.186533456	6.542472352	7.557207722	4.724482049	7.821098553	7.077502897	6.329775	5.873175843	9.965884458	7.417366676	6.151363675	8.230985673	6.524647508	6.643494617	5.764648654	5.195146379	7.20179248	5.447061994	6.962619342	9.098310727	5.568817105	6.006288906	6.454399927	5.8591964	6.986579081	6.815648419	7.850569016	4.918144729	6.968338855	7.089446698	5.456463741	6.189281001	6.021682368	6.315866402	6.173106961	6.322381516	5.02710891	6.275763716	7.308982163	5.410804937	6.777327212	7.457784708	6.433196462	6.924562614	6.926182076	7.119498748	6.134881801	6.632627099	6.953430189	5.448143206	5.513356125	6.14358451	6.499926201	4.095498311	6.334967918	4.495418123	5.988892733	7.374435069	5.133323646	4.805602112	5.519684889	3.938054336	6.175222273	5.425666439	5.656476096	6.880526232	5.454123041	4.964289501	4.967930792	7.31400235	5.951563638	7.157912335	7.068858212	6.779207904	6.507056385	6.624689726	6.758557625	7.034588275	5.9966329	6.886347888	6.990266252	7.182890034	7.372829032	6.851735068	5.293006249	5.830662102	6.010727742	4.067864119	6.925050729	5.068923683	4.933806959	7.337731495	7.011093916	6.650655792	5.70785108	6.250239574	5.832438156	6.696336017	4.765406306	5.841382235	8.345632063	5.483146893	6.826349479	6.242916644	10.58790461	8.78965433	7.469228493	7.986495507	6.080500797	4.739047183	4.207368143	9.658293014	8.098946604	4.371415945	6.753408952	6.263757362	6.080051062	6.841200849	5.735298024	4.836148925	8.343174517	7.441798975	9.103566528	6.285218657	6.646394606	8.372678243	8.382376422	8.323168418	6.635632237	8.820754072	5.433591924	6.37885911	7.920240823	10.24129951	8.248876075	10.82344185	8.187057748	7.098209075	7.760823699	8.074282433	7.156424018	9.022699863	8.451430789	8.392558276	6.03989124	7.47406561	8.340426728	10.03072253	6.592369423	6.312649572	8.880530689	6.606043377	8.082568187	7.246926524	7.578968885	6.417597564	6.411019986	7.344215375	4.414379801	7.94217083	10.92786564	11.00212948	4.381450154	8.801001801	6.842293809	4.631747873	5.966416391	6.076772757	4.65487518	7.220885762	6.5939804	5.852253452	5.837434691	6.760174626	7.475668141	7.398406142	7.090126374	8.549644557	8.282080257	8.35603555	5.953849815	7.575525556	7.197304488	7.207929494	4.334928718	5.642252036	6.965317725	8.223526406	8.579347352	7.719863337	7.61864879	6.353723341	10.34244647	8.673689866	6.942718511	9.314439979	5.376026298	8.023137665	9.14298751	7.286269568	9.168197621	9.878041965	7.556417406	6.778090998	8.451723625	5.90125655	6.742117174	9.779923531	7.919859963	7.074112872	6.274775288	5.877626383	5.551194333	4.786251237	7.503601068	6.965553949	7.165207806	6.604163319	7.446516737	7.814977742	6.679672591	7.082628727	10.67825855	8.998112775	9.88752553	7.30697067	9.0024184	7.024209987	12.76454709	5.202591306	3.760585639	8.366231914	6.593857715	5.604652617	6.382873081	7.974448239	8.818578374	6.701750923	8.557452449	6.56104893	7.455597627	6.935781542	7.476490171	5.292208589	5.665241197	8.057756624	9.112993924	7.671141135	9.354981307	7.164230326	8.845496969	5.874243942	6.395734538	6.331577236	7.564349639	8.401259726	9.443309271	8.976524069	7.980808005	7.790712093	9.110446995	8.21020951	6.143637197	8.399595893	7.395636866	5.32436055	8.65387273	7.349312939	9.050448856	8.349299834	6.033475639	7.935610473	6.050162933	10.00475454	8.486077003	8.297422721	7.841488187	10.92185965	5.880204387	9.135522797	6.625754199	9.141671848	7.360787388	7.906670616	7.538672745	5.135502712	7.344116077	7.311521869	8.979376116	9.060870304	7.457137002	9.329960565	4.942294356	7.336613018	6.522316963	7.109159814	10.41977029	9.406558582	6.312022382	8.964746318	7.131813725	6.875970962	7.078905702	10.04332629	4.438308637	8.110801908	4.102549495	6.622428628	7.749034618	7.371979323	6.152329491	7.312492518	8.97905978	5.190804385	11.93640694	8.324386923	9.892626956	9.968563114	9.643799558	7.893929978	6.815402088	9.872213317	8.34953434	4.813436254	8.213615518	8.260386432	8.371197531	11.41443749	8.231406555	7.124745484	9.645820744	7.110855798	8.257161841	6.825300579	8.146699742	7.426607325	7.806374144	5.719159686	7.946546854	5.383674018	5.214719984	8.180450068	6.607651378	7.167463814	8.258554142	6.72349436	6.88208246	5.716567994	5.444532737	7.319175216	6.777731046	6.437431643	6.963254037	9.072755987	5.674764134	8.124473534	5.170158865	9.065689702	8.522804106	6.438110941	9.223126175	8.245804854	8.253490915	5.974763607	7.571621571	8.121105181	7.759622161	9.273953334	7.072280086	8.65864666	7.47756026	6.053223148	6.142577269	6.847869548	6.36190394	6.050589338	8.788485641	7.489363789	11.22179101	6.096718583	8.455022482	7.18477523	7.551235386	5.732159979	7.252622366	7.537337524	4.623649791	5.902029981	8.124694619	4.031717748	7.578872457	8.42719352	7.508302255	5.98721249	3.93285948	4.946723955	5.879611128	5.906579752	6.410039808	5.804728525	6.78546376	6.560197852	5.970128968	6.89148862	7.523355761	6.043863558	5.98969657	4.982031088	5.556801054	4.711128099	6.498025013	5.385983756	5.715899164	5.21287591	5.163034961	5.77173053	6.266496104	4.414160802	7.786709735	6.628770265	6.333272117	6.234181744	4.563721517	5.841649999	7.085919131	6.599178775	5.001589434	5.021171547	5.489084755	5.879134629	5.775392823	4.384618162	6.22485186	7.39716282	8.139966115	5.562292992	8.453073812	5.482101289	9.077767467	7.526490499	8.040062307	7.786839569	8.196909286	8.780198035	7.78308478	11.07853797	9.375818249	6.508426861	7.942901859	9.671960801	7.764560253	7.682819192	11.45861924	8.834101542	7.651832206	6.069008099	6.703575367	8.393015908	6.730235554	9.410415411	8.485659619	5.278327329	6.300521166	7.946528166	6.508727082	5.676068833	7.414655422	4.836223686	7.799752701	5.703317919	6.116956317	8.59122686	8.896909934	9.038854894	8.466928879	7.988576441	7.867248137	5.899368563	7.689189124	7.641824374	4.745783576	7.415840279	11.3195224	8.414632288	6.306034964	7.474621344	9.146099503	4.894969587	6.943418714	7.199371142	8.245651694	10.43744217	7.544400959	8.462012106	4.068256388	8.729708925	5.71117869	5.379574343	7.286624257	5.163624695	7.404466456	6.280470571	7.936439858	7.441205127	7.649380147	6.41367728	6.273598582	6.213242459	5.383807269	6.889003393	6.761110413	6.509931569	3.892035602	7.615660316	7.744741803	4.505430943	6.392433842	6.326859014	7.859649608	5.210867471	6.844039752	7.883393692	6.763214645	7.82024108	7.126943221	6.815898859	8.902620034	7.133477862	9.700899532	5.820694179	10.3065797	9.36643747	6.109000357	9.313137576	9.657601621	11.59018271	7.56997837	5.379703527	7.85523698	7.640662352	8.045675523	6.597348167	12.15432138	7.327667285	6.954908981	6.932548752	7.550321609	6.797073538	9.5390456	7.676256235	5.553479291	6.923405715	8.279296625	9.209161389	7.917966338	6.279090737	7.723215612	8.756207075	6.671842378	5.363915414	8.787372438	6.119557142	10.81632091	5.76907889	7.800753846	7.615148984	6.868982877	8.027207759	5.619500719	4.495537134	9.872051215	6.69656088	6.151063761	4.476084728	10.32926123	9.082090673	7.125072344	11.37860166	6.046140823	8.663830956	7.692378317	9.88996545	6.175224151	5.77796646	5.591152998	8.839558755	6.643795663	8.273900066	5.804932105	8.07940362	8.269902751	5.837944676	9.766454806	8.018257932	6.040156061	5.427582131	7.028076601	8.2939716	7.558049422	10.67883374	7.639059205	8.150222291	8.321573405	7.686099039	8.043122239	9.639092011	8.141918264	7.470257197	6.989951382	7.527488587	8.876153154	9.477983848	7.31375345	6.80121678	8.008466834	8.076097012	4.639166778	7.445532795	8.654577945	7.841791555	3.84284107	8.569806496	9.41166007	10.67806803	8.216988913	11.61694476	5.742203782	7.492489357	9.708964487	7.464400575	9.043760882	9.418127981	8.260730563	12.95661831	9.35073775	5.86446698	11.49168609	5.589132534	7.262142501	6.840423073	8.564727628	8.344231879	4.550572433	7.54486952	6.065230632	6.278682052	6.862527469	7.210356987	8.491254925	8.095300666	9.73788231	4.726132766	8.287643939	7.510662712	5.798336164	5.460424553	8.087590293	10.37522497	8.714779665	7.524570505	8.359662149	5.804774057	7.164322666	8.570186427	7.700437962	5.834083569	11.55832004	9.23016525	7.892261782	6.849762437	8.52748902	5.259791512	9.240308187	7.751227198	9.865840696	12.22589018	7.434537058	8.198456101	6.942093062	6.648666493	6.981150752	7.973956417	8.678881782	8.456830509	6.677841006	8.70867057	7.561847384	8.335408026	8.154276588	7.935480105	7.35509168	7.557436736	4.435811978	9.00339615	4.591367999	7.753249765	9.818779799	7.511344711	7.1424954	6.886713066	7.640930806	5.901398948	7.301945831	7.445184992	7.152914497	7.137924728	7.141233434	6.734730183	8.1453044	7.684310426	7.659788973	6.965826259	5.397674394	6.30908362	5.15938499	7.772845233	5.30806304	7.250495654	7.084738683	6.400287503	9.146142089	6.972752997	6.575495993	6.781259519	9.880771342	6.792078839	6.970040204	7.445694592	7.636645157	6.39171948	7.682852788	8.470333069	7.385652474	7.902019303	8.783058723	6.961120009	8.310551564	5.863754389	7.409584963	7.041863021	8.097460025	9.166632308	7.155510204	6.57421772	7.579876766	7.840288862	5.864554778	6.179384444	7.072699061	7.681344213	7.27222725	7.782710779	9.036522122	7.041683623	7.359438612	7.38985515	6.720619532	8.36704991	7.106419447	8.493356906	10.00929826	7.248943947	11.35229078	9.637824652	9.343168817	9.540935793	7.811991884	7.84126186	7.09391409	9.521522715	9.66817367	5.254753312	5.818492434	3.855242008	7.706264315	7.581803527	10.11012532	5.989302404	6.40834242	6.819578198	7.959623795	6.968903659	6.344419192	8.273941001	7.763302236	8.118438652	7.82000448	6.075895235	6.622648986	6.834233542	7.881399521	6.793710261	9.836574911	8.255145123	9.884194117	7.805298635	6.38622152	7.948643016	8.672491407	5.878003694	6.322133168	7.755389627	7.230341332	7.846887948	7.113146535	9.494876516	8.553959606	7.75888304	8.536260144	6.041151629	7.198852323	7.408218097	6.212926638	7.308542498	9.48799142	7.480647889	10.89471483	6.66088565	7.781500221	7.183978222	6.542490357	8.462246161	6.028501605	7.092406809	6.746640112	6.67182231	5.058029414	6.834752561	8.11307216	8.107479383	9.738836479	4.667948984	5.841594271	7.931126471	7.879208176	7.979240569	4.504884456	8.854932177	6.546301171	5.780690803	4.502912207	6.337531392	5.906962812	6.40998895	9.033971903	6.869398223	9.300702483	9.355378365	7.512554341	7.866017027	7.784333728	6.679834416	6.804518828	6.599638927	8.458313244	9.494348475	8.046212755	7.457384047	8.589871564	6.548283782	7.279454617	7.931617863	4.990786062	9.528411393	7.911748372	7.319441239	6.759509367	7.692152767	5.722747084	6.843453756	7.114089653	7.663691526	6.119717755	7.928262802	8.881137406	5.440231548	8.06312375	7.061157453	6.985853804	10.24481523	6.876791917	7.049318143	6.341910365	9.313453969	8.801518027	9.627349061	8.793945782	8.846928633	7.117458867	11.12991644	8.470154941	7.932811094	8.454469693	8.60064869	7.902277667	9.070337158	8.176271954	6.73888943	6.580826828	8.610096862	4.034993072	6.611734343	6.262797107	6.337628526	6.84492501	5.616838638	6.616886524	7.212298535	6.458612135	5.845886408	5.044286666	6.640955638	9.003832228	8.833439556	6.329732559	5.239361859	6.568548147	9.120789978	8.121539707	9.940927548	9.421748291	8.860619873	7.830464238	6.700336319	6.882711378	7.986452188	7.481751995	6.841154153	6.817016577	6.817627546	9.135905155	8.289046763	9.584278414	8.614300905	7.443505986	7.240988343	8.593589404	6.161132688	6.775795397	8.596702124	7.613749147	5.214394819	5.981629336	7.57210243	7.068784477	6.751673428	8.099063714	8.393092913	8.788508812	5.43574443	6.409707183	5.104662263	9.603324267	7.729025251	7.515749543	9.371097827	7.411512078	7.232690583	8.244220674	7.000543987	7.466554006	6.742298153	7.008520679	6.747744057	6.920149195	8.747625377	9.902940666	10.24996017	4.871997097	10.29661852	8.186147461	11.81402566	11.07715492	8.626007851	5.440347016	9.038755262	9.036801461	8.6965784	7.754556357	6.868237487	7.785430702	7.809684374	6.799951676	6.218983322	8.076077192	8.360409279	6.005513938	6.928356099	8.253999237	6.477384825	8.710970194	7.705538675	6.802817425	6.343926239	5.622707039	6.604572806	10.49884132	9.844468542	7.28103744	7.281720501	8.298663001	9.928094535	4.30947687	6.966853283	9.757157069	8.091800948	6.252557912	6.347409281	9.065212593	7.920054237	6.080500797	5.997437699	7.219204572	9.096290423	7.210192452	8.286271165	8.419974389	8.67083312	5.327043745	5.264874606	6.598481283	4.933820991	4.14351862	9.005896379	6.989534147	7.628002726	6.238697753	5.90188524	7.763444744	7.280103562	9.508825869	8.876212898	6.540463421	9.253191611	4.613825982	9.886311981	6.206962067	7.040853242	6.891059758	8.657998226	6.23935876	9.601009911	8.769863352	10.20513073	10.8224065	10.26633151	7.736701334	9.541999833	7.545559513	7.074650097	7.723759667	9.093477426	6.11872323	7.87809046	8.255044781	7.063810201	7.011338587	8.523349657	7.958009534	8.670140788	7.548857281	7.034086543	7.988795056	9.730560103	8.736517981	9.060870304	9.61477709	7.741473446	8.698720367	8.917303343	10.49271758	7.059122894	7.506807291	7.654107559	6.50017859	5.098758358	6.581415332	8.842093209	7.431918101	7.392310117	7.867482368	7.775326107	8.333285655	9.297936243	10.81057967	7.435312545	6.540901798	8.570405321	9.451883314	7.684356122	10.25650553	8.100057899	11.22599999	10.0312971	10.03093277	10.59798594	7.717802528	6.748382937	10.00100875	8.647469394	7.218425567	6.458801953	9.091155514	7.72569059	6.891771386	8.321960522	5.256879486	8.821722735	7.577689287	8.239237494	7.245158199	7.44398913	9.586409159	6.615524643	9.065742369	6.947540853	6.327218176	5.442901071	6.193180115	6.735469083	7.731205446	6.96715363	10.93816624	7.606181631	7.878368867	8.461278352	5.835743302	8.528976434	6.605711434	7.666279339	8.553986702	10.19676871	9.333599687	6.390561466	6.093047919	8.720471097	7.487794919	7.897467093	7.275900917	7.793357779	7.145457612	3.814422579	7.263650372	7.150286411	4.818203328	6.351569663	6.129118335	5.32409945	6.10341532	5.423945785	4.539500623	5.261944849	7.844729752	6.008900247	6.567636457	6.054187173	6.878344895	6.215425185	3.83353396	5.369761998	4.301030938	7.309141363	6.837048278	6.573164543	5.80557976	5.925735176	4.151414165	9.877021026	12.30378654	7.585409474	10.05922021	9.205365315	9.485985802	7.296485415	10.61962509	9.063509328	7.234385465	6.905202446	7.57176422	9.646518923	6.311035839	7.578068846	8.489922383	5.468039026	5.411938302	7.14524583	9.801747081	10.34442625	6.172777296	4.044576221	8.135582568	5.141901034	7.779298154	6.066351245	6.689206894	9.003090295	7.202897192	10.12349555	11.35679941	9.7484068	9.518382968	8.385532473	6.734055768	9.658044569	9.195137061	10.23747325	9.958984749	7.566283634	9.290271212	8.567030486	6.11519166	6.991098858	8.292265087	8.638679032	7.146189664	9.441979531	7.363352718	5.47138348	7.439009823	9.719464507	7.308462525	6.399400434	6.268717841	6.228812784	7.793801326	6.386453021	7.859215577	6.186292782	10.85994432	10.59123465	12.02109837	9.45435709	8.78506207	8.726883909	5.816708037	7.355573189	7.818802783	7.95422634	6.905227815	9.352217368	10.07721729	9.711778704	8.637345364	10.08428768	8.427349001	7.161059309	7.060604961	9.139373598	6.796815144	11.20900601	7.20219065	7.562773164	8.239728638	8.513463938	7.209561478	7.670743506	6.227464621	6.725775209	8.958685782	7.224897302	6.900894916	4.681542496	7.20788954	6.016120455	8.356327103	7.331270042	6.619837648	8.858918201	9.876619497	6.283833385	7.14718493	8.061021346	8.294058217	10.26838601	8.288448941	7.324658473	6.797716344	6.150791311	6.815806541	7.795472586	5.983111635	9.245997001	7.940950943	7.758501303	7.609700669	8.603942491	8.94539018	9.300516637	8.793018961	6.871678413	6.573208574	7.53596402	5.24995129	10.5624526	9.745077484	6.022496369	8.560446633	4.779270294	7.946899799	5.793793846	9.913966576	8.78784156	7.152059357	8.599627718	8.283459156	11.11271695	8.494234056	6.022060377	5.257170186	5.068272725	8.19502573	7.365402556	7.030222272	8.091182782	6.050182124	8.574316161	8.501043676	5.463310192	6.656175281	7.503770991	7.621056942	7.302083	9.42709304	8.810919326	7.880576737	7.8209398	9.732760509	8.564351263	7.594959724	6.516477098	9.029511131	7.257805173	6.185783811	7.541480101	4.940033586	7.888807837	6.946848578	5.848833143	7.479242811	8.57918536	5.60348418	6.540190388	6.690333574	6.084404248	5.728003335	12.33375313	8.82281195	8.838632551	10.83512419	12.74811661	10.20134172	8.88532159	9.874538619	8.018223993	8.015417699	8.791673029	8.012563736	8.119197801	5.775732371	8.475972513	6.516880324	7.473839663	4.69042758	5.619583411	7.433201877	5.150859273	6.623140136	8.777835976	7.247873839	6.756441873	7.437937748	6.825687445	5.222945206	9.196860488	8.055184122	8.09466772	9.407402343	6.662146348	10.02641128	7.092278764	5.941163886	6.518599994	9.148274095	8.47511113	9.917467492	8.489460474	7.515072243	6.927752935	9.03367223	7.967025351	6.229311221	6.807724357	7.440267078	8.451058719	7.688970332	5.968950967	10.01933773	9.156567374	5.568827927	8.988253223	6.381525084	8.65452193	6.64368592	5.364189586	7.806414859	7.879552001	10.59609107	7.354859435	6.028513883	6.042445166	5.975167076	7.122020041	5.739537029	6.227626706	6.626067315	5.671441491	6.530520588	8.576118549	7.374802765	9.073958572	9.335101423	5.97663238	8.675135676	7.715333973	6.038559255	8.027844602	5.719979549	8.834905533	5.917367592	3.819729781	4.941404036	4.559780659	5.932123593	5.334511771	4.521751875	6.130424934	6.978092885	5.02834683	4.993445913	5.043906888	6.572847811	7.409173576	8.971573116	7.536018951	7.371781002	4.508552961	6.153775324	6.398270039	8.400690427	7.618062291	7.650954142	5.992217483	6.390795983	9.342746462	9.247083468	10.39754497	7.356431413	5.493624884	7.005857988	6.923764555	4.21635908	4.83031247	7.055061397	7.680390207	10.86798228	9.541728548	7.675449755	8.694558441	8.167031482	7.809834491	9.408153674	9.497676577	7.289419038	9.182203744	9.605017993	10.67600152	9.019759083	6.741995623	8.407312138	5.586793318	9.101447074	8.110221469	8.597051557	8.867975821	7.952485587	11.50567826	8.844401812	7.224867983	11.5003631	10.4837102	5.678372932	6.088598913	6.638387789	7.278078972	8.718160967	6.248998828	8.339941613	8.296407916	6.998884995	7.323547613	7.687720157	8.665652571	8.437087642	7.719605836	6.887340164	7.176206546	6.543427617	6.604572806	9.419026205	9.095968789	8.398451565	8.785694477	7.669589494	7.099257284	7.027714393	9.078360962	5.744483317	7.159628596	8.782560548	6.592283107	7.887402021	7.578672401	6.45662791	7.801366868	8.79077906	6.935476662	7.551366375	8.458893181	6.065936779	10.8908829	6.776238336	7.332000073	4.521842988	7.298725691	6.383921359	9.642040605	7.27638284	6.790855282	7.106998925	5.710253114	5.798224142	6.768074453	10.37672433	8.08015524	5.85942091	4.727528969	8.710251201	6.022962483	6.095915923	11.85450753	8.079762732	9.596846823	7.128489131	5.740366801	7.276610423	7.395102376	7.662347504	7.643163585	7.421516343	9.442511859	6.365242649	7.197987744	6.540048247	6.31083895	7.785291948	6.80592166	6.80293925	7.484220178	7.773183512	7.415012132	7.737840466	6.461271816	11.6978844	10.85435735	7.832806743	11.02264408	8.887140552	10.81538982	4.678472915	10.47649447	10.0420746	8.758305667	10.93077559	10.64041686	10.74830397	11.08477458	9.108849148	11.81841627	7.843531689	11.95828152	11.1864275	9.021608585	9.925392906	7.406161827	9.814940403	10.38513535	10.21541257	10.09817195	9.849569832	9.242887239	9.544814773	9.576640054	10.76847088	10.15419108	9.231367861	10.26968191	7.956289409	6.650642575	7.403952928	6.744389758	10.48372375	10.43925312	8.112110815	11.76944915	8.999889656	8.413527263	8.612994985	9.849740873	11.34027286	9.883572771	6.746760799	6.662703085	5.869240289	7.837793466	5.357331843	8.095373088	5.977404123	6.681539045	8.078472127	5.902315664	6.86599713	7.579472569	8.303071124	7.345445144	7.945438415	6.826052854	9.398846774	7.531093187	8.414002514	7.125274781	8.187087651	5.143081301	7.665200604	6.645856707	7.871268034	7.244726889	10.75870122	7.193315634	7.998213499	8.792794417	6.140976252	6.661528279	10.14701861	7.707818253	7.318166865	5.893935046	8.170755377	6.730375362	8.114858003	9.208539358	12.73552881	5.693574782	5.304039828	9.445981659	7.901106425	6.602810947	8.306875737	4.922967998	7.587802828	5.506862399	3.972046151	7.010861821	8.661985422	6.155132117	4.42018632	7.656596147	7.852003458	9.688625013	6.347687854	12.63689106	6.846467344	6.815026432	8.364081401	6.282221292	9.539864877	11.5140991	8.80670026	7.457862945	6.856646183	10.04051322	6.364117405	9.514427016	7.447815915	7.091293279	7.832664232	6.940550591	6.945528192	6.86454696	7.825875872	7.064220162	3.822424499	6.566822302	5.276135251	7.828770562	8.619633231	6.317242575	6.280613727	9.163789931	7.161717178	6.776227145	8.041558823	6.729357462	7.487009532	8.443524282	7.530417879	6.526807149	9.106968875	7.187769539	4.513942645	8.875955059	6.490075907	8.110661284	8.159994523	6.96222637	7.471688288	8.297498348	6.454867996	5.866108268	6.859928172	8.242710838	4.42124244	8.39965528	6.90759597	9.429247843	9.990254036	10.35260499	11.03922401	11.48565257	4.723061725	8.189374313	5.038095589	10.82112362	10.56438444	8.803119877	7.371023551	6.472910952	5.957230009	8.850576875	6.379367738	8.189557065	9.82275747	7.011265528	7.772618196	5.819176424	7.4219103	7.927645647	7.118355382	8.557099392	8.855979903	5.608110704	7.898231709	4.070826662	5.242197651	9.486617842	7.815446913	5.605194995	7.281722757	7.154705107	7.541541062	9.049551828	4.154641448	7.802449115	9.411886632	7.793398532	7.737788648	6.592318924	5.827700742	7.774114113	10.39614755	7.502278933	9.733512036	7.973092159	6.353778865	9.25052053	8.203631455	6.605052644	5.145566491	7.903613943	6.153634894	7.653229264	6.964807749	6.5855393	7.853582204	7.174898107	7.557985221	7.343064646	9.110505223	6.195932632	7.723634575	4.979388267	8.509703036	6.733910247	7.862343837	7.695618531	7.826547601	8.368450832	9.053455378	5.985420166	8.072810417	6.595462583	8.048435092	9.943706547	10.94663507	6.67777145	11.518108	9.674711296	7.110901846	6.080805487	11.65193647	7.290663517	6.997600995	7.518908486	8.256482275	7.180522733	11.57120516	8.456096452	10.16085386	8.218116824	7.885223249	9.818415638	10.01054322	7.769661658	7.817586664	10.24786342	8.554705107	8.566953381	11.4437826	7.139605051	8.666348929	5.998915232	7.546959665	7.076922978	9.516021606	8.392324352	7.094061589	7.064008827	9.69516772	8.472327546	5.790508189	7.414326401	8.176460809	7.329836944	6.278196174	6.969937099	7.389173706	4.552210202	7.364221743	5.858280039	5.461207812	8.210761368	7.845745876	5.20501221	9.337499571	6.114786115	5.199125818	6.015106924	7.776407915	8.021770469	7.345294472	7.686821369	9.2162787	8.211857559	9.456543936	9.029424814	5.970583127	7.317838312	7.143059452	6.631609812	10.90906955	7.780684811	9.033468966	6.223510585	4.488919653	10.18256092	7.74339774	7.880842633	7.26740261	8.183039236	7.233076964	6.846803006	7.972173654	9.298651332	8.219925652	7.758506733	8.952819594	10.52083737	8.997191553	6.778281193	10.33734611	4.712554588	8.213222549	8.106173712	6.831859525	10.98308315	4.407995434	9.803098658	9.217921607	7.426346395	7.31664787	5.972181225	9.044868857	6.554158726	8.116887968	6.912024182	6.350049137	6.941625349	8.320127946	8.227431448	8.184317193	4.245936816	7.459263531	8.320554843	5.941787573	8.761148483	5.509449673	3.843457651	8.360901511	9.034240711	7.257501076	10.77213994	9.818048567	8.924989637	6.246341612	7.306083796	8.665416541	8.943033397	6.792392802	6.645492426	9.774962884	7.972258932	6.862055349	7.5680742	7.914224927	5.092407023	8.591982545	11.20041505	7.796645517	7.178593141	6.307288544	9.538527224	7.810777273	4.603169739	8.728937165	7.934726641	8.742497817	7.853193125	7.606653572	11.62841844	7.543918202	9.262084798	7.798312527	7.681699195	7.324024125	9.23648304	5.985203063	8.346191735	6.868416586	7.541883262	5.41194768	5.905293509	6.915140619	7.839163979	8.541924689	8.008662082	5.608593673	7.663226434	7.475448992	6.571691459	7.491895615	7.272051483	9.853393941	9.178815651	9.931051575	7.064116342	9.620861767	8.498195602	7.089531385	7.212700742	7.011414176	7.698704029	7.768754187	6.99105011	9.196573382	6.254530858	5.798206432	6.018075825	6.49766894	7.149222512	7.66029839	6.504537862	6.899471794	6.422162553	6.129068676	7.174835029	6.787049741	7.19537795	6.554404937	7.825668033	8.597703359	5.926018662	7.526984601	8.225642831	8.518684154	6.927462265	8.645725593	7.065436659	9.514783904	5.732733416	5.253807135	4.549112536	8.593346249	6.10284987	6.461773777	7.911157835	8.663625431	9.535772602	6.89926203	7.392042327	8.61973219	6.897734529	7.848430202	10.43349519	9.288294799	7.749764734	6.533489707	9.846684587	6.530767031	5.586500561	7.074424451	7.988154137	5.971210704	8.036157114	6.368104143	9.288769664	8.755190983	5.793360234	9.017571183	7.116328192	5.902526344	7.922299676	7.857586539	9.094251707	8.516946048	7.917727665	7.433288648	4.232605925	9.27465953	9.496054598	7.501453642	8.637101184	6.82612611	5.521757909	8.966726005	8.980455599	8.873032424	6.917806981	5.167259762	7.891279501	9.513751337	8.313384788	7.20281364	9.44433319	6.392375751	7.44861741	4.088794825	8.803854587	7.144985619	8.279441979	7.800259625	7.118532604	8.614906906	9.165425639	9.634357456	7.375295238	6.005960174	5.312547836	8.536404387	8.149624171	6.192645904	6.107269293	7.373908746	6.735604896	6.73874772	6.706951901	7.309327909	6.869946829	8.636016607	6.730363446	7.236554859	6.461206482	6.364401378	5.242167682	10.68244057	6.851548363	8.26389434	7.876950402	8.187876016	7.478685356	5.960534433	7.306749313	8.726063037	10.78625157	7.713832007	8.137691946	7.578089862	7.891058195	10.66906644	9.44694544	8.523518847	7.633815771	6.966856797	7.079257028	8.276446093	6.465875535	7.249416775	7.365859725	7.973890813	7.005137866	8.137372365	7.198997313	8.262229795	7.123168878	5.900799811	6.584541927	6.574823677	6.997255367	6.477662592	8.466181946	8.596559174	6.538142038	6.546050383	8.60439158	7.929573738	8.538762172	10.2238421	7.796267237	9.495167284	6.621336664	6.875442512	5.823747836	6.85859945	7.076999804	7.622845668	9.48430393	8.159042739	7.441274221	8.050799946	6.691338225	7.642683272	7.723460136	7.347965182	8.459602466	6.977742578	8.756951049	6.266328409	6.73051068	9.492390194	7.092891467	6.052310103	4.809588087	7.968276399	6.776088613	6.366666295	9.710936544	9.183711096	7.528857051	7.965046003	6.87670544	5.755613577	8.083525536	8.578736262	8.17903193	8.831957612	9.374771955	9.200382031	8.457517778	6.060764982	7.482476572	10.42902984	8.175382548	3.868257156	4.085745647	7.254759699	7.288652717	4.533169182	7.822268194	8.086944545	5.744151871	9.50328944	8.744581911	6.855181782	7.751794241	6.038241354	4.597830038	9.659876685	4.614612689	7.267203897	8.98612262	6.955283563	6.979224256	6.742856041	6.983877666	9.319476967	8.735570602	5.908499151	5.679193127	7.154447425	6.891635718	5.96763584	5.495601184	8.94337153	4.68332913	6.654880678	7.782259007	7.229785711	5.990518841	6.284659567	4.30350264	6.617051794	6.963877313	6.363431205	5.69007761	7.997400503	8.77993654	5.95964925	6.449032257	7.987302857	6.445279106	8.579954991	6.825697289	4.819017275	4.164467611	6.205287082	6.502694823	5.446439755	6.694381238	5.915351525	7.602286282	9.230817567	7.26987195	8.031764089	8.208117409	5.812294292	7.433344697	6.64346576	7.746940647	6.186389005	6.065214879	8.208631423	6.367273948	8.555446124	7.627184294	9.747186265	6.473277625	8.258130906	7.322457286	7.601809176	8.947513691	8.505592551	6.998692048	9.771399464	6.680613925	6.30608444	8.243082504	7.258757678	8.737286127	8.418161742	7.858824774	6.892918148	8.114142871	7.414598512	10.06308042	6.605927709	6.097392541	6.76305325	7.276426015	7.691685772	8.140917359	8.925909663	7.66681438	8.639995221	6.184221126	6.263255284	5.711833699	5.542774325	5.50829662	6.907642113	6.834883037	8.692927259	8.058128932	7.159305613	9.353571143	8.030994201	8.959131889	7.745000702	8.466372577	8.305300555	8.333508512	7.705951345	7.263215906	5.869999771	6.174685932	6.127691859	7.539897794	4.659098616	8.450057321	6.64244091	8.853655385	8.370088186	5.621145312	5.633131748	6.252988949	6.865036956	7.532459731	6.277190443	9.676306717	9.081789073	9.78151467	8.137627127	8.470853126	7.99380044	5.926281324	6.470929109	10.71894345	6.678276142	5.423438992	6.737381189	7.472027291	9.02460469	8.454540987	4.930528337	8.364134826	6.901635487	9.226164568	6.638727833	7.911413489	7.290893925	8.289171303	7.391944484	6.031513934	10.91921458	9.066005074	8.66040489	10.29302759	7.926075494	6.816740741	9.481803587	10.5420577	8.562424676	4.291180408	7.293632347	7.224585598	8.412724399	7.541549283	8.478915469	7.939982464	10.63578042	9.263018061	6.900414898	5.817273396	9.329312357	8.586753999	10.01929017	6.026910108	7.115595426	6.408949397	6.685508077	6.591494485	7.191626442	8.090824181	8.522422541	5.631694586	10.20372978	6.37588907	6.215555959	4.457044565	8.620876953	5.656571937	5.569080837	7.375527294	10.32361128	8.422271312	8.324876988	5.959327551	8.408526433	5.561499706	4.497246741	10.9659952	5.671380285	8.171939834	8.546233255	7.276497607	9.387655493	6.920246221	8.497363898	8.800728232	6.959102691	10.04926299	7.350145615	7.604811332	7.236254076	7.013496941	7.806299775	8.461117907	7.450147401	7.727877498	6.072297454	7.86994631	9.607494156	8.366578775	8.212411783	8.407933981	7.558431043	5.552461804	8.325527569	8.443992843	8.514772525	10.26034548	8.105582743	7.544846365	9.424330124	9.862479277	7.329531702	7.081642093	8.836937107	7.517032101	7.230530644	7.049621483	7.1770078	8.524974789	7.518745289	7.373989903	8.981402401	7.066168229	8.926001885	8.326963116	10.5047489	4.463376169	8.860961652	5.9180608	7.111160634	7.815754618	7.314597084	9.740126804	7.74227626	6.971867585	9.899645792	6.062097038	5.82185793	5.342372212	6.299945686	4.78531946	6.001978054	6.072101599	5.010584884	6.985708732	6.161117069	4.210117182	5.835224659	6.064927018	3.670648039	7.559867864	8.206379651	7.319964274	5.012406921	5.320697608	5.829396442	6.980785367	4.004879015	6.03298961	5.821324574	7.469733852	7.269025117	7.23267003	6.119924617	6.260962437	5.305752372	6.56912985	6.046470948	5.291929676	7.520573135	6.264158206	4.952750056	8.106681756	7.222922381	6.559602188	7.940420878	4.540052452	5.019510412	4.427403675	6.093741128	4.506517818	6.048703938	6.652337631	7.010480869	6.049623608	5.272066338	8.730210729	4.077519609	7.235011486	6.82947028	4.732052402	8.142945924	4.388276923	5.711973185	6.984730529	5.847579923	4.111583048	6.054467057	6.448462442	6.215145858	5.194528877	5.938996234	5.982798759	6.367952668	4.120257586	5.523412534	7.912824512	4.332045649	7.373631086	6.391402082	5.777468215	6.906504047	6.519763336	7.687917026	6.316222063	8.4241912	4.780856735	5.488784321	5.927047515	7.347086585	5.304903259	6.407123812	4.061388923	6.768738363	5.656603787	6.353723341	5.08130978	3.834324313	6.197854216	3.921943358	5.454074501	6.856515317	6.200692371	4.606253047	4.040744371	4.53633668	7.076238205	6.687297682	5.838364004	7.344150711	4.977293555	4.088607013	6.038963359	5.810846207	7.345728669	4.533503919	7.047322998	3.756765003	7.408920395	6.860307784	5.242487519	7.147560477	5.713946468	7.236383459	5.258666131	6.301734825	7.61506604	4.492092537	6.915135221	6.976661714	6.544780681	7.596421805	5.138959799	7.674713509	6.237339178	6.295984245	5.654250583	4.533204716	5.869271263	6.377467981	5.201354484	4.940655433	8.165006873	6.465875535	5.095446723	6.610875561	4.920519749	5.049926159	5.135881592	4.087719291	6.548093261	5.675500056	6.996137226	5.828061851	5.878519468	6.087979902	3.724713211	5.998466141	3.803369554	7.038900615	6.750349949	7.461185125	5.618511068	6.567992021	6.733140005	4.731995522	5.657768478	5.262941436	4.494685215	5.415043487	6.001229521	7.449907975	6.406471391	5.875404017	7.471345944	7.026821732	7.738184883	7.538364242	6.327546696	6.416877639	7.812024207	3.887947198	4.834564765	6.412432578	11.35258795	6.448911118	4.150041346	4.22510672	6.714895866	7.047479912	3.818368646	4.502081493	6.229470348	6.820261652	5.31877426	5.71466143	6.557017404	5.381180771	4.844319429	6.925287769	5.900878759	6.60673297	5.323752461	6.625899662	5.88664454	6.4115002	7.322730716	8.043312326	4.969178144	7.261448076	5.117048085	5.974110398	4.43806797	5.881488901	6.942714578	4.639316096	6.470249924	6.151772926	5.671944884	6.066031753	5.120036054	5.163796763	6.262576463	4.620382336	4.271060499	5.828119886	5.638146714	4.60381664	4.104671285	7.305286306	5.130557539	8.150454667	7.104096146	4.969912625	4.994990562	5.87004818	6.920623147	7.077129621	5.933931259	5.37917172	4.302568935	6.358082868	6.829614254	4.664974516	5.775806062	6.490531614	7.028620338	5.211695318	7.088297559	4.590619037	5.566709626	5.59615003	7.107253294	4.867611851	6.499806537	4.951197056	4.52554155	8.309531934	4.370963554	5.203125937	5.9484557	4.961094224	6.336052081	5.986521002	6.196845034	4.346791224	7.589839259	6.267289508	6.966073871	6.988700191	6.507796396	3.954997916	5.512914459	4.395064082	6.817358752	6.851485115	6.192240033	5.58632323	3.837022548	5.074750977	6.176692366	6.862096914	7.828443674	5.241585136	4.151955831	4.627084002	5.187053332	5.184675879	5.388073052	7.357742149	4.508321136	6.043456177	7.319936561	5.618304489	7.600610611	5.522859775	7.187326375	6.346670772	6.92037284	5.815570964	7.832101359	5.298971373	7.322575946	4.378803216	8.122496561	7.696003125	4.093325885	5.262995498	5.523256448	5.878799294	5.790990383	4.940704103	4.38504756	6.733532068	8.769780775	6.512551416	4.504506293	6.023547805	8.136411918	5.374795662	7.176866677	6.166079516	3.883260098	6.281745393	6.88857578	4.113361247	6.316222063	4.717502966	5.040757121	5.775798215	3.901973317	4.268890785	6.845261936	5.206911062	4.167298455	4.810521823	6.342768424	5.273355246	6.009632439	7.351230297	5.014055302	5.839968246	5.617073691	4.659990718	6.091983021	4.641867168	7.189693552	6.37375887	6.398313896	5.217760339	6.518693664	6.266519587	6.773574416	5.069187784	7.349566674	6.430281415	5.371591386	6.571470596	6.030623348	5.055014072	8.016681165	4.965302577	5.552848224	5.820335208	6.281479881	6.340373564	6.425200665	7.182676114	4.471684034	6.320178389	4.487416524	7.365219128	6.866399571	5.415985909	5.832200815	7.80392376	9.269184499	5.709371289	6.71181252	5.567239183	5.07108326	7.273929282	5.468948646	6.304104029	6.413047961	7.096932691	5.593822446	5.821744985	5.996252144	5.644785883	4.8637245	6.417322066	7.063958581	7.307167358	8.338107199	7.14019801	6.852783764	7.409450252	4.858728705	7.46102586	6.722293322	6.331003521	5.856170189	8.038091462	6.04713393	5.552110316	6.974337971	6.658310568	7.66126719	5.43377953	7.315339657	5.231859547	5.14620988	5.653135722	6.771078905	4.515018866	7.510147837	4.471179825	7.567719232	6.738599848	7.245949362	4.680817505	6.066848264	7.432040445	6.652179967	5.553595408	5.917659929	5.260881466	6.28474974	7.549300484	6.828149776	7.063958581	5.4237141	4.574530187	7.086548275	7.487704082	5.205898102	7.803371882	3.992052838	3.751112915	5.740131924	7.995102683	4.954329138	6.85516805	4.183392564	7.526984601	6.956223168	4.893607195	8.312897791	5.928371628	3.824324098	6.412570178	5.19474318	6.600754076	4.95952745	7.472946708	7.487097814	5.371958771	4.613622334	6.720353135	6.961432487	5.758229055	6.270960793	5.578320234	4.951213207	4.843843063	7.524168196	4.105359299	5.610612718	6.159408473	4.432110097	5.295306889	6.831775154	7.088160096	6.536323506	5.534906926	4.014295279	4.628581804	5.82185793	6.502384409	6.382401004	7.096022878	7.97359026	6.589307462	5.429756042	5.070444042	6.557874799	5.552197445	8.336295049	5.2354926	5.558739096	7.660480842	6.75346796	4.480391915	6.107747403	7.431338515	4.866789974	6.052633675	7.899736228	9.02406804	7.785363496	5.946430167	4.546383411	7.303691643	8.301723647	4.155396543	8.782470202	5.720157897	5.601977021	4.933412964	6.945395528	6.695636446	8.307925321	5.333445238	6.125510957	7.08276978	5.255334708	5.823392383	5.739072262	5.756581706	4.500144826	3.958157696	6.362812811	4.360788807	5.649891108	7.331304149	3.92992169	4.299959316	7.545643781	6.840385755	7.307022454	7.180413938	7.213359368	5.186465994	7.027189611	6.957370032	6.344212031	7.710280317	5.627972974	6.90069971	7.085372958	5.123403085	5.524717783	6.35376175	5.235666019	7.58135986	5.369903098	6.725678669	5.156833635	6.236453525	6.889819577	6.631177292	4.628581804	6.929696805	6.781461714	8.362612256	5.602876768	5.789815739	7.446909538	4.297318452	6.603057283	6.414255499	6.616228827	6.173824788	6.238978065	6.298424623	7.412047791	4.178391556	5.675952393	6.371372885	5.872380956	6.75423191	5.88116915	5.210572034	5.82185793	6.069732558	5.573049453	7.122217652	4.323436628	4.250356497	5.917560682	6.40317014	5.39265381	5.864207625	6.092205157	7.497233631	5.741623351	6.360692863	5.742806672	4.495810118	4.912319732	6.14725872	5.79093751	6.67027123	5.804169431	5.759456162	4.854782835	4.751065959	6.255096639	5.14341965	6.146374113	8.510075857	5.556256565	5.087000829	5.150674173	6.586094403	6.745960705	4.667167734	5.788638297	6.370433602	5.488638504	5.744613965	5.943172706	5.159026346	5.193466567	5.800545226	5.541695265	7.037464067	6.10016584	5.630707151	6.284574925	7.148631063	6.893059127	4.176335605	5.751445306	6.001001949	4.977796852	3.909881089	5.972835179	6.926941441	7.690671352	5.774150472	3.970025527	4.853962642	9.106999528	6.893583662	8.545881599	6.925287769	7.468582135	6.087457238	5.102565047	7.856193506	6.233320755	6.196452219	6.087902322	5.783441457	7.543219575	6.44112357	6.408311795	6.85565455	7.531006462	5.597107094	6.259248544	6.290915516	6.44794225	5.725678684	7.099551229	6.342044948	5.401714041	4.363913157	5.677338248	8.312543803	3.822101543	5.073196789	7.789568012	4.102301417	5.078196523	4.929793211	7.731581086	6.136988277	6.199901181	4.8515008	6.783187598	5.947107561	7.538977493	5.870297576	7.176822586	7.003325916	6.828241957	6.707764873	6.313834948	7.259383273	7.266787488	8.984052129	6.190536451	5.668842629	5.755430334	6.272240676	7.067445046	7.127942858	6.172516982	4.539733198	7.619380569	5.960552553	8.496021029	6.436749436	7.17424989	4.825017382	7.514438871	12.25341324	5.423359578	4.626985281	12.17936562	3.946361998	5.759535958	6.743304812	5.996502957	9.364938779	5.243099971	6.898509489	7.044574058	6.251231416	5.578339691	6.604425652	4.513858928	5.259756837	6.376267112	6.770162098	4.50225387	6.479618621	5.563894309	11.24184183	7.133313415	5.993187888	7.615228234	4.040406418	3.893778157	6.179820446	7.583574566	6.90328528	7.185815393	6.087441866	5.996856973	4.672807151	6.373058545	9.159951426	7.967880322	7.109686496	5.132825505	4.253547971	7.8814579	7.694541864	6.429115896	10.2011838	7.263985877	7.316441448	4.872451704	3.805188329	5.644493217	7.084149885	7.161489364	5.499052692	6.09571241	6.786223339	6.589062317	6.380898984	8.230079247	4.883072683	6.15866129	4.691555189	4.943451696	6.925287769	6.268120366	7.930807215	7.293147608	5.865772434	3.874256876	7.130760296	5.120499982	7.14271794	5.933669977	13.81135742	7.027386427	5.132355309	6.653832967	6.290060017	7.003573094	7.74189012	5.409326716	7.393512877	7.082085788	6.799146281	4.845968459	4.184917721	5.045790163	5.204442858	5.51052934	7.000192638	4.988130473	7.533086364	7.618789606	8.948981448	9.754590464	10.38010022	8.533330978	5.61256627	6.31898041	8.425230571	7.625365146	8.157410558	5.897884589	7.954347641	3.834584656	6.86722885	10.36623561	7.153145682	7.489793422	5.494883801	7.573854873	6.980299669	10.82649873	13.07442843	7.57945697	13.0616139	13.12628571	8.238540741	11.14537502	10.47631175	10.3912122	13.18270292	12.39521544	9.774790888	13.66611114	7.481486169	6.227958673	13.18972674	9.885054527	13.24868886	7.967880322	12.90930307	13.01961348	13.49500982	9.640348161	13.5202937	7.208204529	13.25277588	4.771961145	13.29057697	9.225114514	12.20337209	5.19711492	11.44147341	13.23033565	9.488373034	10.42156272	13.64483982	6.565719397	7.552983468	14.01595431	13.1411906	11.25894748	8.57915909	11.48165991	13.28662467	13.5555902	13.50107944	10.30844973	6.23152152	10.60008587	12.24592723	7.925646448	8.114941276	9.742992188	6.097470042	8.575865493	9.279247322	6.92053544	7.979134172	8.129566561	8.659676775	6.086178814	5.308299854	12.27323168	10.33566204	7.187621578	7.54239728	13.33103318	7.819825905	9.656692163	9.647189194	11.90745138	7.146612613	13.34073787	14.0187105	11.15665931	9.112753165	11.13821419	10.619214	10.91269777	12.7257048	9.750541002	8.716942041	8.909679202	9.511482221	9.720606411	13.61370266	13.56545186	10.1158875	12.93726676	11.45543489	9.174275158	7.860393802	7.189157163	9.753193502	7.161236334	6.890867532	6.123721882	7.839396206	7.963155194	7.783225221	6.798131036	13.22279632	5.758064185	10.61771576	5.76695485	8.080713822	8.562328843	8.085716416	7.13908498	9.244628665	7.522761969	6.189182492	10.63352345	6.401315243	8.761269157	6.930923983	9.510747643	8.424443164	8.508404411	7.278719078	6.384825525	9.900508497	10.89167485	8.480965594	9.797475406	7.749732709	6.803996733	6.66415589	8.236746738	8.48790415	7.396994625	7.843368906	9.377274767	8.605197448	7.819681657	6.652614728	9.0118828	10.71241191	4.217827662	6.179987389	8.77365716	7.80084434	8.884033865	7.963121766	7.878226087	7.112765598	8.221681369	10.50873965	7.206216664	8.104597115	4.033349237	7.209965623	6.069348102	6.933894439	3.972137184	7.384854838	6.409570808	9.137236411	6.587498119	9.577755767	6.792479089	4.901448409	7.615754022	8.083814038	9.986384239	6.972352083	8.469670052	7.911824408	9.565069266	7.432077602	4.537854113	6.205800188	7.568608629	9.914720053	10.50546559	8.123477666	6.787623314	6.604330095	4.821833806	4.771823319	6.403034619	8.679242052	7.839961522	6.0556641	7.508998012	5.122892347	7.008684925	7.430923633	7.046646595	6.034160642	6.360734785	6.331116438	6.902632322	7.591418009	10.49260247	7.154911648	7.364658741	9.407969622	8.935661098	8.0564899	7.405676506	8.325870868	8.721041317	8.624919747	4.849899871	5.440536062	5.194936389	8.333014198	7.571973053	5.683030064	8.699556878	8.650492595	5.602195023	5.620154143	4.574382765	7.607743211	11.26701826	12.01528586	5.839041203	8.514546462	10.3194928	11.79194341	7.647983143	5.997169492	10.07198578	7.197261012	10.82588501	6.710646861	7.327092853	6.380499521	8.018188012	5.417738721	6.497158123	12.6018656	7.845545574	6.035781196	7.260227933	7.442068151	7.945376757	8.305617438	5.696102387	5.756236344	8.781065864	9.094852824	9.89383275	6.314724925	6.402234434	8.843336278	7.537580624	8.775689485	6.260379211	5.364325078	4.737302881	7.92446863	5.545428571	7.796027109	7.72498519	7.390711579	7.381809798	5.91655419	8.832262265	6.923639135	7.051111936	5.837356963	6.720868054	8.397933505	6.697511142	6.702841902	8.180333783	7.888514107	8.777761401	8.264740808	6.747651054	9.429342448	10.22878659	7.322368803	8.226263235	7.019882012	9.901565597	8.788819185	8.197873366	10.82708968	6.148829114	7.143471623	8.665148878	9.446395306	8.186133821	7.824685169	8.369300302	8.852859984	8.360608528	7.386300349	11.52050587	9.372266987	6.555991641	8.297145366	7.607335061	7.100532375	7.774674007	6.891241549	7.156194721	6.349879483	6.826600018	7.09463647	8.382639315	6.382587359	5.59541144	8.025710042	6.533832557	8.678209656	6.519920724	9.824153024	6.405615038	8.211374256	8.646143486	9.333276624	10.4267259	7.327590396	7.755533643	6.067750198	9.616340375	6.426403694	9.864803852	6.555229232	6.205478628	6.860813468	7.572542803	9.291319594	7.472186239	5.85246627	7.057911204	6.71712457	7.070284244	6.58105202	8.340599203	9.347194647	7.150073274	4.269559429	7.712328195	8.121999299	6.527780591	4.239268165	6.576639876	6.4187973	5.201150893	5.804397631	5.088461835	4.312239557	6.480715187	7.544503596	6.135507271	7.564907554	6.526002478	7.633964139	6.84091594	8.573930728	8.150488546	8.538179128	5.913652303	7.194363353	4.406258795	4.908767003	7.74431792	4.819748503	6.66116398	5.770301753	6.254893454	6.357701976	5.321702075	8.054253957	4.73408585	6.093106117	4.357138918	8.498262942	7.017825835	6.020889662	5.427066157	8.517878566	8.903076794	8.887310014	6.107871811	11.44992437	6.616684223	7.229414341	5.53488976	9.343720191	10.27873024	7.220763118	6.4420372	5.903483252	7.005105115	6.451955518	5.39345571	8.448268505	7.516698347	6.796209446	9.291075265	7.092455214	7.781737591	10.54687793	8.406981184	7.75333449	11.48144603	11.69150333	6.803927906	7.766610532	6.206868134	8.061080486	8.417297003	9.630300329	9.93168162	9.760282399	8.974162688	9.08979727	7.916190636	9.933948508	9.046401512	5.891817816	7.130805093	6.802496851	9.023022726	8.694718023	6.343480012	5.571507031	7.46907708	7.629464869	10.70817334	8.087858833	11.15499998	7.623609438	6.680209608	6.717910902	6.086434303	6.059800041	7.145231856	10.67125166	6.368796467	6.648384135	6.427202783	10.2374906	6.937892052	9.664393968	10.43520345	7.840619032	7.075992829	9.609318171	5.573496614	9.169884819	5.926176774	10.51090733	7.275948828	10.09898208	6.802954385	9.111668785	11.72174661	8.593288493	8.302099869	9.274463996	7.677384272	8.486802274	9.152022743	8.230034778	5.474887775	8.056644097	6.73188575	13.2491899	10.54358377	8.086473861	9.269284363	7.347067927	7.871498208	8.239758916	9.249346323	5.253252691	6.465690534	9.455769019	4.503067313	4.088956363	7.425152916	8.219421032	7.689193078	9.893521835	9.11160627	8.324504609	7.518791995	7.386390268	9.071688921	9.237130416	6.474094363	7.301462746	7.502480108	7.389857563	7.098277754	4.52549063	4.940180041	7.546067623	6.99031852	8.139935934	7.683996562	7.062024693	7.4746657	5.830622765	5.585586325	11.47060674	8.724376893	10.63796127	8.223353616	8.013056229	6.586276333	5.31029332	6.841564668	9.170212969	8.132942081	7.253470475	9.616553606	7.562879415	6.870263958	7.392427915	7.325916409	7.75578788	5.670784845	4.407711207	8.529265813	8.603386046	11.58691487	5.85806191	10.72110444	6.595445637	7.176851087	10.49213363	7.185499864	10.84651277	10.25658399	10.81949985	5.762484177	8.373044424	7.495118112	5.944143619	5.178971547	7.468276277	7.47052126	7.118106738	6.811547397	6.590131206	7.946543747	9.587367575	6.033779064	4.611358416	6.254872627	5.295180654	6.060973422	5.444320152	4.886644023	5.674639324	6.811848704	6.88100849	8.079095122	7.691372589	7.139464438	5.616853581	5.461994308	8.00174385	8.039336105	10.31648387	7.112635101	9.862807986	9.782853935	6.537371896	5.610003764	8.670686009	9.196116769	8.400973532	5.979870819	7.17828087	4.621374049	8.923159845	8.159798526	6.054015564	7.709325465	11.35219461	7.162552699	7.533028087	10.72894245	8.549279988	7.97712237	7.312510448	8.333310666	8.180178912	8.338354182	8.279990281	7.170475078	8.626793965	6.13633007	6.991799569	8.743755826	7.332560258	6.300283031	7.906814507	7.460501585	9.197933986	8.875535368	9.034848436	10.05621743	9.006082369	8.693748509	10.9055053	11.17327163	8.877804851	7.715026073	7.987486501	7.026940691	11.15563551	9.225861405	8.338216495	5.895583293	9.376393834	8.570925133	6.904075746	7.30894615	8.47532261	9.136344483	8.518413819	6.206068671	5.714551974	4.302779526	7.362528097	7.417313893	6.189177868	6.524797912	7.365804225	8.143304187	7.612080285	6.336864873	6.331706574	7.83535243	6.637592871	6.874258421	5.166246725	5.399772063	6.898006578	9.833893284	8.692143365	8.670342506	5.57888709	7.981136826	7.949059564	6.219964632	8.443741123	8.234585707	7.802325634	8.722885523	8.608023652	6.783107894	7.67267053	7.776619209	9.07305929	6.154398865	7.467505918	9.141562165	9.317411831	7.028334602	6.015766199	8.337506299	7.244480263	6.855176484	8.154163486	5.789191989	6.239107978	6.868498595	9.912098856	10.31753796	10.96004666	8.130861103	6.986634476	8.063042599	8.916383912	7.978788464	7.723448825	9.424849758	8.517056798	9.368892078	3.88745327	5.93416054	4.438094365	6.243965042	10.24908884	8.154448883	8.865277691	7.043079586	6.967261612	8.120936979	8.165488934	7.400066843	7.941443289	4.800561044	7.627754379	4.981337647	8.439410723	6.454703502	6.789926257	5.837205198	6.626025371	8.573930728	7.981257652	7.87152433	10.62857208	6.694376704	7.448584539	4.836263099	7.963048546	5.393690413	7.00484488	7.267846658	6.412218159	10.7456906	6.980773434	7.109346144	4.530567868	6.394217023	10.49953015	5.432858309	7.329112266	5.391532715	7.116633755	8.740515796	6.332170736	9.343207599	9.229852647	7.275289814	5.885031428	7.613584798	7.870902231	8.90734112	8.67883334	8.119474766	8.273841444	6.622562477	8.41111995	6.303884619	7.716345277	8.890478744	4.262405092	6.568857043	9.498417171	8.829773697	8.11760451	7.821487151	6.393533512	6.966894837	6.348831927	6.262913663	7.126062655	6.815456405	7.169520615	5.763625565	6.859928172	5.610086033	10.13694097	7.754490931	7.38277586	7.523228701	7.067857515	9.045559435	4.867180295	6.444939224	8.281409592	7.265985207	7.185071504	7.779074307	7.292241127	8.203209487	7.538859724	7.820960931	6.706825991	5.629825199	7.234127482	7.297225573	8.775432115	7.014467326	8.454233643	5.657147884	6.566246486	8.578533255	8.689905991	7.752491738	8.559137126	6.248913094	6.240787556	5.598803978	5.949704802	5.040799188	6.69086801	5.876992664	5.752237149	8.716444838	9.108412431	7.784992851	9.047522219	7.633344516	4.536225952	6.95208149	9.005279795	7.841074705	10.2668804	7.218629014	9.076629028	7.633791467	4.105073068	7.173382751	6.656263613	8.455483575	8.046090384	8.386801979	6.796275126	10.16333504	6.563821545	6.194046808	8.549545796	3.819298176	6.025062734	6.619736496	8.572473054	5.909273361	11.34288924	6.438864792	7.226150009	7.155466563	7.275146653	10.22406103	8.18320407	6.758781841	3.870496059	6.115369902	7.092442062	7.588067522	7.340479638	4.478294274	6.300914551	6.278716084	8.535512221	7.675313856	7.154152566	5.987541032	5.971347745	7.469458741	5.953079581	7.300248211	5.377135413	7.443532805	6.363915308	4.87168425	7.151829579	9.078264194	4.833597536	6.012709016	5.881676571	5.795970133	8.929761404	4.804859713	7.643336762	3.859739404	8.182983066	6.671780136	5.846453779	6.109402126	9.158835355	5.404747218	7.42580437	6.262305176	7.838224039	5.695572861	6.59178312	8.278388129	9.43070688	5.237212108	7.635093218	8.879978692	9.262081133	6.151875657	7.329362494	7.002730584	6.973811505	7.557796971	7.883103693	5.677929595	6.521574878	9.586361327	8.468680748	6.511612747	8.416172153	5.426233083	6.110709946	7.439620941	7.784610804	6.279586762	7.262435398	6.613866305	6.991260489	7.210013497	6.556709334	7.358583668	6.677603099	7.197227239	6.626889915	7.039106828	8.273568238	5.867801608	9.145670212	7.680731939	9.61143586	8.325190124	7.881641864	7.997316434	8.535583969	6.903771559	7.933936914	6.369795917	8.436071858	5.47976621	8.39961582	3.922602309	4.613363125	8.656023265	7.535514675	8.831079219	8.047442962	9.264844191	5.55801535	8.001340038	7.107372764	10.2296573	6.450350411	3.805919338	9.876530675	8.737997437	6.879613614	7.802055985	8.035386931	6.754347969	9.518438985	10.18681745	6.975476933	6.893500388	8.255005308	6.479899376	5.534992858	9.197842488	9.043376218	5.936528738	9.693575339	6.672854128	6.809820353	12.52356578	6.738728378	6.914498169	4.885964564	11.41200513	6.395829957	7.043571536	8.667506505	10.85046104	8.69965077	4.88638693	4.431381167	7.478793382	4.609033965	5.932685499	6.636941186	7.542258319	9.449808649	8.451642732	8.968692979	7.560152604	5.359552561	6.638060109	6.037554955	6.503383077	8.648048026	7.233122148	8.546699216	7.079095364	7.330454849	9.092844743	8.250955591	6.141172601	6.410755494	6.027117661	4.241969872	7.867523153	5.475334749	7.270174306	6.87021132	7.521094129	7.199434102	7.335722909	7.59771679	4.885741256	7.251373204	8.67407503	5.798931877	8.283609639	7.964619421	8.705111273	5.64472153	8.390962054	8.226330973	8.668690768	5.209125361	8.005943939	6.671490141	6.064429635	7.693206112	9.971581133	7.914504586	10.53178929	9.744967997	8.805157836	9.866555028	8.441692498	7.526036379	8.71754262	8.190408721	8.359769891	7.991280067	9.098083233	8.928782352	7.813510434	8.274641759	9.632468806	4.567634122	5.914360987	6.807413353	8.444738547	6.598606755	6.656811198	5.615444277	7.944112385	6.192212166	7.53770084	7.019189272	9.803501759	8.724811469	8.706869164	7.186100147	5.277449577	11.2089417	6.315699557	5.942725091	6.782024585	7.58554339	7.863229515	6.780193914	8.777802928	9.271687886	8.969668051	4.279689527	8.210616643	7.480739024	7.883210714	7.865493637	10.02451655	8.727325074	8.286637722	9.108732152	7.048244936	7.71093683	6.009427655	9.1836602	9.445957393	7.66877188	7.43322024	8.576612083	8.702169586	7.452120192	7.98421199	9.33587394	8.93087279	10.04014336	11.24433798	5.735855337	6.666411952	6.094453778	7.289926814	8.326168416	7.426813271	6.63953045	9.187205318	6.429987907	6.267773599	7.546442507	7.168543983	4.009082834	6.975943711	8.51106331	8.971410076	6.899415325	6.210801938	5.82280047	6.375802627	6.656336313	6.072625089	10.10055438	6.604572806	7.437642115	7.081224349	10.217317	8.023092343	7.344686897	6.779213042	7.037468964	4.276380782	7.613140859	7.970000668	6.60091995	8.356776295	9.663915042	6.040558557	7.15773985	6.765455962	5.23909762	5.582710967	6.645066705	6.440952028	4.372247529	5.41286126	6.325093684	7.97912525	7.083568084	7.077609333	5.522368178	6.708417283	6.882350332	5.270935269	6.889298441	7.013241261	6.943647409	8.3176384	6.113939366	8.492489471	6.772061879	7.538412443	7.136189274	4.544823022	5.81370035	6.782129314	6.346814769	5.966845996	9.892287453	8.544701205	7.501020463	9.219697893	8.403364941	7.440650851	5.931454108	4.915931997	8.069697557	7.788535429	8.212551511	7.261899208	6.983437937	6.503306209	9.604315031	6.018616187	6.683254698	9.371183749	6.131078704	8.589436082	7.72823191	6.82199791	5.343959141	5.544818964	5.578606878	5.679491913	5.569053666	8.567391661	8.431001318	8.226464907	7.590023514	7.446443221	4.27956075	6.434054051	6.001546226	6.889174474	5.681870675	4.61048393	7.298762047	5.976202899	6.801828742	10.51750518	6.621017658	6.795686325	4.669228163	6.771853813	5.426182877	6.059328451	5.757679696	4.963850569	5.066179251	6.239738011	9.345454566	6.831158466	7.228929483	10.12525406	6.857246942	8.862525297	9.778884711	8.437332693	6.900514646	7.759356182	7.306946189	8.03627074	8.764924682	5.043055054	7.801244143	7.829356006	5.936872574	8.007368214	5.289511952	6.744616333	7.819012972	6.241131656	10.32804685	10.77579211	9.481108345	6.626366504	7.763156469	8.536445224	9.084514441	8.906247564	7.802701609	8.350935858	9.648965656	7.559163945	8.254604608	9.49826372	6.916367793	8.353289771	7.583252592	5.492767653	9.615435047	7.891999898	9.263076067	7.461512339	6.586410391	8.480638183	7.068468749	5.381746476	9.897362579	7.336160408	6.692376489	8.104383647	8.381799394	8.366759582	7.423750134	4.001638067	9.013460164	7.302733803	7.772853493	5.452226263	8.608478989	7.724826907	6.682295672	5.996170567	7.436847149	7.976427412	6.642135745	8.388189574	10.7560662	4.341156019	10.27440925	5.10258235	6.090138688	9.483559373	5.414280661	9.424524246	9.158835355	8.285839601	6.861577817	6.925302924	7.341144636	8.247257581	6.670341103	5.839351045	5.409721749	9.798542573	7.466871257	6.779199886	7.567871257	7.261107469	6.859082676	8.706564481	7.616535175	6.410596744	8.387765202	5.968749515	6.493037128	6.370606823	9.887329119	8.040172802	6.72596219	6.135209002	7.372504087	7.217728005	7.741023161	7.298444492	6.650877867	7.701728953	8.884768379	7.813623565	8.356025466	7.339913093	7.622307334	5.049260083	6.635721273	7.732416938	5.814183297	7.680797269	5.948497872	6.87168808	6.876746848	6.987938387	8.550340287	8.350601482	9.86595679	7.253432036	6.200606878	7.689317566	6.99034028	10.99500957	7.187230998	6.835352668	8.745277882	6.509784391	9.643007866	8.622531248	9.764836775	5.262283109	4.794940606	7.29404641	6.861804757	6.324495241	5.180076344	7.879166762	7.169788647	7.1489994	6.208743997	5.644348307	5.244995093	5.212518946	7.756783121	5.346633761	6.22289585	8.757625728	7.15738941	6.73222204	5.853660803	8.65038582	9.460669459	9.123116781	9.000361289	8.685862174	7.462265252	8.161061513	10.15647484	9.014060596	11.62044788	7.995787486	10.29324682	9.660997031	11.56650086	11.01853499	8.453257032	10.9507959	11.75114512	4.050504334	6.906256263	7.404244321	7.2084168	4.781727542	5.026911655	3.905657134	8.477257126	9.801387286	8.024438427	8.837638383	8.797125513	8.954505924	7.986481282	8.05036832	7.980857263	6.860689414	9.502959722	7.448479985	7.724270275	7.378137031	7.23254287	7.719805595	7.630453022	5.988721867	6.772357609	8.766156633	6.554802055	4.662390705	10.75029477	8.979861745	4.123940379	6.778473719	7.93594573	8.761297705	9.25413753	10.23664033	10.20935624	8.149269929	9.195606744	7.430646527	7.914752414	5.814425641	6.517205334	6.389375352	5.394542576	7.222188333	7.29351991	8.575460194	7.211760048	7.786799974	11.85147195	7.689732777	9.543668527	6.112825402	7.055939981	6.394409223	10.06904635	7.827224531	6.320011569	8.367020393	5.870096082	7.236719241	4.670726102	7.494190307	8.510169309	9.544701551	8.590880566	7.351821146	6.860344995	5.315019395	5.749066352	8.121103973	9.983742921	6.058856953	7.697330813	5.380443595	6.822718383	7.546072023	5.294273694	7.329365214	5.279856461	4.455684751	6.316374159	3.765179498	6.050348472	4.567864935	5.39982505	4.888457447	8.631869126	5.752730285	5.791705171	5.932500181	6.161917718	12.19077219	5.771557247	8.602602574	7.439423619	8.757788762	6.144433945	6.781302909	8.368622743	5.547770498	7.445888177	7.234432176	6.975405316	5.739537029	6.324123762	6.990234969	6.001600409	6.54768682	7.03684428	5.735917232	5.922139541	10.07510019	7.514020039	5.126342676	5.913748688	7.98431099	8.184960587	7.297384193	5.391831378	9.588602899	6.778691751	7.485038002	5.601469564	4.71003444	5.579574739	11.21546851	10.39725293	7.915396942	4.279602629	6.814432577	7.649077746	7.599349411	5.18494645	7.058141203	6.387277919	8.896414671	8.982839003	8.026396074	3.860753019	8.251493446	6.347563868	8.934169313	6.220871694	6.871736686	5.772663135	6.271530431	8.399690238	7.148816992	6.494549166	6.779468289	4.988997455	5.341992222	6.10246611	7.206589438	5.664167823	5.395114865	6.537950801	7.941451925	4.669238741	6.984998289	7.442630624	5.619500719	7.162494074	7.366698245	6.895271583	8.362941359	11.86704544	9.447932935	9.324724564	8.182295056	7.716695288	5.029742568	7.790103138	6.425427397	8.012419642	6.132562594	6.353340664	6.531047755	8.351174344	6.699119525	5.226423506	7.740386154	6.671819612	5.455388475	9.47688012	5.526521782	7.240050841	8.142042707	6.677799262	6.474432844	7.025651536	4.009608843	6.585109992	7.13553745	9.40757987	5.610648396	6.238847866	9.744942094	11.5694066	5.279747893	6.881610545	8.929830093	7.357742149	6.060127744	5.472430855	8.597017253	11.81098401	6.367345763	7.346163435	7.263701969	6.258821968	8.919740061	8.914941038	7.445823128	4.014697557	6.836692754	7.518085681	8.235812402	4.205238109	7.242438337	8.071686075	8.361606888	7.380197457	6.818196503	9.180988726	7.898738822	6.848372919	7.980097142	9.560759207	7.611771634	7.294196401	7.242664866	7.17913968	6.712565199	7.057504663	5.880574882	7.910829533	5.925588436	7.402122919	6.523215809	9.007045029	6.874955536	8.22694315	8.789005375	6.579463064	8.915992108	7.189751371	9.226245175	8.573984527	6.537075132	8.151221345	8.027808899	9.038096382	7.283723056	5.506655463	8.434540765	7.263374902	7.522854381	7.211466936	6.882791015	7.388023196	9.064146264	8.009269342	6.338223427	9.908067718	4.447930324	7.984572957	5.502449635	5.459098374	4.163130595	8.69233316	11.47768203	8.286056236	8.919576727	8.090890057	7.206051631	7.747570893	6.017562336	7.1070099	9.247755025	6.144052616	6.982286015	5.605823917	8.253422229	8.628787937	6.582214385	7.508943264	8.093675322	8.0841358	6.469980781	5.71167112	6.762146256	6.568249907	9.067120887	10.23929401	6.992379608	9.438343063	5.299542348	11.91793859	10.13645495	9.148746825	10.47204639	8.698063093	12.15459259	10.66569679	7.491971326	7.429999374	9.726094671	9.347481001	8.380399104	6.368316744	6.895665243	7.894113301	9.375729094	8.372970328	7.551282496	5.870444861	6.972364378	6.710619575	8.344543443	8.616946401	9.039583751	7.838388663	4.860461485	8.915361296	6.92839323	9.515864879	9.496686079	9.408517859	9.290821269	9.702066477	6.677064907	7.854485896	9.024475459	10.24647565	10.06250921	8.037545888	6.038031958	8.691649117	6.864344415	8.052370397	7.961905624	8.682664368	7.120715982	6.612036895	8.861966305	5.46643815	9.001343776	7.312152184	8.018435775	10.26981827	11.51748459	8.169114985	12.29081096	6.539154665	10.02907725	8.527124672	6.550933308	6.131505739	6.184660684	6.229366634	7.498825582	6.792002129	6.702774734	6.869510479	9.296401348	7.006091892	5.412383331	5.870987428	7.713581342	6.636660284	10.08413174	8.839559283	5.140879705	7.352972281	7.715062864	7.415311051	6.907158686	6.416015581	5.908655377	8.207929271	5.968138844	8.609133022	7.457936775	5.30306272	9.67579735	7.177983146	6.763271466	7.26640254	6.564582029	7.574742473	6.333095501	4.906096892	4.274503544	6.520918841	4.448840877	5.897366489	5.568882274	5.837469248	6.756505705	7.299531479	7.428426178	7.400392617	7.317989095	8.520656163	6.291196926	7.909369211	10.71730154	7.101207342	7.317645832	6.794079873	8.983628566	4.118876589	7.847017811	8.036076356	7.223145732	6.004071277	8.678499674	5.597125467	9.017846657	6.612623323	6.458422667	8.131871925	10.0864383	8.799282351	8.154587079	4.475546134	11.53410558	7.11810251	7.915331627	6.581227524	10.78218156	8.038130169	9.739142742	7.515194343	8.907411528	8.054312969	9.377719708	5.750101019	11.11634797	6.690733423	8.063279076	5.724290093	7.180216536	7.369021247	9.277851498	6.625795968	8.489015282	7.675370916	6.656908871	6.17191041	6.502933623	8.900820752	6.974081658	7.489554953	9.242026362	7.963114166	8.591541227	8.100101825	7.458400532	7.435436495	7.244595517	8.307075481	8.357524856	5.039398139	8.254074211	6.905046052	6.437787991	5.664529883	7.396244891	7.299496846	6.082431243	7.778750952	7.94102451	8.161096099	9.29908115	10.31743535	6.833220743	8.013019633	7.766318595	6.800805945	4.442114162	6.971286169	6.836847372	7.082266984	7.088938516	8.365646243	8.434299995	10.21126982	5.463224927	6.917870305	6.201435748	6.248445534	5.523145048	6.221222884	6.78358919	10.1925322	6.415673783	7.888947588	8.616017925	8.770570587	7.975418931	8.500184037	6.207504277	7.265239184	6.942555295	8.261540842	7.159437312	9.67164388	11.31418605	10.60128336	9.482359453	6.55441525	9.244032038	8.983106897	7.828864629	9.589648514	6.074666087	6.876023189	7.386444701	7.115906813	7.448499233	7.941372355	8.928970801	8.253681815	7.482064026	8.262027158	6.964011179	8.315212392	8.500388118	7.811544446	4.909481456	7.581163915	4.684942548	5.036662894	6.543848654	6.244185755	6.46677274	8.328125346	9.447255404	10.01674589	8.081593664	10.94566125	6.132704276	6.723028108	9.165999214	8.992278429	6.408255845	6.548093261	8.468473009	7.958094324	8.016525299	5.197231352	5.830019206	10.50380181	9.469643525	8.819155105	8.365552275	8.272436292	6.945032231	5.54207356	5.0887003	5.144613364	7.292164931	7.051300231	10.0685631	9.393573741	9.185966438	10.00917048	10.10341977	7.327830997	8.552007111	4.275321876	6.881655927	8.453622529	9.464493909	7.82820611	7.262692817	9.015773806	9.298116307	7.496318887	7.383045352	8.30286951	8.402500212	7.814301149	10.9522913	9.341141513	8.344324678	6.967500188	6.514267808	6.338042834	4.648371106	7.745479877	6.685537879	8.892061714	7.085145355	6.651389827	7.742619259	6.304388004	5.558224275	5.937273536	7.994972483	8.345412771	6.494515473	5.437812758	7.442749092	8.00885893	7.32335287	7.673839097	10.50399062	8.988984508	5.001286897	5.599283628	6.125234659	6.722957193	7.145809126	5.280486324	4.063986301	5.349291394	4.667333356	7.398591235	5.792724972	8.153931132	8.491147076	6.883652231	7.454480779	6.209547577	6.505185707	6.035024716	9.751102995	6.80361998	6.370729024	6.06443137	7.234981837	6.237911954	8.436723341	7.418178809	7.037072105	9.545209058	6.279847774	6.91171965	5.743838093	7.35350019	7.649470257	8.17559672	7.431371596	6.017915181	6.32729323	5.944758411	7.944505936	7.278663666	11.16083076	6.785702375	8.138224362	6.333938132	6.564477304	7.037796602	7.677006578	4.479772387	8.092877451	5.047213141	7.156691309	8.858523464	6.549331212	6.908508164	5.958420033	6.703733252	6.810252281	6.805923951	6.249910598	7.188853315	8.633876248	5.630996887	7.086005839	6.040611959	8.708411535	6.56114559	8.602900167	5.779114823	4.138720165	6.556647309	6.615912925	7.342379568	5.999465956	6.279487344	6.90303719	9.231315877	6.542467002	4.800871194	8.341413816	8.497195536	7.66777086	8.337895892	7.150251324	5.853002131	6.942107377	6.123004366	6.622292857	6.561428296	6.215655429	8.173725766	8.059106601	8.220344561	7.695545632	8.226909057	8.242268613	7.288958741	7.438327032	5.83448148	6.214900379	6.57063295	7.894204095	8.248260437	7.897134504	9.577357972	7.31395747	8.089152111	7.076328918	7.544902211	7.552914938	9.786635502	6.732410823	10.58731989	5.210628015	6.878375645	7.213119467	6.175458842	9.601528191	12.3112212	7.445386416	6.810894689	6.674291537	11.69310441	7.139604426	7.656218102	6.355305841	8.308743163	7.884518367	7.999722816	7.974457096	7.448454038	7.751846047	10.98500104	8.227926262	9.809290004	8.83003538	6.185955283	7.100203606	9.334388479	8.861936648	9.613774452	5.979939559	8.329292207	7.015510639	6.609680748	6.548418056	6.223820683	5.556550105	5.972238451	4.873550303	5.679694565	4.131595345	6.127095165	7.918095299	6.46877014	6.5692908	4.691243985	6.577180179	5.585755938	6.925888387	5.134043469	6.026352364	5.23118076	4.823866195	6.964113553	6.467260397	9.76948444	7.632271737	7.192512936	10.8908139	7.998990635	7.340426166	6.402820279	7.451040564	9.947256978	8.303807539	6.623887391	8.905260843	10.12280559	7.385626689	7.346976895	7.610750921	6.607059977	8.430060102	8.35385261	6.892964978	8.70409922	6.719406963	8.671898551	7.380553661	7.5137998	7.25283141	5.355669984	6.917007682	7.336919456	7.13833094	6.6814794	4.516872822	8.79063368	8.745184485	6.887190054	6.815201861	7.382776266	8.038063353	9.121875514	10.96016149	10.37370991	9.680303923	7.572287271	7.293427351	7.614583803	6.200320688	8.661518183	9.670281085	6.886112427	6.893647284	8.779408765	5.601876917	8.30580916	8.127109015	8.346481158	8.644432241	5.708458867	7.246558957	6.733854439	6.312550274	7.232225911	6.841106798	4.698444958	7.407293532	6.840308286	4.631440429	7.353124998	3.95688159	6.687261217	6.074758023	6.235343941	5.361961482	6.697403164	7.50041558	6.748381729	6.910603899	7.856696026	5.131946143	6.997977716	8.321730129	6.765284468	8.19539689	8.514772525	4.590246084	8.628268901	9.647879082	5.169434216	8.547020488	6.504862665	5.930748261	9.520651517	9.846195998	7.923578475	7.460736579	5.566624919	6.631152606	5.46227155	7.227373424	6.397823556	9.021926172	8.709406445	7.016583864	4.094668538	8.832816934	7.741087183	8.79013438	8.893898567	6.80388329	9.345077142	8.269713781	6.121199083	7.76617383	9.39547912	7.132683226	7.35105464	6.48803532	7.069598827	7.780106936	8.351389681	5.889205313	6.852925059	6.749055284	6.431201854	6.196426318	6.304406978	7.265543222	9.088574576	5.983684439	6.336845124	4.371415945	7.204049134	8.188837922	7.804578981	9.100132723	10.02961554	5.447836914	7.000910791	7.632461329	11.33649888	5.793063498	6.954189561	7.169608869	7.315647059	6.205831227	5.23909762	8.909227477	5.259409071	8.50318042	6.638879712	6.399819569	7.353684024	7.742228043	8.711970653	8.311047468	6.915214285	8.190093801	7.936501266	7.741071365	3.724568678	6.326639299	7.631092117	5.444013661	5.905945519	7.765066978	8.232352796	6.058642074	6.180016091	5.53261738	5.525631486	7.934223201	7.998235048	5.012136425	5.281435492	5.808186069	8.0263634	7.402024221	5.638522364	8.283803434	6.717771014	9.586478804	7.224690681	8.955770961	6.664276674	7.987209466	8.685628077	6.375310144	6.413779936	5.930372714	7.807080457	7.434085129	6.899463271	5.706381922	4.51901062	6.829485334	7.389204401	5.769724751	4.99347879	6.359082718	8.873530187	7.395857442	5.948888481	6.224565449	8.966369305	7.98652175	6.831330749	6.779040137	7.542648226	4.852937679	6.349612548	5.463333559	4.21740274	7.318170671	5.938890901	7.76530343	4.250356497	5.295733684	4.514812136	5.589138611	7.879757617	6.66622898	6.988272282	5.221736976	6.27070235	6.443644681	8.110222378	8.642899905	7.658718903	6.553736406	8.60989062	8.2057742	8.338278498	7.94708131	7.372544458	6.799311074	8.351797937	5.175038549	8.668905396	7.448625139	11.02722568	7.036327455	6.900490059	5.927452882	4.961766426	7.878395662	6.408020888	9.103694428	7.811227028	7.215130154	7.954442879	7.418905579	9.455324051	6.113247117	6.479662663	10.68239906	8.302613905	9.256730651	8.519622317	8.145335389	8.026477484	7.990103086	6.479486149	6.716571143	7.794666729	6.967795856	6.091587372	8.027147657	7.711937096	6.38239883	9.68611189	8.62901791	5.809941025	6.420721502	7.541341503	7.967880322	9.251732287	5.598754198	6.952126626	8.905451107	6.364413945	6.539032757	8.136196134	6.244488707	7.168207478	5.545561331	9.066271395	7.426240044	8.363637398	10.33201726	7.869624701	7.601135329	6.778423208	5.978636834	8.623548015	4.22313241	8.546673366	5.247384245	7.775828231	7.683621083	6.614432852	7.515278424	8.941539927	8.998279671	6.473053595	7.437770511	10.6335648	8.040983011	5.63064553	7.291973354	7.463272991	8.190072887	6.882881279	6.446042421	5.555148299	5.280205247	8.810838444	9.455415885	8.112103286	8.204619335	7.232284728	9.608667942	9.304050719	8.060479867	7.401972388	8.147950449	7.485253809	6.850653355	7.773240743	7.648814539	5.789794898	7.010798565	5.94216473	7.255590829	7.847255481	7.139738759	5.358862345	7.778508654	4.166019784	5.763318167	7.217729344	6.253743327	7.647784623	9.747527009	9.043057507	7.626824784	7.354520211	7.865647146	7.842446568	7.5704174	5.74580019	8.578560166	8.560200503	8.273592991	6.360204213	10.11378422	8.550089558	9.879610685	11.87529777	10.05473375	9.838843159	6.452359915	6.057665033	8.736734442	6.463808415	9.297592084	9.47797092	6.237990253	7.466541869	7.687641797	6.735351364	8.694116935	8.939359198	7.899627252	8.788372185	9.223279787	7.124769466	9.901869876	6.807022818	5.029742568	8.590098879	8.154214893	6.256704691	6.675066357	8.359479021	8.373847706	7.299959265	6.310630004	6.700248403	5.75020343	7.152033766	4.142233562	5.327196716	7.455040493	7.850763939	5.439567031	7.040571745	8.040243522	6.500493525	6.52896854	7.589036174	6.362793933	6.214270092	6.772056795	5.745279771	6.504720186	7.439378457	6.130807956	6.169851861	7.530331813	11.26140993	9.709713347	8.285086665	6.888007239	7.219160711	7.084679997	7.532057577	6.55294069	7.425763072	7.505599677	7.705472094	8.223167993	11.59833547	9.349531632	9.650624184	6.918168571	12.81053035	9.936555628	11.91809767	5.933323579	7.568950389	9.8093052	8.836088467	8.338288156	5.823154525	7.846108291	7.24929809	4.666517291	7.609438903	9.194930311	9.757966425	6.748180659	6.631499742	8.258642407	5.299595556	6.623265364	7.434145884	8.286846409	9.675271891	10.91010716	6.636718103	8.00060937	7.588463124	6.100890739	8.050817038	11.32987775	4.935514036	5.520292732	7.521711772	6.878771366	7.457952521	8.98968083	6.673689986	9.357677722	8.524673604	6.456370317	6.89326407	6.351531633	9.697992291	8.777701287	7.357861457	6.037514736	7.601198489	6.870833327	8.505496131	8.271949634	8.973308107	7.178736325	5.648945041	11.89493514	9.477516547	10.14779286	9.234602619	9.094141134	8.021453861	8.002821668	6.130286797	7.648031989	7.466767682	6.14596699	5.325501337	5.477942419	7.097512646	7.949557819	7.567198922	6.634347107	6.651669442	8.874062568	8.139073794	7.852740551	10.33289525	7.943377176	5.481038709	5.597358561	10.73369221	10.09524005	10.61814075	11.10823142	7.295074675	6.358542782	6.174649369	5.700107291	7.398947674	6.70157526	4.695794086	5.7955277	9.056988147	7.032629393	8.032655828	9.302944377	6.921029253	5.681757772	5.764438929	7.212025974	10.25958555	9.950087823	9.139373864	7.037757547	5.944608419	8.108933456	6.199781519	7.175952566	8.691410636	7.440244428	7.578254956	10.51911876	8.892330158	8.148730491	4.824166522	6.87207945	6.816474263	8.044135391	7.197813994	10.30474942	6.474416443	8.229458157	9.326790334	9.081810988	7.819979257	8.690107203	9.257324956	8.172460947	7.574009702	7.313108258	7.329531702	7.2932812	7.449257512	7.100398542	5.651815403	7.809146038	8.162175408	9.357795055	10.00808066	6.569730784	5.744793222	8.264453279	9.761916259	8.416822961	9.537937191	7.234139975	5.840608032	10.10316165	8.103091695	6.521608542	5.681318769	9.627465053	9.03983083	6.195308734	6.594378677	8.353131446	7.450103096	6.899779	9.276431631	7.678088607	5.40028489	7.014982195	10.91538664	7.409108145	4.857051336	7.739386061	5.768166631	7.170686907	5.108081556	6.451630311	8.904064701	6.480798808	9.359548904	9.069684426	7.839768859	10.09108513	6.109942466	9.377228358	6.672676942	8.074093785	7.022115149	7.58678793	4.799876047	6.792713854	9.37931747	4.940434103	11.98625685	7.361349161	4.331402043	8.43462339	9.141776975	7.192871533	8.985782806	4.176777109	9.832332942	8.049151445	6.445500171	8.349463805	5.967016241	8.881664365	6.479749055	9.647784729	7.61658173	8.225094931	6.500997396	9.237732646	9.747656828	8.334244242	7.90990555	7.574095787	6.338578873	7.233955431	10.07361928	7.854702773	8.125554973	10.34202333	8.497030732	8.223353616	6.032902841	7.837253253	4.026949534	8.433143384	10.9289558	6.664473339	8.628933872	7.411802791	7.350729297	8.113512726	7.37729359	9.676009199	6.38174615	7.654943023	7.666197552	8.615428281	6.373212617	6.65514985	7.157399541	5.027588786	8.566494542	9.84681181	8.220318713	6.112017376	5.738058003	7.757892001	5.478308543	6.501434834	4.688795217	7.685000082	7.662363826	7.393742242	6.388909776	7.480713369	9.674394325	7.417602816	9.345784271	7.269072018	8.67282442	6.549170835	6.86685855	8.156534474	9.669420727	9.808188164	7.151829579	10.25812374	7.804706899	6.030246399	8.536761445	7.248343312	7.675795104	4.924261855	7.423997074	8.248430274	6.100890019	4.953803121	6.893824877	6.003541966	4.57253798	7.609009226	6.013720415	9.153323704	6.428696227	10.64859789	7.271233397	7.310277968	13.37283558	4.368526134	13.09917865	7.514706098	6.723019883	8.093777196	7.059441223	7.493679848	9.061849697	8.108833904	9.980676541	11.30343238	6.413221917	7.988120723	6.091327254	6.338134108	6.811547397	8.768702263	7.559913867	10.28834321	7.15120468	8.053009499	8.607347253	7.808252236	4.842460729	7.78774635	8.006073758	6.699640102	6.283844763	6.945779606	6.410088154	9.230897207	6.801605186	8.180125442	9.091864016	6.930119658	7.139023301	5.519001606	9.57314134	8.725689957	10.6225877	7.209756062	6.355576098	6.557156416	6.155331403	9.465445776	7.635164196	9.279893305	8.842060886	7.027445144	7.053541155	6.785662176	7.854115775	6.481326942	6.084115554	7.832024319	9.029775941	8.987182174	5.520730821	8.62219017	6.929900313	6.643762458	6.0140661	7.559227853	6.790828183	7.632257821	4.665839561	6.084640497	6.849909812	6.151877546	5.99423256	5.167882907	4.68382276	5.714410511	6.775417639	7.495744951	5.891703117	5.495918934	9.083921702	7.941238456	9.076759542	6.686549476	7.292400903	7.680472541	7.277172954	6.545386636	7.419343275	8.146094242	9.167548221	8.329672992	6.320236857	10.90094111	6.348323345	7.724666561	8.9603003	7.746762587	5.86136442	7.82840643	7.689238047	8.121006848	10.52715816	8.450580463	10.11290404	9.451415375	8.208491716	11.58741509	10.23961074	7.38260833	10.37152919	7.904253925	5.21385407	8.577610842	10.11308763	6.6887833	6.17895088	9.776433025	8.711835449	8.182948387	8.00483425	7.270376261	6.842344115	9.514914578	6.618632778	8.707587637	7.173407532	5.933962238	6.483508171	9.640645435	8.18154504	7.259515674	5.751924078	7.16295776	8.679363322	7.971856585	8.026522084	8.524095826	7.399751729	9.739452151	8.701055524	7.53349716	6.920166512	6.106280688	6.476651995	6.646805932	8.077990506	7.193078168	8.652948228	6.95871793	10.05523563	8.612523967	10.62552992	6.15573522	6.484563342	7.535702476	5.046803796	4.803202528	10.44076252	6.981822364	9.369254715	7.448384534	7.703972578	9.421842207	7.560148289	6.041201023	9.265897302	7.411164684	6.304790584	6.081657008	7.371365698	7.598943611	8.09767919	5.549483067	10.0123658	10.17561745	8.67193858	8.086666173	7.959456265	8.43808767	6.362514305	8.470167464	7.582972532	8.612767719	6.186035508	5.310450294	4.293028232	6.257957917	4.344036769	7.042837563	11.18377381	7.325441763	8.639264794	7.834703568	8.248090012	6.879026785	9.000769997	7.972612551	6.611255576	7.447123496	8.026743682	7.480233052	6.812081984	5.428639546	6.234865546	7.75356718	7.112998681	8.03487643	7.970107092	8.050756796	7.55611523	8.556495426	8.927880118	10.49698414	6.08296603	8.270929466	7.113571865	8.36573825	7.125663247	9.624122606	6.785405169	7.297385638	8.448039809	5.991835858	6.024325477	8.185068972	9.444346557	5.185855306	9.30591262	8.811786761	8.628070997	9.999308166	8.60474213	5.492146326	6.237661321	5.337016972	9.631272044	5.338673091	5.720108773	4.067850474	5.22724396	5.688159544	7.51346316	7.72795723	7.155730663	7.373029877	5.901708584	5.786941254	6.972832315	6.186222506	6.504214222	7.883721149	4.897804177	6.004633092	6.241223582	9.977322957	8.471409518	7.535214904	8.752659267	6.198764169	6.219981832	6.909387308	7.218792008	7.753343828	9.30531643	9.265087618	6.424178954	8.379417615	9.205454082	10.11850025	6.211050583	7.730984375	9.219836428	10.12311371	9.851301298	11.12038697	7.428825946	6.366547785	10.71429084	8.236373225	8.018019437	7.714805672	6.641600899	7.628994552	8.526078118	8.200178369	5.687222665	9.074538053	5.137362913	8.588391391	7.300796312	6.387118648	9.346863491	6.87264142	6.755234495	5.906219932	6.859597624	6.242380392	6.340231089	4.481374253	8.847159245	4.768748301	8.103250338	5.656268554	6.977444942	7.256090068	5.286666708	6.435563172	6.765941217	6.775500593	8.094792739	7.757160778	6.932446509	4.830293532	7.058471087	7.146918811	7.493790642	5.191714985	6.326139074	5.559085061	7.001432525	8.397187801	9.097945452	7.007494227	8.851277858	8.674297287	8.855782784	9.062709221	7.702537117	8.645625687	8.115703322	5.682968839	6.504003734	9.803546631	8.696081637	10.89454028	9.250156785	7.375317702	6.8795006	7.429870858	8.194106765	6.527278043	9.973306472	9.233994254	8.185728929	8.910029238	8.018120985	6.883190718	6.482123526	7.651057723	6.391605641	8.731640696	7.580644574	6.400421823	5.53111434	5.746073885	4.552320877	5.617265073	8.477072508	4.404491188	4.941386117	5.121050974	5.425674871	4.175525051	7.592405302	7.190260242	5.934883645	9.312720132	5.859810634	6.991336213	6.478814632	5.48892264	6.293916076	9.155324359	7.644259378	6.303626635	7.27068092	6.721626852	7.395509845	8.608476252	6.772645583	9.119586419	7.378140697	9.007979562	8.531808079	7.318216247	7.578177436	5.676632568	6.258525169	7.876456669	6.614625448	8.304492745	7.899985249	10.07689485	8.747538085	7.9282172	10.52975114	5.154255762	7.353594845	6.437921106	6.080500797	4.839801633	7.507362991	6.60942981	7.804714514	6.469955227	6.049480855	9.371717556	4.283403751	9.68243336	7.121689905	9.088569337	7.140394502	11.01639092	6.823669881	8.25837603	8.552961213	12.12880985	8.75128107	8.316283742	6.575646845	7.600132643	7.86546858	6.103237939	7.901828219	9.396842061	6.865475278	8.794407928	8.309820526	7.662780781	11.85469617	8.46369706	12.75050904	8.065918291	5.446404317	10.62766031	7.122632249	8.363954511	6.666871652	6.829100162	9.403123712	9.373711317	6.933272862	4.265345736	8.507980527	8.969021618	7.223340666	8.952227441	8.590215412	5.912377407	6.38525765	8.767158247	6.889928733	6.625527556	10.62119622	10.44752387	10.38371579	5.21802524	7.799804301	5.767795366	9.193429008	6.734762099	8.3017595	6.635395549	6.435021691	8.127130001	5.546475696	10.0215677	6.682216483	6.986966341	6.448831792	6.552704234	5.47758844	6.414438951	7.833698982	6.541769911	6.565801345	4.064473769	5.794391767	5.723991882	8.700087952	7.86590403	6.88406152	6.736554462	7.649363159	8.040204562	7.309578509	7.422563422	6.89078659	8.554440472	5.353188867	6.262242827	5.683098808	7.016619528	6.908992312	8.823131569	5.613370109	6.739842532	6.605324886	8.066527637	6.855807243	8.864321882	7.237481041	9.371909684	7.484918715	7.638362858	6.957769079	6.892355461	6.86042531	9.638056416	6.623005609	6.091401401	7.121013424	7.760269219	6.433347728	7.072253761	5.839884579	6.559602188	7.061801786	6.002688843	7.115775711	7.104308687	8.554970533	7.70995649	6.098618744	7.126403603	5.732964533	6.512855127	6.567058611	6.327885017	6.30363414	5.89212943	6.987719439	9.530412626	7.267191028	11.22796261	11.82540697	13.51128013	8.172029967	10.7439157	8.486491426	6.668605591	5.857294911	11.69581571	5.98544461	10.10677155	5.218229942	10.76986084	6.790014195	12.11532929	9.692245655	6.782282932	6.742596786	6.605713328	5.809245315	8.704950572	7.253531988	8.237391843	7.124289707	8.25294412	6.598196017	7.300114654	8.956049341	10.70913881	9.146366838	6.747802874	6.036659958	8.438959122	7.1228661	5.801349855	10.0550335	8.39434123	6.071742724	7.455746731	6.021964848	6.984817128	8.21119693	5.486209233	9.060099939	8.141375904	7.917011932	7.988425052	7.986642198	6.797869446	7.61078022	8.747179696	4.588334053	7.838032489	4.021573372	8.041545768	6.331401302	9.869708894	9.116550421	9.357772749	11.05480005	9.009384459	8.018884011	9.915728837	7.177902449	6.591455424	9.038388286	11.42049093	6.53806853	7.322341398	7.526034935	7.325419299	7.011412323	9.57798165	8.490341697	7.948441396	6.184870889	5.630923289	6.739117204	6.432452417	9.480497534	5.328134726	7.091612623	9.679436769	9.087653663	7.191869437	8.055404748	7.520346359	7.867952727	8.047892176	7.257503193	6.431291349	6.624743091	6.547161994	7.165484491	12.08614592	6.860174083	9.188512004	9.931124018	10.35082758	8.753260538	13.02048541	7.337322897	9.22195651	9.621100733	6.086728237	6.966523891	9.464880984	9.003985456	6.679500849	9.702457371	9.311188823	6.442126628	5.795950154	13.10169314	13.66704049	10.44725992	7.481854777	11.06305539	6.868471354	9.004770184	8.558639354	8.989969556	6.689135773	11.0971528	7.964817713	5.685452585	11.02742882	8.460407424	9.408901384	8.418526308	7.823779128	7.429150026	9.06016006	7.722636594	9.610980188	9.390079104	10.69527281	9.440697885	10.40623282	10.86118189	8.058887532	8.653106782	9.333068663	6.457722129	5.737338562	9.976204694	10.01520534	9.018677567	4.628015731	7.997078342	6.922994436	8.89835535	7.779757004	7.299410996	6.370152452	5.156220122	10.82229428	7.965294495	8.22226452	7.426877513	10.02469325	9.076109826	7.839842695	10.24466855	7.98927555	6.192098382	8.943111411	8.951338662	7.29397706	8.247079731	10.57180568	9.856516522	7.492702838	5.60944353	9.051751959	6.170149919	8.0374064	7.207874864	7.225750722	6.657355516	9.063695319	8.829745471	7.650155975	9.012920666	7.542027968	7.954274978	7.061970549	7.379692679	8.971238939	9.170165878	8.179620311	8.724632235	8.363852494	4.814277422	6.462763669	7.998412108	7.043744409	10.57458237	6.528957801	8.150569369	7.880146252	6.395671753	5.317996693	7.36098681	7.929539271	5.869271263	10.71130748	6.827598332	8.757360229	11.55150567	10.13134021	7.902939638	10.14186372	7.018543283	8.552894897	4.353458661	9.674721171	9.988834328	8.663872462	5.60298206	9.138222432	5.0007568	5.995932913	5.44394171	7.954050369	10.46769671	8.015047454	3.675863686	5.578819048	8.727809485	9.673464164	9.725697016	7.380161259	6.160224781	10.09177182	8.056779399	7.309036527	6.417748504	6.309973685	7.17313872	6.675669162	7.884316536	5.985326002	6.287673896	4.458151242	8.01486	8.055248576	7.611223694	7.210403768	9.261149533	4.849161586	7.568782959	8.392506974	5.424425118	9.878159161	6.681051008	8.446389815	5.452838191	6.134716328	7.54152426	5.186438625	6.532376414	4.471094099	5.622299687	7.401633382	9.563795705	7.700082755	7.270374688	6.461814702	8.56095961	8.711390959	8.037533396	7.287367707	6.341920869	6.765837986	6.658507726	6.405507113	6.054073944	8.297876838	5.471145503	8.559045858	7.485028026	5.941183695	9.671020565	10.10479449	9.240965733	11.5305374	9.857919948	11.8574996	11.40844191	6.91964032	8.336297096	8.624956966	8.137806681	7.922498064	5.494194097	7.324973754	7.073475744	7.935633197	8.548478175	6.91524247	9.748806655	8.908856212	9.008941016	4.224741173	6.358038395	12.30426163	9.482702783	10.42991622	9.383014933	9.467755155	8.45137428	7.750418489	10.04055103	9.364386837	7.911157835	8.426735404	6.535782982	6.580146643	8.238754328	9.049255616	6.808466564	8.133383687	6.634097647	5.682983986	6.579254884	6.710646861	8.234100215	6.130397638	8.887079164	5.061190477	7.822114308	6.901463582	7.037685694	7.939527038	8.534532247	8.68110898	7.874837911	6.922684163	7.45608954	6.972088551	8.298464307	8.855004129	9.759300372	7.783417117	7.218606052	7.554779778	4.833797739	5.977204818	6.422515163	5.327567327	8.026332638	7.425334036	6.592503511	8.078908364	6.077551636	7.071425193	8.73899859	9.337122549	8.452173872	9.121378363	5.140873195	7.430329214	5.65874371	5.777671612	7.383614357	7.443657523	6.774865366	7.577058039	8.222902782	7.987168784	9.155220208	7.014254194	8.558052599	4.8742592	5.13768728	8.885374381	6.026168463	8.119682597	7.587035599	8.740115632	10.44720566	7.06431359	5.433726491	6.905983286	7.640708913	10.53457246	7.31959307	7.321212242	10.49145794	10.64481423	8.129441764	6.578808322	7.626021551	8.872903103	8.754497057	9.109850454	6.698648174	5.438532147	7.769445281	10.2288342	10.45142303	7.097986365	7.14184379	7.539136086	9.115084141	6.949161575	11.12007058	9.382153756	10.12920395	8.547023201	10.72083534	6.811446158	6.667116016	6.320898768	9.263489231	11.35722464	10.14507421	9.109024865	9.261318676	7.53970013	7.240248945	5.989653468	4.883919723	6.243274506	9.184276644	7.651520751	7.026352404	5.683961416	7.162894638	6.714400925	9.445304047	6.620473314	9.403777984	7.94467736	8.853562642	10.85496931	6.934356296	7.690883685	7.934219496	7.244175696	7.051113399	9.430847474	7.323471673	6.019260031	7.298110669	6.541565561	7.939575416	7.411416076	5.336210761	6.073558243	5.609264794	5.772872717	6.182474183	5.469466597	7.029625931	5.682761468	10.56662797	7.409923624	5.251964253	6.129854199	9.616154527	7.484879682	7.73676408	7.294055187	7.089837473	7.144811641	7.853631422	7.578485438	9.568968103	7.348689723	8.258476336	10.14284921	9.254057326	7.249020633	8.370129746	9.815880195	7.036289622	6.976637019	8.875515333	9.294396112	7.982816662	8.747873609	7.741965867	8.607688876	9.248005728	9.472224793	10.59189648	11.00809174	6.671627982	9.118695528	10.52073442	6.973273351	7.696333288	7.811003811	9.126320957	9.253660209	7.64685656	7.071575733	5.638100129	9.099616582	6.559952597	7.840882351	8.309179042	8.243124984	5.068543501	5.316174086	6.686382858	6.897372578	5.804111152	8.948067228	7.273608519	6.700343322	9.091881088	6.462880122	8.56596292	5.55885457	7.767183746	6.265050924	7.122355634	6.398324623	8.686725833	3.971505732	7.424717952	3.841103694	7.321613517	4.044722306	8.033600307	8.176098899	9.461176461	8.158359468	10.75042907	6.871918653	8.57381778	6.291020594	9.22042347	6.414685749	8.397289528	8.560816277	9.598753621	8.871036271	4.107253671	7.917554575	11.07593001	7.326561798	7.088160096	8.308640182	8.120665868	4.933399516	9.871529249	6.498461341	7.797318561	5.483153746	7.316280215	6.082865649	7.674291311	9.251914523	8.284075953	6.781937304	7.748392739	7.203003663	5.251529439	3.860716648	8.685999648	5.549009318	6.520956387	7.386835732	7.143259709	7.572104028	6.847861287	6.974656957	6.39660626	9.823836507	7.273214231	7.899119033	6.977672246	6.760624118	7.923596057	6.857406028	8.486700532	6.967635918	8.701451526	10.97635343	9.505085995	7.402807182	8.621229608	4.532021412	8.362949212	5.556617321	6.698340351	8.330275325	8.237248566	6.836313492	7.617971749	7.886569119	6.412533117	8.256638119	7.457617193	4.504223685	6.330377401	5.483718741	5.72346576	6.231696378	8.917649428	7.88747951	8.621915391	8.846365175	9.408948063	5.543831548	9.740708858	5.423722602	8.678171278	10.98832209	7.592494811	10.41598196	5.897232843	5.837030376	5.877991022	5.248018172	7.448965051	7.78475375	6.88008034	8.545548303	6.510266687	5.478446964	6.951309273	8.429660726	8.887696903	9.226962465	6.235983619	8.513138561	6.784615027	6.767957839	6.875468182	8.241781491	4.407107991	6.531948382	7.955215627	6.850828459	4.563912199	6.669548503	6.253011587	6.676504618	8.090840244	6.194142628	7.798884382	7.969357033	9.699068293	7.481756916	8.775656711	5.567854975	8.014553486	5.362869113	7.81601672	8.85473167	7.264382583	8.267099043	8.533032878	7.229126799	6.490835906	7.176377701	8.061560852	9.186053922	7.09071197	7.876365024	6.189808917	7.079656216	6.44937508	6.811724965	8.14077833	6.913286479	5.620100738	8.384873475	6.598208661	6.799863809	8.748314071	6.562190389	6.630120379	6.640541562	6.99062667	6.801793007	6.843451633	5.998843085	6.845593479	8.226662639	6.901270376	8.250343845	7.544079287	7.201969089	7.69009825	10.83989681	6.846266848	6.087632995	7.080909249	8.061078558	6.851210361	6.965944314	6.532116859	6.987677703	8.899826368	8.064079099	10.06846269	7.539451523	7.485815401	5.894270214	7.079148539	8.586135255	8.451055831	6.734827058	7.076647012	8.618229102	6.172988429	6.855797373	7.91666355	5.987231628	9.181233444	7.753392253	4.58392959	5.723933101	9.590341292	5.169556142	6.085760735	7.128489131	9.290334025	9.020160733	8.44916344	9.19580594	8.70444712	6.598184839	7.001445806	10.11504268	8.755542566	9.097229607	9.698012753	7.290586894	10.10334546	7.186212666	7.680760788	8.018764777	7.450622834	6.833846311	9.150666489	8.259209133	7.042698737	7.323300482	9.966942021	6.767126848	7.921280115	6.088698874	5.27092885	5.695093074	7.300241402	6.210274592	11.20394639	10.09615601	5.812926882	9.62855105	9.237187169	8.804807925	7.573806539	10.50555358	9.185882135	8.435192586	8.473889329	8.743464045	7.701038517	8.701923259	10.38151162	7.735405689	8.358508441	8.579933931	8.420872742	6.688278749	8.92502598	9.074969664	5.832188883	8.980721312	8.648365881	7.762275247	6.326358536	6.039988833	7.125113348	8.131107413	6.036227463	9.733947348	9.177857769	6.28692517	6.706492916	10.98812818	10.51289814	9.745251919	6.741995623	11.93393484	10.30838518	6.79112398	12.07622587	6.975691318	12.04203478	11.68950034	9.460729701	9.950284524	7.443685015	6.458001766	8.022820437	7.125182115	6.91549647	5.092309185	4.14771229	8.243361123	6.591688377	8.025869606	5.070731435	7.476320434	8.621681496	8.327735075	6.11485359	8.505534041	5.628482101	4.690424188	6.97973035	7.096129072	7.029822755	7.916025921	5.977355014	6.40723748	7.001869726	7.45010708	7.571661759	8.174811266	8.329172146	7.85200574	6.117735721	8.747645881	8.370041343	6.825210855	6.764255702	7.684817748	7.009966251	5.982604847	7.181540076	8.162946146	6.131086248	8.746142591	7.474311424	9.048085799	7.324602842	7.916575441	7.823494342	7.557680258	8.141135755	6.308915372	6.609786024	6.378361057	7.362755272	6.480473717	7.353503049	9.090677582	6.602111399	7.560442038	8.365686781	6.929952307	8.929938551	5.567588131	9.485527912	8.567623337	5.983914993	5.196207948	7.047322998	6.923516111	6.526003787	5.053252264	9.14384112	8.07525675	7.394452038	8.9306035	7.95928043	6.422215908	7.177203402	6.70563417	8.456166315	7.286505776	7.466405724	9.381648467	6.682911589	8.489785714	7.133281833	7.72599855	5.940096598	7.012980777	5.396886798	7.485205768	9.404949301	6.411021242	7.359639644	8.655992285	7.017017534	6.273784828	6.680778421	8.06993757	8.08510054	7.91595399	8.638722401	9.715612948	7.842928888	4.519548715	5.329224647	6.363138582	7.9256859	9.421224758	8.228079939	6.647584152	5.247996914	8.71529764	7.273722815	7.020576982	6.666253968	6.965676471	9.56740515	6.359496817	6.73417606	8.259346791	8.38389788	8.365889031	8.226949532	9.648639959	9.786043997	10.39669526	7.352475992	6.2630966	8.674265118	5.80802916	6.397169055	7.450064121	9.856834462	9.442475806	8.689882307	8.328945091	5.338773645	8.248219139	8.331077836	10.46266351	8.902626949	6.425644665	7.365030198	6.839716969	5.822200464	6.012743365	5.571893829	5.022074284	4.799672381	6.32606482	7.771480144	6.319215653	10.67678803	7.294918474	9.115231986	6.42181498	7.281420088	4.815956726	8.006466441	7.92446329	7.391627729	5.907628333	6.345121772	6.591193348	7.597826229	9.451719736	8.61301456	7.531202939	7.611614468	6.039001821	8.26158673	6.174939889	6.919068046	5.341544726	7.663675079	6.014464854	7.614445311	7.032839419	8.837754348	7.504461648	7.981480274	6.192309489	6.901255995	8.275302092	7.669989233	6.70684704	8.989900984	5.657118821	8.54962902	7.296242381	7.258200815	7.173841767	5.251548977	5.408027049	6.697288651	5.516913735	6.043090778	6.55528148	4.295182427	8.955839029	7.170559283	6.059156643	7.993169122	7.653006205	6.834207716	6.728036362	5.501451642	9.638800144	8.279456153	7.512126559	7.576810518	7.490260265	6.094693191	8.770484297	11.02221583	7.319761286	7.22536253	7.857850364	8.565713896	6.369016689	6.736018286	6.796412764	7.989703503	5.566157123	5.81623873	9.285920367	8.379782615	6.427564726	4.490521978	7.329942297	8.900371186	6.983219226	6.582268053	5.14757631	6.137361197	9.45900557	10.43658246	6.229023607	5.498227205	7.9674333	6.726637481	7.02594555	7.680154902	7.132324554	6.570471758	7.258611234	8.556200949	6.069548512	7.981055096	8.691928776	9.699444545	7.942101024	5.001023606	6.156155425	3.858999896	8.016395648	6.58468911	6.501181774	6.33840384	5.156873408	6.682593041	6.036701989	7.582245304	6.491495974	6.670553589	8.051645735	8.861088408	8.665237933	6.684520932	8.379220972	5.625875184	7.322142181	8.171714419	6.983876923	5.522324848	6.982918551	6.347806472	8.250105008	4.12445903	7.592676242	8.51635876	9.201608226	5.258666131	5.73722286	5.976452694	10.4414061	7.408221033	8.660141432	6.372843063	6.414589898	6.639819472	6.416161154	6.395781431	6.124433498	7.117474512	4.805653041	7.234075082	5.285609691	8.447859398	5.37824382	5.440605626	6.40345533	6.67728089	7.597121743	8.109165986	7.556943071	6.606136403	6.466512519	7.339834217	7.035376364	5.799364831	7.878610059	6.656171614	5.872365101	4.301416832	5.65016318	7.361848586	8.079226988	7.279037492	9.277034965	8.171928822	7.436533144	6.310879159	6.748849981	8.404191529	8.764541807	7.241746127	6.705959027	4.127071059	6.98683586	6.894900138	6.313628363	8.091397985	8.267605171	5.482100284	7.014067147	7.397123509	5.95396755	6.805357973	7.238660362	7.549534413	5.01401321	6.684579398	5.88133463	6.690333574	6.183833292	7.304475913	5.410906098	5.3318403	7.382444913	8.001713243	8.607403081	7.249174885	7.990922272	5.446130303	7.980657117	8.033611696	8.021453861	6.635951264	7.616565306	7.41202405	8.990914596	7.034242765	6.569848655	5.025715525	7.343201144	8.401640771	7.269147052	6.692427085	6.76424422	6.552553732	6.725536494	6.171439966	7.016879181	4.859518036	7.960399218	6.292116218	7.39258712	6.52548891	6.453289754	7.814565688	7.174237607	6.195224165	4.946008589	9.558577869	5.858238847	4.295220325	5.788037204	8.315243678	7.620864114	4.681696244	6.637733075	6.489159088	5.529811877	7.984326039	7.080855714	5.203806358	6.270275735	7.643426571	4.221735821	5.268211642	8.906818385	5.285098433	6.401518167	6.239906977	7.007472867	3.966503587	6.902275094	8.219638108	6.53114229	8.24121878	6.178670917	6.233437495	7.097700861	6.414883818	6.704947057	7.876310747	5.780230095	7.693737012	8.329640097	7.641486289	5.938291857	6.949762241	5.956630416	4.309442765	5.055467807	6.87540546	8.545202979	7.964835386	8.179278787	7.375499336	6.932671213	7.579981932	5.331227946	5.280869893	7.491792905	6.799404388	10.05966116	8.53638396	5.659192534	4.820665047	7.522612499	6.955441221	8.266068901	6.471356234	5.720771082	5.983218465	5.056248421	5.848744994	7.424987163	7.038514308	6.839353654	4.09715997	6.475694303	7.036587018	5.982498472	7.453156085	5.781071513	7.640811386	7.107310411	9.040647741	6.150356294	5.865650377	7.760900314	7.736714776	8.895824785	8.730068005	6.028294046	7.563485459	7.834607249	7.592916651	5.300617287	7.337642059	6.550078474	5.255698654	6.325436914	7.543017214	7.570354012	7.893845988	6.076188401	6.321159589	6.71256487	8.077636449	5.814746747	6.425162598	6.4047966	4.97507616	4.04945971	8.302959668	4.089294659	4.966406146	7.184798452	4.1914461	6.886558407	7.411264012	6.915162231	6.684609929	6.094575358	6.657363326	6.869393783	8.438850365	8.077972558	4.028794312	7.224197883	5.978985401	7.630477856	7.263444111	5.581506428	6.209375196	5.034263147	5.559260565	8.363019437	5.813030097	6.474556489	6.862252336	6.153097336	6.305913647	8.49740087	8.513685456	7.655267831	6.212767679	4.731359824	8.680975528	8.686566351	9.062482097	7.901763541	6.368715521	6.326948804	7.791053023	6.318084772	6.373261734	6.314909565	8.817780068	8.829266206	6.801424574	8.046139474	9.169911623	5.567643082	4.995095263	6.138634324	6.434482587	8.440947699	5.764210104	9.19893576	5.65032155	7.293930483	5.105040706	6.675857121	7.111203886	5.456331348	7.360582903	6.144836231	6.414544085	7.733606344	4.908508208	7.015717549	7.539060551	4.198300286	6.927609473	8.854207461	7.787088532	5.195829212	5.865306019	6.144753015	8.041029909	7.781328512	8.830997972	7.227422309	8.433671662	7.743789335	7.366480252	9.494674479	6.138917848	7.339812122	6.561046925	8.107413131	5.785810337	6.638945621	6.936814291	5.016344661	6.153912776	5.416191969	5.255403351	8.255661554	8.362819661	5.439172818	7.162232565	6.779705023	7.615395318	6.085760359	6.465875535	6.836637087	3.77272042	5.182377698	5.325512202	4.898863321	6.041844738	7.383645396	5.804490617	5.494973177	7.449611536	4.987622416	8.870931299	6.4126837	8.331279685	7.440206023	8.117336771	7.372996914	7.208244553	5.918931072	7.555247126	7.599773287	6.220413686	5.662457035	11.0652784	7.38961205	4.47050257	9.420049445	6.471608327	6.379289146	6.801302134	7.406844571	5.669532799	4.379092024	6.770574593	4.765245263	9.015867282	4.277065678	5.150351195	7.125424649	7.109232962	7.327449654	7.340228203	7.863116566	5.163328577	4.05178494	8.154236863	7.09171015	8.037786224	5.006179925	7.1265326	7.89139048	7.86884268	7.669884204	7.489016651	7.027986789	5.905829317	6.61341154	8.556594289	7.119955879	6.47327339	5.943096556	5.256077832	5.367900243	6.153070338	8.215654439	7.548871123	6.120633316	7.765174569	7.022348727	6.740215162	6.621066513	5.806181227	8.824277164	6.366629854	5.062675349	6.866342924	3.965711449	7.585969812	4.390943252	5.208039978	6.979202293	6.199298123	6.15826314	4.952750056	5.355559124	5.876334962	7.090220984	7.865980551	5.183057573	7.629713631	5.477365938	6.3200732	8.185090246	4.886091824	6.212760663	6.63699306	6.0890348	6.870140155	8.152026416	8.558466014	6.78494075	7.176899445	7.288639284	4.17691248	6.395306511	7.839871898	6.841647277	3.748701716	5.948407205	5.431787982	4.797563497	4.874105218	5.173703793	7.363263206	5.91613471	6.942578165	3.706478032	10.09485168	9.963726579	6.158489599	8.731644009	6.902570617	6.905150992	4.953700054	7.216549273	7.587287972	5.119957746	8.9154836	7.582304848	6.105314365	6.700944676	6.581066479	6.512855127	5.272633418	4.843893319	9.559219344	7.896263299	10.15645861	6.326795401	6.302136117	8.005306311	6.842485718	5.457078227	6.379946133	6.342236118	8.190570185	5.61601867	7.319172169	7.408589329	5.911566448	7.390663722	6.870473276	5.55494087	7.997001613	6.927030722	8.404229857	7.132879339	6.725720193	8.182117408	5.22179472	6.931375868	7.286595649	7.549048458	4.365257002	7.269519064	5.046871077	8.572587165	9.185461107	7.428862772	7.290504538	8.51477858	8.819976407	9.000265118	10.50729729	7.492778331	7.272185343	6.886471259	7.223570298	8.19308598	9.223299443	8.239003526	9.476569853
GSM437094	10.22666667	0	6.363600234	11.46104622	6.309067865	6.510988738	6.356131605	5.449285279	7.645546601	8.692077994	4.834842202	4.542667667	8.060743959	8.566174515	5.393036967	7.816163354	7.604775101	5.868778521	6.716610757	8.319917333	8.248192628	8.462602199	5.777920794	7.023546052	9.243377197	7.480344799	6.895049527	9.162553853	7.646408668	8.758635587	7.222019758	6.624101606	6.650819826	7.38831721	9.195303672	7.14812062	8.635436689	8.701281219	8.766240586	7.917895839	7.354267365	6.653690878	6.752292923	5.210233256	7.015364042	7.014324715	5.664246272	6.750800562	5.970815982	4.324455174	6.606099667	6.487799256	6.51240738	7.147683949	8.059868462	7.421546719	7.16823645	8.555478222	7.287642642	6.477193812	4.285989189	5.374338229	5.816936249	4.580026848	5.506504058	4.860783537	6.427437838	5.613074598	4.140401367	6.787903665	7.526532301	7.41747058	5.246727392	4.067426627	7.736710351	9.011650399	5.611482369	7.638543154	7.942782405	7.105460452	6.029167818	4.489036177	7.171892439	4.871083096	7.208688851	5.421513492	7.718391037	6.684487404	7.603592419	7.322344642	4.190017574	7.005813927	8.339296809	4.968554474	6.052093955	6.926603605	5.346351141	7.493385707	7.521946466	5.994123843	7.364189321	7.440106883	4.432273235	6.801008261	7.464105679	4.978802197	6.358258658	4.365175819	6.764095461	5.491799453	6.239298159	5.816235487	8.20536658	6.551488658	7.268415703	7.374222192	5.411888398	7.250716684	6.447986669	6.772054546	4.850648166	5.962277094	7.461208301	5.41796171	4.495254775	7.269643401	6.230929936	4.280849266	5.246030311	5.502382353	6.861218057	5.640737481	6.928934744	5.923684636	4.897121319	7.597555877	6.75675392	6.322355859	4.633006924	6.095843744	3.96207174	7.533600624	6.815542562	6.46447099	5.2280159	7.958686059	7.825429913	5.751151575	4.74296755	4.518984619	7.062701137	6.465942527	6.173078759	8.07216761	7.477159352	6.351072222	5.168395502	5.099777199	6.141049276	5.333281171	5.180937069	7.500880143	8.14456446	6.31671996	4.913697791	5.126440862	7.531154975	5.588591079	6.201468942	6.98940826	8.287412663	5.828193913	6.523653645	6.840399161	4.93269439	4.883987626	5.278309682	7.956588362	7.73476691	4.998547114	6.462039704	7.651091069	7.483538325	4.64161217	7.306309788	6.082824294	6.171996672	6.492320881	6.22222156	6.270255188	5.802967021	7.632505276	5.897193959	5.91733627	5.270782409	6.199031465	7.540069266	4.320821041	7.538748591	4.359706908	5.478964215	6.356772035	5.436874764	7.508264765	5.416274547	4.491076554	6.056276576	4.130387232	5.914517599	7.931610649	7.577413244	7.605823337	6.295125845	5.575869936	7.165374713	6.169412974	7.11825016	6.91494127	5.89960422	4.323565471	7.007350404	5.233228356	7.049500022	6.092173169	4.367658885	7.188092201	6.243407495	6.502443666	6.415066741	4.020274695	9.185253653	7.108765615	6.621882962	6.50080288	6.409923159	6.553623189	7.94304133	5.548447876	6.641282529	6.413156587	7.262589961	7.210058901	7.179261012	5.771769629	6.202027736	6.377005632	7.187207593	4.949592624	8.017746773	4.69682165	5.593971471	5.65788883	7.847678635	7.430245619	6.615265941	7.672917529	9.268239621	5.660571629	7.269529306	8.266194713	5.003167161	7.180839222	5.745456205	4.046115269	6.753230888	7.291648923	5.297305688	6.030016847	6.058407405	5.332145589	5.377762506	6.587015816	5.857747339	7.70190412	8.698183313	6.86764849	5.80658458	4.402070001	6.477304297	7.191175196	4.037441889	4.698458403	4.738132078	5.803258916	4.544465863	6.485498977	5.338682334	6.710646708	6.293232659	6.873364886	5.584771107	6.740225428	5.166071005	4.366963149	6.786952443	6.281429703	6.639889262	7.702261633	6.645052733	7.945239216	6.931362409	5.641298203	5.781999951	7.16912528	5.243450891	6.389915052	6.499407964	5.006417444	6.178659337	4.687198434	9.587699569	8.310871816	5.692876965	6.729923733	7.15017399	6.940639751	5.409197542	6.687310309	5.113116447	6.628123484	5.437470249	7.54038953	6.208530055	5.331027986	5.710373766	6.47860368	5.821145895	6.252815435	5.823826987	5.167943555	5.805802367	6.026817424	7.172085779	6.749687645	6.60608296	7.159985364	6.258801458	5.922799065	7.557518485	7.57025311	7.703454219	5.240720818	5.952171341	7.0368906	7.694878378	6.396261128	6.450329421	7.059351943	5.826143694	6.695484632	7.936747425	6.272727623	7.331111544	4.696854414	6.226515474	4.394489663	6.907132842	6.907838305	5.412526133	4.476320104	6.44033104	6.257182747	6.989711535	6.868895702	6.291277147	6.646801444	5.357725558	6.8135965	6.48130854	6.185095685	6.396811632	6.159663892	4.951431646	6.025006204	6.421129558	6.632985603	4.583646116	8.295036968	6.794750341	7.647375668	7.591247097	5.571096465	5.612638148	5.39888601	5.309297958	8.052332257	5.919720157	6.584274961	5.699791663	7.220826519	5.637349725	7.116000508	4.113799643	7.194853705	7.412942118	5.408604605	7.717735667	5.355448321	6.656005874	5.609637449	7.532003411	6.841680483	7.026689279	4.419068219	6.357982033	3.885208362	6.029656076	6.449590902	5.580081866	7.303318637	4.769800124	6.50269777	6.647239453	5.843935226	6.437384435	6.697545028	7.141508848	6.23943494	7.19480139	7.030399989	7.457823383	5.768040412	5.872728978	6.715242319	6.903258144	5.374564477	5.156748375	5.058262647	5.912722645	6.120018687	6.407756526	8.226807113	6.348635677	6.849094269	6.672609018	4.614433137	7.158264227	7.680927054	4.904503669	6.879386333	4.854100489	8.324948297	4.420844591	7.918288627	6.182256017	5.968267555	6.169482502	7.226664536	7.212700218	5.074108512	5.354256901	5.92901339	7.026167346	7.217452285	6.367637342	5.405661154	6.235565997	7.564730252	6.627207442	5.660133854	7.972349336	5.908960218	7.969201086	8.824268999	7.315130962	5.995822825	6.349677628	6.415097426	5.233648753	6.950901504	6.141091132	7.881735065	4.006496008	7.224375706	7.290769926	6.297076284	4.337351588	5.694176707	7.453249429	6.363657523	6.609976996	7.975946048	4.841078338	4.722906016	6.452475804	6.976568509	6.531896932	4.337351588	5.912155319	6.623987986	6.52324075	8.08764849	6.648185024	7.452450466	9.325496869	6.448659487	5.402246115	4.737701533	5.242536299	6.169878344	6.223805846	5.306667315	5.38350028	7.27354402	4.82959052	7.127141752	6.002569291	7.485407826	6.468058517	7.216786248	5.342536135	4.911180853	6.684274943	5.707201034	4.976847449	6.537149132	7.1321057	5.967045157	8.673535304	7.216714069	8.594689673	4.001079135	5.795887999	6.024729659	5.219386268	5.362563526	4.815979029	3.81295684	6.315225582	7.174061867	7.448493521	5.91216283	6.667523564	4.733450499	3.89724544	4.49783706	6.028324125	6.637164482	5.493784694	6.763753899	5.071078132	5.472839043	6.375343483	6.444150946	6.452811792	5.471074297	5.724629356	5.219386268	3.946916298	6.558090241	5.416207261	5.941710487	5.010433767	5.758916363	5.648263225	5.828439399	6.327260225	5.96886928	7.217463022	4.046533548	4.085821541	6.376564848	4.877444261	4.244276578	5.734558966	5.356004577	7.778742956	5.42997812	5.048473396	8.465383336	6.463236166	8.468892711	7.28826119	6.772439917	7.107505061	6.555378952	7.329922813	4.036819999	6.565130569	6.329117487	7.028299864	4.761396954	5.635813918	4.203207309	4.550462444	6.112134123	5.656655338	6.255082485	5.769209825	5.207738854	5.986193141	5.322626031	5.609678352	6.877833409	6.92179364	7.058467216	4.736959147	5.871230243	7.370717449	4.271523953	4.50783385	4.733512187	5.53648051	3.807961455	6.37656795	6.527547425	6.704242235	5.404173231	5.472275045	5.173420549	5.257979237	4.013526313	8.082379293	4.438965315	6.730527033	5.901249096	7.321532673	5.352494033	5.13977491	5.025445856	7.046709658	6.728400608	6.607074795	5.925939289	6.429267071	7.042327572	6.867275624	4.90486989	4.690495962	6.932048615	5.981534714	5.671908942	4.086718664	5.382064942	4.694230573	5.014692876	5.322494999	5.836568289	7.754864368	6.268972603	4.682229406	7.594602491	5.268754052	6.666946138	6.356314573	7.469245661	7.252181157	6.414636815	5.200297399	5.776379133	6.331008462	7.727120492	5.315306117	4.604180267	5.950258008	7.115900693	6.482589316	6.476588813	6.205040749	6.934361304	6.915777803	4.406303385	4.702370998	7.156265805	6.193397424	5.525304893	7.10257771	5.677633127	7.231241577	6.545715929	5.266869234	5.098498524	6.137401152	5.437259589	8.110516559	5.018381587	5.533232245	5.695742873	6.790931034	6.922767556	3.751432912	7.98180744	5.09391844	6.022390184	7.279917954	4.175967899	4.349535527	6.786491318	5.177933579	7.173797394	5.751294996	5.052742253	6.630689774	5.548722619	5.904237662	5.649786987	7.162806484	4.855919216	5.982007045	6.23976093	8.943421718	6.266602684	6.572338727	4.608256673	5.826595983	4.564622162	5.823948722	5.294520374	6.097927533	7.062698771	6.191258752	4.362228538	4.677108537	4.943514722	7.561869062	6.434154867	7.048024288	6.690803774	4.916284667	5.860317284	6.750454585	8.263668549	5.880578612	6.387022157	6.213478682	7.700608001	5.441041573	4.691817451	7.044296518	3.763669539	5.346351141	7.33863228	4.401751464	5.617167982	6.337004634	4.395452056	6.842010186	3.857802779	5.378683044	5.789428576	5.340355432	6.142073765	6.876678064	4.196478993	6.072062996	6.071957188	7.013091183	6.078211226	7.107496284	5.200660874	7.633332533	7.476308598	5.743659186	6.649981245	6.522558695	6.035804439	6.710139128	6.762848241	7.778521333	4.908479959	6.194613984	4.12821615	7.665003809	7.048638218	5.681345573	5.514875906	5.776551563	5.440082616	6.367954735	6.427306809	4.653926978	5.848102855	4.416450492	8.219356155	4.753297557	6.123703471	7.064602687	4.457277098	7.962270193	6.862359402	6.93780914	5.785612624	6.888027671	5.615986662	6.496930049	7.044968413	5.060305462	6.542495303	4.00873372	5.501246379	7.014369112	4.712318332	5.811761828	6.683782387	4.376998985	5.841581986	5.779408496	5.925666089	4.678261728	6.472966466	5.602781046	5.703883773	6.095539817	5.258870056	8.018087585	4.812728138	6.521609993	6.727291821	3.924451512	4.226819067	5.97373638	6.486938445	4.815341906	6.393982313	5.080837581	6.961863929	4.852913305	5.409197542	7.024727725	5.324711625	6.635832836	4.824939381	5.529604434	7.972831895	6.975544492	6.49620538	5.256106602	5.321681231	7.097918506	7.74620864	6.83447185	4.641658157	6.979492874	7.339086688	6.809332656	4.287212536	4.431088595	4.017878672	5.246458581	4.447613694	6.858461415	4.204508458	5.114970326	8.1658081	5.473259991	6.899090985	4.646985678	7.248267108	5.106306659	4.964924958	6.439683458	3.904289615	7.004522667	5.852048195	6.448211327	6.792987874	6.90876943	7.508528039	5.831958001	5.611524991	6.24108297	6.989975193	5.835532058	4.931231099	3.844340183	5.087581011	7.794941048	7.406395419	5.678836886	6.52292433	5.773532294	6.73859363	6.9811009	6.220690747	5.154471332	4.735205964	4.526083513	5.624936817	5.492122313	5.31488716	6.727783408	6.476152727	4.964965745	6.784103283	5.868967183	5.77265971	5.267472806	5.561536169	4.393811973	6.430440883	5.249800802	6.584632328	5.522721074	6.321397369	7.958165942	6.679008251	4.200524948	5.705518852	6.466551118	5.227510358	6.310991213	7.288401315	4.096901635	4.960164604	6.428857768	7.057070391	5.58727214	5.455315766	5.970707832	6.690675637	6.590916566	7.035217048	5.309377785	5.643524167	6.628677855	8.044008247	4.352657799	5.673249571	6.503821352	5.068788671	8.828287464	6.431388049	3.972198965	7.665148015	6.525081816	5.66520853	4.923663997	6.322651265	7.028417524	8.128852667	5.605159444	5.040606865	6.145968402	5.063037607	4.067245882	4.870332201	5.832913843	7.310139332	6.591692152	5.271610094	7.137868674	5.648204646	6.58767367	6.135249176	6.959797834	6.463839244	5.815174444	6.201503969	5.412038889	5.303755051	5.161221045	6.650025635	5.00137357	7.777449227	5.530859677	7.731028045	5.182891913	7.0741783	6.064669515	6.131930911	8.599033473	5.599694909	6.343186884	6.324340096	4.66791967	5.770949489	6.364419466	5.501470724	5.342601162	5.91656887	4.620621465	6.745403948	5.239288193	4.007667447	7.510630947	6.834897514	7.58227114	6.251994299	6.695210644	4.294817887	4.608845191	5.38618836	5.326724873	4.500930289	6.936234657	8.405801305	6.037271553	4.196821868	5.970383559	5.969452223	6.102969445	6.368267663	6.55055276	6.337041604	7.359695716	5.949967743	7.814004598	6.07275994	6.061916013	6.180245545	5.655855577	6.520924575	6.782999053	7.865361167	5.346913472	6.089034293	4.943514722	7.89442788	6.595864975	5.768482251	6.996464905	5.780030524	5.905834761	7.804536319	5.282121241	4.367303354	7.186586754	6.217411367	6.818346121	7.740858009	6.159445408	4.946500358	6.750107802	7.031864854	6.317395249	5.010903236	7.195706382	5.376806311	6.347820951	5.838742954	6.133489396	5.923265864	5.726383797	5.146775847	5.610507336	6.069644594	5.563834432	4.909633206	9.345564421	7.235173314	6.503190074	4.163174082	7.32388865	5.845304629	5.034059943	4.52037641	4.134411869	6.632253327	4.188409296	4.784439003	6.461467123	5.090388659	5.220273545	6.292495584	7.31175249	5.990068205	8.43258376	7.642129719	7.75824516	6.040509485	6.887994592	3.957155166	5.843408108	5.302485479	7.53759518	6.845279655	6.752991604	6.371914579	5.749056531	7.097472925	4.635909217	5.191301063	4.1999951	6.723841502	7.308785989	6.179484668	7.278679914	6.529142344	7.221213011	4.680905995	5.547180904	4.467581852	6.815981006	7.948507467	5.49596721	5.250508748	5.910888858	6.483635517	7.491019108	4.900753915	5.95054754	7.039324403	8.238622903	6.569342948	6.701203902	5.729628717	4.789756854	6.210841082	4.705545495	5.914222621	5.283067881	6.841345944	5.306315161	6.284412546	5.741191393	5.075403294	6.743524866	4.596550864	6.98296231	7.056345717	6.075460512	7.703793418	5.327718236	7.007860894	4.674548347	7.31936732	5.435074769	4.597887088	6.914465143	4.490331021	5.762587148	6.951063404	5.244143761	5.76848387	6.721157365	7.588239035	7.091594271	6.826189944	4.490568926	5.202269162	7.71985836	6.26293919	6.364308043	8.542227049	5.979111605	6.344192375	7.506341339	5.667370755	6.041921425	8.042487248	5.013339122	4.371311361	7.361631087	5.777044882	7.266953034	7.125911325	8.102658168	5.158943982	6.841800716	5.144262357	6.740298616	4.701133096	7.412435089	4.941470043	4.420687777	6.012397359	6.102175706	6.010193483	4.204571621	7.520058893	4.546647638	6.475634325	7.509763063	7.765898087	6.386098439	8.258359685	6.903657896	3.98375156	5.342438113	5.382470866	7.353503049	4.892557584	7.384414903	6.034172588	4.866209634	6.042772339	6.86235841	7.369399005	6.053390441	5.670753392	6.852728239	7.943747708	7.465591865	5.546205715	5.264693955	7.593666408	7.314107728	5.536172489	6.702048412	7.672527904	4.169316649	6.101446499	6.021077293	6.601791347	6.630689774	8.742383993	6.290260595	5.299486472	3.918988888	6.28095199	7.15031301	5.783188033	6.592334938	5.551988725	6.208240254	7.010395391	7.888601355	6.298314339	4.899881424	4.691878654	5.619657782	4.473195489	7.527143207	4.843937004	5.38511794	6.996464905	7.850315115	7.708538008	5.643357665	8.126351163	5.030873992	7.596173679	5.445631878	7.182918392	5.794283819	8.541455418	4.373412267	9.706235375	3.982814737	6.917592168	6.307713332	4.050669321	6.282751878	7.471994129	8.103532927	7.591869662	6.65695696	7.139838058	5.860151489	7.223666762	6.07545731	6.640856178	4.788052588	5.027802185	6.600588339	7.067531087	5.240612589	6.994880051	6.008473184	5.434975581	7.372576883	4.767634203	6.079755169	8.03676724	4.863467259	4.28340666	7.579683594	7.682057361	4.644018991	6.799580069	6.176164034	6.534904726	6.523504297	6.180123923	6.941566013	6.948915822	5.288032421	5.977994135	4.97252117	5.710551959	4.511130972	4.715368579	6.212968224	5.757909492	5.426482342	5.783552352	4.874965817	6.373305949	5.526374672	5.771888324	5.993416797	6.050060361	7.225279051	8.116785714	5.932311081	7.63328274	5.749506905	6.659029585	6.90898301	4.946910418	5.214284177	6.044072333	7.318089653	8.120520188	8.437456917	5.791305347	6.037010578	6.569064004	7.64056284	6.026324237	7.03826589	4.790584046	6.832545892	6.223255126	7.044353151	6.217195199	5.314680073	7.294226339	5.674895036	7.29829047	7.058556319	7.430849677	8.550591978	3.701875621	5.128235477	6.084361146	5.67240498	4.856992533	7.186170582	5.706376654	7.072109248	5.794734715	4.601885567	6.277055755	4.927240599	4.476674638	4.639803032	5.924326944	5.70707663	6.289112099	4.699517189	5.955628988	4.855893728	5.457534782	6.068969179	7.273050567	7.855018399	6.057008023	6.9455143	6.145968402	4.816451295	4.948914648	8.204724757	6.528482643	6.235688866	7.021062392	5.982712213	6.161683081	6.02364207	4.384268957	6.358943686	6.970974008	6.588732165	4.296675086	6.862460377	4.992004323	4.76428028	6.930378793	5.799913263	6.48189453	5.626646504	5.620274486	5.63390563	7.465962919	6.307736535	6.751370025	6.151307135	7.384664325	6.348936876	6.072421561	5.83569473	5.467474572	5.44395411	3.998181654	7.888732226	6.47448486	5.560275805	7.630710591	4.60612557	5.694990105	5.363597886	7.316668077	7.732633718	3.837004784	5.904908087	8.037260593	4.829004507	6.009793538	6.687099051	4.445649241	6.503060617	6.564234719	4.789628545	5.887700174	5.476098907	6.714505529	4.406304192	6.868149165	5.546826867	7.947074562	6.650374481	6.525532837	7.441822809	5.868610464	7.228538868	7.240587272	5.71569873	5.937087338	6.067245699	6.010775147	6.001283202	8.072114903	10.26854215	6.206333731	6.313576435	6.81322135	5.409689988	5.652242954	7.326361735	4.002612387	5.987002771	6.046813391	4.304994624	5.952335272	6.996704456	4.625145975	7.466761541	7.195220363	4.484853808	6.615821306	5.516700178	5.3567258	4.843937004	5.785391375	5.129102286	6.080324801	3.994630175	4.346716058	5.886975368	4.821597584	6.998581873	8.280655516	5.865062759	6.728948823	5.223801331	7.366341519	6.815367318	5.968410634	4.264713402	7.556538157	4.833105862	5.478528692	6.79561256	7.163701872	4.597963219	7.222814184	6.332348827	7.00823878	3.969134512	4.888999794	8.798556553	6.387855519	8.578308628	4.350431085	6.951324578	4.749446487	5.697460539	5.564739354	3.635978248	5.886086483	8.069129523	6.921614327	6.09833385	6.028620074	5.600673161	4.57601969	8.160874516	5.98516069	7.910472568	4.040328746	5.980979776	4.739519396	6.194114315	6.990644519	5.344521711	6.6632003	7.468757329	6.057427537	4.386369683	6.262800271	5.239146946	5.188028567	4.481239077	5.550414818	3.69667461	8.819045645	6.792227735	5.949090356	5.966504514	7.103089147	6.295889953	6.72575471	4.361870264	6.441778	5.378683044	5.675574027	4.800126594	4.527945349	5.892910999	7.244711226	4.040446461	6.256788506	7.253720813	4.890627315	4.358800935	4.857451484	7.078799644	6.15364495	3.808488888	4.826590312	4.778239747	7.913147135	7.697052868	6.085908834	6.15987825	7.644701102	6.073680608	6.489737943	6.720766202	5.922951691	5.387369418	7.460474911	6.411773196	4.662743445	7.425566923	6.259798734	5.297084299	7.875932107	7.435089717	5.677728299	6.915071257	5.691041561	6.059729933	6.913247748	5.622668327	7.289155508	6.766722089	5.330852537	6.122479167	6.484010476	5.911885603	7.294576895	8.082463228	5.2621564	6.153392811	5.187181787	5.897525543	5.457359846	6.700028068	7.405657881	6.777905718	7.022238283	7.259641679	5.660383247	5.412162304	6.281779296	6.649627556	6.293260417	6.755029638	4.182223804	5.977757735	7.866731406	5.488554121	5.900611049	4.976061824	4.73943791	7.664283979	3.943733789	5.952452199	8.202631971	7.491937289	7.589072501	6.547040852	6.084222999	5.480667668	5.936474126	6.85681454	8.353016557	7.780291969	9.243164275	5.766046079	7.945925699	6.372227956	6.788758122	5.362563526	7.19866763	7.567347485	7.00064116	6.893085756	7.617148677	8.886650045	5.846205594	7.074684902	5.010916916	7.920011282	5.96723298	6.506051434	8.874457171	7.061019447	5.591323151	8.531400686	6.044927097	6.040866399	6.752424133	7.062698771	5.477387021	7.60653167	8.19584644	7.768730322	4.642402424	6.301141152	7.580481842	7.700590672	6.097783975	4.788598597	7.374462179	7.090813656	8.833055526	7.924362016	8.162023487	6.859079284	8.574758031	7.832770033	5.817593318	8.523839175	9.131762377	6.628931777	6.990364614	7.07412146	8.847837316	4.858270408	4.836886444	7.382155848	7.657384872	5.563666068	5.580653093	7.261083141	7.389882746	9.487448891	6.789432212	5.424903059	6.504180946	8.432040282	6.654985063	6.025691774	5.987490679	8.045220489	5.610405735	8.217019393	6.361024915	8.917887381	6.67239129	6.727576762	7.937332495	6.127495497	7.526411566	6.82596231	8.743195002	9.412279492	5.416348	3.999406714	5.902497166	5.193896349	6.940727088	7.748163063	7.089666313	7.042625901	8.705349715	7.725330437	7.494158702	8.82210717	7.470874343	7.640788771	8.988792679	7.217597654	7.152396503	7.758317217	8.692973175	6.350286912	6.413307602	8.279792728	5.380901746	5.868734761	7.610399047	7.226006622	9.273092271	6.233602095	6.983362244	6.614564661	6.929397037	9.998556166	8.859407637	5.829758042	8.388691538	7.572018751	7.020668754	8.131774287	4.696710703	5.945839182	5.326962211	5.757492837	4.518975889	7.896249248	7.36526471	7.506801854	8.023782275	7.684436925	8.186669607	6.093653222	10.09367303	6.184194623	6.919694343	5.956041215	6.208571704	8.25112226	6.732766324	6.825483234	6.977457547	7.777380575	7.391274773	7.457543484	8.94623078	3.918075266	7.828040872	6.262961294	4.206688553	5.940849533	6.44033104	6.54639548	6.273537912	6.840112949	7.714795541	8.721384044	6.804600204	10.71898037	7.644942943	8.534129691	4.489747147	8.305793925	6.75245825	5.033372241	5.033672563	6.176983088	5.85241537	4.612912343	5.954015813	6.623349786	5.628672644	6.600958186	6.76162541	6.297987711	4.295636566	6.695690381	5.93763583	8.013822417	7.137258801	6.542621564	6.382203711	8.804486737	9.75136402	9.047681568	6.833135818	8.963566354	9.454632775	6.875336328	9.220976586	8.112931635	8.964853242	9.160053647	9.312394399	11.06884306	7.841405688	6.888120457	6.586819996	7.357375237	10.58432147	7.987648577	8.530681444	6.251679577	8.196764701	7.144122099	6.184070686	9.021161162	8.368090386	7.248486293	7.502862526	7.718283269	6.09829382	6.465142051	6.960501283	6.606920939	7.033583837	7.304037651	9.005293746	8.603680446	9.476337353	6.99249461	9.041897829	7.978203793	8.06910332	7.453490352	10.62750584	6.970991476	8.226403788	6.655435011	7.265850648	5.392631756	6.089625366	5.711340994	9.846360155	8.162080747	5.176931071	6.66736852	7.743040122	9.093864071	6.846641998	5.043550755	8.316497828	9.159319428	6.913259131	6.065193899	7.603684119	5.4152046	7.020118675	7.246817675	7.409200346	8.840264116	10.80781592	9.036618368	7.567537041	10.10686619	8.029917691	7.871532959	10.04781617	7.597108634	6.468615651	8.090734459	8.889029258	8.374662617	7.740180014	7.120575575	6.401917779	13.22549628	7.143375829	7.335294634	6.696489846	8.413272956	7.482460634	7.863932223	6.332163409	6.081900905	7.648657984	9.185689242	5.304520483	9.318205172	5.694480782	6.715566808	4.902877387	8.881576272	8.224800748	6.232059342	5.705568021	5.811441141	7.243259896	8.863663637	9.278245204	8.202802007	8.672643684	8.362989168	6.220094622	5.933660577	9.305808332	7.644885106	8.517529713	7.47157344	7.578479895	7.738580287	6.732092673	5.851385093	6.683266373	4.395262563	5.392546515	4.998538181	5.47908945	5.489222921	4.957818448	3.903858072	6.08093708	5.071362834	5.491456459	3.730101546	5.415985903	6.467031896	4.681137327	11.38768657	8.898159221	7.049706967	5.223837101	8.758614605	7.89834654	6.160635878	6.727825696	7.094279438	6.568638693	5.552924865	5.813808628	4.668777466	7.875558363	6.867965962	6.654693039	6.931285447	9.676041759	6.109061562	8.066266513	5.969478411	12.00802669	10.04089603	8.443208262	4.679771555	9.196743072	7.113148348	4.777764689	5.470373161	7.409064484	9.348802327	7.301089441	7.168025237	7.642390472	8.361041846	8.863266259	7.517084965	8.512706507	8.405569832	7.212854912	9.746699564	7.69666158	8.815015814	8.838061753	7.490340566	8.57829173	10.06732631	6.393931616	9.125560189	10.34559823	10.56879796	10.52325664	6.034687349	6.32227453	7.409412357	7.073828795	7.798843381	9.65039608	6.187501403	7.204948262	8.477437565	5.929247632	9.390207607	7.891498924	7.411053427	6.198729025	7.473359402	6.719095328	7.089504359	8.557273766	8.185270551	7.754819029	7.370214262	7.77287185	5.705692926	6.094028712	7.125092044	7.293630241	7.066334002	8.983694034	8.528047396	6.134704743	7.841218855	4.898416084	6.544081406	7.198998218	8.286767192	7.354017993	6.866685351	7.969625746	6.86156874	7.361078789	6.982022373	6.427659205	9.287051529	7.882681889	6.209897544	7.083340678	5.17106125	8.590928572	6.373540252	6.847965937	7.575517857	9.889150163	8.302144461	7.16106265	9.076428999	9.88713192	6.252197641	8.575264977	7.592602067	7.99200629	6.226918734	7.023645646	7.321479951	8.822031482	8.097126826	8.477916047	8.885376499	8.666043552	8.559305539	7.315878267	10.27369366	7.401650814	6.848800048	6.811437478	6.800067915	9.782738357	8.374029776	6.043694531	6.453511068	6.970104907	7.881680587	7.800623595	5.891690468	8.865524848	7.62310913	6.873654189	7.319035159	7.116790111	9.25123569	12.10080025	6.121940452	6.0342436	6.704712496	6.987234005	8.249727169	8.424148046	8.120842207	8.636704623	8.914032307	7.662229953	7.484041612	6.731734899	6.349074224	6.341009314	7.738481991	7.859795728	7.30129891	8.133442525	8.215888764	8.858259535	9.043633588	7.633933533	6.703575969	5.41873723	3.682729841	7.140693967	6.933110628	6.839940507	8.162924339	8.796575377	8.734781702	9.806360489	5.789017838	8.335183537	7.507750986	6.52862441	8.414942774	6.099059995	6.601340801	8.387509092	6.13860489	8.187686534	8.380569369	4.377013404	8.139577356	5.743860486	7.990379796	6.846146637	7.927825338	7.998703932	8.813430074	10.28552413	8.668453872	7.103668556	7.161454004	9.112222461	7.392013304	7.589275243	6.451189967	6.621613582	6.137284972	7.775729176	9.752630929	7.820748967	6.564937358	8.517915727	7.351246771	8.463182265	7.81221525	5.575681654	7.724502729	6.901941981	3.854673322	7.729201314	6.066727432	7.326830431	4.910218937	8.717690617	7.173293308	9.585631277	9.754918282	6.60332781	5.800551361	7.891536846	8.062008543	8.168434721	9.393152063	7.053249374	6.345952568	7.354459279	4.673849206	8.521683118	7.019207925	6.391764438	6.394673962	8.683017759	6.123474358	7.333919891	7.701519478	9.956102459	8.813731224	7.736258232	7.136906125	6.038850092	7.194821944	4.199953953	11.14676415	6.354706254	9.944545018	8.556266633	6.817568856	6.595696653	7.184828419	5.945779567	6.695171712	8.786115608	8.548010728	7.395946784	10.35280213	8.727067042	7.249911073	7.931673222	7.462529271	8.337467758	7.955749678	8.579247704	8.108857595	6.547706995	8.375701544	7.768538458	7.079461944	6.030301993	8.380325312	6.49881192	7.935163724	7.259677705	8.711616815	8.154086246	7.44163499	7.898805934	6.139009127	6.514620942	8.357092429	7.899799578	7.743002549	8.212647199	7.479967935	7.102964501	8.096863898	7.307415363	8.315189857	8.691077084	7.004210175	7.440226378	7.135012356	7.902012017	7.428845166	6.640557074	7.576004637	5.547024072	6.332929605	5.557619792	5.292832718	6.361768904	7.183966741	7.014195043	7.685024144	7.388752616	6.792335388	6.649417325	7.697766081	7.507149691	7.67021935	9.334105516	8.698273813	7.084276775	4.016505205	10.60942254	7.866702223	9.371906503	7.040671475	6.541282821	7.954322284	8.942984009	7.735084318	8.335713489	10.40065282	9.022376002	9.64066856	6.218641911	8.910077242	7.495843231	8.946331926	8.348070964	7.240093222	9.090870299	7.320793105	6.261398805	8.737180366	8.589765903	5.421011751	7.355661133	8.575604056	4.197210104	5.532638658	7.608752093	10.14141036	8.326562338	5.954926692	7.670887229	7.08089478	9.081173893	6.571234058	8.316575231	9.893956582	7.101796914	8.295088174	7.587159265	7.111902133	7.028391041	6.626358597	9.526824674	7.944749984	7.852321666	8.247533224	5.920070318	9.483331802	8.444664128	8.304526561	7.820951013	6.440378495	8.850795718	7.787039396	7.162948637	10.89254222	8.108057793	8.374590501	7.936957545	7.832287228	7.517184519	7.452087109	9.346162403	9.521114549	6.691623612	6.051339457	6.960501437	6.548638427	6.724929324	5.085488915	5.742048463	9.162107571	9.011868799	6.800659031	6.835633588	9.364351722	4.010311491	8.512606346	6.890490288	6.935084211	6.185593909	6.256864646	5.580939776	6.48568111	5.02525894	6.126368703	6.836546115	7.060579018	5.628871581	4.909188984	6.424607684	6.568240761	8.5598253	5.892145971	3.868886882	6.396286645	5.225969022	6.375107646	7.061197431	7.619532075	4.501894156	6.651323393	6.136481585	7.726592571	8.27901298	10.3078221	8.974273751	7.199997771	7.08585434	8.393522097	8.922159802	10.18316036	8.942267655	7.652406298	5.171729904	9.339400614	6.308968851	7.598041685	8.120421261	7.167351706	8.137586917	8.605622765	8.574713054	7.384793415	5.986474029	8.009011134	6.548196526	7.976233949	9.805138516	10.22074031	4.146495242	8.19906735	9.313977838	7.920529333	5.856215551	8.280992148	7.128378835	9.57543302	7.383407089	7.647146832	6.784687484	11.74672573	8.695855141	8.835831277	7.115069271	8.224839611	8.233321945	9.924474393	5.059568533	9.338283561	8.213372321	6.532757125	6.52431661	7.652237871	6.452449806	5.301937615	5.461997595	6.702875634	5.621675162	12.46634143	4.209632519	6.604636819	6.444667064	6.752019279	3.816268732	6.958269428	5.645525021	6.06343088	6.549761358	7.200505269	7.05827578	7.144196837	4.679935838	4.93999132	5.939578537	5.182985638	7.951907781	6.513630978	5.329145391	8.291572056	5.601249337	6.151244154	5.455595011	4.360865768	7.81221525	5.417800821	5.720961624	8.945682739	6.329618111	9.016012228	8.113594424	6.170843166	10.34239355	8.542415142	6.311010809	6.457902958	8.405645107	8.938323444	7.102032668	6.652010659	7.764415563	6.913928115	7.677920639	10.71528545	10.83806743	8.399006702	6.063930135	7.229548705	7.981466468	5.133522782	5.196122688	5.780707382	11.00601027	8.032411731	10.34847403	10.09890927	7.735129034	6.285526803	5.678196574	8.769264738	7.547010405	6.97586097	7.441150087	8.116248474	6.870950868	6.201276265	8.272524051	7.136006447	4.887630338	11.06182611	8.509062325	8.762320645	8.134141372	7.446507314	7.763188329	5.938414056	7.661835234	8.063371326	11.68617282	8.087110587	6.12549997	6.823930385	8.175727083	10.41482432	8.189580406	6.604142287	7.710527101	10.95652635	5.871995914	8.078031806	7.298939627	5.766664981	7.656691143	7.85644844	7.298564491	4.62734253	4.3458775	6.861396214	9.160472807	7.383067673	6.179689068	5.62946432	7.660328492	8.900901707	7.998547959	5.30927816	8.780796147	5.380636711	6.0220864	9.063799364	5.847554101	7.882102679	7.15731326	6.918287216	6.242825601	7.592693215	8.412273629	6.756790901	9.470067777	9.332087014	8.042413148	8.582183596	7.742615393	8.147638648	7.820150416	10.50972318	6.016029936	7.816603054	6.156561649	7.196067983	7.31536629	5.858668437	6.322073849	8.211347328	6.793806776	7.745853157	7.31184281	8.61467846	8.470145587	6.822858557	3.959776162	4.625082595	8.061491939	8.272625607	9.421983007	9.123595391	11.2895583	7.683962339	6.529810142	7.164169974	8.718014347	7.487041297	7.575246997	6.814961985	5.377095485	8.474845859	9.046361441	8.765376985	7.82068372	6.961055224	6.11088232	6.902074255	9.612889577	8.480746617	7.041951087	8.333151243	8.445438597	9.02670729	7.09156819	7.860660439	6.91844519	7.242987326	5.789093094	10.19673302	7.865079704	6.563460973	7.938752982	7.244085575	7.458417837	5.32549439	8.816799278	5.59441034	7.667806779	8.937233045	6.947939109	4.823641627	8.004268735	9.23164828	8.69184819	8.185990227	8.418557641	7.336045643	8.839436367	7.483456667	4.970744984	7.105795022	6.393101319	9.294190469	7.651250757	7.901470124	8.393042642	6.582659405	7.71043323	11.44560825	9.9961677	8.676814674	7.005925118	7.755262592	5.960532058	6.862760635	4.852181863	7.243519093	8.551767688	7.381154281	6.80132565	6.546712576	5.439967563	6.543629744	7.904945274	6.429267071	6.311316363	4.741226526	8.88516753	9.249318263	9.228366886	8.271272113	10.11238797	9.995168218	10.2510677	9.310962195	9.803915159	10.58896668	7.464755794	8.039191813	7.457854159	9.556856849	9.194776976	7.762675835	10.09270467	10.57830411	9.459114468	12.03494514	8.553378726	10.59390073	10.84724959	8.975955742	8.488779869	10.35265339	9.784202511	7.802433033	6.978963155	7.86605904	9.370765159	7.703154925	9.683009504	8.640749433	8.550363276	9.320465567	4.039077847	8.384446278	9.325877554	9.172573446	10.21347366	8.470777131	10.81221316	7.86254297	9.171780648	7.982203391	9.494964296	9.876434295	8.932308545	7.586496192	7.305424851	8.697609614	8.330243117	8.887146731	9.648575325	9.146734778	9.581927131	6.810585767	8.904425652	8.966154144	9.407155245	7.98469444	8.122712179	8.230047856	7.63479782	9.341927632	7.901558431	7.711824337	10.83665139	9.424227656	11.36525815	9.649123952	7.248233089	9.712895216	9.37505087	8.458067967	8.131844923	6.686387894	8.523868384	7.917457445	8.160861796	6.688888603	6.883440371	5.967969735	4.812085265	5.131830016	5.254158311	7.220854462	6.643527347	7.883681904	5.338385949	7.103944645	7.717317468	6.161359455	6.453915005	8.141985498	6.046430397	5.965345085	8.953722592	7.588789949	4.457942926	7.35226321	6.784033978	8.062628178	8.991253161	8.778190462	7.004863101	8.463188074	8.459505464	10.95306312	8.087387569	5.562062031	6.900986206	10.36483516	8.046365316	7.736355559	5.092230717	7.767387224	5.522021153	9.048553633	9.124539153	3.797636748	7.532242318	7.336532566	6.233519011	11.17388607	10.78649931	8.782694558	11.59251438	11.59766813	6.689289506	11.68155665	12.21866454	8.236154909	8.064303512	7.729761915	6.46102101	7.653948642	6.887158567	5.758754826	11.72539562	9.746516867	7.016490419	5.457167952	9.193994855	8.393093771	7.72712749	9.042087682	7.508902126	8.463957976	8.206149994	7.491257771	8.378042668	8.013188856	7.090984794	6.319671496	8.609143047	7.221999135	10.57255309	6.7031426	9.285036247	5.401874371	7.335189499	5.736852018	9.405589382	6.901085566	6.143498629	7.963045996	7.508021251	7.17540034	9.395873936	8.226369042	7.663451684	8.437115232	7.424801752	8.99325594	6.76463234	5.282360643	7.520432657	6.380850273	6.122271846	6.217411367	7.616760057	7.286304284	8.573596023	6.134540105	8.109730563	5.468486419	6.514455106	8.823934399	7.654507406	6.42045535	5.338677388	7.34831761	8.513539373	6.160290392	6.707264058	9.472961014	9.260882101	7.064677986	10.77057616	9.083608408	11.10013008	4.781158643	5.175104965	7.741198993	5.928095353	11.86314104	8.028578041	7.853861729	9.201185647	8.937427857	10.69282627	8.89392042	6.17790507	5.299473275	8.058099957	6.764779349	9.274987247	7.429104751	4.346778901	4.668005783	8.26646496	6.005675491	9.181673015	9.35510711	8.729475484	7.065087138	7.281266701	7.914953551	9.189409098	8.970624526	7.896802373	8.021832837	8.396280389	10.44604663	8.996269498	8.684898717	8.332012518	9.839936095	6.920574411	7.327660562	7.168152708	6.537513723	8.203828329	6.184964315	5.291515617	8.712466076	7.045405666	11.15918267	8.999315969	6.280351076	7.484920181	6.571246344	5.953113892	6.229228872	10.51813643	5.197380907	8.150101866	7.904258946	5.409086478	7.365884164	5.148621814	7.636120653	7.584191007	6.672692814	8.648672193	6.352932559	4.684397643	6.45048091	5.29841275	6.047577763	5.937175204	5.872075822	5.76942592	6.014912237	9.879485333	7.670601781	7.373232393	7.434767487	12.36853886	6.527281083	7.615026159	6.907200735	7.927934074	10.46021855	7.929552276	6.443799706	7.993458493	8.497999964	7.207470551	7.530499166	8.494493065	5.556549688	5.599165981	7.165399136	6.511142461	7.182762355	7.922355652	7.924281249	6.319403935	6.161930095	7.963588486	8.998631966	8.342821274	9.727677691	7.939632803	8.381282624	7.451061516	6.970548783	5.17119007	5.634092764	4.97063498	6.019198331	7.472475473	10.1670924	9.278794089	7.067425905	6.213286476	7.1464417	7.378509333	7.891693179	7.64527373	7.411026352	9.013630021	7.497534692	7.088681394	6.100870704	7.111889577	4.788777369	7.890328834	4.980118036	7.513759596	7.163440119	7.716936063	7.382402706	7.101944126	6.671091207	6.403744201	7.023859465	4.774322082	7.769775995	8.180596753	8.006035196	7.132322596	7.850899326	8.562623509	6.289393735	6.489435237	6.848021514	5.489047922	6.008473184	6.370170332	8.134575756	9.237580888	6.091953543	6.899504414	7.589891586	10.14814688	7.93832843	6.061203029	8.846425246	9.442241484	7.460119314	8.891361429	8.898486449	8.272977013	4.069893818	7.010152101	5.15464724	4.236164828	7.968157321	7.527812321	6.788570925	8.935950462	11.21693067	6.443235207	6.471205764	11.75657191	8.138852039	7.491277549	8.411825387	7.767196055	5.793336635	7.78183522	10.49927791	7.103171504	5.104675541	8.804761319	9.766869148	7.518646887	7.956270879	6.791309649	6.354716154	6.189960083	4.877055009	7.64060819	9.224144737	6.811810434	5.487663464	6.482236321	7.362812398	8.475330342	8.321117799	9.86800965	4.524454953	5.208903409	7.428204409	7.162946505	8.932302061	6.804135452	6.346441129	7.386480655	8.406028763	7.846357889	7.136071494	5.833900155	7.716638444	8.412512485	10.92010433	9.258897885	8.709373287	8.136188298	9.535807278	7.60839572	7.478388538	8.562225539	7.712355543	5.926529731	6.957208521	8.744879399	7.145247059	6.878879123	6.755202464	6.384858361	7.717526279	6.021190808	6.502630906	5.091551096	6.616573224	5.224965048	5.899895329	7.883790485	4.560398929	10.7861957	8.301970413	8.979310439	6.979604062	7.821506976	6.512499503	4.712719387	8.108554277	7.140335653	6.602131713	6.603628932	4.669589807	7.038561538	8.499612718	8.843469222	7.73043724	8.531994325	8.04819922	7.127250524	7.093985827	9.096256401	9.400295147	6.940587934	8.723907605	6.365388684	6.603494295	7.6677745	8.137224149	7.316138247	8.781212603	8.893672023	7.171742153	4.149898172	6.677759744	7.140510745	9.304544993	6.727047963	8.769335691	7.350612252	8.80552052	11.75367909	7.999762236	7.226164438	6.868653072	8.083397313	7.043731457	6.602697323	7.666223455	6.858501339	6.891498828	7.478889508	13.43518737	13.95606899	6.833129461	9.589376271	7.871421408	7.7617042	8.333114196	9.601493804	8.843840126	7.838059175	7.382280401	7.208304898	7.031485887	5.012567652	10.69438405	8.233350365	8.438611029	6.806297481	7.085239871	7.447186403	5.307370989	5.244936906	12.23492793	7.465701476	9.41490867	11.47206302	11.07422482	7.723108008	10.31699693	12.10623134	6.974301709	8.387170799	9.693714699	7.861235171	9.739530219	10.78828325	11.55951847	8.34607683	9.085798759	9.144135699	8.329596998	7.948899305	6.751868409	9.004203445	9.860999432	11.14688888	9.344334715	6.451652306	10.64554341	9.039784587	11.23890337	7.563948157	7.221873177	9.407305375	11.77557488	9.282980428	7.634801189	10.57035851	10.34883499	7.549540368	10.05086242	7.999690157	8.810455875	10.23905508	6.000456711	8.868901931	5.688875801	7.683297451	5.246247253	3.998119528	8.20288241	8.111049714	9.448130708	8.627893413	8.672346388	7.661217597	8.310430841	10.92661334	7.937254459	5.608690006	5.518273262	5.976945001	5.26948465	6.002561793	6.374077267	7.000741328	6.106517226	5.83569473	7.161293736	8.35767946	7.336618889	7.9431097	4.816489727	7.968720259	10.39785876	6.622251602	8.112038502	9.189760729	9.984551519	6.698668329	7.816929564	8.802414171	8.259816885	7.849875181	7.493259835	10.96112025	5.236117971	6.893914834	9.2966377	5.523407569	7.270051799	8.616404537	7.13944435	9.751466154	7.302814652	7.883467607	7.644519811	5.690970209	7.071765685	6.412135638	6.697917046	7.125352872	5.233804697	5.515785389	6.942549907	3.950289931	4.475446326	6.189177385	7.667944957	6.547321253	8.131210329	6.995373431	7.281574147	8.592780828	7.92931957	6.997112659	5.103038854	9.961954152	8.647036662	8.35644164	5.800146438	7.41110156	6.13310008	6.542403269	8.140612377	8.326560043	7.385313386	9.371567188	6.74757364	8.693179946	7.676362103	6.907032203	8.13116814	7.368954974	10.51831032	6.76812341	7.914114802	8.41462386	7.095098886	7.993703203	6.963863266	8.163911208	7.125670232	7.225229285	7.153522627	7.916702497	7.418018067	5.843124855	6.878295034	12.19676651	7.73067648	9.485722162	7.2503929	7.702061052	6.140821615	6.530642746	7.325514025	8.532771521	10.90457426	7.754850193	6.230278102	7.817709694	6.062758705	8.185018581	8.555327126	7.877676812	9.913701007	8.929925116	7.063739752	6.818309327	6.239698563	8.077821533	7.126076466	7.002916644	8.921569557	7.029155634	9.477020373	7.892654025	6.807094691	8.010115897	8.132516551	9.555926175	10.12992492	5.075554928	7.866216747	7.601842763	9.943057228	6.374144859	4.686188886	6.32069209	6.384994127	7.834382631	5.158544716	6.701956162	7.965067478	7.303021726	7.449805838	7.25055533	8.461866468	6.913247748	8.899701887	6.534629053	7.514800931	7.161905318	6.321285241	4.527530994	7.318943775	7.610295224	6.804317683	7.138413259	6.754600247	8.184524496	5.745062009	7.886408609	7.474570091	4.229422852	7.928111759	6.822428021	5.521539888	5.92690185	7.767979881	7.132131014	5.93782631	5.636786276	9.290674608	7.011359325	6.170465758	5.407521245	6.534828717	6.572232407	7.029684016	5.505875827	5.752623254	5.879187311	6.639686627	6.231308506	5.330879522	7.872914322	6.407694006	7.638949707	8.01268908	5.174700628	10.38996245	11.19196093	8.218806242	8.961069997	5.879546956	8.278785342	9.164925291	5.132784528	6.217411367	10.05760985	7.354434145	6.535232329	7.194684163	8.353456442	6.865414074	7.393067577	8.10513129	6.495753999	8.386173205	7.246619257	8.263062656	8.852559325	6.868625103	7.786519892	7.277699274	9.556350015	9.653306626	7.095577945	7.183204808	9.437742536	7.698446805	8.133925596	7.064236824	6.913151837	5.47086949	7.589755594	10.08604168	7.811964201	7.215439531	5.238702859	6.692265109	7.87872797	9.969723917	9.073353658	8.133843252	9.45389056	7.541456534	7.851783586	11.1300133	11.27179294	8.042117371	6.052261573	7.995532109	9.556043774	10.95239113	7.664327195	6.462367361	7.457784258	6.562812655	5.808897833	9.463367908	8.912288428	7.692564646	8.72711223	8.216032085	7.618936654	7.487997496	8.109374206	6.996623932	4.496434808	7.19638657	8.69953964	5.767352341	5.188326866	6.302131521	7.910844206	7.785988739	6.037903753	7.188279912	6.28905887	7.147365299	5.582356001	5.419665596	7.269558166	9.166675666	5.810528143	5.571144837	6.228965936	6.308085877	11.68170524	6.761972427	9.487907193	7.907789283	8.632897045	6.665995233	6.90974344	6.02475623	5.776683876	6.360199373	7.085168825	6.573469419	5.704730609	8.21853401	10.45938486	9.335905403	6.614202305	9.379601134	12.02503648	8.233285682	8.822780514	7.988531258	7.59374437	6.89340434	5.066438685	7.651935456	6.895760967	6.546863149	8.174658239	7.567001207	4.474112657	6.022209964	11.60632178	7.198257354	6.630642415	5.915474797	7.399051242	4.914155313	5.828761622	6.87405563	4.683770427	5.740235759	6.119588822	7.028536003	11.63785742	8.255572692	5.206703482	7.613935393	7.972250496	8.228493956	7.021594518	5.563448385	7.716264952	5.607249331	6.77208124	7.901440715	8.796125125	6.706986753	6.641262573	7.722803684	5.835447364	7.889336997	5.724629356	7.351978017	7.085506829	8.918583561	8.876684445	8.064931437	7.075731866	5.485579788	5.316812505	7.415403385	6.367221265	9.773794667	9.692917312	8.248420914	8.736493195	6.694762067	7.766547615	6.2281342	7.186779882	6.860375995	6.404330824	5.69392189	6.348618651	4.719574671	5.087416429	7.982680913	10.04773335	7.313827619	7.908918527	4.259540631	6.868922326	9.381666499	6.893705715	6.171202008	6.736892529	7.37557849	6.191861603	8.361208829	4.012365168	5.156035734	6.109370442	6.644806804	7.144944936	11.17657016	6.200302403	6.853255443	8.514695456	7.140406086	8.102400718	7.42373471	7.38970117	7.777060393	9.763981911	8.932653161	7.738251704	7.027239744	7.92512757	9.021653954	6.854792354	6.783187002	9.089119161	8.298141303	6.724251652	7.026401539	7.815638579	6.595304926	9.988562489	10.36321362	9.444441931	7.609095756	6.421702163	6.880086919	5.110093856	7.960968671	6.195434733	8.232024252	7.865452826	7.755472459	7.691367264	8.253590015	6.572698666	6.618134477	8.87618819	6.353930356	6.162851657	5.991845854	7.952118588	4.987770407	6.55329793	6.831649	6.914584339	6.352932559	7.137313404	6.038362978	7.792927175	7.486498838	8.18187848	7.375846636	9.236770806	9.054773482	8.637772859	9.437524563	7.550597796	7.332794439	7.319392207	8.282222244	8.246882824	5.68666896	7.378775965	6.363653493	5.559519489	6.939958112	8.77477242	7.658601262	8.106062437	7.670474615	7.011328389	6.638320187	9.574136286	8.767313097	9.699694345	7.61832965	8.023504616	6.190989016	9.37188778	7.37488821	7.23655144	8.949600389	4.989186991	8.192187109	7.094083599	9.063278893	6.717309438	5.277278482	7.993850032	9.152151388	8.089677449	7.695586537	7.817152657	7.321608906	7.387383478	8.644976872	7.637150583	5.757228191	7.303370175	7.358961169	9.569740492	8.9405977	8.026271859	7.326104792	7.31034889	5.706881123	7.768039123	5.922884185	8.928537998	8.297853267	6.992404996	8.018872818	6.942132911	8.956860456	9.5594217	8.703842481	7.026251619	9.556976309	8.284976201	5.89855155	6.995914214	8.534647389	4.450847666	8.178473527	6.66165662	6.962576375	7.923563891	7.369656406	5.066693321	8.701103569	5.897245289	8.498478289	4.679971969	5.746777367	7.818566642	6.031204663	9.160755389	9.258361791	6.623837739	5.869057478	7.871153487	6.689916563	5.970383559	8.535984296	8.913583767	9.727474789	7.991165037	7.181006388	8.420212643	11.04925475	12.19757225	8.845174497	6.484281316	7.638105604	8.056087933	6.962888508	6.813668274	6.791405949	8.597528664	8.12418	9.35184119	11.19565655	6.182004069	8.945689671	5.708209695	6.143054987	8.852629367	6.876336232	11.20933336	6.790582716	7.612729779	6.644509887	7.554929442	6.361656851	5.780161875	7.421611215	6.811352553	5.374568326	7.137026349	7.70445773	6.829762442	8.439656275	7.657778044	8.418774533	7.789561679	7.558956806	7.922355652	6.680752966	4.914868128	8.079664024	7.841206835	8.711184506	5.837138535	8.10712309	4.969935231	8.471362755	5.592820672	7.214568577	6.932794902	4.074846129	11.89648356	7.001095277	9.135685396	7.762134759	8.470321778	4.445221235	5.948026382	4.788758388	5.629012905	10.18287048	5.212296122	5.952877448	7.306309788	6.286026357	6.666203991	7.352456939	4.969210854	7.939420474	6.860328784	6.420239807	6.049356322	9.939344508	6.881937202	6.13116665	7.099590851	6.687367573	6.865156996	5.954157799	5.12273544	7.260405634	5.800797554	7.250189204	8.945449183	5.633196664	5.933552922	6.770804974	6.259784263	7.186815671	6.733388314	7.927839703	4.993860703	7.278882245	7.280981794	5.530859677	6.21652964	5.91109286	6.356733427	6.267675042	6.813626206	5.090388659	6.496017525	7.572980593	5.409415131	6.863353263	7.610328014	6.563073335	7.022811249	6.834865207	7.184407023	6.091299579	6.816200915	6.464632017	5.507989266	5.607545055	6.120443857	6.262729229	4.06527295	6.435846437	4.597080687	5.948768566	7.641825228	5.186272252	4.982885541	5.583653707	3.890994816	6.256838105	5.466343672	5.854854048	7.037272288	5.45739219	5.1327122	4.964024117	7.27332873	6.127596068	7.580580653	7.356316181	6.855020609	7.161745881	6.942216278	6.697476303	7.007484328	6.024162774	7.091948435	7.12070004	6.982797264	7.562269421	7.23427402	5.452343261	5.868701794	6.093145737	4.090675831	7.14909743	5.248318695	4.94986781	7.372893096	6.836020738	6.451055673	6.049164822	6.126448224	6.147994083	6.701296944	4.843937004	5.874286452	8.447142726	5.613638688	7.011685146	6.287855988	10.72298739	8.861176944	6.880787954	8.007797839	6.146106455	4.817172058	4.045886076	8.595664264	7.772842539	4.538590342	6.738373062	6.230108203	6.275070964	6.815367318	5.906829422	5.022773116	8.445749727	7.335404611	9.421748826	5.96174755	6.512859156	8.36985332	8.207449515	8.580637704	6.701257401	8.354325807	5.545049415	7.251326647	8.20968061	10.06070314	8.636978295	10.81169724	7.701191674	7.143726318	7.785070612	7.793765831	7.249723192	8.691816631	7.957950583	7.982563496	6.012580082	7.58614846	8.552969573	10.56395015	6.380238727	7.231539817	8.624122394	6.719119726	7.633118219	7.619546347	7.582265778	6.670021441	6.7057124	7.020186572	4.561735426	7.355880582	11.37755445	11.57869322	4.356584729	9.172121853	6.715888491	4.731915205	6.360151018	6.12108655	4.679771555	7.393683956	6.737024728	5.950293714	5.881571702	7.147436785	7.600526772	7.655124505	6.986072535	8.490561403	8.146824722	8.512429244	6.008460467	7.219386119	7.098298906	7.321079955	4.352872181	5.688199611	7.10007217	8.299433723	7.574556739	7.838579734	7.429416676	6.432943963	10.99090415	8.104833443	7.067354729	9.197776849	5.768725085	7.946679597	9.193461102	7.348651989	9.342053793	9.537010131	7.688130442	6.649281471	8.574032435	6.229625784	6.880175788	10.3975821	6.90542518	7.143722012	5.945230815	5.786130353	5.450466186	4.496236462	6.676478767	7.722083132	7.554554139	6.322171892	7.195747674	6.815548988	6.887081821	7.167379049	11.17208461	9.070754397	9.21733305	7.408587274	8.968556206	6.888033637	12.75621303	5.053779921	3.738313998	8.305587273	6.580606543	5.499347205	6.323684902	7.641196809	8.61620234	6.669291466	8.773119033	6.5855388	7.63045556	6.789483615	7.843095452	5.432495955	5.853702137	7.472130203	8.674345873	7.520682898	8.982467158	7.083805882	7.383284896	6.064309697	6.466748372	6.255881901	7.58190164	8.223020879	9.8193868	9.332312998	8.310730037	7.502004868	8.646134317	8.213204754	6.454435221	8.216044505	7.53669702	5.23624587	8.594791556	7.326631559	8.441434101	8.175882459	5.74414561	8.260659572	5.94844914	10.04692439	8.434718128	8.715736341	7.770021676	9.90514869	5.463676169	9.547283899	6.59510072	9.262964559	7.473043441	7.256395335	7.602728546	5.293116931	7.281023689	7.177717709	8.772430244	8.62469725	6.927758058	9.462183529	5.166910092	7.23357974	6.63203337	7.187088176	9.913922277	9.633249071	6.775781551	8.73187318	6.187598702	7.069875115	7.032338841	10.15625403	4.58130235	8.45826344	4.116859673	6.698119784	7.574305654	7.027457819	6.1842915	7.414635735	9.646509206	5.286647673	12.28815379	8.250085267	9.399300656	9.776220062	10.26267802	7.692016495	6.742126172	8.670027575	7.881083088	4.559610206	8.351783454	8.475293732	7.968839788	9.855225439	8.040875522	6.841103168	8.433690194	6.809588172	8.179191293	7.025743748	8.001942474	6.975198364	7.595614952	5.689095212	7.69105691	5.539733743	5.37149779	7.68070703	6.355731812	7.227753789	8.223225031	6.789098859	6.965663402	5.869148214	5.582748651	7.511204282	6.030155897	6.471011854	7.160260088	8.91987753	6.013700064	7.651282994	5.306219371	8.319154501	8.65250076	6.408353865	9.106368261	7.962142751	7.656621724	6.239148694	7.47800062	8.374272125	7.718209063	7.820891655	6.458400601	8.362214175	6.627757843	6.04612815	6.272941808	6.508547566	6.342762212	6.838066357	10.21256353	7.69379285	10.28425258	6.142431958	8.334752508	7.345591986	7.155903345	6.880059532	7.561048711	7.637966789	4.681700103	5.957586734	8.051385969	4.136032237	7.696493602	8.712435144	7.4925476	5.866063901	3.952847401	4.73089934	6.006346343	6.013024898	6.469556325	5.838890166	6.630173944	6.81387264	5.915675776	7.136169467	7.581633884	6.147742614	7.170942851	5.077923822	5.732324226	4.759895124	6.610619641	5.389780719	5.706730528	5.369564387	5.12148609	5.88239177	6.059755335	4.530607958	7.899548083	6.606921875	6.566313827	6.247975949	4.738892542	5.659860704	7.294255017	6.41154646	5.130674929	5.163337207	5.510400533	5.972682784	5.848460234	4.482288846	6.404443537	7.233964454	7.937721331	5.387822817	8.440823983	5.380671817	8.983673992	7.619659468	7.660524779	8.223923619	8.520993429	8.675384628	7.54967084	6.869589512	9.444830286	7.099158871	7.895085194	9.705674382	7.80854692	7.614355314	10.92569237	8.741813345	7.495916417	6.160010581	6.826557138	7.608774875	6.954006081	7.933190128	8.404467772	5.390384191	6.324478444	7.892557861	6.553780453	11.50701371	7.404054696	5.009750966	7.731074833	5.39583594	6.158552577	8.161373155	8.523954483	9.900567752	8.74081174	8.74126469	7.845532366	5.860683002	7.574683549	7.641466771	4.852030603	7.1587821	11.60207063	8.372655875	6.506729776	7.288188931	8.764331194	4.992004323	7.285658944	7.277901213	8.263543112	10.68421302	7.264096727	8.722290389	4.015570251	8.341747329	5.651363866	5.5665488	7.214245724	5.062221377	7.606870393	6.536404559	7.953830357	7.153747633	7.198080059	6.578462953	6.884387885	6.513373635	5.319291852	6.93734227	6.620864291	6.447966844	4.015074576	7.737686157	7.699280317	4.699749934	6.093175557	6.575384698	7.808575551	5.172594241	6.805182653	7.391374219	6.800782362	7.633059936	7.853047835	6.876497498	8.203460495	7.093156153	9.718294684	5.904237662	9.987560156	9.327477665	6.18282065	9.808825546	10.52260856	11.67566203	6.842920091	5.530859677	7.299620597	8.061367778	7.797007086	6.943508849	12.14313912	7.044218591	6.677805177	6.679023686	7.66140384	6.689507797	8.578751566	8.12100366	5.619764455	6.630251723	8.319036413	8.980474415	8.042468815	5.813760077	7.868802551	8.09829088	6.759873872	5.392794706	8.542471378	6.221893335	10.94945117	5.559564199	7.651827083	7.499520602	7.242857444	8.636316938	5.476101351	4.821108168	11.17408973	7.288811142	6.704875755	4.234784069	9.423583816	9.037347488	7.341763864	11.0503052	6.591695526	8.758358403	7.688750655	9.999549187	6.415206715	5.773317261	5.655118571	8.141353055	6.882131438	8.052047668	5.874153319	7.872470243	8.452919984	6.257468501	9.359126815	7.747539733	6.025039498	5.551329277	7.061465675	8.455164901	7.483042909	10.48078526	7.616960902	7.602096959	8.578880206	7.586238583	7.579874928	9.674239144	8.085146	7.997228914	6.459994026	7.602268065	8.534789407	8.82303832	7.799669288	6.610834883	7.601259958	8.334478944	4.655157052	7.26445754	8.63628343	7.86644085	4.099823689	7.944053955	9.454840456	9.88586182	7.963597599	11.67857847	5.84660225	7.684781515	9.161974987	7.898803294	8.365966131	9.239981036	8.307348145	11.92065996	8.523404756	5.964715685	11.46464564	5.558486061	7.216841928	6.176133074	8.318142252	8.606857745	4.583285572	7.630822094	6.322611207	6.732619161	6.963304964	7.348530379	8.100040953	8.031360042	9.44414907	4.929399584	8.401965532	7.432277429	5.864084171	5.402416869	8.416803557	10.07552233	8.485673588	7.406020621	8.792066481	5.955234656	7.144780563	8.030827326	7.673472607	5.837654983	11.45048404	9.219777188	8.032349203	6.857171478	7.964437777	5.346351141	8.742462193	7.619437366	10.15719295	11.94306533	7.398777968	7.952777958	6.894895859	7.034678213	7.088363749	7.562222357	8.421553488	8.193922298	6.662670011	8.541903022	7.116353658	7.945984243	8.254073399	7.835895769	7.288091876	7.52530289	4.465454782	8.419694612	4.709742343	7.825100165	9.222945662	7.65863259	7.183771616	7.119673562	8.519652981	5.887522655	7.149999989	8.126410816	7.701736111	7.592103693	7.293637544	6.380402961	8.687861873	7.412217423	6.96323631	7.037259479	5.492925571	6.408923976	5.004640953	7.386259577	5.386053171	7.047522049	7.254725561	6.421000479	9.119837511	6.689952155	6.633235551	7.067910387	10.2016694	6.894520406	7.063296526	7.454767079	7.362952829	6.597882221	7.918663386	8.214249644	7.496022996	7.386299122	8.290346338	6.98900413	8.49163733	5.86208059	7.778752662	6.897668387	8.351052208	8.849216357	6.978644264	6.797509917	7.372904144	7.636301524	5.839261524	5.853149926	7.612274995	7.735438906	7.722497759	8.147724517	9.577131504	6.87330194	8.378947879	7.848574608	7.118426726	7.72313667	7.720290016	8.404712664	10.8586351	7.314946916	11.47282447	9.764098645	9.390618721	9.342213047	7.982236654	6.711791594	7.441656681	8.362613871	9.75926542	5.459503192	6.035196168	3.853121898	8.096295191	7.396333214	10.70138364	6.097162641	6.878792134	7.008719273	8.071662094	6.670612111	5.941759019	8.115345182	8.691930397	7.943767937	7.2437107	6.14448604	6.557919386	6.834233542	7.950679082	6.634862743	8.67942711	7.981170245	9.603715899	7.683839597	6.42258181	8.191581497	9.061961708	6.226014549	6.37253792	7.911837098	7.426762602	7.768313266	7.231383137	9.586375932	8.452516216	7.994025309	8.001042162	6.205403398	7.541618428	7.852201122	6.430231934	6.992816735	8.489666649	7.51628801	10.57334725	6.664338691	6.611566662	7.130516369	6.266417618	8.454704423	6.20937616	7.075376461	6.449871314	6.803542661	5.473268474	6.964004333	7.432203361	9.988457303	9.587593803	4.712798279	5.999436817	7.766990574	7.084734692	7.821645608	4.594104337	9.465873289	6.156799464	5.942468875	4.38891978	6.537158261	5.938800635	4.529536557	9.019565529	6.824780734	8.689318813	9.105080566	7.161499377	7.86343162	7.554000345	6.664214361	6.913014769	6.867664247	8.518030133	8.458590762	8.073286847	7.443371838	8.987883593	6.348619391	7.231766231	7.943367465	5.34571443	11.14077087	7.706425292	7.408046552	6.99769579	8.00876156	6.530430426	6.846984604	7.213952938	7.804612016	6.186876598	7.931537003	6.945001379	5.79733724	7.741348915	7.041131609	6.946346675	11.124092	7.121523582	7.20133456	6.101772961	8.991728125	8.241412719	9.572342952	7.893431718	8.504826861	7.095865979	11.9714485	8.38256647	7.916725244	8.611475227	8.298638661	9.655556329	9.480201091	7.710578022	6.898156469	6.47973588	8.785865827	4.058144928	6.522635495	6.784894712	6.582013649	6.751957036	5.709606236	6.231239641	8.139048896	6.706218228	6.017584284	5.009202741	7.321652373	9.036804086	8.343051814	6.266417195	5.267353012	6.639331409	8.339952815	7.526497434	10.10757868	9.849666749	6.724783246	7.996123924	6.432084145	7.004968766	8.203534193	7.203815823	6.637000276	7.012261726	7.809033398	9.170425838	8.399053203	9.35146167	7.956903259	7.337017733	7.34033036	8.505822524	6.264085876	6.679574731	8.370946467	7.968661526	5.161677055	6.045676872	7.676033708	7.113074968	6.572641926	8.122361562	7.599451655	8.107014828	6.635832482	6.562897033	5.104206349	9.888767026	7.536444365	7.576797298	9.288591218	7.366247947	7.35356895	7.555601671	7.834137392	7.26142536	6.531746949	7.167799956	9.060620437	7.175274651	9.094432789	8.687065852	10.25282288	4.558346305	11.2666468	7.918850599	11.80928577	10.1220817	8.670547089	5.575721109	9.103406753	9.182759776	8.717705494	7.731063528	7.632238275	7.710446669	7.982036903	6.550048314	6.190221261	7.881047156	8.052925151	5.971118146	6.600229477	8.134893348	6.379077553	8.257106551	6.850037943	6.516147992	6.421959612	5.692726612	6.550504621	9.163343875	8.912012249	7.335006155	7.02480283	7.937871727	8.943195257	4.487662528	6.714366334	9.29884457	8.279765561	6.363539155	6.011316826	9.156278239	8.014584347	6.396980844	6.112761393	7.209282469	8.386079771	7.207031304	7.784822416	8.250858594	8.315127654	5.364415514	5.715981839	6.947009029	5.397113193	4.230179104	8.434575874	6.679211553	7.675259772	5.983427485	5.980388746	7.619155182	7.372781558	9.633884259	8.3954426	6.350199014	9.948751647	4.451915163	9.740775653	6.213016042	8.085584759	6.896771893	8.02288805	6.322764191	9.410349979	8.812910193	9.210892967	10.80849737	9.43200342	7.47126093	10.08304842	7.733226107	7.066361174	7.115154539	8.726429245	6.063121851	7.990980393	7.77889115	7.203275916	7.001415829	8.583370171	7.560444683	8.734545605	7.568375176	6.450479832	7.772279103	8.955626307	8.836760913	9.073487343	9.531044618	7.613305686	8.461905644	8.758531219	10.10133786	6.868434205	7.619894145	7.884197636	6.523307161	5.314443459	6.98134084	8.819533834	6.868338488	7.47342236	7.825371364	7.400850513	8.206091814	8.78190246	9.816351769	7.054481433	6.349599501	8.53321217	9.331552631	7.287149218	9.367535058	8.11721384	10.78558585	9.889506816	9.659664618	10.82025504	7.948448548	6.652954155	9.845715528	8.158723313	7.280292485	6.65645197	8.343392235	7.536720848	7.05626928	7.478306178	5.252066736	9.244536802	7.618808357	8.41210502	6.9258828	7.323827798	9.092563242	6.749373466	9.157380622	7.11073584	6.506128191	5.653914427	6.103270804	6.859460658	8.227392708	7.196285978	9.902343784	7.621614448	7.981052929	8.063093532	6.170654386	9.718619071	8.813256764	7.744360714	8.241460094	9.975764402	9.298168284	6.324105087	6.043689511	8.884329283	8.034172293	7.813045347	8.476528903	7.456053503	7.05840561	4.129472533	7.144010734	7.132842729	4.640380145	6.511798729	6.265583972	5.425683641	6.135249176	5.533442647	4.44136375	5.426780422	7.74419864	5.746784802	6.248922447	5.961453672	7.068935869	6.46102101	6.171235094	5.535937896	4.123194645	7.629251161	7.045171084	6.923000643	6.911007144	5.77511954	4.199671473	7.740180014	12.76241201	7.621591175	9.887086253	8.81562607	9.64722774	7.155172573	8.267728788	8.898264523	6.895520626	6.613259796	7.534972976	8.883925572	6.25431337	7.01543237	8.446522895	6.061341083	5.525318164	6.961494571	9.90398104	10.34481895	6.309868193	4.033799046	7.460848036	5.092049703	7.460050729	6.035171726	7.261466268	8.990999105	6.952763254	10.15678547	11.55764167	10.40030165	9.269083665	8.299688899	6.570659059	9.830445664	9.227872898	10.16763747	9.807659953	7.433116506	10.38938679	8.370641449	6.19411607	6.989700527	8.687731114	8.215698569	7.731253698	9.494297335	7.892133893	5.430027989	7.517871557	9.506611709	7.301825263	6.690890507	6.20544726	6.596295589	7.473210281	6.123358707	7.63989842	6.055212929	10.05461515	10.40475918	12.13514354	8.623057093	8.517905039	8.671260666	5.899718641	7.386581188	7.926192424	7.851783586	6.701238947	8.425668824	8.243174152	8.680067971	7.54819416	10.52985941	7.594297936	6.68811354	7.32767199	8.18100778	6.954714754	11.30847735	7.29394479	7.753972046	8.322834268	8.347115056	7.120437277	7.777555954	6.52536635	6.70273905	9.057650516	7.78424261	6.763145413	4.766530979	7.009268084	6.034292295	7.282113848	7.590837948	6.663978516	8.711451924	9.087254329	7.881713046	7.120912944	8.106508684	8.091586817	9.802926813	8.347505903	7.148430244	6.874551583	6.246442655	6.929785397	7.553101372	6.072467883	8.958885603	8.133766634	7.360802434	8.134727846	8.390130536	8.988524395	9.580513627	8.842746593	6.792014805	6.551849375	7.245883593	5.356388361	10.11048933	9.984802507	6.023928781	8.776261236	4.966605921	7.817909159	5.967245535	9.666621191	8.426691659	6.918293524	8.218049541	7.831792439	11.16081041	8.550465988	6.15162692	5.173846154	4.982004666	8.339833592	7.279598826	7.026175444	8.532743152	8.243374717	8.890525791	8.602504629	5.487916935	6.957480788	7.396640093	7.895250112	7.17851243	8.92052101	9.104105226	8.121072803	8.091549922	9.346124949	7.551320332	7.679582415	6.646738341	8.748325157	7.040788495	6.209043531	7.669580914	4.946996307	8.175735575	6.941053479	6.025305799	7.693264181	8.471890139	5.913762949	6.327789299	6.730291706	6.1317345	6.063240065	12.50164895	8.553062835	9.199843485	12.21879454	11.66525068	10.99892277	8.803390456	9.804125989	8.401559909	7.785777627	8.738504781	8.237778767	7.600903986	6.122604773	7.73443192	6.693515374	7.636159972	4.842732922	5.601756558	7.238303458	5.487014932	6.966242921	8.567831383	6.886698655	6.863179764	8.530523897	6.648365966	5.393393931	8.823762114	7.436417752	7.827385737	9.364520488	6.811176431	10.33110984	7.200677978	6.644904322	6.875293428	10.10412233	7.752509454	9.406099845	7.443371838	7.778031361	7.051060323	9.022785238	7.746106966	6.288701011	6.991270956	7.149605705	8.485448359	7.370381132	6.067822672	9.592104822	9.045926133	5.392904448	8.510296766	6.029819961	8.129628418	7.513552042	5.422818771	8.37140905	7.913186892	10.49658469	7.177780945	6.075483049	6.495717938	6.016557956	7.082635377	5.929857934	6.19363414	6.813230271	5.920956362	6.789585383	8.45380969	7.578733491	8.537253237	9.464281032	6.235751709	8.722564569	7.268122217	6.048001663	8.354145341	5.978440145	8.664676568	6.261483269	3.863500468	4.900821594	4.585857143	6.148671432	5.50787221	4.550832025	6.180574876	6.557853493	5.149604436	4.943514722	5.146835667	6.80881367	7.44008087	8.92961777	7.700311822	7.471232254	4.796068766	5.813208124	6.892297007	9.494073925	7.878123412	7.764920136	5.644421034	6.490174015	7.201195281	7.61101371	8.131406193	7.049366507	5.730771217	6.991616261	7.487217907	4.279441725	4.927004582	7.089640657	8.053266119	9.49705692	7.899465793	7.28617551	8.294268794	7.693012933	8.476327399	9.057828754	9.338725216	7.353325677	9.244774987	8.775804474	9.59336942	9.154399729	6.812416028	9.200208923	5.661781241	9.16478362	8.145560845	8.685725139	9.280157531	7.905733597	11.00144044	8.373116873	7.226891257	10.02337686	11.11671849	5.577668042	6.059748754	6.836199924	7.336753318	8.49060497	5.984918601	8.418952026	8.051725304	6.954014375	7.50614453	7.626994472	8.342969721	8.486768205	7.518083505	6.742835323	6.900954768	6.779208479	6.594854731	9.794574298	8.102680113	8.302860873	8.885487595	8.258434125	6.701350561	7.013576123	8.02851701	5.657202022	7.096794707	7.514100075	6.097769859	8.159739139	7.53935888	6.258850785	7.564787481	8.63124783	7.08265806	8.070842429	8.503586571	5.970352866	10.05221377	6.727278908	7.89145915	5.03506164	7.500492676	6.825169095	9.336745505	7.524152445	6.70742494	7.263601271	5.956801131	5.666261714	6.897146764	10.23959474	7.5010774	5.927658387	4.898819741	8.347094627	8.357769109	6.014838818	11.84922632	8.128989537	9.825877126	6.383374534	5.592971298	7.2542082	7.799032271	7.362329556	7.741923981	7.517637393	9.528301248	6.612961097	7.282057096	6.612445991	6.267796888	8.273528859	7.081969864	6.815791333	7.77293579	7.983594531	6.937979481	7.400884396	6.57294631	11.15041218	10.26738794	7.824653809	10.89069677	9.011171872	10.17626231	4.733567806	9.879521055	9.084767946	8.652444421	11.19715026	10.11336624	11.10639774	10.1187945	8.580723889	10.32488638	7.359786439	10.22940499	11.05515894	9.186010288	9.288667592	7.500586058	8.936069731	10.24055365	9.999267881	9.973541613	10.55228937	9.211841322	9.392367962	8.619309736	10.60404995	9.738910232	9.093294569	9.549907895	7.979838054	6.701117567	7.309235061	6.476325763	10.34941734	10.59553636	7.85457345	11.46765738	8.922163532	8.035806098	8.33028864	10.45589421	11.1943669	9.007667693	6.528190022	6.720057688	6.240198512	8.167818643	5.321979114	7.243363085	6.401672343	6.869936674	7.807647558	6.133253056	6.806791626	6.772965825	8.008069381	8.082712137	7.941062967	6.615939931	9.347519745	7.800006382	8.324879653	7.057886338	8.10921647	5.092263729	7.447940565	6.602145544	7.930751588	7.497659124	10.49568967	7.014447084	8.186212695	8.821187141	5.169473836	6.754884065	8.96796271	7.584584763	9.264213079	5.891565476	7.881051569	6.492326595	7.943052874	8.71622526	12.32049674	5.62301778	5.342512301	9.392947187	7.905967084	6.183547636	8.438643795	5.575599857	7.780917878	6.085292552	3.957593492	6.819966557	8.92289548	6.164547291	4.465035912	7.644849429	7.505799497	9.284293932	6.408472592	12.16874158	6.768728889	7.124361446	8.352011368	6.353105503	9.802770503	11.04471387	7.799658273	7.570706346	6.608005409	10.26955026	6.248015596	9.612149282	7.506403604	6.984811102	7.790672531	7.404107175	5.586262302	6.778292667	7.52393844	7.113860664	5.436274745	6.756732979	5.046786718	7.426458199	8.610645801	6.149461066	6.327811442	8.813066484	6.908347301	6.721843495	7.945677891	6.756448804	6.639380691	8.146357224	5.672420107	6.435742421	9.146497135	7.144698855	4.614433137	7.980025353	6.947256227	8.044120685	8.029843797	7.040078745	9.283521786	8.837877696	5.956520287	5.979008291	7.097857666	8.321067794	4.5480945	8.097105289	6.70892798	9.794478662	10.66795335	10.24877027	10.65775009	11.3198224	4.885650131	8.163788153	5.196545733	9.82335351	9.928149436	8.770881072	7.281003136	6.328546533	6.203145549	8.417843422	6.007266585	7.791107644	9.22678216	7.424214845	7.718240115	5.839225362	7.319679303	7.492958896	7.344934851	8.16753235	7.190092151	5.687522499	7.832971656	4.040524084	4.537721384	9.530960373	7.678910935	5.591342163	7.320889751	7.106303531	7.900563806	9.079835405	4.172893712	7.766436533	9.095964963	7.633707377	7.624796485	7.008301059	5.828386546	7.737550094	8.749056868	7.448073203	9.98073661	7.313353578	6.372910791	8.792873526	8.375656377	6.775465006	5.094667155	7.818492554	5.760915358	7.167742054	7.042334013	6.81036224	8.139869574	7.246016679	7.528272794	6.858788206	6.525052654	6.057701601	7.291512545	5.237795664	8.589873064	6.777404687	6.859350532	7.303679879	8.199257567	8.085854417	8.506839123	5.899357833	8.001402712	7.096525666	8.060307963	9.779782075	10.14657226	6.754258588	11.39737473	10.28277693	7.279629772	5.996563259	9.124325019	7.788585122	6.980035665	7.468778898	8.135366711	7.149623268	11.6318418	8.443582748	10.30662612	7.647419899	8.272390461	9.794100026	9.367409021	7.657129623	8.111803546	9.459170292	8.292622202	8.249174608	10.5773545	8.096376008	9.688465436	6.775667914	7.65091026	7.671585889	10.0294111	8.980993329	6.787230727	6.120873471	8.389421208	8.093293968	5.616417702	7.694595411	7.850822152	6.887367793	6.097470927	6.69268479	7.521004448	4.624013763	7.426762602	6.203348979	5.601867618	8.517241035	8.022082373	5.323447398	9.372749794	6.122902366	5.178207752	6.066160076	8.063862879	7.830465749	7.131230664	7.508157219	9.207022298	8.447440768	9.328189093	8.940266625	5.957177652	7.375600745	7.11543808	6.394527228	10.60483044	8.015017173	9.912946599	6.388356542	4.673784407	10.93135708	7.875786992	8.152249115	7.318454668	8.125623086	7.451930088	6.715630744	7.876471211	10.01567791	8.649436279	8.075141347	8.479361918	10.07863379	8.09690108	7.154624512	9.878281863	4.625689041	8.247472112	8.202019239	7.096821153	10.71722343	4.44351389	9.529412647	9.020382675	7.129077968	7.193769802	6.04075554	8.919090964	6.743275416	8.299086119	7.160539937	6.469663696	6.964724085	8.022880461	8.103786664	7.845137717	4.246545887	7.769046295	7.902613953	5.789256251	8.603920031	5.569163565	4.090786139	8.397490559	8.547956321	6.906504742	10.60089346	9.62573056	8.947416672	6.222376789	6.972430991	8.507749511	8.00439436	6.873855018	7.337362302	8.960730887	8.331879906	6.959729127	7.382129168	7.984049975	5.062232427	8.362634385	11.2622312	7.711303886	7.015309887	6.429882611	10.09954173	7.609740101	4.737247643	8.451127539	7.765882981	8.020123591	7.767418837	7.848571899	11.51564909	8.954666947	8.56972193	7.713870417	7.876649516	7.598996753	8.534562136	6.195845936	7.909344379	6.600615143	7.70176803	5.267472806	6.017977831	7.186578117	7.578429194	8.854285599	7.791660586	5.646680597	7.57562734	7.226637111	6.62349724	7.345218655	10.78910245	9.44913878	8.000811365	9.754428775	6.781898874	9.846958313	8.280623248	6.932333537	7.819712348	7.21561344	7.562631253	10.43779425	8.183939468	9.431790885	6.098648195	5.701337953	6.242044614	6.618478161	6.582469213	7.311653973	6.448052728	6.984827116	6.399550333	5.997102387	7.05432374	6.93089605	7.365262899	6.658151755	7.548354063	8.309096925	5.995116949	6.231450066	7.650994078	7.332719787	6.294441447	7.961719046	7.630481285	9.176721152	5.764470711	5.082153281	4.754947427	7.975698064	6.396445335	6.698235207	7.894829833	8.435087244	9.358278493	7.028357904	7.478851473	8.228472309	7.033626406	7.967556951	11.06012097	9.864558774	7.775429621	6.678219694	9.281622479	6.604515617	5.635886528	7.390764209	8.038376014	6.185099085	8.768015957	6.054317295	9.406901191	8.34475382	5.983544761	8.850570851	7.260031812	6.206752697	7.535254709	7.654360156	8.913138599	8.619279718	7.85764144	7.164796496	4.585134232	8.981630982	9.62180785	5.156479219	8.558878185	6.670940704	5.605944336	9.066377568	8.620336606	9.288912229	6.826213391	5.260355938	7.387019326	9.008045781	7.480545524	7.414805186	8.522797469	6.574390088	7.524878531	4.177612717	8.654252688	7.351896195	8.132022288	7.807928698	6.782957807	8.587103449	8.893073554	8.116891594	7.483060809	5.919023171	5.602073534	8.67472086	7.648249473	6.272225344	6.050156409	7.654613934	7.302285869	7.084470619	8.390967129	7.444802117	7.324880686	8.504590598	6.996464905	7.425639589	6.811673745	6.112366988	5.441375373	10.38755326	6.950702902	8.174593509	8.039510201	7.74497157	7.044479511	6.180891199	6.847854719	8.163240765	10.80143692	7.442435045	7.8409217	7.286292135	7.854999024	10.18713104	9.749545143	7.913965961	7.870586676	6.940023762	7.465957185	7.368270621	6.652447944	7.149609896	7.145985732	8.297729096	7.21459442	7.814837486	7.272102981	8.431610028	7.387561836	5.82314159	6.046901722	6.61651407	6.902185508	6.44556842	8.430556227	7.904021776	6.57363565	6.529991516	8.748098928	8.800885714	7.92269048	10.41982753	7.724410733	9.699235564	8.577024842	7.337338808	7.36918677	7.169571655	11.88321171	7.231601563	8.857930544	7.595042063	7.55812944	7.834516737	6.650461839	7.577814168	7.709453089	7.510162037	6.410434566	7.019252829	8.098976369	6.090601809	7.91290862	9.784365244	7.016383128	5.90764982	4.620510849	8.291457331	6.918635165	6.332835067	12.77899274	9.375309183	7.235386315	7.295488493	6.976791457	5.680229911	7.810044738	8.056623237	8.242095332	8.687337765	8.549845013	9.235895942	8.166705746	6.40989442	7.528856432	9.912169443	8.076694835	3.875474237	4.188782122	7.155721205	7.187441885	4.783515665	7.990245853	7.594945335	5.731939659	9.685200179	7.615705844	6.624120392	7.686971386	5.910305946	4.60546498	9.264162178	5.088040325	7.559604072	8.853954999	6.678361039	7.207349941	6.718905256	7.476773595	8.614860731	8.628071503	6.050300597	5.484848131	7.073057455	7.825024935	5.995476432	5.442144383	8.639122389	4.802562251	6.671548674	7.407368564	7.237957689	6.129602082	6.304350236	4.307419338	6.747870488	6.753567312	6.602145544	5.42725595	8.171329853	9.321529098	5.814084955	6.288902599	7.837524236	6.588153146	9.034691582	6.870838414	4.916049463	4.216547273	6.259497752	6.742917845	5.550772667	6.576189086	6.045694894	7.758499233	9.443998187	7.135639568	8.063661875	7.360726457	5.853687621	7.9799591	7.018773831	7.824107517	6.290501806	5.984995179	8.214451	6.142767122	8.649412765	7.807497409	9.979745928	6.307048317	7.08481023	7.098111812	8.174969352	8.538753742	8.575504545	6.707782334	9.237203994	6.350098734	6.555316472	8.099357378	7.663361063	8.164990909	8.331245552	7.995715653	7.037730055	8.016228531	7.163284246	9.794344992	6.812328986	6.135249176	6.77361642	7.606906946	7.656293032	7.921582174	8.560157801	8.361153719	9.074244444	6.433244789	6.316215525	5.568182814	5.720517558	5.614831494	6.978673477	7.072505828	8.381721909	7.500043686	6.972955254	9.077935515	8.036189097	8.664279794	7.844318368	8.533516631	8.30882061	8.390273614	7.51755656	7.187255712	5.954244839	6.250622741	6.055919293	7.239026305	4.82414075	8.260249243	6.544645462	8.563579078	8.569951361	5.44001897	5.455205554	6.28143028	6.95685934	7.570506836	6.243294488	9.434125176	8.895963275	9.655473657	8.05229605	8.295920246	7.872695111	6.076841348	6.843001967	10.25456091	7.654259065	5.393584629	7.027597665	7.360075565	11.04293479	8.152544285	5.094591828	7.908307088	5.996149242	9.027106595	6.660697649	7.85190927	7.835587084	8.505084185	7.658537848	6.27084801	10.23226021	8.878431263	8.774977461	10.43530431	8.188908527	6.755749707	9.4735501	10.01602631	8.272330113	4.275485988	6.98244367	7.232412008	8.223590522	8.096169645	7.731165039	7.475945066	11.21050587	9.71625567	6.961876407	5.895398729	9.719166234	8.389864052	9.608782994	6.145755651	7.414722523	6.777277315	6.180200738	6.79026112	7.349356928	7.600641325	8.53622761	5.808888814	10.12783495	5.990128644	6.496322389	4.452884614	7.426979144	6.014601474	5.584647675	6.838372312	9.649276524	8.236807364	7.962057105	6.064233823	7.557113421	5.380264432	4.488388682	11.26076744	5.876566671	7.488620477	8.577024842	7.188981848	8.048131843	6.961636306	8.155503923	8.742783055	7.418872462	10.16502247	7.455818238	7.634672557	7.386729936	6.933673705	7.369614653	8.483796746	7.525786537	7.754370468	5.245778386	7.635357123	9.420473498	7.633446531	7.957220917	7.888179973	7.662891032	5.637370692	8.197301356	8.245517883	8.895053797	10.11417186	7.921891626	7.617085958	9.033667088	9.370454509	7.451058994	6.84697741	8.896390183	7.677605647	6.695743028	6.745511078	7.053281063	8.093629766	7.684825759	7.579238598	8.335757885	7.110282018	9.805670276	8.083036954	10.00166389	4.573575998	7.724353819	6.014067325	6.96553371	7.889510615	7.310556195	9.665490092	7.968883017	6.975638837	9.445173043	6.119510876	5.707716241	5.300197578	5.900430323	4.958281509	6.759227076	5.855514362	5.144838543	7.313465719	6.355144695	4.204780507	5.779022571	6.181657501	3.652278314	7.718975415	8.411751365	7.338637893	4.976061824	5.26669618	5.912159511	7.025567701	4.057283786	6.211914323	5.699366611	7.726924826	7.291461893	7.353369942	6.076996753	6.205630085	5.190221478	6.693310752	6.183985523	5.460408987	7.513275797	6.308034387	4.965484294	8.030829755	6.984325985	6.589980272	8.361603291	4.660587305	5.157267235	4.499034303	6.100364385	4.616350883	6.205403398	6.70092611	6.672318334	6.148840081	5.576910497	8.867266761	4.024741495	7.699561881	6.915916528	4.583307426	7.221556146	4.490720418	5.204241561	7.230493649	5.387157193	4.331422296	6.466703811	6.372160929	6.197459853	5.452371978	6.154660148	5.386388646	6.71182164	4.2186878	5.652494124	8.096463614	4.432440611	7.690424406	6.695590535	6.046968713	7.072031047	6.856557305	7.739029258	6.576259166	8.60537971	5.021890422	5.575873014	6.128012911	7.395219346	5.091235342	6.537179651	4.261022246	6.87667832	5.952008085	6.403184106	5.11870695	3.916568157	6.316422712	3.87876299	5.623820055	7.186726318	6.364374198	4.578839852	4.144428822	4.776082658	6.981057905	6.735727119	5.996515386	7.847740364	5.064311006	4.091073868	6.085322632	5.906534776	7.277879574	5.08314924	7.176811469	3.785383216	7.199090703	6.916988465	5.435924683	7.217765173	5.766353132	7.394387172	5.432566892	6.187408156	7.694735164	4.662743445	6.574780824	7.313086812	6.607701305	7.431789682	5.101457431	7.831730352	6.537227384	6.495229465	5.775713909	4.582208418	5.954915015	6.297115968	5.346351141	5.059898978	8.332649925	6.42322407	5.134390468	6.533807092	4.534029844	5.180563001	5.409205906	4.10649929	6.538025924	6.135978903	7.233543145	6.04783306	6.024310032	6.076876475	3.718899334	5.860907973	3.888834425	6.851641566	6.704664716	7.241395845	5.74482242	6.571164737	6.825249377	4.891004927	5.819013536	5.595840494	4.384075063	5.579175089	6.140838596	7.472341016	6.407451892	5.88949848	7.107618722	6.358276362	6.30229135	7.393479915	6.29934562	6.518519018	7.900074989	3.863918847	5.113204808	6.404705991	11.80745821	6.662367786	4.214661337	4.346618635	6.739095343	6.863958989	3.92496168	4.634066261	6.235594215	7.126584967	5.424255123	5.614549467	6.840762881	5.557140484	4.636199288	6.840929346	6.044354334	6.582427515	5.486711802	6.680682228	6.217573445	6.8001682	7.417194489	7.231113684	5.254047171	7.279632622	5.397220917	5.917333968	4.619283723	6.034795384	6.852505032	4.80978601	6.285698164	6.071365626	5.854924017	6.306025716	5.036577826	5.303941337	6.280751132	4.832081521	4.490055894	5.924675959	5.611190161	4.586852385	4.253875049	6.636475719	5.385872473	8.494089684	7.621961103	5.234233393	5.135780031	5.68368354	6.313983338	7.083843999	5.695154154	5.034570824	4.513455381	6.340141044	7.030195532	4.844737794	5.939140987	6.325863369	7.500563874	5.242449451	7.241563534	4.765843332	5.109217471	5.83981065	7.01108268	4.831447762	6.953171768	5.008841026	4.587801991	8.351932498	4.361346302	5.072854468	5.844978995	5.04360735	6.236708724	5.963953006	5.735774268	4.523596885	7.922618824	6.385727865	6.752988763	6.981057905	6.314503582	3.896927995	5.372434888	4.534115384	6.973213425	6.748596073	6.136080757	5.735247982	3.927620747	4.943514722	6.306981502	6.75258722	8.085374265	5.018147933	4.197691946	4.724450303	5.386794401	5.395398925	5.608829226	7.344069122	4.573665561	6.181162333	7.459785902	5.727524528	7.936382142	5.701325809	7.041482399	6.498170893	6.878117604	5.90402235	7.762332026	5.223013688	7.396633532	4.404217461	7.705151902	8.137369216	4.116859673	5.402810674	5.63782827	6.217298746	5.94188381	5.144128863	4.459876056	6.854391544	9.215463552	6.243867964	4.756057957	6.122479167	8.220544608	5.076439118	7.21254306	6.014698901	3.934725463	6.554967058	6.98940826	4.098126783	6.57450496	4.824370214	5.234345639	6.238195644	4.10866279	4.648754488	7.950297807	5.261261823	4.158719125	5.047317651	6.189573629	6.168791266	5.935383825	7.551957201	5.332548525	5.535357611	5.836176739	4.80051981	6.220496001	5.974146298	7.865090244	6.775933784	6.551505751	5.194329398	6.574762815	6.503191905	7.062698771	5.313849785	7.62813144	6.57665637	5.383637658	4.826330477	7.246016679	5.040606865	7.913839395	4.82474505	5.884003314	5.851806455	6.442955204	6.65352756	6.677033632	7.335492859	4.463939273	6.3156782	4.483123544	6.999458218	7.159183558	5.524164066	5.93831614	8.137586917	8.500622628	5.586525939	6.86263453	5.667370755	5.123311343	7.490446907	5.628840677	6.596851456	6.509431011	7.246775398	5.696247611	5.914494276	6.133041642	5.750961659	5.142589307	6.671783219	7.040041029	7.274046011	8.114844931	7.443371838	6.971098711	7.662250506	4.954849811	7.623190789	6.895450709	6.320777134	6.082083815	7.930778526	6.09005967	5.739938911	7.154367327	6.993981043	7.478030483	5.319906273	7.393133331	5.304261635	5.98356464	5.867378178	6.980710853	4.54846623	7.583589352	4.396399619	7.610838965	6.655316632	7.026921804	4.875998814	6.098386528	7.66675892	6.760048613	5.356241788	6.024738013	5.604100738	6.290000614	7.260298722	6.719959352	7.284137975	5.452279581	4.702737427	7.179478249	6.856374798	5.3498759	8.128508687	4.088427903	3.984696038	5.683245916	7.736565729	5.219386268	7.014852076	4.17966108	7.678407549	6.509982143	4.924354973	8.405471116	6.074489482	3.794949114	5.319794545	5.63782827	6.627539512	4.984172721	7.467194648	7.486939449	5.893844183	5.024977725	5.929775437	6.871142447	5.751424901	7.020204768	5.63899825	5.049679429	4.886749519	7.946907708	4.076362649	5.801792317	6.460500143	4.305073177	5.410510222	6.818018104	6.972703507	6.601276161	5.421114557	4.056885614	4.589007429	5.738142926	7.089931404	6.862307286	7.394743746	7.957614667	6.766029213	5.441040208	5.245054759	6.611436239	5.544536415	8.7851856	5.18591066	5.852849954	7.844938478	6.971673831	4.501552708	6.289411398	7.461208301	4.917501647	6.176535134	8.139131149	9.10942545	7.904950951	6.301071745	4.530221314	7.36475497	8.565422488	4.033892728	8.826343793	5.738142926	5.629084778	4.992272601	7.16312945	6.575462397	8.547011501	5.474610684	6.212171675	7.165078351	5.264889608	5.795267129	5.729087138	5.853921021	4.5486962	3.967392918	6.03792562	4.479663718	5.707961296	7.044092766	4.14382576	4.273257986	7.778668228	7.059363845	7.397946719	7.335753709	7.590741225	5.316045464	6.769192019	7.117575083	6.182365583	7.892431795	5.688324267	7.14395139	7.294113549	5.378683044	5.703435735	6.623728317	5.277122975	7.7005129	5.171402532	6.917178036	5.066607204	6.071324025	7.119163961	6.677033632	4.687911163	6.860864205	7.178750815	8.524456535	5.718595557	6.113843368	7.658064371	4.322933444	6.567929028	6.581737768	6.695904644	6.157519751	6.589595909	6.204496218	7.393789245	4.212773783	5.882525433	6.403355581	5.893833998	6.704681741	6.034374438	5.038914499	5.459097335	6.100962182	5.455606739	7.120008773	4.450709029	4.120411749	5.58042738	6.474010772	5.603485724	5.850747943	6.069179931	7.66746304	5.774487592	6.375285994	6.033181488	4.555277921	5.14481898	6.174082145	5.961725587	6.434841817	5.885520543	5.913744508	4.99349717	4.722173207	6.25647913	5.078471789	6.255850136	8.359386837	5.582435826	5.37650224	5.31084967	8.070310605	7.034279059	4.67929152	6.225563664	6.43825157	5.351272488	6.309989431	4.129854847	5.392631756	5.256149445	5.768034764	5.708819233	7.186485015	6.325027718	5.821034644	6.209197828	7.080747395	7.015367622	4.073730262	5.875453394	5.933875427	5.182534328	3.982056513	5.956891441	7.042880193	7.719592612	6.12914205	3.888503603	4.548712948	9.125873838	6.889238514	8.927962476	7.010898861	7.255746699	6.128000798	5.218596219	7.76053188	6.409577614	6.181053919	6.407737646	5.658022706	7.8094382	6.579191576	6.569031072	7.201195281	7.733582609	5.684561604	6.250443807	6.278990234	6.467346459	5.736501598	6.989010916	6.446291314	5.543418363	4.160174453	6.127409999	8.5722086	3.784096737	5.064898574	7.546548705	4.129786817	5.340394072	4.744154833	7.732914003	5.750502965	6.193421942	4.731802813	7.062601699	6.064216335	7.737029856	6.239668254	7.27898743	6.903150457	6.97398151	6.849363882	6.484955192	7.636715711	7.601423632	9.14765431	6.501664374	5.895431721	5.982712213	6.756395205	7.368559858	6.998393996	6.08551683	4.57146278	6.894955319	6.094309194	8.93324163	6.361062368	5.392631756	4.756280854	7.680610938	12.37519843	5.608728013	4.646226252	12.23668352	3.993752684	5.954126063	6.630144147	5.551846464	9.333133086	5.266918616	6.875467378	6.974723064	6.436069183	5.533575827	6.970997712	4.515937975	5.346819325	6.25704128	6.77143449	4.505060056	6.522969402	5.775407537	11.70999035	7.303013449	6.00220382	7.90245039	4.011740283	3.842537372	6.788344074	7.556830679	7.133709126	6.959255009	6.059872133	6.070129036	4.738145707	6.24196768	9.492370236	6.857553177	7.206532939	5.256690602	4.263803783	7.935464483	7.449526705	6.508704158	9.306721063	7.325265856	7.449526705	5.430919689	3.772053043	5.706451061	7.118063955	7.179590562	5.738142926	5.996515386	6.438702285	6.786104455	5.999438926	7.700413157	4.724599838	6.135474287	4.687983008	4.812873818	7.140074289	6.332974422	8.213933034	7.414684293	6.039203198	4.116859673	7.219413408	5.224807241	7.437013112	5.939167669	13.76405231	7.18421385	5.195985403	7.038724714	6.570094034	6.749401849	8.436711393	5.46215738	7.38543292	7.146766459	6.980135864	5.108099078	4.285024539	5.113872891	5.715159398	5.634613686	7.273920647	4.838885915	7.316034224	7.422232217	8.642773629	9.31407645	10.69954396	8.286261171	5.608981495	6.083130123	8.164761659	7.837918862	8.121599179	6.143608817	8.119167452	3.876215308	6.856824264	9.418803016	7.309045739	7.613224351	6.173242527	7.698550514	6.800723982	10.2105066	13.22910735	8.253445984	12.90497674	13.36636413	8.394536392	11.29861228	10.7871249	10.37890451	13.50249767	12.74032601	9.887767593	13.96488596	7.71747181	6.334051497	13.16981518	9.867492744	13.37941469	7.736721765	13.31538414	13.3547756	13.46728362	10.08932715	13.75886114	7.154085225	13.4050031	5.007193522	13.27871477	9.305822568	12.44787778	5.311736099	11.72108156	13.33397942	9.469025992	10.32557867	13.72137662	5.775506897	7.720157568	14.11425258	13.13554666	11.20456924	8.711866436	10.79292864	13.15710386	13.60031979	13.68955309	10.42413646	6.218599367	10.6873174	12.45608047	7.73154121	7.694328178	9.751976252	6.119040659	8.891220904	8.865735795	6.870947406	7.893866399	8.211269222	8.057335953	5.822308501	5.522873161	12.20122508	10.36566883	7.268807012	7.370847127	13.56382958	7.846137459	9.615706425	9.624390334	11.88538262	6.774125271	13.42338083	14.01960819	11.27484881	8.552646616	10.78257819	11.10804186	10.9177506	12.73747371	9.604093394	8.674664742	8.730209195	9.509857333	9.885334339	13.43951167	13.68584646	12.85203076	13.46688514	11.5407217	7.564828667	7.655921206	7.551957201	10.08209394	6.858153633	6.386279076	6.039078894	8.080245382	7.474731093	7.803894617	6.798209361	13.3869705	5.791550288	10.67543141	5.754144495	8.261981442	8.345435231	7.904163289	7.185509308	8.419782898	7.411514449	6.185708586	10.40321176	7.5564383	8.536826873	6.176297761	8.979348929	8.534498188	8.121306552	7.236692937	6.732317243	9.40356523	10.66890018	8.669315967	9.810357869	7.821669189	7.185640885	6.734724202	7.71308264	8.172357546	7.252627448	7.96476498	9.564929702	7.837352347	7.499804104	6.553086418	8.501980181	9.77367052	4.228726225	6.340821362	8.897110925	6.119568831	8.948524407	8.316304124	7.834155083	7.232279496	8.146181539	10.55739275	7.855139651	8.126683033	4.075516724	7.451471266	5.936585693	7.08829685	4.066657746	6.420603512	6.245069568	9.377673328	6.671660134	9.576844451	6.731675394	4.964870537	7.702303239	7.79607237	9.983380771	7.071808905	7.876851715	8.025908883	9.142063014	6.918193861	4.496246266	5.704588681	7.976177362	9.506302138	10.08567914	7.531985395	7.398081068	6.420091528	5.047098673	4.829204978	6.381950283	8.028006124	7.799003199	5.981711688	7.595594397	5.232102693	6.854968538	7.429831937	7.067125779	5.490148343	6.409541942	6.068553249	7.105375661	7.023816	9.986363594	6.813667981	7.313841927	9.545310876	8.577256693	7.720957121	7.588339226	8.51772964	8.866473652	8.497692396	4.963868842	5.497617592	5.208647824	7.915546112	7.324905113	5.51288416	8.737574092	8.712426249	5.432715573	5.635415244	4.654145113	8.051742066	9.939671711	11.65916742	5.948110918	8.430803901	9.95018699	11.53777108	7.948322233	6.276866104	10.31921651	7.591359506	10.32541304	7.550455832	7.517513595	6.710347035	7.801724561	5.283586932	6.677033632	13.02620877	7.891105201	6.198231764	7.475085782	7.398606374	7.425319763	8.317723249	5.818056777	5.573329799	8.669460217	8.04501396	10.22557759	6.014030848	6.512484469	8.531821328	7.17438648	8.304232968	6.282505087	5.821742499	5.032947948	7.943231178	5.740394309	7.354298476	7.517662959	7.409480636	7.10454851	5.832352859	8.825531321	6.998093878	7.45861043	5.718012255	6.540832084	8.360324977	8.373553961	6.488685217	7.643597216	7.521631023	7.895312918	8.26437087	6.156386558	9.271153415	9.658060285	7.237707388	8.209478418	7.099950809	9.063683639	9.669067737	8.391897724	10.76139985	6.216563319	7.092083019	8.767957558	9.074073587	7.737631554	7.426653146	8.05043375	8.366771023	7.761236036	7.10597137	12.08224198	9.321918201	6.13621668	7.144924674	6.463900606	7.130622554	7.875192647	6.836343934	7.17401053	6.753919943	6.737621918	6.951464689	8.058538865	6.501025716	7.203868446	8.341333657	6.380728637	8.451701723	6.393848692	9.148212812	6.459271721	8.669919519	8.460714037	9.341508132	9.957336503	7.027567999	7.775332086	6.328449577	8.99378769	6.408418903	9.084767946	6.806608299	6.306119953	6.555510897	7.236051652	9.490165866	7.343085712	5.776539663	6.887903999	6.646969407	7.771983762	6.881434352	8.954692426	9.459786435	7.16702022	5.315570957	7.781003648	8.191739698	6.519760697	4.28350645	6.632040196	6.510965393	5.242622441	5.913792809	5.980553562	4.487002851	6.743229143	7.684470506	6.132864181	7.388007129	6.3967988	8.069808953	6.753721015	8.120520188	8.394837858	8.820002102	5.441950945	7.552412562	4.425839327	4.882019915	7.474303424	5.090538181	6.999366494	6.079440329	6.381814709	6.491800089	5.324570955	8.285584197	4.631681056	6.666242626	4.368219031	9.05918525	6.301672704	6.131887262	5.357476012	8.449872801	8.628991624	9.829307871	6.437805975	11.8652875	6.743711383	6.84920671	5.572175881	8.151621945	9.501685525	7.741455571	6.927996798	5.713831407	7.065750156	6.518807039	5.409913221	7.707292934	7.628163668	6.450454513	9.707651365	7.14502193	7.666783547	10.17322275	8.153051211	7.317147819	10.95224567	11.83215845	6.950007254	7.256155407	6.626280981	8.507823029	9.211793389	8.9365793	9.970671813	9.461269838	8.936764049	8.690383377	8.071874414	8.896119574	8.851883926	5.691085998	7.455642379	7.300133399	9.796544846	8.512832381	6.452640558	5.603888325	7.396039387	8.164294749	11.13563002	8.336203456	11.32076247	7.596187454	6.781953698	6.942366201	6.367906711	6.138686401	7.232697326	10.68448653	6.718348593	6.945152389	6.630219309	10.70250314	7.205716138	8.897614272	10.13739215	8.416690263	7.216302053	9.927466709	5.82318951	9.038390599	6.096710689	10.55238771	7.35750439	10.35186316	6.925098805	9.098192922	11.49161422	9.152060229	8.405502942	9.178589528	7.577712722	8.552162543	8.808277382	8.603297989	5.714068698	8.563473708	6.217411367	11.71660033	10.69311382	7.441063318	10.04339267	7.0659732	7.349682162	7.730626156	9.884989195	5.462918657	6.505545982	9.1179482	4.606574949	4.177303747	7.404244783	8.335781906	7.456744715	9.590134006	8.444300546	7.935775611	7.674244251	7.80966569	8.257351774	9.091121185	6.401375456	7.348465084	7.712222123	6.697451032	7.04072704	4.814626268	5.085799749	7.613871353	7.271551454	8.099672397	7.090691248	7.142895372	7.436976304	6.208292386	5.975705654	11.58637741	8.693545166	10.5757384	7.763810525	8.303785868	6.585037448	5.263161085	6.728641009	9.05626598	7.963074454	7.572950629	9.468520213	7.525449796	6.790773336	7.405328179	6.864773798	7.80110781	5.729413472	4.473334198	8.526296051	8.216638245	11.95565219	5.712657452	10.59578573	6.755290216	7.2232563	10.35764822	7.19031785	10.74347726	10.83827447	11.12655354	5.812030113	10.38523905	7.699944739	5.970838357	5.471668657	7.822647935	7.497839034	7.048839918	6.763104432	6.589284102	8.083425687	9.700534014	6.180013461	4.532366566	6.466308433	5.460382267	6.251994299	5.557068323	5.463983799	6.984667786	7.044982033	7.006353787	8.355613347	7.205152258	7.313501744	5.646016851	5.673917955	7.397378598	7.308162052	8.871461465	7.262739198	7.928539975	9.34406383	6.598716548	5.784368013	8.273472878	8.663187837	8.775661013	6.022626282	7.336045643	4.802003411	9.575767022	7.918436215	5.802139115	7.489226572	10.71128698	6.71584962	7.261305611	10.00807102	8.231290643	8.122151995	7.376139465	8.16873456	7.72523642	8.515211171	8.209485192	6.6759814	8.157943955	6.008949774	7.213581166	8.547764305	7.583911315	6.516520656	8.45892539	7.188117783	8.931047949	8.030944499	8.351338383	10.04588586	8.631603662	8.536973092	9.568251479	10.98750644	8.808860573	7.442806082	7.843070993	6.742378235	9.660201556	8.755562705	8.580453358	5.798648312	6.710036952	6.225066693	7.140994126	6.972878979	8.438138703	9.292608947	8.529104469	6.135064421	5.8832791	4.405709272	7.437591002	7.504059674	6.1987452	6.279540562	7.28759412	7.908753544	7.768970442	6.242582064	6.486391125	7.650887637	6.640341519	7.198397948	5.467018083	5.769717869	6.937766164	9.325730225	7.506281845	8.148737536	5.427257993	8.927619751	7.78583692	6.21415325	7.493213989	8.170791501	8.913085487	8.338641931	8.028539446	7.169497668	7.497295001	8.141121798	8.799023796	6.166853756	7.361636076	8.24632103	8.523775715	6.85232088	5.862010713	7.543929498	7.018832645	6.621164755	8.277286207	5.914877587	6.348074654	7.319933758	10.86836873	10.28016645	11.22424338	7.83968774	6.840183688	8.211201207	8.687731798	8.278245569	7.583979145	9.255557972	8.654612167	8.973687021	3.898634228	5.726066622	4.626128244	6.287241644	10.56156446	7.967877636	9.52708999	7.273067954	7.303309277	7.811748973	8.227047723	6.969094312	7.883544891	4.826330477	7.373849222	5.119279204	8.440757726	6.535311933	6.886750501	5.957219261	6.656852729	8.076015148	8.026282468	8.099051016	9.481069231	7.076679463	6.345544672	4.760468605	7.36804115	5.560714293	7.497032175	7.539727466	7.093933426	10.76176756	6.825285746	5.009590828	4.314388777	6.335720233	9.924488145	5.404607264	7.482619628	5.457746861	7.260242141	8.41462386	6.399638996	9.107493733	9.664072544	7.215095994	5.951595535	7.497739526	8.109161982	9.05319739	8.532717431	8.425721073	8.661182771	6.980761183	8.267406894	6.391507662	7.622077728	9.171621936	4.345686684	7.82765054	9.702654419	8.381215941	7.596965203	7.457766717	6.418295955	6.966268111	6.433947451	6.438950804	7.21686139	6.90342978	7.205227717	5.993612461	6.996464905	5.902379173	9.659831919	7.817692077	7.129870498	7.198527854	7.440905565	9.306349474	4.965431401	6.724167033	9.183995868	7.178771333	6.967333663	7.365262899	7.29075609	8.73880334	7.516671969	7.356487063	6.917493215	5.390708319	7.268241858	7.385537699	8.860983468	7.073654376	8.296483059	5.814630133	6.910194261	8.115927452	8.408077483	7.520347048	8.66790278	6.197718668	6.578622495	6.705648273	6.252106126	4.938635686	6.653191849	6.034824441	5.625019514	8.963328999	7.814337653	7.358809247	8.814185893	7.431577354	4.516481858	6.985236829	8.191324771	7.689027493	10.64909713	7.79155798	8.265737987	7.518772894	4.972760772	7.117087075	6.589128428	8.83262877	7.850299737	7.220951593	6.886495665	10.19037596	6.822279635	6.683463678	8.111227444	3.816726531	6.343271578	6.634823447	8.495846907	6.040715831	11.61516574	6.413260049	7.176295701	7.954884392	7.522900305	9.898969745	8.739069073	6.323912579	3.890229254	6.271233105	7.100772082	7.60839572	7.421462536	4.452613178	6.296224114	6.947165891	7.422972148	7.799428062	7.715278206	5.793070185	6.025507352	7.655367458	8.593798395	7.538623814	7.291124787	7.560825054	6.755648548	6.864149276	7.223002976	6.991019797	4.903817587	6.167793669	6.156949075	6.193796332	9.410469346	5.030455349	7.627369336	3.846336093	8.358901818	7.057933894	6.372404826	6.336815554	9.490754976	5.407496662	7.995792077	6.464864124	6.830940809	5.805596103	6.42642404	8.067262146	9.612544535	5.453141861	7.184347031	7.288627396	7.483147695	6.535044348	6.854351765	7.393466482	7.017441383	7.61326672	7.654985123	5.975335153	6.616831042	9.027672367	7.976776735	6.753482742	8.488502582	5.466029352	6.190548547	6.697997948	7.722083132	6.228088622	7.191803588	6.625980774	7.013656573	7.256686751	6.362413948	7.820655366	6.701975594	7.34656173	6.789476999	7.169432234	8.702910252	6.032285466	9.120005731	7.355376128	8.52596542	8.525664582	7.779263766	8.019629224	7.722097023	6.949723713	8.371627914	6.475968295	8.233306054	5.363623531	8.836193917	3.95999917	4.772065354	8.18639224	7.540352981	8.596658236	7.956656409	9.177934802	5.993418566	7.885464579	7.141490081	10.27480735	6.411278545	3.847926943	9.006892205	9.518361504	6.666449934	7.943664089	7.887156263	6.781875887	9.777648746	10.06009824	7.190187336	7.308621627	8.905581052	6.66987669	5.725197849	9.287935011	8.172609143	5.607072402	9.866881837	6.745839405	6.717880591	12.92117971	6.879679736	6.906338868	4.921275657	12.73249777	6.604794346	7.085076441	8.622624857	8.596403343	6.696270327	4.775621915	4.473687598	7.247586642	4.602831722	6.213196915	7.156295765	7.702517741	9.510610698	8.448079189	8.566148801	8.053588721	5.264264762	6.968200222	6.133540381	7.517112247	8.003423478	7.13760075	9.383094224	7.20405918	7.825706552	9.207310099	10.10575694	6.160880598	6.685854494	6.366066355	4.592589073	7.58627688	5.742772846	7.247416	7.249724951	7.197718656	7.128112975	7.219663884	7.850769916	5.075958442	7.624404849	8.543402182	6.48357899	8.625264076	8.025520155	8.755786087	5.820920553	8.661758701	7.936294115	7.918288627	5.376099562	8.233674491	6.736157833	6.19278731	7.83825807	11.06182611	8.464659504	10.61106783	9.111349106	8.961193914	9.898906737	9.142901056	7.736266063	8.374768111	8.141621973	8.695861445	7.935047766	7.783434884	8.602758335	7.924266531	8.390637067	8.10988992	4.505769267	6.072062996	6.704806696	8.531442757	7.045919782	6.545141426	5.71138029	7.578838419	6.7998998	7.870464515	6.947613967	9.926809428	7.948031201	8.663298104	7.247171133	5.648238468	11.07024169	6.404048353	4.50171927	8.735217472	7.597333899	7.704574206	6.963532982	8.380988765	8.60273105	9.917191934	4.263064465	8.001969945	7.4047052	8.294301578	7.871223493	10.09184276	8.145920436	8.991024437	8.766229241	7.427081816	8.055099772	6.035470487	8.378260232	9.807614984	8.14444541	7.067506477	8.871578529	8.526757739	7.115180502	7.426607935	9.111441357	8.836676507	10.8208747	10.22867781	6.134190767	6.664594495	6.194621298	7.648337549	8.172680134	7.456280704	6.555080026	7.67734723	6.557580365	6.206039886	7.635862013	7.384398243	3.982056513	7.359126924	8.239046563	7.847560879	6.900649367	5.964079006	5.947582473	6.916756881	6.831491039	6.05348281	9.638107162	6.38097022	7.652996838	7.389785291	8.695755159	7.864549734	8.467278258	6.98933861	7.180982931	4.305192	7.77125376	8.655359074	6.572825535	8.320290524	9.073242213	6.161084903	6.929479248	6.880063124	5.255452133	5.714621216	6.756305705	6.582033268	5.681034242	5.47898754	6.254878021	8.140448154	7.107587374	7.121020923	5.560667614	6.40470497	6.807815115	5.256352629	6.941674372	7.064060324	6.912366009	8.857262987	6.40290702	7.71552171	6.790166804	7.264626758	7.157624873	4.558624648	5.957566917	6.779801047	6.453629058	6.272237241	8.833140436	8.024759211	7.603947222	8.68061094	8.036795192	7.416505321	5.904401096	5.04916903	8.22993565	7.984249981	8.016663261	7.317851517	6.533214885	6.580852976	9.373457991	6.130606641	6.879980895	10.01763567	7.078964359	7.247068044	7.715430052	6.881086376	5.49275911	5.554997583	5.669999329	5.814597834	5.742078872	8.413483147	7.956507455	7.411694495	7.603123462	8.0383153	4.374045121	5.267331157	6.121516511	6.307960046	5.875829718	5.158797507	7.461408805	5.935501298	7.0700274	10.69215868	6.663036	6.328553262	4.56340187	6.925763432	5.494121089	6.496236768	6.062314674	5.042810791	5.096538271	6.110064827	9.78578227	6.982009815	7.643235643	9.687593471	7.010413208	9.99351265	9.454411399	8.204569937	7.182388847	7.902004288	7.389597599	7.375868847	8.987288762	5.279244278	7.85250628	7.615581856	5.997790964	8.582180315	5.574857052	6.989832208	7.394557881	9.401817991	10.68550877	10.18671627	8.513050039	6.438961881	7.696339764	8.247796528	8.835066846	9.067664615	8.261159604	8.40118898	9.31494841	7.339550116	8.397324428	9.482111808	6.990889995	8.639814671	7.391783132	5.514407714	8.965891373	8.017815818	8.672507713	7.28383705	6.674620924	7.925843184	6.892792772	5.495501458	9.882667385	7.636247191	6.445367511	8.014603568	8.18902926	8.393361422	7.183309718	4.176812838	8.334343056	7.107855606	7.637836938	5.498606202	8.75085204	7.807827483	6.71182164	6.204889362	8.073694537	7.757779831	6.824692336	8.982883528	10.83737261	4.275975452	8.70303671	5.210661623	6.155138047	9.460001019	5.409586328	9.99351265	8.701742032	8.552491864	6.961805669	7.078416302	7.696154511	8.295651666	6.760896025	5.766514724	5.464839868	9.843574515	7.30605842	7.138133006	7.572597532	7.387109604	6.792757371	8.461497649	7.983246817	6.576529263	8.413071192	5.959305737	6.690744399	6.805249819	10.40042953	7.852866393	6.82098756	6.476843142	7.71411346	7.534674332	7.926269478	7.490819831	6.876037625	7.738652289	9.520819586	7.449690826	8.062857141	7.73500107	7.873571098	4.98092426	6.859081978	8.292909974	6.019227995	7.892087962	5.821742499	7.195401011	6.601603794	7.227156649	8.297380578	8.318705092	9.71740001	7.343500004	6.301455008	7.738066494	7.198021755	10.5280777	7.125388601	6.964190532	9.241566942	6.776552405	8.912862606	8.966906096	9.975432744	5.391623468	4.814308001	7.329941722	6.497651073	6.702644136	5.198125849	7.91824767	7.290846541	7.164428115	6.432698905	5.855902145	4.763156164	5.115520739	7.837040452	5.429149026	6.479549402	8.655794906	7.18514201	6.69681742	5.954078682	7.484737835	9.608111481	9.29591566	8.938974382	8.989010159	7.351166137	7.808763024	9.350822443	8.297514501	11.13183264	7.432146727	10.10364205	9.342195726	11.91174219	10.98679976	8.464576731	10.44200043	11.37524987	4.139109394	6.70251658	7.002757757	7.152764304	4.87968944	5.168842056	4.029179866	8.625364807	9.967218	8.039778793	8.437482862	8.992833495	9.025954775	8.133644307	7.73243803	7.662617829	7.645482789	9.639741929	7.590116034	7.530473415	7.330292871	7.504514177	7.884264878	7.735463946	6.111980459	6.847077965	8.612594203	6.601965698	4.733747173	10.63640681	8.709122859	4.202541451	6.88014351	7.870254024	9.524000468	8.626652679	10.40438892	9.86633223	8.32351846	8.643713907	6.396519033	7.810958719	5.863738476	6.291644436	6.900361008	5.796377061	6.728925866	7.405829085	8.300849219	7.450756409	8.008634568	12.18915908	6.51067165	9.587891903	6.240771921	6.718647044	6.532024112	9.744480789	8.108924161	6.783124535	8.159108022	5.870963622	6.902744298	4.827089476	7.712145093	8.540023475	9.090797123	9.300393729	6.976472785	7.015202654	5.245547959	7.991225634	8.963185353	9.519363455	6.172060574	7.925871117	5.347543131	7.050451795	7.829529086	5.303405442	7.453678789	5.430816596	4.365741364	6.159069704	3.791826139	6.261646411	4.486116127	5.486775754	4.617145508	8.069166508	5.915091716	6.120563647	5.620769393	6.053400792	10.84427302	5.99030668	8.520124841	7.216889086	8.076819962	6.012028623	6.746054092	8.345742156	5.704656808	7.273648523	8.36223834	7.026116557	5.693057367	5.549328722	7.583528183	6.106939415	6.73131592	7.288401315	5.981490206	6.022712281	8.854383647	7.713298485	6.360870079	6.207161256	7.641575696	8.20555154	7.66347138	5.739905278	9.394985379	7.064350582	7.68765571	5.845911651	4.744128178	5.779907502	10.89077424	10.91141407	7.467143988	4.321497787	7.236252317	7.03996597	7.586415207	6.38867731	6.706304006	6.581260498	8.673020279	9.190420859	8.114325237	3.892427137	8.248867534	6.308449943	8.667156473	6.263158784	6.954341471	5.864991956	6.352339486	8.828305377	6.998930592	6.604647256	6.908658961	5.134527951	5.387934226	6.286509678	6.782078664	6.139748177	5.744560359	7.023383315	8.233611564	4.871511412	7.080785292	7.708066849	5.662860515	7.115900961	7.09006204	6.872506624	7.611313121	12.10859018	9.202670978	9.37123352	8.901637545	8.017711511	5.203421331	6.950901504	6.607437799	7.985754591	6.529115848	6.723456602	6.844032509	8.115690702	6.893225251	7.500862596	7.865748351	6.486593795	5.736769932	9.407669909	5.324895245	6.824337814	7.362655544	6.777839273	6.180611915	6.992317573	4.101858298	6.974342042	6.919867059	9.181751647	5.882005364	6.804514386	10.17917544	12.25812312	5.296195663	7.248954409	13.57350954	7.671705767	6.152091658	5.642267283	8.605594525	12.07625675	6.697895971	7.005849347	7.088769875	6.1384212	8.48079448	9.720013127	7.42416189	4.061051343	6.957077376	6.264010198	7.884418757	4.302622607	6.852108427	8.449154984	8.743438224	6.900485887	6.852832703	8.923861297	7.44352621	7.11159805	7.948386018	9.363067158	6.854070053	7.137789644	7.423976197	7.396144653	6.728195059	7.427637071	6.135957612	8.308761562	5.964976427	7.600464991	6.633775841	9.077936181	7.322209124	8.337940968	9.281600376	6.601431898	8.929632085	6.961741203	9.143899705	8.018393005	7.145128308	7.767111701	8.26033986	8.839672462	7.47939241	5.351038467	7.962656814	7.456202979	7.181735189	7.254962797	7.05346398	7.407042536	8.831899069	8.662917288	6.723628596	10.24146462	4.684656583	7.580170128	5.914057646	5.569756407	4.087564	8.707608302	10.57938288	7.993947519	8.908973921	8.575103608	7.336471424	7.75769542	6.097970502	7.294665497	8.395584785	6.214020934	7.67546035	5.500494251	7.632345599	8.36539595	6.576571972	7.68177424	7.873587709	7.794341609	6.385275281	5.802245058	6.849180286	6.581605261	8.603729703	10.08545655	7.127342629	9.331657982	5.330879522	11.94791741	10.12229157	9.557534529	10.24994811	8.712030402	12.57759884	10.16121959	8.169839976	7.831901643	9.459471988	9.412503447	7.903723936	6.484794512	6.55462162	7.876882504	9.028447423	8.230898457	7.683982254	6.048170394	7.134524012	7.074415985	8.213359409	8.545960736	8.441100609	7.585807731	4.984011854	8.631834796	6.366941489	9.212813112	8.979120862	9.02747016	8.699771492	9.410130264	7.01242512	8.304948643	8.382654617	10.46476521	9.932774197	7.893436138	5.846508227	8.534328582	6.458564741	7.824584493	8.219356155	8.331614382	6.874952724	6.688284615	8.650565167	5.644478675	8.308608558	6.924320022	8.131542979	10.35578126	11.17236722	8.808319636	12.73428996	6.638861477	9.028511373	7.76454181	6.974616207	6.243047779	7.140004781	6.349171036	7.490243417	7.058689695	6.956967221	6.943854842	9.354313341	6.843264448	5.667776677	5.793999768	7.841255677	6.842034725	10.30864041	8.595433276	5.13295929	7.414696871	7.441314901	7.377744471	7.037741762	7.568005994	6.136107976	7.931458386	5.978492113	8.40000341	6.695226849	5.472330571	12.7724506	8.208391259	6.799370565	7.573137395	6.210206362	8.584022935	6.621168745	4.996424021	4.346231263	6.489447165	4.282949139	5.899858786	5.62233995	5.504916478	6.856421146	7.41413587	7.189896451	7.774407436	7.567085345	8.614084558	6.213553616	7.945773754	10.41463352	7.158154843	7.026449032	7.37947925	9.27410117	4.160449956	8.038007669	7.695243212	7.740834228	5.984462777	9.683593574	5.630858604	9.219137905	6.541363085	6.596664266	7.837450453	10.08692694	8.884540759	8.184364627	4.643635418	10.77208779	6.816031814	7.865836776	6.669982333	9.000973971	7.56365691	9.679335595	7.031414417	8.537439704	8.017044756	9.071407374	6.009610345	11.00574437	6.746714284	8.178638999	5.841760476	6.8475862	7.473279111	10.54663062	6.846808599	9.681721098	7.390817986	6.39619004	6.19022373	6.449805119	8.892937732	6.829313261	7.784584924	8.584767287	7.899388467	7.932000352	7.742168964	7.344989463	7.120388874	7.089538379	8.214392168	8.357022752	5.069750088	7.951251465	7.02594589	7.525559564	5.712764642	7.199301587	7.437848518	6.16971649	7.498436833	7.870119618	7.871172118	9.871158775	10.09225764	6.455284637	8.0899872	7.414787115	6.944774531	4.473334198	6.631925393	7.328666188	6.74259153	7.064796781	8.024631082	8.339747698	10.18098312	5.528703188	6.985026214	6.143408135	6.173911897	5.659016814	6.14797408	6.607866017	10.39840752	6.610069803	7.913543623	8.725646905	8.752374328	7.584974066	8.554485772	6.407735207	6.993028939	7.408628705	7.952130108	7.945839419	9.685259458	11.3962576	10.44980707	9.608725994	6.183872204	8.590458722	8.466851021	7.89277168	9.027793742	6.140707051	8.32194971	7.325805188	7.494519694	7.780436943	7.829634621	8.418822842	7.991398936	7.891868874	8.357819394	7.05929954	10.390852	8.14986528	7.674073296	5.156835744	6.892952793	4.765861397	5.100213283	7.372302869	7.584722273	6.881094632	8.725302367	9.814129426	9.571743687	7.792950173	11.25245233	6.034474371	6.533214885	9.819328918	9.271938235	6.526655841	6.864356493	8.012863759	7.858870079	7.733685482	5.291707185	4.655191508	8.769076465	8.606717258	8.371828915	7.983806051	8.901206073	7.834741905	5.490976538	5.206150619	5.191613332	7.083891625	7.010076079	10.04175373	9.613766965	9.523735868	10.17175415	10.14551874	7.291944709	8.426177414	4.392970161	6.952339588	8.612116887	9.298760962	7.039741448	7.470207356	9.050735345	8.675070175	7.389473624	7.561791748	8.404789499	8.147552391	7.382182746	10.51381647	8.706066997	8.151187777	6.908834967	6.712579595	6.579660425	4.368228212	7.666917795	6.852970165	8.416552032	7.266554152	6.857189794	7.970224527	6.35253104	5.780795532	5.954615383	8.083766375	8.655791078	6.642614956	5.26220459	7.641693032	8.249504273	7.318617126	8.013962636	11.02805787	9.363546289	5.071367996	5.674216759	6.058088504	6.960413458	7.365244331	5.409056508	4.052454547	5.551637897	4.510067399	7.401059014	4.986349152	7.795352295	8.063618761	6.538620497	7.795847502	6.302651708	6.456450573	5.667370755	9.03651402	6.872896198	6.722506405	6.106978394	7.198393248	6.224047757	8.388714147	7.75188691	7.515986025	9.219317835	5.811842028	7.300710652	5.627316375	7.025292941	7.667594862	7.999118263	7.583314246	6.261535176	6.88073427	6.341793848	7.94835673	7.542616403	11.67197873	7.066289665	8.105809517	7.110389653	6.385749265	7.077940305	8.555625487	4.566176586	8.303419031	5.346806452	7.125265899	9.159333842	6.595051145	6.950901504	6.138954448	6.909074742	6.884420155	6.750485488	6.381476803	7.449157294	9.401008965	5.378999819	7.441199217	7.495901378	8.666662929	6.40077487	8.866453976	5.996703374	4.170057188	6.408963693	6.869011193	7.606482742	6.124318312	6.329063801	6.848499993	9.152612209	7.010174981	5.068350384	8.218454519	7.604997375	7.774898382	7.524886458	7.102977627	5.958225054	7.232177935	6.568228558	7.889482862	7.075218115	6.368050179	8.126261458	7.808665188	8.24337286	7.371596203	7.868293509	8.107230831	7.349206853	7.386285564	6.983917079	6.963701876	6.632657387	7.490999617	7.522164621	8.081367023	9.46034225	7.210433556	7.797927807	7.065594305	7.696061964	7.57960125	9.435468596	6.511934609	10.62994773	5.182949179	6.960939104	7.208044536	5.9124589	9.405246975	11.43481197	7.518247071	6.896238333	6.72437594	11.03746379	6.877154945	7.592367427	6.553865687	8.036497623	8.044008247	8.574000614	8.209247258	7.434280587	7.645642771	9.202379198	7.355193727	9.323964807	8.654532499	6.245911245	6.705315354	9.642013868	8.752849553	9.392969592	6.173344536	8.251666297	6.819419099	6.520140195	6.700800989	6.819619953	5.780030524	6.262719651	4.955295523	5.742837687	4.048113145	6.377488909	7.994216989	6.421734934	6.658954809	4.489968356	6.497793797	5.512248781	6.656567506	5.167628997	6.280123354	5.278411703	5.185436333	7.035161587	6.40242246	9.426188303	7.527308731	7.867988154	10.67950339	7.92824478	7.590323329	6.440306604	7.369960709	9.113017994	7.694429006	6.795373751	8.320005469	9.621196701	7.756032031	7.418210011	7.248450711	7.219799005	8.801749762	8.092384682	7.034002898	8.408153	6.651904996	8.911167477	7.802204438	7.76064839	7.184639925	5.280869025	7.394684518	7.361671715	6.989072441	6.64025374	4.909540064	6.641046251	8.703148641	6.788388998	6.909097638	8.088590798	7.522586493	8.809364922	11.19239855	10.01137936	9.088927207	7.73971098	7.403537771	8.246965714	6.184567141	9.148184878	9.581615962	7.018207818	7.020840316	8.57061073	5.504871364	8.281190894	7.709382067	7.967118739	8.827067439	5.83413702	6.95290399	6.551599581	6.421869148	7.304780775	6.848835633	4.844628662	7.32889269	6.844380414	4.646985678	7.494519694	4.02169492	6.957797701	6.116451375	6.434331736	5.55453149	6.860522292	7.588715834	7.25072374	8.162226997	7.64634162	5.417438414	6.9471762	8.273129154	6.462526586	7.86135173	9.640951786	4.45674926	9.435911917	10.3992383	5.589425234	10.0500637	6.64516766	6.11780952	9.126266709	9.753833508	7.635774526	7.445061172	5.718172863	6.500480232	5.840678485	7.599497213	6.6115854	8.68286557	8.493105446	6.838667361	3.994528621	8.790357937	7.556637032	8.275533777	8.453758012	6.510181956	9.233880454	7.844280194	6.41419424	7.704223906	7.768033137	7.352139254	7.351456976	6.685077131	11.59702184	7.545229734	8.226639065	6.023169023	6.911026397	6.654347379	6.403159315	6.371613843	6.551055012	7.378466856	8.90570812	5.822437966	6.56831206	4.559446877	7.941108229	8.429902882	7.900332324	9.541295701	9.690747325	5.538814838	6.332910172	7.850121641	10.50309615	6.111115882	6.991770579	7.351220393	7.116495807	5.700789609	5.433378546	8.427839829	5.186399759	8.709734399	6.471086964	6.56738269	7.139042629	7.56722761	8.35374792	7.892078931	7.003684387	8.433873342	7.808583937	7.878489224	3.794234612	6.586709322	7.67786352	5.645583476	6.01284626	7.898268933	8.079480574	5.987580339	6.440794393	5.515533464	5.537330748	7.620587113	7.664262648	5.094974583	5.543768016	5.883498902	7.690248911	7.311982428	5.815332064	8.132725051	6.734582084	9.606145501	7.414192202	8.753975779	7.298030993	8.032852841	8.763394382	6.350286888	7.126987271	6.078331702	7.515703303	7.562272904	7.021018727	5.614575134	4.284787491	7.016758281	7.592043358	5.905689605	5.202891533	6.502423395	9.312614022	7.447863935	5.920003648	6.222199279	8.828605635	8.025513	6.889097959	6.84896875	7.505155328	4.843217293	6.515465676	5.38631794	4.305171819	7.565311752	6.061304464	7.668916532	4.452820258	5.402185506	4.623302021	5.652523845	8.159526642	6.974189355	7.086972496	5.4499626	6.851924023	6.635475404	8.127375427	8.865155959	7.52105225	6.651573049	8.635756293	8.217938445	7.854494662	8.051675198	7.428857797	6.820326483	8.028375471	4.874813047	13.38832591	8.205184124	13.56025481	6.947781187	6.885153596	6.081209464	5.051341427	7.684071546	6.281935599	8.773084665	8.464827642	6.984567	7.432572585	6.931657257	8.665427186	6.210576244	6.739743571	11.98269618	8.075159421	8.906220312	7.928654592	8.079628294	7.816143738	7.593976946	6.602767334	6.79240949	7.074426803	7.287533121	6.33163822	8.413893068	7.744643821	6.447146433	9.243413934	8.242192431	5.919057134	6.305544425	7.671705767	7.627541398	8.943565451	5.863492437	7.14393346	9.057769055	6.704465036	6.85943331	7.903744006	6.243907461	7.155485134	5.39048498	9.123344396	6.8265888	7.561213592	8.38728605	7.236743778	7.814617524	6.763477644	6.09088298	7.882005081	4.19275564	7.926696832	4.779316518	6.973534858	7.504456568	6.931069566	7.297614922	8.7349543	9.016150592	6.404589498	6.967728889	10.09367303	7.600586194	5.721209215	7.438351091	7.382376678	6.304725287	7.137945407	6.236523853	5.486763769	5.341202703	8.819533834	9.370792156	7.753222722	8.174488371	7.196895337	8.92887847	9.166517191	7.721670296	7.330618466	8.337376902	7.041124989	6.640261654	7.601047477	7.775436488	5.406483559	7.347372888	5.848798261	7.251580122	7.699472601	7.266672468	5.509489056	7.54338522	4.447633683	6.581287799	6.400625032	6.505837853	7.242037412	9.114804643	8.7614501	7.386274745	7.639405539	8.236611882	7.666035665	7.347166817	5.972977867	9.090813548	7.874195208	8.129684146	5.943438477	9.706902558	9.108538124	10.32359178	11.53667867	9.406910614	8.613944641	7.147434449	5.44415185	8.689982209	6.447563144	9.612421939	9.972857299	6.507349424	7.251926619	8.279172377	6.715285016	8.19055279	9.032430239	7.730057542	8.155109677	8.868784101	7.235070615	9.371433319	7.167127556	5.312448225	8.318474904	7.214149843	6.371926135	7.014446558	7.672020044	7.984433942	7.443610611	6.154187541	6.892146841	5.775629999	7.380668759	4.063166903	5.646992245	7.197649915	7.738975621	5.178902823	7.150774919	7.87981431	6.448884242	6.936733904	7.981231585	6.496663966	6.137153837	6.383180139	5.646631047	6.369230447	7.555967301	6.317831967	6.403391011	7.831055829	8.912353962	9.611539068	8.129519151	7.795510249	7.038870991	7.450661854	8.032852841	6.140766027	7.517607008	7.266121544	7.66891743	8.311913374	12.02601568	10.02019143	9.42763173	6.813049874	12.84007	9.908297966	12.41213385	6.163571891	7.746810195	10.19861648	9.387869247	8.155291962	6.043312918	7.487962115	7.693509561	4.955759877	7.783657123	8.068045918	10.35167294	6.710761879	7.210839123	8.211295832	5.481816038	6.986590572	7.112805952	8.305261516	10.01119429	11.50439393	6.92520901	7.800336464	7.519426762	5.629180495	8.218368892	11.29924513	4.892587781	5.439297176	8.00617141	6.753179087	7.227087094	8.977301026	6.498358692	9.336439041	8.936838502	6.519904682	7.011458068	6.429711323	9.159944878	9.157758553	7.587119757	6.072958321	7.689158316	7.064884227	8.630772586	6.989523809	8.712937446	7.141759981	5.642544003	11.56631375	9.179270387	9.886307436	9.052111747	8.837229991	7.905012063	8.080578286	6.341675893	7.736636979	7.388257781	6.232177989	5.290341003	5.43162223	7.110105268	7.002317323	7.568405735	6.454402655	6.736557121	8.507558835	8.17196632	7.409737589	10.31571927	8.026926373	5.8567064	5.745979265	11.10598017	10.69676871	10.84318888	11.13746126	7.486662071	6.151620026	6.615468883	5.619195413	7.43931633	6.768131682	4.732469831	5.904534763	8.252824394	7.984799575	7.930695507	9.40351828	7.055500693	5.825840911	6.50422335	7.530167438	10.04958893	10.41278359	9.785177197	6.98880435	6.364344305	7.937099196	6.180962281	7.392271238	8.664749157	7.514610601	7.353503049	11.55953803	9.347415179	7.976756755	4.614792266	7.342726456	6.694134953	7.824320045	7.906374834	10.26147096	6.727545051	7.861535454	9.388753226	9.235005294	7.529195057	8.285952041	8.726380173	8.558985496	7.830298139	6.970725805	7.652484984	7.02115323	7.182187119	6.925461456	5.728627789	7.702459133	8.0238736	9.779743386	5.920514905	6.034364789	5.600003456	8.120349212	9.272933304	8.409383744	9.778300987	7.659190625	5.790023355	9.781093879	8.203785139	6.417269716	5.804179849	9.494574752	9.175992546	6.241339121	6.729833637	8.26975937	7.905052878	6.981853567	8.604862203	7.37186328	5.316958591	7.135451162	11.07832086	7.454538013	4.971393992	7.904411496	5.577133924	7.382206307	5.164450579	6.536270981	8.886954593	6.581360535	9.373180447	8.977127593	8.854389282	10.25504056	6.36887265	9.880442906	6.801939334	8.302025641	8.85524735	7.716550508	4.21005034	7.114780798	9.337545895	5.289745084	11.93126577	7.18432097	4.552018356	8.489362856	8.983959557	7.220349482	10.32682874	4.612548923	9.866797644	8.417030947	7.239282909	8.268843934	6.611687633	7.925157025	6.502443666	9.389889617	8.040152965	8.178845508	6.637214156	8.717532571	9.098137364	8.713440188	7.661731777	7.379895787	6.534324762	7.694276375	8.95493413	7.396382561	8.260245152	9.789083937	8.814801831	8.684519892	6.106627851	7.827530036	4.251289002	8.807894695	10.497692	6.208513305	8.722397976	9.600795946	6.999851445	8.380975726	7.438532742	10.01534116	7.096280268	7.474963772	8.007453775	8.630467915	6.028127451	7.877734853	7.641966544	5.184604486	8.15757128	9.685448075	8.403263042	5.679583206	6.0105849	7.840188737	5.500681371	6.849392965	4.678168993	7.546548705	7.518999433	7.367339801	6.471205764	7.38503866	9.734410266	7.431917701	8.999906238	7.402885634	9.265087034	6.798599109	7.285818505	8.299435157	9.938273986	10.5524925	7.728412387	10.19832727	7.837684456	6.080605327	8.545860612	7.386627439	7.648580217	4.942099972	7.687833213	8.200901787	6.120438346	5.238064263	6.693544775	5.936048028	4.807232318	7.790937133	6.157678234	9.069048988	7.523571061	9.961280114	7.167301539	7.361959301	13.0122506	4.532057201	13.15484156	7.698901498	7.459821374	7.865612897	7.533667944	7.223103496	8.692440625	8.215187543	10.39863467	10.67004015	6.189671439	7.819144978	6.156840824	6.331450733	6.694906442	8.857878923	7.167364415	8.737816031	6.366768677	8.29799588	7.731106081	8.033009752	4.69682165	7.685048673	7.506273204	6.807591503	6.094341617	8.218579685	9.132464231	7.923135538	6.798176998	8.064698429	8.785842512	7.062400134	6.634781164	5.525642984	9.130508277	8.120406969	9.770855005	6.914653468	5.973494533	6.473048562	6.11709126	10.42823114	6.448698199	9.392034661	7.224609595	6.860455979	7.307809208	6.757905769	6.668871972	6.537453549	6.122632121	6.777241621	8.886682931	8.752097563	5.235968923	8.652171336	6.749407734	6.751138915	5.991808047	7.040671475	7.058412968	6.073270416	4.680560933	5.83942071	6.944748501	6.307602199	6.160850611	4.984012363	5.204401183	5.878349419	7.036467185	7.648475885	6.00296698	5.667446588	9.037820983	7.908776603	8.776719601	6.91477472	7.218421416	7.498434775	7.458992371	6.419914477	6.813761994	7.872760269	8.800186888	8.267697022	6.477298891	11.7329557	6.693412975	7.790334046	8.298325956	7.500926528	5.715326551	7.163502007	8.641180254	7.989171591	11.24730264	8.259363623	9.494452969	8.654259737	7.15602762	11.13559183	10.09806464	7.335919608	9.681523429	7.672764106	5.464216897	8.360789066	9.732698537	6.708652313	6.024577339	9.565193317	8.465091393	8.718824574	7.930555136	7.861232017	6.924241096	9.804728863	6.656409467	8.85105245	6.563492789	7.506876555	5.188334445	10.48394759	8.132755045	8.712304593	5.847186289	7.217767881	8.528147421	7.578238262	7.809720405	9.327477665	7.39878343	9.281826475	8.516450616	8.197051949	6.928771682	6.308838033	6.47722315	6.564578355	7.340377938	7.301498588	8.666840642	6.763944765	10.60715355	8.594224604	9.738555961	6.493550521	6.732852924	7.631623764	5.477049284	4.788501547	9.978009758	6.480888686	9.316303285	7.620468342	7.088249614	8.998667832	7.462697049	6.021190808	8.700550904	6.973756584	6.302478162	6.429395637	7.807253688	8.0059129	8.10213077	5.875610732	10.08423561	9.75450869	7.731106081	8.340500041	7.559054285	7.679657246	6.520219148	9.448702746	7.648209871	8.107015138	5.969897907	5.763043895	4.387430781	6.396447835	4.101920479	7.341064637	9.968871512	7.161784604	8.461295107	7.555530572	7.738393345	7.083828497	8.360033212	7.932929976	6.28037244	6.89713979	7.572606705	7.654056936	7.001479899	5.430340158	6.075331105	7.617620162	7.186723132	7.94454508	7.828231615	7.897877452	7.370951404	8.530200635	8.587537743	10.57399291	6.179376457	9.00295584	7.283037899	8.123398087	7.049697867	9.174663711	6.705403693	7.210976094	8.134612151	6.08776971	6.431269539	8.089464141	9.576508922	5.21746128	9.149087677	9.597956556	8.437482862	9.857961198	8.529181285	5.315851855	6.429525634	5.214172019	8.279617357	5.504386973	5.809931997	4.151715021	5.520015023	5.873690358	7.21459442	7.274143847	6.968196382	7.411303216	6.278602921	5.784249753	7.005620574	6.254458483	6.10796024	8.255163637	6.261311497	6.220053396	6.433512899	9.800793718	7.572897148	7.654511065	7.823753188	6.876288552	6.312700881	7.052616823	7.264270314	7.269751817	8.737794071	8.559836043	6.700899885	8.307956764	8.463281156	8.7637161	6.588452937	7.521336912	8.94610889	9.19626026	9.429399046	10.15163947	7.822057128	6.321943482	8.9407939	8.252094863	7.831529969	7.671097699	6.74014563	7.852362274	8.436646483	8.255884391	5.648684947	8.68085989	5.213739569	7.829109067	7.594261971	6.429188743	8.920532307	6.718196585	6.925435318	6.078496571	6.835829155	6.103255013	6.305909589	4.386744756	8.334632203	4.772276904	7.838836936	5.760329026	6.92299012	7.288742373	5.262832254	6.371312472	6.73836483	7.020760856	8.081218605	7.476563717	7.173476932	4.925953005	7.057946173	7.452979447	7.83730167	5.122442454	6.491064355	5.652450415	6.723833616	8.169411967	8.760968904	7.696522384	8.631609373	8.127159161	8.44879588	8.337786006	8.362819213	9.465765946	7.511815298	6.299548703	6.452776101	9.537918964	8.417370259	10.53764638	8.891182668	7.474229998	7.76968397	7.069627133	7.924351695	6.462330632	9.827230059	8.36191884	7.979490737	8.768044333	7.898982751	6.94971617	7.071609103	7.812762528	6.258143448	8.531036333	7.809504887	7.894281113	5.085411291	5.489663066	4.611058495	5.696664988	8.292532587	4.325178478	5.328285929	5.318869889	5.461205249	4.110095361	7.404473149	7.497981631	6.030795837	8.783080485	5.710551959	7.361182393	6.439163402	5.358728191	6.072911272	8.689125862	7.496076033	6.313448679	7.263608622	6.784273227	7.508759715	8.546751644	7.179754991	8.752649768	7.540165505	9.164398435	8.751245741	6.827962015	7.761764186	5.77460246	6.237042554	7.25242348	6.735186215	9.131312198	7.259614496	9.868592152	8.580439351	7.785022988	10.16732214	5.290866699	7.449526705	6.619196787	6.320234083	4.876440336	7.300852195	6.309413972	7.354862304	6.482236321	6.164932686	9.046139053	4.470151189	9.587071421	6.955115597	9.612022434	7.329185371	12.02208524	7.105650982	7.535715281	8.328201916	12.67681532	9.029937761	10.07583195	6.689968826	7.571441667	8.161946811	6.422523534	8.10075608	9.848082587	6.953026519	8.855001837	7.660791219	6.883368536	11.44682742	9.261436154	13.5653546	7.974990288	5.485668596	10.78625124	7.157370634	8.682599639	6.466343169	6.786160396	8.866024589	8.93619134	6.385730553	4.224021282	7.469242409	8.893201352	7.184977934	9.001833546	7.997185123	6.066788308	6.565085901	8.748095053	7.021507121	6.588428045	10.21441477	10.59319587	10.54351065	5.279606603	7.701386744	5.884148736	9.113408596	6.707830946	8.529972289	6.666959702	6.649627556	8.118401817	5.643192664	10.14228825	6.745482974	6.844728375	6.539822211	6.426966921	5.614002428	6.91497955	7.466329665	6.332606316	6.643172365	4.151687189	5.589539169	6.295345439	8.107078637	7.980112023	7.563105982	6.7098038	7.882063164	7.878713404	7.710437441	7.859174922	6.646755239	8.640976556	5.402408927	6.504755782	5.722614695	6.864114422	6.889075903	9.794822993	5.946242593	6.839749567	6.434367912	7.59404749	6.621657059	8.664069262	7.216827311	8.373428165	7.597144676	8.024362214	7.13193237	6.818622169	6.9512278	9.042338606	6.743910074	6.228877926	7.168567169	7.804103117	6.547391834	7.03301962	5.45448144	6.811415051	7.145788565	6.08969569	6.836294216	6.020257712	8.357211497	7.569484555	6.208352521	7.264219243	5.620768272	6.747620129	7.539225475	6.482236321	6.354788711	5.833841347	7.059459334	9.780138601	7.296303403	10.60755781	11.61558601	13.16671251	8.58557372	10.69934576	8.585098299	7.072527589	6.016854985	11.32496619	6.148930973	10.52490449	5.322625482	10.13019903	6.985260654	11.20861094	8.8736722	6.854405276	6.762745625	7.12002168	5.892295261	8.884540759	7.245935564	8.364521604	6.770577551	8.400600848	6.623824304	7.119808872	8.529199717	9.525110482	8.949661508	6.905329663	6.134448561	8.136313988	6.741758103	5.500494251	9.902790839	8.453476438	6.343200155	7.432277429	6.224861544	7.28397008	8.062168294	5.511452467	9.625054237	7.97911531	8.059996186	7.541618428	6.357346169	6.623836225	7.535573418	8.551015289	4.847126013	7.646687481	3.965213991	8.361510424	7.977573062	9.364535836	9.040594939	9.509343213	11.76190217	9.169776398	9.909614962	9.482829636	7.40864354	6.574979873	8.955653473	11.83491223	6.282723491	7.304798316	7.667351472	7.113548363	6.998655036	9.288508192	7.125213111	8.052409411	6.539342039	5.701936722	6.945964569	6.746862046	8.290281568	5.770090814	7.224963056	10.3489658	8.890192628	7.113224951	7.925207058	7.500653509	7.785328695	7.733585293	7.818118638	6.393431468	6.551803751	6.621458698	7.062544158	11.36221253	6.971797744	9.124996009	9.942697307	10.2414617	9.029514016	13.27322875	7.170144939	8.976186214	9.04834078	6.067401213	6.79141149	8.835918564	8.634622336	6.901542699	9.679657078	8.57438759	6.162495748	5.685887209	13.13296718	13.33900732	10.61963656	7.577408432	10.19598845	7.106696424	8.939139835	8.469289567	8.874357241	6.818213698	11.10390985	7.335177097	6.171283861	10.91930713	8.628623221	9.656974419	8.330631665	8.036800309	7.087431543	8.877005103	7.532950056	9.486182017	9.119436421	9.544831979	8.983787011	10.50609578	10.73946308	7.88214893	8.231344734	9.837944799	6.20432668	5.646147546	9.72828123	8.878230631	9.507660881	4.635575172	7.689333861	7.237983164	8.988070007	7.793098938	7.367828031	6.221402478	5.206283297	9.830401516	8.055092436	8.570218718	7.729067128	9.453635745	8.733991884	8.001959809	10.36832115	8.15639016	5.95344003	8.941398021	8.951704977	7.373446849	8.097964684	10.32553121	9.325719351	8.121179414	5.813824109	8.694407645	6.180715908	7.999751934	6.881542555	7.398668172	6.643328602	9.351689335	8.722291889	7.489831904	9.203855759	7.321892316	7.277996551	7.451569748	7.341643829	8.98310123	8.875419296	7.369548874	8.830646107	8.226750506	5.111347419	7.057515884	8.388340356	6.905735272	9.939119673	6.740636445	7.928244398	7.5723324	6.457094936	5.236826879	7.440838762	8.241543905	6.039309563	9.178368778	6.962953038	8.555883784	11.2813928	9.94504546	7.932806921	8.778496495	7.038429707	8.832341546	3.904830696	8.772558173	9.806553343	8.883933086	5.630114637	8.957709023	5.235286727	6.786555486	4.475929221	7.860449387	8.482698291	8.154132611	3.723432455	5.758139468	8.944967836	8.402604214	8.95564329	7.435372228	5.747149851	10.22940889	8.028337635	7.319015831	6.305024926	6.304229426	7.347273727	6.911110588	7.613070223	6.077084003	6.25766975	4.469599987	7.865325559	8.705761695	7.643089132	7.623141025	9.411348566	4.900163828	7.478449138	8.119013052	5.718689205	9.890568242	6.602707679	8.582471192	5.673628375	6.273811897	7.905383753	5.232202735	6.632867992	4.697206295	5.812978616	6.78021655	9.618477428	7.999249837	7.066452278	6.523356242	8.355523439	9.204053106	8.069115216	7.307459224	6.213499109	7.00731916	6.487070086	7.112987898	6.021892179	7.683450708	5.498841247	8.918771025	7.302522316	6.069250805	9.789837098	10.05769409	9.195615967	11.04915194	9.623573993	11.72833529	11.68369093	6.910092085	8.39169744	8.356266483	8.349153432	7.563498435	5.56449393	7.433286363	7.350728182	7.769885502	8.446600257	6.781953698	9.642430149	8.793164467	9.039283912	4.51207835	6.46102101	12.49244354	9.803177558	10.14127021	9.147717042	9.377567308	7.654918979	8.458163344	9.771299688	9.595643941	7.153730076	8.005659461	6.476292303	6.843190025	7.826638975	8.251304874	6.607984447	7.744260253	6.710285227	6.119918537	6.583534079	7.026167346	7.963284839	6.685596891	8.873387477	5.099561439	8.233891286	6.740458955	6.92010152	8.243146697	9.351225374	8.367859321	7.373677859	6.497786467	7.157760266	7.12719057	7.977154149	8.799239139	9.202779774	7.794547062	6.870926548	7.026167346	4.789615607	5.778073678	6.791978136	5.010493625	8.05550078	7.513839853	6.643479857	7.720812254	6.085924872	7.421368273	9.529306958	8.840048509	8.434202432	9.291125481	6.734561958	6.656539345	5.81869546	6.002188546	7.632193676	7.295720487	6.605860921	8.040928065	7.91592153	7.769054147	8.829366146	6.983734773	8.140032766	4.999497675	5.107420427	8.896724151	7.334708219	7.936951564	7.312012449	8.511064448	11.45424343	6.99333104	5.421786309	6.594953209	7.393768441	10.63359095	8.508843205	7.356924932	10.55397885	10.77158131	8.408974214	7.717306268	7.804006888	8.514436712	7.53480753	8.731721258	6.680249277	5.254939349	7.426762602	9.892296583	9.988394951	7.494634823	7.161745881	7.538081788	8.810111537	7.13657028	11.03147454	8.198332007	9.189663324	8.714660611	10.20534204	6.451445948	6.374154172	6.430624665	9.588857061	11.42666224	9.194506044	8.405726286	9.171063108	6.79774453	6.982713442	6.334320189	4.996458677	6.367153326	9.273878791	7.975369548	7.048108477	5.835274228	7.301303728	5.777757117	9.332722257	6.636311809	8.988711447	7.829399764	8.323464401	10.90855359	5.687426355	8.145126897	8.953014235	7.293356555	7.122401565	9.817735235	8.052277157	5.840362736	7.437722479	6.497080337	8.028885819	7.649564206	5.365149107	6.339478276	5.6186068	6.017320577	6.218929861	7.184315316	7.108380944	5.659347413	10.8436862	7.261868778	5.297168142	6.395331525	9.447172416	7.195207133	7.754840541	7.392533193	6.668014404	7.373683391	7.842442728	7.420062299	10.15444743	7.555572978	8.393727923	9.585366207	9.181532453	7.114683705	8.111151568	9.880809836	6.895554553	7.135420476	8.833151828	8.87269234	8.190684152	8.593831036	8.116030131	8.583054941	9.091915361	9.453862368	9.410578268	10.465603	6.662154532	8.825700382	9.59752697	7.04592441	7.475361038	7.579534937	8.997830711	8.674905721	7.583578566	7.233474996	5.755320709	7.821725204	6.966222591	7.993432125	7.877477943	7.365429486	5.088255918	5.461095463	6.963996033	6.943750657	6.010359174	8.801941793	7.520347048	6.887233048	9.065381076	6.614016586	8.752959487	5.742547918	8.268511565	6.43709497	7.199008019	6.398490637	7.751800767	4.060284687	7.676560295	3.859404575	7.304062803	4.273593182	8.13935187	8.457684703	8.279508128	8.313178091	9.766059361	6.859685334	8.403998408	6.31744458	8.410405617	6.746940556	8.468550164	8.315596489	9.293589577	8.900891094	4.1672096	6.893898666	11.22546565	7.238636726	6.858099825	8.262804441	7.702502864	4.86496994	9.731480095	6.627242684	7.867831838	5.546082492	7.158657131	6.550680536	7.496570996	8.854836928	8.402706463	7.082042401	7.736526637	7.380137785	5.250343435	3.912126374	7.744643821	5.783846922	6.690123045	6.872575058	7.21459442	8.054162359	6.814603625	7.075174981	6.542756995	9.016281134	7.093419464	7.974905051	7.127615086	6.929393977	7.478368149	7.179746952	8.142072251	7.137152111	8.669923651	10.95483452	8.5985315	7.977440149	8.59635365	4.692875217	7.968132457	5.734302922	6.810196564	7.618492429	8.393307752	6.899306307	8.652513042	7.795514075	6.465028618	8.357384787	7.596763899	4.696044399	6.482236321	5.683309202	5.795679994	6.18098409	9.086268034	8.010192884	8.610254877	8.36363949	9.25828963	5.776643565	9.40328859	5.377116852	8.380721658	10.64343458	7.303000484	10.57119294	5.920286744	6.005019799	6.008473184	5.369935099	8.015245666	7.232545157	6.809589819	8.229458352	6.689776201	5.672101036	7.463788122	8.301274382	9.127075168	8.585947328	6.285526803	9.753636917	7.08047864	6.739516998	6.78208104	8.401014687	4.529482417	8.078312329	8.603044805	7.206305371	4.45502694	6.709110611	6.385370266	6.885165062	8.186966709	6.10627702	7.946852835	7.929439759	9.955054008	7.23396629	7.006935862	5.88909773	8.202945007	5.70122757	7.449068549	8.895694773	7.456651412	9.730071593	8.520015585	6.045014937	6.378158523	8.152759894	7.930485228	9.264366692	7.061859803	7.926389364	6.335739374	7.881891327	6.295248359	6.852612343	8.321987207	7.047189977	5.541957168	7.806737334	6.120612294	7.259625995	9.176314865	6.73518613	6.807038941	6.941699158	7.176572465	7.172150492	6.985794968	5.951527732	6.876068952	8.004036351	7.107511435	9.269064471	7.725501685	7.135991948	7.518441789	10.4708434	7.055652202	5.549208039	7.538415625	7.837921694	6.563384671	6.760236852	6.580842521	7.28731769	8.832093094	7.792831639	9.701214489	7.432095621	7.28541153	6.197114872	6.870718273	6.802081382	8.597684997	7.024029603	7.119143094	9.180447064	6.374610226	6.79914474	7.868157296	5.958910638	9.07744129	7.622652309	4.567884945	5.819750754	9.118126618	5.101921177	6.131837996	7.288401315	9.124799572	7.676901891	8.492556784	8.749167724	8.936301737	7.145371718	7.023190602	9.493670982	7.422775411	8.54935455	9.38524572	7.396879151	10.27257528	7.385112152	7.384366966	7.801535277	7.445079425	6.699530247	9.082910695	8.077104584	7.190308673	7.018460105	8.880028859	6.908434441	7.724432852	5.469640936	5.333887992	5.800704639	7.457893541	6.229911998	11.388678	10.23686346	5.914453474	8.823921959	8.983801244	8.837099638	7.54776593	10.30994107	8.956633011	8.339952775	7.815291316	8.619184123	7.850889875	8.766474209	10.06880468	7.494456307	9.241520295	8.705510488	8.368569837	6.468692388	9.261828598	9.479568846	5.750436393	8.29188584	8.823087831	7.840993128	6.581767873	5.992353818	7.631122362	8.049823905	6.307960046	10.08001811	9.152465	6.130589607	6.707389672	10.44573081	9.568383331	9.447597104	6.69461369	11.43574967	10.22357246	7.138477177	11.74171129	7.080295982	11.74699753	11.59885658	9.327094473	9.014674063	7.415518772	6.578341114	8.019812354	6.957173873	6.42743999	5.120653987	4.15335905	8.921353685	6.201026825	7.47058405	5.129160548	7.210248977	8.178218157	8.301915013	6.400946675	8.113830743	6.269842643	4.529315388	6.930355102	7.499551059	6.337961911	8.099066298	6.025601466	6.50073014	6.93683778	7.375846636	7.651513329	8.24993867	7.899253327	7.619730127	5.982712213	8.85875694	8.179174297	6.629956588	6.936234657	7.944078157	6.39133322	6.009277804	7.46465497	7.800993436	6.353942186	8.680779122	7.535611685	8.983567882	7.145950178	9.447480203	7.87227613	7.232330849	7.782293847	6.043788691	6.575563784	6.489936645	7.536011528	6.744115909	7.272783233	8.758715745	6.927455473	7.421833845	8.194587324	7.542682193	8.595296592	5.418672836	9.671879151	8.150548099	5.904684833	5.388414072	7.476832145	7.083762083	6.395355407	5.068676919	7.854928432	8.015362764	8.024515751	8.703764702	8.096998488	6.101726694	7.014571897	6.855559257	8.255771159	7.240636781	7.751939554	8.999967851	6.930790423	8.393919561	7.046439165	7.913246919	6.236258357	6.929804584	5.155799008	7.224924335	9.25715874	6.474391117	6.775807482	7.9480341	6.873018326	6.377652649	6.719499011	7.998550752	7.886272047	7.880991243	8.832271105	10.06321348	7.900678787	4.842928688	5.63782827	6.570233294	7.898035602	9.100756681	8.274653486	6.402019044	5.305344903	9.173871461	7.19878593	6.878071804	6.533712203	6.58371879	8.920989964	6.090169871	6.826738902	8.104809115	8.267155333	8.333873818	8.182981185	9.055143417	9.709693961	9.774794734	7.123401593	6.503557119	8.933667865	6.135249176	6.061692172	7.320607114	10.10979165	9.216840151	8.360812354	7.916740389	5.662106008	8.042051922	8.407391942	10.7666288	9.046372591	6.429873115	7.371689241	6.802157662	5.848900142	6.317905901	5.635209905	4.927206677	5.10857605	6.54067325	7.335892287	7.028425048	10.48948965	7.613609847	8.570566733	6.615073441	6.944358272	4.805249271	8.134240607	8.692991574	7.320022877	6.317627408	5.605829709	6.55489825	7.967952083	9.060210287	8.747404502	7.220655666	7.544057191	5.061910457	8.465393086	6.227117757	7.236785655	7.524394961	7.641613296	5.910711725	7.59819397	7.077210909	9.554977298	7.545444176	8.039512711	5.917038212	6.997262228	10.79428003	9.620652364	6.784656151	8.164761659	5.665785968	8.882993309	7.370218992	7.10759908	7.236909768	5.225350623	5.508125693	6.7377903	5.432296429	6.40812537	6.660948359	4.298997049	9.351593494	7.135239606	6.321746112	8.161141009	7.800628172	6.792274722	6.979098803	5.477945325	9.476424394	7.686707914	7.536408588	7.766990574	7.782704636	6.238922497	8.353715831	11.34994516	7.321593582	6.795084828	7.967425274	8.732636975	5.985530796	6.998396077	6.931097466	8.358393895	5.843361239	5.652494124	8.573928536	8.215466328	6.934956766	4.484877214	6.766830791	8.437811281	7.338916835	7.348200622	5.31266425	6.172427518	9.514595208	10.07987466	6.689418635	5.928619344	7.676753944	6.719257883	7.068790667	7.364596998	6.240427775	7.28986052	7.178314537	8.902228436	6.370205056	7.484755089	8.64411128	10.12056651	8.424888985	4.960164604	6.425266778	3.838001432	7.860569596	6.37663871	6.151210761	6.463759621	5.224868826	6.918345445	6.305144061	7.977980758	6.805526658	7.029230177	7.958289539	8.743830884	9.303041041	7.000365518	7.949065937	5.990888052	6.93707152	7.769562469	6.92344476	7.16450698	6.605847647	6.099424738	8.323855744	4.145815049	7.968625921	8.398000845	9.394059737	5.466282757	5.884041336	6.163525378	10.11678816	7.307016372	8.938533046	6.496700106	6.753574132	6.92428859	6.634796458	6.690123962	6.337210738	7.225556748	4.945822479	7.433444864	5.369329761	7.334543425	5.603541343	5.363146326	6.520715584	6.984876848	8.046908768	8.136477927	7.765060269	6.99184257	6.45984814	6.590006348	6.761521929	6.107949895	8.141379562	6.691650086	6.484299051	4.377864942	5.754683661	7.063494532	8.422292697	7.322790259	9.227102988	8.396290061	7.405848915	6.299286716	7.089977122	8.251642514	8.946611949	7.177155778	7.099087708	4.311405111	7.18065243	7.152155124	6.877943876	8.124216288	8.185408169	5.293263757	7.50466545	7.393088764	6.058098918	6.87905449	7.492787322	7.328635493	4.989210921	6.808115878	6.658477778	7.099513629	6.180094335	7.571080196	5.050531263	5.521178472	7.329180943	7.824217424	7.936923981	7.425166634	8.951771219	5.552020186	7.854616527	8.537198077	7.652828655	6.742978386	7.601835739	7.350263989	9.079276462	7.240586402	6.670874539	5.083591359	7.340981933	8.412563386	7.435016802	7.201946474	6.750993347	6.202092943	6.986600637	6.434693428	7.028980809	5.342215016	7.550983088	6.212223233	7.642354865	6.627024995	6.445112357	7.779991084	7.300059657	6.497923031	4.897513281	9.222574801	6.082666499	4.35427563	5.604041498	8.173348739	7.481109035	4.784304807	6.936879849	6.768951985	5.751656894	8.194952179	6.921114393	5.446659784	6.408333623	7.885878157	4.948311696	5.235329407	8.817160828	5.765505764	6.438192601	6.421821313	7.16366605	3.957203316	7.246016679	8.476328445	7.297155709	6.376900224	6.237113534	6.677381863	6.974406044	6.492088045	6.63970025	7.461390171	5.557007044	7.386487457	8.16415049	7.664158518	5.812868769	7.050351656	5.870889845	4.650667147	5.510197151	6.903004065	8.365568512	8.048819783	8.072321145	7.700562769	7.073496057	7.265549883	5.540291284	5.357318806	7.320268988	6.838279646	9.384966937	8.330707389	5.577631335	5.180357339	7.358866643	7.09486752	7.918708928	6.421156068	5.771139306	6.502443666	5.693732162	5.854987815	7.541296068	7.280851452	6.919346529	4.140802568	6.575131448	7.171218517	6.149251397	7.401549696	6.177904971	7.724058492	6.892101392	9.25980908	6.283350139	6.018990876	7.844234449	7.921901513	9.508563048	8.586737885	5.83589693	7.258963835	7.93738507	7.57426268	5.333649759	7.670537354	7.049633678	5.487856179	6.052623776	7.461208301	7.179833986	7.85627936	6.1073539	6.693618065	6.775093733	7.377698642	5.964990217	6.4963129	6.678427912	4.941711705	4.264949697	7.673346175	4.273438676	4.952494536	7.247233924	4.264039189	6.762575408	7.35091887	7.027698279	6.606896601	6.213784146	6.809729398	7.107053429	8.074530606	7.450830827	4.081108492	7.264229108	6.262719651	7.711748707	7.488023497	5.288616532	6.429279608	5.129212556	5.937702917	8.689492866	6.348042195	7.233606284	6.797050414	6.860551224	6.169016758	8.175506173	7.904807656	7.550741857	6.390719566	4.811889237	8.831713447	8.684510435	8.893189813	7.878111037	6.582991578	6.407171352	7.812711696	6.710572132	6.642113498	5.921458187	8.549275257	8.243174152	6.857215914	7.770071044	8.083525498	5.670966243	5.103130418	6.194164649	6.601145956	8.525019581	5.931168129	9.040812371	6.025782918	7.440147866	5.362011051	6.213355186	7.295342039	6.104929916	6.99419222	6.11252309	6.560250842	8.116785714	5.74360536	7.472125183	7.450820086	4.206212446	6.692621482	8.847633526	7.631686528	5.491543367	6.025415052	6.152345436	8.368330999	7.587684726	8.176651605	7.71987719	8.274711856	7.841353036	7.57083238	9.497557365	6.33818021	7.415518772	6.871211465	8.720703425	5.645575927	6.569053824	8.106909934	5.9592772	6.265827481	5.50809597	5.707399862	8.161090293	8.5117568	5.373165948	7.022364883	6.544090305	7.67632432	5.841233344	6.582500012	6.980626746	3.741670538	5.187884985	5.600422193	4.822226173	5.966234856	8.31721205	5.823610377	5.287170083	7.399942325	5.199691315	8.877366796	6.293590004	7.772749006	7.493280424	8.068977676	7.240781213	7.754252048	5.849947106	7.554835367	7.646336062	6.148620962	6.331503036	9.216533146	7.210841781	4.66153235	9.764120081	6.640451004	6.674350465	6.916431323	7.259963915	5.25482754	4.376656659	7.50419476	4.896095441	8.464729818	4.41563711	5.834774812	6.910710775	7.256194969	7.224464214	7.404237906	7.576056994	5.343211855	4.944715881	8.040480555	6.963406217	7.868010703	5.077777726	6.901270846	7.722192049	7.862757084	7.652996838	7.719906794	7.162867574	6.005306578	6.648334699	8.16368826	6.916000695	6.632874666	6.032676068	5.326822166	5.587923222	6.435234206	7.966653761	7.705350606	6.210059628	7.510243559	6.903839441	6.789787475	6.598087311	5.832016364	8.304278698	6.45485591	5.20268618	6.862820479	3.93373781	7.607409214	4.435378246	5.298135569	7.310395893	6.422411836	6.322746057	6.105778375	5.023342671	6.684428306	7.020446359	8.222617197	5.093766028	7.383709053	5.487310723	6.813107154	8.19153764	4.695951605	6.071880327	6.782983396	6.181669936	7.096798061	8.359328254	8.720325016	7.146248252	7.036584171	7.19881153	4.276970478	6.521894682	8.264383962	6.891020574	3.912250631	6.252989773	5.094798811	5.144167865	5.450468214	5.400418486	7.587049653	6.416110339	7.000112953	3.756414784	9.592610094	10.08625632	5.912231478	9.27610652	6.883737006	6.90583759	5.011205372	7.14160895	7.054694421	5.299486472	9.036378494	7.558642945	6.111570363	6.86027978	6.73859363	6.67237246	5.51234796	4.946023009	8.662576606	8.29390448	9.738709732	6.434335232	6.565092445	8.189144489	6.739224947	5.435154593	6.553891158	6.515956579	8.063093532	5.707954852	6.993390824	7.546749769	5.781451052	7.688360848	6.98940826	5.627438121	7.901397832	7.774597535	8.265792871	7.177391514	7.029287258	8.167875585	5.284661617	6.683790769	7.333931773	7.505259195	4.603654515	7.193086723	5.131161554	7.898526402	9.051756392	7.197723423	7.378221625	7.967332826	8.317210784	7.976903692	10.69148724	7.880597232	7.409668242	6.89924471	7.309034728	8.370614031	8.76885123	7.639990935	9.305188236
[truncated: 11,271,464 more chars]
