# Supplementary material for: Reclassifying TNM stage I/II colorectal cancer into two subgroups with different overall survival, tumor microenvironment, and response to immune checkpoint blockade treatment
Source: Front Genet. 2022 Sep 21;13:948920. doi: 10.3389/fgene.2022.948920 (PMC9532767; doi:10.3389/fgene.2022.948920)
Supplement: Supplementary file 2 [file DataSheet8.ZIP › datasheet of Supplementary Figure 1/uniCox2.xls]

id	HR	HR.95L	HR.95H	pvalue
MALL	3.158999654	1.629261862	6.125030632	0.000661962
LRCH1	8.669486895	2.465525646	30.48437284	0.000761074
LOC285300	0.002690925	8.41E-05	0.086113112	0.000817884
LOC102724009	0.00530912	0.000168486	0.16729447	0.002923783
LOC100127886	3793.518471	15.48942761	929071.2831	0.00332174
LRRC18	0.000342225	1.62E-06	0.072151717	0.003467904
LOC101928729	0.01255321	0.00066119	0.238332684	0.003559096
LOC101928716	23.7018018	2.772964939	202.5901592	0.003832566
LOC102724021	0.004084022	9.68E-05	0.172325319	0.00396567
LOC157740	0.000455904	2.32E-06	0.089653261	0.004303711
LOC101927021	0.016786324	0.000974854	0.289048969	0.004882164
LOC101927815	79.10639505	3.742333507	1672.171047	0.00498932
LOC153577	46.32277465	3.084973705	695.5649079	0.005520311
LPIN3	0.013529196	0.000637209	0.28725151	0.005778186
LMO7	5.397230436	1.629194323	17.88006254	0.005804602
LOC100132167	0.006927839	0.00020066	0.239185731	0.005930356
LOC101928069	0.002199181	2.68E-05	0.180152402	0.006480047
LOC100506922	0.245545577	0.088132268	0.684115273	0.007228552
LOC253044	0.000920688	5.12E-06	0.165568539	0.008319009
LOC101928222	0.008845559	0.000263	0.29750548	0.008392543
LOC100288860	0.006215848	0.000141981	0.272126127	0.008415032
LOC102725382	0.008323064	0.000229631	0.301672901	0.00894416
LOC645984	36.36486781	2.428880053	544.4499448	0.009249518
LOC101927839	0.006106636	0.000128644	0.289876985	0.009633543
LOC101928861	0.000969116	5.02E-06	0.187090422	0.009761116
MAP2K4	9.517233604	1.717712801	52.73159485	0.009900808
LOC219688	0.010654549	0.000327746	0.346364021	0.010562296
LOC100508631	0.013062005	0.000456593	0.373672304	0.011236507
LOC101928565	0.028675282	0.001828154	0.449782672	0.011443644
LOC100131496	0.003279041	3.86E-05	0.278295059	0.011588087
LOC101926959	68.03974964	2.543564299	1820.047377	0.011845666
LUC7L	6.489719834	1.509222698	27.90606288	0.011970028
LRRC1	28.10402053	2.046237696	385.9942428	0.012574137
LOC157860	0.276369015	0.100469011	0.760232749	0.01274063
LMO7DN	8.933115277	1.579654157	50.51773402	0.013242515
LPAR2	0.016471327	0.000609287	0.445282333	0.014650534
LOC101928978	0.004790635	6.57E-05	0.349561498	0.014680551
LOC100129722	0.013140736	0.000404052	0.427368123	0.014748877
LOC338667	0.007296066	0.000137404	0.38741606	0.015188331
LOX	1.990000294	1.13823135	3.479170706	0.015769461
LOC102723542	0.132286266	0.025030296	0.699139006	0.017251436
LOC729870	0.009489814	0.000203	0.443627629	0.017582578
LOC101927071	0.010198643	0.000226867	0.458471719	0.018196169
LTF	0.106078224	0.016329471	0.689097028	0.018773395
LOC441052	0.009384822	0.00018972	0.464235457	0.019002706
LOC102723493	0.015547292	0.000466922	0.51768416	0.019907891
LRRK2	3.744582968	1.226889844	11.42881871	0.020387471
MAP3K4	11.22616347	1.441753263	87.41214566	0.020924251
MAL	0.027768786	0.001324611	0.582137152	0.020972916
LOC100507461	0.001699647	7.50E-06	0.385080603	0.021174244
LOC254057	0.128783947	0.022462106	0.738368198	0.021426337
LOC101928221	0.017887162	0.000575924	0.55554319	0.021717343
MAPK7	26.773362	1.600154533	447.9648047	0.022195439
LOC101927237	0.000254188	2.10E-07	0.30810781	0.022315491
LRRC23	0.044436454	0.003066663	0.643891517	0.022448044
LOC101929662	0.061389088	0.00551879	0.682870738	0.023189251
LKAAEAR1	0.008827948	0.00014858	0.524515275	0.023231825
LOC283914	0.040579284	0.002481767	0.663510333	0.024595747
LOC101928954	0.013239573	0.000303775	0.577025878	0.024737486
LSM11	14.70410576	1.39362677	155.1424894	0.025348159
LOC100132078	0.01343766	0.000303433	0.595091808	0.025858235
LNP1	0.026975084	0.001120492	0.649406589	0.026018184
LOC101927256	0.033596247	0.001669844	0.675936243	0.026712195
LOC645513	0.001194969	3.07E-06	0.465474837	0.027019997
LOC101928851	0.039836605	0.002280621	0.695843311	0.027213183
LOC728040	0.033032277	0.001594008	0.68452054	0.027450929
LOC100287704	0.003351435	2.11E-05	0.531888247	0.027512872
LOC101060264	0.387060594	0.166089398	0.902019667	0.027888698
MAGIX	0.005541684	5.31E-05	0.578573186	0.028474278
LOC101929132	0.004729885	3.85E-05	0.580600012	0.029146529
LRP6	0.094053315	0.011244185	0.786720043	0.029159786
LOC100505912	0.022716698	0.000751526	0.686667006	0.0295476
LOC101929726	0.034048282	0.00161715	0.716869362	0.02970009
LOC101928087	0.046511588	0.002859773	0.756468319	0.031075855
LOC100128993	0.007712392	9.13E-05	0.651408458	0.031608418
LOC101927811	0.220213365	0.055288355	0.877109218	0.031879351
LOC728353	0.008994696	0.000120499	0.671414184	0.032273557
LOC154872	0.004920375	3.78E-05	0.640470319	0.032409511
LRRC31	0.576085267	0.347541019	0.954921049	0.032447443
LOC283335	0.029802547	0.00117892	0.753394213	0.033024131
LOC284837	0.107075431	0.013704684	0.836586094	0.033165635
LOC100996542	27.03696473	1.30107221	561.8423455	0.033173019
LRIG3	2.571918822	1.073698823	6.160728025	0.03404721
LRRTM2	0.038504123	0.001888035	0.785243844	0.034250187
LOC101928303	0.063208476	0.004882573	0.818279945	0.034561252
LOC101929549	0.355322543	0.135832262	0.929485439	0.034943965
LOC148413	0.05243354	0.003361775	0.817804818	0.035425069
MAGOH2	0.047123412	0.002725533	0.814745508	0.035653632
LOC101928045	0.054561714	0.003616519	0.823161844	0.035684094
LOC100287877	0.035834064	0.001603878	0.800609499	0.035704995
LY6E	1.928924847	1.043582449	3.56536378	0.036075892
MAPKAPK5-AS1	0.07117402	0.005981318	0.846927211	0.036487525
LOC100506929	0.04570735	0.002508535	0.832821344	0.037206377
LOC101928043	0.005276534	3.78E-05	0.736908196	0.037423883
LOC441461	21.44446988	1.19434468	385.0356569	0.037479925
LOC101927274	0.03328465	0.001339828	0.826873271	0.037899002
MAP6D1	0.006809078	5.99E-05	0.773896614	0.038818818
MAGEB1	0.026213575	0.000820883	0.837088529	0.039342229
MAFB	2.371494558	1.041936347	5.397629576	0.039603173
LOC400794	0.024037665	0.000687919	0.839938503	0.039766624
MAP4K4	3.639023457	1.062271534	12.46620219	0.039770706
LRRC8D	0.107566474	0.012821635	0.902423644	0.039920228
LOC400590	5936.373143	1.474582309	23898649.72	0.040201783
MAB21L3	0.190540548	0.039068261	0.929288872	0.04029869
LOC729970	0.109234855	0.013140847	0.908027714	0.040437195
LPHN3	0.02975334	0.001018678	0.869029138	0.041201182
MAP3K1	4.364067985	1.060067463	17.96592202	0.041274863
LOC102723390	0.024618083	0.000698927	0.867114606	0.041507282
LOC100507534	0.013291761	0.000206924	0.853794327	0.041912292
LOC100505711	0.076311158	0.006337283	0.918909975	0.042706071
LOC100505811	0.018242668	0.000377421	0.881760642	0.04301555
LOC101927657	0.008741164	8.86E-05	0.862106217	0.043041861
LOC728613	0.501505433	0.256290858	0.981336988	0.043907971
LOC101929243	0.107412307	0.012170776	0.947959601	0.044636357
LOC339685	0.043252328	0.001994986	0.937733033	0.045400718
LOC101928797	0.040726193	0.001745084	0.950454502	0.046417058
LOC100507540	0.027121899	0.00077762	0.945960011	0.046522682
MAPK6	17.62917354	1.041568273	298.3844341	0.046791542
LOC100506083	0.006268494	4.19E-05	0.938145261	0.047149913
MAN2A2	0.087233881	0.007807044	0.974728749	0.047619367
LOC101929586	0.005911957	3.68E-05	0.949189554	0.047693568
LOC389831	2.348068517	1.008419722	5.467391843	0.047770219
LOC100129935	21.76499957	1.027047161	461.2399746	0.048031052
LRP4	0.686398327	0.472458521	0.997214871	0.048313651
LOC100288911	0.081073138	0.006668741	0.985621345	0.048686379
LOC100132077	0.019703237	0.000395696	0.981101402	0.048891906
MAGEE2	30.09385136	1.002990054	902.9400506	0.049799241
LRRC75B	0.043800005	0.001913682	1.002486397	0.050182008
LOC91548	0.039209481	0.001515006	1.014770308	0.051041444
MADCAM1	0.085976422	0.007307968	1.01149115	0.051071362
MALT1	3.471784617	0.993932754	12.1268651	0.051125187
LOC101927129	0.007689377	5.76E-05	1.027349651	0.05127632
LOC101929718	0.022754942	0.000504516	1.026305652	0.051582364
LIPG	1.873773403	0.994057323	3.532016397	0.052193375
LOC145837	0.088520529	0.007597076	1.031434272	0.052958479
LOC101929328	0.050566183	0.002458617	1.039990852	0.05304595
LOC100132207	73.85378955	0.942414556	5787.66764	0.053197933
LOC284865	0.042179353	0.001686391	1.054973408	0.05393189
LOC101928682	0.039269009	0.001456379	1.058828011	0.054109793
LOC100652770	17.24697952	0.944656513	314.8851442	0.054662936
LOC100506827	0.039655932	0.001473166	1.067492287	0.054720528
LOC101929025	13.12867879	0.948211674	181.7760861	0.054819536
LOC284632	0.032426978	0.000975579	1.077830156	0.055106281
LOC730101	0.298700527	0.086735427	1.028668532	0.055471613
LOC101928580	0.050576566	0.002367986	1.080238289	0.05606222
LOC100134368	0.023911556	0.000502664	1.137464548	0.058145354
LOC101928461	0.192198301	0.034858103	1.059730255	0.058309778
LOC101927648	0.027620774	0.000653343	1.167697668	0.060270536
LYSMD3	3.339990072	0.946866711	11.78152485	0.060782404
LOC102724938	15.65720138	0.873968911	280.4996288	0.061697015
LOC100505824	0.009010528	6.41E-05	1.266373746	0.061989316
MAP3K12	0.105629075	0.00996535	1.119629706	0.062020035
M6PR	3.486185044	0.937627425	12.96195678	0.062343723
LOC780529	0.037665651	0.001191131	1.191054048	0.062779806
LOC100506526	0.028314157	0.000662391	1.210300269	0.06283673
LOC101927066	0.001335675	1.23E-06	1.448129213	0.063436409
LOC389834	0.09654383	0.008164218	1.141653936	0.063617407
LOC388882	0.012971468	0.000129635	1.297939304	0.064459048
LTBP3	3.992059006	0.917784711	17.36413226	0.064952643
LOC93622	3.444396897	0.920091854	12.89422348	0.066312072
LOC100507501	0.055276763	0.002494358	1.224972776	0.067011052
LOC101929164	0.014441502	0.000154081	1.353558019	0.067357585
LOC101927703	23.57777782	0.78999645	703.6887405	0.068164454
LOC100287525	0.199677007	0.035258799	1.130807306	0.068605131
LOC400891	0.057548731	0.002658657	1.245687688	0.068769766
LOC101929757	0.052376055	0.002170744	1.263737524	0.069393692
LOC100130429	0.024125704	0.000431843	1.347827283	0.069594658
LOC153546	0.216891116	0.041432894	1.135372196	0.07035198
LOC101929406	0.047788457	0.001766149	1.293060151	0.070727345
LOC101927095	0.051235649	0.002035788	1.289472085	0.070999171
LOC101928443	0.065888597	0.00342246	1.268475768	0.071487738
LOC101929167	0.010466555	7.33E-05	1.495164266	0.0716908
LOC102723526	57.24926951	0.697911957	4696.120802	0.071858903
LOC729683	0.031685196	0.000733458	1.368792365	0.072402837
LOC101927228	0.066724372	0.003470077	1.283009653	0.072693666
LOC400548	0.05456148	0.002251284	1.322336297	0.073746793
LOC101927363	0.04261215	0.001337702	1.357398907	0.073948988
LOC101929078	0.0252415	0.000444134	1.434551033	0.074276642
LITAF	7.320238805	0.820425271	65.31478013	0.074634026
LOC100506469	0.038467741	0.001059061	1.39724505	0.075491607
LOC101927348	0.078731999	0.004756928	1.303094784	0.075885716
LOC101928668	0.043553825	0.00135587	1.399054207	0.076681951
MAP4K5	2.83008968	0.890916406	8.990077565	0.07771556
LOC101928464	0.08341858	0.005251614	1.325051682	0.078326122
LOC729224	0.02571515	0.000435675	1.517803444	0.078506889
LOC254028	0.027241302	0.000486712	1.524696167	0.079334175
LOC101928495	0.00244138	2.93E-06	2.036363564	0.079646557
LOC101928014	0.055338981	0.002174437	1.408366099	0.079669326
MAGEL2	7.285006037	0.786971945	67.43736333	0.080295602
LOC257152	0.060299894	0.002584115	1.407088035	0.080557311
LOC283788	0.080027265	0.004710352	1.359635769	0.080569459
MAPRE3	0.03372445	0.000752267	1.511880835	0.0806502
LOC101929147	0.059294919	0.002485765	1.414408865	0.080858118
LOC728730	0.10271852	0.007946298	1.327800015	0.081362476
LOC101927244	0.022677508	0.000318283	1.61575987	0.081941111
LRRC4	8.806210709	0.757280565	102.4050407	0.082234384
LOC101928403	0.069596302	0.003433861	1.410553854	0.082580269
LOC101928144	0.033431339	0.000719293	1.553822674	0.082748165
LOC100507165	0.101405898	0.007640545	1.345866874	0.082775303
LOC102724809	40.05510077	0.616693039	2601.636465	0.083102017
LOC401463	0.041087099	0.00111101	1.519472614	0.083122291
LOC100506272	0.059629779	0.002444849	1.454367952	0.083608018
LOC101927513	0.050213108	0.001689127	1.492697894	0.083898185
LOC101927069	0.082894811	0.00489597	1.403511432	0.084504066
LOC100134040	0.043210761	0.001214108	1.5378945	0.084743946
LOC100130654	0.033126014	0.000684927	1.602117012	0.085105768
LOC101929019	46.82253202	0.580152469	3778.919545	0.085992372
LOC101927051	0.027656446	0.000458039	1.669900522	0.086366911
LOC100506476	13.39457912	0.68804748	260.7592572	0.086690963
LYPD6	0.201365946	0.032168203	1.260506986	0.086791935
LOC100288721	0.003070771	4.07E-06	2.317469955	0.087014051
LOC101927723	229.5495173	0.453852581	116101.5341	0.087029619
LOC100049716	0.199002051	0.031257006	1.266974092	0.087374606
LRRC66	0.390642426	0.132306356	1.153395117	0.088827366
LOC255654	0.061737032	0.002496558	1.526686402	0.088855869
LQFBS-1	0.069789377	0.0032418	1.50242367	0.089127253
LOC101927710	0.049926069	0.001569394	1.588263828	0.089529784
LOC100507311	0.027069117	0.000419513	1.74663725	0.08957295
LOC100507201	0.000493867	7.48E-08	3.259659953	0.089765579
LOC101929715	0.060687519	0.002383264	1.545349273	0.089801221
LOC101928751	0.01475538	0.000112377	1.937422811	0.090226258
MAP3K10	0.027288027	0.00042139	1.767095006	0.090568168
LOC441204	0.021731905	0.000256424	1.841778442	0.090961245
LOC100507033	0.150364734	0.016704804	1.353476125	0.091030073
LOC728084	0.028856189	0.000470688	1.769067364	0.09135035
LOC101929592	0.046834376	0.001334477	1.643683941	0.091752467
LOC102724612	34.63144952	0.556681573	2154.440443	0.092565801
LOC101928790	0.042050234	0.001037498	1.704313825	0.093406906
LOC652276	0.032790869	0.000603771	1.780876453	0.093579053
MANF	3.468948497	0.809481325	14.86582001	0.093877315
LOC101927534	0.017510406	0.000154164	1.988888746	0.093893692
LOC728868	0.074288642	0.003528433	1.564094501	0.094475761
LOC102725022	0.031918594	0.000553231	1.841539912	0.095943729
LOC101929224	0.027913067	0.000407741	1.910869536	0.096984814
LOC553103	0.024620066	0.000308006	1.967974219	0.097499153
LOC729652	0.000260546	1.49E-08	4.545716557	0.097700214
LOC101928555	0.002505936	2.05E-06	3.069710118	0.09877648
LYPD8	0.32886006	0.087734852	1.232679336	0.099011936
LOC283387	0.070471752	0.003004214	1.653100317	0.099409484
LOC101927849	16.4807603	0.586301268	463.2694404	0.099704955
LRRC20	0.089317845	0.00501996	1.589191303	0.100055306
LOC284825	0.053775091	0.00164597	1.756873522	0.100348583
LTB4R2	0.151277702	0.015840359	1.444723719	0.100921303
MAML3	0.104827237	0.007080286	1.552020609	0.100944582
LOC100129449	0.123130351	0.010048501	1.508790494	0.101368901
LOC283194	0.055735819	0.001754123	1.770960029	0.101820393
LOC101928123	0.06764241	0.002682155	1.705902728	0.101915799
LSMEM2	0.134622216	0.012135066	1.493452188	0.102410039
LOXL1	1.665458297	0.901684437	3.076188548	0.103230746
LOC101927286	9.561797346	0.630625294	144.9798627	0.103609022
LOC100131662	0.053915824	0.001569035	1.852678187	0.105605511
LOC101927869	0.011910515	5.57E-05	2.548680203	0.105612278
LRCH4	0.03392494	0.000561488	2.049735015	0.105882666
LOC100131508	61.10092935	0.413929041	9019.235667	0.106564769
LY96	1.619520849	0.901164077	2.9105108	0.106959533
MAP1LC3B2	0.050038127	0.001297583	1.929598411	0.108005346
MAD1L1	3.210145376	0.77404546	13.31321462	0.10804276
LOC389332	0.201126646	0.028319617	1.428406617	0.108828701
LOC100505540	0.146523116	0.013947609	1.539261913	0.109480544
LOC101928730	0.033533314	0.000520632	2.159842036	0.110126899
LOC100996760	2.945600886	0.782283336	11.09133249	0.110267386
LYSMD2	2.294508042	0.826943901	6.366534836	0.110705674
LOC440330	0.119494345	0.008742391	1.633294495	0.111324522
LOC151174	0.098736093	0.00570955	1.707457919	0.111367384
LOC100379224	0.016808279	0.00010939	2.582667237	0.111700477
MAP3K19	0.06296311	0.002081239	1.904804563	0.111936422
LOC101928323	0.058093797	0.001721996	1.959870489	0.11293267
LOC148696	0.096151729	0.005297698	1.745127001	0.113317152
LOC101928386	0.000379974	2.18E-08	6.632541926	0.114035836
LOC101927974	0.141263546	0.012463387	1.601120828	0.114113847
LOC100996286	0.071466863	0.00270764	1.886333984	0.114119503
LOC101926906	0.051118509	0.0012775	2.045481209	0.114158775
LOC286121	19.29445363	0.489338946	760.7731687	0.114393946
LOC285627	0.110051814	0.00706711	1.713770084	0.115164466
MAGI2	0.172096519	0.019264747	1.537378717	0.115251503
LOC101929517	0.032195328	0.00044613	2.323401575	0.115529928
LRRC37A5P	0.014770071	7.71E-05	2.830093854	0.115952308
LOC100129380	0.045626581	0.000961351	2.165477923	0.116966082
LOC100506125	0.300161361	0.066398969	1.356901219	0.117945495
LOC100129461	0.187961102	0.023062187	1.53191785	0.118402572
LOC102724508	0.026900712	0.00028724	2.519317062	0.118515948
LTBR	0.024568454	0.000234101	2.578409187	0.118516623
LIPC	0.07774524	0.003090632	1.955691175	0.120582447
LOC100996506	0.032246802	0.000420691	2.471783234	0.120848774
MAP2K6	0.42021336	0.140490669	1.256875414	0.12090923
LOC101927876	0.037009514	0.000573315	2.389096663	0.121051673
LOC101927792	0.018297512	0.000115284	2.904121999	0.121722447
LOC101928457	0.008783038	2.18E-05	3.536837399	0.121817607
LOC100506371	0.102438458	0.00567175	1.850158732	0.122773291
LOC101927340	0.160700869	0.015758801	1.638752207	0.122814465
LOC257396	0.223852062	0.033391169	1.500688592	0.123116896
LOC101927159	0.080714912	0.00328903	1.980795646	0.12322627
LOC101928590	0.038799733	0.000622816	2.417117676	0.123239764
LOC100505853	0.033495528	0.000444326	2.525061603	0.123566383
LOC101929465	0.021379884	0.000159954	2.857696841	0.123666704
LOC101929002	0.047198817	0.00095983	2.320962425	0.124460224
LMO1	0.067635353	0.00215813	2.119678199	0.125390871
LOC101928806	0.091320218	0.00426631	1.954706004	0.125725997
LOC100506791	0.137592392	0.010851392	1.744630177	0.125889505
LOC100505515	0.11136975	0.006691994	1.853441679	0.126047541
LOC100130872	0.066291214	0.002049113	2.1445989	0.126054113
LOC100505501	0.486933928	0.193400891	1.22597496	0.126635296
LMTK3	2.549234822	0.765870183	8.485247653	0.127206444
LOC101928076	0.106208842	0.005910588	1.908493415	0.128149878
LOC100289098	0.343390747	0.086631743	1.361131632	0.128213692
LOC100507494	0.019366274	0.000119432	3.140300286	0.128711048
LOC554174	0.097384867	0.004806915	1.972951942	0.129195185
LPIN1	2.566539007	0.759250268	8.675825025	0.129328584
LOC101928417	0.022845307	0.000172735	3.021430091	0.129443943
LOC283588	6.812923115	0.570351885	81.38120091	0.129453013
LOC101927667	0.170703489	0.017364885	1.67808084	0.129509061
LOC339975	0.07029001	0.00227014	2.176379021	0.129530859
LOC101929628	0.023451451	0.000182515	3.013293407	0.129836299
LRRCC1	0.421839785	0.138072632	1.288805765	0.12984456
LOC100128079	0.015303937	6.82E-05	3.434895439	0.13022668
LOC441601	0.030268826	0.000320626	2.857541857	0.131697335
LRRC19	0.781266736	0.565709045	1.078960496	0.133984064
LRRD1	9.592660707	0.49738675	185.0052085	0.134281203
LOC692247	0.059783222	0.00146869	2.433484415	0.136308694
LOC100506071	0.039999271	0.000573066	2.791897262	0.137283366
LOC283861	0.184527304	0.019857353	1.714746491	0.137322911
LOC100996246	0.128499092	0.00857695	1.925161865	0.137362179
MAML2	2.362692631	0.759690688	7.348143871	0.137489733
LOC101928787	0.103516065	0.005164623	2.074802866	0.138129685
LOC101927313	0.086382779	0.003376895	2.209717569	0.138710641
LIPT1	0.302226732	0.061876183	1.476189927	0.139225774
LOC100506730	0.282402849	0.052686125	1.513707255	0.139937354
LOC100506459	0.078416886	0.002667094	2.30558382	0.140016797
LOC100132352	4.186340289	0.623699604	28.09917614	0.140487119
LOC284889	0.157528412	0.013395823	1.852458064	0.141643979
LOC101929122	2.664768983	0.71612723	9.915827013	0.143761001
LOC101929631	0.087197113	0.003306337	2.299625549	0.143963266
LOC101927204	4.219902597	0.610563613	29.16580281	0.14435692
LOC101928399	0.139237312	0.009840786	1.970069239	0.144732827
LOC101927914	0.077530523	0.002488172	2.415822633	0.145037027
LOC101929747	0.084174833	0.003006163	2.356958542	0.145483376
LOC100147773	0.110029173	0.005627261	2.151387464	0.145691045
LOC339874	0.030392408	0.000271581	3.401188755	0.146668214
LOC440934	4.505833687	0.590038094	34.40885836	0.146686854
MAGI2-AS3	3.423444891	0.649371527	18.04818112	0.146799036
LOC401442	0.025457467	0.000177913	3.642696097	0.147199116
MAP1LC3B	3.069272882	0.673282743	13.99179783	0.147373296
LRRC3B	0.047788938	0.000779436	2.930045225	0.147600968
LOC388942	0.213982878	0.026498486	1.727973147	0.147966273
LSM7	0.383978143	0.104938739	1.405002718	0.148122292
LOC101929312	0.162634677	0.013873947	1.906453722	0.148124511
LOC100506082	0.0973049	0.004132066	2.291406822	0.148309204
MAGI1	0.048671797	0.000805292	2.941721604	0.148635267
MAPKAPK2	2.808655833	0.690242564	11.42866001	0.149234537
LOC283737	0.119479843	0.00665342	2.145578262	0.1493381
LOC101929897	0.10113142	0.004480089	2.282893048	0.149615873
LOC100652824	0.197372113	0.021698086	1.795354234	0.14973473
LOC101927112	0.012650697	3.21E-05	4.983860003	0.151802186
LOC100505664	0.067073637	0.001663657	2.704207691	0.151991111
LOC101929123	11.15857713	0.410309243	303.4634139	0.152328427
LOC441242	0.128444214	0.007614735	2.166577779	0.15455164
LOC100506098	0.434293555	0.137665913	1.370062403	0.154785103
LOC100130744	0.04923036	0.000770446	3.145749236	0.155707863
LSP1	2.302215738	0.726995633	7.290549026	0.156236145
LOC100507520	0.069548177	0.001710033	2.828570599	0.158541217
LOC284240	6.553858525	0.479795288	89.52372527	0.158713235
LOC100287808	0.191937039	0.019271114	1.911660495	0.159296009
MAPKAPK5	0.437566901	0.138140047	1.386019461	0.160008517
LRRC7	0.000754339	3.26E-08	17.44775791	0.160827237
LOC645261	8.784289793	0.420940363	183.3127775	0.160980533
LOC646268	0.096820322	0.003698863	2.534339828	0.161004637
LOC340357	0.210771262	0.023880515	1.860283391	0.16112406
LOC101929538	0.035073807	0.000321502	3.826331158	0.161680673
LOC574538	0.01818319	6.64E-05	4.980249001	0.161713583
LOC101927934	0.309558128	0.059782161	1.60292356	0.162232338
LOC101927760	0.051500314	0.000800614	3.312808428	0.162664749
LOC100506282	0.04467266	0.00056683	3.520717291	0.1629956
LOC101929949	0.081377138	0.002394441	2.76567243	0.163170509
MAGEA11	0.204884152	0.022037337	1.9048361	0.163461115
LYG2	0.019182092	7.32E-05	5.026529234	0.164036638
LOC100240728	0.053234384	0.0008543	3.31721648	0.164165556
MAPT	0.011159658	1.97E-05	6.318170095	0.16453475
LOC102723742	0.008998732	1.17E-05	6.927553276	0.164777624
LOC283745	0.03913499	0.000404173	3.789339025	0.164837357
LOC100129034	0.116718844	0.005598365	2.43344061	0.165717849
LOC100287221	9.187922541	0.39901109	211.5678555	0.165787879
LOC100507513	0.121518645	0.006133861	2.407420202	0.16656044
LOC102724842	12.51362303	0.347339755	450.8287893	0.167056417
LOC101927699	8.697504216	0.403881067	187.2991477	0.16725319
LOC101926944	0.311292353	0.059369922	1.632188929	0.167449403
MAGEB3	8.308462042	0.409884388	168.4146642	0.167878614
MAGEC3	0.034114269	0.000280144	4.154230679	0.167981587
MAP1LC3C	4.86824575	0.511169016	46.36395387	0.168699713
LOC101927499	0.074186924	0.001814851	3.032590387	0.169454132
LOC100289061	0.049278587	0.000670783	3.620216765	0.169715707
LOC441178	0.086214454	0.00260477	2.853584286	0.169849586
LZIC	0.34648821	0.076279784	1.573864964	0.16987064
LOC100507654	31.28218767	0.225322897	4342.990777	0.171341338
MAPKBP1	8.5334496	0.393934808	184.8523174	0.17184401
LOC102606465	0.476374354	0.164142136	1.382536685	0.172534783
LOC101928101	0.066041918	0.00132401	3.294186469	0.173098967
LOC400958	0.04367279	0.000478708	3.984290937	0.173935362
LYPD1	4.037882593	0.536875652	30.36922196	0.175170438
LOC101927650	0.134303165	0.007277455	2.47852321	0.177098221
LOC100130417	0.067882071	0.001358106	3.392942358	0.177713915
LOC285889	0.044532838	0.000482411	4.110964149	0.177762681
MAP3K7	3.749692989	0.547166449	25.69638093	0.178332811
LOC100130476	8.716463112	0.371962923	204.2588779	0.17848443
LOC100132057	0.037641993	0.000316565	4.47592506	0.17855169
LRRC45	3.752762345	0.546122342	25.78767454	0.178679178
LOC284788	0.111189809	0.004524609	2.732429275	0.178746645
LOC102723847	0.115680263	0.004944827	2.706246907	0.179919488
LOC101927668	0.095730344	0.003099882	2.956337846	0.180048554
LOC102724201	0.030148794	0.000180129	5.046108533	0.180123145
LIPJ	0.002713238	4.68E-07	15.71417648	0.181274456
LOC100506675	0.052372945	0.000691815	3.964822488	0.181548547
MAP3K8	2.19709717	0.692116211	6.974603246	0.181692129
LOC283856	0.246064886	0.03140776	1.927801568	0.181871283
LOC100506319	0.183949419	0.015304933	2.210881232	0.182015145
LY9	0.181133248	0.014697573	2.232290507	0.182434428
LOC101929210	0.04053087	0.000360046	4.562613914	0.183471623
MAGEH1	2.258416592	0.679323259	7.508127293	0.183805438
LOC100507316	0.231128639	0.02659344	2.008782882	0.184274343
LOC101928047	0.267079677	0.037998511	1.877219741	0.184523861
LOC101927787	12.46268629	0.299797717	518.0778265	0.184665282
LOC145694	0.145349043	0.008371915	2.523477999	0.185388314
LOC101929148	0.07508686	0.00162114	3.477821662	0.185820265
LOC100287290	0.039534334	0.000329214	4.747564215	0.186042427
LOC100507477	0.27110856	0.039102188	1.879686414	0.186448142
LOC101928326	0.128872112	0.00615308	2.699139667	0.186772158
LOC101928378	0.143546783	0.008031001	2.565767145	0.187014503
LOC285095	0.154580306	0.009616229	2.484869287	0.187635862
LOC497256	0.047618703	0.000513354	4.417106105	0.187754321
LOC100499489	0.094962292	0.002857337	3.156028695	0.187832205
LOC731157	2.990217505	0.585507112	15.2712077	0.187980838
LOC101927537	0.271601806	0.03896379	1.893233185	0.188282973
MAB21L2	1.476651429	0.826060651	2.639636014	0.188444762
LOC100506606	0.130365791	0.006223882	2.730649197	0.189274758
LOC389247	0.137121792	0.007041424	2.670253237	0.189654377
LRRIQ3	0.274780427	0.039756193	1.899182931	0.190310083
LOC100505841	0.086729232	0.002231943	3.370139681	0.19042251
LOC101926907	0.29942928	0.049227521	1.821296144	0.190501776
LOC100506302	0.16818367	0.011566401	2.445509794	0.191816228
LOC155060	0.089237933	0.002364364	3.368098206	0.19208399
LOC727820	2.599379713	0.618587846	10.92290275	0.192164138
LOC100134822	0.43541175	0.124677273	1.520593024	0.192532857
LOC101929248	0.075901469	0.001569571	3.670450325	0.192614086
LOC645355	0.115320608	0.004471857	2.973896843	0.192683701
LOC100131860	20.28017652	0.218028949	1886.380507	0.19313327
LOC101929694	8.655722022	0.334771104	223.7992553	0.193416927
LOC730961	0.16140551	0.010316845	2.525165278	0.193667378
LOC150051	2.913067328	0.580440645	14.6198605	0.193924153
LOC101927820	0.032799325	0.000188838	5.696919207	0.194038421
LOC100129455	0.123808462	0.005289759	2.897775895	0.194085021
LRRC2-AS1	0.106412792	0.003613548	3.133674249	0.194236549
LTBP1	1.888584474	0.722198491	4.938741023	0.194840544
LOC403323	0.137746475	0.006874469	2.760080896	0.194926563
LOC101927450	17.68129554	0.229456676	1362.471634	0.195017024
LOC101929459	0.237491067	0.026988173	2.089878709	0.195095597
LOC101927248	0.108345616	0.003736235	3.141871883	0.195802689
LOC101928449	0.078243635	0.001639502	3.734100264	0.196383567
LOC101928446	4.05366295	0.484435865	33.92024519	0.196602886
MACC1	0.679572827	0.377837855	1.222268287	0.197117411
LOC285778	6.323937564	0.382537753	104.5444169	0.19754052
LRRC10B	0.28980051	0.044000413	1.908716997	0.19780767
LOC101060400	0.600882	0.276689319	1.304926331	0.197982822
LOC102724094	2.987137241	0.562813444	15.85425685	0.198793025
LOC101928767	0.160386606	0.009749907	2.638370216	0.200213549
LOC101928306	0.093691774	0.002485708	3.531448382	0.201030561
LOC653160	0.173356625	0.011737967	2.560283293	0.202088017
LOC284395	9.45674929	0.297806421	300.2961009	0.202872156
LOC157931	0.100163942	0.002901034	3.458357874	0.202904135
LONRF3	0.289078007	0.042779576	1.953410987	0.202982566
LOC284926	0.501748243	0.173506515	1.450961655	0.203043111
LOC728819	0.298875165	0.046487365	1.92151921	0.203352013
LOC285419	0.097058046	0.002663273	3.537100726	0.203599303
LOC101928940	5.139285374	0.410372287	64.36169054	0.204333508
LRRC8B	0.193624591	0.01532877	2.445759278	0.204509847
LOC100507480	0.168082526	0.010688618	2.643160664	0.204601701
MAOB	3.292288233	0.521159392	20.79817034	0.205151233
LOC101929261	0.054982717	0.00061853	4.8875521	0.205173809
LOC100506538	14.39164825	0.231665724	894.0448164	0.20559255
LNX1	0.50938947	0.179210476	1.447893218	0.20566754
LOC101929269	0.116587985	0.004166986	3.26201182	0.206098668
LRMP	0.364438006	0.076209135	1.742770865	0.206142152
LOC101927660	0.179552155	0.012498785	2.579368796	0.2065703
LOC101928537	0.161975543	0.00960123	2.732574429	0.206707864
LOC101927263	5.34655144	0.394998258	72.36895791	0.207243944
LUM	1.560915117	0.780569158	3.121383901	0.207912922
LOC100131581	0.228715797	0.022845395	2.289779476	0.209430837
LOC340178	0.296639467	0.044302915	1.986211797	0.210342746
LOC729307	0.041176888	0.000279376	6.069001663	0.210517339
LOC101927479	0.203089008	0.016724359	2.466171935	0.210798515
LPL	0.543523689	0.208709439	1.41545108	0.211856567
LOC284578	0.155219912	0.008268359	2.913906127	0.213082288
LOH12CR2	5.031542596	0.394401738	64.18942526	0.213585899
LOC728392	3.482352411	0.487250217	24.88819481	0.213704359
LOC102723380	0.162690122	0.009219346	2.870927828	0.215021704
LOC101927085	0.065561046	0.000881881	4.873958669	0.215173346
LOC101927943	0.375234256	0.079591387	1.769045025	0.21536524
LOC729173	0.206541501	0.016881721	2.526957571	0.217040499
LOC286177	7.920544523	0.296294718	211.7318393	0.217053816
LOC284898	0.147385226	0.006952747	3.124290899	0.219133816
LMNA	2.968630707	0.523384975	16.83802306	0.219145006
LYZL4	0.186216651	0.01267297	2.736267919	0.220255538
LOC221272	4.135724727	0.42513791	40.23216609	0.221303577
LOC100127974	0.100034415	0.002497467	4.006813548	0.221416786
LOC100129198	0.021032813	4.26E-05	10.39302088	0.222384594
LOC283682	0.065516666	0.000819397	5.238526626	0.222779427
LOC101927877	0.145172841	0.006513664	3.235529597	0.223016173
MAP7D1	2.03447105	0.648702961	6.380535776	0.223276188
MAPK8IP2	0.148834098	0.006929053	3.196914149	0.223491497
LOC101927133	10.05800751	0.243093639	416.1503992	0.224236317
LOC100289473	0.318238171	0.050054322	2.023312468	0.225048075
MAP2	3.559521159	0.455298785	27.82829936	0.226252007
LOC101929526	0.120647229	0.0039187	3.714433911	0.226470036
LOC101927588	0.132660977	0.005019228	3.506302896	0.226645203
LOC100507053	0.072109357	0.001015514	5.12032461	0.226649047
LOC100996843	0.136498377	0.00538651	3.458975834	0.227237924
LOC101928881	0.347229182	0.061878336	1.948470369	0.229371593
LOC101927870	0.022256988	4.48E-05	11.05680854	0.229634093
LOC100507156	0.15519382	0.007385287	3.261230076	0.23047765
LOC101928401	0.052919121	0.000431111	6.495852254	0.231099116
MAP2K5	0.09945339	0.002269371	4.358465611	0.231425807
LYRM5	0.513521377	0.172116194	1.532128954	0.232099873
LRIT1	0.075114873	0.001073524	5.255817474	0.232327686
LOC101927257	0.18746198	0.011956204	2.939226581	0.233181654
LYST	8.028572519	0.260661343	247.2862911	0.233605705
LOC101929478	0.086967707	0.001547076	4.888825199	0.234832858
LOC100507537	0.04197683	0.000219799	8.016660041	0.236731378
LOC100505938	0.528148714	0.183098335	1.523449484	0.237565615
LPO	0.156516194	0.007200332	3.402248503	0.237782912
LOC100129361	0.13076291	0.004448634	3.843638349	0.238240292
LOC101928833	0.097245305	0.002021242	4.678634026	0.238311139
LOC642776	8.083275346	0.250185134	261.1639603	0.238571458
LOC100996634	0.154085585	0.006843952	3.46910191	0.239160798
LOC101928020	0.01982116	2.88E-05	13.64788466	0.239573385
LOC100505718	0.051636288	0.000369307	7.219758831	0.239711443
LOC101929683	0.245912649	0.023707309	2.550818007	0.239850337
LTB	0.256979496	0.026520984	2.490045647	0.240943233
MAPT-AS1	0.075489247	0.001002633	5.683658866	0.24124795
LOC100272217	0.096042189	0.001906393	4.838510278	0.241361916
LOC101929705	12.05491106	0.186947494	777.3352683	0.241558089
MAGEA6	0.772180825	0.500938175	1.190293047	0.241609595
LOC400622	0.140878733	0.005293302	3.749421147	0.241762917
LOC101929076	0.246850912	0.023577402	2.584482086	0.242997627
MAP7D3	0.065522892	0.00066866	6.420680609	0.244000098
LOC100506655	0.133804219	0.004526119	3.955611494	0.244384912
LOC729164	0.149278767	0.006010769	3.707371123	0.245857646
LOC100507395	0.184594592	0.01060386	3.213467874	0.246407123
LOC101929607	0.002346105	8.28E-08	66.47836967	0.247026962
LRRC16A	0.2707562	0.029530043	2.482519937	0.247812731
LOC283665	0.142619839	0.005240516	3.881376781	0.247926046
LOC101929073	7.15264634	0.253603317	201.7337559	0.24819946
LOC728099	0.149222379	0.005904306	3.771369016	0.248330627
LOC389765	2.160596147	0.578584799	8.068265398	0.251792649
LOC100652999	0.086854828	0.001329434	5.674416417	0.251843073
LOC648691	0.072045775	0.00080087	6.481195137	0.251856823
LOC374443	4.835564706	0.325961998	71.73439291	0.252076204
LOC101928245	0.09664836	0.001755636	5.320526141	0.253207146
LOC100506790	3.85149139	0.380998599	38.93448945	0.253272908
LIX1L	2.258880533	0.556647575	9.166556162	0.254189544
LOC100507535	0.47223275	0.129946138	1.71612465	0.254439038
LRRFIP1	3.137249822	0.43564275	22.59267814	0.256351749
MAN2B2	3.373155119	0.41292457	27.55509425	0.256547971
LOC100630923	5.927643587	0.273802059	128.3297818	0.256660766
LSM10	0.422707752	0.095360538	1.873750362	0.257039682
MAD2L1BP	2.810365681	0.469655924	16.81689691	0.257626749
LOC100506119	2.051711546	0.589235892	7.144032339	0.258887008
LOC101927081	0.116239854	0.002771817	4.874673922	0.258906741
LOC100996624	0.150284016	0.005588021	4.041732171	0.259151359
LOC102725343	0.161838983	0.006838306	3.830167244	0.259275439
MAPK14	0.384561141	0.073071594	2.02386814	0.25936659
LRRC57	0.346690635	0.054966244	2.186694749	0.259599577
LRCH2	1.756519627	0.659591192	4.677687083	0.259633266
LOC653581	0.123818604	0.003271656	4.686019838	0.259828115
MAOA	0.771554042	0.491400806	1.211425851	0.25986283
MAGEA10	0.18877528	0.010372455	3.435648308	0.260068152
LOC101929988	3.601214669	0.387284254	33.48637844	0.260086838
MAFG-AS1	0.142200309	0.004768618	4.240416723	0.260168842
LOC100128653	0.154555405	0.005982805	3.992671418	0.260389849
LOC101927391	0.239576151	0.019865913	2.889206904	0.260680634
LOC101929335	0.045710952	0.000208629	10.01533727	0.261842826
MAPK12	0.12930303	0.003608292	4.633569709	0.262606548
LYNX1	0.029564849	6.23E-05	14.03502557	0.262775133
LOC102723845	0.418511408	0.091063431	1.923404347	0.262975585
LPCAT4	3.053949451	0.429828926	21.69841694	0.264440298
LOC101929926	0.222776474	0.015776702	3.145737229	0.266319184
LOC101929372	0.289522538	0.032544312	2.575666687	0.266335398
MAP1LC3A	0.419743961	0.090641995	1.943745753	0.266960293
LOC100507530	0.056068148	0.000346257	9.078916836	0.266973989
LOC101929260	0.121030396	0.00290526	5.042012762	0.267101119
LOC102723620	0.241093786	0.019509614	2.97936261	0.267456005
LPXN	3.169357369	0.411693811	24.39877856	0.267979841
LOC338620	1.901910062	0.609466465	5.935128666	0.268225318
LMX1A	0.323600151	0.043878639	2.386515614	0.268413594
LOC100507560	0.149881312	0.005198466	4.321352822	0.268463761
LPHN1	0.367294389	0.062165475	2.170097929	0.269110474
LRRK1	0.139944339	0.004242161	4.616614067	0.270274177
LOC100507468	7.784105853	0.202629188	299.0304823	0.270294174
LOC100506571	0.21504213	0.013979814	3.307849391	0.270413564
MAP1B	1.561660071	0.706740901	3.450744358	0.270493213
MAK	0.102899032	0.001794212	5.901313976	0.271023247
LRFN5	0.336159934	0.048233186	2.342857919	0.271108502
LMF2	4.693537199	0.297361241	74.08259181	0.272031325
LOC340017	70.45915384	0.035515022	139785.7036	0.272044559
LOC648987	0.280898893	0.029084345	2.712943666	0.272465252
LRRC3	0.24584417	0.020046895	3.014898574	0.272610718
LOC145945	0.091598586	0.001278133	6.564497249	0.272786891
LOC101060391	0.076512349	0.000768629	7.616337186	0.273512257
MAP1S	3.542212043	0.367041817	34.184841	0.274199704
MAPK8IP3	0.175727805	0.007734725	3.992418558	0.275189236
LOC200609	0.190560318	0.009614649	3.776865317	0.276640482
LMCD1	2.519910952	0.476174266	13.33535147	0.276959635
LOC101927126	0.175279274	0.007578993	4.053681747	0.27721069
LPPR2	5.46353736	0.2533571	117.8188435	0.278482083
LOC643549	0.303622648	0.035133357	2.623908417	0.278688599
LOC399884	0.263730182	0.023634126	2.942931241	0.278836763
LOC101929719	0.201446546	0.011079974	3.66252768	0.278931055
LOC101927720	0.132971425	0.00344382	5.134239813	0.279091973
LOC340581	0.134002293	0.003504306	5.124157727	0.279659168
MAGEA8	4.305983593	0.30278262	61.23698479	0.281077052
LOC285423	0.079431235	0.000791374	7.97261852	0.281425856
LOC100129516	0.214482794	0.012952244	3.551729502	0.282385482
LOC100130264	0.42349372	0.088400251	2.028805678	0.282411906
LOC100507217	2.577453126	0.457971837	14.50583657	0.282798157
LOC100130428	4.190720764	0.306548108	57.28999806	0.282891769
LOC102546226	0.071524762	0.000579786	8.823582865	0.282975382
LOC101928388	0.02998433	4.96E-05	18.1288987	0.283157034
LOC730202	0.14040634	0.003889036	5.069107753	0.283315553
LOC101929504	4.622167687	0.28183434	75.80493618	0.283441908
LOC100132356	5.317364868	0.25053605	112.8554921	0.283726395
LOC647323	0.296614364	0.032145539	2.736929691	0.283753677
LOC646014	2.57205055	0.456311141	14.49766054	0.284293794
LOC101927507	0.26885947	0.024263176	2.979223079	0.284441954
LOC100134937	0.253642097	0.020567418	3.127972285	0.284499578
LOC101928140	55.78234235	0.035327066	88081.74714	0.284507538
LOC401068	0.361783934	0.056056916	2.334905727	0.285222236
LOC101927766	6.92727969	0.19847524	241.7792966	0.285607634
LOC102723721	3.47145811	0.353204311	34.11912319	0.285789234
LOC554206	0.091789208	0.00114203	7.377442317	0.285940025
LOC100133131	10.21239365	0.142112693	733.8752191	0.286708548
MAP2K2	0.246326032	0.018678562	3.248457456	0.287021326
LOC728114	0.217040201	0.012917686	3.646663022	0.288595258
LOC284600	0.353654642	0.051786723	2.415128786	0.288956199
LOC401134	45.14166761	0.039408597	51708.77179	0.289087095
LOC283070	0.639264882	0.279354531	1.462870808	0.289445985
LOC102724880	0.433723237	0.092431729	2.035186919	0.289568345
LOC100506271	0.236617383	0.016351327	3.424051602	0.290431275
LOC441124	0.410780086	0.078622891	2.146197835	0.291579485
MAGED1	0.574871927	0.205403535	1.608919398	0.291746925
LRRC71	0.213005751	0.011907625	3.810285379	0.293301949
LOC102724017	0.493017916	0.131569814	1.847434893	0.29404979
LOC101928961	12.22450812	0.11295752	1322.962811	0.294871727
LOC101927901	0.168019876	0.005957763	4.738469973	0.295155333
LOC101928553	5.179051499	0.23753903	112.9185988	0.295623892
LOC147004	0.257541879	0.02020019	3.283524535	0.296241504
LOC100506446	0.10953784	0.00172199	6.967832241	0.29660581
LOC100996654	0.205034967	0.010438515	4.027329519	0.29694969
LOC100996457	0.195469988	0.00904489	4.224320619	0.297855045
LY6K	0.060597797	0.000308771	11.89262722	0.297973911
LOC286161	0.358011972	0.051574584	2.485188669	0.298768309
LOC643072	0.423022073	0.08347983	2.143603711	0.298773685
LOC101928152	0.334439078	0.042340286	2.641680247	0.298932575
LOC101927254	0.221543273	0.012836778	3.823500179	0.299695926
LOC100506022	0.133268135	0.002954064	6.012189604	0.299738898
LOC100131564	0.249855129	0.018146834	3.440136441	0.299947441
LOC101928813	0.148776081	0.004045569	5.471250341	0.300234358
LOC339807	0.19089674	0.008277426	4.402523769	0.301010258
LOC147791	0.150326401	0.004143948	5.45326054	0.301036313
LOC101929007	0.174043462	0.006323662	4.790124017	0.301251433
LOC101929116	0.317108291	0.035887434	2.802030055	0.301542973
LOC728485	0.139760815	0.003336935	5.85360149	0.30176295
LOC400568	0.278322023	0.024325139	3.184489456	0.303711368
LOC286178	0.204257813	0.009834105	4.242506265	0.304774391
LRRC52	0.185845407	0.007375507	4.682866759	0.306697756
LOC100131043	0.217396156	0.01159933	4.074467289	0.307472501
LYRM7	0.521178918	0.148836116	1.82501043	0.308136856
LOC100130331	4.183092636	0.265642571	65.87145999	0.308930773
LOC101930415	1.625348429	0.637247179	4.145577421	0.309275012
LRRC8A	2.285339373	0.462770885	11.28587863	0.310420702
LIX1	0.116071923	0.001789658	7.528080303	0.311696276
MAN1C1	0.46835799	0.107499444	2.040561306	0.312426368
LIPH	1.715183931	0.60196792	4.887064275	0.312541853
LOC101929410	0.158345105	0.004426508	5.664322791	0.312597907
LOC101929645	4.933740752	0.220481812	110.4027475	0.314166793
LOC645188	0.186820303	0.007084356	4.9266055	0.314980466
LOC283214	0.095313002	0.000970531	9.360412055	0.315205979
LOC101927495	0.23868636	0.014574772	3.908889786	0.315238598
LOC100130691	0.085262047	0.000696063	10.44391261	0.315558626
LOC102724718	0.10432747	0.001254656	8.675067317	0.31629597
MACROD1	0.351921435	0.045575117	2.717463019	0.316639275
LOC100130548	0.106869979	0.001341433	8.514171823	0.316770913
LOC283454	0.178144876	0.006079405	5.220181507	0.31680107
LPA	0.082570784	0.000623783	10.92997896	0.317039552
LOC101930421	0.246130869	0.015780262	3.838998624	0.317212892
LOC728175	0.144435568	0.003255238	6.408634436	0.317334881
LOC101928251	0.182289709	0.00648049	5.127627507	0.317402271
LOC100631378	4.454399251	0.237642352	83.49384083	0.317790537
LOC101927967	3.375574279	0.309807595	36.77928461	0.318110481
LOC100130700	3.862080076	0.270610643	55.11853618	0.319128082
LSS	2.530238183	0.406035096	15.76736918	0.320007498
LL22NC03-N14H11.1	1.62403281	0.624158039	4.225664657	0.320281728
LOC285422	0.391684909	0.06166226	2.488022142	0.320387071
MAGEC2	5.091808749	0.205334494	126.2647878	0.320432356
LIPE	0.286407049	0.024264176	3.380662794	0.32081072
LOC100506314	0.336449237	0.038783129	2.918745658	0.323046562
LOC101928917	0.126306682	0.002070633	7.704588128	0.323901332
LOC100133669	0.257136748	0.01727764	3.826871496	0.324218982
LOC101927690	0.154878039	0.003774607	6.354889264	0.325029419
LOC101926963	0.218690113	0.01058975	4.51619402	0.325112991
LPP-AS2	0.171564205	0.005084176	5.789389612	0.326165054
LOC100507351	0.16527349	0.004533703	6.024948493	0.326524326
LOC101928697	0.186145955	0.006434725	5.384894716	0.327436358
LOC101929289	0.230775292	0.012224797	4.356492276	0.327977727
LOC100129973	7.363691707	0.134050761	404.5031531	0.328664249
LOC283692	0.181594889	0.005918226	5.572059219	0.328763269
LOC100507656	0.259669604	0.017319088	3.893294102	0.329048057
LOC100130938	0.307379533	0.02870652	3.291314207	0.329470369
LOC654841	0.088271671	0.000669975	11.63011614	0.329704532
LOC100505658	5.65686824	0.173271669	184.681999	0.329881577
LOC102724640	0.245954646	0.014639136	4.13232628	0.329885789
LMAN1	1.578077715	0.629768281	3.954358054	0.330368356
LOC100289092	0.374651278	0.051818976	2.708729336	0.330707413
LOC101927314	13.78588445	0.06944911	2736.544941	0.331089436
LOC283435	3.54342401	0.276165168	45.46501574	0.331218269
LOC101927138	0.273217678	0.019852844	3.760060746	0.33209159
LOC100422212	7.9193904	0.11993867	522.9067867	0.333071161
LOXL2	2.358446831	0.414200547	13.42893314	0.333645291
LOC285181	0.182946587	0.005780496	5.790065563	0.335222544
LOC101927040	0.363084032	0.046235529	2.851270812	0.335292481
LOC101928955	0.176567574	0.005184509	6.013319462	0.335378674
LOC100506175	0.261519428	0.016935359	4.038438696	0.336839284
LRRN1	0.654188502	0.274824266	1.557222735	0.337544839
LOC101927086	0.237915365	0.012528207	4.518102393	0.339107262
LOC101928770	0.236449613	0.012262806	4.559186636	0.33952548
LOC101927157	0.252504518	0.014976289	4.257298427	0.339629259
LOC728196	0.167483638	0.00427599	6.560064462	0.339662607
LOC339298	4.686150137	0.196223709	111.9130977	0.340046233
LOC101927809	0.486635295	0.110526273	2.142602882	0.340915012
LOC101927752	0.509428938	0.126923825	2.044673981	0.341487816
LOC280665	6.746796415	0.131331201	346.5989915	0.342169211
LOC101929759	0.425058275	0.072664445	2.486422855	0.34247176
LRRC47	0.575410089	0.183503013	1.804312446	0.343221138
LSM14B	0.321927622	0.030879786	3.356156446	0.343313237
LOC389895	0.318559055	0.029708227	3.415884499	0.344617354
LOC389641	3.083461208	0.297255099	31.98509647	0.345431497
LOC339468	4.415077356	0.200806625	97.07303282	0.346291489
LOC100505776	0.029963179	2.02E-05	44.38627394	0.346342768
LOC100131347	0.204990962	0.007551709	5.564475073	0.346750125
LMO3	0.148510087	0.002785424	7.918092579	0.347195058
LOC101928519	12.07268642	0.066978604	2176.064416	0.347267367
LOC101928886	0.263583038	0.016309287	4.259905212	0.347639036
LSM2	2.341086928	0.395920019	13.84291713	0.348186338
LSM1	0.530991301	0.141113371	1.998051351	0.349154418
MALAT1	1.635738302	0.582481571	4.593518358	0.350262195
LIPF	0.130823671	0.001826771	9.36889677	0.350668018
MAPK1IP1L	2.306997801	0.397631354	13.38485709	0.35139381
LMTK2	0.27121644	0.01743263	4.219578781	0.35143195
LOC152578	0.240081625	0.011938509	4.828005562	0.351456614
LOC101927523	0.196777448	0.006382135	6.067149415	0.352717444
LOC646903	2.464597787	0.367145241	16.54452129	0.353133258
LOC101927604	0.292815071	0.021828891	3.927852572	0.353830797
LOC728024	0.279644054	0.018912003	4.134982351	0.353853127
LOC101929229	0.243325728	0.012228518	4.841748691	0.354306998
LOC100127940	0.170531213	0.004017854	7.237917861	0.354993808
LOC729866	0.134772802	0.001889277	9.61410457	0.357317306
LOC102725383	4.412542726	0.186681242	104.2982845	0.357623783
LOC101927166	0.287701028	0.020219135	4.093740047	0.35778542
LOC101928865	3.351094773	0.254220889	44.17353832	0.358053741
LOC100129112	0.407663232	0.059992034	2.770189617	0.358727055
LOC101928035	0.310967933	0.025614099	3.775305731	0.359135752
LOC101927003	11.30964271	0.063026307	2029.438565	0.359637873
LOC728743	0.237918618	0.011009426	5.141527481	0.35981395
LOC644656	0.355604788	0.038827104	3.25686829	0.360185895
LOC729658	0.239066579	0.011123792	5.137890885	0.360563243
LOC101928132	0.404371765	0.057902342	2.824005379	0.36121382
LOC654780	0.231880134	0.009987993	5.383303539	0.362360897
LOC101559451	0.230011896	0.009698503	5.455014455	0.362954873
LOC339988	0.209757793	0.007217585	6.095990779	0.36362269
LOC101929027	0.206001233	0.00681336	6.228425904	0.363703836
MAGEB4	3.903007478	0.206606272	73.73187297	0.363761845
LOC100506122	0.329943738	0.030061183	3.621376824	0.364321928
MAMSTR	0.225064896	0.008918683	5.679561279	0.365224697
LOC101927829	0.062391493	0.000153435	25.37029281	0.365427872
LOC644090	0.108173053	0.000873123	13.40178643	0.365747083
LRG1	0.600248977	0.198118517	1.818602521	0.366798847
LOC286087	0.12399952	0.001331883	11.54447166	0.366822846
LOC440028	0.15915646	0.002937435	8.623435752	0.366916713
LOC100506286	7.425369796	0.09513331	579.5668893	0.3671567
LOC101929384	0.338514379	0.031896148	3.592659009	0.368765475
LOC285000	0.231554753	0.009482481	5.654385559	0.369541868
LYL1	0.295152383	0.020470307	4.255672827	0.370116313
LOC101928748	7.074673821	0.097802952	511.7535663	0.370421574
MAPKAPK3	0.37140872	0.042518422	3.244345142	0.370427526
LRRN3	0.27934059	0.017047063	4.57739649	0.371406399
LRRC43	0.138548118	0.001814005	10.58187752	0.371587991
LOC101928700	2.602867308	0.318787926	21.25211673	0.371916182
LOC101928243	3.353992897	0.235328578	47.80238951	0.372014359
LRP12	1.410425507	0.662868507	3.001047853	0.372043551
LOC101928661	6.253509268	0.11167903	350.1676015	0.372079586
LOC101928284	0.262334156	0.013786966	4.991613683	0.373310647
LOC390705	0.302334091	0.021714483	4.209444096	0.373325039
LOC102724312	0.28198734	0.017371571	4.577413327	0.373340532
LOC100506691	0.578843678	0.173673309	1.929254446	0.373410224
MADD	5.510121414	0.128522603	236.2342281	0.373463411
LOC101927438	0.40979646	0.057354458	2.927987552	0.373911547
LOC100289058	0.330009602	0.028620604	3.805172548	0.374161066
LOC100128840	0.284940159	0.017860935	4.545724729	0.374302508
MANEAL	0.696703322	0.313788322	1.546888411	0.3745292
LOC101928099	0.432744901	0.068118459	2.749154228	0.374582666
LOC100132891	1.404350816	0.663627219	2.971851001	0.374611434
LOC101929118	3.098160894	0.254102306	37.77455253	0.375485764
LOC100505592	0.548322048	0.145143101	2.071452692	0.375574043
LOC100271832	4.890453324	0.145534616	164.3357045	0.37606807
LRRC2	0.670617049	0.276221418	1.628140314	0.377296963
LOC643711	0.023037585	5.30E-06	100.1337484	0.377669497
LOC100131763	0.204763049	0.006034952	6.947513224	0.377793601
LOC283112	0.041785934	3.49E-05	49.96375593	0.379842056
LOC100505915	0.218623278	0.007275034	6.569884745	0.38119017
LOC81691	0.378166014	0.042880038	3.335107428	0.381298764
LOC101929341	0.256582162	0.012188823	5.401211242	0.381558179
LOC101928405	3.836198623	0.188265493	78.16843988	0.382016276
LOC101927543	0.11947358	0.001009461	14.14014947	0.383024449
MAP7	0.605054158	0.195636722	1.871277183	0.383102075
LOC100509303	0.228664964	0.008290247	6.307130034	0.383316534
LOC100996583	0.570262182	0.161023833	2.01957034	0.384007303
LOC284513	0.25344616	0.011494533	5.588305139	0.384459318
LOC554207	0.150463387	0.002106043	10.74965366	0.384519285
LOC100128175	0.242675036	0.009947959	5.91992536	0.384936771
LOC285740	0.113145152	0.000824824	15.52068133	0.385475048
LOC93444	0.298609031	0.019439125	4.587004359	0.385873752
LOC101927358	0.212180484	0.006335379	7.106214369	0.386835044
LOC400756	3.415468631	0.211350361	55.19472945	0.386931402
LOC102725454	3.777992088	0.185788778	76.82500732	0.387130297
LOC100506411	11.22169484	0.046541721	2705.667807	0.387624301
LTBP4	0.319952951	0.024021024	4.261678919	0.388345529
LOC100507443	2.827628015	0.266258932	30.02896511	0.388549382
LOC283075	3.536732272	0.200233111	62.46956414	0.388568659
MAGEF1	1.933241563	0.431771503	8.656020407	0.388754483
LOC101927416	0.232930603	0.008446159	6.423827315	0.389282119
LOC100506235	0.1744713	0.003266657	9.318465529	0.389648632
LOC647070	0.367459378	0.037547531	3.59614578	0.389658844
LOC101928710	2.513167766	0.307645708	20.530149	0.389817473
LOC100289333	0.534355622	0.127937054	2.231847012	0.3902106
LOC100507073	0.191396113	0.00438632	8.351527187	0.390754854
LOC100505564	0.160572553	0.00245857	10.48721324	0.391015617
LRCH3	3.925689765	0.172200716	89.49463436	0.391302497
LOC101928560	0.39633383	0.047509568	3.30629201	0.392496331
LOC153682	0.296309337	0.018202725	4.823410945	0.392809594
MAP4K2	0.373996741	0.03916161	3.571700991	0.392970737
LOC100130741	0.19709881	0.004744012	8.188836449	0.39304942
MAGEB6	0.014295869	8.30E-07	246.1195263	0.3933363
LZTS1-AS1	0.24329636	0.009457664	6.258745936	0.393611303
LOC101929512	0.32855507	0.025372891	4.254479162	0.394312106
LSM8	0.508542397	0.107069848	2.415389347	0.394974181
LOC101927702	4.211393607	0.152018008	116.6693104	0.396211763
LOC100506379	0.064907782	0.000115885	36.35506572	0.396980434
LOC101928893	0.068310785	0.000136265	34.24484393	0.397538399
LOC340085	0.335671977	0.02675805	4.210907581	0.397607763
LOC101927164	0.245144319	0.009419514	6.379918903	0.397833247
LOC101929648	0.155189804	0.002061078	11.68508797	0.398108049
LYSMD1	0.405304564	0.049843174	3.295773082	0.398334419
LOC101929622	0.125147615	0.001004882	15.58583182	0.398514799
MAD2L2	0.517901974	0.112136421	2.39192987	0.399320829
LOC338963	0.256006645	0.010696573	6.127140097	0.400322856
LOC100130502	0.321170827	0.022713675	4.541347915	0.400712201
LMBR1	0.528334385	0.1187354	2.350918285	0.402213331
LOC102546294	0.163506752	0.002354543	11.35441421	0.402593114
LOC400768	0.329046652	0.024298118	4.455970599	0.403120388
LOC102724927	0.144997959	0.001559473	13.48173626	0.403689132
MAN2B1	0.491886371	0.092877147	2.605077886	0.404160599
LOC101927305	0.094777807	0.000372351	24.12462958	0.404463884
LOC101927379	0.256621856	0.010365761	6.353105885	0.406133854
LOC101928663	0.190337308	0.003796017	9.543765283	0.406224726
LOC101928433	0.394807941	0.043991161	3.543287011	0.406501905
LOC101927342	3.651350498	0.171127813	77.90878765	0.406875632
LOC441086	0.383034453	0.039424968	3.721382657	0.408119956
LOC101926960	0.02392878	3.38E-06	169.6471146	0.409299209
LYPD3	0.503096188	0.098381203	2.572704613	0.409336625
LOC101927770	0.306100519	0.018156902	5.160435962	0.411429578
LRP8	1.547477281	0.545927455	4.386454493	0.411441098
LOC100507194	0.448621673	0.066119823	3.043889036	0.411919773
LOC100287896	0.62080587	0.198605701	1.940528027	0.412298369
LOC101928817	0.195422453	0.003924648	9.730791912	0.412894252
LOC101929964	0.381244723	0.037717221	3.853612133	0.413920027
LOC388692	0.265574524	0.011015981	6.40250082	0.414198664
LRRTM1	0.325543595	0.021959296	4.826139734	0.414627108
LOC100310756	0.511749032	0.102182839	2.562926168	0.415072879
LOC100996255	0.460830756	0.071349597	2.976400629	0.415655852
LOC101930097	0.20410824	0.004430177	9.403726558	0.41612424
LRRN4CL	0.421805478	0.052649093	3.379352823	0.416191971
LOC100286922	0.25654804	0.009649973	6.820422977	0.416309167
LOC101928995	0.211500052	0.004992432	8.960016979	0.41635286
MAP3K13	0.242618908	0.0079485	7.405665734	0.416792288
LOC101928823	0.296865844	0.0157959	5.579253277	0.417124062
LOC102724165	0.391674639	0.040473712	3.790337364	0.418294757
LLGL1	4.427046958	0.119977459	163.3535573	0.419012436
LRRC14	0.336156625	0.023879683	4.732109574	0.419109295
LOC152274	0.182245932	0.002931429	11.33016541	0.419131459
MAP3K14	0.498773417	0.092036221	2.703011046	0.419819237
LOC374890	0.232088521	0.006670591	8.075008511	0.419922889
LONRF2	3.549948048	0.163341883	77.15186637	0.419944074
LOC642426	0.041055125	1.72E-05	97.95205607	0.421034156
LOC100131655	0.299766563	0.015920758	5.644203054	0.421156333
LOC101927769	0.422066726	0.051490108	3.459699886	0.421612528
MAFF	1.714701872	0.459382252	6.400339794	0.422304526
LOC400940	0.167247126	0.002112089	13.24357115	0.422713048
LOC102723927	0.348096887	0.026338077	4.600618376	0.423009146
MAGED2	0.599876691	0.171638341	2.096571448	0.423463107
LOC439951	2.604760144	0.249106045	27.23649445	0.424061555
LOC100505622	3.273382988	0.17850648	60.02603471	0.424306799
LOC286382	0.242081327	0.007441367	7.875349547	0.424643568
LOC101928762	0.327909091	0.021202318	5.071349857	0.424876135
LOC101929761	0.484399708	0.081634736	2.874304348	0.424966078
LOC101928850	0.283886335	0.012869585	6.262164109	0.425025865
LOC101927330	0.256420017	0.008972875	7.327777156	0.426255316
LOC101928551	0.083101148	0.000179482	38.47620554	0.426964694
LOC646484	2.326164334	0.288477607	18.75722889	0.427954564
LOC101927553	2.946350676	0.203027086	42.7577546	0.428516249
LOC100506990	1.700382531	0.455482891	6.347770259	0.42960516
LOC93463	0.326632337	0.020290483	5.258065334	0.429972774
MAN2A1	1.535560721	0.52912051	4.456351025	0.430116404
LOC101928167	5.642866819	0.07599357	419.0084207	0.431077374
MAP2K1	1.851923498	0.39920775	8.59106729	0.431232875
LOC100128288	0.231677603	0.006063874	8.851521803	0.431405822
LOC100130458	0.2791575	0.011591528	6.722919264	0.431828286
LRBA	0.60563941	0.17341712	2.115126208	0.431912308
LRPPRC	0.547114327	0.121549062	2.462660598	0.432008369
LOC100509814	0.22927183	0.005813072	9.042648696	0.432132992
LYPD5	0.31700094	0.018012336	5.578931855	0.432362576
LRRC73	0.534442792	0.11170523	2.556989472	0.432764937
LOC100507221	0.026534861	2.99E-06	235.6754481	0.433985811
LOC101928259	0.22271985	0.00516321	9.607227533	0.434241608
LOC100506274	4.515363899	0.101318779	201.2313145	0.436479628
LOXL1-AS1	1.280936565	0.686229628	2.391034163	0.436858285
LOC101927641	3.682471279	0.136925112	99.03657907	0.437666592
LOC286272	0.512173303	0.094515169	2.775443306	0.437737748
LOC728445	0.404481265	0.041038434	3.986631018	0.43813659
LOC100287590	0.418140214	0.04577528	3.81955587	0.439780372
LOC151657	0.315976447	0.016992403	5.875632551	0.439796282
LOC101928554	0.516786275	0.096546771	2.766203893	0.44056846
LOC101928973	0.398677529	0.038511075	4.127222408	0.440605257
MAP3K14-AS1	0.295358307	0.013269837	6.574046777	0.44106479
LMAN2L	2.155241817	0.305193656	15.22006501	0.441319898
LURAP1	0.298512128	0.013718433	6.495602655	0.441717137
LINS	1.849007345	0.38494476	8.881347445	0.442690126
LOC100506797	0.322108694	0.017846288	5.813758684	0.44279914
LOC101927020	0.275132385	0.010154348	7.454720846	0.443309067
LTBP2	1.378841032	0.605589308	3.139425624	0.444136968
LOC200772	0.286620023	0.011609845	7.075980373	0.444950754
LRRC6	0.516913829	0.094841864	2.817320279	0.445622858
LOC151484	0.394959256	0.03613269	4.317221164	0.446468011
MAGEB18	16.34313607	0.012291376	21730.5288	0.44647899
LOC100506498	0.274278399	0.009793645	7.681372984	0.446752382
LOC101927929	0.369902458	0.028134508	4.863345294	0.449282479
LOC101928571	0.170192328	0.001720851	16.83203313	0.449961384
LOC101929528	4.255201887	0.098344779	184.1149393	0.451220134
LOC101927608	0.339463456	0.020325889	5.669392187	0.451989252
LOC153684	0.469591681	0.065219603	3.38113599	0.452967072
LRRN4	0.407387778	0.038866936	4.270076806	0.453815895
LOC102724156	0.523809026	0.096401925	2.846166145	0.453996211
LOC100507391	0.277855502	0.009709438	7.951405972	0.454236876
LOC101926996	7.299770271	0.039798581	1338.908188	0.454726527
LOC101928725	0.409460686	0.039356201	4.260016182	0.454943449
LOC100287098	0.484888984	0.072607274	3.238206232	0.454985183
LOC102723479	0.329255947	0.017851808	6.072745158	0.455051308
LOC101927272	0.307728762	0.013853995	6.835356253	0.456289553
LOC101926913	0.405743951	0.037657446	4.371729125	0.457049139
LOC101929288	0.179536618	0.001931905	16.68477135	0.457640135
MAMLD1	0.594159768	0.150402116	2.34721319	0.457653108
LOC101928647	0.399508909	0.035326763	4.51802976	0.458458862
LOC101929241	0.422515585	0.043299736	4.122875489	0.45855809
LOC102723831	2.602019561	0.207440952	32.6382314	0.458656217
LOC101929280	0.311892427	0.014297896	6.803580332	0.458815107
LOC100505797	5.808953327	0.054942811	614.1647644	0.459388144
LOC283585	2.057891991	0.303838007	13.93808329	0.45965108
LOC101929034	0.230106654	0.004664275	11.35204734	0.460135961
MAGEE1	2.436315501	0.228691678	25.95474083	0.460691179
LOC727944	0.284917853	0.010089813	8.045559043	0.46134735
LOC101927067	0.462466848	0.059107172	3.618437097	0.46250908
LOC100996902	0.318386716	0.015019677	6.749153171	0.462631556
LOC100133315	1.780974493	0.38127072	8.319207264	0.463019147
LOC101927060	0.214131556	0.003484887	13.15747691	0.463259346
LOC286114	0.308506011	0.013313098	7.149046527	0.46333895
MAATS1	0.222745028	0.004013049	12.36350381	0.46367162
LOC101928781	0.252162996	0.006308016	10.08021793	0.464102358
LOC100507600	0.275212015	0.008671433	8.734618294	0.464543546
LOR	0.334522787	0.017775143	6.295617043	0.464603454
MAL2	1.591291913	0.45813568	5.527205288	0.464632318
LOC100129175	0.422021724	0.041721643	4.268823631	0.464964716
LOC101928483	2.963725996	0.159657588	55.01568631	0.466030189
LOC101929133	0.24560163	0.005630386	10.71332664	0.466080557
LRRC48	0.22626982	0.004130345	12.39558321	0.466902909
LOC100506557	0.432280292	0.044985141	4.153954956	0.467558667
LOC101928191	0.22170431	0.003792688	12.95988646	0.46799746
MAP2K7	0.266803774	0.007516251	9.470712602	0.468153364
LOC101927093	0.421368103	0.040773881	4.354529744	0.468272458
LOC100996740	0.742529099	0.331673027	1.662328309	0.469075345
LOC101927451	0.591842459	0.14298344	2.449776676	0.469247418
LOC440570	0.392890517	0.031258327	4.938298849	0.469447958
LY6D	1.396811916	0.563441629	3.462796195	0.470624396
LOC100996724	0.348039312	0.019757296	6.13096856	0.470861342
LOC158434	0.091474174	0.000136663	61.22737036	0.471230531
LOC101928054	1.87158032	0.340062555	10.30049573	0.471316328
LOC100130705	0.401434032	0.033355059	4.831329559	0.47210865
LOC100507557	0.37849245	0.026734657	5.358457829	0.472442806
LOC101927027	0.371249308	0.024670935	5.586575926	0.473800433
LOC285819	0.230221013	0.004117817	12.87131285	0.474352288
LOC401312	0.237941765	0.004650789	12.1734788	0.474536718
LOC202025	1.931731591	0.317687674	11.74608664	0.474669181
LOC100133130	1.72905697	0.384523766	7.774910854	0.475286866
LOC100240734	0.248228559	0.005366944	11.48091288	0.476278847
LOC101929609	0.472530563	0.059961413	3.723813751	0.476633089
LZTS3	0.609352312	0.155275532	2.391299094	0.477624135
LYRM4	0.545980838	0.102664923	2.90357277	0.477843802
MAN1B1-AS1	0.462025211	0.054645112	3.906429864	0.478378614
LOC100133461	0.392424791	0.029520852	5.216557329	0.478561537
LOC642620	0.231212169	0.004012841	13.32199981	0.47893095
LOC286059	5.063363156	0.056645219	452.600361	0.47920883
LOC100506895	0.270420586	0.00721898	10.12986458	0.479301142
LOC101928283	0.27523486	0.00770916	9.826521142	0.479404495
LOC101927098	0.412775974	0.035414785	4.811098165	0.480062275
LTV1	1.993453402	0.293520269	13.53861003	0.480301955
LOC102725116	0.211218322	0.002815224	15.84711526	0.480321657
LOC100128554	0.378932953	0.025489511	5.633304673	0.481022112
LOC101929172	0.259032263	0.005986869	11.2074789	0.482212311
LOC100653086	0.297065309	0.01002586	8.802017439	0.482663674
LOC100505817	1.24135127	0.678707442	2.270422985	0.482780641
LRRC4B	0.456717159	0.051178385	4.075755114	0.482820013
LOC100505716	0.221115488	0.003234909	15.11388775	0.483861643
LOC101928278	0.343677062	0.017241039	6.850742594	0.484207385
M1AP	3.666475122	0.095687935	140.4883474	0.4849008
LOC100287497	1.458241212	0.50448951	4.215087508	0.486076345
LOC284930	0.23039786	0.003703226	14.33430466	0.486091606
LOC101928894	0.412801058	0.034219197	4.979798678	0.486179639
LOC284242	3.104740561	0.127511835	75.59622963	0.486715506
LOC286359	0.350799193	0.018321281	6.716783261	0.486758466
LPPR5	4.854282369	0.056435264	417.5413695	0.486973964
LOC101929488	0.349847394	0.018066292	6.774671926	0.487294056
LOC646522	0.426154933	0.038361516	4.734120142	0.487479449
LOC100268168	0.383192928	0.025499551	5.75840799	0.487826856
LOC101928651	0.282208915	0.007857732	10.13547776	0.488690116
LOC100130992	10.83397005	0.01260593	9311.086501	0.489435871
LOC101927843	2.956586083	0.136616008	63.98519027	0.489543034
LOC101928694	0.222874738	0.003110685	15.96855762	0.490978934
LOC101926942	3.192873031	0.116931159	87.18324765	0.491436597
LOC100129917	2.474006237	0.187313261	32.67631359	0.491498414
LOC101929690	0.086446007	8.04E-05	92.9110761	0.491786951
LOC646736	0.137413274	0.000478794	39.4374288	0.491859897
LOC101928820	0.730789641	0.298692023	1.787973761	0.492057936
LOC100996549	0.257524301	0.005354629	12.38531504	0.492389962
MAP7D2	1.172411051	0.743871941	1.847828364	0.493182202
LOC100129069	0.357465016	0.018836904	6.783558172	0.49331296
LIPA	1.485894212	0.477910697	4.619862287	0.493816837
LOC101928504	2.872361918	0.139842576	58.99821929	0.493824108
LOC101928139	0.255785994	0.005117316	12.78531115	0.494518978
LOC101928196	2.758683879	0.149144124	51.02672868	0.495438289
LOC100506113	0.434608744	0.039554125	4.77534923	0.495594008
LOC101927609	1.720552662	0.360259954	8.217126078	0.496368905
MAP4	2.860631167	0.13732843	59.58861297	0.497498026
LOC100505774	0.459953917	0.048649188	4.348635893	0.498041609
LIPI	4.172874788	0.066929001	260.1694902	0.498074737
LOC401220	0.229615038	0.003248274	16.2311012	0.498265995
LY6G5C	2.008621078	0.265695736	15.1848829	0.499189446
LRP5L	0.379698078	0.022853653	6.308428389	0.499436486
MAGOHB	2.009304966	0.265028108	15.23350287	0.499585447
MAPK8IP1	0.439760628	0.040301866	4.798522469	0.500467862
LOC101928343	0.242420374	0.003901815	15.0616158	0.501185074
LOC101927603	3.159837757	0.109666013	91.04529611	0.502247476
LOC642757	0.341685856	0.014803679	7.886500793	0.502534326
LOC100507616	2.264680544	0.206814407	24.79893946	0.503234852
LMO4	0.432161129	0.037030942	5.043437459	0.503349533
LOC100130642	4.099326131	0.065760043	255.5423321	0.503422132
MAP3K9	2.094472269	0.239939319	18.28301467	0.50364218
LOC102724487	2.724110132	0.144344174	51.41029104	0.503746772
LOC101927210	0.37169299	0.020330729	6.795411902	0.504444115
MAPK13	1.520374295	0.4440093	5.206057617	0.504693301
LOC100630918	0.317879506	0.010948038	9.229724732	0.504870062
LOC285857	2.261263268	0.205233121	24.91465094	0.505120169
LOC400043	1.691840013	0.359288502	7.966641333	0.505967931
LOC101928314	0.163875142	0.000793819	33.83021777	0.505998111
LOC158960	0.454769087	0.04456496	4.640751906	0.506134722
LOC101929315	0.226940177	0.002847149	18.08891657	0.506759751
LOC101929050	0.355610198	0.016795649	7.529248479	0.506807062
LSM5	0.689088021	0.22891654	2.074303148	0.507778145
LOC100131262	1.288629934	0.608393505	2.72942938	0.507828402
LOC102723697	0.382898204	0.022230739	6.594968977	0.50858113
LRRC74	0.345526195	0.014743402	8.097747844	0.509048807
LSM3	0.414563553	0.030321875	5.667952243	0.509334911
LOC148709	0.307495874	0.009212449	10.26368859	0.509957458
LOC100130078	0.36060813	0.017344738	7.497272457	0.510032421
LYG1	0.445533664	0.040120523	4.947598639	0.510394721
LOC100129603	0.593059239	0.125108502	2.811313812	0.510504096
LOC100289495	0.413147776	0.029595069	5.767551503	0.511052083
LPP	2.089158157	0.232119631	18.80315673	0.511057074
LOC100507250	2.054400262	0.238260183	17.71408205	0.512459869
LOC101929741	1.92588605	0.270838561	13.6946418	0.512575045
LOC101927709	0.090465043	6.78E-05	120.7921079	0.51287576
LOC286071	0.480940272	0.053550034	4.319391222	0.51337461
LRTM1	0.293184046	0.007366023	11.66937459	0.513898804
LRIG2	0.364756352	0.017587418	7.564907875	0.514447957
MAPK8	0.426227136	0.032810452	5.536941973	0.514514668
LOC100507419	0.326794757	0.011276789	9.470321054	0.514965692
LOC100130815	3.913711454	0.064378702	237.9224325	0.514985483
LOC101927990	0.355320627	0.015707068	8.037957828	0.515536606
LOC102724782	0.649436989	0.176766959	2.386013789	0.515598118
LOC101929475	2.971106003	0.11148245	79.18260547	0.515606156
LOC102724814	0.30525434	0.008417417	11.06992973	0.517192665
LOC101927292	0.200051851	0.001531249	26.13600936	0.517442086
LOC100505835	0.370889425	0.018327321	7.505677821	0.518033758
LOC253573	3.412805667	0.082178274	141.7314085	0.518510514
MANSC1	0.7913813	0.388542888	1.611879618	0.519158984
LOC101928809	4.331001956	0.049692825	377.4705529	0.520197077
LOC101928728	0.302239355	0.007844302	11.64521997	0.520704578
LOC401320	0.41961078	0.029612689	5.945870268	0.520857255
MAN1A2	0.426246333	0.031474302	5.772516709	0.52127633
LOC100506530	0.445268272	0.037516669	5.28468644	0.521522723
LOC101928157	1.956416907	0.250206216	15.29764996	0.522442434
LOC101928409	2.618740601	0.136930392	50.08239747	0.52256484
LRRN2	0.211155215	0.001787645	24.94148859	0.522966313
LOC100506406	2.046995162	0.226623475	18.48965202	0.523494283
LOC100507283	0.16088187	0.000583964	44.32290407	0.523895205
LOC100422737	0.26025106	0.004140955	16.35627984	0.52401705
LOC285147	0.418320297	0.028540052	6.131448836	0.524654352
LPPR4	1.215809726	0.665486194	2.221223075	0.525086637
LLPH	0.545253848	0.083710384	3.551551734	0.525843899
LLNLR-246C6.1	0.278766441	0.00536923	14.4733483	0.526160579
LOC101928702	2.01607471	0.229925429	17.67771948	0.526765574
LSM12	1.736652551	0.314361671	9.593924326	0.526765873
LOC400748	0.579699285	0.106940372	3.142417177	0.527220025
LOC101927247	2.610633474	0.132606053	51.39589779	0.527950716
LOC101928963	0.395034847	0.02171481	7.186456165	0.530328536
MAGI3	0.475060682	0.046316152	4.87265552	0.530884418
LOC101928877	0.195367303	0.00118096	32.31979143	0.531004347
LPIN2	0.681364419	0.205100705	2.263558637	0.53110592
LOC101929765	0.484559813	0.050170403	4.680014479	0.531208059
LOC100506289	2.4702468	0.144735263	42.1605567	0.532155806
LRIG1	1.973801914	0.233245059	16.70300759	0.532606414
LOC283482	3.096486995	0.087755798	109.2603788	0.534161578
LOC338694	0.325038984	0.009307368	11.351258	0.53531682
LOC146513	3.530403713	0.065016931	191.7000736	0.535963398
LOC643733	0.512724849	0.061338849	4.285811934	0.537484801
LRTM2	1.612815608	0.352965326	7.369489267	0.537505182
LOC286370	0.459863849	0.038887536	5.438111516	0.537661953
LOC339862	0.345271837	0.011717043	10.1742945	0.537862124
LOC645321	2.140262517	0.188637822	24.28316652	0.539194774
LOC646214	0.403973748	0.022282704	7.323832325	0.539800939
LOC101928525	2.299265526	0.159727488	33.09775942	0.540607752
LOC441179	1.696356667	0.311350603	9.242397217	0.541212196
LRFN3	0.604364674	0.120094911	3.041399981	0.541330013
LOC100131180	0.422530009	0.026562523	6.721184091	0.541676099
LOC646778	0.496647504	0.052445972	4.703101718	0.541746851
LYZL6	2.474485571	0.133305668	45.93262187	0.543247385
LOC100129884	0.400545297	0.020651718	7.76867743	0.545316914
LOC100129620	0.247468797	0.002665616	22.97435718	0.545785044
LOC101928371	0.370385886	0.014665914	9.354050793	0.546599978
MAGEA1	0.659247091	0.170069688	2.555462597	0.546688554
LOC100996694	1.879704022	0.241360358	14.63905354	0.546749686
LOC101930026	0.506477428	0.05536266	4.633436814	0.546950512
LRP1B	7.832406599	0.009389535	6533.506846	0.548676948
LYZL1	0.195480218	0.000939081	40.69139736	0.54897401
LOC101928190	0.233221511	0.001982164	27.4408501	0.549545232
LOC100507462	0.170952858	0.000516808	56.54878069	0.550675605
LOC100270804	0.351219223	0.011276424	10.93918962	0.550915934
LOC283485	0.438320878	0.028706734	6.692687226	0.553138128
LOC221946	0.461604864	0.035847294	5.94407631	0.5532425
LOC100996455	0.538207272	0.069322585	4.178538164	0.553546023
LOC100130357	0.326182829	0.007919885	13.43393765	0.554816702
LOC100506405	0.568072187	0.08683187	3.716446614	0.555122548
MAF	2.029018877	0.193421857	21.28465557	0.555184642
LOC284669	2.65570634	0.103390147	68.21516716	0.555355168
LTK	0.486187715	0.044063887	5.364449462	0.556060633
LOC101929760	1.917231802	0.219361293	16.75672921	0.556231853
MAP3K11	0.322706301	0.007425914	14.02377559	0.556720021
LOC100996425	1.880580391	0.228487316	15.47824476	0.557024008
LOC57399	0.423275239	0.023860838	7.508618496	0.557913957
LOC146880	0.424427848	0.024073895	7.48275265	0.558315547
LOC101929340	1.820809867	0.244728838	13.5470286	0.558366234
LOC102724362	0.543526637	0.070418729	4.195207831	0.558736351
LOC100127972	2.844676292	0.085158285	95.02520151	0.559226772
LOC402160	0.440462686	0.027945522	6.942342353	0.560047161
LOC100996345	0.554189334	0.075902309	4.046330347	0.560628999
LOC102724689	1.229584614	0.612949829	2.466561293	0.560644264
MAP3K15	2.604856437	0.103117042	65.80170366	0.561194385
LOC100506127	0.179221267	0.000538313	59.66840875	0.56181737
LOC157562	2.070173825	0.176714812	24.25161548	0.562232469
LRP2	2.183124415	0.155631354	30.62385615	0.562307186
LOC729680	0.844746296	0.477316256	1.49501781	0.562403844
LOC101928778	3.591722033	0.047313945	272.6567667	0.562706962
LYVE1	1.597645777	0.324475598	7.86645295	0.564565844
LOC101929450	1.787670579	0.2473924	12.91780226	0.564814029
LOC100505534	0.282212362	0.003740229	21.29383431	0.566305137
LOC145678	0.423849047	0.022547069	7.967688275	0.566335878
LOC100507506	0.459801041	0.032079359	6.590437135	0.567367778
LOC101928435	3.218171169	0.058619509	176.6754077	0.567375202
MACF1	1.699450581	0.275631801	10.47822592	0.56772654
LOC101929456	2.895524199	0.075199498	111.4909085	0.56815306
LUC7L2	0.614039531	0.114695973	3.287339001	0.568865637
LOC100996385	0.372088166	0.012397298	11.16772406	0.568931644
LOC101927865	0.352802339	0.009776967	12.73088986	0.569049915
LOC283693	0.174727225	0.000425087	71.81969689	0.569967314
MAPKAP1	0.6118438	0.11218995	3.336776931	0.570275731
MALSU1	0.553731614	0.07171246	4.275668435	0.570870688
LOC100507642	0.484441421	0.039473285	5.945375252	0.571033714
LOC146795	2.285254519	0.130549809	40.00303216	0.5714642
LOC729732	1.442087377	0.405397149	5.129823947	0.571777458
LOC101927410	0.349954036	0.009143937	13.39333646	0.572333309
LRRC38	2.073616177	0.16487723	26.07930799	0.572370439
LOC221122	0.413478455	0.019260025	8.87664629	0.572444719
LOC285638	2.729887658	0.083344113	89.41587316	0.572657187
LOC100506504	0.404219653	0.01736483	9.409451915	0.572725442
LOC100505874	0.543678644	0.065073574	4.542342584	0.573679581
LOC283352	0.471500619	0.034343156	6.473279053	0.573751852
LOC101927651	0.341598852	0.008090219	14.42356253	0.573810718
LOC100128325	1.633188891	0.295517638	9.025877326	0.573854407
LYRM9	0.375260417	0.012272392	11.47456695	0.574347367
LRRC41	0.415203681	0.019308204	8.928541523	0.574464552
MAN1A1	1.322985773	0.497290516	3.519655614	0.575038806
LOC439911	0.660408829	0.154783967	2.817732556	0.575142145
LPAL2	0.380742003	0.012966232	11.18015426	0.575492903
LOC400692	2.992823882	0.063508224	141.036769	0.577077936
LOC100507431	0.274390918	0.002896743	25.99138731	0.577566483
LOC101929064	0.393192486	0.014678453	10.53246798	0.577907882
LOC100288310	0.444713668	0.025490792	7.758497666	0.578559969
LOC101927058	0.340455678	0.007559638	15.33275412	0.579135083
LOC101929655	0.45403449	0.02786608	7.39778665	0.579218456
LOC284080	0.363981928	0.010221302	12.96144439	0.579271898
LSM14A	0.570998328	0.078645967	4.145655543	0.579566116
LTN1	0.664326374	0.156220748	2.825037873	0.57973369
LYRM1	1.423215701	0.406312311	4.985187195	0.581086326
LOC102725345	0.433544919	0.022226913	8.456468985	0.581354908
LOC101927124	0.163724285	0.000263089	101.8879789	0.581434812
MAP1A	2.472274133	0.098853639	61.83019082	0.581584671
LOC728805	0.418089277	0.018794719	9.30041252	0.581647119
LUC7L3	1.737432779	0.243135651	12.41559042	0.581935226
LOC101059948	0.44467991	0.024729037	7.996276703	0.582509581
LOC100133039	0.405822933	0.016232528	10.14581667	0.58292131
LOC101929268	1.864320822	0.200853685	17.30459724	0.583731962
LOC101927044	0.374171386	0.01111633	12.59446518	0.583732154
LOC101927539	0.446661922	0.024924723	8.004376855	0.584133731
LOC101926934	1.950207639	0.176596221	21.5367567	0.585714731
LOC151760	2.463831998	0.096128148	63.14974601	0.585866224
LOC339666	0.569065888	0.074597471	4.341112087	0.586577119
LOC102723692	0.698399739	0.191119116	2.552137149	0.587190919
MAGEC1	3.188285165	0.048396893	210.0374991	0.587365199
LRRC4C	2.967218531	0.057557997	152.9654647	0.588723309
LOC100506100	0.578157998	0.079307207	4.214833484	0.588794283
LOC101928943	0.454711793	0.026057192	7.934961472	0.589059291
LOC100130232	0.506916111	0.042996634	5.976373556	0.589387723
LOC149373	0.555449454	0.065609807	4.702408196	0.589537129
LOC284014	2.610056377	0.079965065	85.19213058	0.589564286
LRRC15	1.245714895	0.560473298	2.768741357	0.589772315
LOC285692	0.352837004	0.007978094	15.60447342	0.590004429
MAGEA12	0.863532619	0.506248319	1.472969994	0.590216873
LOC286190	0.256412603	0.001810015	36.32423721	0.590230113
LOC102724387	0.685928905	0.173586938	2.710448533	0.590774808
LOC101928001	0.167104861	0.000240135	116.2846661	0.592124981
LOC339803	2.381640555	0.099080607	57.24845554	0.592705458
LOC101928612	0.343975727	0.006852131	17.26751935	0.593254531
1-Mar	1.478439838	0.350686073	6.232880419	0.594315791
LOC100133089	0.688963708	0.174814356	2.715286099	0.59442382
MAMDC2	1.20211363	0.610053628	2.368770732	0.59478452
LOC285593	3.098259443	0.047934263	200.2578338	0.594954704
LOC100507291	0.534230056	0.052212452	5.466162611	0.597233503
LOC101927988	0.287949454	0.002783982	29.78283489	0.598883076
LOC101929752	0.503920048	0.039057223	6.501624962	0.599418071
LOC100506472	2.777990847	0.061165403	126.1699068	0.599728632
LOC101928107	2.892970762	0.053286964	157.0605489	0.602195312
LOC284933	0.497784874	0.03596941	6.888903132	0.602812558
LUZP4	0.548972511	0.057129218	5.275248425	0.603438513
LOC100294145	0.452448626	0.022642848	9.040813324	0.603738985
LOC340090	2.854440642	0.054114036	150.5678009	0.604174939
LOC100289283	0.578000758	0.07269776	4.595531884	0.60430274
LOC101928559	2.395328764	0.087630271	65.47508987	0.604785766
LMLN	0.4132686	0.014499532	11.77906574	0.605156876
LOC101927490	1.678291697	0.235567111	11.95694511	0.605271667
LOC100506813	2.687399324	0.062979519	114.6740289	0.605714272
LOC100996756	0.543255699	0.053509956	5.515361506	0.605859901
LOC727916	0.700832716	0.181562368	2.705221914	0.605960861
LRRC32	1.301809609	0.477180406	3.551504286	0.606491277
MAPK15	0.448283245	0.021097814	9.525056385	0.606880899
LOC101927346	0.465118178	0.025138953	8.605565949	0.607133461
LOC100131303	0.560190402	0.061377292	5.112856511	0.60751085
LOC101927592	2.025613965	0.134654667	30.47136819	0.609814013
LOC101928298	0.319677071	0.00392432	26.04105468	0.611458287
LOC100130370	0.566170402	0.062792258	5.104911545	0.612148318
LOC284373	0.546484651	0.052831944	5.652744391	0.612227932
LOC285043	0.42583858	0.015671307	11.57137062	0.6123713
LOC286367	0.446265199	0.019679676	10.1197105	0.612409245
LPCAT2	0.762723926	0.267042521	2.17848373	0.612968287
LOC100506713	0.343154885	0.005347483	22.02069302	0.614446952
MAMDC4	0.577170569	0.06799865	4.899007058	0.614474708
LOC101927359	0.220140791	0.000608359	79.66009514	0.614596774
LOC285768	0.396042713	0.010729408	14.61868418	0.614907516
LOC101929473	0.366491013	0.007286244	18.43414201	0.615569443
LOC100289361	0.568185106	0.062240731	5.186865746	0.616354221
LOC101593348	0.630672325	0.103602054	3.839186263	0.616931744
LRPAP1	1.594384102	0.256249184	9.920268325	0.616977821
LOC101928000	1.568544052	0.268540325	9.161865868	0.617145883
LOC100506725	0.629038616	0.102035375	3.877964673	0.617412101
LOC101929040	0.243485236	0.000951446	62.31048204	0.617529162
LOC100130456	0.585255889	0.071377288	4.798787779	0.617767992
LOC100505920	3.349448602	0.028998522	386.8751006	0.617884359
LOC101927365	0.75365215	0.247768484	2.292428616	0.618273479
LOC90246	0.556297665	0.054903878	5.636525207	0.619642337
LOC285812	1.346246858	0.416144023	4.355176336	0.619647064
LOC100289230	0.591686454	0.074427368	4.703818878	0.619804958
LOC100506142	0.430870576	0.015432654	12.02965175	0.620139607
LOC101928424	2.018468022	0.123314717	33.03914782	0.622404662
LL0XNC01-116E7.2	1.881581955	0.150671639	23.49712711	0.623634115
LOC101929480	0.520695369	0.038313833	7.076391193	0.624006562
MAP4K1	0.521858922	0.038702243	7.036717037	0.624149301
LOC100507670	0.639945055	0.106946285	3.82930245	0.624831121
LOC153910	1.978507957	0.127726187	30.64754233	0.625512234
LOC101929284	2.272392327	0.083729093	61.67231334	0.62599741
LOC100288490	3.65258734	0.019878154	671.1586062	0.626258464
LOC100131532	0.44688699	0.017457848	11.43943851	0.626357432
LOC100131510	0.509962137	0.033847581	7.683307673	0.626544644
LOC102723918	3.778566303	0.017847547	799.9734063	0.62659333
LOC285556	1.58392076	0.248248451	10.1060247	0.6266899
LXN	1.245169333	0.514370487	3.014260554	0.626887004
LOC100507459	0.818988609	0.365679586	1.834235129	0.627400163
LOC101927447	2.002008531	0.121027189	33.11684085	0.627763892
LRP1	1.983527699	0.12407472	31.70978046	0.628179009
LOC644135	3.656182573	0.019087261	700.3451498	0.628731454
LOC54944	0.565848938	0.056157347	5.701569611	0.629019917
LOC101928207	0.462216385	0.020119822	10.61858224	0.629397664
LRRC49	0.664542732	0.125971996	3.505676311	0.63007672
LOC101929441	0.480171113	0.024209966	9.523528226	0.630296286
LOC101929486	0.437785289	0.015148565	12.65175667	0.630308647
LOC102723886	0.480769958	0.024298796	9.512395336	0.630601037
LOC100996579	0.756768937	0.242840034	2.358339415	0.630825661
LOC440173	0.638188397	0.101923602	3.995977607	0.63132599
LOC100505635	0.559578294	0.05202802	6.018446739	0.63191384
LOC101928909	0.366649431	0.006042954	22.24604259	0.631940832
MAGEA4	0.626910428	0.09200771	4.271562538	0.633407358
LOC101928200	0.456318471	0.018129853	11.48528632	0.633562635
LYSMD4	0.628663567	0.09240033	4.277234502	0.635181502
LRRC61	0.532579178	0.039336034	7.210706148	0.635561808
LOC101929591	3.313418694	0.023289689	471.3993221	0.635782293
LOC101060004	0.580286572	0.060994294	5.520721397	0.635855149
LOXL4	2.543028855	0.05315297	121.6676265	0.636248306
LOC149703	1.596530417	0.229281045	11.11696509	0.63657611
LOC100288238	4.876660092	0.006798042	3498.332628	0.636730179
LOC101929325	0.613401789	0.080560286	4.670561323	0.637019466
LOC284798	0.465227025	0.019300025	11.21429535	0.637438034
LOC613266	0.407711118	0.00970526	17.12765577	0.638037012
LYPD6B	0.747708542	0.222446432	2.513270543	0.63832541
LOC101927151	0.588037874	0.064209276	5.385336265	0.638423528
LOC400684	0.598237656	0.070115224	5.104287945	0.638569466
LOC100128988	1.699787637	0.185127658	15.60694953	0.63910364
LOC100505666	1.970676908	0.114917088	33.79451688	0.639891432
LSAMP-AS1	1.779637042	0.159006455	19.91810958	0.639956683
LOC440346	0.171710775	0.000103269	285.5129404	0.641468143
LOC101928487	1.662711833	0.195070317	14.17237987	0.641891176
LOC101927798	1.58516508	0.227060841	11.06640986	0.642177294
LOC101927531	2.20158263	0.078787131	61.51976884	0.642313672
LOC100505609	0.415921449	0.010258308	16.86346797	0.642361718
LOC285500	0.417824242	0.010475747	16.66488324	0.642619274
LOC101927377	0.419019937	0.010594147	16.57308588	0.642952749
LOC101928837	2.39641034	0.059374829	96.72082691	0.64320043
LY75	0.847960992	0.421897445	1.704295326	0.643332521
LMAN1L	0.503946403	0.027704296	9.166880746	0.643357928
LOC414300	0.350143358	0.004092133	29.96001801	0.64388063
LOC100288570	0.475410877	0.020307702	11.12954592	0.643941896
LOC101926975	1.914974205	0.121772452	30.11457958	0.643965322
LOC100506351	0.378651756	0.006003332	23.8829295	0.646032931
LOC100506834	2.704879524	0.038679637	189.1531005	0.646120151
LOC101928255	1.914482647	0.11928104	30.72779898	0.646534833
LRP3	0.586475547	0.059537756	5.777066393	0.647517832
LSAMP	1.682704615	0.180609696	15.67742422	0.647661866
LOC101927196	0.529179946	0.034467883	8.12441591	0.647889713
LOC100996412	0.645979179	0.098830592	4.222266521	0.648235026
LOC101927722	0.398780966	0.007671355	20.72987831	0.64834265
MAD2L1	0.817428562	0.343225696	1.946793211	0.648881393
LOC101060553	2.014736079	0.098407063	41.24868033	0.649293424
LY6G6E	0.499121752	0.024962195	9.979992463	0.649339249
LOC100129098	0.460330697	0.01594487	13.28981336	0.651146721
LOC100506497	1.840659947	0.130566602	25.94866516	0.651314936
LOC100506603	1.794028707	0.142218456	22.63095166	0.651333331
LOC286238	0.505475162	0.025992357	9.830010396	0.652289054
LOC100288181	0.481425523	0.019886654	11.65457678	0.652999009
LOC100288966	2.421303323	0.051193491	114.5206087	0.65312074
LOC440792	0.480638167	0.019661199	11.74969304	0.653265768
LOC283357	0.852718488	0.42501076	1.710848024	0.653817685
LOC400541	0.446965479	0.01319027	15.14587143	0.654152578
LOC101927550	0.505086776	0.025405436	10.04165592	0.654324879
LOC654342	2.098611796	0.081604423	53.96976442	0.654563945
LOC102724030	0.463366068	0.015920414	13.48633946	0.654686692
MAGEB2	0.7790681	0.260848614	2.326817439	0.654723533
LOC100130111	2.619348136	0.038375061	178.7875903	0.654961185
LOC283177	0.485609749	0.020205983	11.67064343	0.656107224
LOC102725408	1.677903977	0.17145765	16.42015834	0.656528503
LOC101060510	0.585213689	0.054911992	6.236799097	0.657197472
MALRD1	1.215583137	0.512879963	2.881068614	0.657471905
LYN	1.236735243	0.483412287	3.163995003	0.657529551
LOC151121	2.360651854	0.05264338	105.8571319	0.658014796
LOC100131691	2.579320888	0.038847081	171.2585871	0.65803386
MAP3K2	1.820246111	0.128149193	25.8549885	0.658188734
LOC101927653	0.652380923	0.098297361	4.329728336	0.65825609
LOC730098	0.510493015	0.025770526	10.11244868	0.658983396
LUZP2	1.93342465	0.101889604	36.68804977	0.660626133
LZTS1	0.438332517	0.011017945	17.43840555	0.660760185
LOC100506699	0.531031444	0.031169426	9.047147446	0.661736598
LOC101929584	0.633823531	0.082101489	4.893117965	0.661910275
LOC101929297	0.502673999	0.02303189	10.97092573	0.661925194
LOC100287015	0.592435202	0.056501287	6.21188454	0.662380563
LOC101928419	0.666795464	0.107765907	4.125759284	0.662956642
LOC102723864	0.720394908	0.164452127	3.155744064	0.66346017
LOC389199	0.644063104	0.088628834	4.680387447	0.663727021
LOC100505727	0.486045003	0.018791662	12.57151921	0.663781629
LOC101929497	2.009826849	0.086027708	46.95468542	0.66415992
LRRC34	1.245547817	0.462218417	3.356398852	0.66418682
LOC102724316	1.869146831	0.110733992	31.5504734	0.664444639
LOC101929255	0.248126198	0.00045015	136.7692212	0.665165797
LOC101929717	0.525294121	0.028333424	9.73881302	0.665638111
LOC283038	2.667957159	0.030949272	229.9891073	0.666061778
LOC101928135	0.480414885	0.017197315	13.42061022	0.666102816
MAML1	1.707141771	0.148835969	19.58083824	0.667450707
LRRC69	1.454832098	0.262964458	8.048754757	0.667534886
LOC101929125	0.682059726	0.118952654	3.910845664	0.667608735
LOC101927814	0.565513129	0.041854634	7.640852788	0.667837319
LOC101927253	1.45802078	0.260412457	8.163298403	0.667888944
LOC102723779	0.578119401	0.04710486	7.09527729	0.668406665
LOC100506299	0.432415425	0.009275051	20.15979308	0.668884029
LOC646626	1.73694276	0.138050587	21.85409142	0.669128413
LOC100128751	0.54277019	0.032806501	8.979911503	0.669512636
LOC149351	4.874469104	0.003351199	7090.133826	0.669879535
LOC101929709	0.603438175	0.059115205	6.159796414	0.670002301
LOC101926928	2.644229535	0.030023902	232.8794515	0.670410349
LOC642852	1.923213293	0.09392902	39.37813242	0.671163707
LOC101928201	1.852385666	0.107185872	32.01291923	0.671563383
LOC101927502	0.486855405	0.017394193	13.62685761	0.671989954
LOC101927206	1.577005749	0.191325514	12.99851273	0.672094125
LMBRD2	0.725630451	0.164321667	3.204322112	0.672126887
LOC220077	0.505475124	0.021439957	11.91723968	0.67219934
LOC284263	2.037759342	0.0751871	55.22839837	0.672414662
LOC285191	0.640557768	0.080862484	5.074222728	0.673154611
LOC101928496	0.236287747	0.000289529	192.8373156	0.673206961
LOC103344931	1.677415238	0.151298586	18.59714594	0.673458599
LOC339593	0.639013779	0.079382367	5.143946002	0.673870386
LOC102723809	0.551884784	0.034431469	8.845884981	0.674538327
LMNB2	1.260361388	0.427039223	3.719824184	0.675176782
LOC100506236	1.610480637	0.172737129	15.01499933	0.675686856
LOC100128198	1.915182469	0.090738254	40.42312606	0.676215268
LNX2	1.261518216	0.4238534	3.754666613	0.676332527
LOC283674	0.470587712	0.013507216	16.39514754	0.677358009
LOC441454	0.373245227	0.003567485	39.05047626	0.677877858
LRFN4	1.799904471	0.112403036	28.82178481	0.677884161
LOC100507140	0.401135219	0.005332081	30.17761314	0.678597562
LOC730139	0.478807699	0.014656125	15.64238916	0.678865447
LOC284661	0.517286885	0.022766422	11.75352535	0.67913802
LOC101929681	0.547886251	0.031636153	9.488490806	0.679219702
LOC101060424	0.53302571	0.026927131	10.5513064	0.679558422
LOC101927950	0.655083731	0.087775155	4.889022355	0.679998182
LOC100288675	1.243198878	0.441658779	3.499406158	0.680141705
LOC101927049	0.600675395	0.052738232	6.841543901	0.681328953
LOC100133985	0.712549404	0.141328923	3.592517665	0.681369649
LOC101928271	3.616165802	0.007806589	1675.079129	0.681482929
LOC101927701	0.51403071	0.021207277	12.45928824	0.682439581
LOC101929454	2.152458739	0.054392151	85.17917709	0.682905272
LYRM2	0.616498774	0.060066232	6.327527562	0.683916886
LOC100507054	0.667911632	0.094569835	4.717211868	0.685725976
LOC100506639	0.505320574	0.01852119	13.78685102	0.68575432
LOC100506885	0.703554154	0.128046649	3.865688428	0.685855084
LOC101928844	0.503438284	0.017935265	14.13138345	0.686676714
LRRIQ1	2.043122468	0.061936755	67.3969673	0.688755162
LRP11	0.833856832	0.342243058	2.031647391	0.689242031
LOC100288893	0.665450617	0.089960406	4.922438045	0.689952645
MAPK11	0.437328039	0.007386142	25.89387271	0.691215186
LOC100132354	1.804794427	0.097456799	33.42283907	0.691748105
LOC439938	0.587219974	0.042056558	8.199132743	0.692275717
LSMEM1	0.375332052	0.002866307	49.14831664	0.69358266
LMBR1L	0.518654992	0.019695442	13.65813508	0.694025111
LZTFL1	0.643812344	0.071593149	5.789580983	0.694360545
LOC100506489	0.520230522	0.019917874	13.58778515	0.694640866
LOC283516	0.509377996	0.017531607	14.79989523	0.694750684
LOC100652911	0.750938821	0.179150026	3.147692053	0.69525456
LOC728690	2.414861892	0.02931741	198.9110865	0.695260873
LOC101928009	0.439811102	0.00719245	26.89400871	0.695504641
LOC101928420	1.872609612	0.080758566	43.4216075	0.695704839
LOC441081	1.319081169	0.328545468	5.295994923	0.696176218
LOC100271840	2.164192201	0.044817373	104.506971	0.696331711
LOC101928687	0.638761812	0.066638716	6.122816809	0.697516209
LOC101927675	0.646184395	0.07104775	5.877093525	0.698264797
LOC100506172	0.448600386	0.00777549	25.88162217	0.698426445
LRRC72	0.588280787	0.039838869	8.686850025	0.699329093
LOC101926916	0.543764531	0.024248656	12.19366013	0.701029237
LOC644852	2.190446747	0.039875437	120.3261293	0.701260413
LOC101928847	2.338638171	0.030117984	181.5934434	0.70202116
LOC101928731	0.673553175	0.088313884	5.137061769	0.70302474
LOC286083	1.561666137	0.157397764	15.49450936	0.703407839
LMOD1	1.275488092	0.36370176	4.473087709	0.703879795
LOC100288175	0.638324441	0.062916761	6.476145367	0.704146704
LOC100505715	0.639309928	0.062963153	6.491370953	0.705213403
LOC101928134	1.804371251	0.084097642	38.71399385	0.705951395
LOC440416	1.48038158	0.19228169	11.39749512	0.706391601
LOC100505549	1.732087294	0.099367251	30.19230532	0.706408252
LRRC17	0.739408576	0.15340076	3.56403086	0.706751175
MAN2C1	0.506532783	0.014631681	17.53561066	0.706831543
LOC101928739	0.239617106	0.000139621	411.2287048	0.70693389
LOC101926892	0.480329371	0.010324719	22.34601361	0.708196152
LOC102723757	1.691832891	0.107680161	26.58148453	0.708288971
LRP2BP	0.566605941	0.02886934	11.12052756	0.708383395
LOC401324	0.52860692	0.018706889	14.93702516	0.708441969
LOC101929114	0.554724569	0.025051251	12.28359207	0.70924716
LOC101928205	0.551936864	0.024179334	12.59895352	0.709593666
LMOD3	1.61877517	0.128023364	20.46839709	0.709830499
LYPD4	0.36308738	0.001742028	75.67756188	0.709985747
MANBAL	1.293623295	0.331761984	5.044162116	0.710782111
LOC101929413	2.106464953	0.040262122	110.2076695	0.712140733
LOC101928231	0.67984889	0.087426334	5.286673833	0.712318938
LOC101927719	3.441922175	0.004719433	2510.222886	0.713248479
LPAR5	0.791912089	0.228134075	2.748930676	0.713300486
LOC100506014	0.635394341	0.056497477	7.145911459	0.713402062
LOC101928288	0.625441378	0.050835673	7.694929417	0.714008922
LRSAM1	0.56070529	0.024567927	12.7967829	0.716943606
LOC284950	6.958302326	0.000193208	250600.0842	0.717051743
LSM6	0.777878574	0.199718537	3.029739187	0.717288374
LUZP1	1.859667171	0.064429722	53.67650042	0.717640141
MAN1B1	1.525148477	0.154718964	15.03421314	0.717697258
LMNTD1	0.652382365	0.063986396	6.651456788	0.718446911
LOC101928111	0.589930963	0.032812763	10.60619449	0.720332634
LOC339978	0.612072593	0.041321354	9.066325885	0.721127468
LOC101927841	1.51265386	0.155187181	14.74427002	0.721658469
LOC100422781	1.4807482	0.169188009	12.95963731	0.722838176
LOC100505812	1.294800397	0.310371771	5.401612592	0.722952321
LRRC25	1.214818075	0.413193953	3.571647029	0.72359409
LOC440704	1.82131931	0.065439344	50.69127858	0.72386933
LYZ	1.079443673	0.706292537	1.649739424	0.72391447
LOC102723954	0.666935156	0.070458357	6.312984351	0.723928357
LOC101927420	0.638392668	0.052896505	7.704577108	0.7239537
LOC102723559	0.589231888	0.031226519	11.1185694	0.724155156
MAP9	1.184916923	0.46129645	3.043656882	0.724456659
LPPR3	1.383772347	0.227173174	8.428926169	0.724585442
LOC101929109	0.544089709	0.018416009	16.074797	0.72459904
LOC100505782	0.533039131	0.015930728	17.83538796	0.725374492
LOC101927884	1.402523671	0.212148602	9.272145226	0.72556647
LOC100506851	0.495773549	0.009849956	24.95355399	0.725639204
MAF1	1.363284071	0.240533896	7.726742429	0.72624816
LOC100131170	1.356590654	0.244993747	7.511776224	0.726902085
LOC101927018	0.403518032	0.002466697	66.01006377	0.727124357
LOC100505685	0.619229765	0.041849945	9.162389715	0.72735997
LOC100505570	0.570076057	0.024069691	13.50190623	0.727812839
LOC101929177	1.265613473	0.33579468	4.770109708	0.727867087
LOC283045	2.313900842	0.020041138	267.1573346	0.729158909
LOC100506388	0.725543299	0.117391175	4.484264497	0.729913591
LOC101929550	0.594152585	0.030841095	11.44632816	0.730148928
LOC101927273	0.705401343	0.096753617	5.142867755	0.73061368
LOC101927282	0.49395305	0.008732941	27.93899849	0.731920898
LOC101928335	0.50425179	0.009939697	25.58124921	0.732528978
LOC101927396	1.513866888	0.140277591	16.33755571	0.73260922
LOC101929225	0.58304471	0.026391009	12.88094505	0.732639883
LRRC29	0.669769634	0.067110354	6.684383796	0.732746096
LOC101929144	1.362011447	0.230187919	8.058959769	0.733392252
LOC284294	1.816218665	0.058302577	56.57812115	0.733767341
LOC100505942	1.614387453	0.102065832	25.53495921	0.733866306
LOC101927059	0.435577832	0.003593538	52.79700549	0.73421319
LPAR4	0.456869554	0.00495374	42.13580086	0.734338379
LRTOMT	0.543993713	0.01598546	18.51239526	0.735139446
LOC100288152	0.827688963	0.276127013	2.480992393	0.735627003
LOC102724275	1.623965407	0.097180673	27.13773799	0.735763771
LOC101928707	0.625849001	0.040873007	9.583023182	0.736399226
LMNB1	1.124153809	0.568472638	2.223012508	0.736561273
LRR1	1.372884182	0.216303432	8.7137359	0.73678273
LYAR	1.262865525	0.321675429	4.957883596	0.738023108
LOC101928269	0.588853634	0.026345043	13.16181573	0.738319009
LOC101927482	1.449646657	0.162689866	12.91706412	0.739332345
LOC158402	0.861540539	0.358001475	2.073321347	0.739423083
LOC145845	1.745763062	0.065342031	46.64208682	0.739578461
LOC91450	1.363280036	0.219113773	8.482043035	0.739697154
LOC101928273	0.646873112	0.049131695	8.516800046	0.740477581
LOC101928907	0.625576199	0.03879186	10.08834274	0.740902327
LOC100506860	0.70582703	0.088791973	5.610775143	0.741871
LOC101928230	2.083451299	0.026361468	164.6634167	0.74198716
LOC145474	1.128449598	0.548253635	2.322644875	0.742827388
LOC642533	0.638688377	0.043357982	9.40825254	0.743914832
LOC400620	1.823453301	0.049574612	67.07025605	0.743966765
LOC101928666	1.509353062	0.127269254	17.90021235	0.744228779
LOC400654	1.731332712	0.063736198	47.02999303	0.744564126
LOC646588	0.699325217	0.080968733	6.040056969	0.745095722
LOC102724323	1.558607294	0.107126367	22.6765525	0.745289186
LOC102724967	0.683386224	0.068558598	6.811935249	0.745558641
LOC101928475	0.492819937	0.00680275	35.70195577	0.746068812
LOC101928505	1.532951864	0.115400432	20.36336763	0.74615831
LOC100507384	1.471330051	0.140659693	15.39042258	0.74714528
LOC440117	0.489152251	0.006313234	37.89973796	0.747308902
LOC101930657	2.319078182	0.013601142	395.4170666	0.74834063
LOC101927150	1.353980144	0.21016279	8.72305813	0.749851787
LOC101929112	0.64006305	0.040458226	10.12601748	0.751468251
LSM4	0.671250283	0.056694343	7.947476196	0.75191536
LOC102723684	1.845151856	0.040745125	83.55810406	0.752859282
LOC101926943	1.356647358	0.20291925	9.070071222	0.753028309
LOC101928988	1.339717446	0.216592432	8.286729211	0.753088081
LOC101928068	1.718327115	0.058057756	50.85708227	0.754126207
LOC101926915	1.241787784	0.318676213	4.838882977	0.754999623
LPAR6	0.777251357	0.158051968	3.822285039	0.756506597
LRRC37A3	1.583677269	0.084015098	29.85217854	0.758951081
LRRC37BP1	1.549078097	0.093844501	25.57041634	0.759647468
LOC439933	2.443855663	0.0079135	754.7141206	0.759982727
LOC340107	1.522692054	0.102552768	22.60876158	0.760005168
LOC102546299	0.477031772	0.004016011	56.66301919	0.761380917
LONP1	1.312045493	0.227306001	7.573330086	0.761399256
LOC100506016	0.513421453	0.006853389	38.46295716	0.762106879
LOC101929524	1.64746311	0.064957968	41.78293738	0.762170233
LOC100507388	1.47296748	0.119694078	18.12648735	0.762347088
LYPLA2	1.433384569	0.136950366	15.00245222	0.763784167
LOC643085	0.643727794	0.03625946	11.42834094	0.764084106
LOC101927972	0.663280053	0.044961471	9.784831816	0.764953421
LOC101927038	1.306525831	0.224646313	7.598654638	0.765971965
LOC729887	0.733839509	0.095556848	5.635602649	0.766060159
LOC100130285	0.645801183	0.035709138	11.67934025	0.767210112
LOC101929196	0.56277946	0.012461225	25.41649887	0.767454417
LOC101928104	0.658669057	0.040897858	10.60801093	0.768405017
LOC100132005	1.217468231	0.325867145	4.548568078	0.769821692
LOC729296	0.724892725	0.083955179	6.258928536	0.769894352
LOC101928937	1.600499975	0.068412478	37.4434644	0.76997915
LOC101928370	0.577818124	0.014613689	22.84664696	0.77002447
LPAR3	0.745312512	0.102927339	5.396921244	0.771044129
LPAR1	1.232846273	0.300187046	5.063209591	0.771494171
LOC643201	1.687456933	0.049395233	57.64748343	0.771497442
LRRC39	1.677496358	0.050335409	55.90486058	0.77245932
LRRC46	0.602649477	0.019412253	18.70913136	0.772642759
MAPK3	1.313591508	0.205560782	8.39422106	0.773167897
LRRC58	1.204833587	0.338688571	4.286014036	0.773499948
MAP3K3	1.547638854	0.078575466	30.48261927	0.773959817
LOC100506679	0.655182887	0.03653443	11.74959115	0.774037614
LOC100505498	0.642308491	0.031020404	13.29963979	0.774638379
MAP3K6	0.699501796	0.060302156	8.114183542	0.775040826
LOC100499194	0.60550514	0.01936464	18.9332966	0.775164913
LMAN2	1.610578321	0.060409065	42.93995476	0.776019611
MAFK	0.725318131	0.079363534	6.628817622	0.7760425
LOC729506	1.46698229	0.102273849	21.04190923	0.777937838
LOC101926987	1.545652189	0.074860951	31.91304207	0.778023551
LOC101928304	1.583305243	0.064841218	38.6614499	0.778051634
LOC101927734	0.617480689	0.021591682	17.65876369	0.778110092
LRGUK	1.469825009	0.100714193	21.45065658	0.778248298
LOC100129129	1.415088492	0.126004366	15.89211154	0.778441274
MAPK4	0.702251384	0.059387767	8.304016625	0.779129821
MAPK1	1.380509592	0.144646503	13.17561572	0.779362066
LOC101926918	0.69382134	0.0534328	9.009223841	0.779900779
LOC100133920	0.481852188	0.002847805	81.52999422	0.780329936
LRRC75A	0.865625426	0.313797987	2.387865476	0.780451622
LOC100506470	0.630964586	0.024565879	16.20606822	0.780961159
LOC202181	1.42523016	0.116226638	17.47689724	0.781728902
LMBRD1	1.562120176	0.065665508	37.16135776	0.782663448
LOC102659288	1.478692136	0.090745611	24.09516458	0.783544464
LOC100506047	0.75133859	0.097602983	5.783733833	0.783658546
LOC100652768	0.672784381	0.039698524	11.4019055	0.783719993
LOC102725017	0.65544145	0.031547419	13.61770662	0.784917209
LOC101928476	0.840228509	0.239695529	2.945336313	0.785608252
LOC400965	1.640489541	0.046121741	58.35005131	0.785894775
LOC100505478	1.13035198	0.46601938	2.741722023	0.786364051
LOC101927406	1.496542727	0.081056653	27.63055271	0.786390457
LOC102467079	0.545447031	0.006772578	43.92898288	0.786621113
LOC728061	1.187684989	0.341849155	4.126368642	0.786622968
LOC284561	1.972159499	0.014407442	269.9586186	0.786706595
LOC101929657	0.750154346	0.092645487	6.074030823	0.787624302
LOC93432	0.594741232	0.013214166	26.76802525	0.789058938
LOC101927616	0.46090034	0.001578124	134.6086084	0.789144789
LOC100287387	0.513005558	0.003805382	69.15854206	0.789644846
LOC389906	1.160804396	0.387639942	3.476078445	0.789881142
LOC100506207	0.593541576	0.012758321	27.61269225	0.790040324
LOC100507562	0.629906051	0.020369886	19.47883415	0.791792108
LOC100505474	0.66220509	0.03081141	14.23224669	0.792285432
LOC101930405	1.14253846	0.423103054	3.085286485	0.79262195
LOC253805	0.610038732	0.015301734	24.32059331	0.792680819
LOC100506107	0.706103529	0.052473697	9.501563993	0.793025256
LOC101927287	0.697484004	0.047151949	10.3173665	0.793243582
LOC100505710	1.414706371	0.104612122	19.13156975	0.794032825
LOC729291	0.717798256	0.059359833	8.679848153	0.794309741
LOC100129550	0.8315629	0.206153474	3.354281845	0.795475687
LOC102724356	0.84717199	0.240197074	2.987964709	0.796487422
LOC100996671	0.714031367	0.055206413	9.235173321	0.796488075
LOC100289094	0.743391117	0.07803668	7.081674326	0.796526486
LOC100996590	0.658212792	0.027207373	15.92377479	0.796961314
LOC100128922	1.934999825	0.012508114	299.3436306	0.797465926
LOC399900	1.440762303	0.086211832	24.07785519	0.799377562
LOC400655	1.562837044	0.049095434	49.74922129	0.800351977
LOC641515	0.682151908	0.034973607	13.3052113	0.800758524
LOC101060091	1.436631973	0.08518495	24.22859221	0.801550151
LOC100507634	2.305975881	0.00333235	1595.728023	0.802272532
MAP10	0.755418353	0.083339255	6.847396114	0.803061102
LOC100130278	1.460923246	0.072881703	29.28439703	0.80427372
LOC101928618	1.317286435	0.148712767	11.66842358	0.80443613
LOC100130964	1.816098521	0.016008599	206.0276324	0.804768215
LPCAT3	0.784536049	0.11409251	5.394717078	0.805159591
LOC101927508	0.597314215	0.00965529	36.95220627	0.806572199
LOC285178	1.298212005	0.158786652	10.6139552	0.807658928
LOC100131541	1.152613763	0.366839826	3.621521962	0.807885977
LOC100996263	0.711352271	0.045425533	11.13959516	0.808280361
LRRC37A4P	1.315352031	0.142256434	12.16219832	0.809138529
LPCAT1	1.11065966	0.472692027	2.609658742	0.80971084
LOC100506585	1.312739376	0.141369027	12.18997333	0.810852708
MACROD2-AS1	1.52201157	0.048298299	47.96274984	0.811418958
LOC152225	0.695278965	0.034916155	13.84496201	0.811780247
LOC102724965	0.701137736	0.037657158	13.05446705	0.811899163
LOC101930114	0.712197634	0.04335345	11.69977168	0.812142473
LOC101928162	0.61841588	0.011701995	32.68145442	0.812329689
LMX1B	0.704106325	0.03884631	12.76223464	0.812404522
LOC101928521	1.577498782	0.036335116	68.48753108	0.812708471
LOC100126784	0.734862969	0.057281984	9.427459539	0.812943768
LOC101930541	1.309047158	0.139694937	12.26676137	0.813521027
LOC100996325	0.593829741	0.007785855	45.29159289	0.813688883
LOC731424	0.707508459	0.039746533	12.59400968	0.813793524
LOC101060609	1.526783064	0.044806419	52.02528066	0.814171133
LY86	1.230162612	0.217448854	6.959337894	0.814764607
MANEA	1.162353934	0.329421937	4.101325732	0.815090182
LTA	1.452674917	0.062903419	33.54769034	0.815675895
LOC101927900	0.709361095	0.039395266	12.77293493	0.815896895
LOC101927362	1.499091986	0.049056293	45.81016285	0.816503436
LOC101929734	1.702549322	0.018904987	153.3285445	0.816737632
LOC101927121	0.476440635	0.000896246	253.2739551	0.816892473
LOC101929181	0.779341374	0.093905074	6.467946279	0.81738935
LOC101929153	0.671003476	0.022464617	20.04243639	0.817927806
LRRC40	1.244546194	0.193189638	8.017486052	0.817955456
LOC101928535	0.639742185	0.014225536	28.77009868	0.818069265
MAG	0.758129047	0.071085384	8.085482832	0.818645396
LOC101928545	1.227752335	0.21229543	7.100368548	0.818749668
LOC646482	1.192049353	0.262401211	5.415301463	0.820044734
LZTR1	0.716443999	0.039085631	13.13249871	0.822209971
LOC100506731	0.660741481	0.017757357	24.58582623	0.822308833
LOC100505918	0.764606461	0.073111939	7.996273176	0.822680466
LOC102723932	1.357061962	0.092724582	19.86115371	0.823531951
LOC375196	1.744063041	0.013131478	231.638494	0.823546964
LOC101928614	0.653219441	0.015078502	28.29827868	0.824727755
LOC101929505	1.449616492	0.053757457	39.09016689	0.825179327
LOC100506374	0.864445998	0.237241948	3.149809256	0.82524531
LOC102724561	0.699738901	0.029021834	16.871247	0.825965048
LOC100289019	0.859109484	0.221567776	3.331121156	0.826157899
LOC286009	1.33399726	0.099358912	17.91030777	0.827839118
LOC101927824	1.454287076	0.0494811	42.74260082	0.828109257
LOC101927411	1.275959427	0.141088281	11.53938826	0.828282193
LOC101927310	1.381734529	0.073496467	25.97662712	0.82898223
LOC101928834	1.322800013	0.101916108	17.16902177	0.8306252
LOC255177	0.672940085	0.017759097	25.49951486	0.830868582
LOC100132686	1.264752825	0.146423228	10.92449424	0.830931211
LTC4S	0.755356463	0.056477879	10.10242231	0.832073928
LOC101928389	0.572179878	0.003111891	105.206054	0.833777725
LOC440434	0.854052309	0.192549752	3.788139627	0.83556193
2-Mar	1.131060131	0.351187094	3.642779141	0.836494243
LOC101928516	0.789344415	0.083072144	7.500283213	0.836850994
LY86-AS1	1.674702917	0.012145042	230.9279763	0.837460922
LY6G6C	0.798010645	0.092340038	6.896477439	0.837528224
MAP4K3	0.90090775	0.332214773	2.443102591	0.837560671
LOC100653005	0.665184399	0.013470458	32.84745785	0.8376425
LURAP1L	0.89506107	0.306033867	2.617796282	0.839550693
LOC102723661	1.44286475	0.040069443	51.95626706	0.841081611
LOC642236	0.828046078	0.130928747	5.236896569	0.841083884
LOC101927582	1.26968094	0.122372407	13.17363718	0.841453284
LOC101927599	0.787022697	0.075194278	8.237391737	0.841556707
LOC100288798	0.621635512	0.005812548	66.48214951	0.841932122
LOC101929004	0.835873072	0.141558246	4.935662967	0.843142946
LOC101928869	0.783932705	0.069252877	8.874006601	0.844122269
LOC100128343	0.761663825	0.050364821	11.51859113	0.844257886
LOC102724587	1.46608662	0.032036034	67.09351022	0.844513633
LOC100287210	0.803854156	0.090393347	7.148551608	0.84474447
LOC100505978	1.329868004	0.076100451	23.23966394	0.845148399
LOC101928327	0.696795976	0.0185576	26.16311519	0.845162528
LOC101929154	1.232474714	0.151198659	10.04634517	0.845193825
LLGL2	1.207607755	0.180986039	8.057618671	0.84554772
LOC101928491	1.735530083	0.006645657	453.2380593	0.846046002
LOC101928031	1.28978364	0.097329184	17.09191184	0.846951827
LOC101927122	0.674585491	0.01236323	36.80798559	0.8470227
LOC101929774	1.442198687	0.034374736	60.50772495	0.847689785
LOC440149	0.787311569	0.067637403	9.164448609	0.848561935
LOC729083	0.540034512	0.000963929	302.5505468	0.848666903
LOC101927417	1.245663054	0.130008253	11.93521494	0.848901889
LST1	1.134525338	0.30958509	4.157654181	0.848937696
LOC388456	0.781207888	0.061382541	9.942334603	0.849113055
LOC652993	1.246291425	0.127973691	12.13720023	0.849629253
LOC101929279	0.784608579	0.063054937	9.763083646	0.850426607
LOC643355	1.418132398	0.037464956	53.67948309	0.850539767
LRRC37A2	1.262120481	0.112070764	14.21377043	0.850540055
LOC101929378	1.347306219	0.060642044	29.93358918	0.850544212
LOC101926962	0.674254472	0.011165269	40.71725557	0.85057751
LOC102724870	1.23598765	0.135532948	11.27154317	0.850982675
LRP10	1.155559834	0.254490579	5.247025386	0.851434724
LOC100506667	1.301364517	0.082509838	20.52542638	0.851521999
LOC101928098	1.227654529	0.141997141	10.61384499	0.852158543
LOC100506844	1.305167801	0.079153822	21.520919	0.852249093
LRRC42	1.162766701	0.23697462	5.705363713	0.852585497
LOC102724611	1.367034589	0.050291233	37.15923122	0.852802619
LOC101928002	0.681530319	0.011394464	40.76397	0.854263606
LOC100289045	0.808077899	0.081898521	7.973158494	0.855229027
LOC494150	0.813639716	0.087838645	7.536655238	0.855905892
LOC100130987	1.147494413	0.259286277	5.078338289	0.85613887
LOC102723704	1.346141692	0.053653641	33.7739885	0.856532868
LOC100291323	0.822053409	0.098023675	6.89396521	0.856684704
LOC101927494	1.500101186	0.01801229	124.9315667	0.85736078
LOC100507516	0.73885537	0.026309387	20.74952439	0.858834179
LOC340340	1.133855468	0.283162984	4.540241115	0.859137033
LOC441666	1.197192707	0.162273417	8.832441	0.859890782
LOC101930067	0.962171607	0.626451384	1.477806937	0.860192117
LOC100996251	0.634913418	0.003847048	104.7855394	0.86157758
MAGI1-IT1	0.767344021	0.039026442	15.08763858	0.861668988
LSG1	0.816178698	0.082700289	8.054961754	0.861949793
LOC101929464	0.750907817	0.029685543	18.9945167	0.862024269
LOC100129406	1.08421553	0.435556362	2.698900574	0.862046114
LOC101929787	0.892061598	0.243452675	3.268700563	0.863131273
LMOD2	1.19716318	0.154494894	9.276679908	0.863235424
LOC101929529	0.695647301	0.011168636	43.32894141	0.863316268
MAP6	0.625024676	0.00280618	139.2126919	0.864704879
MAGT1	1.134197699	0.266196095	4.832544295	0.864791259
LOC102724975	0.690607086	0.009542932	49.97815889	0.86544237
LOC102724905	0.871884188	0.177297706	4.287602222	0.866033278
LOC100128281	0.632581559	0.003009997	132.9434534	0.866713361
LOC79999	1.207763605	0.133055657	10.96302825	0.866791646
LOC401176	0.784307404	0.045657223	13.47296373	0.867012066
LOC101929511	1.37598856	0.032356353	58.51538612	0.86751758
LOC283887	1.302066803	0.057997143	29.23209449	0.867939456
LOC284219	0.853306571	0.129998469	5.601082153	0.868752298
LOC100996681	1.187762814	0.154175858	9.150463116	0.868802079
LOC100506858	0.831085361	0.090840796	7.60344367	0.869872109
LOC101927460	1.304882344	0.053331447	31.92709066	0.870418725
LRRC16B	1.142930954	0.229066643	5.702668645	0.870593303
LOC440602	0.785469728	0.041629425	14.82035112	0.87200072
LOC339568	1.263050115	0.072393324	22.03650151	0.872814363
LOC157273	0.799015983	0.051102189	12.4931348	0.872927765
LOC219690	0.74452433	0.020032181	27.67129969	0.87293694
LOC150005	0.808102678	0.058627793	11.13857276	0.873528143
LOC285766	0.746851813	0.02031084	27.46255864	0.873900184
LOC100506563	0.769365327	0.028092284	21.07066168	0.876625858
LYPLAL1	1.083781871	0.392218426	2.994716889	0.87670402
LOXL3	1.176652546	0.149662813	9.250869889	0.877120475
LOC101927746	1.076314668	0.420458622	2.755213484	0.878122516
LOC100291666	1.421311274	0.015781738	128.0040092	0.878308877
LOC152586	1.295166275	0.046551849	36.03413684	0.878855532
MAP3K5	1.081626859	0.394165974	2.968081316	0.878909785
LOC100294362	1.407496849	0.01718106	115.3041409	0.879139448
LOC101929762	0.69095458	0.005781758	82.57320167	0.879600801
LOC101929552	0.893763121	0.207030795	3.858423655	0.880361999
LOC283731	1.351337058	0.026714387	68.35686881	0.880445459
LYPLA1	1.107462324	0.291596266	4.206064837	0.880831164
LRP5	0.824004095	0.065438867	10.37583286	0.880935759
LOC101928333	0.806590089	0.047357539	13.73778265	0.881874915
LOC1720	0.671027006	0.003406975	132.1633637	0.882337113
LZTS2	1.244041577	0.068323628	22.6515994	0.882747374
LOC101928429	1.129621907	0.222894446	5.724887608	0.88297927
LOC286058	0.846134186	0.090960397	7.870931585	0.883267135
MAGI2-AS2	1.23733081	0.071656228	21.36572892	0.88351749
LOC101927043	0.807151506	0.044958963	14.49084927	0.884386913
LOC101928161	1.163072359	0.146909535	9.207961309	0.886208246
LY6H	0.800119758	0.03752039	17.06249926	0.886419868
LOC100507065	0.711441399	0.006553139	77.23761749	0.886795197
LOC100286925	0.867359961	0.118925377	6.32592741	0.888369262
LOC340184	1.27010307	0.043978627	36.68058565	0.889180938
LOC100293211	1.061767843	0.454836065	2.478587432	0.889791987
MAPK9	0.854762576	0.092111862	7.931867224	0.890190397
LPGAT1	1.079419459	0.364624362	3.195470433	0.890230136
LOC100996342	0.807066991	0.038266994	17.0213821	0.890401519
LOC645485	1.719873717	0.000766346	3859.831077	0.890448699
LOC101927735	1.186534577	0.103798401	13.5634488	0.890561218
MANBA	0.907426075	0.225788763	3.646869192	0.891128277
LOC101928921	0.890704497	0.161930125	4.899363224	0.894143981
LOC100507336	0.809134609	0.035122042	18.64068223	0.894732485
LOC101927143	1.226579108	0.059372799	25.33982445	0.89483643
LOC401098	0.702061675	0.003627899	135.8611573	0.895243061
LOC646762	0.902306356	0.186846199	4.357363233	0.898184624
LOC284023	1.170743615	0.104026334	13.17590036	0.898439622
LOC101928845	0.875276964	0.113068156	6.775645692	0.898482274
LRFN1	1.176089246	0.095500286	14.4835787	0.899248822
LOC100129447	1.289569393	0.024871309	66.86376022	0.899542816
LOC102723645	1.195244757	0.074850106	19.0862794	0.899599491
LOC284379	1.136114139	0.154686316	8.344340814	0.900177262
MAPRE1	1.07671131	0.336272588	3.447522297	0.90093483
LOC100130452	0.831944075	0.04577449	15.12045115	0.901039763
LOC101928418	0.805822457	0.026563734	24.44497589	0.901312264
LOC102724511	1.140318407	0.142621694	9.117309125	0.901475815
LOC102725438	0.86667365	0.089630926	8.380179102	0.901627457
LOC100506114	1.29920074	0.019642584	85.93180021	0.902593153
LOC100128108	0.805712916	0.024998929	25.96804509	0.902964343
LOC388780	1.137984475	0.139294368	9.296920523	0.903996108
LOC101927886	0.852887251	0.063965301	11.37205102	0.904161862
MAK16	1.075177372	0.330382026	3.498999009	0.904167431
LOC441528	1.080522327	0.305881626	3.816929159	0.904264492
LOC101929687	0.843407921	0.051711793	13.75579677	0.904829616
LOC101928968	1.168499119	0.088062457	15.50479332	0.90602929
LOC401052	0.829911019	0.037265492	18.48230789	0.906265335
LONRF1	0.861874423	0.071241843	10.42684309	0.906969464
LOC142937	1.149053761	0.110002334	12.00269571	0.907599613
LOC101928708	1.152828097	0.101735154	13.06345517	0.908586054
MAFG	1.152190953	0.097555028	13.60815558	0.910460382
LOC100506258	0.820394555	0.024711661	27.23601716	0.911789497
MAEL	0.946503478	0.356597347	2.512270049	0.912099315
LOC100131756	0.822953487	0.025633513	26.42058673	0.912336207
LOC100130950	1.310272812	0.009533493	180.0824544	0.914326293
LOC101060019	0.860707223	0.054704985	13.54203696	0.915040658
LOC401913	1.13225387	0.114568109	11.1898402	0.915366517
LOC101928635	1.138217046	0.100691915	12.86635623	0.916669683
LOC101927907	0.822817768	0.020274347	33.3933849	0.91779469
LOC728073	1.102043257	0.173736969	6.990448532	0.91789347
LNPEP	0.889815403	0.094787697	8.353103606	0.91861757
LOC101928557	1.143075996	0.087458732	14.93987738	0.918781294
LOC285957	1.126925475	0.110032879	11.54165045	0.91981361
LOC339539	0.870024896	0.057744376	13.10852028	0.919863471
LOC101928539	1.23392516	0.019371119	78.60006891	0.921000293
LOC339622	1.327288754	0.00454166	387.8968542	0.922137046
LOC101929319	1.149307434	0.069443085	19.02144138	0.922577507
MAMDC2-AS1	1.193352333	0.032636071	43.63545494	0.923312726
LRRC55	1.17627735	0.042565099	32.50617105	0.923621537
LOC100128185	0.875075854	0.056221686	13.62032695	0.924091718
LOC101928858	0.917939577	0.152027579	5.54250138	0.925638947
LOC101928185	0.859633359	0.035267469	20.95329012	0.926041997
LPPR1	0.909190109	0.120180586	6.878204569	0.926531856
LOC100131053	1.088975643	0.177834457	6.668381199	0.926546543
LOC441025	0.872375491	0.047651364	15.97098016	0.92666198
LOH12CR1	0.916230566	0.140920322	5.957114184	0.927020134
LOC51145	1.078189959	0.205059544	5.669053794	0.929160174
LOC644794	0.901324986	0.089317939	9.095448647	0.929810293
LOC399491	1.086886866	0.170040018	6.947323765	0.92985272
LOC200830	1.262643302	0.006735498	236.6963808	0.930404603
LMNTD2	0.895868285	0.075714876	10.6000304	0.93049133
LOC101927131	1.124155624	0.08056927	15.68496115	0.930648716
LOC101928622	1.382530995	0.000880959	2169.670923	0.931246061
LOC101929570	0.800816439	0.005098052	125.7945251	0.931392281
LOC100190986	1.026554404	0.56501999	1.865091434	0.931445294
LOC100507507	1.116457694	0.086152956	14.46819525	0.932832704
LTB4R	1.135402318	0.059070223	21.8238285	0.932899151
MACROD2	0.891596374	0.061624807	12.89974171	0.932923729
LOC100505784	0.803817504	0.004679719	138.0686649	0.93371345
LRRC63	1.350913223	0.001029948	1771.902268	0.934553749
LOC286052	1.036396805	0.438751636	2.448123833	0.93503158
LOC102724891	0.879882767	0.037747114	20.51000998	0.936515207
LOC283484	0.885016309	0.043375508	18.0575144	0.936724865
LOC100506457	0.851789338	0.016158377	44.90210187	0.936795403
LOXHD1	1.087769841	0.132668812	8.918774602	0.937534417
LOC101926967	0.91064746	0.086303036	9.608918067	0.937942557
LOC102724162	0.871164055	0.026353406	28.79805351	0.938404316
LOC101927620	0.880499474	0.032142595	24.11999807	0.939935033
LOC101928173	1.068028128	0.192308932	5.931518984	0.940025253
LOC101928052	0.787311531	0.001535693	403.6348966	0.940123474
LOC100507006	0.89902443	0.049550453	16.31155467	0.942615761
LOC102723448	1.113976914	0.05867009	21.15122996	0.942709868
LOC101927503	1.086481292	0.109233406	10.80659883	0.943582851
LOC101929239	0.853019771	0.010183914	71.45020284	0.943902045
LMF1	0.874067344	0.020031915	38.1388261	0.944299312
LOC100505878	0.825137216	0.00366363	185.8406605	0.944558146
LOC101927783	0.943644074	0.180878412	4.922998421	0.945130633
LL0XNC01-7P3.1	1.093563291	0.084256059	14.19340854	0.9454766
LOC154761	1.061603911	0.190419909	5.918513835	0.945635682
LOC101928012	0.780774983	0.000612968	994.5210282	0.945913973
LOC285696	1.080173478	0.110814109	10.52911718	0.947072883
LOC100272216	0.965247583	0.338988906	2.748476077	0.94717875
LOC101929272	0.961190979	0.295727516	3.124119495	0.947524311
LOC101927526	0.909173624	0.052125336	15.85786759	0.94795157
LOC643659	1.144847306	0.01940108	67.55682382	0.948159071
MAP3K7CL	1.045803172	0.267782849	4.084295464	0.948627717
LOC101927181	1.090750382	0.076549179	15.54211834	0.948902495
LOC101928989	1.108887184	0.043744426	28.10942807	0.950034305
LOC340074	0.917261633	0.058748979	14.32142179	0.950886209
LOC101926912	1.1154041	0.033453913	37.18926064	0.951326071
LOC284648	0.921167547	0.065422654	12.97027239	0.951477245
LOC101927331	1.052971439	0.199349011	5.561847774	0.951530258
LOC101929084	0.894271947	0.023302072	34.31979418	0.952118772
LOC101927211	1.13611852	0.017608588	73.30316951	0.952135218
LOC101927606	0.893823549	0.021501324	37.15680582	0.952934236
LOC80154	0.938273314	0.106239691	8.28651514	0.954284993
LOC101929180	1.107636813	0.032772304	37.43585801	0.95461266
LOC102724537	1.154764895	0.006946499	191.9646164	0.956014649
LOC101929668	1.044328772	0.220373198	4.94898016	0.9564238
LOC286189	0.912592458	0.032402045	25.70285248	0.957170465
LOC101927640	0.929035247	0.058831699	14.67077283	0.958304051
LRRC28	0.916280331	0.032863659	25.54705358	0.95893292
LOC285847	1.104379417	0.025122271	48.54871102	0.958979108
LOC100128176	1.140912614	0.007459565	174.4983214	0.9590333
LRFN2	1.067559557	0.088049253	12.94370336	0.959045709
LOC101927089	0.920646218	0.036864323	22.99213429	0.959835825
LOC100996404	1.146832005	0.005090918	258.3470571	0.960467103
LOC100128644	1.059495589	0.099183439	11.31772509	0.961857439
LRRC8E	0.966808907	0.238481261	3.919467133	0.962301941
LOC100506999	1.14238163	0.004453257	293.051955	0.962487218
LOC100507377	0.947331337	0.097350028	9.218658505	0.962826471
LOC101927761	0.930081182	0.042523501	20.34289227	0.963272797
LOC344887	1.037238857	0.20065604	5.361734666	0.965204888
LOC101928626	1.070908708	0.048987158	23.411145	0.965280308
LOC101928583	1.076473629	0.038489319	30.10693607	0.965415562
LOC100131864	1.061548302	0.069147739	16.29677007	0.965811722
LOC100507403	0.926546351	0.027445912	31.27927179	0.966109166
LRRC59	1.084399912	0.024862415	47.29722174	0.966447666
LOC101928460	0.909492628	0.010721104	77.15407327	0.966600958
LRRFIP2	0.924782972	0.023277011	36.74112357	0.966798811
LOC101929460	0.915957056	0.014122683	59.40637176	0.96710533
LOC100505902	1.061871879	0.060203456	18.72935485	0.967298494
LOC221814	1.030821877	0.238653065	4.452462162	0.967562691
LRRC36	0.973645313	0.266280958	3.560093826	0.967793476
LOC100128164	0.922101534	0.016556456	51.35587256	0.968458488
LOC100134445	0.977292926	0.310604426	3.074976991	0.968672175
LRRC56	1.052384223	0.080630251	13.7356953	0.96892647
LOC100507564	0.93406002	0.023706022	36.803649	0.970969625
LOC101927278	0.948493598	0.048648825	18.49253503	0.972164385
LOC100507389	1.047375752	0.074104984	14.80326834	0.972675044
LOC100130219	1.040793261	0.102695039	10.54822725	0.973007149
LOC642980	0.949133412	0.045479903	19.80774326	0.973134304
LOC100507277	1.056528044	0.03515882	31.74883319	0.974733843
LOC101927123	0.934681106	0.013079908	66.79165851	0.975259761
MAPRE2	0.967433412	0.113159105	8.27089792	0.975875178
LOC541472	0.958940456	0.056423939	16.29745829	0.976859269
LOC101060691	1.031013744	0.124575249	8.532909603	0.977402731
LOC101929684	0.962388935	0.059627202	15.53305255	0.978447376
LOC100505851	0.957121304	0.038107654	24.03929613	0.978741609
MAPK10	1.072072561	0.005661543	203.0081906	0.979247258
LOC100132735	0.958003872	0.036772895	24.95782311	0.979422026
[truncated: 32 more rows]
