# Supplementary material for: Reclassifying TNM stage I/II colorectal cancer into two subgroups with different overall survival, tumor microenvironment, and response to immune checkpoint blockade treatment
Source: Front Genet. 2022 Sep 21;13:948920. doi: 10.3389/fgene.2022.948920 (PMC9532767; doi:10.3389/fgene.2022.948920)
Supplement: Supplementary file 2 [file DataSheet8.ZIP › datasheet of Supplementary Figure 1/uniSigExp.txt]

id	futime	fustat	MALL	LRCH1	LOC285300	LOC102724009	DCBLD2	FAM171A1	FGD5-AS1	LANCL3	FABP6
GSM437093	11.87916667	0	3.27158257708141	3.00191203493335	2.76222638294405	2.88793997698786	3.04489606944195	3.47598509932163	3.33662336988227	2.45016051388209	2.75985677109239
GSM437094	10.22666667	0	3.23927708811795	2.96151817106156	2.76441722533775	2.88054997470706	3.04004641537948	3.45244686385771	3.33260459144779	2.40531799776159	2.84647312370901
GSM437095	2.413333333	1	3.36346044893631	3.06840879465769	2.70822956762646	2.86860098582144	3.07113294271984	3.36350349660476	3.293153551692	2.49426030507023	2.76419698840335
GSM437096	9.934166667	0	3.5648456065129	3.15739697465804	2.75046820634804	2.88466688387647	3.08245676223819	3.41798634893124	3.34831885949692	2.47947337304867	2.8154566372987
GSM437097	4.960833333	0	3.43220932027369	3.09988792787203	2.69874039533207	2.90727659453975	2.89680561969144	3.40889456488514	3.32769922066649	2.43373944404566	2.7698945234493
GSM437098	5.734166667	1	3.44727092831684	3.10270803582453	2.74897763591584	2.8592378119709	3.14141270538115	3.41825570837375	3.30499087567934	2.41162980458441	2.71838334800245
GSM437099	6.8575	0	3.2951460387497	3.02028437916236	2.78254632649967	2.90817401758087	3.02082593378908	3.47866868690078	3.34682735663087	2.38313054765029	2.80773939089039
GSM437100	9.235	0	3.33694679960748	3.05820405400045	2.78392753603015	2.88664325892043	3.01277774616102	3.43444755007529	3.3271021997741	2.41910839234801	2.82697338089999
GSM437101	5.49	1	3.41200580620146	3.00485480707137	2.76441722533775	2.86505176308729	2.94362729877968	3.4773218057775	3.32578925906669	2.43475936875974	2.84088984333994
GSM437102	7.010833333	0	3.39481963225022	3.10328081194316	2.75014094020295	2.89671338737597	3.11305736769094	3.33955793137891	3.33402251237839	2.44945284051152	2.81765538791626
GSM437103	1.3725	1	3.45494045267055	3.10379985274261	2.72658068022105	2.86902298055065	3.00192523227683	3.41707648643921	3.31076118925861	2.42117422615403	2.75730224016488
GSM437104	7.479166667	0	3.50761537975225	3.07171927918244	2.74495505398013	2.89799151492142	2.84833695157665	3.51317106099866	3.34418499898848	2.40811950877853	2.75399878182926
GSM437105	6.339166667	0	3.4864062623227	3.00900606499739	2.80872426427167	2.90884359340226	3.00969168206656	3.39937373065308	3.31978846356461	2.4196411428787	2.71136660240537
GSM437106	5.651666667	0	3.4656137652411	3.17814947169125	2.79937366028864	2.89638367262033	3.01566782177051	3.42788593852483	3.35281018477127	2.40409124321277	2.84554620727025
GSM437107	4.353333333	0	3.39072698463693	3.02904791878981	2.85771423804325	2.92129582439617	3.06045172341829	3.48311925846211	3.32794240120638	2.45571841234786	2.92262570123852
GSM437108	5.341666667	0	3.42748084058072	3.04505803158032	2.80832748381295	2.85742901670639	3.02381358004519	3.48210872653077	3.3523180002833	2.41206057668505	2.90513614714535
GSM437109	4.594166667	0	3.26839895308887	3.01874211819054	2.79359938563773	2.88858974752492	2.99423625566201	3.44650592502668	3.28488393132086	2.42873839335647	2.90144346070767
GSM437110	4.815833333	0	3.35962817411909	2.99957215656727	2.77941279827137	2.90559546726684	2.96166414579327	3.4164396664198	3.29937277863904	2.43781756498966	2.87650920200989
GSM437111	4.175	0	3.43597532813566	3.00233785728997	2.84707099338928	3.05550294714627	2.95945756981436	3.32175827449292	3.3467855227614	2.35385351457931	2.7568657758599
GSM437112	3.649166667	0	3.35182606101809	3.11401007903616	2.74425693406386	2.95183920653008	3.01129506327019	3.4500390306902	3.36022330008831	2.44039649241973	2.86091447302023
GSM437113	2.5225	0	3.44620467790106	3.12427629118839	2.83201350702881	3.01455302238656	3.03497414882129	3.41029572902466	3.33258211741448	2.45984828512202	2.81943254313597
GSM437114	0.303333333	0	3.52665259680394	3.0130186069133	2.7234421200345	2.87255755110092	3.04522363071633	3.39563375404189	3.36364002539923	2.50013770549659	2.85546657949624
GSM437115	3.049166667	0	3.30614165881107	2.97256345625687	2.75474058536767	2.93094031700302	3.00416835551315	3.46774411909576	3.34852552897304	2.51885197415252	2.80909617015662
GSM437116	1.668333333	0	3.33101871094049	3.07375072609988	2.79393249034106	2.98581423171119	2.98615178465193	3.45761145504521	3.31440819678904	2.38937695987673	2.84304280198158
GSM437117	9.881666667	0	3.33447477304075	3.04610545269397	2.75787427900051	2.89596742683478	3.06465789723646	3.47174241006718	3.32680444159363	2.36491618332698	2.83911371010971
GSM437118	4.610833333	0	3.12192036956973	3.0692589031747	2.76345939423743	2.8801996107428	3.04456017274457	3.31732733163189	3.25842064458569	2.41155181466175	2.65643877166334
GSM437119	11.23833333	1	3.37947240159015	3.10916240843398	2.75028894385658	2.86388483150786	3.09163379323864	3.41922769425035	3.34667220458734	2.3916182426286	2.75383508914742
GSM437120	10.6075	0	3.52598201942871	3.07754893253883	2.76822933150119	2.87198148256695	3.00013610951197	3.42985132628809	3.34154126110937	2.42494248621615	2.8519121421234
GSM437121	10.05166667	0	3.31119063396188	3.03152376209602	2.74920039755951	2.85314155101185	3.0835645884563	3.44931296036167	3.30678363425345	2.39634984182466	2.8179355176699
GSM437122	8.911666667	0	3.3453857449153	3.0513863860715	2.76792663611265	2.86273977137456	3.05121960932368	3.54259953798809	3.35595779666251	2.44351318010794	2.87215643128872
GSM437123	0.975	1	3.56051420905568	3.08422818561267	2.72394329386338	2.86782142075249	3.05910770835599	3.40923933004886	3.30892301915399	2.43552241365659	2.79214877404105
GSM437124	2.399166667	1	3.4952401930302	3.26251257493544	2.75819044997064	2.83870616446888	3.3113433654944	3.36513240289468	3.32122630252779	2.44156917901879	2.82674469267651
GSM437125	2.235	1	3.58821542140415	3.11196661724771	2.71885858785939	2.86789466852791	3.23613457878771	3.30956127234194	3.28491643212102	2.70527515000614	2.6335221021626
GSM437126	4.375	1	3.51491081178089	3.03113226002593	2.78088129612942	2.84621208046318	3.06261339296717	3.31320373492772	3.30428579689811	2.40066850943431	2.69015182601965
GSM437127	2.0025	1	3.53020961242309	3.08321560489269	2.74573480852288	2.90775155930864	3.07452868096656	3.41588981441017	3.26760102184088	2.44962053538563	2.81145107907033
GSM437128	7.415833333	0	3.47146105085963	3.02232604902157	2.78849028652723	2.86910436884364	2.99934621924168	3.44758424663387	3.34092815488842	2.44891883041211	2.79955816282245
GSM437129	8.536666667	0	3.39375206891349	3.07567387778834	2.78675680010309	2.94474053795516	2.92406701101717	3.59308143808334	3.37229272822728	2.41032676389357	2.91171259732852
GSM437130	2.810833333	1	3.4905608774018	3.0790815507828	2.73459922124833	2.8631629533741	3.08606775296309	3.42685998449559	3.2998167112989	2.51002411460199	2.82011243553189
GSM437131	7.106666667	0	3.42712146704124	3.0089595317063	2.8182149302872	2.97734914793474	2.99755827427258	3.43855227539563	3.31925735757245	2.42578186519743	2.94128151674703
GSM437132	2.210833333	0	3.39935486601041	2.9961686103673	2.73068103024553	2.90546774871813	3.06148470452211	3.5049594469063	3.34202177374797	2.39196733522333	2.94401797357227
GSM437133	3.109166667	1	3.60202134417315	3.11766452402816	2.78539377489352	2.89334812509839	3.17770270683872	3.29657161628135	3.31426402017108	2.49512892186795	2.71839103632101
GSM437134	7.2025	0	3.45171118243047	3.03860818925555	2.82497325487746	2.97107702402138	3.15373477748851	3.39339167266251	3.27498201711993	2.4378434422408	2.90200068035636
GSM437135	4.66	0	3.26326318199516	3.05374308898583	2.70716115632968	2.93408172385117	3.16005117439465	3.43108195554986	3.32061624421761	2.48489076947573	2.78559854738575
GSM437136	5.8875	0	3.35195352789173	3.10436829324078	2.7783513303186	2.88390633334935	3.00621869593612	3.50140237348288	3.3266788031198	2.40805676544993	2.79732962979816
GSM437137	6.336666667	0	3.39651106190093	3.12402742964016	2.74018667753177	2.85680660586323	2.98543744563709	3.48127668733987	3.31607526506404	2.38863244185521	2.78618093847495
GSM437138	6.594166667	0	3.35258558657703	3.00054942277832	2.85440585640199	2.87997146585461	3.06619700906348	3.32091047203703	3.36700554695006	2.39827119672567	2.69449605636017
GSM437139	6.999166667	0	3.4489735492472	3.05731394518533	2.78090079720804	2.88417464055099	3.03895966574142	3.49603243501817	3.34672531533362	2.48592556178214	2.83904320551382
GSM437140	6.6875	0	3.41670704487958	3.11726705340512	2.82499270606271	2.89423824314275	2.8902803669124	3.43314865067157	3.33896748502956	2.3990401089414	2.76372394765588
GSM437141	3.383333333	0	3.49617974746836	3.04011224339532	2.76659743908679	2.86882216431223	3.03282139184246	3.41140361869424	3.34371390483987	2.40499721107	2.80830642894541
GSM437142	7.9475	0	3.30172731408474	3.06804504295909	2.84577339853205	2.8407499545362	3.11540708630945	3.36757099898195	3.3290592352971	2.38389044707561	2.83580547742282
GSM437143	2.588333333	1	3.25360066345937	3.15923020642754	2.7485594583	2.8960165684165	2.98830623590511	3.16230290359536	3.3027537034841	2.4328678138053	2.68416490092602
GSM437144	3.109166667	1	3.45436198818509	3.08099163928305	2.69748757296055	2.81814168695781	3.09817909119181	3.4428454488194	3.32737181097021	2.45560852337606	2.72960296470977
GSM437145	1.835	1	3.52638846344789	3.07703447426005	2.79666146170583	2.89443292062977	3.16635052051663	3.30391932907117	3.26810409403806	2.40903195003821	2.70967290124635
GSM437146	5.270833333	0	3.46132499362365	2.98195560800423	2.72563978393286	2.8818597935564	2.97239272052945	3.42764339772201	3.30665053131035	2.44320934910356	2.85364992924066
GSM437147	2.840833333	0	3.34559376043948	3.02737308419093	2.82634879613934	2.8863212309151	3.03872214969332	3.44224959101338	3.32043401614809	2.37871000570622	2.76523384369286
GSM437148	4.345	0	3.33870425450499	3.10390652998681	2.83373281412866	2.89009892332253	3.01232693747421	3.3681012967605	3.31687325102383	2.38733931662299	2.83265777664749
GSM437149	5.503333333	0	3.65288878840083	3.06183222524524	2.76148646209422	2.88503976536778	3.06111110996311	3.40875749565894	3.33101947248614	2.4454340933761	2.78348119316837
GSM437150	4.996666667	0	3.32194194397194	2.90658913241358	2.8315197534029	3.01044282306191	3.02024750434964	3.40549469145933	3.29723650793311	2.45828982229042	2.8754539679001
GSM437151	3.988333333	0	3.47560691176247	3.03145697586221	2.80819358768609	2.86428183498463	3.06370960633816	3.40457555872694	3.30643347274164	2.45510783637747	2.87459637308893
GSM437152	4.870833333	0	3.46395827460688	3.16551672718076	2.8208042489289	2.91484657762481	3.10979341431141	3.40266922640136	3.33215835046578	2.42062274456827	2.74882119546624
GSM437153	3.8325	0	3.32106253204832	2.97305256005047	2.84328492412192	2.99608840013447	2.9393299347552	3.4577990215734	3.32206351460355	2.38009641195705	2.84263450354373
GSM437154	5.035	0	3.44746677726559	3.0100680189448	2.80685363777503	2.95897935869584	2.96205843338532	3.46655813264334	3.32703227344784	2.44405233932622	2.87707441918728
GSM437155	3.139166667	0	3.47858680510674	3.00374230909264	2.74703426267985	2.92768344370304	3.01820886712231	3.27785451677729	3.30712838732052	2.48578873463722	2.75682309496801
GSM437156	1.309166667	0	3.56840496405863	3.03240264544593	2.80116420725064	2.87138538032127	3.1227363594856	3.23873129412624	3.3020987909801	2.53132129616479	2.68421228733899
GSM437157	3.270833333	0	3.34251876056766	3.08462425913306	2.75127145863598	2.89301461278374	3.04792512419702	3.33377644714739	3.30108582555767	2.41696802448872	2.76726171325132
GSM437158	4.155833333	0	3.39688330180535	3.01903933492355	2.80150289504657	2.90268286586364	3.05620279061856	3.33874581414576	3.34684791691187	2.39648414087257	2.77722361897015
GSM437159	2.103333333	0	3.44144299803297	3.07639706707061	2.76441722533775	2.91441784484827	3.0361249551527	3.41748176029698	3.3401665098468	2.42640365928253	2.76936820903622
GSM437160	3.7475	0	3.20428909274571	2.98727940686268	2.85534518019826	2.82106462966381	3.088582534413	3.45432267190978	3.30837962047148	2.41115131561888	2.88105696191452
GSM437161	2.991666667	0	3.32610159145548	3.14287545665659	2.75600316071734	2.89200256630622	3.16649005220835	3.35222830653085	3.3388272913415	2.49700777080441	2.81133940799156
GSM437162	2.221666667	0	3.40821250065569	3.04207620903383	2.75318548033252	2.8931523346316	3.04622684854059	3.46824842301727	3.34999465627971	2.49996202111315	2.83487727735257
GSM437163	3.065	0	3.39838423237101	3.02651267667147	2.78121121342609	2.99478795868639	3.01686524696975	3.4440724625421	3.32900328084409	2.48180228350985	2.79388060259042
GSM437164	3.46	0	3.39387497799389	3.06806118329125	2.78282297365456	2.9703667695298	3.07561153484462	3.47267991914724	3.34472265453604	2.37823523522828	2.73107138165632
GSM437165	1.851666667	0	3.49669642403312	3.11591668805271	2.8420819664636	2.93711405597592	2.95912594913139	3.54476458401533	3.33282262484093	2.38082527318123	2.76836192892813
GSM437166	2.766666667	0	3.36680991773284	3.03571836850367	2.74320926548663	2.9379799436914	3.02036650949902	3.48672776905475	3.33512624261119	2.51937872991329	2.78814104889469
GSM437167	3.306666667	0	3.52896774800106	3.06969721100877	2.78269608741404	2.94419138278709	2.99482562519967	3.36591666698218	3.34941693016294	2.37778632801364	2.79713175781336
GSM437168	2.134166667	0	3.43035137888165	3.11107432760367	2.78934779369076	2.9161342077446	2.98657934555018	3.43600228260177	3.35198729333589	2.42648910384798	2.89723408157568
GSM437169	6.999166667	0	3.4007195951199	3.07094588852656	2.76236070735718	2.93534345058244	3.00259177799025	3.47588646004961	3.32950760179813	2.46771075259046	2.82074473416612
GSM437170	1.254166667	0	3.45425175773186	3.05131167485315	2.80293228129824	2.87034587120445	3.04311386155945	3.45844238411617	3.33394386533664	2.46135563996189	2.80639378562152
GSM437171	0.698333333	0	3.24813496779336	3.06467098639975	2.77384283528617	2.82999757398029	2.94697015963598	3.38937632173045	3.34259177649773	2.43085893344917	2.73030938558261
GSM437172	1.515	0	3.32823822322665	3.16043920907496	2.7355841676608	2.88495598452292	2.95559808919942	3.32680142474202	3.35099454674525	2.47448409153054	2.86926576891275
GSM437173	2.2625	1	3.51260491664918	3.20420758718251	2.7566420993055	2.87352079309651	3.25012988263338	3.2527761575525	3.36967561278901	2.54126666465712	2.75495778791253
