# Supplementary material for: Reclassifying TNM stage I/II colorectal cancer into two subgroups with different overall survival, tumor microenvironment, and response to immune checkpoint blockade treatment
Source: Front Genet. 2022 Sep 21;13:948920. doi: 10.3389/fgene.2022.948920 (PMC9532767; doi:10.3389/fgene.2022.948920)
Supplement: Supplementary file 2 [file DataSheet8.ZIP › datasheet of Supplementary Figure 1/expTime1.txt]

sample	futime	fustat	A1BG	A1BG-AS1	A1CF	A2M	A2M-AS1	A2ML1	A2MP1	A4GALT	A4GNT	AA06	AAAS	AACS	AACSP1	AADAC	AADACL2	AADACP1	AADAT	AAED1	AAGAB	AAK1	AAMDC	AAMP	AANAT	AAR2	AARS	AARS2	AASDH	AASDHPPT	AASS	AATF	AATK	AB488780	ABAT	ABCA1	ABCA11P	ABCA12	ABCA13	ABCA17P	ABCA2	ABCA3	ABCA4	ABCA5	ABCA6	ABCA7	ABCA8	ABCA9	ABCB1	ABCB10	ABCB11	ABCB4	ABCB5	ABCB6	ABCB7	ABCB8	ABCB9	ABCC1	ABCC10	ABCC11	ABCC12	ABCC13	ABCC2	ABCC3	ABCC4	ABCC5	ABCC6P1	ABCC8	ABCC9	ABCD1	ABCD2	ABCD3	ABCD4	ABCE1	ABCF1	ABCF2	ABCF3	ABCG1	ABCG2	ABCG4	ABCG5	ABCG8	ABHD1	ABHD10	ABHD11	ABHD12	ABHD13	ABHD14B	ABHD15	ABHD16A	ABHD16B	ABHD17A	ABHD17B	ABHD17C	ABHD2	ABHD3	ABHD4	ABHD5	ABHD6	ABHD8	ABI1	ABI2	ABI3	ABI3BP	ABL1	ABL2	ABLIM1	ABLIM2	ABLIM3	ABO	ABR	ABRA	ABRACL	ABT1	ABTB1	ABTB2	AC000111.3	AC002059.10	AC002064.5	AC003973.4	AC003989.4	AC004692.5	AC004941.5	AC005162.4	AC005224.2	AC005256.1	AC005306.3	AC005498.3	AC005523.2	AC005523.3	AC005537.2	AC005592.3	AC005606.14	AC005785.2	AC005838.2	AC006026.13	AC006129.2	AC006538.1	AC007292.3	AC007349.5	AC007362.3	AC007365.3	AC007389.3	AC007401.2	AC007680.2	AC007787.2	AC008088.4	AC008746.12	AC008753.4	AC009120.6	AC009133.15	AC009502.4	AC010145.4	AC010524.4	AC012065.7	AC012360.6	AC012499.1	AC012531.25	AC013463.2	AC013733.4	AC016831.7	AC016999.2	AC017002.2	AC017104.6	AC018755.16	AC018755.17	AC018766.6	AC018816.3	AC024560.2	AC025442.3	AC064852.4	AC067956.1	AC068039.4	AC068138.1	AC068831.3	AC073283.7	AC073321.4	AC074212.6	AC079305.10	AC079741.2	AC079767.4	AC079807.4	AC083843.1	AC083949.1	AC084219.3	AC087501.1	AC090627.1	AC091133.1	AC091633.3	AC092192.1	AC092620.2	AC092660.1	AC092667.2	AC100830.4	AC104667.3	AC106801.1	AC108056.1	AC112198.1	AC114730.11	AC114752.3	AC124997.1	AC136289.1	AC139100.3	AC141928.1	AC144652.1	AC145343.2	ACAA1	ACAA2	ACACA	ACACB	ACAD10	ACAD8	ACAD9	ACADL	ACADM	ACADS	ACADSB	ACADVL	ACAN	ACAP1	ACAP2	ACAP3	ACAT1	ACAT2	ACBD3	ACBD4	ACBD5	ACBD6	ACCS	ACD	ACE	ACE2	ACER1	ACER3	ACHE	ACIN1	ACKR1	ACKR2	ACKR3	ACKR4	ACLY	ACMSD	ACN9	ACO1	ACO2	ACOT11	ACOT12	ACOT13	ACOT4	ACOT6	ACOT7	ACOT8	ACOT9	ACOX1	ACOX2	ACOX3	ACOXL	ACP1	ACP2	ACP5	ACP6	ACPP	ACPT	ACR	ACRBP	ACRC	ACRV1	ACSBG1	ACSBG2	ACSF2	ACSF3	ACSL1	ACSL3	ACSL4	ACSL5	ACSL6	ACSM1	ACSM2A	ACSM2B	ACSM3	ACSM5	ACSS1	ACSS2	ACSS3	ACTA1	ACTA2	ACTA2-AS1	ACTB	ACTC1	ACTG2	ACTL10	ACTL6A	ACTL6B	ACTL7A	ACTL7B	ACTL8	ACTL9	ACTN1	ACTN2	ACTN3	ACTN4	ACTR10	ACTR1A	ACTR1B	ACTR2	ACTR3	ACTR3B	ACTR3BP2	ACTR3C	ACTR5	ACTR6	ACTR8	ACTRT2	ACTRT3	ACVR1	ACVR1B	ACVR1C	ACVR2A	ACVR2B	ACVR2B-AS1	ACVRL1	ACY1	ACY3	ACYP1	ADA	ADAD1	ADAD2	ADAL	ADAM10	ADAM11	ADAM12	ADAM15	ADAM17	ADAM18	ADAM19	ADAM2	ADAM20	ADAM21	ADAM22	ADAM23	ADAM28	ADAM30	ADAM32	ADAM33	ADAM3A	ADAM5	ADAM6	ADAM7	ADAM8	ADAM9	ADAMDEC1	ADAMTS1	ADAMTS10	ADAMTS12	ADAMTS13	ADAMTS14	ADAMTS15	ADAMTS16	ADAMTS17	ADAMTS18	ADAMTS19	ADAMTS2	ADAMTS20	ADAMTS3	ADAMTS4	ADAMTS5	ADAMTS6	ADAMTS7	ADAMTS8	ADAMTS9	ADAMTS9-AS2	ADAMTSL1	ADAMTSL2	ADAMTSL3	ADAMTSL4	ADAMTSL5	ADAP1	ADAP2	ADAR	ADARB1	ADARB2	ADARB2-AS1	ADAT1	ADAT2	ADAT3	ADCK1	ADCK2	ADCK3	ADCK4	ADCK5	ADCY1	ADCY10	ADCY10P1	ADCY2	ADCY3	ADCY4	ADCY5	ADCY6	ADCY7	ADCY8	ADCY9	ADCYAP1	ADCYAP1R1	ADD1	ADD2	ADD3	ADD3-AS1	ADGB	ADH1A	ADH1B	ADH1C	ADH4	ADH5	ADH6	ADH7	ADHFE1	ADI1	ADIG	ADIPOQ	ADIPOR1	ADIPOR2	ADIRF	ADIRF-AS1	ADK	ADM	ADM2	ADM5	ADNP	ADNP2	ADO	ADORA1	ADORA2A-AS1	ADORA2B	ADORA3	ADPGK	ADPRH	ADPRHL1	ADPRHL2	ADPRM	ADRA1A	ADRA1B	ADRA1D	ADRA2A	ADRA2B	ADRA2C	ADRB1	ADRB2	ADRB3	ADRBK1	ADRBK2	ADRM1	ADSL	ADSS	ADSSL1	ADTRP	AEBP1	AEBP2	AEN	AES	AF001548.5	AF007147	AF067845.1	AF070581	AF086184	AF090939	AF131215.4	AF131215.8	AF186192.1	AF198444	AF213884.2	AF279780	AF289551	AF520793	AFAP1	AFAP1-AS1	AFAP1L1	AFAP1L2	AFF1	AFF2	AFF3	AFF4	AFG3L1P	AFG3L2	AFM	AFMID	AFP	AFTPH	AGA	AGAP1	AGAP11	AGAP2	AGAP2-AS1	AGAP3	AGAP4	AGAP6	AGAP9	AGBL1	AGBL2	AGBL3	AGBL4	AGBL5	AGER	AGFG1	AGFG2	AGGF1	AGK	AGL	AGMAT	AGO1	AGO2	AGO3	AGO4	AGPAT1	AGPAT2	AGPAT3	AGPAT4	AGPAT4-IT1	AGPAT5	AGPAT6	AGPAT9	AGPS	AGR2	AGR3	AGRN	AGRP	AGT	AGTPBP1	AGTR1	AGTR2	AGTRAP	AGXT	AGXT2	AHCTF1	AHCY	AHCYL1	AHCYL2	AHDC1	AHI1	AHNAK	AHNAK2	AHR	AHRR	AHSA1	AHSA2	AHSG	AHSP	AICDA	AIDA	AIF1	AIF1L	AIFM1	AIFM2	AIFM3	AIG1	AIM1	AIM1L	AIM2	AIMP1	AIMP2	AIP	AIPL1	AIRE	AJAP1	AJUBA	AK000798	AK021537	AK021804	AK021933	AK021977	AK024936	AK025288	AK026905	AK054988	AK055458	AK055981	AK056098	AK056982	AK074476	AK090844	AK091729	AK093205	AK094644	AK096159	AK097370	AK097453	AK098263	AK1	AK130486	AK131021	AK2	AK3	AK5	AK6	AK7	AK8	AK9	AKAP1	AKAP10	AKAP11	AKAP12	AKAP13	AKAP14	AKAP17A	AKAP3	AKAP4	AKAP5	AKAP6	AKAP7	AKAP8	AKAP8L	AKAP9	AKIP1	AKIRIN1	AKIRIN2	AKNA	AKNAD1	AKR1A1	AKR1B1	AKR1B10	AKR1C1	AKR1C3	AKR1C4	AKR1C6P	AKR1D1	AKR1E2	AKR7A2	AKR7A3	AKT1	AKT1S1	AKT2	AKT3	AKTIP	AL022341.3	AL022344.5	AL109706	AL132709.8	AL133493.2	AL590762.11	AL832163	AL833181	AL928742.12	ALAD	ALAS1	ALAS2	ALB	ALCAM	ALDH16A1	ALDH18A1	ALDH1A1	ALDH1A2	ALDH1A3	ALDH1B1	ALDH1L1	ALDH1L1-AS2	ALDH1L2	ALDH2	ALDH3A1	ALDH3A2	ALDH3B1	ALDH3B2	ALDH4A1	ALDH5A1	ALDH6A1	ALDH7A1	ALDH8A1	ALDH9A1	ALDOA	ALDOAP2	ALDOB	ALDOC	ALG1	ALG10	ALG12	ALG13	ALG14	ALG2	ALG3	ALG5	ALG6	ALG8	ALG9	ALK	ALKBH1	ALKBH2	ALKBH3	ALKBH3-AS1	ALKBH4	ALKBH5	ALKBH6	ALKBH7	ALKBH8	ALLC	ALMS1	ALMS1-IT1	ALMS1P	ALOX12	ALOX12B	ALOX12P2	ALOX15	ALOX15B	ALOX5	ALOX5AP	ALOXE3	ALPI	ALPK1	ALPK2	ALPK3	ALPL	ALPP	ALPPL2	ALS2	ALS2CL	ALS2CR11	ALS2CR12	ALX1	ALX3	ALX4	ALYREF	AMACR	AMBN	AMBP	AMBRA1	AMD1	AMDHD1	AMELX	AMELY	AMER1	AMER2	AMER3	AMFR	AMHR2	AMICA1	AMIGO1	AMIGO2	AMMECR1	AMMECR1L	AMN	AMN1	AMOT	AMOTL1	AMOTL2	AMPD1	AMPD2	AMPD3	AMPH	AMT	AMZ1	AMZ2	AMZ2P1	ANAPC10	ANAPC11	ANAPC13	ANAPC15	ANAPC16	ANAPC2	ANAPC4	ANAPC5	ANAPC7	ANG	ANGEL1	ANGEL2	ANGPT1	ANGPT2	ANGPT4	ANGPTL1	ANGPTL2	ANGPTL3	ANGPTL4	ANGPTL6	ANGPTL7	ANHX	ANK1	ANK2	ANK3	ANKAR	ANKDD1A	ANKEF1	ANKFN1	ANKFY1	ANKH	ANKHD1	ANKIB1	ANKLE1	ANKLE2	ANKMY1	ANKMY2	ANKRA2	ANKRD1	ANKRD10	ANKRD10-IT1	ANKRD11	ANKRD12	ANKRD13A	ANKRD13B	ANKRD13C	ANKRD13D	ANKRD16	ANKRD17	ANKRD18A	ANKRD18B	ANKRD19P	ANKRD2	ANKRD20A11P	ANKRD20A12P	ANKRD22	ANKRD23	ANKRD24	ANKRD26	ANKRD26P3	ANKRD27	ANKRD28	ANKRD29	ANKRD30A	ANKRD30B	ANKRD30BP2	ANKRD30BP3	ANKRD31	ANKRD32	ANKRD33	ANKRD33B	ANKRD34A	ANKRD34C	ANKRD35	ANKRD36	ANKRD36B	ANKRD36BP2	ANKRD36C	ANKRD37	ANKRD39	ANKRD40	ANKRD44	ANKRD44-IT1	ANKRD45	ANKRD46	ANKRD49	ANKRD50	ANKRD52	ANKRD53	ANKRD54	ANKRD55	ANKRD6	ANKRD60	ANKRD65	ANKRD7	ANKRD9	ANKS1A	ANKS1B	ANKS3	ANKS4B	ANKS6	ANKUB1	ANKZF1	ANLN	ANO1	ANO10	ANO2	ANO3	ANO4	ANO5	ANO6	ANO7	ANO8	ANO9	ANP32A	ANP32A-IT1	ANP32B	ANP32C	ANP32D	ANP32E	ANPEP	ANTXR1	ANTXR2	ANXA1	ANXA10	ANXA11	ANXA13	ANXA2	ANXA2P1	ANXA2P2	ANXA2P3	ANXA2R	ANXA3	ANXA4	ANXA5	ANXA6	ANXA7	ANXA9	AOAH	AOC1	AOC2	AOC3	AOC4P	AOX1	AOX2P	AP000230.1	AP000253.1	AP000265.1	AP000347.2	AP000462.1	AP000473.8	AP000525.9	AP000696.2	AP001063.1	AP001171.1	AP001189.4	AP001462.6	AP001605.4	AP001630.5	AP006216.10	AP006222.2	AP006547.3	AP1AR	AP1B1	AP1G1	AP1G2	AP1M1	AP1M2	AP1S1	AP1S2	AP1S3	AP2A1	AP2A2	AP2B1	AP2M1	AP2S1	AP3B1	AP3B2	AP3D1	AP3M1	AP3M2	AP3S1	AP4B1	AP4E1	AP4M1	AP4S1	AP5B1	AP5M1	AP5S1	APAF1	APBA1	APBA2	APBA3	APBB1	APBB1IP	APBB2	APC	APC2	APCDD1	APCDD1L	APCDD1L-AS1	APCS	APEH	APELA	APEX1	APEX2	APH1A	APH1B	API5	APIP	APLF	APLN	APLNR	APLP1	APLP2	APMAP	APOA1	APOA1BP	APOA2	APOA4	APOA5	APOB	APOBEC1	APOBEC2	APOBEC3B	APOBEC3C	APOBEC3D	APOBEC3F	APOBEC3G	APOBEC4	APOBR	APOC1	APOC2	APOC3	APOD	APOE	APOF	APOH	APOL1	APOL2	APOL3	APOL4	APOL5	APOL6	APOLD1	APOM	APOO	APOOL	APOPT1	APP	APPBP2	APPL1	APPL2	APRT	APTR	APTX	AQP1	AQP10	AQP11	AQP2	AQP3	AQP4	AQP4-AS1	AQP5	AQP6	AQP8	AQP9	AQPEP	AQR	AR	ARAF	ARAP1	ARAP3	ARC	ARCN1	AREG	AREL1	ARF1	ARF3	ARF4	ARF5	ARF6	ARFGAP1	ARFGAP2	ARFGAP3	ARFGEF1	ARFGEF2	ARFIP1	ARFIP2	ARFRP1	ARG1	ARG2	ARGLU1	ARHGAP1	ARHGAP10	ARHGAP11A	ARHGAP12	ARHGAP17	ARHGAP18	ARHGAP19	ARHGAP20	ARHGAP21	ARHGAP22	ARHGAP22-IT1	ARHGAP23	ARHGAP24	ARHGAP25	ARHGAP26	ARHGAP26-AS1	ARHGAP27	ARHGAP28	ARHGAP29	ARHGAP30	ARHGAP31	ARHGAP32	ARHGAP33	ARHGAP35	ARHGAP36	ARHGAP39	ARHGAP4	ARHGAP42	ARHGAP44	ARHGAP5	ARHGAP5-AS1	ARHGAP6	ARHGAP9	ARHGDIA	ARHGDIB	ARHGDIG	ARHGEF1	ARHGEF10	ARHGEF10L	ARHGEF11	ARHGEF12	ARHGEF15	ARHGEF16	ARHGEF17	ARHGEF18	ARHGEF19	ARHGEF2	ARHGEF25	ARHGEF26	ARHGEF26-AS1	ARHGEF28	ARHGEF3	ARHGEF33	ARHGEF37	ARHGEF38	ARHGEF39	ARHGEF4	ARHGEF40	ARHGEF5	ARHGEF6	ARHGEF7	ARHGEF7-AS2	ARHGEF7-IT1	ARHGEF9	ARID1A	ARID1B	ARID2	ARID3A	ARID3B	ARID4A	ARID4B	ARID5A	ARID5B	ARIH1	ARIH2	ARIH2OS	ARL1	ARL10	ARL11	ARL13B	ARL14	ARL14EP	ARL15	ARL16	ARL2	ARL2BP	ARL3	ARL4A	ARL4C	ARL4D	ARL5B	ARL5C	ARL6	ARL6IP1	ARL6IP4	ARL6IP5	ARL6IP6	ARL8A	ARL8B	ARL9	ARMC1	ARMC10	ARMC12	ARMC2	ARMC3	ARMC4	ARMC5	ARMC6	ARMC7	ARMC8	ARMC9	ARMCX1	ARMCX2	ARMCX3	ARMCX4	ARMCX5	ARMCX6	ARNT	ARNT2	ARNTL	ARNTL2	ARNTL2-AS1	ARPC1A	ARPC1B	ARPC2	ARPC3	ARPC4	ARPC5	ARPC5L	ARPIN	ARPP19	ARPP21	ARR3	ARRB1	ARRB2	ARRDC1	ARRDC2	ARRDC3	ARRDC3-AS1	ARRDC4	ARSA	ARSB	ARSD	ARSE	ARSF	ARSG	ARSI	ARSJ	ARSK	ART1	ART3	ART4	ART5	ARTN	ARV1	ARVCF	ARX	AS3MT	ASAH1	ASAH2B	ASAP1	ASAP1-IT1	ASAP1-IT2	ASAP2	ASAP3	ASB1	ASB10	ASB11	ASB12	ASB13	ASB14	ASB15	ASB16	ASB16-AS1	ASB17	ASB2	ASB4	ASB5	ASB6	ASB7	ASB8	ASB9	ASCC1	ASCC2	ASCC3	ASCL1	ASCL2	ASCL3	ASCL5	ASF1A	ASF1B	ASGR1	ASGR2	ASH1L	ASH1L-AS1	ASH2L	ASIC1	ASIC2	ASIC4	ASIC5	ASIP	ASL	ASMT	ASMTL	ASMTL-AS1	ASNA1	ASNS	ASNSD1	ASPA	ASPDH	ASPG	ASPH	ASPHD1	ASPHD2	ASPM	ASPN	ASPRV1	ASPSCR1	ASRGL1	ASS1	ASTE1	ASTN1	ASTN2	ASUN	ASXL1	ASXL2	ASXL3	ASZ1	ATAD1	ATAD2	ATAD2B	ATAD3A	ATAD3B	ATAD3C	ATAD5	ATAT1	ATCAY	ATE1	ATF1	ATF2	ATF3	ATF4	ATF5	ATF6	ATF6B	ATF7	ATF7IP	ATF7IP2	ATG10	ATG101	ATG12	ATG13	ATG14	ATG16L1	ATG16L2	ATG2A	ATG2B	ATG3	ATG4A	ATG4B	ATG4C	ATG4D	ATG5	ATG7	ATG9A	ATG9B	ATHL1	ATIC	ATL1	ATL2	ATL3	ATM	ATMIN	ATN1	ATOH1	ATOH7	ATOH8	ATOX1	ATP10A	ATP10B	ATP10D	ATP11A	ATP11A-AS1	ATP11B	ATP11C	ATP12A	ATP13A1	ATP13A2	ATP13A3	ATP13A4	ATP13A4-AS1	ATP13A5	ATP1A1	ATP1A1-AS1	ATP1A2	ATP1A4	ATP1B1	ATP1B2	ATP1B3	ATP1B4	ATP2A1	ATP2A2	ATP2A3	ATP2B1	ATP2B2	ATP2B3	ATP2B4	ATP2C1	ATP2C2	ATP4A	ATP4B	ATP5A1	ATP5B	ATP5C1	ATP5D	ATP5E	ATP5F1	ATP5G1	ATP5G2	ATP5G3	ATP5H	ATP5I	ATP5J	ATP5J2	ATP5L	ATP5O	ATP5S	ATP5SL	ATP6	ATP6AP1	ATP6AP1L	ATP6AP2	ATP6V0A1	ATP6V0A2	ATP6V0A4	ATP6V0B	ATP6V0C	ATP6V0D1	ATP6V0D2	ATP6V0E1	ATP6V0E2	ATP6V0E2-AS1	ATP6V1A	ATP6V1B1	ATP6V1B2	ATP6V1C1	ATP6V1C2	ATP6V1D	ATP6V1E1	ATP6V1E2	ATP6V1G1	ATP6V1G2	ATP6V1G3	ATP6V1H	ATP7A	ATP7B	ATP8A1	ATP8A2	ATP8B1	ATP8B2	ATP8B3	ATP8B4	ATP8B5P	ATP9A	ATP9B	ATPAF1	ATPAF2	ATPIF1	ATR	ATRAID	ATRN	ATRNL1	ATRX	ATXN1	ATXN10	ATXN1L	ATXN2	ATXN2L	ATXN3	ATXN3L	ATXN7	ATXN7L1	ATXN7L2	ATXN7L3	ATXN7L3B	ATXN8OS	AUH	AUNIP	AUP1	AURKA	AURKAIP1	AURKB	AURKC	AUTS2	AVEN	AVIL	AVL9	AVP	AVPI1	AVPR1A	AVPR1B	AVPR2	AWAT1	AX746627	AX746699	AX746710	AX746823	AX746830	AX746968	AX747031	AX747064	AX747191	AX747250	AX747261	AX747405	AX747444	AX747507	AX747630	AX747652	AX747730	AX747826	AX748157	AX748267	AX748273	AX748292	AX748339	AXDND1	AXIN1	AXIN2	AXL	AY927499	AY940074	AZGP1	AZGP1P1	AZI2	AZIN1	AZIN2	AZU1	B2M	B3GALNT1	B3GALNT2	B3GALT1	B3GALT2	B3GALT4	B3GALT5	B3GALT6	B3GALTL	B3GAT1	B3GAT2	B3GAT3	B3GNT1	B3GNT2	B3GNT3	B3GNT4	B3GNT5	B3GNT6	B3GNT7	B3GNT8	B3GNT9	B3GNTL1	B4GALNT1	B4GALNT2	B4GALNT3	B4GALNT4	B4GALT1	B4GALT2	B4GALT3	B4GALT4	B4GALT5	B4GALT6	B4GALT7	B9D1	B9D2	BAALC	BAALCOS	BAAT	BABAM1	BACE1	BACE2	BACH1	BACH2	BAD	BAG1	BAG2	BAG3	BAG4	BAG5	BAG6	BAGE	BAHCC1	BAHD1	BAI1	BAI2	BAI3	BAIAP2	BAIAP2-AS1	BAIAP2L1	BAIAP2L2	BAIAP3	BAK1	BAMBI	BANCR	BANF1	BANF2	BANK1	BANP	BAP1	BARD1	BARHL1	BARX1	BARX1-AS1	BARX2	BASP1	BATF	BATF2	BATF3	BAX	BAZ1A	BAZ1B	BAZ2A	BAZ2B	BBIP1	BBOX1	BBS1	BBS10	BBS12	BBS2	BBS4	BBS5	BBS7	BBS9	BBX	BC010186	BC012193	BC015159	BC016361	BC017209	BC021061	BC022047	BC022892	BC023201	BC024169	BC027448	BC028044	BC028670	BC030152	BC032415	BC033164	BC033241	BC034416	BC034444	BC034788	BC035400	BC036209	BC036311	BC038205	BC039122	BC039319	BC039487	BC039673	BC039686	BC040311	BC040734	BC040833	BC041025	BC041363	BC041998	BC042029	BC042366	BC042374	BC042590	BC043227	BC043291	BC043356	BC043540	BC044596	BC044614	BC045559	BC045560	BC045779	BC045784	BC045788	BC045789	BC045791	BC045805	BC047364	BC047484	BC047615	BC047626	BC047644	BC047651	BC048132	BC048141	BC048420	BC048997	BC053951	BC062753	BC062763	BC069004	BC069739	BC069756	BC069776	BC070118	BC070490	BC079832	BC113958	BC130595	BCAM	BCAN	BCAP29	BCAP31	BCAR1	BCAR3	BCAR4	BCAS1	BCAS2	BCAS3	BCAS4	BCAT1	BCAT2	BCCIP	BCDIN3D	BCDIN3D-AS1	BCHE	BCKDHA	BCKDHB	BCKDK	BCL10	BCL11A	BCL11B	BCL2	BCL2A1	BCL2L1	BCL2L10	BCL2L11	BCL2L12	BCL2L13	BCL2L14	BCL2L15	BCL2L2	BCL6	BCL6B	BCL7A	BCL7B	BCL7C	BCL9	BCL9L	BCLAF1	BCMO1	BCO2	BCOR	BCORL1	BCORP1	BCR	BCRP3	BCS1L	BD495725	BDH1	BDH2	BDKRB1	BDKRB2	BDNF	BDNF-AS	BDP1	BEAN1	BECN1	BEGAIN	BEND2	BEND3	BEND4	BEND5	BEND6	BEND7	BEST1	BEST2	BEST3	BEST4	BET1	BET1L	BEX1	BEX2	BEX4	BEX5	BFAR	BFSP1	BFSP2	BFSP2-AS1	BGLT3	BGN	BHLHB9	BHLHE22	BHLHE23	BHLHE40	BHLHE41	BHMT	BHMT2	BICC1	BICD1	BICD2	BID	BIK	BIN1	BIN2	BIN3	BIN3-IT1	BIRC2	BIRC3	BIRC5	BIRC6	BIRC7	BIVM	BLACAT1	BLCAP	BLID	BLK	BLM	BLMH	BLNK	BLOC1S1	BLOC1S2	BLOC1S3	BLOC1S4	BLOC1S6	BLVRA	BLVRB	BLZF1	BMF	BMP1	BMP10	BMP15	BMP2	BMP2K	BMP3	BMP4	BMP5	BMP6	BMP7	BMP8A	BMP8B	BMPER	BMPR1A	BMPR1B	BMPR2	BMS1	BMS1P20	BMS1P5	BMS1P6	BMX	BNC1	BNC2	BNIP1	BNIP2	BNIP3	BNIP3L	BNIPL	BOC	BOD1	BOD1L1	BOD1L2	BOK	BOLA1	BOLA2	BOLA3	BOLA3-AS1	BOLL	BORA	BPESC1	BPGM	BPHL	BPIFA1	BPIFA2	BPIFA3	BPIFA4P	BPIFB1	BPIFB2	BPIFB4	BPIFB6	BPIFC	BPNT1	BPTF	BPY2	BRAF	BRAP	BRAT1	BRCA1	BRCA2	BRCC3	BRD1	BRD2	BRD3	BRD4	BRD7	BRD7P3	BRD8	BRD9	BRDT	BRE	BRE-AS1	BREA2	BRF1	BRF2	BRI3	BRI3BP	BRICD5	BRINP1	BRINP2	BRINP3	BRIP1	BRIX1	BRK1	BRMS1	BRMS1L	BROX	BRPF1	BRPF3	BRS3	BRSK1	BRSK2	BRWD1	BRWD1-IT2	BRWD3	BSDC1	BSG	BSN	BSN-AS2	BSND	BSPRY	BST1	BST2	BTAF1	BTBD1	BTBD10	BTBD11	BTBD16	BTBD17	BTBD18	BTBD19	BTBD2	BTBD3	BTBD6	BTBD7	BTBD8	BTBD9	BTC	BTD	BTF3	BTF3L4	BTF3P11	BTG1	BTG2	BTG3	BTG4	BTK	BTLA	BTN1A1	BTN2A1	BTN2A2	BTN2A3P	BTN3A1	BTN3A2	BTN3A3	BTNL2	BTNL3	BTNL8	BTNL9	BTRC	BUB1	BUB1B	BUB3	BUD13	BUD31	BVES	BVES-AS1	BX648501	BYSL	BZRAP1	BZRAP1-AS1	BZW1	BZW2	C10orf10	C10orf107	C10orf11	C10orf113	C10orf12	C10orf126	C10orf128	C10orf2	C10orf25	C10orf32	C10orf35	C10orf40	C10orf53	C10orf54	C10orf55	C10orf62	C10orf67	C10orf71	C10orf71-AS1	C10orf76	C10orf82	C10orf85	C10orf88	C10orf90	C10orf91	C10orf95	C10orf99	C11orf1	C11orf16	C11orf21	C11orf24	C11orf30	C11orf31	C11orf40	C11orf42	C11orf44	C11orf45	C11orf49	C11orf53	C11orf54	C11orf57	C11orf58	C11orf63	C11orf65	C11orf68	C11orf70	C11orf71	C11orf72	C11orf73	C11orf74	C11orf80	C11orf83	C11orf84	C11orf85	C11orf86	C11orf87	C11orf88	C11orf92	C11orf94	C11orf95	C11orf96	C11orf97	C12orf10	C12orf29	C12orf4	C12orf40	C12orf42	C12orf43	C12orf45	C12orf49	C12orf5	C12orf50	C12orf54	C12orf55	C12orf56	C12orf57	C12orf60	C12orf61	C12orf65	C12orf66	C12orf73	C12orf74	C12orf75	C12orf76	C12orf77	C12orf79	C12orf80	C14orf1	C14orf105	C14orf119	C14orf132	C14orf142	C14orf159	C14orf166	C14orf169	C14orf178	C14orf180	C14orf182	C14orf183	C14orf2	C14orf23	C14orf28	C14orf37	C14orf39	C14orf64	C14orf79	C14orf80	C14orf93	C15orf26	C15orf27	C15orf32	C15orf37	C15orf39	C15orf40	C15orf41	C15orf43	C15orf45	C15orf48	C15orf49	C15orf52	C15orf54	C15orf56	C15orf57	C15orf59	C15orf61	C15orf62	C15orf65	C16orf13	C16orf3	C16orf45	C16orf46	C16orf54	C16orf58	C16orf59	C16orf62	C16orf70	C16orf71	C16orf72	C16orf74	C16orf78	C16orf80	C16orf82	C16orf86	C16orf87	C16orf89	C16orf91	C16orf92	C16orf93	C16orf95	C17orf100	C17orf104	C17orf105	C17orf47	C17orf50	C17orf51	C17orf53	C17orf58	C17orf59	C17orf62	C17orf64	C17orf67	C17orf70	C17orf74	C17orf75	C17orf77	C17orf78	C17orf80	C17orf82	C17orf85	C17orf89	C17orf96	C17orf97	C17orf98	C17orf99	C18orf12	C18orf15	C18orf21	C18orf25	C18orf42	C18orf54	C18orf61	C18orf8	C19orf10	C19orf12	C19orf18	C19orf24	C19orf25	C19orf26	C19orf33	C19orf40	C19orf43	C19orf44	C19orf45	C19orf47	C19orf52	C19orf53	C19orf54	C19orf57	C19orf60	C19orf66	C19orf68	C19orf70	C19orf73	C19orf80	C19orf81	C19orf82	C19orf83	C19orf84	C1D	C1GALT1	C1GALT1C1	C1QA	C1QB	C1QBP	C1QC	C1QL1	C1QTNF1	C1QTNF1-AS1	C1QTNF2	C1QTNF3	C1QTNF4	C1QTNF6	C1QTNF7	C1QTNF9B-AS1	C1R	C1RL	C1RL-AS1	C1S	C1orf100	C1orf101	C1orf105	C1orf106	C1orf109	C1orf110	C1orf111	C1orf112	C1orf115	C1orf116	C1orf122	C1orf123	C1orf127	C1orf131	C1orf145	C1orf158	C1orf159	C1orf162	C1orf167	C1orf168	C1orf174	C1orf177	C1orf180	C1orf192	C1orf194	C1orf198	C1orf200	C1orf204	C1orf21	C1orf210	C1orf213	C1orf216	C1orf220	C1orf226	C1orf228	C1orf233	C1orf234	C1orf27	C1orf35	C1orf43	C1orf50	C1orf52	C1orf53	C1orf54	C1orf56	C1orf61	C1orf64	C1orf68	C1orf74	C1orf85	C1orf86	C1orf87	C1orf94	C1orf95	C2	C20orf141	C20orf144	C20orf166	C20orf166-AS1	C20orf173	C20orf181	C20orf194	C20orf195	C20orf196	C20orf197	C20orf202	C20orf203	C20orf26	C20orf27	C20orf62	C20orf78	C20orf85	C20orf96	C21orf119	C21orf128	C21orf15	C21orf2	C21orf33	C21orf37	C21orf49	C21orf58	C21orf59	C21orf62	C21orf67	C21orf88	C21orf90	C21orf91	C21orf91-OT1	C22orf15	C22orf23	C22orf24	C22orf31	C22orf34	C22orf39	C22orf42	C22orf46	C2CD2	C2CD2L	C2CD3	C2CD4A	C2CD4B	C2CD4C	C2CD5	C2orf15	C2orf16	C2orf27A	C2orf40	C2orf42	C2orf43	C2orf44	C2orf47	C2orf49	C2orf50	C2orf54	C2orf57	C2orf61	C2orf68	C2orf69	C2orf70	C2orf71	C2orf72	C2orf73	C2orf76	C2orf80	C2orf81	C2orf82	C2orf83	C2orf88	C3	C3AR1	C3P1	C3orf14	C3orf17	C3orf18	C3orf20	C3orf22	C3orf27	C3orf30	C3orf33	C3orf35	C3orf36	C3orf38	C3orf43	C3orf49	C3orf52	C3orf55	C3orf56	C3orf58	C3orf62	C3orf65	C3orf67	C3orf70	C3orf79	C3orf80	C4BPA	C4BPB	C4orf17	C4orf19	C4orf22	C4orf26	C4orf27	C4orf29	C4orf3	C4orf32	C4orf33	C4orf36	C4orf45	C4orf46	C4orf47	C4orf48	C4orf6	C5	C5AR1	C5AR2	C5orf15	C5orf17	C5orf22	C5orf24	C5orf27	C5orf28	C5orf30	C5orf34	C5orf42	C5orf45	C5orf46	C5orf47	C5orf49	C5orf51	C5orf55	C5orf56	C5orf58	C5orf63	C5orf64	C5orf66	C5orf66-AS1	C6	C6orf1	C6orf10	C6orf106	C6orf118	C6orf120	C6orf123	C6orf132	C6orf136	C6orf141	C6orf15	C6orf163	C6orf164	C6orf165	C6orf195	C6orf201	C6orf203	C6orf211	C6orf223	C6orf226	C6orf25	C6orf47	C6orf48	C6orf52	C6orf57	C6orf58	C6orf62	C6orf89	C6orf99	C7	C7orf13	C7orf26	C7orf31	C7orf33	C7orf34	C7orf43	C7orf49	C7orf50	C7orf55	C7orf57	C7orf60	C7orf61	C7orf62	C7orf63	C7orf69	C7orf71	C7orf73	C8A	C8B	C8G	C8orf12	C8orf17	C8orf22	C8orf31	C8orf33	C8orf34	C8orf37	C8orf4	C8orf44	C8orf46	C8orf48	C8orf49	C8orf58	C8orf59	C8orf60	C8orf66	C8orf74	C8orf76	C8orf82	C8orf88	C9	C9orf114	C9orf116	C9orf117	C9orf131	C9orf135	C9orf135-AS1	C9orf142	C9orf152	C9orf156	C9orf16	C9orf163	C9orf172	C9orf173	C9orf24	C9orf3	C9orf37	C9orf38	C9orf40	C9orf41	C9orf43	C9orf47	C9orf50	C9orf53	C9orf57	C9orf62	C9orf64	C9orf66	C9orf69	C9orf72	C9orf78	C9orf84	C9orf85	C9orf89	C9orf9	C9orf91	CA1	CA10	CA11	CA12	CA14	CA2	CA3	CA4	CA5A	CA5B	CA5BP1	CA6	CA7	CA8	CA9	CAAP1	CAB39	CAB39L	CABIN1	CABLES1	CABLES2	CABP1	CABP2	CABP4	CABP5	CABP7	CABS1	CABYR	CACFD1	CACHD1	CACNA1B	CACNA1C	CACNA1D	CACNA1E	CACNA1F	CACNA1G	CACNA1G-AS1	CACNA1H	CACNA1I	CACNA1S	CACNA2D1	CACNA2D2	CACNA2D3	CACNA2D4	CACNB1	CACNB2	CACNB3	CACNB4	CACNG1	CACNG2	CACNG3	CACNG4	CACNG5	CACNG6	CACNG7	CACNG8	CACTIN	CACUL1	CACYBP	CAD	CADM1	CADM2	CADM2-AS1	CADM3	CADM3-AS1	CADM4	CADPS	CADPS2	CAGE1	CAHM	CALB1	CALB2	CALCA	CALCB	CALCOCO1	CALCOCO2	CALCR	CALCRL	CALD1	CALHM1	CALHM2	CALHM3	CALM1	CALML3	CALML4	CALML5	CALML6	CALN1	CALR	CALR3	CALU	CALY	CAMK1	CAMK1D	CAMK1G	CAMK2A	CAMK2B	CAMK2D	CAMK2G	CAMK2N1	CAMK2N2	CAMK4	CAMKK1	CAMKK2	CAMKMT	CAMKV	CAMLG	CAMP	CAMSAP1	CAMSAP2	CAMSAP3	CAMTA1	CAMTA2	CAND1	CAND1.11	CAND2	CANT1	CANX	CAP1	CAP2	CAPG	CAPN1	CAPN10	CAPN10-AS1	CAPN11	CAPN12	CAPN13	CAPN14	CAPN15	CAPN2	CAPN3	CAPN5	CAPN6	CAPN7	CAPN8	CAPN9	CAPNS1	CAPNS2	CAPRIN1	CAPRIN2	CAPS	CAPS2	CAPSL	CAPZA1	CAPZA2	CAPZA3	CAPZB	CARD10	CARD11	CARD14	CARD16	CARD18	CARD6	CARD8	CARF	CARHSP1	CARKD	CARM1	CARNS1	CARS	CARS-AS1	CARS2	CARTPT	CASC1	CASC10	CASC11	CASC14	CASC15	CASC16	CASC17	CASC18	CASC2	CASC22	CASC4	CASC5	CASC6	CASC7	CASD1	CASK	CASKIN1	CASKIN2	CASP1	CASP10	CASP12	CASP14	CASP16	CASP2	CASP3	CASP4	CASP5	CASP6	CASP7	CASP8	CASP8AP2	CASP9	CASQ1	CASQ2	CASR	CASS4	CAST	CASZ1	CAT	CATIP-AS1	CATR1	CATSPER1	CATSPER3	CATSPERB	CATSPERD	CATSPERG	CATX-1	CAV1	CAV2	CAV3	CBFA2T2	CBFA2T3	CBFB	CBL	CBLB	CBLC	CBLL1	CBLN1	CBLN2	CBLN3	CBLN4	CBR1	CBR3	CBR3-AS1	CBR4	CBS	CBX1	CBX2	CBX3	CBX3P2	CBX4	CBX5	CBX6	CBX7	CBX8	CBY1	CBY3	CC2D1A	CC2D1B	CC2D2A	CC2D2B	CCAR1	CCAR2	CCBE1	CCBL1	CCBL2	CCDC101	CCDC102A	CCDC102B	CCDC104	CCDC105	CCDC106	CCDC107	CCDC108	CCDC109B	CCDC11	CCDC110	CCDC112	CCDC113	CCDC114	CCDC115	CCDC116	CCDC117	CCDC12	CCDC120	CCDC121	CCDC122	CCDC124	CCDC125	CCDC126	CCDC127	CCDC129	CCDC13	CCDC13-AS1	CCDC130	CCDC132	CCDC134	CCDC135	CCDC136	CCDC137	CCDC138	CCDC14	CCDC140	CCDC141	CCDC142	CCDC144A	CCDC144CP	CCDC146	CCDC147	CCDC148	CCDC148-AS1	CCDC149	CCDC15	CCDC150	CCDC151	CCDC152	CCDC153	CCDC154	CCDC155	CCDC157	CCDC158	CCDC159	CCDC160	CCDC163P	CCDC167	CCDC168	CCDC169	CCDC17	CCDC170	CCDC171	CCDC172	CCDC173	CCDC174	CCDC176	CCDC177	CCDC178	CCDC18	CCDC181	CCDC182	CCDC184	CCDC185	CCDC186	CCDC19	CCDC22	CCDC23	CCDC24	CCDC25	CCDC26	CCDC27	CCDC28A	CCDC28B	CCDC3	CCDC30	CCDC33	CCDC34	CCDC36	CCDC37	CCDC37-AS1	CCDC38	CCDC40	CCDC42	CCDC42B	CCDC43	CCDC47	CCDC50	CCDC51	CCDC53	CCDC54	CCDC57	CCDC58	CCDC59	CCDC6	CCDC60	CCDC61	CCDC62	CCDC63	CCDC64	CCDC64B	CCDC65	CCDC66	CCDC67	CCDC68	CCDC69	CCDC7	CCDC70	CCDC71	CCDC71L	CCDC77	CCDC78	CCDC79	CCDC8	CCDC80	CCDC81	CCDC82	CCDC83	CCDC84	CCDC85A	CCDC85B	CCDC85C	CCDC86	CCDC87	CCDC88A	CCDC88B	CCDC88C	CCDC89	CCDC9	CCDC90B	CCDC91	CCDC92	CCDC93	CCDC94	CCDC96	CCDC97	CCER1	CCHCR1	CCIN	CCK	CCKAR	CCKBR	CCL1	CCL11	CCL13	CCL16	CCL17	CCL18	CCL19	CCL2	CCL20	CCL21	CCL22	CCL23	CCL24	CCL25	CCL26	CCL27	CCL28	CCL4	CCL5	CCL7	CCL8	CCM2	CCM2L	CCNA1	CCNA2	CCNB1	CCNB1IP1	CCNB2	CCNB3	CCNC	CCND1	CCND2	CCND3	CCNDBP1	CCNE1	CCNE2	CCNF	CCNG1	CCNG2	CCNH	CCNI	CCNJ	CCNJL	CCNK	CCNL1	CCNL2	CCNO	CCNT1	CCNT2	CCNT2-AS1	CCNY	CCNYL1	CCNYL2	CCP110	CCPG1	CCR1	CCR10	CCR2	CCR3	CCR4	CCR5	CCR6	CCR7	CCR8	CCR9	CCRL2	CCRN4L	CCS	CCSAP	CCSER1	CCSER2	CCT2	CCT4	CCT5	CCT6A	CCT6B	CCT7	CCT8	CCT8L2	CCZ1	CCZ1B	CD101	CD109	CD14	CD151	CD160	CD163	CD163L1	CD164	CD177	CD180	CD19	CD1A	CD1B	CD1C	CD1D	CD1E	CD2	CD200	CD200R1	CD207	CD209	CD22	CD226	CD24	CD244	CD247	CD248	CD27	CD274	CD276	CD28	CD2AP	CD2BP2	CD300A	CD300C	CD300LB	CD300LF	CD300LG	CD320	CD33	CD34	CD36	CD37	CD38	CD3D	CD3E	CD3EAP	CD3G	CD4	CD40	CD40LG	CD44	CD46	CD47	CD48	CD5	CD52	CD53	CD55	CD58	CD59	CD5L	CD6	CD63	CD69	CD7	CD70	CD72	CD74	CD79A	CD79B	CD80	CD81	CD81-AS1	CD82	CD83	CD84	CD86	CD8A	CD8B	CD9	CD93	CD96	CD97	CD99	CD99L2	CD99P1	CDA	CDADC1	CDAN1	CDC123	CDC14A	CDC14B	CDC14C	CDC16	CDC20	CDC20B	CDC23	CDC25A	CDC25B	CDC25C	CDC26	CDC27	CDC34	CDC37	CDC37L1	CDC40	CDC42	CDC42-IT1	CDC42BPA	CDC42BPB	CDC42BPG	CDC42EP1	CDC42EP2	CDC42EP3	CDC42EP4	CDC42EP5	CDC42SE1	CDC42SE2	CDC45	CDC5L	CDC6	CDC7	CDC73	CDCA2	CDCA3	CDCA4	CDCA5	CDCA7	CDCA7L	CDCA8	CDCP1	CDH1	CDH10	CDH11	CDH12	CDH13	CDH15	CDH16	CDH17	CDH18	CDH19	CDH2	CDH20	CDH22	CDH24	CDH26	CDH3	CDH4	CDH5	CDH6	CDH7	CDH8	CDH9	CDHR1	CDHR2	CDHR3	CDHR5	CDIP1	CDIPT	CDIPT-AS1	CDK1	CDK10	CDK12	CDK13	CDK14	CDK15	CDK16	CDK17	CDK18	CDK19	CDK2	CDK20	CDK2AP1	CDK2AP2	CDK4	CDK5	CDK5R1	CDK5R2	CDK5RAP1	CDK5RAP2	CDK5RAP3	CDK6	CDK7	CDK8	CDK9	CDKAL1	CDKL1	CDKL2	CDKL3	CDKL5	CDKN1A	CDKN1B	CDKN1C	CDKN2A	CDKN2AIP	CDKN2AIPNL	CDKN2B	CDKN2B-AS1	CDKN2C	CDKN2D	CDKN3	CDNF	CDO1	CDON	CDPF1	CDR1	CDR2L	CDRT1	CDRT15	CDRT15L2	CDS1	CDS2	CDSN	CDT1	CDV3	CDX1	CDX2	CDX4	CDY1	CDYL	CDYL2	CEACAM1	CEACAM19	CEACAM21	CEACAM3	CEACAM4	CEACAM5	CEACAM6	CEACAM7	CEACAM8	CEBPA	CEBPA-AS1	CEBPB	CEBPD	CEBPE	CEBPG	CEBPZ	CEBPZOS	CECR1	CECR2	CECR3	CECR5	CECR5-AS1	CECR6	CECR7	CECR9	CEL	CELA1	CELA2B	CELA3A	CELA3B	CELF1	CELF2	CELF2-AS1	CELF3	CELF4	CELF5	CELF6	CELP	CELSR1	CELSR2	CELSR3	CELSR3-AS1	CEMIP	CEMP1	CEND1	CENPA	CENPB	CENPBD1	CENPBD1P1	CENPC	CENPE	CENPF	CENPH	CENPI	CENPJ	CENPK	CENPL	CENPM	CENPN	CENPO	CENPQ	CENPT	CENPU	CENPV	CENPW	CEP104	CEP112	CEP120	CEP128	CEP131	CEP135	CEP152	CEP162	CEP164	CEP170B	CEP19	CEP192	CEP250	CEP290	CEP350	CEP41	CEP44	CEP55	CEP57	CEP57L1	CEP63	CEP68	CEP70	CEP72	CEP76	CEP78	CEP83	CEP83-AS1	CEP85	CEP85L	CEP89	CEP95	CEP97	CEPT1	CER1	CERCAM	CERK	CERS2	CERS3	CERS4	CERS5	CERS6	CES1P1	CES2	CES3	CES4A	CES5A	CETN1	CETN2	CETN3	CETP	CFB	CFC1	CFC1B	CFD	CFDP1	CFH	CFHR2	CFHR3	CFHR4	CFHR5	CFI	CFL1	CFL2	CFLAR	CFLAR-AS1	CFP	CFTR	CGA	CGGBP1	CGN	CGREF1	CGRRF1	CH25H	CHAC1	CHAC2	CHAD	CHADL	CHAF1A	CHAF1B	CHAMP1	CHAT	CHCHD1	CHCHD10	CHCHD2	CHCHD3	CHCHD4	CHCHD5	CHCHD6	CHCHD7	CHD1	CHD1L	CHD2	CHD3	CHD4	CHD5	CHD6	CHD7	CHD8	CHD9	CHDC2	CHDH	CHEK1	CHEK2	CHERP	CHFR	CHGA	CHGB	CHI3L1	CHI3L2	CHIA	CHIAP2	CHIC1	CHIC2	CHID1	CHIT1	CHKA	CHKB	CHKB-AS1	CHL1	CHL1-AS1	CHM	CHML	CHMP1A	CHMP1B	CHMP2A	CHMP2B	CHMP4B	CHMP4C	CHMP5	CHMP6	CHMP7	CHN1	CHN2	CHODL	CHORDC1	CHP1	CHP2	CHPF	CHPF2	CHPT1	CHRAC1	CHRD	CHRDL1	CHRDL2	CHRM1	CHRM2	CHRM3	CHRM3-AS2	CHRM4	CHRM5	CHRNA1	CHRNA10	CHRNA2	CHRNA3	CHRNA4	CHRNA5	CHRNA6	CHRNA9	CHRNB1	CHRNB2	CHRNB3	CHRNB4	CHRND	CHRNE	CHRNG	CHST1	CHST10	CHST11	CHST12	CHST13	CHST14	CHST15	CHST2	CHST3	CHST4	CHST5	CHST6	CHST7	CHST8	CHST9	CHSY1	CHSY3	CHTF18	CHTF8	CHTOP	CHUK	CHURC1	CIAO1	CIAPIN1	CIART	CIB1	CIB2	CIB3	CIB4	CIC	CIDEA	CIDEB	CIDEC	CIDECP	CIITA	CILP	CILP2	CINP	CIPC	CIR1	CIRBP	CIRBP-AS1	CIRH1A	CISD1	CISD2	CISD3	CISH	CITED1	CITED2	CITED4	CIZ1	CKAP2	CKAP2L	CKAP4	CKAP5	CKB	CKLF	CKM	CKMT2	CKMT2-AS1	CKS1B	CKS2	CLASP1	CLASP2	CLASRP	CLC	CLCA1	CLCA2	CLCA3P	CLCA4	CLCC1	CLCF1	CLCN1	CLCN2	CLCN3	CLCN4	CLCN5	CLCN6	CLCN7	CLCNKB	CLDN1	CLDN10	CLDN10-AS1	CLDN11	CLDN12	CLDN14	CLDN15	CLDN16	CLDN17	CLDN18	CLDN19	CLDN2	CLDN20	CLDN23	CLDN3	CLDN4	CLDN5	CLDN6	CLDN7	CLDN8	CLDN9	CLDND1	CLDND2	CLEC10A	CLEC11A	CLEC12A	CLEC12B	CLEC14A	CLEC16A	CLEC1A	CLEC1B	CLEC2B	CLEC2D	CLEC2L	CLEC3A	CLEC4A	CLEC4C	CLEC4D	CLEC4E	CLEC4F	CLEC4G	CLEC4GP1	CLEC4M	CLEC5A	CLEC7A	CLECL1	CLGN	CLHC1	CLIC1	CLIC2	CLIC3	CLIC4	CLIC5	CLIC6	CLINT1	CLIP1	CLIP1-AS1	CLIP2	CLIP3	CLIP4	CLK1	CLK2	CLK3	CLK4	CLMN	CLMP	CLN3	CLN5	CLN6	CLN8	CLNK	CLNS1A	CLOCK	CLP1	CLPB	CLPP	CLPS	CLPTM1	CLPTM1L	CLPX	CLRN1	CLRN1-AS1	CLRN3	CLSPN	CLSTN1	CLSTN2	CLSTN2-AS1	CLSTN3	CLTA	CLTB	CLTC	CLTC-IT1	CLTCL1	CLU	CLUAP1	CLUH	CLUHP3	CLUL1	CLVS1	CLVS2	CLYBL	CLYBL-AS1	CLYBL-AS2	CMA1	CMAHP	CMAS	CMBL	CMC1	CMC2	CMC4	CMIP	CMKLR1	CMPK1	CMPK2	CMSS1	CMTM1	CMTM2	CMTM3	CMTM4	CMTM5	CMTM6	CMTM7	CMTM8	CMTR1	CMTR2	CMYA5	CNBD1	CNBD2	CNBP	CNDP1	CNDP2	CNEP1R1	CNFN	CNGA1	CNGA3	CNGA4	CNGB1	CNGB3	CNIH1	CNIH2	CNIH3	CNIH4	CNKSR1	CNKSR2	CNKSR3	CNN1	CNN2	CNN3	CNNM1	CNNM2	CNNM3	CNNM4	CNOT1	CNOT10	CNOT11	CNOT2	CNOT3	CNOT4	CNOT6	CNOT6L	CNOT7	CNOT8	CNP	CNPPD1	CNPY1	CNPY2	CNPY3	CNPY4	CNR1	CNR2	CNRIP1	CNST	CNTD1	CNTD2	CNTF	CNTFR	CNTFR-AS1	CNTLN	CNTN1	CNTN2	CNTN3	CNTN4	CNTN5	CNTN6	CNTNAP1	CNTNAP2	CNTNAP3	CNTNAP3P2	CNTNAP4	CNTNAP5	CNTRL	CNTROB	COA1	COA3	COA4	COA5	COA6	COA7	COASY	COBL	COBLL1	COCH	COG1	COG2	COG3	COG4	COG5	COG6	COG7	COG8	COIL	COL10A1	COL11A1	COL11A2	COL12A1	COL13A1	COL14A1	COL15A1	COL16A1	COL17A1	COL18A1	COL18A1-AS1	COL19A1	COL1A1	COL1A2	COL20A1	COL21A1	COL22A1	COL23A1	COL24A1	COL25A1	COL26A1	COL27A1	COL28A1	COL2A1	COL3A1	COL4A1	COL4A2	COL4A3	COL4A3BP	COL4A4	COL4A5	COL4A6	COL5A1	COL5A2	COL5A3	COL6A1	COL6A2	COL6A3	COL6A5	COL6A6	COL7A1	COL8A1	COL8A2	COL9A1	COL9A2	COL9A3	COLCA1	COLCA2	COLEC10	COLEC11	COLEC12	COLGALT1	COLGALT2	COLQ	COMMD1	COMMD10	COMMD2	COMMD3	COMMD4	COMMD5	COMMD6	COMMD7	COMMD8	COMMD9	COMP	COMT	COMTD1	COPA	COPB1	COPB2	COPE	COPG1	COPG2	COPG2IT1	COPRS	COPS2	COPS3	COPS4	COPS5	COPS6	COPS7A	COPS7B	COPS8	COPZ1	COPZ2	COQ10A	COQ10B	COQ2	COQ3	COQ4	COQ5	COQ6	COQ7	COQ9	CORIN	CORO1A	CORO1B	CORO1C	CORO2A	CORO2B	CORO6	CORO7	CORT	COTL1	COX1	COX10	COX10-AS1	COX11	COX14	COX15	COX16	COX17	COX18	COX19	COX2	COX20	COX4I1	COX4I2	COX5A	COX5B	COX6A1	COX6A2	COX6B1	COX6B2	COX6C	COX7A1	COX7A2	COX7A2L	COX7B	COX7B2	COX7C	COX8A	COX8C	CP	CPA1	CPA2	CPA3	CPA4	CPA5	CPA6	CPAMD8	CPB1	CPB2	CPD	CPE	CPEB1	CPEB2	CPEB2-AS1	CPEB3	CPEB4	CPED1	CPLX1	CPLX2	CPLX3	CPM	CPN1	CPN2	CPNE1	CPNE2	CPNE3	CPNE4	CPNE5	CPNE6	CPNE7	CPNE8	CPNE9	CPO	CPOX	CPPED1	CPQ	CPS1	CPS1-IT1	CPSF1	CPSF2	CPSF3	CPSF3L	CPSF4	CPSF6	CPSF7	CPT1A	CPT1C	CPT2	CPTP	CPVL	CPXCR1	CPXM1	CPXM2	CR1	CR1L	CR2	CR936796	CRABP1	CRABP2	CRADD	CRAMP1L	CRAT	CRB1	CRB2	CRB3	CRBN	CRCP	CRCT1	CREB1	CREB3	CREB3L1	CREB3L2	CREB3L3	CREB3L4	CREB5	CREBBP	CREBL2	CREBRF	CREBZF	CREG1	CREG2	CRELD1	CRELD2	CREM	CRH	CRHBP	CRHR1	CRHR2	CRIM1	CRIP1	CRIP2	CRIP3	CRIPAK	CRIPT	CRISP1	CRISP2	CRISP3	CRISPLD1	CRISPLD2	CRK	CRKL	CRLF1	CRLF2	CRLF3	CRLS1	CRMP1	CRNDE	CRNKL1	CRNN	CROCC	CROCCP2	CROCCP3	CROT	CRP	CRTAC1	CRTAM	CRTAP	CRTC1	CRTC2	CRTC3	CRX	CRY1	CRY2	CRYAA	CRYAB	CRYBA1	CRYBA2	CRYBA4	CRYBB1	CRYBB2	CRYBB2P1	CRYBB3	CRYBG3	CRYGA	CRYGB	CRYGC	CRYGD	CRYGEP	CRYGN	CRYGS	CRYL1	CRYM	CRYZ	CRYZL1	CS	CSAD	CSDC2	CSDE1	CSE1L	CSF1	CSF1R	CSF2	CSF2RA	CSF2RB	CSF3	CSF3R	CSGALNACT1	CSGALNACT2	CSH1	CSHL1	CSK	CSMD1	CSMD2	CSMD2-AS1	CSMD3	CSN1S1	CSN1S2AP	CSN2	CSN3	CSNK1A1	CSNK1A1P1	CSNK1D	CSNK1E	CSNK1G1	CSNK1G2	CSNK1G2-AS1	CSNK1G3	CSNK2A1	CSNK2A2	CSNK2B	CSPG4	CSPG4P1Y	CSPG4P5	CSPG5	CSPP1	CSRNP1	CSRNP2	CSRNP3	CSRP1	CSRP2	CSRP3	CST1	CST11	CST13P	CST2	CST3	CST4	CST5	CST6	CST7	CST8	CST9	CST9L	CSTA	CSTB	CSTF1	CSTF2	CSTF2T	CSTF3	CSTF3-AS1	CSTL1	CT55	CT62	CT83	CTA-246H3.12	CTA-250D10.23	CTA-254O6.1	CTA-268H5.14	CTA-280A3__B.2	CTA-292E10.6	CTA-29F11.1	CTA-331P3.1	CTA-384D8.35	CTA-390C10.10	CTA-445C9.15	CTAG2	CTAGE1	CTAGE11P	CTAGE5	CTB-102L5.7	CTB-113P19.1	CTB-119C2.1	CTB-12A17.3	CTB-12O2.1	CTB-167B5.2	CTB-174D11.1	CTB-176F20.3	CTB-181H17.1	CTB-25B13.12	CTB-31O20.2	CTB-31O20.9	CTB-43E15.1	CTB-50L17.7	CTB-78F1.1	CTB-92J24.2	CTBP1	CTBP1-AS	CTBP1-AS2	CTBP2	CTBS	CTC-338M12.4	CTC-360P9.3	CTC-384G19.1	CTC-425F1.4	CTC-428G20.3	CTC-428G20.6	CTC-429P9.3	CTC-436K13.5	CTC-444N24.11	CTC-459F4.3	CTC-462L7.1	CTC-471C19.1	CTC-471F3.6	CTC-471J1.2	CTC-510F12.4	CTC-523E23.1	CTC-527H23.4	CTC-550B14.7	CTC1	CTCF	CTCFL	CTD-2002J20.1	CTD-2008P7.1	CTD-2012K14.6	CTD-2021H9.3	CTD-2033C11.1	CTD-2035E11.5	CTD-2076M15.1	CTD-2083E4.4	CTD-2083E4.7	CTD-2118P12.1	CTD-2124B8.2	CTD-2130O13.1	CTD-2165H16.3	CTD-2194D22.4	CTD-2196E14.6	CTD-2251F13.1	CTD-2256P15.2	CTD-2269F5.1	CTD-2281E23.2	CTD-2286N8.2	CTD-2287O16.5	CTD-2292M16.8	CTD-2293H3.1	CTD-2297D10.2	CTD-2302E22.4	CTD-2310F14.1	CTD-2313J17.5	CTD-2325A15.5	CTD-2350J17.1	CTD-2366F13.2	CTD-2373J6.1	CTD-2377D24.6	CTD-2520I13.1	CTD-2528L19.6	CTD-2534I21.8	CTD-2537I9.16	CTD-2537I9.5	CTD-2540F13.2	CTD-2541J13.1	CTD-2541M15.1	CTD-2542L18.1	CTD-2547L24.4	CTD-2553C6.1	CTD-2554C21.3	CTD-2561B21.11	CTD-2587H24.10	CTD-2587M23.1	CTD-2611O12.6	CTD-2616J11.10	CTD-2619J13.13	CTD-2619J13.17	CTD-2639E6.4	CTD-3025N20.3	CTD-3028N15.1	CTD-3064M3.3	CTD-3080P12.3	CTD-3092A11.2	CTD-3126B10.1	CTD-3193O13.1	CTDNEP1	CTDP1	CTDSP1	CTDSP2	CTDSPL	CTDSPL2	CTF1	CTGF	CTH	CTHRC1	CTIF	CTLA4	CTNNA1	CTNNA2	CTNNA3	CTNNAL1	CTNNAP1	CTNNB1	CTNNBIP1	CTNNBL1	CTNND2	CTNS	CTPS1	CTPS2	CTR9	CTRB2	CTRC	CTRL	CTSA	CTSB	CTSC	CTSD	CTSE	CTSF	CTSG	CTSH	CTSK	CTSL	CTSLP8	CTSO	CTSS	CTSV	CTSW	CTSZ	CTTN	CTTNBP2	CTTNBP2NL	CTU2	CTXN1	CTXN3	CUBN	CUEDC1	CUEDC2	CUL1	CUL2	CUL3	CUL4A	CUL4B	CUL5	CUL7	CUL9	CUTA	CUTC	CUX1	CUX2	CUZD1	CWC15	CWC22	CWC25	CWC27	CWF19L1	CWF19L2	CWH43	CX3CL1	CX3CR1	CXADR	CXCL1	CXCL10	CXCL11	CXCL12	CXCL13	CXCL14	CXCL16	CXCL17	CXCL2	CXCL3	CXCL5	CXCL6	CXCL8	CXCL9	CXCR1	CXCR2	CXCR3	CXCR4	CXCR5	CXCR6	CXXC1	CXXC1P1	CXXC4	CXXC5	CXorf21	CXorf22	CXorf23	CXorf24	CXorf30	CXorf31	CXorf36	CXorf38	CXorf40A	CXorf40B	CXorf56	CXorf57	CXorf58	CXorf65	CXorf67	CYAT1	CYB561	CYB561A3	CYB561D1	CYB561D2	CYB5A	CYB5B	CYB5D1	CYB5D2	CYB5R1	CYB5R2	CYB5R3	CYB5R4	CYB5RL	CYBA	CYBB	CYBRD1	CYC1	CYCS	CYFIP1	CYFIP2	CYGB	CYHR1	CYLC1	CYLC2	CYLD	CYMP	CYP11A1	CYP11B1	CYP11B2	CYP17A1	CYP19A1	CYP1A1	CYP1A2	CYP1B1	CYP1B1-AS1	CYP20A1	CYP24A1	CYP26A1	CYP26B1	CYP27A1	CYP27B1	CYP27C1	CYP2A13	CYP2A6	CYP2A7	CYP2A7P1	CYP2B6	CYP2B7P	CYP2C18	CYP2C19	CYP2C8	CYP2C9	CYP2D6	CYP2E1	CYP2F1	CYP2J2	CYP2R1	CYP2S1	CYP2U1	CYP2W1	CYP39A1	CYP3A4	CYP3A43	CYP3A5	CYP3A7-CYP3AP1	CYP46A1	CYP4A11	CYP4B1	CYP4F11	CYP4F12	CYP4F2	CYP4F22	CYP4F3	CYP4F30P	CYP4F62P	CYP4F8	CYP4V2	CYP4X1	CYP4Z1	CYP4Z2P	CYP51A1-AS1	CYP7A1	CYP7B1	CYP8B1	CYR61	CYS1	CYSLTR1	CYSLTR2	CYSRT1	CYSTM1	CYTH1	CYTH2	CYTH3	CYTH4	CYTIP	CYTL1	CYYR1	D21S2088E	D21S2090E	D2HGDH	DAAM1	DAAM2	DAB1	DAB1-AS1	DAB2	DAB2IP	DACH1	DACH2	DACT1	DACT2	DACT3	DACT3-AS1	DAD1	DAG1	DAGLA	DAGLB	DAK	DALRD3	DANCR	DAND5	DAO	DAOA	DAOA-AS1	DAP	DAP3	DAPK1	DAPK2	DAPK3	DAPL1	DAPP1	DARS	DARS2	DAW1	DAXX	DAZAP1	DAZAP2	DAZL	DBF4	DBF4B	DBH	DBH-AS1	DBI	DBIL5P	DBIL5P2	DBN1	DBNDD1	DBP	DBR1	DBT	DCAF10	DCAF11	DCAF12	DCAF12L1	DCAF12L2	DCAF13	DCAF15	DCAF16	DCAF17	DCAF4	DCAF4L1	DCAF4L2	DCAF5	DCAF6	DCAF7	DCAF8	DCAKD	DCBLD1	DCBLD2	DCC	DCD	DCDC2	DCDC2B	DCHS1	DCHS2	DCK	DCLK1	DCLK2	DCLK3	DCLRE1A	DCLRE1B	DCLRE1C	DCN	DCP1A	DCP1B	DCP2	DCPS	DCST1	DCST2	DCSTAMP	DCT	DCTD	DCTN1	DCTN1-AS1	DCTN2	DCTN3	DCTN4	DCTN5	DCTN6	DCTPP1	DCUN1D1	DCUN1D2	DCUN1D3	DCUN1D4	DCUN1D5	DCX	DCXR	DDA1	DDAH1	DDAH2	DDB1	DDB2	DDC	DDC-AS1	DDHD1	DDHD2	DDI1	DDIAS	DDIT3	DDIT4	DDIT4L	DDN	DDO	DDOST	DDR1-AS1	DDR2	DDRGK1	DDX1	DDX10	DDX11	DDX11-AS1	DDX11L2	DDX17	DDX18	DDX19A	DDX19B	DDX20	DDX21	DDX23	DDX24	DDX25	DDX26B	DDX27	DDX28	DDX31	DDX39A	DDX3X	DDX3Y	DDX4	DDX41	DDX42	DDX43	DDX46	DDX49	DDX5	DDX50	DDX51	DDX52	DDX53	DDX54	DDX55	DDX56	DDX58	DDX59	DDX6	DDX60	DDX60L	DEAF1	1-Dec	DECR1	DECR2	DEDD	DEDD2	DEF6	DEF8	DEFA4	DEFA5	DEFA6	DEFB1	DEFB108B	DEFB114	DEFB118	DEFB119	DEFB121	DEFB122	DEFB123	DEFB124	DEFB125	DEFB126	DEFB127	DEFB129	DEFB132	DEGS1	DEGS2	DEK	DENND1A	DENND1B	DENND1C	DENND2A	DENND2C	DENND2D	DENND3	DENND4A	DENND4B	DENND4C	DENND5A	DENND5B	DENND6A	DENND6B	DENR	DEPDC1	DEPDC1-AS1	DEPDC1B	DEPDC4	DEPDC5	DEPDC7	DEPTOR	DERA	DERL1	DERL2	DERL3	DES	DESI1	DESI2	DET1	DEXI	DFFA	DFFB	DFNA5	DFNB31	DFNB59	DGAT1	DGAT2	DGCR10	DGCR11	DGCR12	DGCR14	DGCR2	DGCR5	DGCR6L	DGCR7	DGCR9	DGKA	DGKB	DGKD	DGKE	DGKG	DGKH	DGKI	DGKK	DGKQ	DGKZ	DGUOK	DHCR24	DHCR7	DHDDS	DHDH	DHFR	DHFRL1	DHH	DHODH	DHPS	DHRS1	DHRS11	DHRS12	DHRS13	DHRS2	DHRS3	DHRS4-AS1	DHRS7	DHRS7B	DHRS7C	DHRS9	DHRSX	DHTKD1	DHX15	DHX16	DHX29	DHX30	DHX32	DHX33	DHX34	DHX35	DHX36	DHX37	DHX38	DHX40	DHX57	DHX58	DHX8	DHX9	DIABLO	DIAPH1	DIAPH2	DIAPH2-AS1	DIAPH3	DIAPH3-AS1	DICER1	DICER1-AS1	DIDO1	DIEXF	DIMT1	DIO1	DIO2	DIO2-AS1	DIO3	DIO3OS	DIP2A	DIP2B	DIP2C	DIRAS1	DIRAS2	DIRAS3	DIRC1	DIRC2	DIRC3	DIS3	DIS3L	DIS3L2	DISC1	DISP1	DISP2	DIXDC1	DKFZP434A062	DKFZP434F142	DKFZP434H168	DKFZP434K028	DKFZP434L187	DKFZP586I1420	DKFZP761C1711	DKFZp434E1119	DKFZp434J0226	DKFZp434L192	DKFZp451B082	DKFZp547J222	DKFZp564H213	DKFZp667F0711	DKFZp779M0652	DKK1	DKK2	DKK3	DKK4	DKKL1	DLAT	DLC1	DLD	DLEC1	DLEU1	DLEU2	DLEU2L	DLEU7	DLEU7-AS1	DLG1	DLG1-AS1	DLG2	DLG3	DLG3-AS1	DLG4	DLG5	DLG5-AS1	DLGAP1	DLGAP1-AS1	DLGAP1-AS2	DLGAP1-AS3	DLGAP2	DLGAP2-AS1	DLGAP3	DLGAP4	DLGAP5	DLK1	DLK2	DLL1	DLL3	DLL4	DLST	DLX1	DLX2	DLX3	DLX4	DLX5	DLX6	DLX6-AS1	DMAP1	DMBT1	DMBX1	DMC1	DMD	DMGDH	DMKN	DMP1	DMPK	DMRT1	DMRT2	DMRT3	DMRTA1	DMRTA2	DMRTB1	DMRTC2	DMTF1	DMTN	DMWD	DMXL1	DMXL2	DNA2	DNAAF1	DNAAF2	DNAAF3	DNAH1	DNAH10	DNAH11	DNAH12	DNAH14	DNAH17	DNAH17-AS1	DNAH2	DNAH3	DNAH5	DNAH6	DNAH7	DNAH8	DNAH9	DNAI1	DNAI2	DNAJA1	DNAJA2	DNAJA3	DNAJA4	DNAJB1	DNAJB11	DNAJB12	DNAJB13	DNAJB14	DNAJB2	DNAJB4	DNAJB5	DNAJB6	DNAJB7	DNAJB8	DNAJB8-AS1	DNAJB9	DNAJC1	DNAJC10	DNAJC11	DNAJC12	DNAJC13	DNAJC14	DNAJC15	DNAJC16	DNAJC17	DNAJC18	DNAJC19	DNAJC2	DNAJC21	DNAJC22	DNAJC24	DNAJC27	DNAJC27-AS1	DNAJC28	DNAJC3	DNAJC3-AS1	DNAJC30	DNAJC4	DNAJC5	DNAJC5B	DNAJC5G	DNAJC6	DNAJC7	DNAJC8	DNAJC9	DNAJC9-AS1	DNAL1	DNAL4	DNALI1	DNASE1	DNASE1L1	DNASE1L2	DNASE1L3	DNASE2	DNASE2B	DND1	DNER	DNHD1	DNLZ	DNM1	DNM1L	DNM1P35	DNM1P41	DNM1P46	DNM2	DNM3	DNM3OS	DNMBP	DNMT1	DNMT3A	DNMT3B	DNMT3L	DNPEP	DNPH1	DNTT	DNTTIP1	DNTTIP2	DOC2A	DOC2B	DOCK1	DOCK10	DOCK11	DOCK2	DOCK3	DOCK4	DOCK4-AS1	DOCK5	DOCK6	DOCK7	DOCK8	DOCK9	DOCK9-AS2	DOHH	DOK1	DOK2	DOK3	DOK4	DOK5	DOK6	DOLK	DOLPP1	DONSON	DOPEY1	DOPEY2	DOT1L	DPAGT1	DPCD	DPCR1	DPEP1	DPEP2	DPEP3	DPF1	DPF2	DPF3	DPH2	DPH3	DPH3P1	DPH5	DPH6	DPH6-AS1	DPH7	DPM1	DPM2	DPM3	DPP10	DPP10-AS1	DPP10-AS3	DPP3	DPP4	DPP6	DPP7	DPP8	DPP9	DPPA2	DPPA4	DPPA5	DPT	DPY19L1	DPY19L1P1	DPY19L2	DPY19L2P2	DPY19L2P3	DPY19L2P4	DPY19L3	DPY19L4	DPY30	DPYD	DPYS	DPYSL2	DPYSL3	DPYSL4	DPYSL5	DQ570096	DQ570835	DQ576800	DQ576994	DQ580846	DQ581328	DQ582785	DQ583756	DQ586822	DQ588163	DQ592442	DQ594366	DQ599616	DQX1	DR1	DRAM1	DRAM2	DRAP1	DRAXIN	DRC1	DRD1	DRD2	DRD3	DRD4	DRD5	DRG1	DRG2	DRICH1	DROSHA	DRP2	DSC1	DSC2	DSC3	DSCAM	DSCAM-AS1	DSCAML1	DSCC1	DSCR10	DSCR3	DSCR4	DSCR8	DSCR9	DSE	DSEL	DSERG1	DSG1	DSG2	DSG3	DSG4	DSN1	DSP	DSPP	DST	DSTN	DSTNP2	DSTYK	DTD1	DTD2	DTHD1	DTL	DTNA	DTNB	DTNBP1	DTWD1	DTWD2	DTX1	DTX2P1-UPK3BP1-PMS2P11	DTX3	DTX3L	DTX4	DTYMK	DUOX1	DUOX2	DUOXA1	DUOXA2	DUS1L	DUS2	DUS3L	DUS4L	DUSP1	DUSP10	DUSP11	DUSP12	DUSP13	DUSP14	DUSP15	DUSP16	DUSP18	DUSP19	DUSP2	DUSP21	DUSP22	DUSP23	DUSP26	DUSP27	DUSP28	DUSP3	DUSP4	DUSP5	DUSP5P1	DUSP6	DUSP7	DUSP9	DUT	DUX1	DUXAP10	DVL1	DVL2	DVL3	DXO	DYDC1	DYDC2	DYM	DYNC1H1	DYNC1I1	DYNC1I2	DYNC1LI1	DYNC1LI2	DYNC2H1	DYNC2LI1	DYNLL1	DYNLL1-AS1	DYNLL2	DYNLRB1	DYNLRB2	DYNLT1	DYNLT3	DYRK1A	DYRK1B	DYRK2	DYRK3	DYRK4	DYSF	DYX1C1	DZANK1	DZIP1	DZIP1L	DZIP3	Dbpht2	E2F1	E2F2	E2F3	E2F4	E2F5	E2F6	E2F7	E2F8	E4F1	EAF1	EAF2	EAPP	EARS2	EBAG9	EBF1	EBF2	EBF3	EBF4	EBI3	EBLN2	EBLN3	EBP	EBPL	ECD	ECE1	ECE2	ECEL1	ECH1	ECHDC1	ECHDC2	ECHDC3	ECHS1	ECI1	ECI2	ECM1	ECM2	ECRP	ECSCR	ECSIT	ECT2	EDA	EDA2R	EDAR	EDARADD	EDC3	EDC4	EDDM3A	EDDM3B	EDEM1	EDEM2	EDEM3	EDF1	EDIL3	EDN1	EDN2	EDN3	EDNRA	EDNRB	EDNRB-AS1	EDRF1	EEA1	EED	EEF1A1	EEF1A1P42	EEF1A2	EEF1D	EEF1E1	EEF2	EEFSEC	EEPD1	EFCAB1	EFCAB11	EFCAB12	EFCAB13	EFCAB14	EFCAB2	EFCAB4A	EFCAB4B	EFCAB5	EFCAB6	EFCAB7	EFCC1	EFEMP1	EFEMP2	EFHB	EFHC1	EFHC2	EFHD1	EFHD2	EFNA1	EFNA2	EFNA3	EFNA4	EFNA5	EFNB1	EFNB2	EFNB3	EFR3A	EFR3B	EFS	EFTUD1	EFTUD2	EGF	EGFEM1P	EGFL6	EGFL7	EGFLAM	EGFLAM-AS2	EGFLAM-AS4	EGFR	EGLN1	EGLN2	EGLN3	EGOT	EGR1	EGR2	EGR3	EGR4	EHBP1	EHBP1L1	EHD1	EHD2	EHD3	EHD4	EHF	EHHADH	EHMT1	EHMT1-IT1	EHMT2	EI24	EID1	EID2	EID2B	EID3	EIF1	EIF1AD	EIF1AX	EIF1AY	EIF1B	EIF1B-AS1	EIF2A	EIF2AK1	EIF2AK2	EIF2AK3	EIF2AK4	EIF2B1	EIF2B2	EIF2B3	EIF2B4	EIF2B5	EIF2D	EIF2S1	EIF2S2	EIF2S3	EIF3A	EIF3B	EIF3C	EIF3D	EIF3E	EIF3F	EIF3G	EIF3H	EIF3I	EIF3J	EIF3J-AS1	EIF3K	EIF3L	EIF3M	EIF4A2	EIF4A3	EIF4B	EIF4E	EIF4E2	EIF4E3	EIF4EBP1	EIF4EBP2	EIF4ENIF1	EIF4G1	EIF4G2	EIF4G3	EIF4H	EIF5	EIF5A	EIF5A2	EIF5B	EIF6	ELAC1	ELAC2	ELANE	ELAVL1	ELAVL2	ELAVL3	ELAVL4	ELF1	ELF2	ELF3	ELF4	ELF5	ELFN1	ELFN1-AS1	ELFN2	ELK1	ELK2AP	ELK3	ELK4	ELL	ELL2	ELL3	ELMO1	ELMO2	ELMO3	ELMOD2	ELMOD3	ELMSAN1	ELN	ELOF1	ELOVL2	ELOVL2-AS1	ELOVL3	ELOVL4	ELOVL5	ELOVL6	ELOVL7	ELP2	ELP3	ELP4	ELP5	ELP6	ELSPBP1	ELTD1	EMB	EMC1	EMC10	EMC2	EMC3	EMC3-AS1	EMC4	EMC6	EMC7	EMC8	EMC9	EMCN	EMD	EME1	EME2	EMG1	EMID1	EMILIN1	EMILIN2	EMILIN3	EML1	EML2	EML3	EML4	EML5	EML6	EMP1	EMP2	EMP3	EMR1	EMR2	EMR3	EMX1	EMX2	EMX2OS	EN1	EN2	ENAH	ENAM	ENC1	ENDOD1	ENDOG	ENDOU	ENDOV	ENG	ENGASE	ENHO	ENKD1	ENKUR	ENO1	ENO1-AS1	ENO2	ENO3	ENOPH1	ENOSF1	ENOX1	ENOX2	ENPEP	ENPP1	ENPP2	ENPP3	ENPP4	ENPP5	ENPP6	ENPP7	ENSA	ENTHD1	ENTHD2	ENTPD1	ENTPD1-AS1	ENTPD2	ENTPD3	ENTPD3-AS1	ENTPD4	ENTPD5	ENTPD6	ENTPD7	ENY2	EOGT	EOMES	EP300	EP300-AS1	EP400	EP400NL	EPAS1	EPB41	EPB41L1	EPB41L2	EPB41L3	EPB41L4A	EPB41L4A-AS1	EPB41L4A-AS2	EPB41L4B	EPB41L5	EPB42	EPC1	EPC2	EPCAM	EPDR1	EPG5	EPHA1	EPHA1-AS1	EPHA10	EPHA2	EPHA3	EPHA4	EPHA5	EPHA5-AS1	EPHA6	EPHA7	EPHA8	EPHB1	EPHB2	EPHB3	EPHB4	EPHB6	EPHX1	EPHX2	EPHX3	EPHX4	EPM2A	EPM2AIP1	EPN1	EPN2-AS1	EPN3	EPO	EPOR	EPPK1	EPRS	EPS15	EPS15L1	EPS8	EPS8L1	EPS8L2	EPS8L3	EPSTI1	EPT1	EPX	EPYC	EQTN	ERAL1	ERAP1	ERAP2	ERBB2	ERBB2IP	ERBB3	ERBB4	ERC1	ERC2	ERC2-IT1	ERCC1	ERCC2	ERCC3	ERCC4	ERCC5	ERCC6	ERCC6L	ERCC6L2	ERCC8	EREG	ERF	ERG	ERGIC1	ERGIC2	ERGIC3	ERH	ERI1	ERI2	ERI3	ERICH1	ERICH1-AS1	ERICH3	ERICH3-AS1	ERICH4	ERICH5	ERICH6	ERLEC1	ERLIN1	ERLIN2	ERMAP	ERMARD	ERMN	ERMP1	ERN1	ERN2	ERO1L	ERO1LB	ERP27	ERP29	ERP44	ERRFI1	ERV3-1	ERV3-2	ERV9-1	ERVFH21-1	ERVFRD-1	ERVH-1	ERVH-3	ERVH-4	ERVH-6	ERVH48-1	ERVK13-1	ERVK3-2	ERVMER34-1	ERVMER61-1	ERVV-1	ERVW-1	ESAM	ESCO1	ESCO2	ESD	ESF1	ESM1	ESPL1	ESPN	ESPNL	ESR1	ESR2	ESRP1	ESRRA	ESRRB	ESRRG	ESX1	ESYT1	ESYT2	ESYT3	ETAA1	ETF1	ETFA	ETFB	ETFDH	ETHE1	ETNK1	ETNK2	ETNPPL	ETS1	ETS2	ETV1	ETV2	ETV3	ETV4	ETV5	ETV6	ETV7	EU250746	EVA1A	EVA1B	EVA1C	EVC	EVC2	EVI2A	EVI2B	EVI5	EVI5L	EVL	EVPL	EVPLL	EVX1	EWSR1	EXD1	EXD2	EXD3	EXO1	EXO5	EXOC1	EXOC2	EXOC3	EXOC3L1	EXOC3L2	EXOC3L4	EXOC4	EXOC5	EXOC6	EXOC6B	EXOC7	EXOC8	EXOG	EXOSC1	EXOSC10	EXOSC2	EXOSC3	EXOSC4	EXOSC5	EXOSC6	EXOSC7	EXOSC8	EXOSC9	EXPH5	EXT1	EXT2	EXTL1	EXTL2	EXTL3	EXTL3-AS1	EYA1	EYA2	EYA3	EYA4	EYS	EZH1	EZH2	EZR	F10	F11	F11-AS1	F11R	F12	F13A1	F13B	F2	F2R	F2RL1	F2RL2	F2RL3	F3	F5	F7	F8	F9	FA2H	FAAH	FAAH2	FABP1	FABP2	FABP3	FABP4	FABP5	FABP6	FABP7	FADD	FADS2	FADS3	FAF1	FAF2	FAH	FAHD1	FAHD2A	FAHD2CP	FAIM	FAIM2	FAIM3	FAM101B	FAM102A	FAM102B	FAM103A1	FAM104A	FAM104B	FAM105A	FAM106A	FAM107A	FAM107B	FAM109A	FAM109B	FAM110A	FAM110B	FAM110C	FAM110D	FAM111A	FAM111B	FAM114A1	FAM114A2	FAM115A	FAM117A	FAM117B	FAM118A	FAM118B	FAM120A	FAM120AOS	FAM120B	FAM120C	FAM122A	FAM122B	FAM122C	FAM124A	FAM124B	FAM126A	FAM126B	FAM127A	FAM127B	FAM129A	FAM129B	FAM129C	FAM131A	FAM131B	FAM131C	FAM132A	FAM132B	FAM133A	FAM134A	FAM134B	FAM134C	FAM135A	FAM135B	FAM13A	FAM13A-AS1	FAM13B	FAM13C	FAM149A	FAM149B1	FAM150B	FAM151A	FAM153A	FAM154A	FAM154B	FAM155A	FAM155A-IT1	FAM155B	FAM159A	FAM160A1	FAM160A2	FAM160B1	FAM160B2	FAM161A	FAM161B	FAM162A	FAM162B	FAM163A	FAM166A	FAM166B	FAM167A	FAM167B	FAM168A	FAM168B	FAM169A	FAM169B	FAM170A	FAM170B	FAM170B-AS1	FAM171A1	FAM171A2	FAM171B	FAM172A	FAM173A	FAM173B	FAM174A	FAM174B	FAM175A	FAM175B	FAM178A	FAM178B	FAM179A	FAM179B	FAM181A	FAM181A-AS1	FAM181B	FAM183CP	FAM184A	FAM184B	FAM185A	FAM186A	FAM186B	FAM187B	FAM188A	FAM189A1	FAM189A2	FAM189B	FAM192A	FAM193A	FAM193B	FAM195A	FAM195B	FAM196A	FAM198A	FAM198B	FAM199X	FAM19A1	FAM19A2	FAM19A4	FAM19A5	FAM200A	FAM200B	FAM201A	FAM204A	FAM205A	FAM205B	FAM206A	FAM207A	FAM208A	FAM208B	FAM209B	FAM20A	FAM20B	FAM20C	FAM210A	FAM210B	FAM212A	FAM212B-AS1	FAM213A	FAM213B	FAM214A	FAM214B	FAM215A	FAM216A	FAM216B	FAM217A	FAM217B	FAM218A	FAM219A	FAM219B	FAM220A	FAM221A	FAM221B	FAM222A	FAM222A-AS1	FAM222B	FAM223B	FAM224A	FAM227B	FAM228A	FAM228B	FAM229A	FAM229B	FAM230B	FAM230C	FAM24A	FAM24B	FAM26D	FAM26E	FAM26F	FAM32A	FAM35A	FAM3A	FAM3B	FAM3C	FAM3D	FAM43A	FAM43B	FAM45A	FAM46A	FAM46B	FAM46C	FAM46D	FAM47A	FAM47B	FAM47C	FAM47E	FAM49A	FAM49B	FAM50A	FAM50B	FAM53A	FAM53B	FAM53B-AS1	FAM53C	FAM57A	FAM58A	FAM60A	FAM63A	FAM63B	FAM64A	FAM65A	FAM65B	FAM65C	FAM66D	FAM69A	FAM69B	FAM69C	FAM71A	FAM71B	FAM71C	FAM71D	FAM71E1	FAM71E2	FAM71F1	FAM71F2	FAM73A	FAM73B	FAM76A	FAM76B	FAM78B	FAM81A	FAM81B	FAM83A	FAM83B	FAM83C	FAM83C-AS1	FAM83D	FAM83E	FAM83F	FAM83G	FAM83H	FAM84A	FAM84B	FAM86A	FAM86B3P	FAM86C1	FAM89B	FAM8A1	FAM90A1	FAM91A1	FAM92A1	FAM95A	FAM96A	FAM96B	FAM98A	FAM98B	FAM98C	FAM99B	FAM9A	FAM9B	FAM9C	FAN1	FANCA	FANCB	FANCC	FANCD2	FANCD2OS	FANCE	FANCF	FANCG	FANCI	FANCL	FANCM	FANK1	FAP	FAR1	FAR2	FARP1	FARP2	FARS2	FARSA	FARSB	FAS	FAS-AS1	FASLG	FASN	FASTK	FASTKD1	FASTKD2	FASTKD3	FASTKD5	FAT1	FAT2	FAT3	FAT4	FATE1	FAU	FAXC	FAXDC2	FBF1	FBL	FBLIM1	FBLL1	FBLN1	FBLN2	FBLN5	FBLN7	FBN1	FBN2	FBN3	FBP1	FBP2	FBRS	FBRSL1	FBXL12	FBXL13	FBXL14	FBXL15	FBXL16	FBXL17	FBXL18	FBXL19	FBXL19-AS1	FBXL2	FBXL20	FBXL21	FBXL22	FBXL3	FBXL4	FBXL5	FBXL6	FBXL7	FBXL8	FBXO10	FBXO11	FBXO15	FBXO16	FBXO17	FBXO18	FBXO2	FBXO21	FBXO22	FBXO24	FBXO25	FBXO27	FBXO28	FBXO3	FBXO30	FBXO31	FBXO32	FBXO33	FBXO34	FBXO36	FBXO38	FBXO39	FBXO4	FBXO40	FBXO42	FBXO43	FBXO44	FBXO45	FBXO46	FBXO5	FBXO6	FBXO7	FBXO8	FBXO9	FBXW11	FBXW12	FBXW2	FBXW4	FBXW4P1	FBXW5	FBXW7	FBXW8	FBXW9	FCAMR	FCAR	FCER1A	FCER1G	FCER2	FCF1	FCGBP	FCGR1A	FCGR1B	FCGR2A	FCGR2B	FCGR2C	FCGR3B	FCGRT	FCHO1	FCHO2	FCHSD1	FCHSD2	FCN1	FCN2	FCN3	FCRL1	FCRL2	FCRL3	FCRL4	FCRL5	FCRLA	FCRLB	FDCSP	FDFT1	FDPS	FDPSP2	FDX1	FDX1L	FDXACB1	FDXR	FECH	FEM1A	FEM1B	FEM1C	FEN1	FENDRR	FER	FER1L4	FER1L5	FER1L6-AS1	FERD3L	FERMT1	FERMT2	FERMT3	FES	FETUB	FEV	FEZ1	FEZ2	FEZF2	FFAR1	FFAR2	FFAR4	FGA	FGB	FGD1	FGD2	FGD3	FGD4	FGD5	FGD5-AS1	FGD6	FGF1	FGF10	FGF10-AS1	FGF11	FGF12	FGF13	FGF13-AS1	FGF14	FGF14-AS2	FGF14-IT1	FGF16	FGF17	FGF18	FGF19	FGF2	FGF20	FGF21	FGF22	FGF23	FGF3	FGF4	FGF5	FGF6	FGF7	FGF8	FGF9	FGFBP1	FGFBP2	FGFBP3	FGFR1	FGFR1OP	FGFR1OP2	FGFR2	FGFR3	FGFR4	FGFRL1	FGG	FGGY	FGL1	FGL2	FGR	FH	FHAD1	FHDC1	FHIT	FHL1	FHL2	FHL3	FHL5	FHOD1	FHOD3	FIBCD1	FIBIN	FIBP	FICD	FIG4	FIGLA	FIGN	FIGNL1	FILIP1	FILIP1L	FIP1L1	FIRRE	FIS1	FITM1	FITM2	FIZ1	FJX1	FKBP10	FKBP11	FKBP14	FKBP15	FKBP1B	FKBP2	FKBP3	FKBP4	FKBP5	FKBP6	FKBP7	FKBP8	FKBP9	FKBPL	FKRP	FKSG29	FKSG49	FKTN	FLAD1	FLCN	FLG	FLG-AS1	FLG2	FLI1	FLII	FLJ10038	FLJ11292	FLJ11710	FLJ12120	FLJ12825	FLJ13224	FLJ13744	FLJ13773	FLJ16734	FLJ16779	FLJ20021	FLJ20518	FLJ20712	FLJ21369	FLJ21408	FLJ22184	FLJ22763	FLJ25758	FLJ25917	FLJ26850	FLJ27354	FLJ30064	FLJ30403	FLJ30679	FLJ31104	FLJ31306	FLJ31356	FLJ31713	FLJ31715	FLJ31945	FLJ32154	FLJ32255	FLJ32790	FLJ32955	FLJ33360	FLJ33534	FLJ33544	FLJ34503	FLJ34521	FLJ35700	FLJ35816	FLJ35934	FLJ36840	FLJ36848	FLJ37035	FLJ37201	FLJ37453	FLJ37786	FLJ38379	FLJ38576	FLJ38668	FLJ38717	FLJ38773	FLJ39080	FLJ40288	FLJ41170	FLJ41455	FLJ42627	FLJ44087	FLJ45482	FLJ45513	FLJ45825	FLJ46026	FLJ46875	FLJ90680	FLNA	FLNB	FLNC	FLOT1	FLOT2	FLRT1	FLRT3	FLT1	FLT3	FLT3LG	FLT4	FLVCR1	FLVCR1-AS1	FLVCR2	FLYWCH1	FLYWCH2	FMN1	FMN2	FMNL1	FMNL2	FMNL3	FMO1	FMO2	FMO3	FMO4	FMO5	FMO6P	FMO9P	FMOD	FMR1	FMR1NB	FN1	FN3K	FN3KRP	FNBP1	FNBP1L	FNBP4	FNDC1	FNDC3A	FNDC3B	FNDC4	FNDC5	FNDC7	FNDC8	FNDC9	FNIP1	FNIP2	FNTA	FOCAD	FOLH1	FOLH1B	FOLR1	FOLR2	FOLR3	FOPNL	FOS	FOSB	FOSL1	FOSL2	FOXA1	FOXA2	FOXA3	FOXB1	FOXC1	FOXC2	FOXD1	FOXD2	FOXD2-AS1	FOXD3	FOXD3-AS1	FOXE1	FOXE3	FOXF1	FOXF2	FOXG1	FOXH1	FOXI1	FOXJ1	FOXJ2	FOXJ3	FOXK1	FOXK2	FOXL1	FOXL2	FOXM1	FOXN1	FOXN2	FOXN3	FOXN3-AS1	FOXN3-AS2	FOXN4	FOXO1	FOXO3	FOXO4	FOXO6	FOXP1	FOXP1-IT1	FOXP2	FOXP3	FOXP4	FOXQ1	FOXR1	FOXR2	FOXRED1	FOXRED2	FOXS1	FPGS	FPGT	FPR1	FPR2	FPR3	FRA10AC1	FRAS1	FRAT1	FRAT2	FREM1	FREM2	FREM3	FRG1B	FRK	FRMD1	FRMD3	FRMD4A	FRMD4B	FRMD5	FRMD6	FRMD6-AS1	FRMD7	FRMD8	FRMD8P1	FRMPD1	FRMPD3	FRMPD4	FRRS1	FRRS1L	FRS2	FRS3	FRY	FRY-AS1	FRYL	FRZB	FSCB	FSCN1	FSCN2	FSCN3	FSD1	FSD1L	FSD2	FSHB	FSHR	FSIP1	FSIP2	FST	FSTL1	FSTL3	FSTL4	FSTL5	FTCD	FTCDNL1	FTH1	FTH1P5	FTHL17	FTL	FTO	FTSJ1	FTSJ2	FTSJ3	FTX	FUBP1	FUBP3	FUCA1	FUCA2	FUK	FUNDC1	FUNDC2	FUOM	FURIN	FUS	FUT1	FUT10	FUT11	FUT2	FUT3	FUT4	FUT5	FUT6	FUT7	FUT8	FUT8-AS1	FUT9	FUZ	FW339973	FW340027	FXN	FXR1	FXR2	FXYD1	FXYD2	FXYD3	FXYD4	FXYD5	FXYD6	FXYD7	FYB	FYCO1	FYN	FYTTD1	FZD1	FZD10	FZD10-AS1	FZD2	FZD3	FZD4	FZD5	FZD6	FZD7	FZD9	FZR1	G0S2	G2E3	G3BP1	G3BP2	G6PC	G6PC2	G6PC3	G6PD	GAA	GAB1	GAB2	GAB3	GAB4	GABARAP	GABARAPL1	GABARAPL2	GABARAPL3	GABBR1	GABBR2	GABPA	GABPB1	GABPB1-AS1	GABPB2	GABRA1	GABRA2	GABRA3	GABRA4	GABRA5	GABRA6	GABRB1	GABRB2	GABRB3	GABRD	GABRG1	GABRG2	GABRG3	GABRP	GABRQ	GABRR1	GABRR2	GABRR3	GAD1	GAD2	GADD45A	GADD45B	GADD45G	GADD45GIP1	GADL1	GAFA1	GAFA2	GAFA3	GAGE1	GAGE3	GAK	GAL	GAL3ST1	GAL3ST2	GAL3ST3	GAL3ST4	GALC	GALE	GALK1	GALK2	GALM	GALNS	GALNT1	GALNT10	GALNT11	GALNT12	GALNT13	GALNT14	GALNT15	GALNT16	GALNT18	GALNT2	GALNT3	GALNT5	GALNT6	GALNT7	GALNT8	GALNT9	GALNTL5	GALNTL6	GALP	GALR1	GALR2	GALR3	GALT	GAMT	GAN	GANAB	GANC	GAP43	GAPDH	GAPDHS	GAPT	GAPVD1	GAR1	GAREM	GAREML	GARNL3	GARS	GART	GAS1	GAS2	GAS2L1	GAS2L2	GAS2L3	GAS5	GAS5-AS1	GAS6	GAS6-AS1	GAS7	GAS8	GAST	GATA1	GATA2	GATA3	GATA3-AS1	GATA4	GATA5	GATA6	GATA6-AS1	GATAD1	GATAD2A	GATAD2B	GATC	GATM	GATS	GATSL2	GATSL3	GBA2	GBA3	GBAP1	GBAS	GBE1	GBF1	GBGT1	GBP1	GBP1P1	GBP2	GBP3	GBP4	GBP5	GBP6	GBX1	GBX2	GC	GCA	GCAT	GCC1	GCC2	GCDH	GCFC2	GCG	GCGR	GCH1	GCHFR	GCK	GCKR	GCLC	GCLM	GCM1	GCM2	GCN1L1	GCNT1	GCNT2	GCNT3	GCNT4	GCNT7	GCSAM	GCSAML	GCSAML-AS1	GDA	GDAP1	GDAP1L1	GDAP2	GDE1	GDF10	GDF11	GDF15	GDF2	GDF3	GDF5	GDF9	GDI1	GDI2	GDNF	GDPD1	GDPD2	GDPD3	GDPD5	GDPGP1	GEM	GEMIN2	GEMIN4	GEMIN5	GEMIN6	GEMIN7	GEMIN8	GEN1	GET4	GFAP	GFER	GFI1	GFI1B	GFM1	GFM2	GFOD1	GFOD2	GFPT1	GFPT2	GFRA1	GFRA2	GFRA3	GFRA4	GGA1	GGA2	GGA3	GGACT	GGCT	GGCX	GGH	GGN	GGNBP2	GGPS1	GGT1	GGT5	GGT6	GGT7	GGTA1P	GGTLC1	GGTLC2	GH1	GH2	GHDC	GHET1	GHITM	GHR	GHRH	GHRHR	GHRL	GHRLOS	GHSR	GID4	GID8	GIF	GIGYF1	GIGYF2	GIMAP1	GIMAP2	GIMAP4	GIMAP6	GIMAP7	GIMAP8	GIN1	GINM1	GINS1	GINS2	GINS3	GINS4	GIP	GIPC1	GIPC2	GIPC3	GIPR	GIT1	GIT2	GJA1	GJA10	GJA3	GJA4	GJA5	GJA8	GJB1	GJB2	GJB3	GJB4	GJB5	GJB6	GJC1	GJC2	GJD2	GJD3	GJD4	GK	GK2	GK3P	GK5	GKAP1	GKN1	GKN2	GLA	GLB1L	GLB1L2	GLB1L3	GLCCI1	GLCE	GLDC	GLDN	GLE1	GLG1	GLI1	GLI2	GLI3	GLI4	GLIDR	GLIPR1	GLIPR1L1	GLIPR2	GLIS1	GLIS2	GLIS3	GLIS3-AS1	GLMN	GLO1	GLOD4	GLOD5	GLP1R	GLP2R	GLRA1	GLRA2	GLRA3	GLRB	GLRX	GLRX2	GLRX3	GLRX5	GLS	GLS2	GLT1D1	GLT8D1	GLT8D2	GLTP	GLTPD2	GLTSCR1	GLTSCR1L	GLTSCR2	GLUD1	GLUD2	GLUL	GLYAT	GLYATL1	GLYATL2	GLYCTK	GLYCTK-AS1	GLYR1	GM2A	GMCL1	GMDS	GMEB1	GMEB2	GMFB	GMFG	GMIP	GML	GMNC	GMNN	GMPPA	GMPR	GMPR2	GMPS	GNA11	GNA12	GNA13	GNA14	GNA14-AS1	GNA15	GNAI1	GNAI2	GNAI3	GNAL	GNAO1	GNAQ	GNAS	GNAS-AS1	GNAT1	GNAT2	GNAT3	GNAZ	GNB1	GNB1L	GNB2	GNB3	GNB4	GNB5	GNE	GNG10	GNG11	GNG12	GNG13	GNG2	GNG3	GNG4	GNG5	GNG7	GNG8	GNGT1	GNGT2	GNL1	GNL2	GNL3	GNL3L	GNLY	GNMT	GNN	GNPAT	GNPDA1	GNPDA2	GNPNAT1	GNPTAB	GNPTG	GNRH1	GNRH2	GNRHR	GNRHR2	GNS	GOLGA1	GOLGA2	GOLGA2P5	GOLGA3	GOLGA4	GOLGA5	GOLGA6A	GOLGA6L2	GOLGA6L6	GOLGA7	GOLGA7B	GOLGA8A	GOLGA8N	GOLGB1	GOLIM4	GOLM1	GOLPH3	GOLPH3L	GOLT1A	GOLT1B	GON4L	GOPC	GORAB	GORASP1	GORASP2	GOSR1	GOSR2	GOT1	GOT1L1	GOT2	GP1BA	GP2	GP5	GP6	GP9	GPA33	GPAA1	GPALPP1	GPAM	GPANK1	GPAT2	GPATCH1	GPATCH11	GPATCH2	GPATCH2L	GPATCH3	GPATCH4	GPATCH8	GPBAR1	GPBP1	GPBP1L1	GPC1	GPC2	GPC3	GPC4	GPC5	GPC6	GPCPD1	GPD1	GPD1L	GPD2	GPER1	GPHA2	GPHB5	GPHN	GPI	GPIHBP1	GPKOW	GPLD1	GPM6A	GPM6B	GPN1	GPN2	GPN3	GPNMB	GPR1	GPR1-AS	GPR101	GPR107	GPR110	GPR111	GPR112	GPR113	GPR114	GPR115	GPR116	GPR12	GPR123	GPR124	GPR125	GPR126	GPR128	GPR132	GPR133	GPR135	GPR137	GPR137B	GPR137C	GPR143	GPR144	GPR146	GPR15	GPR150	GPR153	GPR155	GPR156	GPR157	GPR158	GPR160	GPR161	GPR162	GPR17	GPR171	GPR173	GPR174	GPR176	GPR18	GPR180	GPR182	GPR183	GPR19	GPR20	GPR21	GPR22	GPR25	GPR26	GPR27	GPR3	GPR31	GPR32	GPR34	GPR35	GPR37	GPR37L1	GPR39	GPR4	GPR45	GPR50	GPR52	GPR55	GPR56	GPR6	GPR61	GPR62	GPR63	GPR64	GPR65	GPR68	GPR75	GPR78	GPR82	GPR83	GPR84	GPR85	GPR87	GPR88	GPR97	GPR98	GPRASP1	GPRC5A	GPRC5B	GPRC5C	GPRC5D	GPRC6A	GPRIN1	GPRIN2	GPRIN3	GPS1	GPS2	GPSM1	GPSM2	GPSM3	GPT	GPT2	GPX1	GPX2	GPX3	GPX4	GPX5	GPX7	GPX8	GRAMD1A	GRAMD1B	GRAMD1C	GRAMD2	GRAMD3	GRAMD4	GRAP	GRAP2	GRAPL	GRASP	GRASPOS	GRB10	GRB14	GRB2	GRB7	GREB1	GREB1L	GREM1	GREM2	GRHL1	GRHL2	GRHL3	GRHPR	GRIA1	GRIA2	GRIA3	GRIA4	GRID1	GRID1-AS1	GRID2	GRIK1	GRIK1-AS1	GRIK1-AS2	GRIK2	GRIK3	GRIK4	GRIK5	GRIN1	GRIN2A	GRIN2B	GRIN2C	GRIN2D	GRIN3A	GRIN3B	GRINA	GRIP1	GRIP2	GRIPAP1	GRK1	GRK4	GRK5	GRK6	GRK7	GRM1	GRM2	GRM3	GRM4	GRM5	GRM6	GRM8	GRN	GRP	GRPEL1	GRPEL2	GRPR	GRSF1	GRTP1	GRTP1-AS1	GRWD1	GS1-111G14.1	GS1-124K5.11	GS1-124K5.9	GS1-164F24.1	GS1-166A23.2	GS1-24F4.2	GS1-259H13.2	GS1-279B7.1	GS1-304P7.2	GS1-600G8.3	GSAP	GSC	GSC2	GSDMB	GSDMC	GSDMD	GSE1	GSG1	GSG1L	GSG2	GSK3A	GSK3B	GSKIP	GSN	GSN-AS1	GSPT1	GSPT2	GSR	GSS	GSTA1	GSTA3	GSTA4	GSTCD	GSTK1	GSTM1	GSTM2	GSTM3	GSTM4	GSTM5	GSTO1	GSTO2	GSTP1	GSTT1	GSTT2	GSTTP1	GSTZ1	GSX1	GSX2	GTDC1	GTF2A1	GTF2A1L	GTF2A2	GTF2B	GTF2E1	GTF2E2	GTF2F1	GTF2F2	GTF2H1	GTF2H2B	GTF2H3	GTF2H4	GTF2H5	GTF2I	GTF2IRD1	GTF2IRD2	GTF2IRD2B	GTF3A	GTF3C1	GTF3C2	GTF3C2-AS1	GTF3C3	GTF3C4	GTF3C5	GTF3C6	GTPBP1	GTPBP10	GTPBP2	GTPBP3	GTPBP4	GTPBP6	GTPBP8	GTSE1	GTSE1-AS1	GTSF1	GTSF1L	GUCA1A	GUCA1B	GUCA1C	GUCA2A	GUCA2B	GUCD1	GUCY1A2	GUCY1A3	GUCY1B2	GUCY1B3	GUCY2C	GUCY2D	GUCY2F	GUF1	GUK1	GULP1	GUSB	GUSBP1	GUSBP11	GUSBP2	GUSBP5	GVINP1	GVQW1	GXYLT1	GXYLT2	GYG1	GYG2	GYLTL1B	GYPA	GYPB	GYPC	GYPE	GYS1	GYS2	GZF1	GZMA	GZMB	GZMH	GZMK	GZMM	H1F0	H1FNT	H1FOO	H1FX	H2AFJ	H2AFV	H2AFX	H2AFY	H2AFY2	H2AFZ	H2BFM	H2BFS	H2BFXP	H3F3A	H6PD	HAAO	HAB1	HABP2	HABP4	HACE1	HACL1	HADH	HADHA	HADHB	HAGH	HAGHL	HAGLR	HAGLROS	HAL	HAMP	HAND1	HAND2	HAND2-AS1	HAO1	HAO2	HAP1	HAPLN1	HAPLN2	HAPLN3	HAPLN4	HAR1A	HARBI1	HARS2	HAS1	HAS2	HAS3	HAT1	HAUS1	HAUS2	HAUS3	HAUS5	HAUS6	HAUS7	HAUS8	HAVCR1	HAVCR1P1	HAVCR2	HAX1	HBB	HBBP1	HBD	HBE1	HBEGF	HBM	HBP1	HBQ1	HBS1L	HBZ	HCAR1	HCAR3	HCCAT5	HCCS	HCFC1	HCFC1R1	HCFC2	HCG11	HCG18	HCG22	HCG26	HCG27	HCG4	HCG4B	HCG9	HCK	HCLS1	HCN1	HCN2	HCN3	HCN4	HCP5	HCP5B	HCRP1	HCRT	HCRTR1	HCRTR2	HCST	HDAC1	HDAC10	HDAC11	HDAC2	HDAC3	HDAC4	HDAC5	HDAC6	HDAC7	HDAC8	HDAC9	HDC	HDDC2	HDDC3	HDGF	HDGFL1	HDGFRP2	HDGFRP3	HDHD1	HDHD2	HDHD3	HDLBP	HDX	HEATR1	HEATR2	HEATR3	HEATR4	HEATR5A	HEATR5B	HEATR6	HEATR9	HEBP1	HEBP2	HECA	HECTD1	HECTD2	HECTD3	HECTD4	HECW1	HECW1-IT1	HECW2	HEG1	HEIH	HELB	HELLS	HELQ	HELZ	HELZ2	HEMGN	HEMK1	HENMT1	HEPACAM2	HEPH	HERC1	HERC2	HERC2P7	HERC4	HERC5	HERC6	HERPUD1	HERPUD2	HES1	HES2	HES4	HES5	HES6	HES7	HESX1	HEXA	HEXA-AS1	HEXB	HEXDC	HEXIM1	HEXIM2	HEY1	HEY2	HEYL	HFE	HFE2	HFM1	HGC6.3	HGD	HGF	HGFAC	HGH1	HGS	HGSNAT	HHAT	HHATL	HHEX	HHIP	HHIP-AS1	HHIPL1	HHIPL2	HHLA1	HHLA2	HHLA3	HIAT1	HIATL1	HIATL2	HIBADH	HIBCH	HIC1	HIC2	HID1	HIF1A	HIF1AN	HIF3A	HIGD1A	HIGD1B	HIGD2A	HILPDA	HILS1	HINFP	HINT1	HINT2	HINT3	HIP1	HIP1R	HIPK1	HIPK1-AS1	HIPK2	HIPK3	HIPK4	HIRA	HIRIP3	HIST1H1A	HIST1H1B	HIST1H1C	HIST1H1D	HIST1H1E	HIST1H1T	HIST1H2AB	HIST1H2AC	HIST1H2AE	HIST1H2AJ	HIST1H2AK	HIST1H2AL	HIST1H2AM	HIST1H2BA	HIST1H2BB	HIST1H2BC	HIST1H2BD	HIST1H2BE	HIST1H2BH	HIST1H2BJ	HIST1H2BK	HIST1H2BL	HIST1H2BM	HIST1H2BN	HIST1H2BO	HIST1H3A	HIST1H3B	HIST1H3C	HIST1H3E	HIST1H3F	HIST1H3G	HIST1H3I	HIST1H4A	HIST1H4D	HIST1H4E	HIST1H4G	HIST1H4H	HIST1H4I	HIST1H4J	HIST1H4L	HIST2H2BE	HIST3H2A	HIST3H3	HIVEP1	HIVEP2	HIVEP3	HJURP	HK1	HK2	HK3	HKDC1	HKR1	HLA-A	HLA-B	HLA-C	HLA-DMA	HLA-DMB	HLA-DOA	HLA-DOB	HLA-DPA1	HLA-DPB1	HLA-DPB2	HLA-DQA1	HLA-DQB1	HLA-DQB2	HLA-DRA	HLA-DRB4	HLA-DRB6	HLA-E	HLA-F	HLA-F-AS1	HLA-G	HLA-J	HLCS	HLF	HLTF	HLX	HM13	HMBOX1	HMBS	HMCES	HMCN1	HMCN2	HMG20A	HMG20B	HMGA1	HMGA2	HMGB1	HMGB2	HMGB3	HMGB3P1	HMGB4	HMGCL	HMGCLL1	HMGCR	HMGCS1	HMGCS2	HMGN1	HMGN2	HMGN2P46	HMGN3	HMGN3-AS1	HMGN4	HMGN5	HMGXB3	HMGXB4	HMHA1	HMHB1	HMMR	HMMR-AS1	HMOX1	HMOX2	HMP19	HMX1	HMX2	HN1	HN1L	HNF1A	HNF1B	HNF4A	HNF4A-AS1	HNF4G	HNMT	HNRNPA0	HNRNPA1	HNRNPA2B1	HNRNPA3	HNRNPA3P1	HNRNPAB	HNRNPC	HNRNPD	HNRNPDL	HNRNPF	HNRNPH1	HNRNPH3	HNRNPK	HNRNPL	HNRNPLL	HNRNPM	HNRNPR	HNRNPU	HNRNPU-AS1	HNRNPUL1	HNRNPUL2	HOGA1	HOMER1	HOMER2	HOMER3	HOMEZ	HOOK1	HOOK2	HOOK3	HOPX	HORMAD1	HORMAD2	HOTAIR	HOTAIRM1	HOTS	HOTTIP	HOXA-AS2	HOXA-AS3	HOXA1	HOXA10	HOXA11	HOXA11-AS	HOXA13	HOXA2	HOXA3	HOXA4	HOXA5	HOXA6	HOXA7	HOXB-AS1	HOXB-AS3	HOXB1	HOXB13	HOXB2	HOXB3	HOXB4	HOXB5	HOXB6	HOXB7	HOXB8	HOXB9	HOXC-AS3	HOXC10	HOXC11	HOXC12	HOXC13	HOXC4	HOXC5	HOXC6	HOXC8	HOXC9	HOXD-AS2	HOXD1	HOXD10	HOXD11	HOXD12	HOXD13	HOXD4	HOXD8	HOXD9	HP	HP08942	HP09025	HP1BP3	HPCA	HPCAL1	HPCAL4	HPD	HPDL	HPGD	HPGDS	HPN	HPR	HPRT1	HPS1	HPS3	HPS4	HPS5	HPS6	HPSE	HPSE2	HPX	HPYR1	HR	HRAS	HRASLS	HRASLS2	HRASLS5	HRC	HRCT1	HRG	HRH1	HRH2	HRH3	HRH4	HRK	HRSP12	HS1BP3	HS2ST1	HS3ST1	HS3ST2	HS3ST3A1	HS3ST3B1	HS3ST4	HS3ST5	HS3ST6	HS6ST1	HS6ST2	HS6ST3	HSBP1	HSBP1L1	HSCB	HSD11B1	HSD11B1L	HSD11B2	HSD17B1	HSD17B10	HSD17B11	HSD17B12	HSD17B14	HSD17B2	HSD17B3	HSD17B4	HSD17B6	HSD17B7	HSD17B7P2	HSD17B8	HSD3B1	HSD3B2	HSD3B7	HSDL1	HSDL2	HSF1	HSF2	HSF2BP	HSF4	HSF5	HSH2D	HSP90AA1	HSP90AB1	HSP90B1	HSPA12A	HSPA12B	HSPA13	HSPA14	HSPA1L	HSPA2	HSPA4	HSPA4L	HSPA5	HSPA6	HSPA9	HSPB1	HSPB11	HSPB2	HSPB3	HSPB6	HSPB7	HSPB8	HSPB9	HSPBAP1	HSPBP1	HSPC081	HSPD1	HSPE1	HSPG2	HSPH1	HTATIP2	HTATSF1	HTATSF1P2	HTN1	HTN3	HTR1A	HTR1B	HTR1D	HTR1E	HTR1F	HTR2A	HTR2B	HTR2C	HTR3A	HTR3B	HTR3C	HTR4	HTR5A	HTR6	HTR7	HTR7P1	HTRA1	HTRA2	HTRA3	HTRA4	HTT	HUNK	HUS1	HUS1B	HUWE1	HVCN1	HYAL1	HYAL2	HYAL3	HYAL4	HYALP1	HYDIN	HYDIN2	HYI	HYKK	HYLS1	HYMAI	HYOU1	HYPK	HYPM	IAH1	IAPP	IARS	IARS2	IBA57	IBA57-AS1	IBSP	IBTK	ICA1	ICA1L	ICAM1	ICAM2	ICAM3	ICAM4	ICAM5	ICE1	ICE2	ICK	ICMT	ICOS	ICOSLG	ICT1	ID1	ID2	ID2B	ID3	ID4	IDE	IDH1	IDH1-AS1	IDH2	IDH3A	IDH3B	IDH3G	IDI1	IDI2	IDI2-AS1	IDNK	IDO1	IDO2	IDS	IDUA	IER2	IER3	IER3IP1	IER5	IER5L	IFFO1	IFFO2	IFI16	IFI27	IFI27L1	IFI27L2	IFI35	IFI44	IFI44L	IFI6	IFIH1	IFIT1	IFIT2	IFIT3	IFIT5	IFITM1	IFITM10	IFITM2	IFITM3	IFNA1	IFNA10	IFNA14	IFNA16	IFNA17	IFNA2	IFNA21	IFNA4	IFNA5	IFNA7	IFNA8	IFNAR1	IFNAR2	IFNB1	IFNE	IFNG	IFNGR1	IFNGR2	IFNK	IFNL1	IFNL2	IFNLR1	IFNW1	IFRD1	IFRD2	IFT122	IFT140	IFT172	IFT20	IFT22	IFT27	IFT43	IFT46	IFT52	IFT57	IFT74	IFT80	IFT81	IFT88	IGBP1	IGDCC3	IGDCC4	IGF1	IGF1R	IGF2-AS	IGF2BP1	IGF2BP2	IGF2BP3	IGF2R	IGFALS	IGFBP1	IGFBP2	IGFBP3	IGFBP4	IGFBP5	IGFBP6	IGFBP7	IGFBP7-AS1	IGFBPL1	IGFL1	IGFL2	IGFLR1	IGFN1	IGH	IGHD	IGHG1	IGHM	IGHMBP2	IGHV1-69	IGHV3-54	IGHV5-78	IGIP	IGJ	IGK	IGKC	IGLC1	IGLJ3	IGLL1	IGLL3P	IGLL5	IGLON5	IGLV1-44	IGLV6-57	IGSF1	IGSF10	IGSF11	IGSF11-AS1	IGSF21	IGSF22	IGSF3	IGSF5	IGSF6	IGSF8	IGSF9	IGSF9B	IHH	IK	IKBIP	IKBKAP	IKBKB	IKBKE	IKBKG	IKZF1	IKZF2	IKZF3	IKZF4	IKZF5	IL10	IL10RA	IL10RB	IL10RB-AS1	IL11	IL11RA	IL12A	IL12A-AS1	IL12B	IL12RB1	IL12RB2	IL13	IL13RA1	IL13RA2	IL15	IL15RA	IL16	IL17A	IL17B	IL17C	IL17D	IL17F	IL17RA	IL17RB	IL17RC	IL17RD	IL17RE	IL18	IL18BP	IL18R1	IL18RAP	IL19	IL1A	IL1B	IL1F10	IL1R1	IL1R2	IL1RAP	IL1RAPL1	IL1RAPL2	IL1RL1	IL1RL2	IL1RN	IL2	IL20	IL20RA	IL20RB	IL21	IL21R	IL21R-AS1	IL22	IL22RA1	IL22RA2	IL23A	IL23R	IL24	IL25	IL26	IL27	IL27RA	IL2RA	IL2RB	IL2RG	IL3	IL31RA	IL32	IL33	IL34	IL36A	IL36B	IL36G	IL36RN	IL37	IL3RA	IL4	IL4I1	IL4R	IL5	IL5RA	IL6	IL6R	IL6ST	IL7	IL7R	IL9	IL9R	ILDR1	ILDR2	ILF2	ILF3	ILF3-AS1	ILK	ILKAP	ILVBL	IMMP1L	IMMP2L	IMMT	IMP3	IMP4	IMPA1	IMPA2	IMPACT	IMPAD1	IMPDH1	IMPDH2	IMPG1	IMPG2	INA	INADL	INCENP	INE1	INF2	ING1	ING2	ING3	ING4	ING5	INGX	INHA	INHBA	INHBA-AS1	INHBB	INHBC	INHBE	INIP	INMT	INO80	INO80B	INO80C	INO80D	INO80E	INPP1	INPP4A	INPP4B	INPP5A	INPP5B	INPP5D	INPP5E	INPP5F	INPP5J	INPP5K	INPPL1	INS	INSC	INSIG1	INSIG2	INSL3	INSL4	INSL5	INSL6	INSM1	INSM2	INSR	INSRR	INTS1	INTS10	INTS12	INTS2	INTS3	INTS4	INTS4L1	INTS5	INTS6	INTS6-AS1	INTS7	INTS8	INTS9	INTU	INVS	IP6K1	IP6K2	IP6K3	IPCEF1	IPMK	IPO11	IPO13	IPO4	IPO5	IPO5P1	IPO7	IPO8	IPO9	IPO9-AS1	IPP	IPPK	IQCA1	IQCB1	IQCC	IQCD	IQCE	IQCF1	IQCF2	IQCF3	IQCF4	IQCF5	IQCF5-AS1	IQCF6	IQCG	IQCH	IQCH-AS1	IQCJ-SCHIP1-AS1	IQCK	IQGAP1	IQGAP2	IQGAP3	IQSEC1	IQSEC2	IQSEC3	IQUB	IRAK1	IRAK1BP1	IRAK2	IRAK3	IRAK4	IREB2	IRF1	IRF2	IRF2BP1	IRF2BP2	IRF2BPL	IRF3	IRF4	IRF5	IRF6	IRF7	IRF8	IRF9	IRG1	IRGC	IRGM	IRGQ	IRS1	IRS2	IRS4	IRX1	IRX2	IRX3	IRX4	IRX5	ISCA1	ISCA2	ISCU	ISG15	ISG20	ISG20L2	ISL1	ISL2	ISLR	ISLR2	ISM1	ISM1-AS1	ISM2	ISOC1	ISOC2	ISPD-AS1	IST1	ISX	ISY1	ISYNA1	ITCH	ITFG1	ITFG2	ITFG3	ITGA1	ITGA10	ITGA11	ITGA2	ITGA2B	ITGA3	ITGA4	ITGA5	ITGA6	ITGA7	ITGA8	ITGA9	ITGA9-AS1	ITGAD	ITGAE	ITGAL	ITGAM	ITGAV	ITGAX	ITGB1	ITGB1BP1	ITGB1BP2	ITGB2	ITGB2-AS1	ITGB3	ITGB3BP	ITGB4	ITGB5	ITGB7	ITGB8	ITGBL1	ITIH1	ITIH2	ITIH3	ITIH4	ITIH5	ITIH6	ITK	ITLN1	ITM2A	ITM2B	ITM2C	ITPA	ITPK1	ITPK1-AS1	ITPKA	ITPKB	ITPKB-IT1	ITPKC	ITPR1	ITPR1-AS1	ITPR2	ITPR3	ITPRIP	ITPRIPL1	ITPRIPL2	ITSN1	ITSN2	IVD	IVL	IVNS1ABP	IWS1	IYD	IZUMO1	IZUMO2	IZUMO4	Igk	JADE1	JADE2	JADE3	JAG1	JAG2	JAGN1	JAK1	JAK2	JAK3	JAKMIP1	JAKMIP2	JAKMIP2-AS1	JAKMIP3	JAM2	JAM3	JARID2	JARID2-AS1	JAZF1	JAZF1-AS1	JDP2	JHDM1D-AS1	JKAMP	JMJD1C	JMJD1C-AS1	JMJD4	JMJD6	JMJD8	JMY	JOSD1	JOSD2	JPH1	JPH2	JPH3	JPX	JRK	JRKL	JSRP1	JTB	JUN	JUNB	JUND	JUP	KAAG1	KAL1	KALRN	KANK1	KANK2	KANK3	KANK4	KANSL1	KANSL1-AS1	KANSL1L	KANSL2	KANSL3	KARS	KAT2A	KAT2B	KAT5	KAT6A	KAT6B	KAT7	KAT8	KATNA1	KATNAL1	KATNAL2	KATNB1	KATNBL1	KAZALD1	KAZN	KB-1000E4.2	KB-1410C5.2	KB-1568E2.1	KB-1836B5.1	KB-431C1.4	KB-431C1.5	KBTBD11	KBTBD12	KBTBD2	KBTBD3	KBTBD4	KBTBD6	KBTBD7	KBTBD8	KCMF1	KCNA1	KCNA10	KCNA2	KCNA3	KCNA4	KCNA5	KCNA6	KCNA7	KCNAB1	KCNAB2	KCNAB3	KCNB1	KCNB2	KCNC1	KCNC2	KCNC3	KCNC4	KCND1	KCND2	KCND3	KCNE1	KCNE1L	KCNE2	KCNE3	KCNE4	KCNF1	KCNG1	KCNG2	KCNG3	KCNG4	KCNH1	KCNH2	KCNH3	KCNH4	KCNH5	KCNH6	KCNH7	KCNH8	KCNIP1	KCNIP2	KCNIP2-AS1	KCNIP3	KCNIP4	KCNJ1	KCNJ10	KCNJ11	KCNJ13	KCNJ14	KCNJ15	KCNJ16	KCNJ2	KCNJ2-AS1	KCNJ3	KCNJ4	KCNJ5	KCNJ6	KCNJ8	KCNJ9	KCNK1	KCNK10	KCNK12	KCNK13	KCNK15	KCNK16	KCNK17	KCNK2	KCNK3	KCNK4	KCNK5	KCNK6	KCNK7	KCNK9	KCNMA1	KCNMB1	KCNMB2	KCNMB3	KCNMB4	KCNN1	KCNN2	KCNN3	KCNN4	KCNQ1	KCNQ1-AS1	KCNQ1DN	KCNQ2	KCNQ3	KCNQ4	KCNQ5	KCNRG	KCNS1	KCNS2	KCNS3	KCNT1	KCNT2	KCNU1	KCNV1	KCNV2	KCP	KCTD1	KCTD10	KCTD11	KCTD12	KCTD13	KCTD15	KCTD16	KCTD17	KCTD18	KCTD19	KCTD2	KCTD20	KCTD21	KCTD3	KCTD4	KCTD5	KCTD6	KCTD9	KDELC1	KDELC2	KDELR1	KDELR2	KDELR3	KDF1	KDM1A	KDM1B	KDM2A	KDM2B	KDM3A	KDM3B	KDM4A	KDM4B	KDM4C	KDM4D	KDM5A	KDM5B	KDM5C	KDM5D	KDM6A	KDM6B	KDM7A	KDM8	KDR	KDSR	KEAP1	KEL	KERA	KGFLP2	KHDC1	KHDC1L	KHDC3L	KHDRBS1	KHDRBS2	KHDRBS3	KHK	KHNYN	KHSRP	KIAA0020	KIAA0040	KIAA0087	KIAA0100	KIAA0101	KIAA0125	KIAA0141	KIAA0196	KIAA0226	KIAA0226L	KIAA0232	KIAA0247	KIAA0319	KIAA0319L	KIAA0355	KIAA0368	KIAA0391	KIAA0408	KIAA0430	KIAA0485	KIAA0509	KIAA0513	KIAA0556	KIAA0586	KIAA0753	KIAA0754	KIAA0825	KIAA0895	KIAA0895L	KIAA0907	KIAA0922	KIAA0930	KIAA1024	KIAA1033	KIAA1045	KIAA1107	KIAA1109	KIAA1143	KIAA1147	KIAA1161	KIAA1191	KIAA1210	KIAA1211	KIAA1211L	KIAA1217	KIAA1244	KIAA1257	KIAA1279	KIAA1324	KIAA1324L	KIAA1328	KIAA1377	KIAA1407	KIAA1429	KIAA1430	KIAA1432	KIAA1456	KIAA1462	KIAA1467	KIAA1468	KIAA1522	KIAA1524	KIAA1549	KIAA1549L	KIAA1551	KIAA1586	KIAA1598	KIAA1614	KIAA1614-AS1	KIAA1644	KIAA1652	KIAA1654	KIAA1656	KIAA1661	KIAA1671	KIAA1683	KIAA1715	KIAA1731	KIAA1751	KIAA1755	KIAA1804	KIAA1841	KIAA1875	KIAA1919	KIAA1958	KIAA2013	KIAA2018	KIAA2022	KIAA2026	KIDINS220	KIF11	KIF12	KIF13A	KIF13B	KIF14	KIF15	KIF16B	KIF17	KIF18A	KIF18B	KIF19	KIF1A	KIF1B	KIF1C	KIF20A	KIF20B	KIF21A	KIF21B	KIF22	KIF23	KIF24	KIF25	KIF25-AS1	KIF26A	KIF26B	KIF27	KIF2A	KIF2B	KIF2C	KIF3A	KIF3B	KIF3C	KIF4A	KIF5A	KIF5B	KIF5C	KIF6	KIF7	KIF9	KIF9-AS1	KIFAP3	KIFC1	KIFC2	KIFC3	KIN	KIR2DL1	KIR2DL2	KIR2DL3	KIR2DL4	KIR2DL5A	KIR2DS1	KIR2DS2	KIR2DS3	KIR2DS4	KIR2DS5	KIR3DL1	KIR3DL3	KIR3DS1	KIR3DX1	KIRREL	KIRREL2	KIRREL3	KIRREL3-AS2	KIRREL3-AS3	KISS1	KISS1R	KIT	KITLG	KIZ	KL	KLB	KLC1	KLC2	KLC3	KLC4	KLF1	KLF10	KLF11	KLF12	KLF13	KLF14	KLF15	KLF16	KLF17	KLF2	KLF3	KLF3-AS1	KLF4	KLF5	KLF6	KLF7	KLF8	KLF9	KLHDC1	KLHDC10	KLHDC2	KLHDC3	KLHDC4	KLHDC7A	KLHDC7B	KLHDC8A	KLHDC8B	KLHDC9	KLHL1	KLHL10	KLHL11	KLHL12	KLHL13	KLHL14	KLHL15	KLHL17	KLHL18	KLHL2	KLHL20	KLHL21	KLHL22	KLHL23	KLHL24	KLHL25	KLHL26	KLHL28	KLHL29	KLHL3	KLHL30-AS1	KLHL31	KLHL32	KLHL34	KLHL35	KLHL36	KLHL4	KLHL40	KLHL41	KLHL42	KLHL5	KLHL6	KLHL7	KLHL8	KLHL9	KLK1	KLK10	KLK11	KLK12	KLK13	KLK14	KLK15	KLK2	KLK3	KLK4	KLK5	KLK6	KLK7	KLK8	KLKB1	KLLN	KLRAP1	KLRB1	KLRC3	KLRC4	KLRD1	KLRF1	KLRG1	KLRG2	KMO	KMT2A	KMT2B	KMT2C	KMT2D	KMT2E	KMT2E-AS1	KNCN	KNDC1	KNG1	KNOP1	KNSTRN	KNTC1	KPNA1	KPNA2	KPNA3	KPNA4	KPNA5	KPNA6	KPNB1	KPTN	KRAS	KRBA1	KRBA2	KRBOX1	KRBOX1-AS1	KRBOX4	KRCC1	KREMEN1	KREMEN2	KRI1	KRIT1	KRMP1	KRR1	KRT1	KRT10	KRT12	KRT13	KRT14	KRT15	KRT16	KRT17P5	KRT18	KRT19	KRT19P2	KRT2	KRT20	KRT222	KRT23	KRT24	KRT25	KRT27	KRT3	KRT31	KRT32	KRT33A	KRT33B	KRT35	KRT36	KRT37	KRT38	KRT4	KRT40	KRT5	KRT6A	KRT6B	KRT7	KRT71	KRT72	KRT73	KRT74	KRT75	KRT76	KRT77	KRT78	KRT79	KRT8	KRT80	KRT81	KRT82	KRT83	KRT84	KRT85	KRT8P12	KRT9	KRTAP1-1	KRTAP1-3	KRTAP1-5	KRTAP10-11	KRTAP11-1	KRTAP13-1	KRTAP17-1	KRTAP19-1	KRTAP19-3	KRTAP2-1	KRTAP3-1	KRTAP3-2	KRTAP3-3	KRTAP4-1	KRTAP4-11	KRTAP4-12	KRTAP4-2	KRTAP4-3	KRTAP4-4	KRTAP4-5	KRTAP4-7	KRTAP4-8	KRTAP4-9	KRTAP5-2	KRTAP5-8	KRTAP5-9	KRTAP5-AS1	KRTAP7-1	KRTAP8-1	KRTAP9-3	KRTAP9-4	KRTAP9-8	KRTAP9-9	KRTCAP2	KRTCAP3	KRTDAP	KSR1	KSR2	KTN1	KXD1	KY	KYNU	L1CAM	L1TD1	L2HGDH	L3HYPDH	L3MBTL1	L3MBTL2	L3MBTL3	L3MBTL4	LA16c-358B7.3	LA16c-380H5.4	LA16c-380H5.5	LA16c-381G6.1	LA16c-395F10.1	LA16c-395F10.2	LA16c-83F12.6	LACC1	LACE1	LACRT	LACTB	LACTB2	LAD1	LAG3	LAGE3	LAIR1	LAIR2	LALBA	LAMA1	LAMA2	LAMA3	LAMA4	LAMA5	LAMA5-AS1	LAMB1	LAMB2	LAMB2P1	LAMB3	LAMB4	LAMC1	LAMC2	LAMC3	LAMP1	LAMP2	LAMP3	LAMP5	LAMTOR1	LAMTOR2	LAMTOR3	LAMTOR4	LAMTOR5	LAMTOR5-AS1	LANCL1	LANCL2	LANCL3	LAP3	LAPTM4A	LAPTM4B	LAPTM5	LARGE	LARGE-AS1	LARP1	LARP1B	LARP4	LARP4B	LARP6	LARP7	LARS	LARS2	LAS1L	LASP1	LAT	LAT2	LATS1	LATS2	LAX1	LAYN	LBH	LBP	LBR	LBX1	LBX1-AS1	LBX2-AS1	LCA5	LCA5L	LCAT	LCE1B	LCE1E	LCE2B	LCE3D	LCK	LCLAT1	LCMT1	LCMT2	LCN1	LCN10	LCN12	LCN15	LCN2	LCN6	LCN8	LCNL1	LCOR	LCORL	LCP1	LCP2	LCT	LCTL	LDB1	LDB2	LDB3	LDHA	LDHAL6A	LDHAL6B	LDHB	LDHC	LDHD	LDLR	LDLRAD3	LDLRAD4	LDLRAD4-AS1	LDLRAP1	LDOC1	LDOC1L	LEAP2	LECT1	LECT2	LEF1	LEF1-AS1	LEFTY1	LEKR1	LELP1	LEMD1	LEMD1-AS1	LEMD2	LEMD3	LENEP	LENG1	LENG8	LENG9	LEO1	LEP	LEPR	LEPRE1	LEPREL1	LEPREL2	LEPREL4	LEPROT	LEPROTL1	LETM1	LETM2	LETMD1	LFNG	LGALS1	LGALS12	LGALS13	LGALS14	LGALS2	LGALS3	LGALS3BP	LGALS4	LGALS8	LGALS8-AS1	LGALS9	LGALSL	LGI1	LGI2	LGI3	LGI4	LGMN	LGR4	LGR5	LGR6	LGSN	LHCGR	LHFP	LHFPL1	LHFPL2	LHFPL3	LHFPL3-AS1	LHFPL3-AS2	LHFPL4	LHFPL5	LHPP	LHX1	LHX2	LHX3	LHX4	LHX4-AS1	LHX5	LHX6	LHX8	LHX9	LIAS	LIF	LIFR	LIG1	LIG3	LIG4	LILRA1	LILRA2	LILRA3	LILRA4	LILRA5	LILRA6	LILRB1	LILRB2	LILRB3	LILRB4	LILRB5	LILRP2	LIM2	LIMA1	LIMCH1	LIMD1	LIMD1-AS1	LIMD2	LIME1	LIMK1	LIMK2	LIMS1	LIMS2	LIN28A	LIN28B	LIN37	LIN52	LIN54	LIN7A	LIN7B	LIN7C	LIN9	LINC-PINT	LINC00028	LINC00029	LINC00032	LINC00051	LINC00052	LINC00086	LINC00092	LINC00094	LINC00102	LINC00112	LINC00113	LINC00115	LINC00116	LINC00158	LINC00161	LINC00162	LINC00163	LINC00165	LINC00167	LINC00173	LINC00174	LINC00176	LINC00184	LINC00189	LINC00202-1	LINC00202-2	LINC00208	LINC00210	LINC00216	LINC00221	LINC00226	LINC00238	LINC00240	LINC00242	LINC00244	LINC00260	LINC00261	LINC00263	LINC00266-1	LINC00269	LINC00271	LINC00276	LINC00277	LINC00280	LINC00282	LINC00284	LINC00290	LINC00293	LINC00294	LINC00298	LINC00299	LINC00301	LINC00302	LINC00304	LINC00305	LINC00307	LINC00308	LINC00309	LINC00310	LINC00311	LINC00312	LINC00313	LINC00314	LINC00315	LINC00317	LINC00319	LINC00320	LINC00323	LINC00324	LINC00326	LINC00327	LINC00328	LINC00330	LINC00334	LINC00337	LINC00339	LINC00342	LINC00343	LINC00347	LINC00348	LINC00354	LINC00355	LINC00358	LINC00382	LINC00403	LINC00408	LINC00410	LINC00421	LINC00423	LINC00424	LINC00427	LINC00441	LINC00445	LINC00452	LINC00454	LINC00458	LINC00460	LINC00462	LINC00463	LINC00466	LINC00467	LINC00470	LINC00471	LINC00472	LINC00473	LINC00474	LINC00475	LINC00476	LINC00477	LINC00478	LINC00479	LINC00482	LINC00483	LINC00485	LINC00486	LINC00487	LINC00488	LINC00491	LINC00493	LINC00494	LINC00507	LINC00514	LINC00515	LINC00518	LINC00520	LINC00521	LINC00523	LINC00525	LINC00526	LINC00527	LINC00528	LINC00529	LINC00535	LINC00536	LINC00537	LINC00540	LINC00544	LINC00545	LINC00550	LINC00551	LINC00555	LINC00556	LINC00557	LINC00558	LINC00559	LINC00560	LINC00561	LINC00563	LINC00564	LINC00565	LINC00566	LINC00567	LINC00572	LINC00574	LINC00577	LINC00582	LINC00587	LINC00588	LINC00589	LINC00592	LINC00593	LINC00595	LINC00597	LINC00598	LINC00605	LINC00606	LINC00607	LINC00608	LINC00610	LINC00612	LINC00615	LINC00616	LINC00619	LINC00620	LINC00621	LINC00622	LINC00623	LINC00624	LINC00626	LINC00628	LINC00629	LINC00630	LINC00632	LINC00635	LINC00636	LINC00638	LINC00639	LINC00641	LINC00642	LINC00643	LINC00644	LINC00645	LINC00648	LINC00652	LINC00654	LINC00656	LINC00657	LINC00658	LINC00659	LINC00661	LINC00662	LINC00663	LINC00664	LINC00665	LINC00667	LINC00668	LINC00669	LINC00671	LINC00672	LINC00673	LINC00674	LINC00675	LINC00682	LINC00685	LINC00687	LINC00689	LINC00690	LINC00691	LINC00692	LINC00698	LINC00700	LINC00702	LINC00703	LINC00705	LINC00708	LINC00710	LINC00824	LINC00836	LINC00837	LINC00838	LINC00839	LINC00841	LINC00842	LINC00844	LINC00845	LINC00847	LINC00851	LINC00852	LINC00853	LINC00856	LINC00857	LINC00858	LINC00862	LINC00865	LINC00867	LINC00868	LINC00869	LINC00870	LINC00877	LINC00879	LINC00880	LINC00881	LINC00882	LINC00883	LINC00884	LINC00886	LINC00887	LINC00888	LINC00889	LINC00892	LINC00893	LINC00894	LINC00895	LINC00896	LINC00899	LINC00900	LINC00901	LINC00905	LINC00906	LINC00907	LINC00908	LINC00909	LINC00910	LINC00911	LINC00917	LINC00919	LINC00920	LINC00922	LINC00923	LINC00924	LINC00925	LINC00926	LINC00927	LINC00928	LINC00929	LINC00930	LINC00933	LINC00934	LINC00935	LINC00936	LINC00937	LINC00938	LINC00939	LINC00942	LINC00943	LINC00944	LINC00948	LINC00950	LINC00951	LINC00954	LINC00955	LINC00957	LINC00958	LINC00959	LINC00960	LINC00961	LINC00963	LINC00964	LINC00965	LINC00967	LINC00968	LINC00969	LINC00970	LINC00973	LINC00982	LINC00993	LINC00996	LINC00997	LINC00998	LINC01000	LINC01003	LINC01004	LINC01007	LINC01010	LINC01012	LINC01013	LINC01015	LINC01016	LINC01018	LINC01019	LINC01020	LINC01021	LINC01023	LINC01029	LINC01049	LINC01056	LINC01057	LINC01069	LINC01082	LINC01085	LINC01087	LINC01088	LINC01089	LINC01091	LINC01093	LINC01094	LINC01095	LINC01096	LINC01097	LINC01098	LINC01101	LINC01102	LINC01103	LINC01104	LINC01105	LINC01107	LINC01111	LINC01114	LINC01115	LINC01116	LINC01118	LINC01119	LINC01120	LINC01121	LINC01122	LINC01125	LINC01126	LINC01127	LINC01128	LINC01133	LINC01134	LINC01136	LINC01137	LINC01138	LINC01139	LINC01140	LINC01141	LINC01142	LINC01144	LINC01146	LINC01149	LINC01153	LINC01158	LINC01159	LINC01165	LINC01169	LINC01180	LINC01181	LINC01186	LINC01187	LINC01191	LINC01192	LINC01197	LINC01204	LINC01206	LINC01207	LINC01208	LINC01209	LINC01210	LINC01212	LINC01213	LINC01214	LINC01215	LINC01220	LINC01222	LINC01225	LINC01226	LINC01227	LINC01231	LINC01233	LINC01234	LINC01241	LINC01242	LINC01243	LINC01252	LINC01254	LINC01255	LINC01260	LINC01267	LINC01268	LINC01270	LINC01271	LINC01272	LINC01278	LINC01279	LINC01281	LINC01282	LINC01289	LINC01293	LINC01300	LINC01304	LINC01305	LINC01310	LINC01312	LINC01314	LINC01315	LINC01330	LINC01333	LINC01339	LINC01341	LINC01342	LINC01343	LINC01346	LINC01348	LINC01350	LINC01351	LINC01352	LINC01354	LINC01355	LINC01356	LINC01359	LINC01360	LINC01361	LINC01362	LINC01364	LINC01365	LINC01366	LINC01393	LINC01395	LINC01398	LINC01405	LINC01410	LINC01419	LINC01420	LINC01424	LINC01425	LINC01426	LINC01428	LINC01431	LINC01432	LINC01442	LINC01448	LINC01449	LINGO1	LINGO2	LINGO3
GSM437093	11.87916667	0	5.384244511	7.608853439	7.901250055	9.141102348	6.09378136	5.463942866	6.620676736	8.103250338	6.603233793	6.161193931	8.656719076	9.230455342	6.090074707	6.012908643	4.046513021	5.330001463	7.232272658	7.73112112	7.801368766	7.361162153	7.418135275	9.878690034	5.806367789	9.578285136	10.20252327	8.431108229	7.816583039	7.907120857	5.755099691	9.49789036	8.270905912	7.853702722	8.748537875	7.711458152	7.395274952	4.455167264	3.850159484	4.576510912	7.222892343	6.792078839	6.805218613	6.178102789	5.404956824	7.431037996	5.47162307	5.230938684	7.28061371	7.958785242	5.775054816	5.760699126	4.94388606	7.695039267	8.457883184	7.03221101	7.02425591	8.549478591	9.38781673	6.454542158	5.730082135	5.944772318	6.680003923	8.568786306	6.318211665	7.116512101	5.461576826	6.896829937	5.736422415	7.57627081	4.199733668	9.991109614	7.433599561	10.00163504	10.68436484	7.764357616	8.033799407	7.785299008	6.914879711	7.02816885	4.932832231	5.416537229	6.55291061	8.546708201	7.972361246	8.892450519	6.18281027	10.06227221	7.80068603	7.902615203	6.023460342	9.813295179	7.888962362	10.4752883	8.718802137	10.21384608	7.242128833	6.555395908	7.09443675	6.659839198	7.780206995	7.914078942	8.52335887	6.393458388	10.64588072	7.823005116	9.155320415	7.558778709	8.25327014	8.173363846	9.757041803	4.561767992	10.86627227	9.21597003	6.919568435	6.696994294	3.744283098	7.688001739	5.88111105	4.859094225	7.056335335	8.522050033	8.286726727	8.051645735	6.153683477	7.350762538	6.80920729	6.401302544	6.74947287	5.721730497	5.94517825	5.353784254	5.550371625	6.974785707	5.935306041	6.817686624	4.44343761	5.94711902	7.267496847	5.622209505	5.30891108	7.391634597	8.281071176	5.533659612	6.763303405	6.489056632	6.171562833	5.833443852	6.140881722	6.884869506	5.571056706	8.141001837	6.874709387	7.868919965	6.847309432	7.352038073	4.806477164	7.709587032	5.92731543	4.730563484	6.558971508	6.527556056	6.204873903	8.424140139	8.260621749	4.552755755	6.007264963	7.73230561	7.690732219	6.441372721	5.208972491	4.591978605	5.823547008	6.5285532	6.608889179	6.874366911	6.381704366	7.049216668	5.701938942	4.970704552	6.32928173	4.834950237	5.701841196	6.501529028	5.675236092	6.646728011	4.549846697	7.210510461	3.809535667	4.727828344	5.374737869	7.532763071	4.330805842	6.879470525	6.219659618	8.378463203	6.261913396	5.882190424	4.63792917	5.349572631	4.192526786	5.047829504	4.851370532	8.120431171	7.571942353	6.708973311	9.486111728	8.224787936	8.420878663	7.440857069	6.621700706	7.689996503	9.72696753	5.184978322	10.04564681	8.820099037	7.201718766	10.54636287	7.398140926	6.881217142	7.528905452	7.604778665	6.366803909	9.857575322	9.126051989	7.697845724	8.834091722	8.439681449	7.883117156	8.432863238	6.680097243	6.063413331	6.208449062	7.621986822	6.225686585	8.546160613	8.134000838	6.979180817	7.088933568	5.620512785	9.419741197	5.522097146	8.486209244	7.957611809	8.666026177	7.261913683	5.39294811	9.26999082	7.548960137	4.923768851	8.252877051	7.786542102	8.839958235	7.461208331	7.950768501	8.153642184	5.577846905	9.402641717	9.259984504	9.33222303	8.252539281	6.322343822	7.677835228	6.880035709	6.785694574	5.821027116	7.16878403	5.486147876	6.740013509	7.793720406	7.498917054	9.475649646	9.489790234	6.959812077	11.1433492	6.18490459	6.821048057	4.623661263	4.816802444	8.083631137	6.214799588	6.925874422	10.51352974	5.944245466	5.36134278	9.296564423	5.887638429	13.74783982	8.153040186	7.838415388	7.257733548	10.67757348	6.247231377	6.334767108	7.232129947	7.311755453	6.019373653	9.547817753	5.971823062	6.876868675	11.58800145	10.28307691	8.830384214	9.526861574	9.007462129	10.28914069	7.693405683	6.647354658	6.708597986	8.460653215	7.014404902	8.111634425	6.676118216	6.289179199	9.366082537	6.91495156	7.0266758	8.495527245	7.03751412	6.768495155	8.629349307	6.06232877	6.337377699	7.557490321	6.686624246	5.886764912	7.427946884	6.544003841	8.614549381	6.899339238	7.468429068	9.000535194	7.923228609	4.936747676	7.4382706	4.260985332	6.639965753	6.003068909	6.33988008	6.026396244	6.256710094	5.163939419	7.994136495	7.446817928	4.636515061	6.412389587	6.727096658	5.550452921	6.967000933	9.218207968	10.38964588	7.190714536	6.730806307	8.026866812	7.293043368	7.818676031	6.34125126	6.582268053	5.718505457	6.853834678	4.789632612	8.040485093	4.722631178	4.87281549	6.947863128	6.251074841	6.218953358	6.529320385	6.537878763	6.856386627	5.857663808	6.000616801	5.332646169	7.116214531	6.798462419	7.435162409	9.883451624	8.019593977	11.78384575	6.93318969	6.755666579	8.749858178	9.283639322	6.825996759	7.690477176	8.047655319	8.390290739	7.65841597	6.796738279	7.72893508	6.911949731	5.099859061	5.975159359	6.738431472	7.675690885	7.615047443	7.26054403	8.962080548	7.517869474	6.143009803	7.252493632	6.318505587	6.976949121	8.214908012	6.822719547	10.9283077	6.109983307	4.868632806	7.296938157	6.531268152	8.951573429	5.247806575	9.939868116	6.109938818	6.710648067	7.66428481	9.158526775	7.655626905	5.058104611	9.691135674	10.35428787	8.842602669	7.185155442	9.148994635	8.209429625	7.073958568	6.930460925	9.862668787	8.333850121	8.651472693	7.412674691	6.830238653	8.832262265	6.783573208	8.461469155	7.072469296	6.70388218	9.7191824	7.425892747	5.515658638	5.362809838	6.24674847	7.707994712	7.496606433	7.440481005	5.569256494	6.34964178	6.696862176	9.103704785	7.118641289	10.65231437	9.107796163	7.437316399	6.663024959	7.249536131	9.768226259	6.937137667	8.18811752	9.383669	6.720761321	7.265352053	4.778287043	4.589811107	6.832105066	6.426235555	4.83357684	4.605174916	7.275120296	4.29805603	8.163156095	5.92372139	7.362896436	5.096922922	7.159349684	6.156361506	6.561486678	6.49909501	7.723311626	7.089787362	5.735528406	6.74123881	7.511845958	9.127574335	5.971577876	6.82690558	5.9501491	10.40276045	7.535941224	8.237790734	6.475291718	6.467596672	7.549271037	8.129857195	7.213704368	7.184359593	6.682928642	6.57341315	5.210267389	4.209422601	5.664896652	6.973191334	7.065361333	8.066976953	7.095353701	7.683887466	7.254274977	9.416378315	8.567266073	7.524606804	9.931076175	7.202442426	6.226029725	9.386298565	9.342521291	7.828817049	6.293597106	7.330687489	8.324894332	7.873026842	6.996137226	8.66485138	11.12789724	8.75725205	8.096894854	6.933251129	8.742223066	7.650653047	5.560475298	5.259340473	8.001387473	5.757728036	8.240707084	7.976711921	11.12597446	9.113472077	9.163352925	6.793751435	6.558594133	8.192707135	7.68274867	10.04608302	6.531786985	10.77600099	6.822163285	6.192417532	6.95258001	5.712542781	9.8367127	9.114155236	7.328114242	9.929573167	8.124861987	8.892492176	6.561461968	10.6339452	6.877779373	9.989786459	9.356262481	9.87609468	8.622931962	6.313046488	6.612561935	5.358704533	7.112476837	5.646362683	7.43747506	6.877498224	5.681787744	7.266353901	5.453336364	9.714922144	7.049671816	4.212431738	5.525421973	7.030590724	6.633242528	7.583854053	6.326295028	7.508792265	5.894940305	3.891669035	4.463312291	4.582564895	7.092448056	7.328879355	3.848226318	9.045227123	7.450843274	6.316222063	9.34259034	10.93677126	7.03600179	8.665080907	6.642045132	8.234402816	6.486651598	9.250171704	6.674854928	8.436278877	6.386589515	7.913300132	4.256406439	7.528597806	6.887929319	6.247686732	6.816069844	5.749263023	6.997798937	8.901371292	7.238766526	7.327791616	8.350330687	8.93477635	8.38292947	7.92465316	5.139449375	10.40900976	9.271127907	8.887221235	7.720251204	8.668251891	6.506727771	6.747024751	4.246409985	6.578356286	8.755601241	9.315956927	9.752862484	7.127003247	7.30194228	6.623569991	8.736819392	6.540714072	5.305109663	4.991715185	5.471476643	5.234891421	7.110896308	4.170405772	6.744615862	7.744457889	8.236696092	9.533560568	6.391175725	5.575480056	7.492275592	8.25785733	10.16330355	7.495276655	7.148871531	7.532080327	8.587539488	7.284595953	6.423920019	5.652095765	12.03542506	6.636485785	9.590526508	8.457968502	5.456607386	7.619325677	7.82247005	7.740124849	7.667908669	4.855329752	10.44976069	11.4867883	8.031856571	5.970715339	8.753573626	8.379847436	5.725538425	7.683088517	7.945372215	7.930583843	8.282907716	9.381243823	7.512366291	9.663517362	9.937297976	7.674309212	6.02869673	7.054559333	7.948443395	7.264528827	5.950994842	7.08489812	8.63026736	8.212525655	7.249862043	6.985618005	6.763612381	8.314036226	5.17156726	6.320349879	6.804484492	5.790093103	6.970656327	5.831925609	6.508877357	6.44410555	8.508380908	6.511595876	6.771382754	7.286969645	6.125745354	6.073563985	6.572806945	6.544749045	7.686630366	5.662055022	8.128817816	4.649308876	5.58930754	7.316478458	6.750029068	6.351938807	8.968657412	6.041759369	6.798196485	6.029705677	6.748026371	10.35119137	4.805787345	6.36840857	7.252131859	6.190328128	5.594569543	6.755672247	8.210546888	7.519839371	8.306333385	7.265543222	9.080437981	8.082571254	9.051812758	7.434935238	6.826512181	6.160403476	7.18628066	9.097637457	5.661694324	9.342973893	8.662429871	7.470735917	8.533067042	8.145009706	9.93887813	6.406856813	6.597504379	7.720903833	7.864911341	9.174677873	9.770226848	8.797548454	9.193685964	8.876178613	8.952921601	8.128415425	7.790239268	7.120422776	5.694920974	6.228850897	7.524643921	5.14586022	8.100082717	4.636869708	7.055153011	6.5939804	5.681151418	6.920455941	6.38971097	5.770042199	6.766395034	4.5565119	6.430826498	7.112773549	6.626168575	7.981376799	7.802819131	5.905850464	8.310894214	5.688138434	7.701284334	6.445508749	9.551949336	8.519607822	5.226044211	7.239687137	8.903800443	8.499003859	7.943017588	7.952657304	7.470287405	7.277292838	7.167430897	7.357117028	9.224570197	5.34733559	6.584807512	6.404042374	6.626527112	7.878395662	7.602210358	9.943304718	6.686830626	6.696239166	6.73190321	6.27653834	10.07003541	8.258693594	5.555866776	5.686666316	5.42501727	4.384548951	5.40877429	6.457474241	5.997108155	6.73373306	7.304421075	7.278356504	6.139260847	6.69586604	5.314650775	7.78887708	6.257239335	5.174078587	6.498536621	7.465157916	6.946498864	6.782321923	4.934187078	4.469625494	9.072514351	9.71848908	6.847709582	7.523330326	7.41699942	6.710551299	6.237650582	5.518995854	6.886379526	6.947022065	4.185119309	8.037734166	9.896820368	5.063277666	7.315007498	7.551261202	6.957411557	5.478277541	8.608146332	9.646217575	8.702676716	9.27133865	6.331428952	5.184985076	5.808501373	5.519558391	7.499695416	8.561118607	7.792515813	9.149498864	9.880719962	5.494689212	12.05990581	7.190306257	5.643731652	10.42793928	6.112304474	7.712675656	7.74670778	7.954617957	6.818071061	9.587011962	7.071575733	10.36777655	6.687558963	10.85668778	8.973809916	7.517699311	9.058373195	11.66855436	11.13310716	8.190441631	10.28735025	6.641576702	7.608348032	9.782644039	6.484384523	7.826670013	7.207609825	7.18108421	5.535747309	7.094777854	5.11453562	4.241153707	5.265765887	4.975863554	6.966913943	8.645687508	6.164614248	6.792659766	7.521094129	5.127248329	6.054159001	7.832445651	7.235237355	6.505484081	7.057246969	8.246742096	7.178706097	8.387851456	8.66399898	8.024003298	8.592641125	9.152223925	8.994374522	7.961117143	4.763967287	7.110641007	8.760619365	9.668706929	10.61799221	10.42006905	8.934026684	5.490922631	9.280285712	8.003715231	7.821696916	11.02994667	7.171558551	5.916215053	7.523996029	6.797904626	6.930295945	7.833052908	8.641442937	7.751061042	6.573748978	8.091106962	7.576205073	6.388855967	7.003964469	6.945546931	6.82871952	6.472650344	8.802506002	6.941745672	5.575796454	6.4660187	7.831972162	3.949378553	11.37227591	7.921291776	9.36103483	7.862121673	8.285368031	7.558862426	5.670057321	6.810726609	8.537387555	7.218317555	9.91627883	11.16178566	6.363563806	10.74090025	6.547628534	6.699931283	8.26062586	5.750538661	8.168961419	7.06432321	7.205220872	7.591448323	7.317711411	7.426123403	7.889372834	6.911734478	7.794677928	10.0514396	6.786305418	6.114292886	8.258778636	9.679360933	4.499039979	6.170073236	9.194599127	8.05669297	8.254589215	6.766785982	6.55838334	8.422222777	8.206105702	7.218076812	8.648869719	8.364596394	8.425386839	9.869168965	7.236697012	8.041535662	8.595595893	10.29988849	7.168520116	8.306591726	8.948067571	6.756468299	6.554363714	7.107509405	7.58159696	4.591848223	5.142168567	6.016351787	7.507599325	8.57694531	7.542304153	5.265960404	6.857668578	6.867873182	6.993980398	7.830809995	7.429284651	6.186870888	11.46760044	7.042111648	6.98575578	7.974368447	10.25014785	11.77331684	10.24698379	10.30387941	8.987197803	8.494643256	9.830523084	9.690224932	9.061508306	9.118145135	9.825383055	8.39458775	5.458280899	6.911406902	7.64551152	8.192667903	7.125797724	6.16646241	8.485379495	9.619845665	9.154200848	6.62016576	6.890577968	7.868133542	5.646658292	6.584281883	7.519277408	6.397240393	8.030748596	7.147458956	6.520065804	6.833414504	6.229053189	6.179402417	8.180274075	6.53270458	8.231035045	6.952163425	7.389491721	4.211740953	7.039403011	8.39039778	5.746587698	7.357173496	7.436882658	7.787176834	6.095230746	8.302915538	8.986933979	10.29619695	7.42203998	8.563466457	6.129174767	7.255286968	7.994908674	6.185134079	7.329484378	8.343211512	8.595026866	9.90876221	6.564838404	7.985010151	7.322730716	5.541825266	4.256860215	6.94732346	8.432993571	4.894507049	7.096226139	6.581957135	7.499419584	6.78211626	6.969830333	8.843489684	7.869306625	6.632027292	4.659460116	5.488089094	7.518896293	9.10188831	8.268203037	7.631226279	8.286241651	8.219486019	7.18004528	7.029592728	7.4085278	7.003921298	7.459736643	8.312412252	5.422650161	9.674223238	6.687311081	4.606984818	7.514706098	9.863257889	7.86884268	7.641531906	8.503866803	9.028613995	9.832339602	7.70489128	10.55517299	8.299174366	6.690566619	8.469089088	8.051379546	5.411988071	12.04358577	9.859129443	10.4058248	8.676338189	7.78887708	10.2550177	6.712714703	9.989196474	9.449562315	5.963255197	5.411018695	5.37270968	6.484193289	8.165937954	7.561362863	7.582296945	6.811398737	5.907444133	7.453520094	7.616972361	8.702992169	6.149369725	8.247306525	8.333720538	7.511812949	6.194651104	7.590872282	8.655777991	4.073590902	10.5769187	11.27714233	11.7018864	11.54796741	9.621375719	9.563183395	9.646325446	8.052077314	8.818750957	4.994414824	7.381282888	7.702833793	9.022982082	7.18561827	8.186424929	8.282397285	8.110953871	8.258740382	7.3923106	5.473581199	8.160688275	7.010845757	7.641836384	7.064236301	6.976691071	6.857289643	6.875274458	6.657796856	4.96071825	5.88821881	7.9680548	7.796690638	7.596740988	7.968042759	6.768508313	6.494200213	8.919747656	6.816530484	8.355536905	6.298169042	5.607914289	9.980067653	8.457667899	6.503092763	6.716961701	5.468262795	8.803325193	9.283661206	6.771179001	5.956537884	8.60054012	6.292905092	5.234938445	6.682012346	5.140021779	3.853897975	8.299066999	7.389889534	8.702025175	6.785372099	8.348547706	8.047554547	8.361918928	6.334692757	6.976382761	7.154640515	5.920190284	9.024684961	9.240650491	6.888875482	7.49448577	9.445197429	8.449188067	11.02548757	6.95289025	7.009063008	6.487835333	5.623396536	6.559602188	9.730251978	6.435332145	7.302795402	6.952389865	9.141768288	6.532536626	9.651443204	6.159751692	7.654267978	7.108969021	7.974355361	7.457832599	7.272438616	7.25920967	7.676396423	7.52318952	7.619767921	9.123777191	11.80846164	7.823378467	4.610010603	6.066616721	10.0966339	8.170044766	7.357682169	6.657278669	3.811653544	8.349264795	8.257015908	6.076785295	9.012905312	8.250226471	6.536797202	6.124909891	6.946334284	7.264778859	6.954875384	8.58930327	7.033603925	7.810920164	11.67803192	7.488254538	9.352642847	6.690418094	7.289503769	8.511912302	8.095570931	6.691526852	9.732746128	8.393704325	8.921688333	8.369169045	7.029581004	7.745711655	9.133138645	7.011794154	8.424200668	8.823584818	8.939837617	7.476388143	8.158879806	8.824380626	7.571412591	8.860547814	5.892507313	8.646605255	10.5875436	7.774916827	7.652019077	7.699367456	6.947295747	8.485128616	8.081854654	7.309176887	5.723818415	6.511475779	9.842160457	7.521291966	10.30931747	7.821734465	6.836832663	5.948497122	8.412773119	7.177682328	7.221915997	9.653189386	8.176587156	9.789827427	6.028780868	4.360111329	5.974030892	11.44128836	7.696811249	5.68323985	5.379844596	11.61944388	6.440689083	7.855651604	5.098891786	6.516801809	9.03747484	7.384154373	9.251416242	6.43629694	5.998460206	8.368903174	8.447095089	7.818987442	6.971698124	6.502183829	9.54764337	12.55502414	10.76799631	9.71494951	8.542507904	9.529517589	10.10646089	8.964917536	10.37478528	9.679647535	11.05987078	11.41131484	6.442253301	11.52336875	8.960457841	6.994215288	7.959678108	12.21399897	10.59137718	7.127002295	9.093876706	8.608360153	7.312421671	5.38683868	10.63398985	11.24676116	10.69403999	7.296246174	8.536669459	8.644180636	6.357808581	9.983023743	5.745179683	9.806048612	8.648099908	7.076783045	8.155392816	10.21885835	7.153390301	9.440399853	6.850701504	6.561616284	7.55324222	7.417498272	7.785249244	6.494920218	5.916260019	9.932608434	7.807028321	5.99035605	5.118362336	4.457860858	9.032482029	6.884236142	9.062405523	7.088521977	10.01196925	7.59584336	11.21434942	7.360259154	5.653020579	8.426352754	7.432284493	9.490681601	9.310997927	8.578941615	6.470693194	6.24042428	5.034229223	8.069703626	6.496536147	4.743482162	8.897327999	8.984042297	6.70130167	9.562480553	7.468562702	10.15502671	8.805744259	8.415886863	7.625129301	7.265299771	7.558882493	8.652918167	7.377881273	7.251399456	5.404073104	9.355535792	5.686854726	7.825787526	6.607839046	7.035539054	4.922535711	5.375015821	3.842405164	6.553051203	4.77952134	8.839981715	6.925772699	5.795111247	4.38363664	6.239060027	5.768491063	4.916999878	5.786620189	4.617600218	4.488082137	6.006288906	6.645239836	7.03924228	7.067444903	6.130938165	5.838415639	5.789088474	6.604213335	5.950758714	9.530812214	8.413996854	8.313047711	5.023781726	6.571470596	7.939779412	7.349325874	6.929617817	10.88061968	7.648707539	5.901167774	11.26820361	5.116355939	6.385915543	5.212829506	4.042128382	7.189605791	6.593662985	7.6840212	6.658018272	7.714749439	5.981546142	7.560439323	7.611298875	7.606636153	8.850437763	7.514602475	7.814992223	7.168740752	6.616565684	7.601786534	7.653122515	7.277455584	6.926089035	6.460819018	7.687424622	6.146773148	6.747245014	8.708965521	7.802786709	8.88276345	10.20526895	6.399249026	8.115512821	7.142022575	6.798830725	5.82247782	6.513884805	6.081340797	9.324167534	7.672714121	8.701508755	7.440703461	5.912804121	7.389794495	9.865556466	6.270879463	9.313651596	8.487664121	8.983993894	9.823046228	5.254570054	6.468633521	8.39858188	7.357691505	5.238193276	4.276367581	7.324233277	7.153856708	9.683593829	6.460848863	6.596091956	8.870843822	7.594077328	6.168590973	11.41295487	5.9892178	6.779941276	9.244179227	8.935823948	7.82482049	7.611445267	5.68115283	6.833741971	7.948397416	8.477969757	7.852237086	8.927235499	7.829367891	9.060572004	9.236949538	7.298105152	7.529779811	8.860436044	7.24739466	4.97481646	7.523660831	5.944571559	6.368076024	7.312494324	6.695394056	4.714670617	6.333080209	5.755093213	8.261819168	6.996493287	7.043805414	5.571792087	4.932436372	5.009818566	6.036825378	8.233438092	4.425168953	7.102519789	5.281906526	7.586569773	5.26097568	6.985909868	7.281504644	5.12154466	6.904984219	4.607146717	5.728576878	5.410281258	4.293943267	5.634023516	4.151668058	4.066897727	4.881578208	6.802496376	5.179354368	3.717897333	5.578669278	5.728104824	3.996407722	4.346904467	6.642978896	6.139429217	4.603308556	4.856355605	4.595079592	3.965173771	4.61051776	5.08897839	4.359116409	5.886834867	5.133088231	6.231911053	9.048782741	4.210872802	3.907420989	4.467978019	5.505155716	4.426399276	4.733178638	4.542303585	4.749720559	6.711445934	4.372899038	8.406155768	3.964042998	6.208673817	6.371073577	3.876191817	4.339859071	6.413213069	4.2083762	5.301902674	6.138634324	7.911623604	5.923387734	7.242022061	5.203199425	6.151772926	5.650150946	7.125962379	4.711554788	6.433124031	4.880390217	7.3660392	7.472244507	7.426097527	7.758635881	11.32442543	7.285833625	8.155438912	5.900035368	8.307514649	9.595121033	7.316626888	6.7105691	7.192498284	8.069738671	8.151770436	7.272506959	5.819709985	4.330658977	8.936746757	7.855282714	8.912710777	8.042524195	8.887534688	7.053009944	6.99634236	7.09369144	8.316796575	5.559928612	7.822647705	8.526236827	7.322019965	6.094949828	9.079073377	7.869171982	7.26732484	7.441726836	7.423290793	9.49871303	9.343217552	7.156311444	8.614606487	8.719344954	5.807425197	6.446372762	6.707107702	6.78133316	5.88999912	7.904520162	7.249541796	8.696303673	5.817837924	7.83613899	6.836073225	7.189924516	7.747577593	6.485183781	3.994629881	7.223669437	5.825030973	8.627498503	6.438006582	4.77613058	8.262454984	5.970520213	6.13152523	4.641639299	6.968196655	7.236930578	6.938577404	5.382827059	5.349462467	9.154508832	8.271657613	7.403483532	8.416528322	6.969015047	7.768473107	8.866052445	6.823084273	6.25966032	6.134917163	7.34787209	8.877613874	6.334271001	6.460901202	5.064273306	9.609278679	6.259042295	7.568014743	5.780236134	7.066447355	6.758543363	7.599354506	8.774728591	9.596118252	8.809965201	8.926696343	7.768033083	6.470825652	10.56343422	9.504869492	9.056980858	10.10139887	8.183305587	5.939144763	6.677845631	11.03861511	5.793111115	5.900644061	8.224848799	7.593342588	8.819097947	10.00358639	9.445430887	8.036473405	9.096769799	9.022319514	7.562975688	8.807073918	5.573236128	7.490676963	7.301390169	6.129506015	6.550928541	9.164431939	6.909929013	5.831925603	9.062317074	5.802376456	5.997520052	6.995274947	6.295758362	6.490819701	4.279179917	7.54261563	5.738777217	7.931880714	9.120454348	7.782297838	6.365511742	8.549223325	6.439641286	4.574842176	6.983845842	7.637541213	7.852005413	5.723247745	9.391135573	5.680097666	7.385892933	9.106666545	7.486615405	6.989568812	8.890399984	6.891444369	6.345215278	10.29339513	5.317248197	5.96495329	8.742605151	4.097576313	7.23174099	8.036269257	7.562047306	7.721652658	7.879153707	7.573084524	7.095110328	7.424778773	6.293006802	5.031484968	6.674752852	7.236614254	7.476210333	5.4857527	7.179471325	7.444404642	9.098049557	7.812952274	7.817178385	8.965366894	8.722243441	10.4589162	8.56965397	8.063698828	7.854641271	5.527224204	6.858987203	8.885453473	4.579882256	9.226195766	6.436717596	6.247783611	6.854049258	9.367154221	9.20618254	10.81314351	6.65652875	5.725643151	7.298509779	4.264373194	7.045314491	8.021890453	9.009661123	9.29933505	6.959902994	8.175250532	8.999084583	7.121052891	6.120068326	6.371190099	6.650294157	6.615470382	7.050858041	7.17045279	7.850387129	10.25188871	6.453606425	5.862252585	6.616555274	8.873559843	6.328754585	9.598547081	8.210024293	10.49091072	9.729986344	5.404989698	6.328754585	5.627520669	5.611854225	7.012536734	9.43565871	8.876276716	9.867337465	7.995340104	4.402852862	7.261308408	6.468008577	7.086868787	10.12371906	7.71293254	5.498659766	8.921041858	9.196837	8.255517224	5.216353671	6.906340917	6.418279891	6.317717444	8.417119846	6.921014981	6.799053553	8.166838229	8.375769664	8.16641485	7.01867925	7.852910456	8.381924451	7.297564916	6.444809055	6.691994	9.309062547	8.618281223	8.591198332	8.70293903	5.777346397	5.369254555	4.787042034	9.211001465	6.182775031	6.429796835	11.22156762	11.98322243	8.393215847	4.199252462	7.594104191	6.912364914	7.046140411	3.656172635	7.039997408	7.342514142	6.474111301	9.14007764	7.389022556	4.203973597	6.699894944	7.991196144	4.431065537	7.099159035	7.349064925	6.553146464	5.988190713	7.067479433	7.377790117	7.466087628	7.290232252	6.012620392	7.977659254	7.438835138	11.54377755	6.826203641	8.265280415	6.879936534	8.971544838	6.762861319	8.897068846	4.382401001	5.879007156	5.401392972	5.286600454	8.48484444	6.956246118	8.519704549	7.069436069	8.27163532	6.083392712	3.834007825	9.075825108	6.360114308	8.601684762	8.337880315	8.768603656	7.044199251	6.906734399	8.604735747	7.798554309	6.551256545	7.35105464	3.901601947	5.390244705	4.281815947	7.858929227	7.541801196	10.52672423	4.846355455	9.200406824	8.453364596	8.30651269	4.665107269	6.043226418	8.215244783	9.584043246	7.751764807	9.129641349	4.68759482	6.684212499	4.238563812	6.03595237	9.442361921	5.69164883	5.532199233	7.134594489	6.860597084	8.14605547	5.201354484	10.9375256	7.139652391	4.238664364	4.716563952	6.698836777	8.035111816	5.337422024	10.50462057	7.11861499	7.649571383	8.789388534	11.5018036	9.56326385	7.617912599	7.640956309	5.672154343	7.057646346	10.56163023	6.192859862	6.140615851	5.057674832	3.817409843	5.988100529	7.655014943	7.765241375	6.430278157	4.874957834	6.583905709	4.721934459	6.371386098	7.563915801	6.294231963	5.724960965	3.792653994	6.214987195	12.65245739	6.879167131	7.321703909	4.933963973	6.243974859	7.131415732	6.920102192	8.910022466	5.586560374	6.917214659	8.290803912	6.870923053	7.611214158	6.239909995	7.319624458	8.269081255	7.804051672	6.013151562	7.465108441	6.561565724	8.786591637	7.212766505	5.84517404	9.999170374	6.372192419	7.068595613	6.334292082	7.211573475	9.427255666	6.560540979	8.266848967	7.154960781	7.168453531	4.812360823	4.870205482	6.789334002	6.595571793	7.072851503	8.036788399	8.851873954	7.243613178	8.972205126	6.607654511	7.66930791	7.921412838	4.69923421	6.993299228	4.365220811	5.658853988	6.852416847	8.1399014	7.509614114	7.981070678	7.47747876	8.211055662	4.805186593	6.449121497	6.275663853	6.09618079	6.228527643	6.712782028	4.641911394	5.164241248	6.206065889	6.617843103	10.05537436	7.843579732	5.618497258	9.178483798	7.668334775	6.967364928	10.54966181	6.877809897	9.041760305	6.078745918	7.551443203	7.280705357	7.770574831	10.46744767	8.564099965	7.344941104	8.345813235	8.056492233	7.864077444	9.392450284	6.826388628	6.277416135	5.886388943	7.377260827	6.632616354	9.41505075	9.03684711	8.012291895	8.056213108	10.28536831	9.511525543	11.14654334	10.7684013	5.751368612	7.3182304	6.49215579	6.298244208	7.148287409	6.207150272	6.748102542	5.437095478	7.785128915	10.41965178	8.409637817	7.748497033	10.89675611	5.5896782	5.288765294	7.308879023	10.62748789	8.521697771	4.835673983	7.033151504	6.879470525	7.172087634	7.542485568	9.291830835	9.036346381	7.275532168	9.100181297	5.621999099	5.786379176	7.336007105	7.962066601	7.047322998	5.400628958	7.978497332	6.981601113	6.082674536	6.194838616	7.278340852	10.09430443	8.319900031	6.268088038	6.991481786	7.916034169	6.752049931	7.869684516	4.945781836	8.848607607	5.90250654	8.046271585	4.933412916	7.173582885	7.855502596	10.78817686	7.228560204	7.702421065	6.99477019	9.094884345	6.973335925	6.848620552	7.083987918	6.316757401	6.684668885	8.231643593	6.872687432	5.881508474	8.057899109	7.584410085	8.053772289	7.479864036	4.962145485	7.653921885	7.738925612	5.945739115	8.103250338	7.327502819	6.893747013	7.142465639	4.065946571	6.900057684	7.923659929	6.437293198	8.15388237	6.366379108	6.666327263	5.426233083	6.953002257	7.475330565	5.807797902	7.508732187	7.599505734	9.010250889	5.321744215	6.842377227	5.576972591	7.378893422	6.648498568	7.499210088	6.064627175	7.210023092	8.22522593	4.976016837	7.256045733	6.698241714	7.159628596	7.298164178	6.713254122	7.558666838	5.707957206	6.807762792	9.150313452	6.940500704	7.240980054	7.773240743	7.339915173	8.255446853	10.19601917	6.18848434	7.441936519	6.256312269	5.737428693	8.116218231	7.949455324	6.90241532	9.9831432	7.004269287	5.964812288	6.853206832	7.079814794	5.443274375	7.510687606	9.86746272	7.048466331	5.832926652	7.681356776	5.355402836	6.60662521	4.764001844	8.400487049	7.906938912	5.741671148	7.969368762	11.54072111	8.626251101	8.073672877	5.796989629	7.779533125	7.25116964	6.144057071	6.381038957	6.724025426	5.056379483	4.690663271	5.418416889	5.692026469	7.248128168	6.723325204	6.367937792	7.494517056	6.340360144	4.810332518	7.228482393	5.509902515	5.237033308	4.851884551	6.698353633	4.282870932	5.7959387	8.002105784	7.165728308	8.347038076	8.199731399	4.516839972	5.083411657	6.911331244	7.774230009	10.06318075	7.42317995	5.216372067	4.851814683	5.323279176	7.090417161	5.535368026	8.770332562	4.96934294	6.629719499	7.897134504	4.744943703	8.59208623	6.082617727	6.886055549	7.113475275	5.630211387	6.419001099	8.327672063	6.072045004	4.772998848	7.918647918	7.270272811	5.000756692	5.356727983	7.251890765	6.582268053	6.911981607	5.568808088	6.323794309	6.433960276	8.043312326	5.358138972	6.069280137	8.169365762	5.488928192	8.288063025	4.871322176	9.26088716	6.191360808	7.346586315	9.464899366	6.263069759	7.905394514	5.34229901	4.862156219	7.047354766	4.950685133	6.574560456	8.407007915	9.077915933	8.097201464	8.012985951	5.010781642	8.218550363	11.00005634	6.835913242	7.221123665	6.149407072	8.829739388	8.022107938	5.441426563	6.723082942	7.376839924	7.986983629	7.071575733	6.456206503	6.001579672	7.950364505	9.176834479	7.617693816	8.931779399	3.645376575	6.995447873	7.026705638	6.348397394	7.047005736	5.375954153	6.249820748	7.20314889	7.159244963	7.173283381	5.90785644	5.329887558	5.234410112	5.908478698	6.546369885	9.105196146	4.626743169	7.722893529	9.880942153	6.484196552	5.065804119	4.702684634	4.367262535	7.066355528	8.682439403	7.967408438	5.479953414	6.791742523	8.278403604	8.982275474	5.368289952	4.33067793	7.674063373	6.073123682	7.610800682	7.524793584	5.591705252	5.084013565	8.430137942	9.796025163	7.605058444	8.748428132	8.269463408	6.165682082	6.804687722	6.292716656	8.66218646	7.134001178	4.891431104	8.224798254	7.444236629	5.231413426	6.790884478	7.038033518	6.684921988	4.800031722	6.690333574	9.655430613	5.263742929	9.792550783	6.406198569	8.926696343	4.746678845	7.491845675	7.296205785	6.992460615	7.344150711	7.246655581	5.019094268	7.165761933	8.968855558	7.730071883	8.866502348	4.125142795	7.048847184	7.111543435	7.099588768	7.47386042	5.499578565	7.772143982	5.648639668	8.532861269	9.075059954	9.673684286	7.295767002	8.618485325	7.031443022	9.102641835	5.772814033	5.641959429	8.579114801	6.725087668	5.701978825	4.181968166	6.187857883	9.690851675	6.710699158	6.306542957	6.489758559	6.353496088	5.698937747	8.186634408	5.912709591	7.257733548	7.431495153	7.16707245	7.263497976	6.843474626	7.234069727	5.593989327	6.611764595	7.242266551	6.097571634	8.501033441	6.263536953	7.054290015	6.254476627	7.170960079	7.372930878	7.215256262	8.351191444	5.667818682	7.209408453	7.782017837	7.010741787	9.070169307	7.583879072	6.47388015	4.539097295	4.179653106	7.587640241	6.394308549	6.023535295	5.970366123	9.313397	4.477784705	5.268722712	4.617824219	7.412644471	6.345289336	5.163405523	9.107252843	8.345834244	5.7902894	6.858479517	7.945884451	6.207994103	7.848739022	7.329103385	8.433552954	6.863507355	8.090774535	5.64095036	6.547317278	5.87061104	10.42624058	5.783967023	9.269882692	5.651809764	6.566787797	7.711257063	6.607741265	7.226580354	6.805873121	7.869170313	7.398449832	9.13759788	7.186075038	5.434228299	7.47592691	7.804867985	6.74904024	6.754627439	9.092969232	7.611452252	6.348345402	7.447021423	7.918117464	7.876257204	7.043549439	7.714656278	5.954469654	6.402244328	9.553518608	9.090985602	12.0380842	6.719933618	9.262076322	8.552345975	6.871357278	6.9221862	6.15410322	8.827576243	6.095084785	4.191607791	7.890899882	9.283493821	6.274250728	9.001184559	5.261241109	8.36886707	6.973492716	6.255484733	12.04038021	6.241055683	8.488406201	7.844649522	7.353370438	4.007364918	5.100136238	8.666405218	8.37791431	4.410754973	9.519923268	7.41312805	7.884402429	6.575548141	6.945309403	5.71181273	7.423020579	7.119169662	5.102527349	8.645636598	9.720367461	8.814102932	6.709655026	8.58140217	6.341418455	6.25431927	6.727717947	4.327984999	6.324552473	5.945739115	6.097162641	6.812669475	6.129188975	5.997690004	5.8770513	5.397227762	4.732047915	8.032291055	6.41076957	4.969010901	7.093636844	6.324275533	8.134409088	6.466714952	7.181552595	9.605219476	7.284572744	4.53633668	6.107896106	5.961162694	7.079312699	8.711426249	6.801330853	7.659555574	9.565110573	9.632409824	8.096536898	6.769754623	7.533619551	6.522504128	7.358801122	6.601594253	4.922643722	8.667732653	6.632516521	8.669135579	7.303788482	4.318718982	7.65046333	6.005704712	5.01471596	4.047389005	6.966402655	5.714053358	10.1216237	7.587421791	8.207277166	7.805920289	7.067146881	9.581544033	7.907914984	6.731340554	7.432810752	8.121565188	6.951608187	7.005592017	7.281201888	5.358039406	8.385061336	8.378887046	6.861459043	6.64285055	6.883169756	9.205740997	6.8427046	9.769372544	3.889912798	8.391242595	7.599989535	9.135628445	8.683209486	7.317685272	7.318894659	5.342965099	7.551766886	6.783616643	6.195598715	7.711048478	8.042122825	6.456438006	6.453564981	6.328990613	9.605832889	8.756747862	6.960767739	5.463333559	7.377498776	7.421735103	6.317543485	8.542312765	5.703425518	8.664659988	5.778491358	4.685026105	7.377215952	6.846041242	6.321978485	9.794502848	7.47013176	8.382877697	9.641959045	6.300639371	5.097771866	4.553882325	6.908326276	6.529872131	7.155353362	6.785510357	6.072298157	6.772901595	6.594580474	8.619265083	6.38098413	6.924190332	7.265828368	6.498516983	7.569537427	6.779141329	6.653010123	6.997721823	4.141790093	5.892343038	4.187233586	5.057555254	7.242447328	5.439320698	5.299917058	4.685597122	7.211277272	5.879901264	5.80999545	5.887165058	6.99929686	6.639367128	6.405590959	5.582833704	7.117504803	5.438538583	7.81831412	4.411600045	7.889630338	8.424239174	5.227765818	5.98898627	6.322783109	6.351542933	4.591899577	6.952984736	5.92442155	7.336146931	7.018677828	6.191608767	7.203593338	6.030123634	4.638964959	7.052969575	7.176337367	6.565316398	7.946346457	6.385462863	7.040509858	8.195090007	8.073400048	8.389283045	4.664276222	6.7995254	9.023258714	6.824062914	9.075611701	5.665783301	7.104581795	7.616883215	6.247399202	6.850445979	6.201727601	6.249665771	6.083533742	6.063280465	7.419432666	8.378964144	10.31255868	7.621903137	8.911281365	9.899976413	5.689851209	7.15919285	7.472737138	9.455948203	9.510844983	8.306495861	6.36101076	7.078333802	6.668100182	7.357148818	8.700218276	4.569359474	6.101857794	4.463516522	7.721239518	6.447998924	6.316604109	5.954147265	6.187400078	7.306142021	6.483355063	5.353049321	5.853127718	7.22319465	7.682960154	5.759860189	6.769063798	4.323360539	7.98401645	5.851440707	6.874890534	7.795219714	10.0171295	6.903490107	5.462810547	8.746087047	6.997701648	4.156215341	8.026730624	7.633029021	6.935769342	9.714664	7.303576286	8.226084792	5.759182658	7.853273797	7.038655771	7.653720701	6.817476323	5.664887742	7.109355871	7.23755089	6.220438428	8.753296665	7.542128454	6.508017944	6.822986262	10.67027023	8.59392501	9.396599209	11.773383	7.88781289	8.490842914	4.903052355	7.316430108	6.946986084	6.448844827	6.539740802	6.862756567	9.40722542	9.496855193	6.705722758	7.65853191	9.02281761	7.415194477	5.60681086	8.841850537	9.284404309	10.26548737	7.323481449	6.835219933	7.638555755	8.36702923	9.270147396	8.302146554	9.331482011	7.973324447	7.830473513	7.985294143	10.131635	7.845883082	9.696445742	9.436850968	6.324402748	6.781461714	8.464722001	7.727394475	8.325254992	7.088160096	8.415079783	7.07704922	5.98755581	7.819045268	7.660740072	4.597307027	7.224478005	7.225518578	8.187228156	6.473598243	6.299676958	5.93045055	7.030814021	9.340533854	5.931651204	8.164331471	7.316593314	6.020701689	7.998988232	6.338941305	8.254226207	6.044856998	6.444227829	7.028076888	11.55590764	10.33222512	9.495590299	11.02150254	7.617389234	10.67409906	8.161659491	6.290060017	7.159628596	6.391757227	6.865866782	6.695395066	9.254117099	9.927329452	5.968605488	7.733382064	6.987598695	11.38115879	7.467312868	8.054336745	6.857628191	7.753161601	7.363925885	8.16175164	6.524399281	5.612221747	8.8404869	8.067184418	6.291035278	7.043695465	7.149657903	6.409018766	6.003995016	12.93141403	6.027984019	7.846041239	8.936062955	8.595791906	6.784711044	6.969370459	5.511420157	9.027944098	9.349255829	7.050004632	7.217677211	7.994028973	7.82237636	6.827890902	8.938336497	6.936810109	8.415400671	5.346155736	6.89800767	8.034743707	8.952028241	8.379588248	9.331452038	7.184149364	6.701563584	7.797921236	7.214638624	8.260389923	10.73094063	8.800210795	7.092628052	7.845035784	8.88214221	7.19554444	9.841612855	7.457574557	9.730717533	6.476412371	7.089938705	12.56022421	7.717644054	7.590034985	7.444744319	7.048711689	10.18338188	8.654214973	7.226852256	6.456296235	11.80329377	6.807057703	8.842106681	8.751701884	7.000419205	7.218888887	8.489402083	6.367345763	8.96961513	9.098389977	6.081216551	9.055113883	10.2931092	6.922236319	7.30025594	6.332461869	6.640195543	7.045686618	9.935790906	5.762066384	7.278948243	3.760101621	9.538140297	9.872366043	4.940994018	7.510230117	7.419540594	11.11158741	6.996837529	9.177166306	8.20394196	8.806874999	10.14119969	7.071458854	8.18981488	8.502419595	5.497250704	7.105215509	7.394512444	6.84108982	7.91682963	7.882972504	7.804501101	7.547767357	10.74325059	8.593689776	9.37462821	8.172966745	8.047907664	7.706051759	7.807380204	8.218197358	7.674463647	9.38215036	9.293013861	9.252480048	8.377942303	10.19828965	9.880805672	7.570186544	10.82900603	5.824042472	8.527884189	4.773800499	6.24651129	6.811252695	6.40253139	12.13039583	6.956596322	5.324272772	6.10341732	5.765090764	8.109927164	8.175367637	5.285720519	8.803697806	6.376252012	8.057992653	6.429204913	5.310195147	5.380468083	4.290374336	7.580786528	8.189137151	5.813297626	8.502933831	6.668421035	11.17757716	7.176587693	8.82688466	8.281498345	7.622798499	7.729884048	7.236812997	7.368738004	8.417202267	8.507018896	8.028951012	7.632846811	7.457509561	7.515891593	11.57169016	9.373606123	10.98579623	8.087211388	5.939907244	6.516809965	9.516731193	8.288828224	9.870892609	7.859755416	8.805894198	9.257828505	6.557215631	6.554501985	5.950539723	6.146727956	6.188039253	6.55671921	9.275468412	10.26019422	6.356505981	6.718979101	9.270477638	6.949295802	6.074288285	5.473664448	8.147423819	6.696246639	9.302821165	4.444488336	7.304868044	5.883752019	7.070627783	5.205641879	7.024973601	6.110831263	6.80454685	6.050697401	7.90138518	7.859086721	6.702148482	8.622165533	9.719540769	10.35148253	9.626436619	6.573491249	3.935547379	8.911864643	7.931896856	9.450075744	7.977854383	6.613612555	7.861153508	6.102593133	10.98467343	12.77863963	10.63542439	4.990672528	10.56343422	7.911267659	11.6276179	8.130038741	7.472184626	9.692952554	9.588512529	7.570671747	9.694453368	6.125645872	6.138634324	9.175678739	4.457044898	7.18773639	6.425122794	5.330237931	5.967929189	7.183056156	4.726440941	6.416517168	7.107067719	8.463492028	7.673554714	6.27593822	6.837518136	5.299973336	5.490145018	6.028430705	7.303025014	6.474637279	7.168449939	8.221239968	7.228862782	7.964029694	7.349696175	8.014121314	8.095907353	8.912860709	7.671999131	8.021378362	7.468143895	7.924025013	7.221637224	7.549888299	6.030958696	6.75196809	8.55757233	7.843305973	8.185365388	7.923342888	7.791835237	6.949080855	6.917101694	8.238569805	7.963290011	9.632890159	6.589666119	6.328406124	7.484860202	5.778103913	7.892726577	5.972729858	6.15502235	7.342428833	7.842791982	9.995721462	5.227560413	7.7860142	7.146725775	6.389925478	8.435589287	7.087896786	6.834545309	9.742348044	8.434053711	5.300214941	7.03215719	7.692278837	7.338073546	7.14755944	7.509496102	8.123039125	6.439768065	5.24571286	7.985088329	6.145476338	6.337869636	6.141347222	6.317364247	6.778843533	7.093050915	7.883856806	8.910163648	10.9490501	6.529892892	6.213091817	7.340038929	9.359710039	6.633482964	11.03568191	8.471315134	7.260718031	5.001805142	7.853636652	10.10311605	9.195280452	6.339837846	8.452307276	6.92442868	6.502437465	7.181453952	8.022164204	8.132204747	7.048910632	5.044700138	5.538112288	4.385350441	7.406227882	9.853374297	6.818613089	8.638566683	5.973556791	5.969604487	6.558804834	5.550933757	9.664932768	10.01955219	6.16998327	7.63014867	7.99881194	7.864140784	7.885208835	7.047322998	6.762099197	7.44591231	7.720686543	8.44846856	6.707323616	9.343125256	10.8082656	12.81654679	7.355395653	9.04866186	6.720701917	7.636848826	9.704797734	9.174593264	8.314521938	6.926596711	8.046202256	9.149800357	6.534519529	6.985128634	7.842284937	8.685224009	6.987692324	6.245116106	8.366540862	7.922996694	7.879038271	8.844443771	9.063559441	6.50756529	5.90883616	8.243020971	6.622537475	5.933898585	4.76254373	6.649133773	8.961129781	8.16424289	7.224455132	8.650935852	8.983425501	6.96893969	5.729499058	5.338539249	6.769434802	5.147809899	9.488015293	9.324769434	10.24760823	9.759315994	10.73259393	9.776120465	10.75893654	8.021453861	8.513095667	8.453678663	9.556800725	6.328860737	7.757209962	9.075832469	10.3590908	9.119709211	8.652094208	8.263980198	8.881276162	6.247513513	7.932414585	7.02918647	5.502920989	6.147296796	6.373796185	5.069732585	7.047322998	7.089548881	6.612883659	6.730801081	8.714345368	6.544508963	6.45857251	6.66630342	5.369903098	4.844697259	7.569451672	8.471531569	5.651069386	4.604613078	7.06757996	6.559915805	7.564250398	6.885303824	6.94829102	7.189013599	7.873116189	6.332555808	8.011682422	7.421186322	5.872873046	7.194144722	6.786302627	7.92286317	6.016147748	7.107877398	7.012287497	4.53068814	9.71049462	5.797929938	8.806232256	10.24982649	9.650905569	8.621245231	9.259114077	8.768476424	8.408233982	7.080603437	9.653091178	7.255258969	6.507260052	5.392006132	8.32001143	7.24239342	8.510042501	7.112635101	5.478837883	6.875694344	8.103676129	7.038056797	6.412656092	8.088196783	8.45220791	9.000137828	7.355351267	10.46192459	9.866279887	7.213932906	8.038666621	8.79519292	6.948967141	7.311253468	7.569837054	8.557506765	7.486940466	8.613348816	8.273523843	9.949675417	10.23274947	8.150908603	6.054712413	7.100637682	6.415704481	11.14354117	11.57180156	7.546673646	6.910953752	9.373144099	6.187014145	10.21296459	4.996955382	3.601697424	6.12970149	7.505458815	7.843366965	6.505084808	7.766450294	9.510771105	6.015656105	6.323191973	7.146581743	8.622218587	7.301607142	8.102853536	6.139038979	4.726461923	5.459556647	9.055627341	7.522153514	7.699196881	6.857497131	7.625460164	6.177519248	7.705956881	6.880822992	5.504590183	6.144490547	11.41160612	9.190761614	8.059251273	6.776923598	11.63736351	5.087070593	7.416051385	6.905785976	6.8308993	7.631729172	6.84498375	5.436579438	4.849900687	7.970997144	7.201281248	7.793801326	7.47747876	7.454902221	5.293483183	7.596704084	6.243885326	6.99250679	4.876873055	6.943608648	6.566350894	7.020133318	4.941497386	7.295320681	6.304457184	5.609503932	6.427518304	6.854614302	4.091224661	5.814740125	12.55728083	7.682736804	7.104308687	9.026372525	7.979328146	7.490594686	8.326826191	6.980829004	5.392614659	8.509495593	7.073002551	6.86026851	8.356804351	9.71713415	7.75590853	6.029937286	7.914621809	7.063170325	9.647611129	7.54484362	7.227814928	6.986444993	6.142399172	8.880335971	8.154613039	8.171583242	6.544822498	8.638272631	7.189519726	9.592057359	8.858081931	8.500723091	6.208340667	5.314839127	10.46179415	6.117282835	10.14460989	5.846535792	6.210314152	7.610227927	9.547384136	8.173390686	6.999377328	6.404073577	7.907608184	7.153884219	7.27083345	10.38325719	7.878984571	6.145289075	6.041963971	5.57380597	5.948186372	5.489436134	5.039693992	6.640646056	5.872120264	8.237009424	9.238044692	8.761327553	10.04037626	8.978862354	8.133499144	7.001180703	9.094804671	10.24265624	9.574868231	5.855612942	6.316007943	7.896510686	9.697136003	7.272691536	7.973333638	7.851893573	8.847027191	8.979138185	8.570894288	6.454608663	4.906879296	5.769495452	10.64151521	6.650476496	8.150201771	9.174469664	5.828048613	7.030564187	4.568525934	6.429987907	5.874960332	5.847132914	9.657807935	6.473862696	5.75882948	7.627687125	8.066549718	5.310647823	6.040786915	8.259969614	9.745555139	9.694177677	7.084093466	6.917280758	8.88166751	8.807387545	9.930389562	8.35124932	10.2989287	7.758823094	6.370646337	6.579466153	9.205753663	6.882011834	8.079077856	8.601938765	8.621661632	9.104372786	4.49368519	8.726273568	7.674102264	7.63084057	5.436841787	7.582830622	7.254844103	7.301914019	7.176268032	8.489302988	6.434660804	7.88338781	5.849361594	5.361122726	5.237594004	6.707149788	4.688070898	5.689399932	4.672338668	4.211949395	7.815074176	6.30793509	4.049166458	5.172704008	5.533611602	7.031059191	6.990021453	7.52109189	6.967278417	8.867593708	9.401792525	8.483968833	9.210153006	8.527608617	9.525464475	8.023068077	6.397765235	6.395123647	6.847633109	6.954029109	7.57729885	8.669178297	8.71550076	6.890541048	8.551835744	8.181451786	8.429884883	7.812727588	7.450403915	7.737128698	8.101984406	7.473486925	7.479516134	9.729608783	7.968920203	6.942174853	8.92499637	4.866568448	5.520440028	10.60951959	11.40871172	5.893311207	5.876675917	6.544993774	6.387281598	4.437206292	5.186406835	7.290022757	7.011221358	5.298227091	5.999723111	11.58924831	11.01825778	10.46371714	5.587244539	8.513534001	5.77644746	5.987683031	5.780667693	9.484536429	10.24152464	7.238171663	7.594604024	9.336480796	12.15559135	4.786420813	4.956080043	7.731261523	6.514501418	7.602333598	5.716902706	7.68440721	8.401373013	8.353092624	5.637828305	5.712817872	7.345678119	7.641937251	8.531631203	6.64457699	6.581271723	9.306274885	8.517260213	8.296987908	9.35524437	8.323827872	8.532183376	9.632391863	8.620063862	10.09452956	9.342581697	7.627612505	8.836456097	8.701373803	7.532572414	10.16729679	7.873592334	8.290807931	9.325118737	5.541491013	6.438773538	9.553600257	9.425336924	9.747068811	7.017733711	10.8464168	9.528775597	9.149143361	7.844334157	7.562935634	11.17865841	7.826653636	7.909028111	7.320552942	7.354496099	9.158204659	8.744660599	8.79476073	6.977531031	8.004271852	8.889735991	6.240663501	9.069198955	9.21325973	10.54358688	8.708233054	6.079040571	6.585921931	7.169523799	8.20515004	8.603100389	14.01140447	9.466243358	6.784147422	7.771058497	9.450477379	7.750955169	10.53580352	5.56006128	6.991749092	7.82435595	14.02960037	9.011440824	9.385935076	8.458869108	9.94941399	10.64634674	9.437145313	6.159889796	11.31513274	7.279303291	12.66444731	7.561903065	12.13330268	11.04782938	9.467675856	4.572492677	11.16262455	12.10448028	3.968650851	5.822601563	4.819966372	6.983009166	8.544889006	8.361774326	6.175616888	4.336133573	6.08604075	6.28783636	4.936654135	7.514772015	7.674310209	6.379090133	6.762687081	5.223913643	5.693966851	6.996900679	7.931099356	5.65647244	6.18965833	6.826910755	6.92056486	6.988341076	6.001112003	10.45413562	9.334068601	10.33925443	4.750652377	8.126239862	7.134585517	8.496736487	6.015766289	7.380367876	6.388896686	8.340998977	7.184564371	7.890764645	5.532552537	5.903395999	6.813690903	8.698878481	9.253794668	7.452217615	9.419937541	8.465337885	7.097030271	8.017617034	6.318612196	8.961066867	8.240671115	7.693711036	4.006641219	7.690927021	7.259058445	6.620878081	5.31488716	5.408540739	5.107251503	6.428045237	7.420737878	8.116435189	6.872354829	8.310644986	5.58327487	5.610152932	8.702250668	9.327738676	7.967118989	5.072938954	8.152808027	8.953875052	8.328030813	7.967215493	6.271983188	8.739807222	7.327708722	7.612002777	9.334003698	7.307601137	8.119796139	10.77652997	4.928480956	7.513984761	10.37947127	6.825709691	6.253080843	6.754898746	6.478373026	5.997663334	8.888119214	9.397048134	7.835020129	6.84119414	7.970472903	7.938537155	5.143133723	4.277679219	4.786262219	6.057424448	8.377149586	9.816272876	8.194754388	6.527436707	6.23211967	9.353728304	8.080838279	8.275280889	5.809727801	9.108308403	7.152147857	7.545822997	7.913528664	6.641271867	6.416738113	6.093253174	6.324879861	5.7656207	8.977261711	8.248821841	8.586800246	7.653462165	6.941990898	9.251589961	7.958847104	6.151772926	7.47747876	4.582829711	5.550771917	5.902377557	6.434021178	6.546360522	6.098600044	6.269359561	9.026837103	6.198984456	6.386460806	6.533246129	6.414604133	6.883146754	6.661901248	6.236691256	10.2141539	8.680273076	8.925942534	6.944190277	11.49671711	6.388794632	7.124217931	10.87245025	9.728328088	7.581367916	8.993030724	6.51101917	6.401966555	8.645448386	7.08311447	7.489917788	7.575609468	8.057353387	6.906989023	6.565907203	10.06806774	5.113723009	6.728477933	8.353540795	4.499368023	5.646349228	4.856355605	5.470691465	6.079188875	7.922974647	5.297671715	7.925066618	7.9383287	7.523364042	9.332979625	7.189204199	8.045316657	9.279887509	8.815470103	11.62821026	5.985321076	7.063958581	6.449794862	6.690276441	7.382148977	8.785368783	7.804295297	5.410639168	10.34815824	8.368737701	5.62891733	6.502004371	6.37771343	5.098816189	7.131865515	9.32474076	8.543529331	6.072249086	6.351196432	8.301869551	7.564817549	6.374758988	5.565279737	7.744730606	9.537630244	8.419472761	8.069907142	8.20369414	8.072722203	3.73391084	6.453581404	5.641196224	5.042349624	6.344693724	6.494345056	7.331599321	5.416599553	5.882665265	7.442963971	5.42080423	6.718358912	4.40305555	7.089993247	5.206841109	6.025454362	6.459878483	4.702642451	5.346411282	6.345000664	7.3648989	6.907181798	5.004834447	7.898810234	5.22807049	4.308840749	6.348883775	5.442535338	5.590532368	6.431669374	7.513373278	4.894146819	5.718124307	8.050741255	5.354871244	6.610195203	9.858570357	5.549253198	7.723415555	10.01862129	8.302455558	7.142523766	7.288039206	3.74388114	8.587528314	7.444443281	4.765292135	7.963243401	5.87098059	8.821299604	9.022263643	3.781163681	4.996969069	4.081690477	4.653113674	6.973846583	4.512241395	7.593371759	6.838353537	7.240252362	10.02760507	4.749439635	4.932458313	7.863284659	7.158967325	5.572977843	5.049260083	6.216004514	4.438478363	4.93991087	6.34525409	5.064636949	5.529786539	6.261008736	5.789467404	4.740258098	4.650478614	5.582286126	7.600568269	6.678671819	5.581480256	5.65217825	5.778620778	5.747439734	5.670744557	6.312848523	4.749774852	3.830005492	5.88160405	6.670172167	5.469218913	5.444222536	3.911828091	9.986910605	7.636675559	6.322517036	6.168325813	8.252169139	5.229674495	5.411369271	3.673877601	5.391997427	6.300114014	6.37362119	8.34012451	5.598665631	6.232336242	6.483561902	5.49297862	5.912612859	6.436226585	6.598441951	5.46798074	6.353020218	4.427207313	6.167620852	8.469777893	4.419235294	5.929667095	7.692132021	6.743632495	10.42615065	7.553853049	9.277775812	10.22832495	7.71054557	7.678027128	7.100910058	10.28027376	7.315505421	11.01035806	7.64680326	6.730365034	9.553059843	5.567577938	5.764686721	8.998994964	6.501909864	9.138711276	8.287934306	9.328063357	5.27617189	7.163725031	8.705786131	7.875823735	9.804997275	8.018818467	7.435265802	6.689925295	11.29669246	10.78539715	9.425014984	9.379944239	8.034562357	8.110034115	7.409041001	10.45903195	10.8438527	10.14195044	7.666518536	8.875875427	11.46843791	8.653239476	7.721632588	7.773781456	6.825022264	5.715772514	8.517210319	6.812976254	7.19506719	5.1835461	5.930920454	6.919704802	8.742929061	8.175529658	7.755235472	7.650148457	8.916341298	8.45173644	7.564277545	7.523858003	7.192849062	11.28280675	7.719473698	8.422854781	5.769966986	5.81235041	10.7304247	8.706049798	7.358020932	8.271406484	8.038775126	6.325699737	7.882691489	8.150103228	5.911200625	9.993346401	10.28455137	11.32929079	8.950590512	8.952403837	10.11790381	9.570684961	10.45494344	8.026896465	6.525145034	8.930796527	4.744689339	5.683896135	8.208421622	10.90707409	8.084335008	6.445012343	7.641514174	9.692261401	6.911995581	7.507461922	9.267587924	5.533659612	6.337508629	9.652255846	7.769376921	5.555807224	6.79770759	7.200824869	6.123421447	6.869510479	7.085060019	7.715418805	9.469441913	9.410521959	7.974426246	4.888736968	5.78391733	5.742097857	5.408027049	6.48817713	8.717321447	9.6355574	8.748675872	8.142278432	8.538837013	8.396955732	7.776592466	8.124678206	7.682610218	7.094619469	10.39144978	6.569140696	6.138850641	9.598216414	6.835542204	8.440449383	11.42071185	10.10328383	10.98513553	8.255492284	8.55811595	7.572126436	5.785195205	5.047153742	7.290179184	5.463573488	5.252753963	5.567151833	6.48993461	5.960538148	5.17005257	6.316523175	7.69774429	6.189240623	5.500560203	8.197558874	4.575412767	7.52278201	7.136753733	8.849586391	7.832010446	4.577715892	5.731305814	7.131755441	7.120235672	6.865651551	8.241677066	7.957075972	5.854490187	5.671441491	5.387724024	6.515385235	7.172689009	6.049206587	5.078872834	9.197925628	7.138671892	9.81759361	6.261256976	7.342461287	6.541209943	7.258435994	7.202035275	8.54546362	8.386958727	7.773353136	7.640504992	6.154728164	6.107491142	8.448733395	7.657828289	6.820223743	7.644529664	4.035884817	5.810565744	5.790397066	6.954984824	5.52813934	4.675813425	4.988287652	4.517299634	3.912310772	5.64694725	6.14810753	9.904369808	5.64895027	5.727340301	6.705989989	7.226196334	11.12364239	7.863028051	8.163182913	7.164282852	7.271655122	8.31255154	6.083235648	7.338625399	5.755801376	5.553272511	7.777985158	7.725999257	7.783274763	6.517847689	5.187248124	7.127408975	7.907793556	7.299928649	3.983609661	6.624111798	7.530850724	6.885517425	5.902012596	11.20178523	9.295674301	7.506627907	7.425378145	7.747467028	7.577588027	9.77059154	6.270262294	6.63148956	5.548896355	4.331640966	10.12540124	9.070332327	7.282890598	6.850528956	4.359203947	6.932910268	7.592158712	10.99538246	7.93457279	5.152737794	9.258739154	10.73887595	9.993917571	4.516839972	8.936101448	6.800561662	6.320071033	7.588401132	12.26198986	6.795753111	6.466315206	8.049165612	6.904334511	7.402627882	8.666356106	7.314326805	8.460193684	8.809335637	9.919795332	5.776311248	5.211828225	7.82454947	7.521644706	7.698028094	6.728292383	7.843819491	4.500614807	4.575246506	6.535114597	7.194969756	8.289065159	7.554591366	6.999392744	7.608964205	7.252870883	5.24322459	6.721584778	5.038976566	7.207307173	7.997745094	6.057814482	8.501375328	5.548730447	6.655823669	4.263677894	7.949557819	8.208838151	7.44989786	8.635267706	8.842863718	8.47471169	7.096548611	9.052433023	6.536323506	5.595414234	6.854328173	5.997774573	9.716491147	9.533454245	3.987649238	7.410082549	9.897997623	7.73075919	8.216376481	9.119212046	11.24101403	6.989454853	8.196128339	8.138975526	7.489355317	7.981703455	5.214665113	9.153798991	7.835564727	7.962736452	10.03651785	10.3647938	7.879686338	9.564333623	5.94099976	6.263682243	9.77911019	5.213128172	7.970161009	8.698369227	10.19485035	6.425901947	7.124376658	6.064189461	11.45185122	5.537527466	8.228533839	9.734341683	11.18496263	8.012896777	8.023410383	4.374300746	7.424409861	8.31365201	10.5056312	7.186946673	7.581142498	8.063277232	11.44999502	9.285035578	10.03113155	6.58019264	7.316946261	10.47660281	7.639925219	7.167546358	10.64079938	9.030772672	6.493836994	4.695808755	9.443139171	7.219271081	7.82461822	9.057072434	7.822057397	8.961667748	7.236005088	7.423104458	6.951776213	3.910169178	7.654161231	7.702693795	8.791312749	8.446190554	8.099376619	7.727769311	9.974833266	7.225854275	6.902031802	6.217471202	10.69626222	9.16659052	8.846135999	9.388776932	7.87050096	8.581449373	6.820814439	7.248946216	7.660186662	7.579518337	6.024133365	3.774714746	8.194619829	5.70138709	5.501001001	5.422533656	6.144821079	6.793311237	6.158745228	4.939518975	5.628970799	4.972204949	4.14249952	8.573813583	7.075967499	12.14337802	8.003303856	6.969322318	8.683140735	7.116620035	7.055372822	8.169939472	7.739153132	7.335547375	9.368476886	9.155639163	8.109178742	6.475759817	10.12058829	6.735900222	8.369454691	7.581247544	4.151178972	7.023631563	4.360535976	7.302083	6.592711295	7.230038163	10.13821543	9.714034939	9.571645673	7.585471586	5.957862816	8.813089297	7.617489706	7.168398851	8.653472741	8.456591066	6.645567353	7.86191417	6.81195164	5.700346785	8.581852013	8.525418065	6.644002141	8.230801044	6.79149494	8.26023506	8.863779973	6.809919146	6.398230409	6.304365244	6.795770816	8.034455233	5.463067073	9.51275755	5.790358688	5.844338279	6.931676281	5.772663135	8.537576245	8.450506332	8.598820463	7.839489583	10.77513189	8.760935952	8.204829195	6.615912925	8.858590889	7.058556876	5.173269684	6.824812822	9.030726916	8.645763015	8.337539428	6.485321989	8.201546276	6.233189998	9.877710301	8.057594419	7.439774827	8.691535386	7.088160096	8.615160283	7.373026681	8.860298084	11.13644242	9.361332199	8.704083223	7.389428418	9.599112122	9.02403803	6.945916293	6.557307387	8.54681983	7.826717119	8.992127827	8.847997406	6.332936843	6.999417182	7.864788462	8.522851586	10.611332	7.858933361	8.335766571	5.52198966	6.564955224	6.17801656	7.566677304	6.742994364	8.434120395	7.778107874	8.234677372	4.4008159	7.226346184	6.742365306	7.551579903	7.18802487	6.534267194	7.202504302	8.040731921	6.716750921	4.067201423	5.91783185	4.063412731	7.694787668	5.869271263	7.760311237	8.767120483	6.629160364	6.62312725	6.277416135	7.191067836	7.31257593	7.727706962	6.767279248	6.01735983	7.469499896	4.831872251	9.510494704	5.104592318	7.367708813	5.418269042	4.336372279	7.434410583	6.769884007	5.156625533	4.724712412	7.888307643	6.111069829	5.501064486	6.746911779	6.235969238	6.311416576	9.314359003	6.483750269	9.492348853	7.7362536	8.426575565	6.241723437	4.864567341	5.008950249	5.463333559	7.646098906	4.945655963	5.532782609	8.955485163	7.000422061	6.508345146	6.715294895	6.767939	5.941667423	6.917999178	7.055411062	5.601263721	5.841010253	7.372297646	7.2126468	8.181832964	9.204962221	6.515889505	7.446276106	6.935523745	6.880844784	7.438328047	8.182474748	6.597290802	6.547217244	5.989031933	6.13593451	5.573468037	5.836525409	5.947466196	7.256317471	8.825199774	5.013566233	5.648946342	5.85287579	4.766745512	5.82969551	5.007511577	7.010242089	5.583829241	7.123961013	5.733086258	6.550444329	6.8421467	6.025556486	4.644574142	8.845924723	7.997709688	8.327934433	6.673389945	7.552702479	6.951384524	6.650567963	8.313306191	6.715414259	6.14167797	6.131798493	5.144229936	5.123436983	4.54586804	6.126090342	6.155103808	6.488136155	6.72223467	5.974873844	5.511639282	6.716609532	6.503276467	6.546032316	5.98145416	6.154793988	11.03054715	9.72971847	10.74836738	7.616527213	9.767358989	11.03205181	8.025065457	7.286757129	8.052665295	8.65018413	7.336042748	6.74586636	9.455191149	4.228201475	6.004367436	5.031359702	8.490357115	9.460615533	8.324480609	9.164264506	6.19468248	6.689605892	8.08176428	9.248884169	7.646323659	6.874607505	5.925275649	9.29240863	7.926908373	6.251498815	7.245098138	7.036601906	5.984226265	6.167798149	5.318743611	8.545760024	6.114116434	7.295294066	7.023595379	9.030249682	7.139093419	7.164007216	5.775250946	8.40486743	8.230887538	8.204246479	8.170200709	6.278313279	7.321290354	7.139550338	6.577171637	8.641197837	6.724226266	7.610615713	8.720152981	5.183990945	8.193057956	4.337351588	6.169039997	7.124488053	7.444994976	7.684791411	6.155646996	5.926411994	6.486260099	7.253782366	5.451492318	6.177924101	9.597176739	9.88498762	7.69239577	7.804281386	6.405314351	9.68652082	8.644138842	5.820701928	9.750433676	10.66344761	6.996536474	7.462372773	6.277653841	6.425001834	7.230091068	6.707300512	6.0555631	6.195382835	4.906801868	6.203265221	7.670055154	7.345031809	7.299798059	6.568693072	6.813165378	7.87983996	8.580727815	8.411389271	6.939903628	8.572080457	7.676240339	5.035307143	8.478042121	9.559643634	8.989810899	6.352112055	6.428045915	7.335415311	9.495162247	8.342321822	6.287622168	9.625102899	6.301981083	6.913345064	7.110480168	9.163032438	7.173845688	9.104661406	8.594094263	6.173091133	8.516934635	5.353582474	4.49598492	8.328161512	11.53933299	8.689661628	10.06305837	4.424803999	6.902195654	5.230518735	9.903537186	7.342185002	6.401693169	8.266609666	9.139726237	8.726511414	6.151772926	5.045774823	5.44044354	7.620148189	6.354669984	5.791754473	4.621523829	4.894146819	5.082787818	5.638729524	8.038751747	8.172931403	10.72701032	6.394236898	5.443412866	10.1662083	7.673954141	6.464891198	5.732651422	8.081043648	6.440804611	6.973505657	5.587668071	4.214340175	5.699606132	4.844370605	6.914456579	7.930097009	5.651613241	7.412427472	4.787952323	5.770858076	6.933247408	7.815846003	8.781913811	8.7039339	9.41166007	5.95703471	7.456556028	5.821648216	7.179963923	5.227343831	5.705691648	7.277024325	10.40738963	8.491053758	7.048713594	9.126718415	6.044537216	4.70335137	9.222029187	8.310984979	5.631673702	6.527238083	6.603838689	7.430356303	7.025148436	7.826392278	6.610779837	5.772095449	7.518388674	6.0219306	4.726918131	7.326030275	4.438976061	11.41979468	5.890789783	5.706495729	8.226822897	12.12239347	7.089860847	6.804799882	10.36719163	7.817697877	6.60274063	8.725989165	7.452428142	4.254086759	8.221051231	6.026987301	6.889013379	8.787868595	6.03238918	8.258916721	7.131464725	9.369249716	7.042096933	11.40166621	10.44476961	7.513410119	6.73095419	9.952871947	6.626588833	7.377790117	9.521237343	7.91393193	6.311642104	7.166136858	8.576272939	7.583121946	9.482184508	10.27257677	6.722245911	8.325838233	7.247938081	8.360758578	8.100062857	4.606553682	7.826202928	5.722747084	9.074964518	9.739419879	7.792961407	5.474365797	8.163376142	8.321371577	7.742287767	9.296770066	4.071602729	10.24654748	6.827973967	6.206655	10.09051853	7.384267337	6.071160792	9.103196803	7.624089099	8.537188844	8.199739517	4.301416832	5.419387444	6.349363652	6.827124877	5.704940334	8.209319497	8.900306237	9.075387865	5.710920516	5.910240524	12.16556019	6.953462617	8.150840044	9.012264362	4.693161175	11.70535144	9.769765065	7.230297122	6.910371346	8.889805608	7.153013917	8.189545067	8.628778084	5.229322532	6.548793022	5.760076096	6.894111504	6.665520764	4.067765327	8.372445344	7.621517387	8.770458583	8.979333299	8.323053026	8.076678461	7.49535758	8.382363849	7.734631316	9.13140896	5.370602098	9.992261856	7.668248376	9.793204324	6.031776901	5.470773209	5.67486381	7.667109571	7.490846637	7.712893684	9.717292359	8.415020404	10.81055249	8.630430358	8.145711494	7.166148798	7.893333373	10.10735015	9.293286765	8.698662588	6.546653395	11.0574121	9.188578525	8.583155463	8.411834092	7.157089478	7.304760699	7.630221083	8.724320279	8.353049171	5.975833684	7.145237512	7.569158295	6.693036212	7.477803772	7.761424626	5.165852184	4.510889472	8.879429437	8.621548019	9.07217085	11.12856261	7.554873072	8.227570514	6.928295827	6.184151517	6.956050021	6.978097504	5.712669154	6.865383768	8.044138197	7.25439487	12.12833426	8.088642635	7.551202122	9.154605858	7.733999937	12.90422619	8.42782396	7.159533926	6.264528043	6.180392208	6.032597909	5.132261298	8.173320758	6.134237395	8.435175584	6.785226969	4.77393687	5.483679959	6.493456333	6.598767037	7.587268833	8.554090724	4.376230733	7.397297897	5.132116663	8.795320435	9.511814719	10.32583821	6.273865381	9.179854189	8.4241912	6.872377068	8.363109383	10.13674977	7.571810458	10.88292687	6.846588872	7.040227943	8.558210821	8.495072858	4.955550719	4.224603661	7.915467698	7.398976016	7.101043786	5.742098501	5.598229553	8.939130971	7.229350958	5.609414089	7.746875268	6.28957371	9.501789467	8.046046512	7.769022714	6.33312866	7.71354829	7.743475423	8.886477457	8.410074161	6.964323139	7.062363622	9.363061481	7.520278192	7.666083758	7.085588452	8.21060992	10.11811984	9.064170142	8.617990887	4.933399516	4.810264198	9.86749871	8.318704436	9.838703851	5.995068465	7.991999145	7.997121744	11.0424547	9.638836558	8.666874879	7.910598758	6.631960108	9.928620124	9.053989002	8.779755089	9.359043645	7.579891074	8.808840099	9.600479714	9.868284113	9.733878271	9.905974126	9.270275285	4.959831543	11.47431212	9.997809025	7.371755406	10.61747551	9.994012642	11.22973704	9.67976806	7.2219481	10.4462892	12.11217503	8.302334328	4.022540237	10.9488058	10.08394755	8.260103975	8.940573449	7.124017849	10.6711276	7.911896357	6.604132472	9.778163372	9.002057142	6.82744838	11.50776945	9.737760228	8.500073162	5.627400904	8.25762109	11.70412935	5.653563781	7.698879577	5.862225665	7.859848766	5.262624535	6.011286652	5.628827165	10.28570916	8.044797863	9.678550853	9.290412489	7.123952831	7.302168344	8.001952171	6.194438304	8.157846589	8.367116422	8.020637147	6.858439077	6.112087079	7.548087014	7.717381848	8.346052018	8.148222258	8.656299896	7.003158912	7.515339082	6.992656748	7.817644842	9.087802376	5.631623796	4.341805438	5.346953334	4.670359409	7.847528239	7.489920978	8.00274569	7.001574363	7.813784368	8.584401238	8.742939538	7.968126127	6.500289223	7.659918554	6.225441275	7.375294756	8.750147853	9.796581085	8.297439318	8.247535082	10.82709547	9.744257703	7.936806923	8.854540049	8.886009037	7.324485117	8.573930728	7.675446304	7.016643529	10.56562148	7.252489254	7.669671188	7.342979488	7.037013764	6.029571523	7.663315671	7.92891423	8.446393875	4.339637626	6.726331661	8.067968526	9.897775709	8.860724282	7.297469945	7.138772314	6.799177185	6.074791261	5.910120291	7.148355401	5.811628228	8.113873228	7.919103955	5.770797106	9.619850744	8.807275062	7.562923524	5.617644663	7.28042333	8.18674432	8.688374993	7.10236868	7.149629843	6.089570491	9.497213208	4.951016998	6.324085688	6.096886798	10.36641699	7.815981061	6.381396954	7.085401552	5.93773414	5.952644447	8.643863595	6.002232868	7.932308377	5.461776561	4.214862392	7.810144432	9.775286793	4.16421073	7.533147481	8.16511241	7.906022226	7.384212519	6.347953909	5.482616874	7.378591457	8.599948982	8.526346063	7.800796387	8.663119683	7.90280149	7.739347161	8.62083526	4.809840124	7.702931746	6.519928174	9.219808612	7.063415025	6.650603242	9.586991798	6.941278173	5.45388002	7.621525273	6.194920578	7.886345825	7.765085843	6.802013243	7.937902286	9.021301646	13.23635923	9.060137289	6.689187987	7.113347352	5.573057085	6.485436074	8.624754368	5.367686548	6.211604591	4.89350164	7.263298197	4.582165248	4.657282616	7.149580619	6.319038066	9.714396835	10.42741356	8.223943815	6.129213478	8.577968701	6.985052555	6.83687696	5.395989476	6.547213943	8.175508621	8.50115145	5.923421496	6.478465084	6.16543273	6.579650936	9.041280574	9.848025975	9.374467111	6.717694607	10.99012343	7.471879291	7.428605191	10.22368261	9.285652522	7.868831914	7.336511563	4.589428248	4.488915739	8.907386569	7.051167675	7.895572357	6.625360658	8.375869413	9.105847204	6.216697006	6.924325595	4.874957834	5.909019337	8.193637849	7.672491401	8.192700484	7.130030342	8.685550471	7.249494503	7.843903237	6.333788156	6.233192428	9.19478615	7.770265613	5.739889507	7.354542278	7.804223274	8.073232644	12.10041995	6.382626664	6.322705857	8.025796569	6.242037845	6.811440621	4.57570056	6.156570996	6.094393699	4.820755051	6.416857149	8.895998585	9.364358082	9.84201989	6.417322066	7.932428613	5.43585602	9.477542789	7.730528822	8.445499719	9.679923323	6.168473048	7.364208471	10.88597298	8.175757383	9.961710547	4.639090081	4.997822472	6.497569566	6.012356752	6.796982365	10.27795777	6.074003616	7.232259752	7.954464888	7.265045848	6.442736592	5.491104761	5.970230274	4.049450615	5.222427537	6.137669633	7.574793457	7.605498612	5.319559649	8.113002395	8.716911768	6.189387532	8.673974829	7.64212874	7.905708902	6.583856894	6.182101328	10.88954137	8.859700793	6.119445435	5.146938326	6.945769406	10.29626268	9.076523639	5.48158433	6.578014379	10.17571463	10.49964988	9.491070113	6.377062541	11.50647507	7.893101005	7.464361164	4.710737713	8.754800323	9.202744658	6.713047345	5.290596199	7.807575481	9.116339581	6.82958476	8.768335989	7.013689229	5.461132836	6.8308993	7.8323414	7.207788052	6.776694979	5.506907454	7.718431509	8.588207741	6.94542932	6.099519525	8.089728335	8.332361928	8.323566165	6.209390136	7.854265551	5.165010317	7.437874423	6.66286132	8.079560303	6.90725633	9.999935034	7.94534396	7.731119258	7.529431665	9.111817882	6.768804926	7.923909843	7.349436074	6.907189314	6.477371379	7.810085399	7.453297853	7.13800401	6.161933532	8.047928143	8.048154174	7.748479964	9.506127075	9.256511337	8.740346421	8.730975163	10.07639023	8.99747502	7.782029883	7.360232496	8.800396994	6.246222216	8.383252381	7.265127461	5.449617503	6.863076782	6.119361154	6.819884766	5.142698499	3.891089696	7.117426633	8.768717634	10.04647426	5.884539053	4.618731493	4.806710706	10.14030579	7.429821296	8.275341038	4.412040881	7.318949349	8.957906293	10.56618931	7.676587463	5.197377682	9.649689668	6.133562078	7.804075355	7.381632692	5.481338488	8.646344703	8.603994042	8.062880393	10.13824785	6.48097433	6.052535414	7.023454336	11.8315779	5.773290022	5.610176015	9.359433227	7.384696121	8.06509282	8.021726746	8.727328085	6.386447313	9.623131513	7.850067148	6.165807698	8.157780743	7.02991191	7.858321037	8.45977332	7.787018501	9.100578965	8.645134748	9.404134036	6.277552031	7.795770414	5.532432733	7.208685679	8.869793693	8.141367736	8.539193551	8.119811973	6.590391588	8.565854022	5.714038343	7.496805605	6.047911548	8.993773365	6.852057165	6.355262346	7.902696807	7.881803636	7.520062776	7.915912691	8.459339137	7.891688687	8.443126861	7.60174599	7.942998911	9.696664426	5.96012521	6.014616675	7.546965894	7.039769166	7.831615263	9.882915224	8.482931107	8.341859637	8.55805648	6.735368542	7.008893694	6.301370544	7.637691677	6.367345763	7.122911371	5.020335039	9.131918182	6.724376158	9.879098678	6.145261558	6.354160155	7.552434844	6.177968688	7.838276042	5.492164178	6.593497769	6.330551756	5.772659393	6.21538419	7.514750543	6.918028261	4.937531533	5.383460658	4.69537412	6.788349376	6.631856394	7.879336209	9.216695909	6.737619175	7.415956297	5.307681874	7.17142321	9.712105668	6.572212807	5.882400049	6.958114104	6.249665771	6.987063361	6.98415311	7.316649492	8.994811286	5.848252017	6.444365781	7.76408914	6.615912925	6.078941536	10.12694085	7.470034225	5.623527187	6.883847827	8.429463253	6.345211687	8.826207506	7.514069842	6.127302101	8.70138904	6.802369707	7.272602014	6.257102355	7.798931501	6.373124549	5.26667584	6.010041312	6.24497024	5.920424656	5.905004722	6.24462223	4.559317474	7.177429347	6.251405183	7.749986688	6.34252739	7.209714862	8.086091955	9.282656612	8.549962205	7.504752018	9.570465079	8.770758674	3.85101461	5.470530749	7.863605509	8.691742704	5.23309169	5.656231343	4.644412088	6.102830343	5.019395447	7.26979867	5.046039961	7.553410068	5.778657774	5.720529374	10.23335155	6.995738566	7.772411053	7.228381283	7.015770256	6.089561561	8.348763672	7.306728467	7.056600529	9.895933807	7.511708341	8.12059856	8.781805929	9.979070266	7.666378105	8.602614421	5.963764289	7.318199003	4.765423417	5.78275426	8.479908113	4.759931576	9.242629154	7.535612696	9.565774064	8.469777893	5.532838774	7.704551401	5.325910434	9.124012149	6.636747126	5.522255063	4.401213851	6.566250443	7.287788264	6.321462962	7.286869088	6.442126628	4.672320039	5.320301645	6.745506644	6.042856797	7.260177301	7.452445725	10.35167576	9.778787811	8.516157906	9.023199501	6.377503964	11.17436385	7.893906471	6.671206726	5.141336496	8.223101128	5.968192013	8.695504282	4.672173402	4.900862616	4.623537317	5.798118407	4.185043221	6.298391319	8.369015144	9.938868091	7.211108853	5.904747527	7.440193504	5.507434766	9.036155857	9.534874033	9.484884958	10.00017989	9.456554853	7.087250559	8.56671725	8.249709846	6.172640954	6.485969389	6.32083993	7.465144628	6.057742386	7.639529462	7.785761371	6.554097255	6.580940137	6.971962732	7.147652367	5.84167354	6.404972357	6.986232224	7.6502776	8.676703011	6.327617435	7.596518588	6.396604431	6.527168072	5.238935634	6.975735038	7.588288637	6.923976041	6.733322276	9.957868575	7.741878846	7.353693581	7.769763196	8.20804401	9.01549676	8.962191182	8.923926035	5.980414446	7.371365698	9.457689895	9.930949425	6.278729849	8.599932139	6.507435878	7.038793531	10.85365581	10.76421463	7.841758152	7.425687018	8.248866648	5.761690514	4.907156997	4.786900896	5.164472714	7.341015519	7.404798804	5.00256459	6.192232111	6.226631377	7.918936597	8.07945462	8.739371975	8.735950115	8.110715306	9.013673479	5.836020192	7.266012273	8.179818623	9.322873537	8.474290754	8.08870231	7.586779116	7.748871524	9.235433914	7.879920812	7.910450971	4.770639738	5.634066194	7.863710758	9.343385718	9.562636541	7.438952179	8.62869409	9.027415854	11.3836682	6.018810944	4.944760179	7.272108815	7.232871854	12.67113946	4.700603986	8.509383065	8.105463583	11.80168748	8.41820088	7.666279339	8.533879384	8.146429149	8.111637295	7.131120686	8.126528534	5.785205568	6.530165747	9.74935004	6.965299972	8.756992947	7.844903276	7.54120417	4.761509945	7.511263546	7.581881415	6.048047996	6.057972985	7.780546255	8.055882859	6.799544255	6.690776218	6.747165147	4.955205926	5.410860689	8.564309449	6.559028596	8.943344092	7.569224631	7.283416449	6.820404239	6.394079246	7.842617106	6.632192208	5.892926735	6.861152934	7.731283158	6.343880359	8.60521082	6.814417127	6.120579782	8.433219214	7.21927262	8.347552375	6.611428054	7.395958296	8.38606465	6.71164479	8.383687743	10.45533501	5.763701186	8.724230989	7.436381909	5.104988463	6.003362202	7.337207896	7.173585933	7.65007061	7.881397847	8.66582668	8.396603216	7.775552919	8.378576914	8.124155422	7.211841166	7.774445419	7.831631204	7.209138518	9.090568488	6.337192864	8.914262361	7.190050494	5.61098334	7.685253891	5.868613554	5.901005645	5.713418093	8.939043116	6.959154745	5.911597756	9.962196005	5.047405198	7.308859956	6.54849765	7.989894915	8.096631171	8.329843057	10.32255744	7.943184352	7.531141314	6.921412097	7.543841132	6.969473356	6.132729643	6.643252222	5.680905098	6.583559572	6.984933087	5.0354968	6.217005727	5.674499375	7.170790054	8.268487056	9.463173925	10.99274892	5.706594439	9.302949457	8.242557366	7.382522308	7.360341512	6.613450776	8.009547445	7.318632314	8.1243083	9.68265972	6.686083399	7.167945045	6.929446731	6.538907937	5.210876452	6.969841988	9.612681933	7.660311839	7.65947759	6.51244114	5.093053151	7.155851035	7.211588988	8.678173415	4.889772102	5.348439937	5.901224648	5.758555715	5.95257709	5.433606252	7.482445891	7.496673149	6.74947948	7.402590687	7.702198597	9.102380422	6.089273069	6.28572323	5.905859823	6.122159548	6.907936023	5.319266975	7.258885488	6.138939565	6.183521268	4.905901683	6.136784023	6.719099936	7.02410268	6.345396747	6.752049931	5.921934611	5.968705057	5.54151469	7.050405921	7.525471443	5.623454942	7.363922559	6.681928596	8.493728103	4.63363382	5.949045946	5.543701846	7.793546455	5.427169872	6.105932761	7.753916686	7.578375806	6.881458094	6.923974415	6.740542979	7.03795625	7.803862123	4.723008456	6.218902138	7.097306608	8.785562115	7.4789719	9.175428576	6.215789362	8.874427714	6.849526008	8.421617697	11.08115129	7.151216554	6.080925591	8.08477812	6.329947949	6.696647224	7.355958604	9.348699	7.508732187	8.718924156	5.255367532	5.112718694	9.001100945	5.319557705	7.96187652	6.738899678	5.805956234	10.07386633	6.696750304	8.107822447	8.106706893	6.399014954	7.529873045	8.886207101	7.129816986	7.345182535	7.525092979	9.803578317	8.411739532	7.759953468	9.128115599	6.979298225	6.343221715	7.548401871	10.13081343	8.216634817	6.662265224	6.891516778	8.687411164	8.747842603	9.203266831	6.400257616	4.682526895	4.446578589	4.605874929	6.662812526	9.226135069	5.571779644	6.038695944	6.553220614	5.534933716	6.109005482	5.312644222	5.404288475	5.040580216	5.838308845	5.400929006	7.962365141	4.840370763	7.013496941	4.214327042	7.018868671	7.198274112	8.407344114	7.279489819	6.048857796	5.018291456	5.426071645	7.371579237	5.464010382	6.021341866	6.472541272	6.907761647	6.131324088	6.141687035	6.743214417	5.986860819	6.191621598	6.386296282	5.225936742	6.442126628	6.404362696	6.833712093	6.949466676	4.57754109	5.561414799	5.647381961	4.82320877	5.511093664	6.580215376	7.047782595	5.415033908	5.614870368	6.271412615	4.127584446	4.185506263	5.219382432	6.929039875	6.689336059	5.145406013	7.052899894	7.406368806	6.840385755	4.250356497	8.339427567	5.073452607	6.97801607	6.746707437	7.170149521	7.27335706	7.201347004	7.799408789	9.375400047	10.39906174	7.270758667	9.221148761	7.889891164	6.073946884	7.389057774	7.148977239	6.550115238	6.365631828	6.103036639	8.919485633	7.43636841	7.994107077	8.158794058	7.762224258	6.610871771	5.566565947	6.233652856	7.302313489	6.728039506	7.159488525	6.977296896	5.295895062	8.43952166	7.180923687	7.00640405	4.349933416	8.427448119	10.2506332	3.944370256	9.304903798	5.761936361	8.905811928	8.171094435	9.98293741	7.048973484	9.165709542	7.445181218	5.283378263	7.959553946	6.777669613	6.662071179	5.973345421	5.666756876	5.810855875	8.635637438	9.655426182	7.052028306	6.359116292	5.793986561	7.510826983	8.139978637	5.882362288	9.59047944	10.09763404	9.413496459	8.555604589	8.277636923	6.764480551	7.008425248	8.957737686	5.897452971	7.255232374	5.793847568	5.893898696	6.788307548	6.193673468	5.453004361	6.45387513	4.910498225	5.934129312	9.02977293	8.210230561	5.577710631	6.7049269	5.331887987	7.581079969	8.175895613	8.224622497	7.108441809	7.5902505	6.676289164	4.898877168	8.81138436	6.054788131	8.146245862	8.363863606	7.489235404	6.343314883	7.434618294	8.214936546	9.269005297	6.578037306	8.26032998	9.084689876	7.377221442	5.988519431	6.810929135	8.422681496	7.006937539	5.706495729	4.798356143	8.691170556	7.531875074	6.241418941	8.928033925	8.396476614	6.964021154	5.941441124	7.795666291	6.24912771	5.963848053	7.763228418	8.567752384	5.82406039	4.696601806	4.224483904	5.720957942	7.580229283	7.78371426	6.814637793	6.81958368	6.305575369	6.370438831	8.734715661	5.327089412	4.220649678	8.236908762	6.92424696	6.304243413	7.00015253	6.427901761	4.024686573	6.170129728	7.030215939	7.512256735	6.118237546	4.27836592	8.236564544	6.844793072	5.687273852	7.053222532	5.490865425	7.122405036	7.100474751	5.593958308	6.678634516	5.67788274	5.883465815	4.642130015	4.132519907	6.581068661	9.016323991	7.645846958	6.164448199	4.769371032	7.490808993	6.554512274	11.80137628	12.93408665	4.89921655	13.2995649	9.332519022	8.489913898	9.893582699	9.286583329	8.17488113	8.060378965	8.828562612	7.771779682	10.0747477	8.862830316	7.949557819	8.703776313	7.85154462	8.234882501	8.337108763	6.610491444	6.385357468	7.094547366	8.799605021	8.529957761	9.825819667	7.299456036	8.023999849	6.875367704	8.330074205	5.591955967	4.301824944	7.6351865	3.881396197	5.084971351	7.260928068	7.741511796	8.535963293	7.190313525	5.911929907	11.95867672	6.56324054	9.889842577	8.597559953	7.113731576	6.98065737	8.736645539	8.017637339	9.497816428	6.376448405	5.406051263	7.074966574	6.102581955	7.173641922	6.90482954	9.440403821	8.974462594	8.487891239	6.69124548	7.627420599	7.9370736	7.820690111	7.775362482	9.257072657	5.78629779	6.914133538	9.536556665	8.207046118	8.276299356	7.043000479	8.927025463	6.601164173	7.460270309	12.09149131	7.30794676	10.7662337	6.710646861	7.339946999	6.593203917	7.664452585	8.587856455	6.048806081	9.516680269	5.436012026	4.783538855	6.611235629	6.197144201	5.491599499	5.27204025	4.709414472	5.199834515	5.692278793	6.929560711	4.670605974	5.302085952	5.103509188	6.038809163	6.23792055	4.96941728	7.947377695	5.256853653	5.685153504	5.686231197	9.495391204	8.217867437	7.858433263	7.061677202	5.902318165	5.414521205	8.380714362	4.401032969	5.408027049	7.445672793	10.46221163	7.137598056	7.12346704	7.203593626	6.381322205	8.389544722	8.175427219	8.361058703	6.311277477	6.945508667	8.891249548	7.194988737	9.461822979	7.419433533	9.371916205	9.70036217	5.635981888	6.811083756	6.069985224	6.91297774	6.043387695	7.38258552	8.757277334	7.094461552	8.702463502	9.448140948	6.097197354	7.771847739	4.403033783	7.059434142	5.665098927	5.684428381	5.22682412	8.360232176	6.711176713	8.233743483	6.987578573	10.75874351	6.835618363	5.659706438	13.37731442	5.61429966	5.222090283	8.470083538	10.09331513	7.343886066	7.099723935	6.344847389	11.43377377	7.254256005	6.569240671	6.572945988	7.537639645	7.518252542	8.357657197	5.894537448	6.179525126	9.05300914	6.34097266	7.894980774	8.604957426	7.197094041	7.074690288	7.211043393	6.045064901	4.9826542	6.64312202	5.644321321	8.356116214	7.419141683	8.326297226	8.307814597	8.316994218	8.827678594	6.74756073	7.377082746	8.440206684	6.786045964	8.311902476	6.119417469	9.877806816	9.900238239	9.12890482	8.042583379	7.499359144	9.545807078	6.910514222	9.430540212	9.964455291	7.361235774	7.534062948	5.107794034	7.426002202	6.973480027	4.637565751	9.037705165	7.69129954	7.11760883	7.653434462	8.760254887	7.009813117	4.610201582	6.737142526	9.738879082	7.190313525	6.642215589	6.725856362	8.85475082	8.748896042	4.523140414	4.24859529	8.955020791	8.150707934	5.823355844	10.27292688	6.016634751	6.393843102	6.852054848	4.599508048	4.44343761	7.781378609	6.413869347	6.341418455	7.642477655	10.15205799	4.395463752	7.005165149	6.758735727	7.623029531	7.284002017	7.697083398	6.451998513	10.76901018	11.36302906	6.791173085	5.910866349	7.728533741	7.953672256	8.035425523	4.56437976	9.537844562	7.847728654	9.007452329	8.242009622	8.180865403	8.50622982	6.818177909	5.467792658	9.121227899	6.012673771	7.551907243	7.601237721	6.453715698	8.102886916	7.226123353	6.902573811	7.97048174	11.32090148	7.360353384	6.017776028	6.450832605	7.39176351	6.568848661	8.35830691	7.910916789	7.480753487	6.718744971	12.18475278	7.919191367	12.17795281	6.493984105	7.467293049	8.071546564	7.913112171	7.893899509	9.391118424	6.996630242	7.938295545	7.248013851	7.352200862	6.025442857	6.044035872	7.954451795	5.656852518	10.83125404	5.719523595	7.019717099	6.721010279	7.154557044	5.945310048	5.586268241	7.156728667	10.38017153	6.57619266	7.114543112	7.7598464	6.474914959	8.461579289	9.097993453	7.659753112	7.534286111	6.471974691	6.296351261	9.428696581	10.12320639	7.93534199	6.92928647	6.574958791	6.878542824	10.48599035	9.396958705	6.98438627	6.673070277	9.52675674	6.554380929	9.010781706	6.707349568	6.134338739	7.242987506	6.107688244	7.609391185	9.106352482	9.931085874	8.399736014	7.746924423	5.420494069	4.678082439	6.743217242	7.10725482	7.97971801	7.128954657	6.86692305	6.918089468	5.613739376	6.386613229	6.02308348	6.068210253	4.966293275	7.652127883	9.358614291	8.793184006	9.214540751	5.7300255	7.39433246	7.91805103	7.104013812	7.172922147	8.106026104	9.403571933	7.771510873	6.485578314	6.831005227	5.588218889	8.025093866	8.017342467	5.968019019	8.148023146	6.605943207	8.301457655	5.986603169	7.018268918	8.142655394	11.99437689	9.699266705	4.837414866	7.394823494	5.507116495	5.605322704	7.713146982	4.082664812	4.984075258	9.189065538	8.794536214	8.218115013	10.25313354	7.48318461	5.038985915	6.594674689	9.18163374	8.00379988	8.750443175	5.939457149	8.536949654	8.769385847	7.055310007	10.1116077	6.15199698	9.098032924	6.258971541	4.060276432	6.850130426	8.193580392	6.422814387	8.372181745	7.722082785	9.313202052	9.325931417	8.005645097	9.455289431	10.34851774	8.894645032	7.884282096	6.273774214	6.638032696	9.66238675	8.343741541	6.30363414	9.0334022	8.267694085	9.727953796	8.639092771	8.910622173	6.891035663	6.073676258	7.101598856	7.1100245	9.397071468	9.886272518	6.361412538	7.339390866	9.111306103	9.733527564	4.770439165	6.061295474	6.111305388	4.160486706	7.107078456	10.29431098	7.425848811	9.670570489	7.74227626	7.839110354	6.238762787	10.77022135	11.008067	6.524019387	9.339761177	5.120423985	7.007369934	6.827064621	8.422470608	12.29003593	6.967330033	6.460890781	4.966908387	7.572368005	7.418055734	9.696970116	6.461739919	7.543963776	6.84451247	6.048618499	5.990425798	9.385605053	9.285762389	7.447046154	10.04445096	8.127528295	8.977767627	4.866588792	7.229411569	5.282288196	6.899589783	9.446667778	8.284282624	8.724852286	7.326304047	8.666077634	9.239329116	9.905700659	5.39283715	5.400420205	5.397982013	10.45640325	7.443070028	7.273843652	9.007366163	9.265638749	8.330008998	8.363153325	11.05208306	10.55189578	8.169355903	9.582717727	7.521732494	7.921762985	7.909984032	7.877470079	10.62998346	7.547034632	7.24824409	9.124267679	5.781679755	11.33391811	7.53626717	6.147503848	5.53819619	4.401079459	7.3696578	11.02635204	10.51719332	6.952635827	7.59049089	8.094131548	7.539898111	7.768095383	6.227505483	5.838091228	6.563359188	8.109781106	8.022355429	8.602237271	8.040647018	9.318020053	9.028490607	7.706885978	6.822645281	7.00714851	8.69614933	4.718541595	7.54263682	8.863566043	6.188497624	9.936190468	7.432877036	6.224377941	7.579449569	6.867874554	8.1259274	11.32079505	6.615912925	8.514772525	5.717770981	5.715921663	5.824396187	10.16114838	7.33228584	8.513146674	8.489944913	4.747187512	4.933547448	7.30989487	7.278930679	5.403233066	4.848703987	6.009785303	5.604841143	7.035865832	5.27111044	8.237575068	6.503406891	6.560704217	8.256335755	6.296459172	6.339391867	5.541832033	6.24875324	6.410317951	5.630585395	7.698362433	8.136033724	4.612196072	7.660426121	6.408100471	6.218677459	6.31359273	7.133976901	8.877585996	6.202576772	6.906870381	7.228823333	6.841758555	11.88240351	6.082004713	6.39246161	5.525741106	7.923943459	6.302746134	5.378558129	7.475987315	5.690521776	5.641258756	6.9497908	8.244766474	7.006627478	6.487866674	7.465563339	4.930142145	4.670399993	7.288524731	6.902332034	6.729339476	5.715083409	6.796528698	7.18212925	9.420027402	3.913501826	6.395932255	7.938132285	6.886289736	6.440398682	7.003990149	7.302083	5.869288081	9.9237831	5.979260322	5.869271263	7.951505039	5.720958398	6.107767358	7.280316855	7.802464003	6.344941428	6.720356015	4.634020189	5.027223855	6.592384085	4.820954132	4.547111831	4.993739854	6.376016027	5.05755618	6.453581404	8.821580487	6.55883334	8.116658471	7.50920598	6.164794232	6.76355598	7.525027823	6.928771498	8.199148859	9.734650306	7.643898681	9.918611492	8.124642248	7.977112637	8.721792956	11.1030213	10.2325891	8.583233853	11.066349	5.398637705	6.758321592	7.179681078	7.343900618	7.153558489	6.28165907	7.19085989	7.141525723	7.81041385	6.478412206	7.237368626	6.487730946	7.928690408	6.668238555	7.35850004	4.500027555	8.775756012	8.124089598	5.322428835	6.133798138	10.8068519	5.418449207	7.007945326	8.813042835	5.964769453	9.492064213	5.37475206	4.49962367	5.276491703	4.526463522	6.488300272	6.081661415	5.429194391	5.940252984	6.659839198	6.537870333	4.45957025	4.904105644	5.557738692	7.03671354	6.600873339	4.978359865	5.938690787	7.228734205	6.755964079	5.87146545	6.604572806	9.154717741	5.344850265	7.450825261	8.170610536	6.359622484	5.110237792	8.110624374	8.910548282	5.46680039	6.366567455	7.049437391	5.394856462	7.213387551	6.411875461	6.549681071	7.558258127	10.06637613	7.096888581	9.542875488	7.37297957	8.137072002	8.476245302	8.152841856	3.806873511	8.452907844	10.03461937	7.062987236	5.106477878	6.737551926	5.668826705	4.818071929	6.300363982	6.737859268	6.648414434	5.56740015	7.84010099	5.802829707	4.786615259	7.199247392	7.271825032	8.634371675	8.556056767	5.627192139	6.477684205	7.085554635	8.287259977	7.435935444	10.76247141	7.053606138	7.857708232	9.058230111	10.09002401	8.286810693	10.12753871	6.404972179	5.486356437	7.225528476	6.770705812	9.957545966	8.831853456	8.861758223	7.202998131	7.626398321	8.185243455	10.32956019	7.013214831	11.31038805	6.947234611	5.709664324	8.039759361	7.775400408	5.822013439	6.993034207	7.385128714	8.60375527	4.837366434	7.706702596	9.732029511	8.61301456	8.573145051	8.912539985	8.574444635	7.630615532	5.982426581	9.383997617	7.534797764	5.769870598	8.007676098	9.860730864	7.715662922	6.141300913	11.14204512	8.839385503	9.457379278	6.497915984	6.86760313	8.359690022	8.473815168	10.91651882	6.942567834	4.258484586	7.687019152	7.38085877	8.972432745	8.045833221	7.386464476	7.870952953	6.182300559	7.20552594	7.537121693	6.278396757	6.692778959	5.502642898	7.769253255	7.919647823	9.22880756	5.63792175	8.366275378	6.532335398	8.022729029	9.721455509	6.025739676	5.657053254	7.664963357	8.401979794	7.054495186	8.813016176	4.608376959	8.115731823	4.874554937	5.03986434	6.218963978	6.367345763	7.086355533	7.554180797	10.29423615	7.514385931	7.875095612	5.135223038	6.814456926	8.81257652	4.322291622	8.728275287	4.186604744	7.238903699	8.527968487	8.388061399	7.587120518	8.302282567	6.857392827	12.08357479	6.510299881	7.054314673	9.911418815	8.797023292	10.54723581	7.697793948	9.34850239	8.817264139	11.79855847	6.744767998	9.270395256	5.308920427	6.341418455	7.357898655	7.731940605	8.539903508	6.970320294	7.022303216	7.569537427	8.521156668	9.95406367	9.881086118	10.98225351	9.05330304	7.642073583	6.377208542	6.020323021	5.891692901	8.016505522	7.779117416	5.381467579	5.0541455	5.934794713	6.200708113	7.188258849	5.790813219	6.026015402	8.365447289	6.719150964	6.685100497	7.026060459	8.413454255	6.684074131	6.932363447	7.069247634	10.14961494	8.481659186	7.734635456	8.059890404	7.651724766	7.760920907	8.839308942	7.109403085	5.592657421	7.569137356	7.309655174	9.281686994	9.031092854	6.127097721	6.685442899	6.674274292	7.494463991	5.853352373	6.692239549	5.736409922	6.834889298	6.812463055	5.298471752	6.035980638	6.78778018	8.772962859	7.64091421	8.500273718	6.436229458	5.421699037	7.104471935	7.731205446	7.542406118	6.09211428	4.472338415	6.25074164	6.722066752	8.521709101	9.715858295	5.727997475	6.953945683	7.218813035	7.070207321	10.32461388	7.02124435	6.784325929	6.221820403	5.431810053	5.531726726	8.275119395	11.8619589	7.11133702	8.055737304	8.176377979	9.301057022	7.301253069	8.574324547	7.62339637	6.537614857	6.823898531	5.952392529	7.483077162	7.673685937	8.331408427	12.15058053	9.058036881	8.592093351	6.372215025	8.62249796	8.545169958	9.267146734	8.392362623	5.215755421	7.481021978	9.132602961	7.704294255	6.068625074	8.921510346	8.564458956	7.763520061	5.552381574	9.038684423	8.799192322	7.528312145	7.590498064	4.958837296	10.02990833	6.140295911	6.800951056	3.999437103	5.509911448	9.252533513	8.79574936	6.549018555	6.927559322	6.398628351	7.617627743	8.089056226	4.776441497	7.539315249	9.314779879	6.977288686	8.608568818	5.698680002	8.699841661	6.481794078	6.297750965	7.236400908	7.552805501	9.482901448	9.471057914	8.46105187	6.959528772	7.461706294	5.07325384	8.394376205	7.442580146	5.829756895	7.418157617	4.937604372	11.15728175	6.830822085	8.094822357	7.253974729	8.22111949	6.896140575	7.891659264	7.503660486	6.82408485	4.206617335	6.359928321	6.276569163	5.854763763	6.708608487	9.579989381	7.822096136	7.707758664	6.094693191	5.651332476	6.642505294	5.98107664	7.151936979	7.348024869	7.112635101	7.09283597	6.730823441	6.719773914	9.726546996	7.943950752	9.09409276	8.453375772	9.02248697	6.618696752	7.10804073	7.136664598	11.46547224	7.700012371	6.217741938	10.37569091	6.576839687	9.337185512	9.487111295	5.722747084	8.144023182	10.71684184	10.29468497	8.54081724	6.660931877	8.932249215	7.858034443	5.396866287	7.656659259	8.042864543	7.677868775	7.0521357	7.525017617	7.405570797	4.422665582	7.889208353	5.812114185	5.892857479	6.82932909	7.101069464	9.236622313	7.128489131	8.451608954	5.92940947	5.09886208	6.260340842	4.413558239	4.653003479	5.963861436	9.215145315	8.064991472	8.090840244	5.47684245	10.82651029	6.121332418	5.515949923	6.086227139	4.501235963	5.050359185	5.211432261	6.182592892	6.433043297	4.853108754	7.373611704	5.27024865	5.644926693	5.660719866	6.828840591	5.145134654	6.510707562	6.679124064	8.734544915	5.204115868	8.348828924	7.327215649	5.246276473	7.698120111	6.987471285	6.78604613	8.975502449	10.5307845	10.68767934	7.589374285	7.156658802	5.862778862	13.74958731	13.68086008	13.38591432	11.31469053	10.6886897	7.710253283	7.922797897	11.6462089	9.293011886	5.122827402	10.50127594	8.290660676	6.811547397	13.02771913	6.051917418	7.891434313	11.82444334	11.26062198	6.803638184	12.37524622	11.72586866	6.874700057	5.532123072	9.219827694	7.797689853	7.909924854	7.493664758	9.250585157	8.612864314	7.021814235	7.555350752	8.21093547	7.808810229	9.810974073	5.359560599	12.37426316	8.41815034	9.575149209	8.848475795	6.006510645	9.236944369	4.622331334	9.376483037	8.492211666	10.7481255	12.15974598	12.57087479	7.011958232	10.69660076	5.308743311	10.60431464	6.706743318	8.838619761	8.890801274	7.604677906	5.63795833	9.152033199	5.421174036	8.922187283	8.839142062	7.33403712	7.356190181	6.146732885	9.679244666	9.366416454	7.310904905	8.068049447	7.581281307	4.439578595	7.930485072	7.124091073	9.134968458	8.502501391	9.580985293	9.833994516	6.967331525	11.68806608	9.503294114	8.492507393	9.370834565	9.744307358	7.741221487	9.927229261	12.27832922	9.251015234	7.479270769	7.918781305	10.19853066	8.727876289	7.783908068	9.827546718	9.597630136	5.873802418	8.262527061	5.238125268	6.808382013	5.82185793	8.677339249	8.298788868	7.463051972	6.981584069	8.792107338	6.413206481	4.227436424	6.004753162	5.031670573	7.124069476	5.923427608	7.140469911	8.113453016	10.4244184	7.906395149	7.583818171	8.403192712	9.244273538	8.549635388	6.964785078	10.64953666	7.416425321	8.676452295	6.226642486	6.420974148	6.907954132	7.282622524	8.235798263	8.52505834	8.468320835	8.120928901	7.433423601	9.932779976	6.003974201	8.978100968	5.548235233	6.822676819	7.735237599	5.225651267	6.758745737	8.034803222	7.704266735	7.689947145	7.244268416	6.116043768	7.136189274	6.253501102	6.724279488	6.386116603	5.836523589	6.608338265	6.891085998	7.081881937	6.748340677	6.781461714	7.01231849	6.599005117	9.448302519	6.874703513	9.085597884	6.394228582	6.095064337	9.031467591	8.622021016	6.487211586	6.752049931	6.011924872	7.288758613	7.738535452	7.590728114	6.855615477	8.146944648	7.876265878	7.195272198	7.00272354	8.107685419	6.263004715	7.866796235	8.620001482	4.679884636	7.053536163	7.312244642	6.271790247	8.378724919	6.805489533	8.026880261	7.577465528	7.208604187	4.991038078	6.125314636	7.834773752	6.968173923	7.208461545	6.679759573	7.646155638	6.230470776	6.261474188	6.708361765	5.668282292	5.550771917	7.168599254	7.586272904	5.548222554	10.30391513	7.161469905	7.794154436	6.787312771	7.872217234	8.420787509	6.024731309	10.96616655	10.69324271	6.862595018	6.740926321	6.553344173	6.050245322	7.529404062	6.058822024	10.30891735	6.906256263	8.416233444	5.524015699	6.09783499	9.206931185	7.690555164	7.83227061	7.765740589	6.018453395	7.380887062	7.758550882	5.243485304	6.638919909	12.66893168	12.26006875	9.667445258	6.659726368	6.368529958	8.477275875	8.294698708	7.535260029	7.327992478	8.856766745	5.687565705	10.64420936	7.36354933	8.559735356	11.1264184	7.542468611	7.278452052	7.210910414	7.987032942	6.658499698	6.846181234	6.430143809	7.939779412	8.947989912	6.698865611	8.789985859	11.27881817	8.354869761	9.915577305	8.857094021	9.291985454	4.087656006	5.58429916	4.40586769	7.065834262	7.495539601	6.376856189	6.689890255	5.819118011	4.992522065	5.207738127	4.695288682	6.561394831	7.04642318	7.660941404	6.9788293	7.333438246	7.073259871	6.118607734	5.820300914	9.615926603	8.879708938	8.026657636	6.976907801	7.979276512	8.06801962	6.907581631	5.852640681	8.94580915	9.230905616	7.415582741	8.995052419	7.169910882	6.235495644	4.32445838	5.800470742	4.424876022	8.125975012	7.120201665	8.472498525	6.775858837	11.71643541	7.663324931	6.130626551	7.95526895	6.033362069	11.29338377	10.36181801	6.815073118	6.82646741	6.143601106	6.998704866	7.705075312	6.405678098	8.09621761	8.065164923	9.608174093	5.716694453	5.289538955	9.165571276	6.757443192	5.902314349	8.098400196	7.239392078	7.295587693	8.798791585	10.26100076	10.09686896	7.154459017	9.001315809	6.48638415	8.621475689	10.16994021	6.362364832	9.260685338	8.545719447	10.13268388	9.625897688	9.363183274	6.561555163	5.822934586	7.857674948	9.411578794	5.849215742	7.339638876	6.981108565	11.59553242	11.66625066	8.425893255	9.636717485	7.442202182	8.315189043	8.348550009	10.19559642	12.4507857	8.535851888	8.476931426	9.342836144	8.160199437	8.609805692	8.151815526	6.683358727	8.446147326	7.423329507	9.079328839	8.638669784	12.81865184	7.382410517	11.57212852	13.05898549	5.020004004	5.485056994	6.25197095	4.89614705	8.184661747	5.008059689	6.721465664	6.28012921	4.732099212	6.307635801	4.031279763	7.71843777	8.567948648	6.583849501	4.805436315	6.053472147	8.70245561	10.9927325	4.217756882	7.137967757	6.950133522	8.517293726	5.094298017	8.087828855	9.531197368	6.295066751	6.422416964	9.17267694	9.304078721	8.108891026	6.571378651	7.344782926	7.999756465	8.073982732	7.986043438	7.508156301	6.725052993	6.634620407	9.084761465	9.846351775	6.644901787	7.091043961	7.298976892	7.75396335	7.783813969	6.2746002	7.572038348	5.739838734	9.178271534	7.093893702	4.562578655	8.87154944	10.41182602	9.96944524	7.738641252	7.99060661	10.1581971	4.250356497	5.978258795	7.094245307	7.755468282	7.927157224	7.102358079	7.063388723	7.166625344	6.579621627	9.457874029	7.493849921	4.664285807	7.007809555	5.385236052	7.391765599	12.12753436	9.579906047	8.638421518	9.23363195	8.943289049	7.399398565	9.868170842	9.499316332	7.662822436	8.403152188	6.488269002	7.074086376	6.063254522	6.166688742	4.755349884	6.293877863	7.661045601	7.812338736	5.60372506	6.488215605	8.730717479	8.577039078	6.423721943	9.462734664	9.834609631	5.719863564	6.890280353	7.683247448	7.666894235	8.622521343	6.243768277	7.099225042	6.272749627	6.637640167	7.913291822	4.992362678	8.355109233	9.245292825	6.57224036	6.703839352	7.617424566	4.878114581	6.554006943	4.313728532	6.461680106	4.922055275	7.436242074	9.38628033	5.438500713	6.677194352	8.780289609	8.003980537	5.320136545	6.231153056	8.205844261	7.82335644	5.341152197	8.100429452	9.035068859	7.854194567	6.54478629	5.953301151	7.823867303	7.932444499	6.384260424	7.338840183	7.068239113	5.973156509	8.229334148	7.11525364	7.456492619	7.653542411	6.553515157	6.172019941	7.213526876	7.766334116	6.180364497	6.059929246	4.393158577	6.623407665	7.780519644	5.606306512	6.713443368	6.692223205	8.111087277	5.539831448	8.575991567	5.722747084	6.905173469	5.649731278	6.057273424	7.320500857	4.29232546	7.309193113	6.970627951	6.99061483	9.376498981	10.42041377	6.327015951	4.936191005	10.9936548	8.547398081	7.678629018	7.305931836	6.222637515	5.70808539	6.265262698	6.388635279	8.213524303	4.850088104	7.711956798	9.402589708	5.836182701	6.50173889	6.799315904	6.599536093	7.417958559	7.9159651	9.21787299	4.917111024	7.542631484	7.679848137	5.595106285	11.63208816	9.569393525	7.583507034	10.14351884	8.819373377	8.293445428	7.972159457	6.309561899	9.649302512	9.699360726	9.889435751	10.10142132	9.128464195	6.605545188	8.017885386	8.822299507	11.41908433	4.224190329	5.148917103	6.82397235	6.517942413	7.364782137	7.50297481	6.888138755	7.775211309	6.856183686	7.162103205	7.726629348	6.995849255	5.622470106	5.690127433	8.153690698	5.100747033	6.76171529	7.387270716	5.122229353	7.506141016	7.336417533	9.115129728	8.65387273	8.470830428	7.840895317	8.168745036	9.711535879	6.972107638	6.432632433	8.330771818	6.265980317	7.747500804	8.48997116	6.503025616	8.122061501	8.469378588	8.631719159	6.367301827	5.881552345	10.31732731	8.169506234	6.977342303	6.23008966	5.759105892	5.746209388	5.460588658	6.63675274	8.444522414	6.329326137	8.338733475	6.466189924	8.65503899	7.155718403	8.469402038	6.081994073	5.516316259	8.826604478	6.916133764	6.025127838	6.295967777	10.57849597	7.357616613	5.004923959	5.481415012	8.923492798	9.094182537	5.942655486	6.826155059	5.976518943	6.058635275	8.080582728	8.624277792	8.951110062	5.978158223	10.3888056	8.807525552	6.832966587	7.211930763	6.664275492	7.908707774	5.209541107	8.890526482	7.588070614	7.133054439	7.729988468	6.04249678	6.407766574	6.68545879	4.702720183	6.072610078	6.106350312	6.227775556	7.055946674	4.900561094	7.932832761	6.831799942	7.050032972	10.23716611	7.593125184	6.772661764	8.476637886	7.920044999	6.080997388	4.521532573	9.692780837	6.074861336	7.115599251	5.775890379	8.50311754	6.679823035	9.350203563	8.418749993	9.320160694	9.938947369	10.51811173	9.332989556	6.468742149	7.538448857	8.226969289	9.227684581	10.02433668	10.78719293	5.838364004	6.361081169	3.910311118	7.248708549	8.183757007	10.81059223	7.345666464	5.257781118	7.202454205	4.909464175	6.635294545	5.312150008	9.275242362	8.675852475	11.45387116	10.80177934	8.97511256	9.127071292	5.682844333	6.973833804	8.169935083	6.989810924	5.972799715	5.640130959	7.019785281	10.2361818	8.768025143	4.465872951	8.791223449	9.711373996	8.100256578	6.98943729	7.598860168	7.976317975	6.914673181	10.0525983	6.648041026	7.782627888	6.748409272	9.092057203	5.81328062	8.4241912	6.85459771	8.474679647	10.49383678	7.840863969	6.422897633	6.524442249	5.222661691	7.250023562	10.29967976	7.91282262	7.880798742	10.8579609	7.080979122	7.478853829	7.742022994	5.988626715	8.540489927	6.825966038	6.112092463	8.717137606	7.552236575	8.218827267	8.321654883	6.146448554	5.940281176	7.963095102	6.951570152	6.123421447	6.299389716	7.6302717	6.266284819	7.815721811	8.929602354	8.934306814	11.86468864	11.6709709	10.65467157	8.02827805	5.264091682	6.820201336	6.420831786	7.218807686	8.863940625	6.867391181	4.701204405	7.358122353	8.200846105	7.805530755	6.487444031	8.089057861	6.78063737	8.296258143	7.59973698	7.392927055	7.879504237	8.746138369	6.208957267	4.341858981	7.250177276	6.244972117	7.614214367	6.966455007	6.937884373	8.013352786	8.462114798	8.604701184	10.21686331	8.818059816	6.68870855	6.580691017	7.03252356	5.474422255	5.450207215	6.336921047	6.935003345	6.770041639	8.025226351	5.700477913	6.401182831	4.433909059	7.291150092	9.458109288	8.477018992	7.334612787	7.161330931	6.984645188	7.416058446	9.105040503	7.396212495	9.530000389	8.416886901	7.856657997	6.927128818	6.065189301	7.205763982	7.226850736	8.130654268	7.752776713	12.43253379	9.904663358	9.377135231	8.557099602	10.99044701	5.618586638	7.271429182	6.656332543	8.281245003	7.502553173	6.740611973	6.458636204	7.762777159	6.10034805	5.793185499	9.569746548	6.937748214	11.98418123	8.651741779	8.696625969	9.444470078	8.243587119	6.907138559	9.071002925	8.504816766	8.460966845	6.205434459	5.482546062	6.89424873	6.765118087	7.437916167	7.3553236	5.196231292	4.644897738	5.321549094	5.832423224	7.534138636	6.111981834	7.818847157	5.214813827	8.75367777	6.007193056	7.189437688	7.320122458	6.903078226	7.294757587	7.588284761	6.125168563	6.578358663	5.579988051	5.260758403	7.507877462	7.995138742	6.644835551	6.292623722	6.251391905	7.436146474	6.178003688	6.228935423	7.112666561	5.829936879	5.708309293	6.756182607	7.135931084	7.109658762	4.106517092	6.563939944	5.251729217	6.579242633	7.531670163	8.434787146	6.416961926	7.183056156	7.2605624	6.230111206	5.308432831	6.969056476	5.699847905	7.187506451	7.499285963	6.389724775	5.529351504	5.412069188	5.531359937	6.010433986	6.012718217	5.967678185	8.323566165	6.393916482	5.66237474	6.312989954	5.883218923	6.599059682	5.143664855	6.6813736	6.240486532	4.848600598	8.203969865	4.870954973	4.862758535	6.00725351	7.683825649	5.584312944	6.582797262	5.838994826	6.836383155	6.005987239	5.56595102	5.373764651	5.97075018	6.599787558	6.585795385	5.380778779	6.477951993	6.074029467	8.709674242	8.242261176	6.519079004	7.507182111	6.514057143	6.598479011	5.145316911	7.538554229	7.165281915	8.395584079	4.57253798	6.223821229	8.836177529	10.2999681	6.841727462	8.293210985	6.524709074	7.428860551	6.207780897	5.131228173	5.865382549	8.557239382	6.789728071	7.681401284	6.751069777	4.518292062	6.102911225	5.698539995	4.404080184	7.134436314	6.506643373	9.837026897	7.833149022	9.739763487	7.199745287	6.236247495	5.671128272	7.606718088	8.170391854	6.419335391	8.104232305	9.309020197	7.541643646	8.007655711	5.483869759	8.679428162	8.399135325	8.270198628	7.522452904	9.66858453	10.13754229	11.71935789	8.309966293	8.004581434	9.040772319	7.698127945	9.211583023	9.423555463	7.116077213	9.451111801	8.422390734	7.322614049	7.208122247	5.462005537	7.51633449	7.634748703	8.179894398	8.712075643	6.057724442	7.904826582	8.902851567	7.213484704	7.4021591	6.597491564	9.826737126	7.662835299	4.577236205	5.182377698	7.209291462	5.241476723	5.549237402	10.09895289	7.170653335	6.507801269	7.470615614	9.131688296	8.365628309	8.220985032	8.039052038	4.223183396	8.525942588	9.64801072	6.941470884	7.185674183	9.92994206	6.623483625	10.40562637	7.969079118	10.05300644	4.7911522	8.495559371	8.956954303	8.534181681	6.348162319	4.638811656	7.109697339	6.695587666	6.671750948	6.673626959	8.417721937	7.625907184	8.550724884	6.24704925	4.597021764	5.441061157	6.849744847	8.434636103	7.74227626	8.187434247	5.622201871	9.008875009	5.58792216	5.756270557	6.251746992	9.580513375	8.320443647	7.050182189	9.981727094	5.394665274	6.729538464	6.734886697	7.453718218	6.895644963	5.792643363	8.490073044	7.688091879	7.47833514	5.61134274	5.535639103	6.892740005	7.383115728	5.935613726	6.351569131	4.752208755	5.564520218	6.739856365	7.959696674	10.18949309	5.821118249	6.958250465	6.337162539	8.879374534	5.218884327	9.014701895	7.032981069	6.837680025	6.3406172	6.71089511	6.656544415	6.41235624	4.665480768	7.135465361	7.112064457	8.724253402	6.663682821	7.189369378	6.712819226	8.308625773	5.515174573	5.201756856	6.445507811	7.389159401	9.147516938	6.819304865	5.726304257	7.645108397	7.045326043	8.534460235	8.098936606	6.96949737	8.765891868	7.336720119	8.501776341	9.357172257	6.495259596	7.386069627	8.918586121	6.54775481	6.292710795	7.816331932	8.640498268	8.765269194	8.664854238	7.193452945	8.240043575	7.950556405	6.049840378	4.543800068	7.08370611	5.887272665	5.953691113	6.333523894	4.759945001	8.234073565	5.73013557	9.369896101	6.155672371	10.09863862	7.864294943	9.376647725	7.116595472	10.65343194	6.930158757	6.204206989	7.578971136	8.621873584	7.221803962	8.837840169	9.445839806	7.877310033	6.59587359	5.598900878	7.856355976	8.286212526	7.558577564	6.598714172	8.633339923	7.400763473	6.713577647	7.133142509	6.536323506	7.430133588	7.126451864	7.461394387	6.951157389	7.041638874	7.178720484	6.67112767	6.507287888	5.100252416	7.344150711	6.558933935	5.844987229	8.315294538	6.688250189	7.523354755	4.466602324	6.23965196	8.146632756	8.236659259	7.95764155	7.469177464	6.61027207	10.57270233	7.560476558	6.320196827	7.215892328	6.640674555	7.339968444	8.490045783	7.123639615	8.607762115	9.057098999	5.970768483	10.69279696	11.72049981	10.09182726	7.457183945	5.337310786	6.51212603	4.342656311	8.268050974	10.61503067	9.524129029	6.728122559	6.550658623	7.350219904	7.261398724	8.173873579	8.457391269	5.665998113	5.791794986	6.605310454	8.446654746	5.357931861	5.784543404	6.920535038	6.043920605	7.580476164	7.738898661	6.680284022	7.776488983	6.303624299	7.442224313	7.265296311	7.565084323	7.722112916	6.904939403	6.469951737	6.365221312	6.590528103	5.993333717	3.72003273	5.812123741	6.927136106	8.679511955	5.939317629	6.398671055	5.452531326	8.214588339	6.953816514	6.39226499	8.222372034	7.340709481	7.718384146	8.112742266	6.745600296	6.637175358	7.921506257	6.790633917	6.64589539	6.547322838	6.860151316	8.033050387	7.762678765	5.671441491	6.806725559	6.59897854	6.68887129	6.435607451	7.297175137	4.497759035	8.572517904	4.429153784	3.961308322	7.480814819	4.393630972	7.13421721	7.313433442	6.139170978	6.967352082	7.38709234	8.050516494	7.853726126	9.589275006	5.654237647	7.893980327	6.646359877	5.477418665	8.276877443	9.023592531	7.798738422	7.937469898	11.21766429	9.471184082	8.72612429	6.241389655	8.97888711	9.634772725	6.881996353	7.687088064	7.939997742	7.042687345	7.352408983	7.709036126	6.36672499	10.20701476	6.764582092	7.730267459	7.995197904	7.946594252	5.031708491	6.922367657	7.428145945	9.430479761	6.639092691	5.196388887	5.383832214	5.970242269	6.748079496	7.486766343	13.54204502	7.502090312	5.40414053	7.071229341	11.66351594	4.962362581	6.537135428	6.200673203	6.481015804	5.912101295	7.268422426	6.563996942	6.277925677	6.771158056	7.391133676	5.789594921	4.790004638	6.826201601	7.222405412	6.391869843	4.710937935	7.335794757	4.794954041	7.166332344	6.142800417	5.664395396	6.828448104	6.325473549	7.042305127	6.93471987	7.168058251	5.956984859	6.777950602	5.897028616	12.8041942	7.22922165	7.25116964	7.629439191	7.437718792	5.620743197	7.466961575	7.970937656	8.003345319	5.584689168	5.999472671	6.41268367	8.816364705	7.87353795	7.667035582	6.922107964	4.865630634	6.018144306	5.838141887	7.617706415	6.000456243	4.336265751	6.080590123	5.717631618	7.141566523	7.418126517	5.203259612	5.218165694	7.605748611	4.347857465	7.751402291	6.384060311	6.982784374	8.574467397	7.190313525	5.749088049	6.33320313	6.757367204	4.218950956	6.350940007	6.489189166	4.889162597	8.768824107	8.348027769	4.778116424	7.299269795	5.74108169	11.11570799	7.588338215	6.500189667	6.893748458	7.295201462	8.714126073	6.422512304	6.379589544	6.352943504	8.636361818	6.836189697	6.667146533	5.900569574	7.290693404	8.558022438	7.256134972	5.853238183	5.688454638	7.087302141	7.008676481	5.113101031	6.815323741	7.311954612	9.125272202	9.568192641	6.42449437	9.336099498	8.431056709	7.095836605	6.201101067	5.533918549	6.486094483	7.19463767	6.943054868	7.923516467	8.01869211	8.616169672	7.425367805	6.90152388	8.883176333	5.385514371	9.755549738	7.264161879	6.367040413	10.51054267	9.523479112	8.855381886	7.53370615	10.32622968	9.595352846	8.625678201	9.600355579	10.42784914	6.176419093	8.362319014	8.386069474	4.464769002	11.14089876	12.16168347	11.21728913	10.69570304	6.503435406	4.786230456	8.997248127	6.85613143	8.152665984	7.512780132	6.831343838	7.096125112	9.343502357	8.380754829	8.034382424	11.4495546	7.767101638	7.205443039	5.928594755	7.954532783	7.198854051	6.020607234	9.420311879	6.488119857	11.42122879	5.197468512	5.64943676	7.837731639	5.208359516	6.345166221	6.661680452	6.297807748	8.663608618	5.645272124	7.374407351	8.145447414	9.593309454	8.983650273	6.447124535	6.035204971	7.113087825	6.088838616	7.632177339	12.48201205	7.1607819	5.624948012	7.797699944	9.86458044	7.713365803	9.635222852	6.548168711	7.038556475	3.844469336	7.497509093	6.999911708	6.635668977	13.19198736	6.794795206	5.239590386	11.77185512	6.674429552	5.102408598	8.270179189	8.060478704	7.197203438	5.664422263	8.618818633	7.689951527	9.759792395	6.298661578	6.752109288	5.531343793	7.098944114	5.029250158	7.577069814	5.437513662	7.422063545	6.75024161	4.632755855	7.674125516	10.35251819	7.479322063	7.823658756	7.657957924	6.296864024	7.715216149	6.301026387	8.180136364	7.715333973	8.192365328	7.379318279	7.545113285	8.922340346	8.90544676	7.763039576	6.124801891	9.193568466	8.318720343	11.59201102	6.791349262	5.497599354	6.659746399	7.029943763	10.2549541	11.46494107	13.34999799	7.634739312	6.6505064	9.158585871	8.673009759	4.58350339	8.377074621	7.096634288	6.794193042	10.61750068	7.071981388	8.697074686	7.939338066	4.254500023	4.513376712	7.810041671	5.420811747	9.256313112	5.029742568	5.261766607	7.006644287	6.974431641	5.403986818	7.623608139	5.757933945	5.224086838	7.832441154	6.314191493	6.205365229	5.743821096	7.100283583	4.049981973	5.644623941	7.235712697	7.322869745	6.110038338	8.590795823	7.471745871	6.929342058	6.163437868	6.844721926	7.030164704	8.364449434	6.180964471	7.678614827	8.200359325	7.354191016	8.869945453	6.058652697	7.133604096	5.703247676	6.311226022	9.694922194	6.615681675	7.056731094	7.671297753	6.902066447	7.265543222	7.039561326	7.870127485	4.902586563	8.062861849	7.102695705	4.842145766	6.86075201	8.389338884	5.722891097	4.796891503	6.732508045	9.748590237	5.394536186	7.519892704	7.762943432	6.341266277	6.227721896	5.314457439	6.566108845	4.970752505	7.398666726	7.359540068	3.957285187	6.359018262	5.16144517	5.670320322	9.22125311	5.38384189	4.878136526	5.025624332	6.659612413	6.552773032	6.490247598	6.524439124	7.484876167	5.767100758	7.2941856	4.676189398	7.489793422	7.564101876	7.071657538	6.006847897	6.492136932	5.062533388	5.739836852	4.295117326	4.608530353	6.13985619	6.698778257	5.464486392	7.476624907	6.83570582	4.659387286	7.860812401	5.834546692	4.897789862	7.208877883	7.086072617	5.52966194	5.281355849	4.612371918	6.44454236	8.137887741	4.244473449	6.348505429	4.533418758	6.312711323	6.118529063	4.800168215	5.114383547	6.542175322	4.723855327	5.34672284	5.086413722	7.578708022	6.026895507	4.715973715	7.688506407	5.475335117	6.852798977	5.155666516	4.344349511	6.756372895	5.707304159	6.204708528	3.97152233	6.775703071	5.99504544	5.706495729	7.709990101	6.680407323	4.184510262	6.799101053	4.184018757	4.64376752	5.263427487	3.979956333	6.542884505	3.75691758	5.190389178	6.899260541	6.455891057	5.676284994	6.184740022	6.356384904	6.035126561	5.79315373	7.596978619	7.175488868	4.862972737	6.997361118	6.107441987	6.036351457	6.482223045	6.340668707	5.645395293	4.615266717	4.410343964	5.954246227	4.950301015	6.319961149	6.21519523	5.02495194	4.935845599	6.550033717	6.536667971	6.536323506	3.711796264	4.439727147	4.299783122	4.662417927	6.685145523	10.69612922	6.91524247	3.849804973	6.40397322	5.262679321	4.613249285	10.89111362	5.731606859	7.915434392	6.778177063	8.500767999	6.270044737	4.844741866	4.681141319	6.04559808	5.468015349	7.282100698	6.829870025	6.501434834	6.77762481	3.920511148	3.776299797	5.982078919	5.26086602	6.750889818	3.946449954	5.483615318	5.257519724	5.58436003	6.530509586	3.96657132	5.506760773	4.337949109	5.918569453	6.238937421	7.126367186	6.792078839	6.968791365	5.334142681	4.351877909	6.994526626	5.861814598	6.3371349	6.822745431	6.73048874	5.970391549	6.913602755	4.808912033	5.667471129	5.428014305	5.290299924	5.248767583	4.384193063	4.864269137	3.935573699	6.255332267	9.526374501	4.702227681	10.61549715	3.884351253	5.730681765	7.506197567	4.610777127	4.536976746	5.353049321	5.501316872	6.327551449	8.510855426	5.889382852	5.928544906	7.128123578	4.640779357	4.671771491	4.078046122	4.77952134	7.328459739	6.207706944	6.279317181	9.838322218	5.540744026	6.899548053	6.328413367	6.284405158	5.104215599	4.894365223	5.290101143	7.553226546	8.520567279	4.65561775	5.957105255	6.788483666	5.903076309	6.940850691	7.925164094	5.069085238	6.742344422	7.132117981	6.59163306	4.808574943	5.794171278	4.064722641	6.450821412	5.746650206	4.767871318	5.646263856	6.957911036	5.538575872	4.219258292	6.745660551	7.125504091	4.009082834	5.135909561	6.977047672	5.814608685	5.847713827	4.420296551	6.400684989	6.995323954	7.81743661	6.356338102	6.193816376	5.359818145	7.544909952	5.794798615	4.954606591	7.109655379	6.204035095	7.913606451	6.586629878	5.430443442	6.006770535	6.303458358	6.058942428	6.66319745	5.133473659	4.894168146	6.943531759	7.299135749	5.075257943	6.471191096	4.375861688	5.331302583	4.446095269	5.57120595	5.285441693	6.452686661	5.959285448	5.785884619	4.374448918	7.09314585	7.358540566	5.418332216	6.217837097	8.034195788	4.922901087	6.157475208	5.602148283	5.636904807	5.792586077	6.648847952	5.275572466	7.556740161	6.726530804	7.348855939	6.659220657	6.23950743	6.573573286	6.974150838	4.413703587	5.972448161	6.458465876	7.770530751	7.148261522	7.403693828	6.193357477	6.108523792	7.273775225	6.425775906	7.043408305	6.514194946	7.732297588	5.463333559	4.449572494	7.646342045	6.593906921	7.301405294	5.998475352	8.329203772	6.259289483	5.322706094	6.811547397	7.598596393	4.576475847	7.02914923	4.61936546	4.171022043	5.772415048	5.741944793	5.846473251	6.125498756	8.12450794	8.239880855	9.535050146	6.567527854	7.244161616	6.78085053	4.854625805	6.000292178	6.320783319	6.987439941	6.574839532	7.378109824	5.055988259	3.659852316	6.023210363	5.917154433	7.159731169	6.720708118	5.921407665	7.470792138	6.164851258	4.11942822	4.428674773	4.806651882	6.582819475	4.768715208	4.982715402	5.51242272	5.805691489	6.23985884	4.445690493	4.517371093	6.558992163	5.063856256	5.264143857	5.322792195	4.783083843	7.023698341	7.715033186	6.009492257	5.770627098	6.480675716	6.895795496	7.079686312	5.979316572	7.736938763	5.247644293	6.417382511	6.017741848	6.128052571	6.66468195	6.723872605	8.232732275	7.013232698	5.9002195	5.956140751	3.836871568	6.357783447	6.460984423	7.257672347	7.206347844	4.291203787	4.269776665	4.895494172	6.869455358	7.483381812	6.992174088	4.626106537	5.950123588	6.671064978	5.859790535	6.569175044	5.558938058	6.803468757	5.483878383	5.545066656	6.051194553	8.055151264	7.085687968	5.49771487	7.150047851	4.777762863	6.290060017	6.814129893	4.164108333	4.432736898	6.481886632	8.25570008	7.186049055	5.394395638	8.006041563	5.495778895	4.771665607	5.431651244	3.896868237	5.143331185	5.929311598	4.499039979	6.485794023	6.549046429	6.304275466	4.937755587	5.857694332	6.840596644	6.663684334	6.658783034	8.184373103	6.011154173	5.900878759	5.337749414	5.270862752	5.961135513	7.011264664	4.905584048	7.62732854	6.226082893	6.950670172	7.936853778	4.880553014	5.806911878	7.292305936	7.663541834	6.540823165	5.313575993	5.307670766	7.296332947	6.255104952	4.894146819	5.133637716	4.797800791	6.612690487	7.071018809	7.985700605	4.73253554	4.18356454	5.431244526	5.378465096	6.678552372	6.988436102	4.399469977	4.658836198	5.820994447	4.608376959	5.822241346	3.976561055	8.025736147	4.833676193	6.673348703	4.406124796	6.872411584	6.56238459	5.028742628	5.142408351	5.168716712	5.026817686	6.289478517	6.315071878	7.905903324
GSM437094	10.22666667	0	5.409197542	7.277176218	8.734379325	8.978762289	6.156742343	5.517080693	6.679520051	8.142815904	6.571692167	6.306876506	8.413983209	9.465082985	6.322686689	6.43005786	4.148768275	6.674511645	6.881817523	7.171753684	7.724813908	7.161465436	7.455805892	9.529408771	6.026150042	9.328935756	10.01024668	8.044488833	8.272228495	7.800522143	5.713838351	9.34567093	7.988220182	8.051725304	7.156156801	6.780393488	7.030602144	4.472658736	3.928742619	4.789362089	7.101336987	6.896553556	6.993531098	6.73454777	5.505334141	6.96161167	5.427442151	5.26852345	6.787851602	8.566877456	5.963822497	5.666395886	4.89456746	7.747845312	8.324407518	7.007166459	7.161292236	9.076953242	8.922464388	6.602130831	5.673872031	6.095444015	6.553415104	8.744363211	6.280426705	6.766925768	5.609789523	7.073875924	5.761352965	7.218598582	4.380733356	9.667335836	7.356105737	9.626791987	9.871857954	7.430429357	7.78704152	7.495654589	7.649503669	7.014863294	5.840783914	5.550753939	6.874259885	9.724714125	7.559081941	8.511925579	6.176309944	10.69665988	7.685575301	7.581702163	6.0028348	9.252538267	8.663903343	10.57446568	8.294211462	10.80506204	7.611041599	6.809333387	7.015415517	6.845266503	8.118816903	7.56183253	8.534260117	5.662801651	9.752493759	7.446975305	9.696977045	7.599444314	8.187408231	8.035201075	8.740475225	4.543663502	10.32044037	9.012996185	7.002710168	6.452424396	3.813323605	8.063304615	6.07126168	4.912670338	7.271414152	8.695253368	8.116275864	8.189952322	6.195481715	7.511049888	6.903190641	6.471882309	6.46102101	5.665954678	6.035152735	5.367980484	5.50430737	7.185336868	6.34891123	6.973992979	4.35085256	5.998229738	7.222491509	5.679797436	5.363565272	7.475220015	8.62289651	5.387549888	6.814465545	6.348271465	6.138394853	6.015398194	5.960240867	6.658866722	5.508116027	8.217975274	7.055875292	7.990698795	7.319484922	7.547473344	4.876368962	8.085450664	5.780030524	4.952240664	6.870915223	6.327063243	6.135128625	8.537138612	8.414173234	4.86972623	6.120070354	7.953692135	8.255242349	6.802857074	5.386369688	4.680933249	5.284799829	6.494049691	6.680661792	6.766518107	6.418205604	7.007761944	5.786593105	5.046017506	6.194529211	5.035018326	5.411092706	6.633520427	5.857635612	6.915237259	4.693177968	6.98039868	3.879436428	4.841041529	5.268834776	7.597259752	4.443954051	6.808979789	6.239209782	8.495800838	6.365534318	6.421292724	4.750449046	5.398074258	4.171193717	5.191261564	5.051563035	8.136109866	6.978513473	6.756790901	9.118462367	8.316478003	8.626763055	7.210035327	6.692574699	7.427715679	9.008562177	5.277083659	10.53775289	8.325918394	8.017095865	9.51810429	7.518541353	6.792997429	7.427370325	7.178820131	6.407915654	9.792109883	10.33576511	7.769020879	9.44394477	8.977172634	7.359085986	7.888957537	7.064228433	7.048971379	6.000613487	8.121440786	6.311137919	8.288967768	6.965583329	7.0959364	7.204705079	5.717794422	10.192936	5.400837877	9.59670864	7.984991125	8.487812015	7.221438141	5.403852165	9.477309556	7.449526705	4.937811733	8.948136435	7.185553091	9.429387875	7.223776151	7.866426829	7.54801861	5.65014208	9.011557686	9.023641221	8.374505336	8.126288861	6.804681059	7.687695121	6.899310148	6.975941851	5.612071851	7.364371998	5.542671813	7.103081199	8.082701281	7.453565079	8.666835287	9.812521713	6.819939852	11.13473888	5.762266737	6.973025142	4.923169467	4.858968415	8.284353815	6.201020805	6.913506918	11.05866997	5.717794799	5.58581274	9.539414752	5.899510403	13.43977565	8.026037198	8.251688634	6.728361458	10.46213058	6.571345912	6.279776719	7.200894142	7.281370644	6.108548669	9.373532477	6.06816483	6.917102986	10.4108819	10.65528529	9.111241156	9.134635623	8.695730475	10.09135833	7.548578001	6.452565915	6.981514051	7.895813679	7.198052863	8.153507842	6.776743735	6.586326621	9.215250865	7.046600825	6.91719353	8.474408859	7.23056623	6.961788302	8.113298089	6.061407618	6.076493353	8.09591564	6.833924081	5.876652665	7.458739125	6.694343798	9.054676157	6.923702603	6.798889417	8.679590714	7.657345537	4.971883449	7.29619867	4.561356816	6.723859764	6.134223785	6.280443911	5.942499575	6.103747286	5.195230216	6.935073504	7.193238144	4.855185054	6.697266035	6.657085798	5.697660798	7.004607907	8.101981219	9.804016534	7.133385244	6.816636244	7.66212753	7.187371935	7.492936186	6.582917292	6.740729389	5.528731467	6.954472364	4.868819643	7.50594907	5.025612679	4.978781791	6.941085523	6.310967975	6.281392385	6.609349872	6.448700117	7.072559663	5.948048033	5.845020453	5.139763133	6.964857389	6.711983174	7.446075752	9.972523435	7.577849066	10.48436197	6.917313718	6.778161084	8.936373854	9.042713022	6.439163828	7.656624931	8.141622112	8.645272388	7.746779482	6.872919294	7.182777935	6.886696751	5.199574959	6.076027977	6.754778975	7.326023286	7.648686334	7.221201378	8.80740314	6.971284282	6.135249176	7.147346191	6.337834653	7.054666857	8.015045957	6.896834478	11.12976189	6.225569279	4.895641363	7.333583232	5.735928061	7.529039499	5.162214069	10.21557857	6.572301907	6.875460452	7.542415619	9.46858656	7.848398164	4.586115143	10.36338816	10.32806635	8.511855672	7.483455777	9.197718455	8.287463432	7.042819178	7.098696376	9.389019538	8.144809843	9.143141757	7.469027756	7.1412128	8.58876615	6.608503586	8.691263039	7.121040541	6.834359725	9.310690767	7.729992085	5.718486453	5.486803639	6.459008076	7.160988909	7.567151497	7.604250117	6.996347138	6.594345067	6.709190653	8.987627044	6.524166112	9.293346858	9.412131771	7.52345085	6.61747109	8.971111088	8.794539219	7.125443411	7.786577602	9.289757771	6.547167258	7.467175442	4.960987582	4.181881198	6.842743138	6.410758369	5.040606865	4.960164604	7.38863781	4.202541451	8.115817265	6.271943984	7.147886605	5.119202155	7.625577951	6.430639634	6.766899122	7.0335317	7.587518222	7.30212109	5.823644912	6.996434508	6.862287704	8.772768423	5.988111925	6.946944054	5.763486327	10.00526275	8.188943566	7.767364931	6.235302986	6.567662689	7.566225804	7.972718372	6.713158426	7.141117785	6.612445991	6.760989257	5.22701033	4.24635232	5.701390179	7.014070547	7.03948951	7.737415086	7.380146071	7.800411394	7.636152088	9.410177348	8.744744811	7.598151736	8.871877345	7.118762796	6.199737989	9.132552822	8.725382877	7.80038282	6.089794481	7.127617841	7.846901667	7.179711265	7.731810647	9.130032639	12.42916773	12.6808603	7.847582674	6.920614753	9.540586761	7.422327654	5.608584983	5.308947347	8.343473527	5.784375738	8.533165808	8.315406709	10.96220967	8.980891916	8.741611265	7.015700237	6.563279353	8.147834258	7.498734603	9.419149983	6.2968489	10.79909013	6.492155138	6.373736628	6.955379261	5.738032823	10.62410299	8.76612499	7.181524605	9.435911917	7.937079979	7.82498802	6.404279119	9.073600443	6.785851064	7.2855013	9.421289444	9.680275972	8.378421266	6.475858148	6.838795503	5.349826569	6.810683321	5.618006452	7.637085242	6.048539325	5.983064303	6.933186564	5.731548306	7.964601646	6.588864758	4.178447226	5.599681946	6.832263537	6.126251564	7.61048859	6.565848564	7.003665362	5.946844295	3.893796194	4.383637261	4.59185131	7.010769822	7.401261186	3.960214751	9.521900467	7.579329838	6.637931206	8.624681745	10.98416545	7.228862964	9.01029314	7.03279615	8.425922961	6.610299695	9.366110038	6.282675298	8.219971478	6.242451922	7.652356406	4.296312501	8.08719752	7.107911264	6.470896372	8.430541524	6.159852333	7.127477586	8.541008862	7.095769436	7.617658277	8.599066395	8.988859084	7.293391669	7.36053845	5.315867875	10.81848538	9.050245511	8.904272565	7.941415672	10.08384037	7.205306655	6.747620129	4.440362747	6.772119836	9.670490181	9.77007642	9.503252638	6.752951219	7.166993989	6.613068792	8.449995562	6.63196625	5.387075783	5.191845127	4.96053433	5.428443146	6.832992865	4.257991564	5.500907437	7.749857132	8.06715373	9.112742192	6.423239953	5.755300411	7.040459928	7.867717602	10.38781458	11.50061034	7.619223801	6.901437241	8.195073617	7.651307083	6.527221405	5.94717808	11.78689002	7.413765221	9.723792753	8.379979189	5.649350755	7.307367285	8.234468942	8.205926994	7.831402065	4.532944842	11.17307864	10.70011913	8.455441554	6.630707295	8.447954429	8.075357218	6.200324393	7.74032872	8.191104481	7.96859273	8.413030633	9.111715555	7.141461884	9.884804225	9.582739026	7.678730222	5.938913618	7.310994332	8.013071373	7.210592738	6.089586	6.969230404	8.445639621	8.028300942	7.416141145	6.820378353	7.295523056	7.62158526	5.432916385	6.359597672	6.85026672	5.818521229	7.256562592	5.940101216	7.080296386	6.715792242	8.172720223	6.744767337	6.780535498	7.24299781	6.097162641	6.04345138	6.723741959	7.306986375	7.742841273	5.959513619	8.214652645	4.654005002	5.939648918	7.572719434	6.806813027	6.473136759	9.014987566	6.143147055	7.179611151	5.939803927	6.388643219	9.781701215	4.747206293	6.683268061	7.412496731	6.38161816	5.514310301	6.849601049	8.036200861	7.805544658	8.016342254	7.45419654	8.932835431	7.992226398	8.895751499	7.766287093	7.241763422	6.352104229	7.15987659	8.127462769	5.453635204	8.883558296	8.363257489	7.68365423	7.997919832	8.272831354	10.30149008	7.155343628	7.012348707	7.962018044	7.78133454	8.864633619	9.99375765	8.076423225	8.923979233	8.713754115	8.598630066	10.57230844	7.884141234	7.423672294	5.518989009	7.023193334	7.526034071	4.987177116	8.045995192	4.768072121	7.04327879	6.435887279	5.741414299	6.973445762	6.688928663	5.47311125	6.677497756	4.565974339	6.460540191	6.895552087	6.760948744	7.657171948	7.58210838	5.669266346	8.627848448	5.457051568	7.600881135	6.26831679	9.890133545	9.153018088	5.468617807	6.822171984	7.822960661	8.249916941	7.932415416	7.750153921	7.34894033	7.180835852	7.097327939	7.673398297	9.326343676	5.584728948	6.741546883	6.267175817	6.820785123	8.090103864	7.76550943	10.4151497	6.831636374	6.763387402	7.399953464	6.356098938	9.670234994	7.742322853	5.042444182	5.930696874	5.626832303	4.452166837	5.569444093	6.809925829	6.01730242	6.786058986	7.466190249	7.834137392	6.226843511	6.48442992	5.32387801	7.326468168	5.944603158	5.064765244	6.461809528	6.991247837	7.024901703	6.588437101	5.177043786	4.392669133	9.080797477	9.507086486	6.865196484	7.264628294	7.53395268	6.803558251	6.300368874	5.566909266	6.889389795	7.11574819	4.311335357	7.568259217	9.137929604	5.057072258	7.163024989	7.834886122	6.922881907	5.556237153	8.665178618	9.304529051	8.53357581	9.747294758	6.501794311	4.999023895	5.886668604	5.712035155	8.492097569	9.731706101	7.958972461	8.402822563	9.689914875	5.117312039	11.51474991	7.352430592	5.77295498	9.216638671	6.261660729	7.632138837	7.646139978	7.687016207	7.213582261	9.40718188	8.100450941	10.49758813	6.999774897	11.11149467	9.093359572	7.429690079	10.0004867	11.86391197	10.9056054	8.134678085	10.51841422	7.47975879	7.648472597	11.57895782	6.633506189	7.76076838	6.930383672	6.961765308	5.555254114	7.289089837	5.305365038	4.350629729	5.394052557	5.066819525	7.140879185	7.766051276	6.276268616	6.588873646	7.760312272	5.375978485	5.817308736	7.918288627	7.21459442	6.423372515	7.210236456	8.416637911	7.113304958	8.012129146	8.690042584	8.240070653	8.098475745	9.190258963	8.970319527	8.036357485	5.092900807	7.117464878	8.105373342	9.702635549	10.39487192	10.16801896	8.836876909	5.578574605	8.709804411	8.354151722	7.410857517	11.28379011	7.082013544	5.958390385	7.64450024	6.938016601	6.659259502	7.860524412	8.533785783	7.823813283	6.991128708	8.042788586	7.123758488	6.385730553	6.580516624	7.143421763	6.887226653	6.497137686	8.502400795	6.985190208	5.545360929	6.610000048	7.591712864	4.119009516	11.42617821	7.795479091	8.814820681	8.010615875	7.997544293	6.95124006	5.694679736	7.273353547	8.571067782	7.211776376	9.611357276	10.91036579	6.809605712	10.38245212	6.516122353	6.782621571	8.485338756	6.167682615	9.115268741	7.109422124	7.829191947	6.827759024	7.20291635	7.641307312	7.631413092	7.028153366	7.45124352	8.955239243	6.905262364	6.188020155	8.023111943	8.229646952	4.359067123	6.279111926	8.516808084	7.822961296	7.687512333	6.811874117	6.510137116	7.891647531	8.088052841	7.318210403	9.405509514	8.267066981	8.151564282	10.36575069	7.621032895	8.792362319	8.879878682	10.02541056	8.101407022	8.067991237	8.442797336	6.72269266	6.291648206	7.203824931	9.990463888	4.763395893	5.251253159	5.864991174	7.675559129	6.475868388	7.559137788	5.301044865	6.811384919	6.735923801	7.615262184	7.549937853	7.522385911	6.326650821	11.09171607	5.616982192	6.894821028	7.912439867	10.0199201	11.84776446	10.0090187	10.41719392	8.531497151	7.917867591	10.33594506	9.307368557	8.894339477	9.370460921	9.711819859	8.235606356	5.555263635	7.02404147	7.466461202	7.958203749	6.874248936	5.809769094	9.40908208	9.455583469	8.207292067	6.75720819	6.833684925	8.074385054	5.837522394	6.653843431	7.636493828	6.663638655	7.552848918	7.245436926	6.754194206	6.908217708	6.713456673	6.0454107	7.816561139	6.944644225	8.347538918	7.077168081	7.147375711	4.464399896	6.892097255	7.4972405	5.605566542	6.942150528	8.012874076	8.178291337	7.145858005	8.129331384	8.662116823	9.722769522	7.478030483	7.924922566	6.330044913	7.215357533	7.657362637	6.21506885	7.173224813	8.718276812	8.354183552	9.167338996	6.557375888	7.889791819	7.311880605	5.95662309	4.453348312	7.471638783	8.646734414	4.722778263	7.624695084	6.771197191	7.294761397	6.806813027	6.958397027	9.218670871	7.201195281	6.586932556	4.707440031	5.578803328	7.524576737	8.317795961	8.175513012	7.578060682	7.360981421	8.506567129	7.146483295	7.116107958	6.666870558	6.935879263	7.58467634	7.858917107	5.592747514	10.32969316	6.828694125	4.406475924	7.369574033	8.143937269	8.105779828	7.581364656	8.299862797	9.101295295	10.05142721	8.140109	9.915760419	7.607138562	6.791722933	8.664790627	7.961819325	5.894911705	11.93941321	9.465438896	10.91301862	8.732024999	8.344145918	10.02905431	6.409843328	9.926353022	9.276132032	6.207132721	5.820964076	5.413136414	6.55362908	8.271658434	7.690424406	7.568008306	7.003619406	5.967247142	7.323641445	8.674806593	9.625340362	6.246140945	8.578503999	8.661917736	7.328095752	6.208679887	7.080063576	8.727342699	4.040135659	11.19914312	10.97971052	11.67078355	11.70649178	9.1328163	9.885528011	9.285856571	7.747034313	9.136213028	5.09875807	7.468267301	7.396799685	8.181361227	7.118025393	8.087245644	9.225810108	8.203812724	8.571754497	7.341994866	6.142317546	8.623798573	8.565057391	7.526031521	7.317050984	7.056606868	7.494519694	7.039451337	6.712665165	4.872581027	6.124587898	7.883679625	7.89829019	8.117796478	7.924136937	7.248932697	7.339954409	9.149152102	7.006715503	7.977912972	6.201565854	5.461287772	9.791881785	8.107395674	6.221911627	6.717032495	5.529604265	9.251884133	8.979460295	6.870952452	6.066013906	8.63406292	6.453771609	5.355154839	6.552319738	5.266895231	3.906626565	8.047801454	7.459576031	8.818416172	7.138556668	8.874784683	7.944171485	8.058666593	6.489142716	6.524499651	7.047281468	5.884634447	8.710195806	8.609437744	6.92105142	7.73575389	8.644617337	8.02873212	9.877509913	7.160707654	7.208628313	6.666201288	5.685409707	6.64983835	9.623228866	6.515520205	8.583777744	7.131643333	9.141342463	7.203776926	9.735014816	6.177058228	7.918288627	7.186929784	8.236021013	7.430209127	7.570558481	7.109979227	7.854022182	7.415583758	7.397853921	9.337017944	11.89201307	7.701278845	4.80724169	6.644952789	9.819429042	7.433374477	7.376178228	6.813479413	3.761548363	9.352331629	7.943916219	5.838673938	8.707091148	8.098075851	6.430627433	6.314673808	7.120376018	7.249419248	7.18677162	8.731193068	7.249345746	7.735282745	11.35753515	7.289324624	8.529900912	6.656433959	7.413145995	8.115388809	8.256574859	6.545721262	9.537839828	8.299689564	8.607930439	8.50532207	6.699914503	7.581491251	8.391991433	7.288289055	8.17750165	9.253010831	8.494086141	8.032391404	7.670528627	8.821867661	7.219209191	8.439316738	6.065144065	8.173935609	10.31535523	6.938627537	7.656934826	7.646816346	6.741056625	8.466873351	8.069846166	9.354967787	5.772060873	6.699206215	9.563526925	7.456648341	9.765018769	7.410190165	6.876794666	5.924506986	8.589074982	7.115017388	6.974616207	9.423992204	8.165718798	9.375546188	6.395783848	4.471228131	6.068575761	11.75705895	7.802708758	5.561294497	5.459765631	12.27579223	6.45980802	7.845887188	5.166900278	6.603970044	9.281754089	7.83801494	8.073336848	6.512515895	6.085443281	7.880805627	8.543676214	8.172533617	7.137789713	6.519500007	9.251672847	12.267844	11.0487186	8.757270865	8.296464332	9.451614606	10.40662715	9.113726676	10.49359374	9.685749686	10.76880533	11.64509558	6.204124951	11.13101732	8.983104807	7.029492798	7.981078234	12.1118967	10.70140878	7.459240879	9.095150035	8.619350576	7.16528495	5.536193626	10.80790792	11.07058828	10.83215302	7.125739902	8.740236202	9.887122319	6.685596891	10.26121231	5.848653421	9.53386167	8.63000961	5.871759739	8.48103119	10.17421489	7.090472669	9.628637884	7.165982457	6.712424718	7.611055112	7.563549502	8.104336707	6.510059191	6.093470767	9.39570842	7.521229745	6.08249753	4.815284577	4.594951924	8.25704464	6.920706759	8.88255757	7.048811619	9.215312061	7.404147746	11.35964333	8.108974334	5.702563949	8.704343235	6.661572493	9.771912888	9.142475176	8.474834742	6.487697671	6.410043891	5.420988309	7.574955957	6.842119076	4.795029462	9.061641945	8.988566326	6.950901504	8.977510922	7.145438235	9.384581627	8.258110415	8.429470348	7.298891865	7.334407601	7.634310913	8.398205572	7.366231741	7.154879486	5.268142838	9.732222008	5.751136515	7.806453193	6.870634211	7.239747825	4.976827038	5.388931818	3.870554761	6.293303558	5.096236903	9.103429862	6.925362865	6.270770042	4.49922471	6.46102101	5.834091625	4.813343386	5.857637358	4.677516479	7.847767156	5.939344809	6.037504267	6.565981399	7.248123581	6.073818414	6.008629733	5.822259316	6.547132549	4.561717585	8.972875789	8.741320569	8.04369459	5.053717329	6.356940729	8.782900109	7.357022037	7.028652178	10.9064433	7.330865719	5.9786475	11.13348068	6.031973393	6.474845713	5.246293559	4.297095021	6.737268146	7.282492108	7.591119614	6.436151861	7.685464852	6.063480831	7.615555132	7.696039375	7.910606596	8.836782946	7.754546911	7.836538767	9.162823689	6.994060234	7.411853942	7.771824674	7.334681948	6.973769824	8.071022876	7.649385727	6.354566686	6.683218958	7.971395183	7.577022394	10.75113461	9.509579939	6.544132431	8.23994172	7.413647447	6.929200058	5.810644178	6.779818408	6.251994299	9.17824539	7.637944156	9.26363736	7.604121669	5.892943898	7.184590797	9.024891272	6.269777783	9.783485626	6.922398195	8.536435302	8.998144529	5.381472133	6.363513726	8.226817732	7.417235451	5.392998913	4.384647227	7.371218702	7.163469175	9.359712465	6.73170744	6.641089666	8.765108033	7.759381335	6.258795355	10.57556372	6.258928646	7.076145594	8.994501315	8.439263817	7.942592925	7.521884591	5.695154154	6.924977802	8.130525859	7.73974059	7.57401634	7.043537838	7.421545163	7.98672441	9.462167153	7.350074057	7.308448562	9.270326817	7.37477419	5.056820592	7.733919762	6.709206942	7.144613237	8.090735941	7.167870547	4.867804253	6.602225265	6.026017626	8.548317026	7.19426083	7.007550234	5.659318537	4.678328971	5.266043762	6.389580882	7.78714405	4.347242808	7.402793694	5.862092467	7.922154808	5.45900555	7.382458279	7.279513938	5.172145256	6.773536486	4.698147528	5.652077618	5.584846395	4.345209799	5.605047802	4.179295614	4.216547273	5.056333095	6.935355332	5.420099514	3.77413208	5.602104051	5.952026347	4.261466987	4.525741797	6.841233434	5.207805435	4.973832662	4.976061824	4.42692917	4.174081744	4.623959422	5.032578032	4.514361045	5.906096194	5.020409767	6.299166067	8.585325939	4.234874399	3.908812101	4.490749234	5.432130058	4.361966361	4.999363643	4.521926891	4.803381897	6.775157061	4.769667982	8.317472641	3.997762779	6.264248423	6.361616846	3.852003604	4.33075046	6.598805887	4.289256354	5.44001897	6.182046122	7.933298911	5.612547255	7.385094052	5.178568814	6.504947188	5.819383175	7.201195281	4.749336881	6.498352396	4.770804901	7.178913246	7.665409596	7.252856208	7.817819609	11.15052931	7.196017542	9.308795767	5.970383559	9.832460659	9.673161142	7.827704611	7.043068266	6.62054382	8.175403225	8.469731132	7.880597232	5.852541847	4.520140746	8.967759756	8.406294704	8.202142126	8.094253604	6.980631529	7.469754008	6.664115006	6.430747814	8.047918915	5.617343711	7.814162056	8.318160893	7.292830686	6.455959725	9.153842785	8.174116909	7.053418957	7.479261808	7.746269855	8.981245839	9.042458226	6.865286987	8.422082706	8.292242987	6.046096516	6.634251604	6.796914536	6.85522194	5.996255161	7.774117052	7.40148145	8.388819438	5.47432247	7.82306946	7.129156928	7.559075801	8.10837331	6.384780518	4.096125806	7.113025364	5.669480694	9.02247954	6.369653454	5.058707192	8.054249095	6.09542345	6.149384043	4.602960721	7.226711926	7.450984992	7.566881996	5.402967819	5.33848159	9.96958785	7.796711738	7.359349128	7.974104144	6.554776163	6.67596304	9.156627706	7.21459442	6.275820162	6.15127423	7.551957201	8.012719233	6.856274102	5.925892656	5.140868314	9.477136326	6.024195565	8.627568128	5.819286076	6.620661833	6.618196667	7.089188328	8.590022641	10.15531427	7.91551505	9.173033596	7.718148896	6.49809627	10.39471448	7.599929228	8.50498292	9.683420134	8.127259768	6.095388689	7.534292305	10.8653645	5.837527692	5.813734657	8.121838683	7.896226259	9.291019244	10.04270369	10.27058974	8.027644045	8.998023729	9.033302958	8.003737288	10.04140034	6.012183733	7.386280476	7.274538308	6.327294277	6.718861806	7.282424948	6.892111743	5.961215241	9.297124485	5.784266578	6.229298944	6.647411476	6.146564867	6.732276783	4.41730474	8.188643949	6.713649145	7.803076745	9.038321361	7.929978461	6.234672366	8.213005981	6.82437754	4.61010997	6.821743834	7.786962738	7.962933908	6.664082497	9.243855936	5.834206683	7.313791931	9.489604244	7.199400202	7.268762872	7.598240445	6.850721993	6.333379457	10.15737701	5.468317723	6.229975237	7.731461949	4.096307008	7.825219978	7.97559692	7.875796532	8.029890155	8.175014596	7.988822493	7.040267641	7.27292873	6.536864366	5.185478358	6.735288931	7.516170316	7.619413069	5.82747141	7.785578363	7.397122132	8.305261516	7.711629663	6.229870857	9.0179296	8.334079716	9.324775124	8.594763376	7.759006949	7.768000143	5.667742556	6.745267761	8.663698707	4.826330477	9.472646071	6.671468038	6.113494248	6.810373078	8.071794288	9.246289787	10.9979055	6.603927015	5.73424281	7.495920787	4.238677698	7.513641269	7.773470024	9.111417583	8.690095224	7.185723577	7.83046774	8.734697032	6.928712647	6.296877225	6.244887248	6.700287153	7.054732278	7.283815347	7.465123259	7.675076488	9.964149491	6.559555832	5.945983154	6.841343605	8.565618372	6.445539154	7.911963307	8.405801305	10.31889255	9.453639948	5.414642055	6.482478846	5.721394709	5.46382084	6.99968089	8.581287458	8.670658216	9.566130319	8.048093593	4.40914732	7.221138706	6.364240599	7.795897249	10.39962822	8.215974121	5.68942493	8.439547592	9.742898429	7.888545297	5.38231185	6.78028732	6.345793919	6.421860426	8.071353236	6.951249606	6.830011278	7.943622272	8.656623702	7.234545603	7.25782546	8.022159001	9.53989337	7.340276045	6.754276423	6.649557046	8.742841773	8.871842425	7.881771524	8.808321222	5.929107222	5.469850386	4.860499945	8.339545093	6.333050756	6.382683328	11.09411958	11.25403045	8.088456074	4.404751162	8.478830359	6.787194567	6.940855549	3.76272363	6.844063239	7.352551262	6.917281995	9.472649489	7.818002231	4.380993339	6.885578377	7.891375304	4.322930915	7.128699556	7.293549879	6.836010257	6.181611883	7.412655223	7.934235635	7.388869716	7.979885525	6.157029356	8.164219939	7.50000713	10.39184895	7.472767632	8.666835365	6.9546849	8.975251524	6.703634565	8.579104858	4.735030445	6.002321277	5.409028658	5.343151432	8.298182049	7.088424868	8.788075686	6.818653388	8.041012092	6.131433579	4.033799046	8.843958074	5.986927212	8.396203121	8.343837062	9.05190337	8.072394459	6.714409411	8.036621273	7.71437488	6.514184647	7.151626683	3.9490551	5.58030127	5.300507498	7.725858879	6.648100875	9.26697838	4.858785479	8.719848307	8.681331271	8.198800067	4.77612295	6.081517374	8.109251122	9.49109147	7.66460931	9.091425774	4.79002127	7.062220702	4.396330156	6.282796312	10.2819897	6.020993791	5.265330078	7.034654714	6.790134931	8.442717933	5.305658865	9.917623206	7.172966055	4.293320098	4.733498219	6.81039756	8.827750868	5.480433535	10.88789704	6.952094719	8.24552746	8.809404398	11.61398009	9.383148188	7.832605199	7.652717955	5.670366908	6.92380412	11.11126784	6.199315472	6.700320285	5.192787367	4.018922263	6.138225894	7.558313834	7.588716651	6.815501817	5.406947496	6.54143441	4.706924188	6.563355629	7.428388553	6.058652963	5.894487917	3.871664531	6.29297116	12.27727849	7.067242766	6.985263859	4.831901629	6.696464972	7.279693855	6.852431228	9.373095071	5.735092428	8.306609557	7.93181897	6.81354055	7.738966545	6.656236343	10.17427916	7.75276932	7.812050735	5.990034109	7.527765082	6.8088789	8.587632574	7.291475631	6.02253356	10.11588174	6.342907384	7.069627133	6.442696136	7.155860807	8.764564477	6.710675663	8.314418306	7.358782463	7.645361008	4.780199888	4.897553247	7.159148995	6.96546901	7.185291868	7.997342247	8.869029629	7.306963078	8.907804077	6.660819468	7.914878604	7.763681837	5.061780111	7.383013269	5.037253555	6.135249176	7.171789502	8.302832982	6.9147196	8.243615533	7.617318748	8.812097502	5.170267292	6.176715146	6.597920898	5.956801131	6.3019906	6.608235859	4.703365839	5.19962502	6.340920142	6.669978466	10.19509567	7.659300298	5.83569473	8.866329392	7.446923222	7.146506542	10.78178099	6.81609385	8.845601437	6.05038194	7.528555125	7.294609551	7.885623281	10.55250111	8.403717122	7.3819552	7.97789676	7.86149028	7.927288911	9.550700575	6.925403951	6.385730553	6.074905709	7.546548705	6.919572867	9.701859338	9.020760773	8.456127773	8.424165344	8.815044943	7.606645426	10.2208844	9.295737918	6.016115182	7.325592063	6.444898727	6.631730207	7.196865084	6.072584312	6.910339968	5.447407092	7.272145441	8.875581243	8.197634304	7.97180585	9.529880296	5.685785359	5.332215499	7.738150599	11.12506344	8.471157818	5.057127494	7.525790247	6.895642436	7.183874808	8.373261079	9.364166008	9.527126932	7.377004729	9.651437101	5.785276175	6.217411367	7.164856478	7.288497677	7.05432374	5.926056745	8.457323616	6.831579561	6.128494295	6.409109337	7.258502316	10.3866223	8.564646555	6.382830465	7.458922785	8.763867369	6.406901416	7.858925675	4.876368962	7.774669985	5.958452621	7.838291495	5.236218017	7.580442424	7.929728367	9.802041768	7.657892261	7.874149995	7.462949772	8.685027544	7.243926055	7.077606785	7.109147301	6.329085778	6.92851421	8.115590634	7.015809043	6.107397499	8.343200084	7.642120349	7.66310654	7.472469119	5.17864744	7.532946916	7.806016788	6.074655448	8.225992086	6.699746409	7.026617881	7.33433587	4.123648578	7.102888077	8.192359984	6.722404803	7.233227358	6.427758483	6.886629742	5.407848042	7.028803451	7.727764246	5.818457867	7.510903148	7.733731382	9.341272529	5.431997321	6.970982664	5.657007668	7.367573657	6.780023643	7.546154871	6.168150985	7.405404785	7.817834886	5.14818861	7.253443005	6.720766202	7.163649537	7.295844687	6.772412675	7.735079904	5.691080685	6.958294204	8.939246943	6.834184447	7.034220178	9.388360981	7.517798247	8.231883479	10.32465695	5.738320234	7.598051948	6.152823053	5.599484601	7.997608994	7.643966919	7.082564185	9.74377257	6.965150049	6.470996377	7.3698417	7.018747973	5.359860977	7.247853883	9.569234963	7.609492733	6.213665158	8.088060518	5.651813497	7.071703109	4.783524203	8.458344261	8.449407998	5.701566585	8.266835671	8.65734757	8.021830103	8.208944616	7.089161962	7.758726359	7.837234462	6.32588397	6.406052916	6.976928837	5.403708926	5.892544762	5.649180081	5.892907007	7.384825263	7.001189602	6.508647157	8.552880449	6.543783097	5.03021692	7.26941042	5.722811567	5.35814052	5.380583682	8.520962392	4.357914485	5.469500479	10.11080245	8.337906166	8.806634154	8.881176348	4.859575454	5.629596122	6.96772145	7.537998383	10.20062379	6.493018885	5.293402211	4.996373863	5.279755498	7.240828578	5.575572186	8.259755557	5.13977491	7.149407735	7.027453802	4.807646941	8.678059383	6.025520798	7.245435571	7.453814374	5.903039553	6.573561646	8.180854972	6.437689517	5.250566643	8.070206234	7.644697265	5.040662476	5.452259705	7.331235125	6.804774444	6.864428483	5.845783772	6.503423518	6.651342191	8.161141009	5.652494124	6.277901866	7.980468682	5.661504446	8.358311105	4.914938448	8.635912539	6.353980315	6.836177654	9.166793481	5.660572998	7.989116868	5.502854193	5.272572355	7.109257994	5.362563526	6.857548783	8.092341729	8.938072497	8.279843553	8.081874903	4.925873339	7.552406481	10.92467002	7.188456872	7.589009017	6.226503863	7.753739117	7.895748374	5.663092953	6.163688339	7.732202586	7.831958152	6.62420084	6.419725918	6.183411448	7.762144288	9.179191496	7.43861044	8.952427275	3.648361259	7.078894023	7.053021485	6.522967337	7.247580881	5.392631756	6.420743507	7.344931416	7.161949138	7.446273556	6.090348627	5.409849119	5.2010305	5.909679384	6.61184755	8.485358699	4.569982191	8.100387143	9.364143351	6.684797974	5.158234473	4.688199165	4.548916271	7.060202735	8.618372249	7.927908636	5.217232045	6.837987506	8.529446354	7.785040908	5.50281592	4.406050762	7.296081678	6.394534274	7.69355614	7.653442023	5.729167836	5.232860519	8.248488696	10.52325993	7.522406843	8.61090176	8.325824762	6.542284567	6.964862762	6.950600517	8.487490053	7.186543053	5.219386268	8.22226712	7.410982299	5.331076959	6.864175549	7.243947909	7.051173566	4.992004323	6.548204665	9.471910016	5.449488393	8.903146908	6.449958513	8.627937871	4.800228561	7.772700117	7.311336103	7.160331108	8.09408434	7.100569326	5.254528995	7.467175442	8.818920324	8.016052727	5.227010811	4.071391889	7.156557875	6.964880773	7.297621939	7.573104376	5.573909361	7.863515645	6.367449087	8.940941442	8.881998158	9.557444879	6.793593205	8.450484149	7.468656404	8.972936521	5.940117075	5.680514818	8.639476037	6.912865816	5.793771185	4.345378347	6.45395083	9.544085735	6.611606009	6.692822455	6.977299681	6.66577641	5.733420722	8.228508517	5.987580083	7.613568488	7.407880656	7.258403431	7.432567964	6.384782895	8.313436396	5.574851368	6.803252221	7.549646211	5.998963339	8.183926976	6.502667246	6.998705779	6.437523218	7.42535456	7.487545253	7.230754834	8.508748551	5.652494124	7.446627264	7.535841955	7.239334015	9.328038691	7.276788312	6.143746037	4.50549577	4.190834064	7.756621575	6.570010227	6.163358063	7.478657996	9.59944781	4.774923431	5.134415092	4.571297871	7.335494955	6.460447876	5.20016075	9.161150506	8.428265979	5.977397876	6.639845305	7.479377595	6.186321023	7.759198484	7.475869603	8.955093124	6.86403998	8.306443068	5.507978185	6.499885418	6.038809251	10.32220482	5.829002696	9.4746728	5.743122149	6.34999576	6.899150139	6.850388399	7.362392929	6.800632957	8.47683139	7.386642223	9.348937569	7.230600499	5.4361106	7.320972263	7.81136458	6.632281015	7.057562525	9.145371176	7.587011384	6.135802514	7.618885685	7.361406845	8.087839176	6.604287131	7.881734163	5.972570845	6.397247544	10.50648007	9.246187842	12.13624509	6.076562456	9.746212292	7.752261686	7.082108682	7.205277308	6.220927038	9.120506996	5.983225455	4.272472225	7.407078242	9.245070571	6.185342308	8.7850311	5.952030996	8.715890904	7.419555696	8.837831841	11.92876742	5.96057102	8.271402698	7.862414592	7.107012523	4.113118108	5.378683044	8.609626355	8.676481838	4.372610965	9.517798623	7.556381466	7.945110166	6.683081297	7.185045409	5.757828349	7.486953279	7.121094066	5.242747584	8.555671637	9.564316349	8.637018759	7.046205756	8.099466772	6.401508692	6.299794392	6.869135843	4.598652925	6.445479863	6.134830545	6.384905656	6.797512358	6.745519634	5.972103843	5.867410589	5.659370364	4.881276016	8.255919425	6.38453179	5.013811087	7.064439098	6.924762753	8.276924396	6.503509039	7.167851102	9.647450953	7.555133255	4.611691923	6.326140858	6.081749106	7.257118622	9.105564206	6.941400962	8.089834256	9.200281431	10.22022665	8.133282979	6.652905701	7.703969427	6.57720002	7.535980428	6.820773391	4.934680398	8.526208152	6.739493348	8.355258122	7.44643164	4.348151297	7.639217382	6.005878796	5.210224926	4.08546674	7.194940411	5.723042878	10.51766862	7.663746287	8.361137301	7.969801966	8.099738486	9.681358403	7.642032231	6.978392949	7.351487388	7.751759294	6.802755219	7.472341016	7.358992878	5.453669968	8.93552299	7.946329427	7.075640303	6.890071028	7.221469801	9.161519289	6.917934897	9.127914165	3.853682798	8.551499062	7.532870235	9.232052277	8.067244607	7.042118782	7.354465191	5.544641803	7.419670593	6.660937392	6.160740653	8.12418	8.041773672	6.689711345	6.54055395	6.394036624	9.434798335	8.558462346	6.736799711	6.021190808	7.908164681	7.520347048	6.628525308	8.811810097	5.658258099	8.16220879	5.91836116	4.676067348	7.323429953	7.484098956	6.429044197	9.532744158	7.617119422	8.63387604	9.332306048	6.410224084	5.594684938	4.45887883	6.836689852	6.685725502	8.226752071	7.419981579	6.250706491	7.13172355	6.743025577	8.530594072	6.592616064	6.910375583	7.564265437	6.669542815	7.302649496	6.805126034	6.551388105	7.455702927	4.102277409	5.426431208	4.306430153	5.138177619	6.989158964	5.417309836	5.632490787	4.811005152	7.190832833	5.908272851	5.756579384	6.013182286	6.581986265	6.696978839	6.850800845	5.705242563	7.229295235	5.509911193	7.842939621	4.469432895	7.898503037	8.497823874	5.375719271	6.116517855	6.445320067	6.95377745	4.663501074	6.940199831	6.129652	7.685946051	7.3509397	6.217411367	7.552901652	5.858391786	4.888102658	7.024306983	7.488048564	6.556739759	8.545999985	6.404542363	7.364117569	8.170062848	8.027888588	8.15485813	4.883252532	6.966040218	9.073668166	6.858216892	9.071481607	5.971996539	7.177578164	7.490211402	6.372173231	7.06118173	6.298183285	6.345526373	6.207574566	6.058878303	7.253774784	8.965063958	10.80505708	7.571274608	9.066302579	10.05195113	5.715634492	7.248336399	8.128586902	9.263616863	9.53694923	8.501980181	6.372660318	7.000492561	6.962561423	7.142172318	8.255188559	4.742335934	6.538637141	4.490991149	7.432569664	6.184710421	6.421740718	6.11762342	6.31764853	6.683816239	6.675619661	5.415963394	6.276998631	7.166561142	6.757381936	5.636316607	6.763462527	4.505990505	7.56596418	6.112281614	6.518202494	7.571890606	9.041449674	6.845840551	5.358371538	8.256872127	7.024743406	4.404306542	7.90889498	7.440064621	6.648340586	8.998266352	7.167810134	7.968667123	5.862456866	7.763214451	7.021762382	7.609199063	6.924921293	5.904074851	7.052715888	7.395699162	6.211711041	8.923886167	7.515236348	6.80507129	7.07447936	8.227274455	6.914040164	8.686158404	11.33772023	7.546548705	7.983090365	5.100156364	10.2011199	7.431574513	8.044941448	6.773773856	7.785433782	8.142465451	7.964949418	6.57294631	6.624799116	8.637691652	7.495561013	5.571708416	8.39952523	8.49323167	10.25045196	7.156242059	6.879300955	7.381602372	8.726107536	8.2309341	7.831429178	9.874824163	7.733116443	7.706134537	7.226811008	10.59779078	8.557218567	9.371921154	9.361503009	6.721061063	7.400111193	8.521282103	7.578995081	7.967968235	7.276736345	8.609147175	7.245502564	6.038382117	8.306937211	7.30447106	4.679771555	7.255921415	8.875643033	7.284334713	6.502397199	6.318648997	6.108735299	7.125026722	8.894801606	5.864173866	7.38399385	7.121639051	6.01717633	8.69406729	6.296580435	7.807572015	5.966583009	6.756176745	7.520582232	11.14237742	10.06945511	9.482556705	10.37556929	7.925896138	10.26930897	8.1695363	6.228877926	7.256446148	6.394078062	6.757940504	7.072839378	8.261127863	9.599288507	6.140688847	7.009743313	7.318337144	11.7104472	7.65103654	7.971458715	6.860853727	7.765096962	7.619601582	8.297025702	6.245967419	5.290605755	8.298758098	7.036130864	6.378397114	7.180645658	7.124656124	6.38714201	6.123616664	12.04472038	6.334233094	7.413476208	8.380095756	7.886953983	6.579918579	6.857723916	5.344286259	9.056172294	8.924008042	6.876050185	7.264977167	8.110468366	7.412542918	6.935202279	8.717383673	7.13134235	8.315261688	5.849701207	6.590387929	7.809700184	8.526567367	8.003553657	8.247527437	6.920948683	6.309078094	7.373598488	7.163693517	8.476300855	11.60986162	8.231715443	6.826062598	7.87498641	8.527491634	6.83870607	11.36706181	7.797605546	9.468342307	6.656005921	7.095641724	12.91314082	6.685596891	7.317610097	7.431083223	6.671853376	9.08244337	8.507408131	7.370971646	6.206634551	11.29420889	7.05370106	8.581180129	8.382033185	6.784518919	6.628280981	7.571819403	6.115971398	8.999504455	8.896714936	5.936361487	8.904036991	11.16845122	6.668625927	7.908074043	7.971368127	6.459812285	7.242336562	10.26665798	5.715966185	7.299760323	3.889957391	9.302006364	8.552038312	4.937832371	7.364628571	7.216007519	10.27645669	7.046369157	9.551883823	8.525382715	8.918171869	9.86158421	7.538367277	7.749692491	8.185160279	5.639055487	7.171590605	6.839491425	7.006786188	8.539331904	7.839405586	7.339423739	7.972264062	11.418845	8.260231062	9.219633252	7.907770582	7.980553539	7.153685513	8.083160941	8.605417057	7.146026467	8.733500651	8.966901012	8.582037804	8.399975156	9.527232704	9.258777733	7.908580838	11.06799661	6.136437837	8.848067138	4.726803446	7.023981164	6.820603308	6.361356038	12.02907905	7.270420697	5.341593316	6.015712347	5.758311836	8.27279276	8.187905737	5.25292354	9.826170236	6.427773315	8.169310212	6.519457808	5.387888087	5.469709125	4.352650804	7.955725253	8.10092035	5.640999377	7.591117615	6.752608796	11.41619347	7.557518485	9.092327054	8.05864837	7.910052983	7.403863536	7.065023603	7.719113517	8.474572299	8.51549112	7.958255072	7.040434789	7.635688466	7.301856525	11.65344186	8.011833342	10.82925794	8.405511867	5.79024021	6.659199567	8.698373871	8.212034408	9.625558716	8.058959814	9.745303326	8.114452813	6.495952655	6.899581427	5.998727935	6.335661414	6.368989059	6.662603522	9.341776946	10.20572635	6.254478615	6.653509028	8.794667889	6.986460936	5.557860884	5.494131747	7.619563088	6.442172581	9.430054429	4.592115739	7.392599727	5.877190582	7.32079898	5.610895845	7.288271073	6.212094218	6.865154124	6.085340766	8.433841931	7.672359749	6.884853097	8.262145519	9.730258144	10.23070067	8.956337515	6.642563991	3.989784993	8.904328743	7.997391338	9.008254745	8.219016282	6.686732815	7.969359592	5.968856758	10.98527696	13.31621483	8.128999967	4.993507489	9.307287166	7.962097042	11.22424352	7.743591312	7.427680232	9.413883196	9.040123512	7.725880835	8.537916119	6.299369603	6.107676495	8.84400158	4.4517317	7.400538366	6.711086217	5.315982365	6.302473521	7.109239117	4.867575191	6.519752049	7.255475047	8.287147124	6.902806305	6.483759277	6.846464811	5.437406499	5.907962793	5.636619727	7.530309402	6.348379602	7.395589815	8.016161549	7.542532811	8.17584108	7.638830538	8.165537285	7.877636656	7.865383783	7.335438125	7.86205972	7.085971905	7.319952374	7.014961849	7.719044094	5.913898975	6.243172185	9.182042688	7.760229656	7.91652627	7.621845156	7.656309498	6.594032578	6.660133641	7.97807578	7.91912612	8.813021302	7.002919803	6.457355394	7.166935545	5.787498338	7.730716574	5.788505327	6.028753747	7.185757963	7.465613375	9.632498688	5.447101931	8.039677782	7.18751151	6.969073281	8.570753986	7.327094027	6.843277919	9.72045178	8.262911022	5.389117189	7.325821604	7.413090737	7.655317157	6.703072099	7.641339344	7.648342349	6.396665017	5.283332907	8.11334586	5.964081337	6.479234792	6.074189191	7.002943721	6.843855043	7.310691091	7.526538219	8.024264643	10.76436051	6.729624558	6.320234083	7.288007559	9.212363399	6.576239558	9.680828562	8.633600148	7.553224985	5.000018535	7.990829269	11.01659085	9.120567199	6.290987174	7.978524645	6.994181959	6.518448183	7.307256351	7.9620886	7.744770511	7.117210171	5.014420698	5.516473331	4.561555659	6.611886075	9.611821335	7.159739206	8.425401028	5.976835514	5.792286073	6.421086883	5.612233005	9.873845438	9.068535135	7.39297371	8.022304034	8.239747733	8.263867968	7.712782578	7.274887201	6.729923733	7.207130046	7.894010236	8.390695121	6.738691095	9.924488145	10.30776814	12.57762596	7.298126653	9.173140927	7.024235623	8.158809678	9.319815489	8.788792625	7.941332372	6.74569131	7.923291858	8.970680588	6.583780672	6.90084042	7.661985555	8.372212737	7.28256523	6.330528021	8.02160687	7.132536541	8.070771971	8.534813463	8.284101265	6.749023765	5.790749726	8.102198131	6.753649065	6.116010816	4.874910551	7.121839443	8.877254419	8.784732996	7.209987662	7.695835289	8.474172819	6.983423073	5.441713719	5.356138537	6.818591931	5.450597875	9.230938879	9.535201245	10.02506797	9.681350252	9.91704711	9.827137129	10.74387905	8.011772907	8.253993683	8.533767788	8.358671535	6.350990289	7.74291899	9.046237613	9.280246652	9.330519419	8.369856071	7.546902372	8.571679392	6.186371408	7.212074238	6.709971135	5.916295593	6.497001859	6.301647096	4.930348139	7.142315252	7.27281602	6.788265412	6.761384821	8.820351738	6.857976025	6.479958501	7.237537733	5.208501885	4.797661529	7.644385847	8.529920482	5.741634248	4.495062482	7.237046541	6.532014066	7.580543596	6.841467587	6.767344061	6.961204659	7.798354915	6.440428007	7.897049912	7.257822528	5.831747629	7.587786703	8.7851856	8.686076286	6.4614624	7.693832011	6.837507324	4.638529573	8.99024527	6.031209893	7.951346561	10.23225449	9.19772186	8.853317114	9.654156444	8.068400114	8.435971423	7.160836017	9.963648522	7.487765647	6.678044162	8.495747462	7.889260306	7.327009269	8.3347231	7.162671141	5.291325715	6.766180368	7.997500174	7.297824827	6.610272128	8.006624061	8.546414251	8.942153246	7.271428631	9.824310339	10.04135629	7.25320968	8.009754113	8.404890444	6.966754023	7.132502583	7.650234073	8.226319374	7.256493623	7.94513169	9.426176346	9.451166165	8.954711226	8.799597737	6.205403398	6.179753424	6.626130375	10.11859986	11.29037871	7.471355919	7.086358137	8.874059611	6.74306191	13.28952211	6.084611186	3.619506856	5.673736039	7.811998804	7.908642313	6.877964422	7.57434933	9.603038411	6.367957918	6.98744431	7.047189977	8.449704474	7.367948742	7.827992209	6.552895303	4.772412167	5.238116133	10.82959172	7.541076743	7.766018062	7.0437789	7.617052726	7.552861978	7.824357342	9.360934936	5.665201391	5.90074297	9.97529793	8.726210616	7.85853958	6.767541051	11.02441978	5.011752149	7.365490331	7.227172941	7.188042096	7.306309788	6.474636711	5.469857267	4.921245529	8.04789446	6.923970304	8.105779828	7.488643646	7.393218694	5.160866354	7.63629378	6.602827398	6.519994206	4.992764003	7.138475799	6.413103776	6.948118692	4.923415101	7.798587238	6.390528214	5.687681686	6.041136341	6.756776825	4.188967204	6.516913061	12.08894886	6.695033285	7.309193834	9.077671249	7.486553712	7.185286361	8.561523924	6.899656501	5.582676509	8.512171769	7.118267588	6.4776115	8.787325528	8.823734393	8.124301343	6.112207844	8.035415289	6.623272911	9.70003205	7.976579751	7.224952067	6.892808702	6.194389347	8.381498225	8.291032505	7.942965612	6.85570512	8.633314847	7.355867894	9.267914326	8.865705827	8.50121494	6.338986414	5.560636093	11.86410954	6.080385659	10.46237181	5.878430716	6.215738767	7.230414051	9.474544003	8.219431757	7.094282607	6.203663545	8.198553384	6.747352341	7.610430633	9.577885561	7.714052217	6.240477558	6.207734384	5.701008602	5.926337117	5.710961328	5.262865889	7.018689935	5.676050345	8.11200954	9.052902088	9.639931657	10.12728195	9.355906621	8.881164564	6.842798496	9.822361275	7.694561414	9.274456775	5.852017281	6.557202332	7.49004129	9.577123748	7.373390583	8.082942408	7.901034156	9.656491413	8.286189433	8.730056022	6.407656074	4.945334174	6.007569848	10.21960399	7.03245788	7.831486687	8.887855049	5.995515864	7.508564609	4.82693317	6.622118031	5.951105432	6.04980754	10.1199012	6.550205815	5.794809661	7.737398575	7.62597115	5.418904014	5.720267982	8.51164985	8.957790747	10.08778912	7.069265649	6.884389485	8.44879588	8.096611727	9.935320377	7.923612141	9.370248719	7.781851774	5.925622417	6.75568362	8.6554487	7.199019736	7.699708121	9.236518348	8.878909665	8.799634159	4.610442414	8.992282377	7.482037305	7.927164206	5.406391871	8.036415197	7.467175442	7.539111652	7.569964515	8.451684233	6.538023304	7.733506145	6.059617278	5.441416525	5.34736562	6.69254633	4.466894494	5.607157776	4.731845001	4.244752479	7.847490913	6.269313795	4.25909468	5.228127421	5.499050751	7.264534688	7.119026063	7.567101775	6.627135869	9.03131013	9.24204658	8.331444699	9.471984822	8.120017747	9.358005648	8.396524199	5.9874698	7.378324015	7.063007549	7.613977256	7.55727048	8.209423914	8.881816587	6.478242835	8.719345677	7.923577256	8.645438179	6.826719539	5.894613305	7.573570129	7.896593029	7.206274072	7.044206165	10.44370264	9.30125842	6.848795876	8.826510825	4.871649444	5.703014435	9.849532339	10.35605181	5.858745179	6.230607161	6.556633833	6.446396044	4.582123162	5.1956167	7.22890728	7.706503357	5.648509366	6.002299309	10.52795205	11.60768088	10.50913093	5.59471972	8.334132821	5.765222209	6.458948595	6.001176913	8.669419199	9.553791956	7.410981386	7.350225952	8.185690292	11.12048305	4.938197749	4.924446392	7.504974956	5.861846874	7.460526334	5.506992472	7.91178067	7.688696317	8.564024017	7.087689973	5.971054721	7.741295857	6.692985818	8.517954602	6.839069413	6.56212752	9.184604936	8.838649769	8.103944547	10.12687408	8.345519713	8.620998147	9.821283966	8.599985149	10.23215597	9.194316216	6.911165716	8.852062765	8.550630082	7.008919473	10.08585551	8.101274978	8.122832465	9.802569127	5.698816297	6.720766202	9.705759639	9.495659329	9.59389024	7.252068364	10.53455569	9.498117169	9.56359279	7.988538423	7.61763182	11.22972977	8.192384464	8.086890228	7.422117804	7.486055893	8.913499957	8.220055844	9.094459046	6.831959819	8.006489213	8.675266205	6.289208946	8.122296291	8.524927556	9.62613349	8.296372491	6.192146375	6.664259219	6.880355972	8.526267666	7.760579587	13.95288733	8.976186214	7.168671475	7.880812511	9.898177848	7.957707517	11.31142103	5.787001105	6.920878435	8.148996152	14.077905	8.68452829	9.176107841	8.707801983	9.541997491	10.25561592	9.517669275	6.043480467	11.23168945	7.588026118	12.49069477	7.11401552	11.844128	11.10911003	9.202165112	4.598652925	11.08518263	11.46155158	4.018923406	5.999511273	4.890778683	7.003486341	8.827619085	8.54138577	6.227375749	4.455035238	6.033564198	6.245675585	5.05667881	9.171680101	9.089504547	6.342899053	6.830219126	5.258830692	6.090258598	6.896069198	8.017390915	5.59548316	6.3808966	6.874038576	7.414097972	7.105460452	6.282203489	9.655227922	9.201285904	10.42063726	4.975243467	7.363676446	7.084254294	8.390629521	5.958079327	7.621456658	6.452109262	8.649786431	6.725424739	7.826911292	6.813123751	6.02262912	6.534095764	8.674345735	9.099273955	7.369709164	9.403146287	8.633418543	6.693181587	7.259055171	6.116930913	8.741202208	8.059888753	7.36008311	3.953574416	6.570593321	7.215017103	6.304232906	5.608829226	5.250119692	5.538021852	6.702449476	7.455338957	8.396810432	6.768827095	8.422226019	5.746674417	5.467942293	8.547454024	9.54083348	8.019708622	5.100031098	8.272815702	8.819859065	9.217816798	8.267717903	6.442357718	9.087427362	6.917950284	7.577053459	9.36213761	7.437878918	7.843225719	11.2844237	5.008764582	7.695527754	10.39015896	6.972169957	6.399459634	6.745869875	6.494664663	6.178919058	8.22227982	10.91556302	7.510539424	6.871807383	7.402938796	7.311337139	5.264823348	4.543387122	4.919556134	5.11801961	8.283674207	9.504467021	8.281574678	6.77739227	6.579319145	9.606421572	7.855785978	8.623450625	8.359252053	9.019454401	7.289581617	7.846665278	7.389655326	6.766166504	6.805643599	6.03464348	6.349477875	5.33624274	9.186388096	8.236877613	8.128313775	7.419680079	7.079912233	9.049304242	7.887254821	6.109936765	7.506049024	4.642045496	5.443913936	5.793310159	6.742783194	6.608313087	6.079842069	6.476153294	8.965314345	6.186674187	6.349548489	6.776979589	6.626947872	7.005496262	6.767235641	6.692343182	9.420998248	8.886461718	9.27373624	7.104978546	11.18191563	6.48620343	7.232697326	10.56939853	9.467939068	7.571925372	8.144655228	6.531294662	6.25846698	7.847560879	7.341241897	7.507347748	7.230419835	7.956399824	6.983876106	6.731105189	9.675033321	5.269198102	6.847074291	8.610391178	4.660076307	5.873501641	4.904869666	5.686269808	6.469653468	7.889654709	5.677730801	7.872856844	8.480789696	7.414444191	8.777384235	7.289375894	8.089590106	9.166422546	8.893901457	10.83517493	5.912589543	7.045442617	6.789803594	6.789118053	7.379865967	7.797967142	7.668785754	5.847518653	10.06245708	8.117464432	5.649861781	5.112517966	6.500698638	5.18385259	6.968358299	8.914030524	8.063093532	5.944322718	6.458949838	7.720195055	7.582595566	6.428309998	5.609190023	7.775242062	9.219035678	7.995918593	7.956808084	8.765369658	7.723828583	3.813363897	6.66619617	5.934303931	4.949109226	6.427021695	6.918690842	7.301508892	5.682692446	5.904237662	7.616061404	5.74958917	7.023485594	4.494834632	6.603932762	5.384438606	5.876397459	6.572489129	4.702901388	5.280646313	6.568730174	7.674160933	6.992461917	4.789170276	7.263036647	5.459086343	4.077044993	6.328408475	5.571237051	5.453284363	6.385948184	6.953298449	5.209258747	5.827602481	8.137012879	5.470421811	6.48856241	9.258905415	5.729225216	7.543736105	9.845918202	8.920744428	6.904773615	7.285354247	3.667834424	8.514958088	7.872871023	4.877430908	7.906768216	5.900603726	8.380029281	9.23947858	3.985444217	5.140658943	4.175208345	4.650876687	6.967317727	4.670327491	7.954056071	6.842428177	7.1273135	9.771643202	4.918902521	4.782153464	8.095699918	7.493903652	5.449398087	4.982801666	6.454116926	4.409566067	5.122847902	6.452518855	5.116942261	5.538383703	6.286627287	5.666795729	4.671888338	4.505300641	5.592862097	7.876784753	6.815367318	5.548214719	5.900292087	6.024172761	6.575822769	5.813596604	6.081276415	5.177339915	3.87519201	6.027806116	6.976101198	5.532132584	5.301610553	3.890055688	8.057780604	7.748370535	6.450835693	6.220877608	8.389114316	5.335778082	5.426819747	3.715380843	5.433972861	6.467807209	6.353746146	8.491296056	5.751424901	6.397162188	6.506690224	5.566282811	5.906727597	6.639578161	6.607332155	5.524057604	6.333107978	5.138866023	6.57142852	8.708183549	4.392982675	7.617675867	8.004678308	6.95830636	9.450058463	7.090984794	8.830417495	9.796206374	7.600711816	7.80194135	7.098687266	8.897813832	7.372225164	8.970957451	7.334375739	6.391038805	9.429539999	5.652018843	5.823987628	8.86182982	6.417306486	8.684144669	8.68255976	8.843465206	5.376751774	6.65909793	8.501271149	8.787419055	9.7483936	8.16025831	7.59331725	6.604255914	10.44739099	9.836079757	8.733336875	8.234136248	9.437633646	7.953149542	7.786776585	9.965322058	9.877983857	9.635844617	7.873145521	8.211464648	10.78601181	8.081792017	7.276736345	7.332114154	6.691610143	7.229362713	8.666359971	6.875652434	7.345814114	5.112456694	6.194412105	7.24830707	9.446479071	8.315329373	7.956986514	7.675253354	8.78317405	8.647216499	7.482309919	7.641812963	7.039248612	11.03389518	7.515032832	8.271576743	5.895122958	5.590972404	10.26310003	8.610451408	7.178807013	8.089146594	8.19931352	6.156226919	5.329770499	7.683526404	6.017975761	9.845337458	10.0225972	8.128831611	5.229290738	8.175566271	7.749992568	9.327043038	9.349849123	8.090813624	6.427934706	9.40569489	5.698290556	6.297122603	9.834648607	8.301637753	8.025676841	6.456806197	7.346308769	9.258340583	7.001152225	6.836297219	8.992832983	5.493721822	7.103916455	9.89838789	7.255108996	5.61003615	7.974402586	7.348876816	6.457626996	7.078586519	7.188147645	7.200397929	9.22655332	9.057286059	7.927890207	4.792222632	5.750427016	5.895509419	5.439519785	6.479734786	8.965056584	9.033788385	8.298937292	8.471835496	8.357114892	9.156546957	8.105434142	8.403435154	7.655795921	7.146548382	10.07093384	6.432244713	6.237224083	8.230962574	6.919982632	7.947710932	10.27698755	8.809735676	10.8222743	7.597204743	8.253693349	7.372652208	5.819686289	5.053414353	7.12016109	5.825216558	5.266262868	5.574786934	6.646956693	5.969198711	5.266313448	6.5857979	7.535539984	5.891420249	5.453704739	8.160780753	4.325322478	7.375368677	7.2961603	9.557658362	6.993236788	4.316882131	6.035050995	7.101034011	7.481380976	7.010171634	6.468086173	7.898601518	6.77462674	5.870006396	5.573717584	6.711127971	7.267258152	6.153616085	5.196492438	9.564717593	6.83628581	9.180951181	6.37480017	7.678895184	7.113156952	7.401908985	7.257909665	8.554776087	8.615764517	7.959130123	7.746855186	6.276957807	6.000616886	8.594082841	7.360283198	6.946799537	6.000023319	4.00589809	6.043730779	5.840911866	6.923274094	6.235312953	4.653632841	4.820989822	4.528264914	3.957782297	5.5390128	6.182256017	8.749477833	5.384734368	5.688077554	6.858099825	7.211553568	11.56714964	7.814495535	8.120912849	6.976343503	7.095522284	7.946638965	6.286405041	7.417318582	5.840312821	5.790657583	7.788878522	8.079991015	8.015528216	6.729263135	5.264349706	6.998742154	7.832247703	8.151753553	3.976771541	7.657888108	7.53520581	7.017805412	6.308210849	11.87872179	9.467984497	7.325801653	7.051880239	7.638406412	7.637728278	10.26055616	6.154268962	6.797714013	5.634215938	4.639359167	10.13943671	8.295791886	7.740640666	7.054961553	4.357681143	7.292985709	7.197547721	10.62256368	8.552941995	5.284567556	8.979378932	9.758151562	10.0306226	4.666559776	9.20194739	6.81329899	6.399801492	7.625686465	11.81552246	6.732611487	6.620066125	8.092330303	6.694716692	7.391078344	8.438120149	7.343665351	8.413318824	8.582090779	10.05316344	6.04444737	5.197710815	7.376106373	7.190569179	7.666326483	7.227826739	7.835833269	4.516870538	4.773906837	6.689775277	7.498343713	8.516936557	7.199654039	7.415672866	7.354699552	7.225175235	5.24035689	6.786733504	5.089379155	7.358915366	7.576643817	6.005455652	8.773714671	5.046927049	6.690004512	4.378277304	8.337507856	8.091476825	7.114865293	8.137007216	8.834183515	8.495256947	6.913595475	9.003473677	6.506639527	5.904237662	7.047606851	6.09154483	9.574203398	9.043001288	4.052269229	7.402490813	9.981981033	7.907195151	8.004944129	9.221523222	11.1927709	7.457039229	8.211147378	8.148023362	7.909478943	7.516218182	5.28123437	9.982667889	7.706175519	7.959410289	8.955429159	9.819027919	7.948451519	8.8122173	5.879932333	6.445413323	6.988326077	5.165132967	7.688902213	8.953863543	10.43105999	6.319755549	7.134950423	6.240344815	11.86902043	5.478460083	7.638388713	9.677437338	10.62383994	7.714507733	7.750892965	4.489156093	7.296255302	8.135431169	10.0629696	6.893593323	6.990656344	8.063675983	11.48463755	8.969384833	9.924240123	6.901953095	7.284135632	9.7872318	7.26609986	7.16091064	9.888296264	9.281503547	7.508606209	4.861978107	8.837356988	7.341510764	5.330879522	8.963538404	7.7630098	8.897385512	7.24235208	7.249447604	7.047863233	3.929994151	7.521305754	7.513125852	8.393532413	7.742040768	8.038995265	7.80741083	8.614531369	6.91158505	6.82467421	6.25138542	10.56896833	9.169823711	8.240803975	8.969181566	7.924687408	8.334514046	7.106034796	8.986159512	9.415660902	7.600624876	6.236736896	3.761081792	8.292457395	5.746497287	5.429776864	5.390077758	5.982712213	6.628466523	6.3775778	4.918064012	5.895691455	5.110327584	4.200688453	9.900744406	7.722520143	12.07490153	7.450950599	7.356197294	8.622785272	7.032618267	7.123881096	8.966720509	7.259692959	6.952865978	8.630595784	8.892219196	7.683280284	6.098606058	10.12985228	6.535997213	8.113717827	7.716512993	4.391431442	7.117847566	4.45320833	7.206480615	5.316167042	7.613322573	9.97394503	9.676693999	9.285436423	7.626592798	6.036641635	8.564548935	7.841034346	7.364361757	8.689740928	8.695974557	6.491314307	7.344152461	6.656888149	5.800906616	8.44927154	7.855611474	6.747721675	8.486908207	6.908303035	8.376985883	8.504045981	6.888644095	6.549647679	6.234962024	6.905970645	7.362495308	5.993059739	9.506066543	6.035915567	5.820446734	6.876182085	5.756652482	8.851755914	7.812695551	7.616908663	6.934043038	11.07648084	8.144446061	7.850444011	6.613930809	8.626444036	7.276949437	5.282871053	6.738206682	9.051521228	9.292803803	8.344265967	6.635207192	8.2080242	6.454938894	9.729735907	8.393864614	7.685173167	9.339934828	7.245660826	7.34481465	8.740331556	9.428590048	10.98341641	8.838660858	8.679912801	7.315532836	10.26683239	8.437292022	6.770261246	6.881430939	8.011904605	7.218870938	8.617744454	9.471724061	6.405994807	7.022407716	8.169333903	8.676358463	10.41429386	7.656055538	8.391025003	5.64116307	6.388816734	6.353453561	7.474935411	6.825290197	7.887193945	8.609137745	8.07955109	4.560987134	7.110362511	7.043055874	6.163756539	7.116286721	6.485971138	7.101965209	8.326095702	6.756117863	4.191118167	6.226727111	4.159264156	8.377398494	6.110618485	7.472020589	8.890580188	6.432057681	6.738446756	6.588915576	6.764504406	7.649072441	7.767691036	6.946015303	6.2712039	7.524591897	4.77305396	8.47095493	5.377738637	7.551419693	5.431435999	4.316991106	7.444726935	6.834451619	5.43665227	4.800652322	8.135999352	6.11230856	5.524108986	6.802367216	6.475806435	6.298072767	8.69043663	6.165204191	9.262171717	7.780427084	8.817010714	5.569507327	4.876368962	5.152999287	5.586151693	7.698179485	4.949145866	5.622469738	8.830813946	7.376920687	6.46026309	7.723799451	6.967189307	5.954418848	7.014795185	7.131907888	5.665991927	6.056656373	7.552580549	7.098696376	8.016170455	8.861403798	6.730562585	7.636310152	7.511749619	6.946964608	7.437672841	7.97834319	6.573253315	6.644251842	6.021675738	6.228257507	5.54890356	5.63216954	5.757136205	7.254406782	11.44602963	5.33336252	5.895774218	6.213317477	4.925642288	6.833147124	5.254593846	6.740652353	5.154512981	6.071817547	5.567161065	6.591812198	6.785057207	6.228328348	4.69682165	9.025412531	8.109215289	8.301738663	6.454314371	7.437227969	7.498804164	6.767874202	8.231288914	6.851447358	6.257535716	6.291005287	5.241138984	5.139152796	4.951458639	6.23274809	6.429476857	6.472608272	6.982657239	5.881592835	5.638299178	6.825813217	6.543543122	6.556457405	6.03613114	6.367073507	10.65520191	9.766169194	10.39302923	8.336016462	10.1689781	10.80307831	8.198328602	7.70362333	8.2750963	8.602925039	7.18921344	6.861358703	9.199772762	4.437706853	5.887976513	5.358663673	9.007904526	9.410963965	8.997259451	8.852233862	7.704775978	6.884132977	7.972535463	8.6721872	8.031545028	6.89193726	5.933415282	9.562135491	7.663261037	6.272679811	7.69586182	7.018457129	6.131385219	6.287163056	5.58619305	8.21543139	6.241023688	7.162816005	7.040276873	8.538028351	7.281669128	7.295142095	5.317299581	8.296835106	7.468631921	8.384651066	8.536411728	6.884928427	7.934980383	7.223592722	6.688072381	8.78413338	6.783086425	7.564903905	8.757786657	5.321223641	8.189347314	4.280586144	6.127539254	6.697995082	7.047355149	7.648446025	6.479535387	6.040688494	6.564036478	7.150774651	5.652911813	5.986148641	9.675993229	8.916776283	7.701010867	7.753846196	6.383638209	9.569071582	8.750259412	5.868103273	9.48861678	10.33565538	6.968886926	7.471704396	6.321203787	6.054949375	6.921000343	6.466939724	6.342488506	5.845278506	5.114012587	6.1866443	7.609385289	7.439190646	7.054433923	6.523750071	6.767207389	7.816426741	8.372549899	8.036621273	6.717727791	8.144771805	7.797792699	5.080908754	8.374848858	9.432911608	8.791334361	6.383422331	7.21147817	7.090680079	8.881947805	9.025613436	6.469665212	8.98601815	6.357695094	7.183700986	7.320562294	8.379531632	7.261700435	8.65850802	8.494080344	6.442410124	9.141857797	5.3530159	4.649388471	8.261378367	11.20767186	8.515825461	9.660337272	4.348310779	6.810767933	5.355265547	9.242953908	6.981429254	6.543005985	8.34359071	9.209921962	8.198004395	6.325769728	5.098579413	5.42898973	5.982647543	6.202115616	5.925552369	4.488055753	4.942514092	5.256631759	5.595194333	8.804770431	8.342708695	10.38192985	5.933218835	5.590864732	10.04481812	7.276509649	6.534840431	5.778043997	7.967058765	6.217411367	7.12796212	5.458861917	4.366963149	5.777612337	4.906510535	7.226691425	7.952510945	5.797427871	7.51718827	4.864516396	6.215383938	6.932992233	7.966933749	7.759593587	9.63118956	8.511268633	5.965836316	7.543271032	5.876285657	7.195324617	5.228483611	5.615477695	7.576352696	10.40609872	8.2768665	7.052510243	8.945966214	6.417678058	4.73779579	8.01102939	5.578564864	5.823787197	6.708305977	6.995786452	6.913458242	7.082267467	8.185402211	6.65631785	5.780030524	7.547828313	5.620896748	4.736852738	7.136877235	4.600965609	11.00252108	6.31650933	5.816830055	7.735459688	11.40334316	7.229180522	6.680679726	10.24512688	7.637859715	6.610044	8.318068942	8.463814685	4.732157466	8.64828822	6.085062012	6.885988447	8.298613272	6.141481182	8.403144104	6.902584923	9.502147552	7.017948009	10.26812046	9.335902006	7.201900465	6.997711472	9.776520407	6.718771662	7.447711891	9.539086441	8.048975458	6.150262793	7.117897783	8.468538902	7.621393174	9.304117651	8.626504843	6.963797807	7.980391129	7.177332659	7.981769671	8.385687629	4.905484324	7.373339147	5.885363133	9.111206994	9.769731573	7.783036052	9.591154209	8.063093532	8.445847194	7.782922261	7.860005057	4.14700221	9.723165931	6.572424277	6.257768776	9.750330081	7.564990518	4.659446646	9.142393091	7.262771739	8.57792098	7.918725909	4.396330156	5.481658058	6.400700412	6.840930114	5.845152292	8.35843638	8.839656204	8.998589657	5.494635182	6.997327984	12.14399581	6.883151445	8.484995757	8.766836839	4.902992426	11.46091559	10.07888729	7.347907674	6.882133714	9.380651814	7.260605195	9.851666155	8.676835082	5.855024951	6.825132782	5.462508971	7.173654707	7.157740301	4.129514726	8.271907833	7.436426715	8.458574279	8.976639925	8.30909938	8.155334584	7.278722134	8.018214536	7.440965034	8.890527171	5.644847112	10.39880473	7.805448734	9.864712593	6.166648532	5.654307245	5.755519787	7.800525156	7.137144856	7.760444795	10.01093109	8.811564454	10.68322921	9.122482045	7.960698985	7.373676353	7.834525173	10.23947303	8.942277144	8.525724005	7.448923279	10.82997081	9.099748349	10.44214151	9.117543546	7.233625264	7.353503049	7.730863415	8.621599818	8.25556727	6.086788254	7.432277429	8.03922622	6.75059775	7.425943615	7.309332676	5.290465588	4.515647213	9.211335688	8.417432772	10.33432913	10.70266372	7.992557081	7.603388456	7.105233903	6.48744948	6.877226088	8.244748331	5.836982123	7.010304666	8.0339435	6.843357177	12.15075162	8.073902159	7.48629092	8.872037008	7.639376048	12.78490085	8.361640348	6.954533181	6.320029476	6.355898938	6.282137969	5.162768035	8.201701955	6.236182363	8.417028529	7.461359762	4.954499869	5.579874182	7.282704494	6.657851265	7.268641085	8.011550179	4.554716572	7.508351521	4.937786704	8.691091662	9.438837887	9.348341057	6.363038884	9.474769035	7.997919832	7.15292728	8.156555089	8.488936298	7.505577996	10.16663653	6.936614211	7.031112787	8.958754573	8.611091965	4.913403136	4.328385452	8.346545133	7.354019453	7.200411509	5.995659373	5.573040662	8.686601988	7.387842149	5.566664483	7.895602412	6.463906189	9.500219048	7.402869613	7.059960491	6.459356605	7.179564161	6.990883027	8.108066764	8.47731882	6.886606013	6.619227574	9.800934577	8.30556163	7.400724937	7.040671475	7.994532455	9.80348947	9.249235028	8.795730823	4.992624367	4.5875758	9.977327033	8.045078776	10.56357763	9.533543948	7.977281036	7.917149743	10.91246605	9.616635401	7.918055073	8.265401349	6.612924398	9.561391673	9.082711135	8.883571106	9.042884656	7.428961863	9.526774008	9.398607922	9.759475421	10.59643875	10.0446704	8.452115518	4.770183527	10.7965793	9.479900092	7.186195894	10.12911125	9.765716261	11.05171586	9.480128212	7.266952299	10.36498594	12.45576019	7.839465323	4.247195246	10.97976136	10.07710498	8.557837643	8.802949705	7.149023811	9.175440373	8.229005223	6.684456396	9.016379207	8.863354351	6.966977891	11.23789646	9.27868069	9.970891405	5.944894541	7.742515682	10.30245212	5.801631195	7.585917252	6.009767447	7.932676604	5.311675751	6.025243102	5.681092207	9.36874152	8.112005193	10.12618208	9.1624181	6.194028269	7.242952556	7.991449595	6.176499407	8.291592289	8.525237221	8.197708288	6.72833253	6.002681572	7.714833204	8.32726217	8.542694384	8.119691453	8.298265416	7.188234475	7.88319687	6.853007744	7.355267561	8.84842425	5.666045443	4.356394759	5.531893175	4.787467157	7.385641616	7.676305341	8.887785925	6.998911751	7.444576024	8.320932244	8.176182144	7.992393613	6.404730897	7.847602613	6.018497378	7.615994358	8.885074401	9.952566634	8.153974166	8.039297301	10.80807637	9.366709239	8.1524533	8.847134713	8.494523092	7.606808521	8.434644704	7.770445412	6.920647748	10.17174884	7.289969546	6.924451927	7.21752927	7.155138481	5.666771865	7.811837779	7.386745197	8.025152568	4.436565526	6.869088122	7.259998195	9.886528438	8.155696745	7.465869481	6.614889629	7.089154965	6.213132434	6.014680905	7.422264365	5.957510767	6.084253552	8.093904876	5.942797795	9.310848341	8.259311122	7.785538069	5.625726209	7.26819869	8.077106085	8.725803197	7.201555908	7.593866747	6.413733755	9.583071626	5.166909277	6.507940516	6.016969237	10.49316121	7.926911074	6.145680123	6.98464779	6.632949523	5.906602083	8.337817093	6.22755198	8.943473982	6.328369302	4.25366498	7.938496586	9.253135549	4.147642603	7.54315953	7.673011314	8.068009132	7.271530069	6.424754741	5.540984166	7.43440184	8.527918934	8.274156069	8.745140623	8.231239021	6.748954623	6.961895585	8.26651839	4.642025906	7.581846463	6.517630897	8.877506048	6.854262662	6.317240995	8.770768603	6.012978341	5.605216938	7.573214931	6.281739973	7.651363825	7.733253408	7.030055379	7.742344313	8.855577869	12.55293162	8.392620454	6.475053937	7.138850288	5.524412041	6.562066243	8.496501704	5.215385855	7.266638149	4.989514008	7.583689732	4.592989037	4.898952934	7.274690893	6.487182113	8.491572526	9.301663461	8.648044548	6.320256304	9.125442892	7.208597989	6.711379222	6.363433875	6.503951016	8.260112804	8.36984067	5.763347204	7.464983967	6.233669104	6.754280761	8.178642541	10.11304634	9.413966646	6.785607034	10.81985409	7.775766398	7.111480967	9.916699568	8.294411311	8.000597625	7.239783496	4.644718547	4.540222203	8.88304789	7.063087525	7.144127296	6.724279674	8.050642543	8.996242067	6.282690756	7.118152884	5.015136964	6.169933779	8.325146763	7.875649429	7.853435559	7.327238557	8.140870152	7.693157277	7.716816908	6.271101736	6.310511007	6.030728996	7.24696423	5.765482289	7.449400795	8.0840426	8.053457747	12.28649706	6.149347757	6.467650413	7.985304695	6.131151126	6.842343093	4.77846399	6.124707233	6.022495996	4.962985285	6.636636982	9.23697458	10.14640527	7.800924861	6.609543715	8.128197784	5.424903059	9.567709173	7.615026564	8.730979189	9.608883289	6.428340262	8.009293214	11.27525342	8.232138974	8.509541773	4.572942301	5.044000014	6.63675618	6.504838073	6.934379238	10.53658567	5.890592363	7.319941735	7.906091578	7.493214905	6.457528088	5.703572876	6.452991563	4.195951323	5.105465751	6.34668485	7.483546166	7.977638174	5.376916184	8.365800115	8.874173867	7.664613703	8.088675875	7.505158233	7.86144339	6.648930516	6.276133432	11.13106762	8.336228211	6.187333111	4.850739536	6.904515781	10.26125525	8.750717432	5.697767519	6.899140979	9.887425616	10.17386257	9.334305558	6.794245977	11.22278327	7.831694356	7.735522751	4.713442399	8.753164587	9.701813609	6.571476704	5.355207259	7.630328442	7.860742693	6.814520849	8.475567764	5.775098752	5.750007851	6.8285997	7.804715857	6.392444273	6.673719682	5.39952888	6.897248339	8.151877139	7.124573532	6.115616448	7.479559738	7.939814344	8.340284225	6.057934801	7.412659735	5.215096925	8.016421446	6.864980535	8.269477955	6.805313613	9.719849718	8.23830172	7.532647849	7.447733013	9.2947141	6.931587822	7.846843108	7.57414381	7.564162804	6.744627269	7.629905932	7.68205515	7.134235271	6.531383234	7.93790895	7.760738466	7.640751756	8.842246752	8.784615667	8.8826879	8.756927333	8.817227364	8.727776939	7.893258036	6.758496496	8.914572193	6.321457509	9.036963705	7.249625533	5.550535544	6.777441875	6.230601239	6.645234208	5.389949957	3.984175747	7.321070362	8.326860789	9.395350925	5.652494124	4.737779086	4.842030395	9.659665859	7.523913453	7.56104514	4.478201447	7.321018682	8.729720669	9.749408636	7.341730964	5.383197792	9.987590592	6.118081974	8.022341557	7.188909666	5.621125001	8.43622276	8.171246686	8.24755239	8.093573009	7.429816304	5.840032884	6.547868572	10.89088032	6.192399333	5.733613855	8.649479012	7.353651285	7.923644462	7.644264189	8.514236068	6.430634567	8.767897664	8.284317485	6.419953688	8.544744749	7.277641961	7.696391745	8.373547817	7.712373099	9.251465328	8.75422327	9.454840456	6.616463019	7.995103776	5.200017954	6.954793004	10.48451999	7.969768299	8.93155117	7.54435667	6.6904247	8.817956447	5.743459323	7.335946674	6.044767376	9.225472027	7.129187919	6.352487887	8.56409688	7.662965807	6.879405526	7.637686201	8.343527438	7.704506933	8.25366094	7.405365533	8.153261703	9.138528674	5.879792889	6.155771777	7.723886621	7.002845793	8.042803479	9.872700112	8.161083878	7.443979167	8.302280747	6.751449742	6.828066535	6.607556893	7.652146766	6.57852259	7.416759699	5.082952681	9.037483459	7.332120397	9.753419729	6.144517504	6.502679862	7.80760146	6.137677919	7.204475006	5.619468223	6.338142175	6.616209384	6.618808752	6.175017761	7.39774619	7.010668264	5.007318159	5.398522562	4.68518497	7.201195281	6.900631976	8.041338392	8.516034889	7.148071885	7.301547588	5.426764114	7.014173289	9.659161201	6.191050184	5.861245215	7.012597907	6.369608917	7.080151167	7.107398075	7.382930246	8.670793181	7.416133673	6.526701617	7.577937707	6.664015197	6.21151953	9.946872617	7.499595833	5.465557559	6.632116321	8.182620535	6.559871867	9.24516222	8.472823404	6.716756303	9.041567495	6.923113891	7.598158336	6.44033104	8.14444541	6.433750584	5.703811872	6.133591235	6.278216142	5.915422333	6.0046514	6.233606588	4.723732743	7.416861091	6.3967988	8.245041693	6.2014327	7.119543274	7.83610466	9.277517599	8.168465134	7.284381849	9.062894083	8.619001723	3.878351804	5.443505331	7.867329771	8.725618533	5.007621867	5.71408775	4.664203171	5.763779406	5.372673517	7.775050108	5.538499914	7.929215376	5.821742499	5.76747353	10.30403132	6.984718059	7.761490357	7.07025002	6.996928188	5.872321392	8.595312122	7.092335212	7.127850328	10.09874148	7.425665765	8.075508118	10.28506426	9.740798429	7.614845748	8.567393716	5.917335057	6.846590507	4.893398318	5.975423384	7.643435816	4.847536905	9.398065957	7.650103354	9.536778584	9.709700255	5.915984949	7.69806761	5.415979373	9.431597707	6.874330846	5.70462627	4.621780696	6.671930986	8.27137201	6.219152011	7.701638396	6.717898029	4.677980692	5.330879522	7.021860265	6.273751238	7.408655689	6.448050058	9.845156419	10.13369459	8.334389702	7.914249993	6.278353805	12.00691189	7.534493195	6.821108427	5.08578542	8.241872377	5.804410756	9.463611253	4.710912765	4.76182999	4.852406631	5.852031054	4.183326796	5.94880027	7.975183705	9.182275251	7.267022916	5.834190456	7.444657086	5.769263749	8.807705027	9.616068462	9.601487272	9.790427755	9.210810075	7.060389928	7.775215598	8.410122559	5.793404749	6.430757558	6.228404347	8.064326686	6.205207982	7.59059241	8.001454549	6.886150947	6.524451861	7.260644543	7.187984432	5.843067283	6.598776063	6.995144931	7.792203884	7.434763138	6.290861932	7.122663201	6.382636581	6.546658123	5.482217168	7.008239875	7.264843538	6.631911305	6.83394674	9.42878247	7.992074705	7.648231459	7.428375373	7.613963885	7.694438769	8.975034599	8.724781801	6.061391699	7.123747213	8.870462572	9.964544508	6.184395056	8.647987613	7.493476014	7.291256746	11.01124655	10.32815619	7.618810403	7.358244124	8.370342411	5.798999217	4.828679617	4.795201113	5.471106689	7.474542541	7.341471482	5.17480356	6.196302422	6.164318768	7.96964056	7.35296243	8.312441603	8.579520905	8.112259403	8.449375527	5.809742807	7.591326544	7.026164978	8.46763322	8.474748275	7.51773035	7.744927771	7.655853243	8.974061641	7.653343505	8.020581358	4.809432132	5.441110388	7.770102212	9.18374355	9.449605051	7.184387824	8.184924401	8.343092312	10.62435232	6.306116337	4.907009183	7.292819124	7.389191222	12.12536842	5.118378136	9.120103518	8.15869905	11.49646666	8.132086687	7.847560879	7.563607168	7.424947869	7.618028731	7.311653973	7.373347713	6.043199187	6.48611294	9.103800404	6.928911946	8.695267522	7.421034991	7.291923229	4.859471941	7.465858515	7.825219978	6.178065821	6.179299147	7.60117552	7.716722289	6.832919887	7.433260492	6.970402614	4.968623238	5.562227593	8.332651713	7.07788061	8.744772176	6.766127925	7.251809289	6.553251348	6.331376727	7.295239023	6.918113597	6.732073039	6.75355467	7.859525123	6.383376313	8.823478548	6.824544241	6.344782355	8.606077208	7.43823159	8.479793932	6.681541737	7.492137618	8.006561492	6.745977072	8.50869357	10.68579059	5.860283814	8.713094422	7.443753516	5.217961662	6.035428984	7.437960986	7.400098028	7.753781371	7.936631043	8.267369701	7.804321268	9.032276051	8.041697756	8.871399584	7.115696791	8.022285597	7.47495069	6.955635557	9.329299393	6.069586313	8.356572204	6.844082281	5.392708119	7.53237176	5.869053922	5.974505436	5.738378098	7.754996238	6.920760328	5.924034766	13.3173524	5.143625266	6.629701682	5.997329473	7.696167283	7.811683171	7.484323807	9.882175679	7.957184661	7.813015508	6.65131031	7.10092163	6.591798458	6.388940517	6.86728589	5.990957564	6.560644899	6.697090123	5.032924799	5.994201588	5.833321716	7.264628294	6.629628697	9.54676126	10.71615692	5.910294033	9.094750952	8.026794692	7.170437432	7.212407187	6.419073469	7.957235186	7.529434641	8.278168422	8.885643324	6.882868744	7.317820543	6.324090456	6.71117083	5.395429439	6.973020421	9.280127638	7.482159077	6.576850035	6.372697382	5.159731349	7.548549648	7.263211527	7.964412876	4.937237776	5.414295064	7.009147544	7.91509738	6.221498514	5.503736131	7.157450222	7.303493391	6.645912547	8.105834266	7.450262134	9.07427834	5.971995979	6.356799713	6.114149567	6.218912902	6.942042258	5.418607335	7.081306357	6.257487819	6.248456376	4.976061824	6.290063755	6.551734109	7.328195841	6.299438337	7.07228731	5.628355343	5.99973816	5.766046079	7.134067975	7.766990574	5.466440554	7.528209089	6.898193109	8.630017165	4.782144264	5.980653778	5.382716777	8.127288967	5.796806913	6.460261955	7.529978778	7.189499407	6.888567931	7.500867807	7.212423389	7.319561285	7.464888705	4.667235297	6.702901959	7.465229817	7.972521901	6.833744694	9.485777291	6.362993783	8.94463284	7.272997841	8.45465114	10.9542909	7.127762729	5.979742758	7.988816336	6.460391332	7.474262591	7.507063203	8.973413084	7.642943796	8.710823396	5.419976395	5.191014009	8.587070187	5.502825019	7.63337703	6.490705236	6.017520203	9.943989991	6.233164454	7.910437404	8.022051776	6.573103574	7.459939635	9.528631699	7.288441116	7.202842728	7.634846578	9.025245587	8.823184529	7.810927928	8.31453647	7.059887882	6.862894199	7.433239111	10.05334186	7.935710487	6.606360674	6.847729276	8.613730392	9.047536965	8.049709096	6.501830981	4.643497472	4.513322578	4.74263787	6.701131735	8.958945525	5.623615315	5.971972366	6.569046905	4.936616544	6.218900297	5.515208287	5.411260125	5.054877018	5.751955834	5.621002879	8.104229811	4.943035001	6.917397751	4.290488574	7.107459404	7.520347048	7.281278823	7.509040428	6.188166055	5.01015893	5.531686646	7.194547763	5.58371887	6.24922462	6.751596155	6.713619229	6.21413978	6.250561844	6.807154933	6.057349065	6.263707751	5.979955304	5.471918752	6.655703999	6.43520528	7.145841214	7.240168734	4.643046368	5.592747514	5.782993634	4.73235216	5.475170439	6.707529847	7.146803558	5.570041331	5.762388145	6.274372977	4.200572796	4.697074396	5.330014939	7.090984794	6.297690432	5.18507731	7.132827573	7.293825781	6.641097079	3.927102128	7.735706149	5.306898214	7.029009343	6.936894418	7.406692807	7.325896418	7.492943604	8.107132577	8.404277127	9.686398955	7.308313685	8.917453739	7.739936185	6.397145616	7.655043309	7.0916349	6.783133814	6.228834104	6.200529048	8.386269267	7.83522375	7.530033886	8.209470442	8.049965411	6.732501585	5.668736061	6.053267514	7.064266842	6.720003987	7.226029256	7.011337159	5.366243553	8.906335472	7.694394621	7.115937344	4.452702102	11.06108384	9.660812489	3.946778663	9.166218614	5.858120189	9.14704196	7.531468378	10.01916532	6.481173819	7.579274991	7.720586117	5.124574845	8.022884192	6.894593313	6.993577098	6.320234083	6.038566332	5.920090107	8.398105202	8.316050416	7.065953976	6.732113766	5.832587495	7.252181157	7.957048328	5.792003469	9.477299656	10.88908157	7.784158358	7.741713739	8.260806421	5.732062023	8.307920079	9.690563303	6.197299198	7.227067326	5.8944515	6.157605387	6.180349561	6.437153026	5.56201763	6.53354874	5.044649462	6.037880219	8.942786823	8.28668904	6.153747159	6.722777822	5.283979126	7.377298593	8.184664104	8.229173883	6.912803995	7.622046037	6.622580412	4.984516857	7.890235166	6.045354666	7.827110386	7.890098695	7.497590247	6.452260152	7.405611017	6.923414428	9.179309509	6.742185122	8.496827423	9.118168973	7.128435545	5.498369396	6.793404505	8.02636108	9.905125054	5.764295332	5.1796976	7.505503942	7.538766569	6.424749596	8.869294185	8.890931486	6.80756468	5.972904779	7.444998357	6.611034604	6.556712506	7.806343382	8.871676558	5.838606983	4.556155571	4.365960674	5.738111961	7.631612918	7.65036694	7.359731709	6.83468589	6.461877515	6.255676105	7.215340128	4.957919448	4.35454687	7.917403327	7.004991165	6.77361642	7.167788964	6.563532154	4.079418174	6.207611139	7.260240322	7.507052619	6.112624312	4.35085256	8.483906266	8.708799826	5.848522476	6.665864687	5.457334886	7.25763307	7.067989072	5.97620187	6.787931056	5.732230184	6.021190808	4.731644725	4.277543348	6.56332464	8.191044282	7.404454877	6.20089015	4.805961706	7.536944299	6.150566197	10.92969104	12.18687986	4.973648485	12.94752515	9.36691549	8.765952412	8.947641228	9.342986067	7.579386619	7.903336847	8.546302598	7.826246947	9.450614209	8.614196503	9.150728465	8.720420537	7.985616178	8.028112606	7.55760885	6.619479107	6.619148008	7.501596426	8.363335428	9.51916771	9.62308542	7.457675993	8.537110433	7.074370853	9.702367179	5.970507747	4.318705917	7.55720722	3.807274105	5.050944244	7.29057914	8.154644769	8.086054656	7.021080724	5.973615048	11.45001745	6.535690633	10.22972526	7.967576532	7.280552311	6.363911857	8.846206613	7.587010232	9.631820202	6.277262366	5.522400333	6.968194813	6.341084936	7.372903168	6.869621962	8.999828337	9.106463656	8.627201342	7.092167599	7.413015738	8.707330005	8.198838507	7.757433226	9.615784393	5.955532528	6.796341871	9.506171683	7.643864493	8.898566396	7.698131352	8.181655842	6.574358822	7.374159311	11.60154808	7.679130454	11.11419061	7.108777922	7.726039587	6.775418389	8.057623153	8.414484783	6.235919497	8.940344165	5.672350598	4.661697683	6.844533121	6.463631096	5.575831194	5.385619154	4.517224174	5.431849485	5.810768499	6.944309427	4.762077782	5.39561725	5.322123325	6.928288131	6.380927812	5.025710686	8.146115439	5.389094548	6.355343269	5.751303857	9.251778464	8.054966936	7.215540317	6.864547683	6.157881686	5.498479567	8.264190043	4.683944441	5.706887656	7.806144081	9.823143377	7.20464296	7.048198161	7.224650008	6.441566352	8.320385803	7.227059358	8.023709756	6.531357553	7.640594444	8.966373101	6.805474037	10.04213403	7.47135582	9.352639994	10.69532147	5.829818474	7.018747973	6.128540299	6.805341219	6.120320153	7.664147613	9.152734378	8.029629003	8.79192311	10.55562321	9.430398709	7.811524486	4.498092177	7.167102186	5.988760091	5.654239709	5.286757971	8.353863781	6.765030177	8.267210343	6.70351452	10.02776734	6.892597215	5.78798333	13.44524813	5.729963303	5.600754538	8.26897323	9.422131547	7.865255681	7.342479106	6.287837303	11.14398336	7.27576437	6.449184668	6.500613624	7.562042545	7.495528038	7.513768925	5.903542024	6.582500012	7.892682322	6.792817339	7.532615786	8.534631265	7.389176834	7.111416863	7.200943585	5.530741984	5.146213487	6.76545389	5.850315056	8.969236783	8.056737842	8.717988613	8.00022233	7.956331548	8.284254651	5.832813184	7.405166257	8.386803975	7.024096588	8.048107998	5.969246608	8.988303448	10.30698605	9.360612026	8.272775962	7.715360869	7.763098075	6.868748102	8.391587556	5.998276216	6.448764572	6.877634132	5.15414888	7.493808914	7.141624958	4.727007971	9.684895231	7.717376904	7.252393052	8.175271867	8.033457212	6.895485285	4.826330477	6.623440483	10.93312246	7.570766619	6.742256902	6.662498395	8.736498019	8.043307002	4.518705777	4.321372223	8.533174504	8.773842305	5.863160804	9.450476175	6.361991216	6.51749405	7.164349273	4.511326349	4.492571366	7.596060065	6.919896599	6.343292283	7.76978817	9.843358346	4.421920675	7.128739102	6.432410634	7.669790218	7.189746626	8.000969437	6.398711634	10.32464084	11.94371147	6.93244116	7.057129065	8.193432257	8.344003922	8.002727382	4.701470561	9.198272428	8.37942981	8.233485514	8.176243461	8.08891735	8.477747409	7.320549271	5.365133201	8.966959224	6.262262172	7.746512579	8.068650228	6.508406491	8.06542113	8.096108978	6.644832764	8.117538292	10.19719413	6.347582809	6.031824141	6.492733211	7.48808824	6.89105155	8.082039835	7.886090725	7.374646286	7.005798256	11.76545738	7.66137651	10.73187224	6.484574987	7.384072998	8.661726117	7.926235914	7.327071026	6.357657437	6.704863431	7.563962401	7.510389586	7.113613692	6.185627232	6.203546553	7.822110581	5.883842504	10.95878058	5.21500567	7.449147533	6.808756157	7.218736505	5.900001144	5.674980025	7.313297617	9.904942732	8.353158651	7.174065595	8.22997552	6.209463962	9.081277788	8.600794111	6.981529608	7.40907472	6.040517481	6.838370948	9.754511823	9.023429289	7.558158132	7.178640258	6.034824281	6.912640729	10.36837903	8.612974404	7.148926381	6.737375315	9.486271752	6.48277551	9.537738927	6.779393618	6.065115411	7.219035669	6.036560062	7.848206838	9.173996141	7.781010518	7.728267486	8.194826009	5.457171655	5.613320828	7.107352982	7.003980041	8.131425984	6.918464361	7.106829972	7.400786022	5.686967716	6.820936137	6.137654019	6.484380741	5.027870524	7.721166728	9.073067313	8.411215886	8.241118674	5.90602927	7.208827262	8.43645205	7.264628294	7.134524458	7.492258993	9.506944248	7.155104941	6.332480048	6.630402333	5.626364086	7.798902754	7.489638579	6.186151274	7.464673598	6.98801486	7.555250924	6.090831906	7.060131852	8.41317832	11.48719651	9.394981546	5.166864711	7.57493334	5.664041789	5.744902648	7.802193275	4.116032659	5.022610594	10.09696845	8.911701106	8.413147393	10.47305617	7.277397314	5.143524334	6.924010308	9.732381287	8.053651005	9.048529412	6.04715359	8.235972015	8.493771388	7.278538851	10.60723331	6.492467005	9.669465329	6.548469097	4.120825093	6.982755555	7.892633842	6.396764613	8.154797333	7.709197924	8.910451224	9.889929002	7.645979726	8.845710268	10.26191001	8.530387792	7.67402086	6.630689774	6.741969244	9.573978146	8.136286484	7.482442904	9.616064913	8.264826746	9.206322747	8.230378319	9.170592935	7.563363534	6.558365016	7.770435915	7.26591231	9.447807978	9.778801263	6.399987893	7.557344504	9.614809064	9.096007143	4.848255893	6.021353059	6.008473184	4.415833685	6.928735425	10.66866782	7.294448631	9.459825369	7.604894975	6.984375432	6.169936315	11.20741304	11.48346132	6.993843445	9.598030279	5.446919384	6.855112324	6.901537115	6.855154229	12.11448236	7.072576584	6.366656378	5.163946846	7.732065228	7.366613444	9.320204273	6.101142106	7.031531219	6.593455367	6.097162641	6.187477942	10.13101457	9.07936963	7.861204255	10.78150001	8.126650948	9.099026366	4.861318921	7.269646835	5.480838444	6.991669758	9.559282528	8.292412021	8.595415779	7.21158086	8.274980036	9.23034116	10.34095221	5.414802005	5.45071438	5.627583746	9.054710969	7.858125829	6.967236987	8.97489241	9.713524182	8.541489862	6.882169898	11.23417259	10.8594175	7.260730576	9.720223296	6.991395644	7.948104491	7.99324032	8.081928341	10.97645336	7.600555993	7.529394827	9.213631738	5.77115116	11.11476935	7.401563192	6.414411118	5.652659877	4.333328934	7.285874553	11.13501116	9.517955545	7.062623313	8.302957736	7.775857543	6.018264834	7.361581587	6.368708984	6.367203369	6.531047083	7.857559782	7.435862563	8.679451942	8.031115893	9.242075774	8.716899	7.512432735	6.737925682	7.143495438	8.658397323	4.897176094	7.023232896	8.726938592	6.368645507	10.46582388	7.428770881	6.314326485	7.638128714	6.841789873	8.575885298	10.67974896	6.848309824	8.65508721	5.682451305	5.738246396	5.74963354	10.16939508	6.832963869	8.951279199	6.583474615	4.503851783	4.949236218	7.524002995	7.27373854	5.485646364	4.572782229	5.695567597	5.711389747	6.988165742	5.312180935	8.505260371	6.566007741	6.330455592	7.860479889	5.945961019	6.55848025	5.304726081	6.208541165	5.365107007	5.733237359	7.564528801	7.985801176	4.677274777	7.765778084	6.694494106	6.427761933	6.501490831	7.170024332	9.093083099	6.344623637	6.886885085	7.749616676	6.612445991	11.43061533	6.164798056	6.510145406	5.463506159	6.144187528	6.408248833	5.376761717	7.258885296	5.609080126	5.513750512	7.074818476	7.846924185	7.240393446	6.458619083	7.613815212	5.096117529	4.689884457	7.480043771	7.485703625	6.840320252	5.640496283	6.892164935	7.19480139	9.285346869	4.320821041	6.507842606	6.9362307	7.041611945	6.288032	7.105046698	7.632843689	6.121208028	9.599555139	6.000395562	5.762753753	7.896712506	5.724799473	6.347882003	6.953742941	7.566158165	6.451024136	6.85158649	4.57397466	5.072854468	6.527596535	4.664917223	4.608110391	5.080281132	6.32684234	5.077222884	6.135249176	9.185277242	6.582950335	8.456622124	7.687210509	6.050576229	6.935905975	7.541133849	7.676777943	8.26633371	8.739174886	7.856611409	8.804826132	7.992237552	7.553120488	8.67244238	10.91010124	10.48652957	8.156036057	9.915943279	5.361476395	7.955981517	7.817599277	7.244583744	6.712030226	7.558650566	7.075253477	7.310743292	7.888689462	6.355690896	7.424506617	6.401951598	7.758867202	6.66303358	7.295273232	4.636966637	8.758248405	7.996216862	5.404134297	6.239338284	9.396139766	5.561956032	7.558219142	8.984998929	5.710551959	9.581095062	5.547542013	4.553312949	5.378503177	4.499605415	6.6505441	6.230461166	5.488856937	6.067236423	6.738247784	6.727165165	4.524969265	4.993696935	5.871437841	7.173158807	6.599545553	5.162867472	5.936240708	7.18685462	6.917715481	5.988805662	6.670747537	8.590546195	5.306065277	7.690424406	8.116815489	6.311892225	5.075073225	8.455798061	8.766776626	5.400122448	6.487970843	7.246864527	5.424903059	7.489780457	6.57849105	6.631867059	6.433571536	10.50424601	6.820627735	9.16635703	7.774160303	8.426075417	8.421953878	7.677828098	3.821086818	7.938543959	10.37821639	6.887769915	5.491023311	6.757024423	5.639634842	4.882559767	6.02253868	7.015080911	6.581139805	5.706223862	8.560621845	5.962218408	4.841897685	7.357745353	7.269016134	7.830324792	8.908331615	5.699160708	6.370574771	6.467281904	8.286359649	7.889033353	11.46376121	7.204649546	8.092639098	8.939200901	8.313687285	8.448482933	10.08604683	6.867096368	5.696453127	7.861540913	6.836796982	10.50729595	8.784009477	8.638299142	8.980120872	7.518761204	8.181741631	10.58565488	8.592371107	10.68274431	5.713552866	6.291744842	8.090953318	8.359368709	5.98503469	6.952129887	7.254766996	8.916639174	4.925459246	7.767609129	9.778537736	8.563914747	8.507270333	8.360539846	8.199607291	7.233253741	6.110167929	9.2859597	7.25174649	5.875570708	8.506014485	9.349678485	8.027073507	6.029367146	9.789571666	8.644558018	9.211398856	6.64049839	6.785899179	8.387718172	8.071682232	10.12391523	6.907830156	4.613429187	7.454137413	7.314980572	9.041190586	8.756739302	7.132457492	7.377092873	6.30245273	7.520347048	7.81632238	6.421069663	6.743570405	5.636127522	8.214307819	7.799436927	9.212866636	5.70497297	7.680197643	7.033209245	7.60492163	10.65993929	6.151069076	5.539654056	7.366913916	8.410374085	6.332124941	9.280626699	4.718896257	8.168469324	5.20235571	4.901499461	5.949544896	6.388578243	6.960125972	7.416543123	10.25333853	7.570181572	8.060098746	5.316206702	6.779979589	8.677187756	4.423980835	8.216688917	4.202435276	6.967051713	7.485212271	6.592986907	7.09100197	7.215727217	6.920948683	10.90488621	6.689735047	7.19480139	9.042660021	8.666493078	9.774031013	7.373092582	9.219950442	9.744658328	11.59027745	7.10016533	9.4776174	5.404674907	6.194543111	7.367167677	7.469031845	8.59038898	7.034567332	6.962464818	8.00907749	8.35982165	9.597610073	10.1290365	11.15865174	8.803663067	7.517791325	6.42262497	6.536009278	5.970182507	8.068356496	7.950925406	5.440168209	4.951000843	6.023967569	6.266450155	7.211046686	5.660856065	5.943134781	8.001505708	6.765271799	7.042561739	7.105445361	8.13617741	6.877642928	6.912448069	6.567478353	10.1333052	7.801155682	7.367762419	7.944136742	7.517991424	7.714849093	8.391500561	6.829393475	5.106016591	7.641109963	7.065301047	9.008542509	9.749619878	5.983690992	7.006394577	6.878079997	7.480513496	6.13240706	6.696466227	5.855324215	6.650201549	7.040671475	5.300003449	6.073434583	6.828463344	8.884428861	7.369731428	8.488684835	6.77920236	5.453158355	6.88956123	8.019576032	7.490975465	6.093480987	4.486675165	6.527414919	6.635744494	7.820409576	7.9256348	5.653609256	7.014968509	7.262743939	7.232738573	8.920973372	7.095841106	6.651420164	6.320083258	5.702665163	5.93072069	7.779482269	11.54602739	6.996154939	8.175939716	7.769028725	9.206126988	7.080673202	8.517826937	7.816283675	6.335979655	6.940829728	6.100754799	7.160498547	7.949071566	8.282413346	10.75825231	9.352886163	8.287623777	6.26499621	9.612416601	8.555974323	9.011626381	8.259987528	5.34235692	7.376389281	8.669943852	7.193437974	6.479850533	9.675409274	8.43761132	8.157946841	5.927675952	9.865797212	8.557631882	7.337566906	7.605284713	4.873127631	9.377224986	6.193838597	6.902278883	3.962746703	5.425114782	8.399177847	8.889465656	6.358210705	6.830802053	6.582542858	7.756371156	7.632177938	4.975998367	7.61411348	9.228146992	12.64252306	8.780496003	5.635252508	8.272000782	6.55436999	6.703813805	6.311808738	6.985503625	9.337005914	9.186757789	8.500369418	6.980438413	7.402772674	5.14097066	9.940507725	7.481298263	6.126063707	7.585947222	4.949553957	11.12553683	6.77074268	8.350039681	7.549178788	8.02041002	7.024874075	7.672726638	7.956590156	7.044422372	4.17540325	6.429368953	7.111973843	5.859488262	6.741153916	9.172518853	7.550753505	7.358335315	6.660026477	5.492859818	7.306704857	6.535143179	7.046190859	7.149859366	7.046589319	7.197919192	5.435009696	6.982649242	10.21409331	7.819222039	9.385848213	8.82485842	9.233524247	6.320534264	6.858315831	7.624930959	11.63666865	7.797995195	6.438392639	10.82196978	6.694536345	9.278515982	9.127988842	6.145968402	8.027569926	10.85253437	10.35542179	7.835536353	6.952839659	8.827701315	7.780444567	5.905618665	8.061444568	7.480132905	7.917608117	6.366467859	7.513835294	7.473998854	4.401402786	7.933120475	5.996515386	6.112105797	6.836474974	7.161745881	9.826286142	6.901662595	8.511903937	5.938317233	4.976606579	6.431883801	4.526046553	4.833752787	6.374930753	9.532200617	8.158560249	7.921104633	5.561703045	10.8539643	6.393322047	5.484816289	6.362098698	4.426524444	5.26414153	5.653727942	6.352932559	6.832395048	4.824604959	7.512895073	5.467717554	5.734843427	5.784431383	7.03856174	5.28313782	6.611569733	6.542599181	9.063553125	5.272890808	8.165873778	7.705890511	5.257655981	7.05906856	6.657205939	6.687802768	8.44546333	10.72305341	9.683189184	6.936234657	7.513875563	5.739557953	13.2948329	13.00917869	12.86207792	9.03521554	9.212243045	7.523431352	8.061345084	9.453516357	8.227919044	5.210764136	8.084077878	7.274284571	6.807312252	10.69371522	6.12884993	7.092452332	11.29846899	10.53547174	7.176630104	11.70233613	10.97289569	6.943352902	5.552445251	8.892807839	7.426762602	7.989363942	7.579339849	8.422701839	8.206464571	5.528408207	7.472094683	8.381416927	7.912925882	9.438546275	5.238889834	11.67952185	8.169146218	9.545605902	8.685198989	6.253103211	9.045685545	4.683591497	10.25050951	8.719013287	9.912431265	12.11949057	12.18583565	6.983104348	11.50010205	5.260464821	11.07280827	7.966007372	9.018514063	8.743268454	6.855908063	5.694830338	8.886516012	5.539281947	8.573349466	8.657732505	7.670544989	7.693006023	6.206778114	9.540038065	9.377368798	7.177259798	8.433766583	7.510084348	4.539389354	8.05327891	7.408859047	9.073879771	8.516311334	9.441957955	9.79366812	7.039872651	11.65213643	9.579319173	8.211743706	9.053734995	9.930402043	7.722040016	9.838587668	12.1283708	9.442107461	7.56490685	7.739051333	9.557107761	8.745685626	7.716561121	9.320281312	8.894019501	5.908237986	7.316641914	5.418444672	6.428718387	6.158813139	8.943340971	8.084719473	6.664145769	7.110222227	4.902124381	6.23737784	4.324467297	6.020124601	5.447369074	7.354929603	5.996058193	7.130750545	7.634557331	9.852239835	7.743578786	6.457555032	8.675107731	6.714275575	7.656894503	6.630160798	8.291472861	7.424355884	8.077297066	6.241039731	6.319076646	6.965022414	7.918795223	8.232321783	7.411251062	8.322268073	7.509684989	6.764540463	8.235629333	5.511918884	7.472650153	5.699091858	7.05596404	7.745291044	5.30841275	6.879536727	8.011376563	7.655718505	7.41396514	7.712169524	6.145968402	7.384254243	6.295867638	6.807541762	6.074037364	5.875727166	5.894015567	7.046401151	7.328706358	6.786277414	7.095530901	6.937725324	6.639421706	9.433289865	7.003234778	10.20413319	6.476639814	6.236298481	8.267941464	7.356584558	6.484599854	7.515032832	6.082179135	7.539083322	7.769234747	7.470858287	6.845395975	7.396669788	7.973608583	6.934929517	7.474313372	8.087037937	6.446280287	8.132636015	7.91111981	4.707187179	7.195866353	7.546894854	6.3967988	7.949155615	6.960860871	7.828700387	7.71215287	7.23787312	5.14042386	6.290688785	8.114629266	7.082230367	7.441554957	7.247144611	7.456425471	6.181992339	6.63666165	6.948011362	5.865751097	5.594225299	7.130157536	4.762092219	5.676253081	10.50355946	7.367455341	7.715367618	6.097651626	8.014148865	9.456162729	6.100360835	10.80026398	10.81787218	6.895516531	6.6918255	7.602710909	6.372914555	7.240484799	6.726423769	9.540118929	7.426762602	8.076089256	5.657049523	6.213406848	8.470015095	7.37130306	7.426032177	7.297315468	6.482856465	7.541618428	7.884083012	5.437576552	6.762862858	12.75376253	11.94279466	9.548997021	6.732648702	6.366224741	8.90718091	8.538541619	7.654677726	11.40425593	8.668950896	5.492573979	10.26061892	6.869027183	8.505252601	10.84751487	7.673653959	7.439761737	7.235921386	8.234061964	6.630154219	6.6686723	6.579174868	7.64131624	8.633801743	6.797527342	8.705618935	11.0971228	8.277069565	8.822223666	8.416102257	9.452917474	4.412606021	5.589056778	4.402701091	7.180995535	7.463304731	6.586631597	7.094373431	5.83517378	4.90626107	5.302724316	4.702614997	6.735433031	7.299307544	7.816584834	7.007311735	7.474688928	7.364159317	6.024793421	5.921003501	9.644700229	8.356518865	7.702754223	6.568889714	7.793798652	7.602218407	6.699514041	5.794295123	8.891413463	9.048155471	9.331923761	8.95128718	6.391588788	6.375323516	4.361867489	5.522289877	4.647580674	8.254577068	7.288880748	8.421952926	6.70709278	10.54850781	7.603851325	6.485943991	8.036322023	6.03071128	11.42683679	10.79774804	6.780161871	7.003749402	6.400302825	6.979024615	7.682688852	6.437265105	7.306224884	8.236549846	8.600379511	5.395175488	5.371077059	8.834377413	6.82690405	6.404741406	8.215577806	6.720766202	7.158239744	9.13918663	10.89069677	9.840636898	7.058271966	9.49249553	6.629114552	9.172604257	10.47268474	6.950901504	8.719845779	8.877075779	9.294801448	9.525993186	9.917610609	7.005343107	6.283099727	8.020680782	7.637878111	5.734715394	7.044721521	6.821449132	11.26178166	11.1003744	8.734033588	9.844608731	7.179747629	7.93383357	7.801728516	8.490949536	11.53631968	9.291154373	8.681866312	8.837439665	6.758244267	5.886842336	8.302262957	6.352721042	7.457745289	7.308642397	8.159113487	8.437900591	11.46984823	7.385977164	11.36908658	12.31091385	4.958019642	5.640806086	6.289099156	4.972934119	8.246576256	5.200407373	6.875274683	6.746362965	5.118964656	6.399986723	3.994630175	7.696791188	7.876107693	6.78896437	5.185846758	5.816701578	8.321927486	10.97199236	4.240124942	7.635721065	7.267312718	7.817163682	5.176371923	7.452842412	9.526741282	6.42515115	6.597481463	9.591052315	9.947153611	9.399561948	6.761166163	7.912424877	8.044432203	8.177618914	7.811089953	8.010617412	6.827258272	7.073954509	8.304243166	10.49924668	6.849440346	6.123610674	7.021978891	7.370575087	8.044184392	6.334924423	6.214407507	7.350623707	8.590068327	7.367552864	4.60699351	12.08713694	9.451028838	9.210234445	7.325511329	7.386309424	9.992895636	4.383975442	6.320234083	7.536779563	8.19838263	7.31114765	7.005293205	7.206620182	6.87834674	6.61017322	9.761140997	7.362248282	4.602084299	6.824568715	5.623820055	7.715878522	12.54501714	9.425748367	8.653086574	9.339610056	8.808255747	7.409247327	10.13177017	10.7157827	7.90873984	8.719421285	6.743742765	7.258230028	6.260228744	6.387323619	4.755835958	6.392123291	7.630896543	7.774686134	5.948724646	5.68563053	8.005999535	7.901764363	6.533283466	9.171666038	9.574090239	6.040130675	6.897176165	6.18973433	7.718957878	8.469263088	6.082325612	7.069052036	6.089839461	6.511035407	8.119014954	4.8960664	7.261344248	9.572736938	6.776080527	6.848606027	7.768186427	4.71999978	6.860557589	4.264155734	6.241527825	4.760038347	7.479701446	10.48454116	5.706737718	6.314950867	8.369312614	7.884131791	5.718532362	6.215611488	8.250508955	6.456213698	5.72470846	7.862078981	8.761688765	7.668021804	7.43077925	6.083125163	6.658477778	7.660764125	5.957872048	6.649627556	7.085513771	6.172400098	8.887955312	7.081802175	6.730823801	8.764196439	6.572297394	6.326541955	7.491101943	7.783083252	6.244522785	6.195480722	4.620727966	6.832919887	7.496030579	5.445658572	6.6991387	6.293901741	8.180229367	5.61530557	7.826474089	5.696756333	7.351422688	5.720122527	6.391743356	7.473387872	4.539065284	7.340957006	7.126889574	6.818531884	8.641893548	9.259524144	6.352932559	5.141790652	8.541641628	6.310333997	7.607722178	7.507487555	6.345289834	5.799655069	6.64586968	6.52095731	8.071422234	5.116683739	6.577701944	9.197563524	6.020305252	6.542738048	6.629721559	6.711006198	7.418713705	7.254826953	8.07966602	4.984169536	7.599035931	7.726478009	5.341422376	10.77739349	9.084864509	6.883664097	9.764448584	8.389005334	8.375284927	7.330238988	6.486967573	9.701546363	9.377042766	9.79809272	9.560890128	9.26423909	7.704202858	7.886078237	7.926494795	11.60933012	4.350247084	5.224267517	7.069627133	6.543657789	7.145957993	7.524442175	6.737035763	7.515353109	6.772936963	6.760747103	7.837343377	6.706076314	5.755742549	5.812573813	7.149043416	5.166142055	6.823204523	7.370922616	5.151661109	7.433008255	6.91367111	8.755322391	8.481884486	8.243551812	7.794235094	7.753846196	9.616670052	6.872825376	6.487151351	8.676512412	6.327795766	7.641893858	8.249743242	6.749196926	8.053836896	8.133912265	8.11242796	6.486799136	6.248282789	9.588709253	8.702079394	7.021569703	6.258396363	5.619126582	5.708736887	6.409505335	7.032306177	8.583635292	6.447549639	7.933575251	6.407727594	8.67261508	7.910353614	8.190621599	5.910548726	5.608528184	8.095195381	6.985806718	5.950069322	6.445776954	10.33966707	7.218702224	5.18690871	5.634785693	8.669411148	9.167771979	5.95789937	6.350131474	6.168922421	6.354976131	7.998099264	8.814099374	8.732266135	5.946425153	10.25983442	8.700229835	6.837965049	7.507198913	7.046546639	7.796684101	5.217624795	8.853427348	7.605537134	7.227656045	7.25139783	6.16519936	6.583343561	6.814631833	5.050143755	6.152876222	5.978283756	6.240198512	7.729630435	5.081374803	8.501980181	7.101717443	7.161094827	10.31847625	8.086376082	6.221006043	8.636408411	7.982328577	6.124081182	4.518153626	9.198205242	6.377004179	6.601298636	5.48464951	8.249225806	6.53301187	8.128405336	8.53222496	9.184375137	10.13849957	10.49913939	8.542415142	6.488321539	7.698707528	8.974428533	7.344609744	8.722133158	9.873198395	5.81571163	6.444138681	3.91778092	7.076603964	6.77516876	9.841984398	7.431374463	5.198138401	7.885479265	6.777232137	6.860420313	5.577667207	9.220234697	9.472990905	11.29755985	9.066067368	8.029779954	8.275649041	6.185803066	6.70273905	6.331008462	6.92242496	5.918132428	5.979418273	6.845434754	9.988014738	8.372212737	4.426810452	8.919959635	7.643510967	7.879871667	7.052519672	7.300379351	8.251401073	6.940492719	9.275793131	6.746110519	7.690640931	6.725342024	8.893129278	5.904614687	8.185509387	6.610155359	8.185509387	11.42854943	7.913002387	6.483931047	7.099776938	5.227673965	7.324463368	9.813609518	6.796330234	7.344711568	10.42790951	7.112294787	7.810388635	7.997603639	5.616276672	7.417361921	6.560557183	6.150569242	9.542619287	7.548365801	8.114806877	8.38352702	6.840081963	5.205530924	7.956151987	7.317973698	6.234609763	6.318353351	6.659772029	6.440093013	6.696511105	13.12674494	8.899274149	11.63719473	10.81174536	10.23934247	7.972588	5.353520305	6.840668416	6.485339401	7.264628294	8.564331037	6.621046763	4.695929781	7.05995692	7.990286445	7.775106147	6.313004434	7.972422062	6.780627881	8.152937019	7.55341329	7.773343492	8.818284404	8.750679217	7.141191735	4.46209438	7.025181693	6.114330792	7.800297559	7.167668423	7.057553932	8.51205624	7.987146237	8.045693361	10.45645065	8.998798958	6.543657307	6.404279202	6.909878018	5.629253745	5.569049952	6.539606565	6.563986989	6.681668364	7.585871262	5.775295949	6.374536949	4.600485483	7.360702143	9.164630984	9.524908201	7.406494482	7.192692239	6.8694191	7.285445735	8.570858923	7.238405589	9.428036854	8.320892941	8.518718701	7.021901448	6.139337697	6.724154734	7.253933809	8.233091313	7.891450946	12.08668587	9.249151167	9.318457477	8.059660633	10.94902768	5.90937746	7.180067815	6.720511345	8.03777645	7.368222647	6.826492552	6.547428	7.913141147	6.266635331	6.076682489	9.391877111	6.832024103	11.35705765	8.589765903	8.864283978	8.962390968	7.610995285	7.080320969	9.33399211	8.491124608	8.001653553	6.355828628	5.48429296	6.991153324	6.941046071	7.702803101	7.37287548	5.280115534	4.846501068	5.432307274	5.916663114	7.437672841	6.164511551	6.762248301	5.475131394	8.58102054	6.251994299	6.930425987	6.742070123	6.683416379	6.290659208	7.765576756	6.122383425	6.492138657	5.742153087	5.565815164	7.726162856	7.927614091	6.858099825	6.335536197	6.19686751	7.39933598	6.106813016	6.317267238	7.289882039	5.873789417	5.858537112	6.857717108	6.899735477	6.997834926	4.247195246	6.362456754	5.287004918	6.518496349	7.718862099	8.747488179	6.079731241	7.222837558	7.432876722	6.410755575	5.343566461	6.849392965	5.852327649	7.132177666	7.573142738	6.347705422	5.695500144	5.640727751	5.621830099	5.970383559	6.21727167	6.208493263	8.753232441	6.473968187	5.813039766	6.572682602	5.805409233	6.920948683	5.511118628	6.568414276	6.457772681	5.013029077	8.868473245	5.141401335	5.109286518	5.939926338	7.734982394	5.632793065	6.687324199	5.954141741	6.908167961	6.120584532	5.524335945	5.668706145	6.029886025	6.69128927	6.993636445	5.532913557	6.565137905	6.062668228	8.091025149	8.418972959	6.477195765	7.645743914	7.418544361	6.657523366	5.205164643	7.384205078	7.161402596	8.613823093	4.992395853	6.298874074	8.01591896	8.993300824	7.026940521	8.297761909	6.553441777	7.567996946	6.360768821	5.362778346	6.052675247	8.723641146	6.861006893	7.471506295	6.821977581	4.468002257	6.262719651	5.365738829	4.45140002	7.223562463	6.652178675	9.389791078	6.913247748	8.878790498	7.742847465	6.877842493	5.99877891	7.607267546	8.017984744	6.399390757	7.843886337	8.539042726	7.636697001	9.354691587	5.486674037	8.433795021	7.813438132	7.379604395	7.434082829	9.497986384	10.52848097	11.87398794	9.14721917	7.147438167	8.31473203	7.363498979	8.46006178	8.888835675	7.126374691	9.749000342	8.293386671	7.250806151	6.927501741	5.44674432	7.653732006	8.358917385	8.119630785	9.681441553	6.644557688	7.434669068	9.038214433	7.302598376	7.517352874	6.403014912	9.016543664	7.846171199	4.495288206	5.538221096	7.067520423	5.376884838	5.705131083	9.882472331	7.384367281	5.910826568	7.156325431	9.348891881	7.985493132	7.964333721	7.949918776	4.272773757	8.475222835	9.451073819	6.719559754	7.452851074	9.693555218	6.586567678	7.923497788	7.588411828	10.13297127	4.69682165	8.351484315	8.738326732	8.223724308	6.432607051	4.704527247	6.711302024	6.547079088	7.06774481	6.947625842	7.867774995	7.717377848	8.159145347	6.276769648	4.621071035	7.641817727	6.745480888	8.211925159	7.264081052	7.715922066	5.699728362	8.972434188	5.653340071	6.235763856	6.320685896	9.673407546	8.664742377	7.334244452	9.886634412	5.530859677	8.02264079	6.754496842	7.465163162	7.935927841	5.87885861	9.022785238	10.9169146	7.128824842	5.812514075	5.353265928	7.639115107	7.080366414	5.863171079	6.441508873	4.932168346	5.505530257	7.077418435	7.520396283	10.01043495	5.756308408	7.335605884	6.274103845	8.074798547	5.287740387	9.631083778	6.627069717	6.846932322	6.291437279	6.69109944	6.785494134	6.644860933	4.856132762	7.061334289	7.122015517	9.0056298	6.448587886	7.259736345	6.530200963	9.086216135	5.267328379	4.95929124	6.566926196	7.508209837	9.288224899	6.76067854	5.818518228	7.422226698	6.968801313	8.535026064	8.211196009	7.117313084	8.422731399	7.035008835	7.941865807	8.218511442	6.460863501	6.841233434	8.432495679	6.581930945	6.44652265	7.918848002	8.739122394	7.952335585	8.513446677	7.733987316	8.559447924	8.016663298	5.703180803	4.578980196	6.991082266	6.02405195	6.114728946	6.168141614	4.920990049	8.193524238	5.683990171	8.497765844	6.607635063	9.439854567	8.067700705	8.450637385	7.194715458	11.00172508	7.030033573	6.27189611	7.417001973	8.615895177	7.630470056	9.21845466	8.533366087	7.484351736	6.569640262	5.721716652	8.045974212	8.687007584	7.714958018	6.537448122	8.712308104	7.377223314	6.918545357	7.459759612	6.786853956	7.655735996	7.057131672	7.70319355	6.960618494	7.048483318	7.01965243	6.807637984	6.683509637	5.334322752	7.597421611	6.638262753	5.850435121	7.3993673	7.48806064	7.162077319	4.744201753	6.246928537	8.089271163	8.333885149	8.028314863	7.552519463	6.71915602	9.97432118	7.384167883	6.128323129	6.912716759	6.879971376	7.585715551	7.917756163	7.383517374	8.301602573	9.019295591	5.51327485	10.98438719	10.12011246	8.855402097	7.434336007	5.467800733	6.790511879	4.552837071	8.072694082	10.52393377	8.937813558	6.543649946	6.724216109	6.925664266	7.401667961	8.201258433	8.832679137	5.754037301	6.094259281	6.712299254	9.093608114	7.81164079	5.801547426	7.59451484	6.022781453	7.294168669	7.429357925	7.072996532	7.56778606	6.472358862	7.126583481	7.387356069	7.600835666	7.775542417	7.28939722	6.20741732	6.244355791	6.704054408	6.122853598	4.471888333	5.72816996	6.880661456	8.895726094	5.93158477	6.478510078	5.593342291	8.232422893	6.599127826	5.677741663	8.212826587	7.493245319	7.76827018	10.6240736	7.046652372	7.679778824	8.179579469	6.892875239	6.602145544	7.376529254	6.943541077	8.325130791	7.850623134	5.862837361	7.128625202	6.989877587	7.076531112	6.473027018	7.361905766	4.670511911	8.198459581	4.526199051	3.899990625	6.957619211	4.27613978	7.273937373	7.419972813	6.100626427	6.656411307	7.219603238	7.970944697	7.64578027	9.363011607	5.500369886	8.136315255	6.775025252	5.837204771	8.154915232	8.809930431	7.572971422	8.328356267	11.07040572	9.0201149	8.52821689	6.088974012	8.997229782	9.535818115	7.184595185	7.521467345	7.962616672	7.038728152	7.154282127	7.888447873	6.686962934	10.11537384	6.954092902	8.068730904	7.807631975	8.190899774	5.095379151	6.807514065	7.567963611	9.741592216	6.913210105	5.225095051	5.590805313	6.437317366	7.00144664	7.467175442	12.76137018	8.583873304	5.24752004	6.992965565	11.81077429	5.095967623	9.813227329	6.399449634	6.74563105	5.753193404	7.241047784	6.52340372	6.136255475	6.68810133	7.334963606	5.795609004	4.63136205	7.009644115	7.514029544	6.705293814	4.787015659	7.328618694	4.976061824	7.370729435	5.969243604	5.741541559	7.107983831	6.320247837	7.088591744	7.000035441	7.465672664	6.026782798	6.886114916	5.933462799	11.75519684	6.899673743	7.276858343	7.805668058	7.282352988	5.752165212	7.632610606	7.819652632	8.193263768	5.858976964	6.06896135	6.409965196	8.921988072	7.784434588	7.732013221	7.309722427	5.126974036	6.38426055	6.090018646	7.862204362	6.085641241	4.458515805	7.062698771	5.766903976	7.62087321	7.547246383	4.972477637	5.588660163	7.755215764	4.366712797	7.994050787	6.478568715	6.798599109	8.694317559	7.161533196	5.664268662	6.718415331	6.805885736	4.180094254	6.345706761	6.601456915	4.886819081	8.294016869	8.595212683	4.804106129	7.355783923	6.169156358	10.642682	7.54175142	6.61321076	6.949971858	7.327814495	10.73006151	6.335070258	6.535604233	6.382529293	8.518532516	7.710087299	6.764786682	5.802525092	7.634365427	8.686248434	7.352516416	5.927931275	6.53164265	7.400446737	6.617666269	5.112005494	6.954398481	7.467622351	8.908541922	9.069732215	5.857495533	9.302597996	7.987014506	7.761272057	6.005587348	6.263081311	5.878915049	7.153462354	7.152493854	7.917765751	7.867774995	8.830842651	7.389854709	7.090216605	9.041885017	5.649122246	10.09879199	7.421431714	6.513006397	10.12663944	9.881946966	7.398750136	7.396933911	9.950609621	9.133194541	8.702130362	9.914049185	10.95913511	6.602145544	9.075346265	8.134305686	4.297523189	10.30772507	11.982612	11.03844026	9.588606855	6.671651164	4.924639366	8.722087524	7.006100934	8.393858702	7.427847233	6.812724218	6.743250985	9.337544244	7.997915919	7.961797452	11.1587639	7.543864258	6.974101892	5.905556174	7.607062326	6.805278623	5.996266405	9.14537668	6.555273793	10.72537295	5.413576532	5.658602757	7.721500839	5.351305798	6.461321644	6.545105967	6.299922355	8.762074672	5.880791601	7.511123884	7.376788801	9.587238241	8.600171095	6.118564678	6.274352434	7.285042638	6.128129388	7.576390381	13.26651507	7.164941121	5.79912169	7.742824846	9.730361064	7.875229142	9.351323059	6.075660662	6.996410874	3.869383522	7.548810342	7.083880094	6.761115198	12.61762167	6.951245863	5.24481264	11.76198085	6.969290008	5.580985403	7.797493219	7.15153994	7.121384628	5.656663609	7.750034634	7.437710273	9.15131817	6.635623408	7.00862481	5.60106024	6.681170982	5.076372403	8.9087853	5.645024491	7.807647558	7.369324722	4.698605255	7.218171414	10.18509475	7.43239218	7.840397819	7.288079634	6.490453442	7.628038209	6.253500131	8.470491024	8.267403631	7.166923167	7.420338045	7.720122524	8.784681176	8.372036678	7.612379631	5.840034602	9.386692917	7.882573909	11.66044961	6.786046031	5.50120096	6.870105841	7.008036116	9.752397141	11.4621582	13.58649265	7.733005767	6.888756377	9.023485723	8.293738773	4.619642088	8.351506608	7.12183232	6.72335771	10.09076743	7.224280249	8.896287737	8.440114222	4.289299122	4.395694141	7.429591564	5.466294436	9.328506642	5.370203688	5.439063701	6.955315121	7.270850405	5.52252099	8.394695508	5.934700524	5.240370393	8.022204852	6.545947068	6.324861047	5.855681105	7.289632496	4.20486134	5.771089365	7.23132442	7.454329246	5.8714392	8.251685127	7.786707609	6.769682226	6.252214448	6.75895969	7.162230888	8.786654732	6.222837634	7.294226339	7.72360194	6.625163133	8.761297737	5.960199746	7.023075064	5.926392612	6.572733736	9.197548631	6.274605077	7.217862874	7.796923773	6.770781893	7.035012088	6.895804897	8.092481495	4.908417508	8.066927631	7.244891225	4.717055881	6.708578795	8.310924145	5.639743889	4.627906204	6.63754833	9.330562514	5.570504148	7.595721275	7.897400368	6.263167995	6.452473564	5.353573184	6.739284916	5.160225177	7.475161565	6.385988652	3.990230366	6.33722628	5.482722789	5.795333237	9.398748697	5.467667578	5.060380552	5.124222578	6.736789022	6.659144331	6.341462	6.475517822	7.581723789	5.840849508	7.340937469	4.797824525	7.880682568	7.71321097	7.1798275	5.995652093	6.745545367	5.13977491	5.890653363	4.749014242	4.780108719	6.1455882	7.004591419	5.331181516	10.41085651	6.951901909	4.628396018	7.924137422	5.860974519	4.924873269	7.041246443	7.424541497	5.813615948	5.374172434	5.036117151	6.845076922	7.798789151	4.305538502	6.570262933	4.657195567	6.443786657	6.077187633	5.01696054	5.35417963	6.524649361	5.334174421	5.29749758	5.136275419	7.17459629	6.203281074	4.745430887	7.680698071	5.490653289	6.949850876	5.203057483	4.30706426	7.33827938	5.926494858	6.411942733	4.183868279	7.010668264	6.112156581	5.985283511	7.335149966	6.646844889	4.231203265	6.853179542	4.212795433	4.743615334	5.336177613	4.026726005	6.765271799	3.872525384	5.356449177	6.985337408	6.542244843	5.937385016	6.27626709	6.452434437	6.354542678	5.83569473	7.474232071	7.239826254	4.931688329	7.129508531	6.33310142	6.298875415	6.597784646	7.166466074	5.837215165	4.887430073	4.323422334	6.071464683	5.296264329	6.272213325	5.276683984	4.967800642	4.998967418	6.753921405	6.450104784	8.455642693	3.768221442	4.610069094	4.391145576	4.850726065	6.867253452	10.5956297	6.973617801	3.82454574	6.487918121	5.312915459	4.704849201	11.29250007	5.71106223	7.745050434	6.271438882	8.290464822	6.398344067	4.792931841	4.659927696	6.120721673	5.633973029	6.985100889	6.736081818	6.658477778	6.798599109	3.84116675	3.897026832	6.099736799	5.53831653	6.861782856	3.782625545	5.626982927	5.545976208	5.814737653	6.629560174	4.077192188	5.669718086	4.505300641	6.055625339	6.257334826	6.998141392	7.006609084	7.261034141	5.588301597	4.45826051	7.300100241	5.468066778	6.462249906	7.062240204	6.321553647	5.968220572	7.008454651	4.826356962	5.687173209	5.626753578	5.300741726	5.565677612	4.330336104	5.243348558	3.985600932	6.132188308	9.068295288	4.797797497	10.6084117	3.923134768	5.87496638	7.548346927	4.639058033	4.755928919	5.522315164	5.671621786	6.345666963	8.651233572	5.93387362	5.882848258	7.325445428	4.678143634	4.835877795	4.19934707	4.992667224	7.83268645	6.500959382	6.443606008	9.716320447	5.515785389	7.180637467	6.389925503	6.358968025	5.415595466	4.877175175	5.327830023	7.619708661	9.055828298	4.543218892	6.073362085	6.962736254	6.042879962	7.288424967	8.001228642	5.172122259	6.6611729	7.428725164	6.708012182	5.089957278	5.823757833	4.15346841	6.451538642	6.061978903	4.751623603	5.913795672	7.264628294	5.726623227	4.35162229	6.848798704	7.219404789	3.986015123	5.176041638	7.189623235	5.84231295	5.841048319	4.2799481	6.648710852	7.62242498	7.744027879	5.637151366	6.449492759	5.561536169	7.634914994	6.015858257	5.196133417	7.002968616	6.418205604	8.125212894	6.420247692	5.509902157	6.103355848	6.364308043	6.110138165	6.890467321	5.19634736	5.123812536	7.177491216	7.260023531	5.13977491	6.966709147	4.626455643	5.285824284	4.382248235	5.776151876	5.806362697	6.800311233	6.223244617	5.874799425	4.445249428	7.247494595	7.386588911	5.486722051	6.327528905	7.359349128	5.036352793	6.125648001	5.708180475	5.706197044	7.443371838	6.745191344	5.379971015	7.874595889	6.55550877	7.431435458	6.760822561	6.455648365	6.949355799	7.058026511	4.411940307	6.00457976	6.958837425	7.228019737	7.253921784	7.328619547	5.993869086	6.076260323	8.059486275	6.435731115	6.01591447	6.428354173	7.817965874	5.576322937	4.427690784	7.736544836	6.725389886	7.46204505	6.870113021	8.666202181	5.985592163	5.330564542	7.126107034	7.86779687	4.80978601	6.965880163	4.59306575	4.25709583	5.748780862	5.859504049	5.790386571	6.18543337	9.177394232	7.571414062	9.867900905	6.510439376	7.425779037	6.820636841	4.765643359	6.159939857	6.542666997	7.219796371	6.920948683	7.466817652	5.105204262	3.717354472	6.213809888	5.937304956	7.24989306	6.855651555	6.367383632	7.909882408	6.418078367	4.147499281	4.651917848	4.875147768	6.691089967	4.82303105	5.199949866	5.491343406	6.218626988	6.345593539	4.319117648	4.540161329	6.715488644	5.261485962	5.397451068	5.299486472	4.861109904	7.211030839	8.013206908	6.020119172	6.094133717	6.132911121	7.196651601	7.036188778	6.025066781	7.916668635	5.363641479	6.51240738	6.054693788	5.803111835	6.801943797	6.932224679	7.981878536	7.066805395	5.738142926	5.88129165	3.79919838	6.490246605	6.463455954	7.61415297	6.953519301	4.257216419	4.319655856	4.75837875	7.077727576	7.668788807	7.027029534	4.744128178	6.13638164	6.719393024	5.979807448	6.700826798	5.753378757	6.99649069	5.542565601	5.623820055	5.933394395	7.923671258	7.29947605	5.9314292	7.27674067	4.861888108	5.977743453	7.0335317	3.983122265	4.65522838	6.699029345	8.474323848	6.977154278	5.395439707	7.656991722	5.614059195	5.13172186	5.378683044	4.021648387	5.043241238	6.127653563	4.520119848	6.853679195	6.492273195	6.401295781	5.323436166	6.00455057	6.879271697	6.773996793	6.973455099	6.331732814	6.018909556	6.061652326	5.455416252	5.330879522	6.30760103	6.896739129	5.161019914	7.64944434	6.344994953	7.22130197	8.004986628	5.012843679	5.860916577	7.677297402	7.758287147	6.574468971	5.346351141	5.342683819	7.468147071	6.823736001	5.088958576	5.235504262	4.710374083	6.327668802	7.160634088	7.935136674	4.890057051	4.152973518	5.52283567	5.50428686	6.849392965	7.224710795	4.411890335	4.739974922	5.747387925	4.568149269	5.793815501	4.096457776	8.440197069	4.826330477	6.771464766	4.216922697	6.935763171	6.815513993	5.120958973	5.092051009	5.070614757	5.021321562	6.442166899	6.225155439	7.93010901
[truncated: 9,069,451 more chars]
