# Supplementary material for: Reclassifying TNM stage I/II colorectal cancer into two subgroups with different overall survival, tumor microenvironment, and response to immune checkpoint blockade treatment
Source: Front Genet. 2022 Sep 21;13:948920. doi: 10.3389/fgene.2022.948920 (PMC9532767; doi:10.3389/fgene.2022.948920)
Supplement: Supplementary file 2 [file DataSheet8.ZIP › datasheet of Supplementary Figure 1/uniCox1.xls]

id	HR	HR.95L	HR.95H	pvalue
DCBLD2	7.103140365	2.807600922	17.97071751	3.48E-05
FAM171A1	0.193423924	0.082901544	0.45129213	0.000144358
GIT2	330.9350585	12.89286843	8494.464486	0.000458214
FGD5-AS1	0.007907692	0.000504044	0.124059881	0.000569351
LANCL3	19.05631045	3.503910955	103.6393255	0.000646967
FABP6	0.047737176	0.008236499	0.276675582	0.00069083
GLYCTK-AS1	0.002037157	4.79E-05	0.086621705	0.001201634
ITGA3	6.670185396	2.109009528	21.09586165	0.001237133
KCNC1	2.87E-06	1.13E-09	0.007289208	0.001422514
FRMD5	4.885221529	1.819630091	13.115517	0.001643818
FXYD2	7.77E-05	2.14E-07	0.028295884	0.00166177
ARHGAP5-AS1	0.021728917	0.001969991	0.239669057	0.001770516
FAM104B	0.024930873	0.002444785	0.254234403	0.001834082
ABLIM3	13.55316692	2.626536529	69.93557167	0.0018497
DCBLD1	10.59467845	2.392668956	46.91297192	0.001876399
KIR2DS1	0.00041678	2.93E-06	0.059304803	0.002092529
C10orf85	36.35566009	3.67257723	359.8927777	0.002125021
IL17C	0.004954391	0.000167445	0.146591139	0.00213375
LINC01346	0.000196741	8.39E-07	0.046145138	0.002179542
CDKN1A	5.543522848	1.848781501	16.62210788	0.00223706
GJB2	2.540768167	1.381233951	4.673721546	0.00271243
GPR123	0.013009491	0.000760029	0.222684674	0.002730918
HMGCS2	0.393939511	0.213601647	0.726531564	0.002854811
KRT19	6.979410621	1.924665969	25.30941649	0.003115115
DNM3	2.440921503	1.340391459	4.445043084	0.003524083
IGFL1	13.5711823	2.324022632	79.24922345	0.003772284
KRT74	0.00043033	2.25E-06	0.082481804	0.003846842
FLJ37035	2.28E-05	1.59E-08	0.032659934	0.003944367
ITSN1	917.8873753	8.745707255	96334.94572	0.004061846
CALB2	5.26501922	1.688889046	16.41340943	0.004191898
GUCY2C	0.545896965	0.360665012	0.826261174	0.004204274
APOA1	0.003907991	8.69E-05	0.17577359	0.004300658
DLGAP1-AS1	0.007012526	0.000232612	0.211406125	0.004314969
FRZB	0.105211367	0.022400056	0.494169833	0.004330094
FAAH2	0.034368853	0.003342256	0.353419341	0.004586983
ANKRD26	0.035092003	0.003370647	0.365344918	0.005073756
KAZALD1	0.007465311	0.0002428	0.229534223	0.005079373
ANXA13	0.366239687	0.181323785	0.73973477	0.005103299
C1orf68	0.001167717	1.00E-05	0.135777808	0.005388688
CCDC121	0.036546191	0.003536657	0.377651621	0.005482865
HOPX	12.29693381	2.053795813	73.62688159	0.005993455
HAAO	0.015085437	0.00075121	0.302938259	0.006139626
FAM83E	0.119704154	0.026097224	0.549065452	0.006306271
C17orf64	0.018585259	0.00105835	0.326368156	0.006414549
ARHGAP22	0.000948836	6.36E-06	0.141571999	0.006420936
LINC00858	0.019151663	0.001112242	0.32977193	0.00645076
IGFBP5	4.03771742	1.478401156	11.02756305	0.00647635
GAS1	2.243868312	1.251849471	4.022005139	0.006640354
LINC00997	0.013160058	0.000576681	0.300316922	0.006652034
FLJ31945	0.006883483	0.000187247	0.253046738	0.006785502
DHTKD1	0.172077921	0.047894594	0.618249538	0.006999257
DHRSX	0.104508834	0.020198413	0.540740327	0.00707929
FAM71E1	0.035796791	0.003127802	0.40968389	0.007417403
BEAN1	2.744751763	1.305003104	5.772907523	0.007774009
DUX1	0.0132922	0.00054876	0.32196681	0.007886896
LAMA3	30.94190663	2.460116232	389.1692487	0.007888112
C20orf26	0.009818763	0.000322307	0.299119242	0.007993803
B4GALNT3	0.006680765	0.0001646	0.271157339	0.008034153
CBR3-AS1	0.004424594	7.98E-05	0.245252158	0.008144031
DKKL1	0.008881246	0.000268389	0.293888776	0.008148674
C1orf127	0.013269342	0.000536912	0.327941221	0.008259596
IGHV1-69	3.18438692	1.345514827	7.536386709	0.008409713
GPX3	2.658603767	1.284427479	5.502976311	0.008429961
ETV1	9.094291828	1.754590032	47.13701911	0.008546493
FRMD1	0.007741861	0.00020626	0.290586799	0.008585907
ETFB	0.125976501	0.026858836	0.590869933	0.00860842
HOXB1	0.02601838	0.001708722	0.396176923	0.008629558
CCDC13	0.013663839	0.000550679	0.339037195	0.008789967
AGT	0.320065551	0.136480858	0.750595788	0.008801629
DCD	0.038845176	0.003408985	0.442638426	0.008884585
C2orf57	0.019848323	0.001050974	0.374848436	0.008936776
AX747064	0.021101607	0.001168814	0.380965633	0.008957109
DUSP14	5.67999319	1.535910013	21.00534691	0.009239426
CEACAM19	0.031901959	0.002378944	0.427809505	0.009294989
IFNGR1	5.567058285	1.525513899	20.3158673	0.009339075
ARPIN	0.010616117	0.000344702	0.326954265	0.009342823
CES4A	0.00849021	0.000231106	0.311907578	0.009498
ICA1	0.007589322	0.000189776	0.303503416	0.009499747
ARHGEF15	0.000186114	2.80E-07	0.123913162	0.009610917
FAT1	4.636320392	1.443878241	14.88731263	0.009962936
C19orf57	0.031998532	0.002319049	0.441519761	0.010155602
IL23A	0.042975817	0.003898885	0.473704888	0.010165282
FLNA	2.493230194	1.241230505	5.008092194	0.010251411
FLJ31715	0.014215245	0.000552532	0.365722012	0.010257286
EPHB2	0.290525774	0.112900189	0.747609243	0.010373357
AC018766.6	0.013551379	0.000500941	0.366589856	0.010576639
ATP5F1	0.071846014	0.009540098	0.541068817	0.010582018
ADAMTSL2	0.031315479	0.002196458	0.446473031	0.010626828
AC025442.3	0.005643991	0.0001063	0.299668333	0.010631245
C6orf25	0.002211094	2.03E-05	0.241155558	0.010646117
DNTTIP2	0.105835171	0.018880998	0.593246362	0.010659434
EVL	8.031432318	1.61972029	39.82410141	0.010762893
C11orf53	0.032634937	0.00234893	0.453414542	0.010800554
CYP3A43	0.016354582	0.000691704	0.386686385	0.010812445
CHDH	0.116738585	0.022368956	0.609232587	0.010840261
HESX1	0.021492035	0.001115061	0.414244226	0.01096669
KRT8	5.055337674	1.448340009	17.64533109	0.011061292
KDM4D	0.00303759	3.46E-05	0.266611001	0.011117158
LINC00173	0.00077769	3.09E-06	0.195941992	0.011157364
FOXN4	0.003142212	3.65E-05	0.270738318	0.011256237
AKTIP	10.14860318	1.69076439	60.91572972	0.011266577
GRM5	0.003240834	3.83E-05	0.274146616	0.011357632
DMWD	0.007499407	0.000168593	0.333591918	0.011506176
FUZ	0.036778401	0.002813507	0.480770354	0.011789429
COX7B2	0.00311093	3.48E-05	0.278288756	0.011807443
ASCL5	0.033045626	0.002319732	0.47074981	0.011874365
CXCL14	0.530267568	0.323382415	0.869508299	0.011932918
ATXN7L2	0.020377436	0.000972935	0.426790913	0.012121565
AQP6	0.000868991	3.51E-06	0.214839781	0.012177229
DKFZp434E1119	0.017150408	0.000714008	0.411951127	0.012184398
FLJ22184	0.073026664	0.00942787	0.565652039	0.012228781
ATP6V0C	16.46531892	1.837068176	147.5757573	0.012297608
BAI2	0.013520473	0.0004637	0.394227561	0.012388232
GNMT	0.017073986	0.000695522	0.419139804	0.012686658
CELSR3-AS1	0.001029258	4.58E-06	0.231265688	0.012775938
DDO	0.0497612	0.004661857	0.531156862	0.013003277
KLHL4	5.749337842	1.444605212	22.88160485	0.013067809
FRAT1	0.086516363	0.012500606	0.59877745	0.013154275
CPN1	0.030905984	0.001978624	0.482749485	0.013164881
AC005592.3	22.52608316	1.920076911	264.2729673	0.01316635
ABHD8	0.010583426	0.000288118	0.388760239	0.013367808
CD109	1.779903913	1.125374724	2.81511382	0.013703589
IL32	2.534884251	1.209666896	5.311907094	0.01373018
LINC00667	0.119578189	0.022075666	0.647724202	0.013748071
HS3ST3A1	2.72778853	1.227276372	6.062880729	0.013796106
EXTL2	9.277632834	1.574764954	54.65861478	0.013823628
ITPRIPL2	17.86080482	1.779284677	179.2902244	0.014300492
GLUD1	13.62049478	1.678976506	110.4946242	0.014480369
AKT1	11.39189393	1.618930819	80.16108269	0.014529064
ACTN1	7.957656141	1.505485613	42.06236892	0.014624319
ADPGK	22.34299755	1.837763696	271.6396786	0.014791385
DNAJC22	0.160237425	0.036746738	0.698729563	0.014805681
EFNB2	2.50754468	1.196439676	5.255409399	0.014890943
GS1-111G14.1	0.080973442	0.010698639	0.612853494	0.014928821
CAPN1	14.48888943	1.682653146	124.7600656	0.014946307
KDM4A	0.018221998	0.000723433	0.458980228	0.014972692
INPP5J	0.048938843	0.004289078	0.558397514	0.015137583
FLII	8.464301712	1.509031747	47.4770684	0.015197241
AC017002.2	13.69635232	1.65492536	113.3525846	0.015217867
FCHSD1	132.0371666	2.551033716	6834.019188	0.015306255
LGI4	0.007899222	0.000157601	0.395922331	0.015355659
KIF9	0.071121244	0.00837862	0.603706997	0.015416096
GAMT	0.010628698	0.000268115	0.421345426	0.015507556
ALOX12P2	0.016640516	0.000602375	0.459691667	0.015564881
LINGO1	0.019564901	0.000803559	0.476362407	0.015724563
DLGAP1	7.28E-05	3.18E-08	0.166600424	0.015776044
ITIH6	0.009431811	0.000213751	0.416180641	0.015793035
HBD	0.014610192	0.000471634	0.452592063	0.015842146
C10orf99	0.69356307	0.515061552	0.933926692	0.015942664
ITIH3	0.021397238	0.000938513	0.487837425	0.0159571
ALCAM	4.91477305	1.345204644	17.95637135	0.016016468
KLK10	1.978120841	1.135459065	3.446149828	0.016018143
GPRIN3	0.236888125	0.073192636	0.766688926	0.016247224
ACSM2B	0.000311694	4.23E-07	0.22950523	0.016532867
IL23R	0.013266345	0.000386675	0.455152413	0.016560131
HTN1	29.37205021	1.840213642	468.8136822	0.016780979
FCGR2B	2.011263825	1.133901321	3.567490484	0.016860863
GNG13	0.023350455	0.001059896	0.514431577	0.01725446
CDK14	6.217725175	1.380893367	27.99644583	0.017296301
EHBP1L1	15.84678749	1.626054514	154.4355811	0.017384848
CER1	0.037591032	0.0025119	0.562556506	0.017469643
DNAJC3	3.819653478	1.264259071	11.54016058	0.017519291
C9orf172	0.033592055	0.002038664	0.553512689	0.017611282
ACR	0.020010485	0.000791268	0.506047664	0.017633644
CAMTA1	0.060329746	0.00591452	0.615380133	0.017802211
FAM105A	0.303881076	0.113432986	0.814081611	0.017832332
ATP12A	0.020853766	0.000848046	0.512802125	0.017849614
AKAP12	2.289414396	1.152808053	4.546653074	0.017972318
C2orf16	0.019139603	0.000720625	0.508342371	0.018062184
DHRS9	1.813960848	1.107065729	2.972229988	0.018094532
KIF7	0.033582066	0.002009142	0.561311782	0.018183784
IDUA	0.008451032	0.000160361	0.445370831	0.018283352
ANO1	2.301293846	1.147933067	4.613468779	0.018836657
HRC	0.011489999	0.000274856	0.480324121	0.019028491
ATOH7	0.000415708	6.16E-07	0.280611125	0.019166302
CHMP2A	0.101129656	0.014857655	0.688345994	0.019200205
FLJ33360	0.00625129	8.93E-05	0.437677119	0.019225359
C16orf95	0.016522028	0.000530872	0.514205301	0.019327343
C1orf168	0.005274091	6.48E-05	0.429533822	0.019470423
LINC00668	0.173789618	0.040030948	0.754487032	0.019489032
HES5	0.026857032	0.001288515	0.559791668	0.01957519
ALG14	0.074014993	0.008268598	0.662532999	0.019906647
ABHD16B	0.043786648	0.003142282	0.610152369	0.019936973
ADRA1A	0.001280824	4.68E-06	0.350760412	0.020028567
CIDECP	0.00236651	1.45E-05	0.386680794	0.020051189
ARSE	0.577491089	0.363507945	0.917437879	0.020081354
FOXB1	0.03262084	0.001816837	0.58569875	0.020177533
LAMTOR5-AS1	0.019815691	0.000723247	0.542914664	0.020255069
CYB5RL	0.007210651	0.000111632	0.465758436	0.020380933
LAMA5	4.168848355	1.245241908	13.95656258	0.020572884
DPYSL5	0.005319927	6.32E-05	0.447501136	0.020583775
GALNT6	0.337704454	0.134682792	0.846762207	0.020634082
EHD1	12.68920803	1.475451783	109.1299644	0.020653818
ANKRD10	11.62198331	1.454066251	92.89156943	0.020724165
AEBP1	1.853553277	1.098420081	3.127819501	0.020799701
BC041363	0.001767086	8.18E-06	0.381704602	0.020825372
A1CF	0.56044374	0.342983905	0.915778206	0.020825528
LCLAT1	6.89641349	1.339477376	35.50677293	0.020913654
C12orf42	0.008343146	0.000143351	0.485576861	0.020978205
CYP3A7-CYP3AP1	0.229108924	0.065561606	0.800634733	0.020984308
EIF3K	0.038906424	0.002469698	0.612912967	0.021000986
KRT75	0.04186601	0.002825442	0.620350027	0.021048953
FAF1	0.069111735	0.007124661	0.67040827	0.021172741
C1orf56	0.052857721	0.004328081	0.645537454	0.021292767
BCAT1	2.16514698	1.12174909	4.179064184	0.021313225
LINC00926	0.08710752	0.01089847	0.696218814	0.021368923
ANXA2P2	6.894775277	1.33056439	35.72764046	0.021435891
HTRA1	1.928352007	1.100172602	3.379961887	0.021826198
IYD	0.531722244	0.309292159	0.914114817	0.022325046
CYP2F1	0.012095317	0.000274021	0.533887857	0.022328582
HOMEZ	0.042327244	0.002799157	0.640048353	0.022492113
ACY1	0.03086073	0.001553488	0.613062132	0.022559971
ITGAD	0.012144488	0.000274112	0.538059923	0.022584699
BTBD8	0.001619634	6.47E-06	0.405603097	0.02259676
CCDC96	0.026825206	0.001195219	0.602058505	0.022629604
ABCA12	2.141684482	1.112666344	4.122361068	0.022637231
CDC73	6.572036545	1.30166285	33.18191369	0.022661456
CAPZA3	0.0029761	2.00E-05	0.443063977	0.022675122
KIAA1147	0.071099225	0.007314421	0.691114138	0.022705034
EPB41L4B	0.136542024	0.024602827	0.757787883	0.022776738
FOXC1	1.997343562	1.100640384	3.624600153	0.022885091
DDIT4	2.482325312	1.134205324	5.432824925	0.02290084
LINC00526	0.303791593	0.108714028	0.848918341	0.023064644
CCDC88A	5.06103399	1.24583834	20.55970204	0.023371684
ARMC9	241.3865571	2.102869007	27708.55899	0.023383211
CTB-43E15.1	0.005572591	6.25E-05	0.496903395	0.023499773
CYP3A4	0.011962681	0.000259306	0.551879793	0.023572093
FW339973	2.09E-05	1.84E-09	0.236267032	0.023640541
ALKBH1	28.90135706	1.562899156	534.4480716	0.023823412
GRHL3	2.678919103	1.138335086	6.30447717	0.024027877
C8A	0.021350381	0.000754865	0.60386806	0.024086227
C20orf96	0.044803428	0.003011668	0.666523444	0.024166301
ENO2	2.142434462	1.104186741	4.156928582	0.024257619
APOL1	1.859726122	1.082837539	3.193998291	0.024552502
ADCK4	0.011249484	0.000224945	0.562586317	0.024567531
COL10A1	1.451378547	1.048792334	2.00850027	0.024616289
LIF	2.797402784	1.139786193	6.865728311	0.024730744
DOCK6	0.006250687	7.45E-05	0.524557468	0.024740631
CTSD	4.282086008	1.202869684	15.24376317	0.024762757
ENKD1	8.671962188	1.314830342	57.19591784	0.024810064
DDR2	2.88459919	1.142457677	7.283344195	0.024974731
DUSP5P1	8.715288231	1.312616785	57.86627888	0.024987171
KIF17	0.027349755	0.001174159	0.637059717	0.025046932
AKNA	0.030158688	0.00140963	0.645237909	0.025071009
GH1	0.009737335	0.000169127	0.560617901	0.025102846
CCDC24	0.040678649	0.002466774	0.67081629	0.02514535
KIAA1841	0.217431957	0.057103865	0.827906412	0.02529865
CNEP1R1	16.32339262	1.411775001	188.7362692	0.02534584
DIAPH1	91.48214829	1.746318531	4792.357927	0.025352206
ALX4	0.015121891	0.000381106	0.600021301	0.0256183
GJA8	0.026830483	0.001118641	0.64352594	0.025624021
GPATCH1	0.133787923	0.022847389	0.783424667	0.02570533
DCUN1D3	10.41379051	1.328784836	81.61368923	0.025709389
GPR180	5.596272062	1.232305003	25.41437461	0.025712915
DSC2	2.103905934	1.094082979	4.045781046	0.025781748
GADD45G	0.146130444	0.026940392	0.792642768	0.025792039
ERO1L	3.261092301	1.153183325	9.222057557	0.0258348
C16orf70	0.006749031	8.28E-05	0.549836866	0.025988273
CRNDE	0.606982517	0.391080357	0.942076914	0.026013895
FUT11	5.293208529	1.219337068	22.9781061	0.026100849
ATG12	9.638139425	1.309042032	70.96313895	0.02612555
CYP2J2	0.35476614	0.142268585	0.884657808	0.026226498
FEM1A	0.00346844	2.35E-05	0.512678339	0.026278602
ISLR	1.826928732	1.073504845	3.109132304	0.026322541
DNAJB8-AS1	0.022441076	0.000784367	0.642048482	0.026492894
AK074476	0.004999986	4.61E-05	0.541930856	0.026676916
DKFZP434K028	0.005167123	4.86E-05	0.549472864	0.027004352
CTHRC1	1.820060094	1.069738193	3.09666306	0.027203799
DKK2	2.474632996	1.107161302	5.531089692	0.027241717
KANK4	1.924228205	1.076261739	3.440291567	0.027252878
AIFM3	0.293197524	0.09865771	0.871343839	0.027259308
DTNB	0.004999618	4.52E-05	0.552850345	0.027327067
CMTM1	0.002557952	1.26E-05	0.517606988	0.027592236
FNBP1L	0.285273526	0.093438946	0.870953583	0.027623856
KEL	0.006339424	7.00E-05	0.574165204	0.027715242
ANXA2	10.57509534	1.294861469	86.36649105	0.027727169
CSPG4P5	0.019444908	0.000582078	0.649577091	0.027738792
EIF5A	1.955223711	1.076170014	3.552319531	0.027741212
ALPK2	4.002712884	1.163220038	13.77358531	0.027824169
HSD17B3	0.033313395	0.001607825	0.690238033	0.02782966
KLK6	1.558711766	1.049535775	2.314911436	0.027838631
ACIN1	9.474238457	1.276739277	70.30503091	0.027886949
HOGA1	0.087591371	0.00996629	0.769819898	0.028101632
CC2D1A	0.016069191	0.000401991	0.642349547	0.028150805
DERL2	23.71097811	1.399182278	401.8136106	0.028337313
CTC-429P9.3	0.115722563	0.01682119	0.796121542	0.028402579
GALNT8	0.09010288	0.010450261	0.776873278	0.028548636
CTD-2541J13.1	1420.093286	2.140320673	942225.6042	0.028560179
BARHL1	0.010831502	0.000187935	0.624265238	0.028687375
CALR	4.769472209	1.17565146	19.3491574	0.02878311
COL11A1	1.455994451	1.039668269	2.039034856	0.028789587
KERA	5.478826157	1.191889365	25.18483421	0.028850767
CCDC8	8.473397399	1.246236863	57.61221291	0.028885243
CPA5	0.03219144	0.001475887	0.70214639	0.028902904
COL2A1	49.05735832	1.491019098	1614.080201	0.028956984
HRH4	67.70578395	1.540267622	2976.153699	0.02898086
KCNE4	2.84524079	1.112757499	7.275075804	0.029034463
CALM1	0.140306191	0.024051181	0.818497335	0.029069409
ARHGEF38	0.021384828	0.00067661	0.675885508	0.02908788
CACFD1	0.026729035	0.001030066	0.693587775	0.029242863
FAM186A	0.003157331	1.78E-05	0.561215359	0.029367753
CASP8AP2	18.33541137	1.334047904	252.0054257	0.029590971
IRF2BPL	6.855856758	1.209918306	38.84788887	0.029609131
DMTN	0.10076499	0.012733331	0.797401967	0.029669548
C1orf123	0.079302427	0.008074407	0.778865273	0.029677251
GPC6	2.341150867	1.087087251	5.041901997	0.029757558
KAL1	3.13381083	1.117241095	8.790197894	0.029958573
C9orf43	0.038726739	0.002048141	0.7322545	0.030178473
CCND1	3.621460029	1.130570801	11.60031086	0.030266962
LAMC2	3.111057588	1.114071639	8.687663321	0.030301421
AX747405	0.006149107	6.13E-05	0.617329577	0.030381666
ACCS	0.089051722	0.009971657	0.795274956	0.030386165
COPG2IT1	0.077056021	0.007565167	0.784864445	0.030423805
CRISP3	21.75116703	1.336283807	354.0514857	0.030492854
ACADM	0.345115369	0.131617894	0.90492724	0.030534794
GAB4	0.017410167	0.000443138	0.684016775	0.030561918
DEFA5	0.643571432	0.431625347	0.959591903	0.030592205
C9orf66	0.05202247	0.00356595	0.758938761	0.030643522
BRSK1	0.090180102	0.010177617	0.799052589	0.030656694
C9orf37	0.043918531	0.002577371	0.74837404	0.030748523
HSD17B7P2	10.6057329	1.244187474	90.40564431	0.030788618
CLPS	0.008054553	0.000100313	0.646735938	0.031182958
GLB1L	0.114101126	0.015834416	0.822200648	0.031220237
DDHD1	30.98193712	1.361415905	705.0603891	0.03128137
COL1A1	2.480691283	1.08465705	5.673525324	0.031358537
CCDC82	11.10754448	1.240139541	99.48682411	0.031368223
C11orf49	0.040710277	0.002203331	0.752191401	0.031449969
LFNG	0.160345127	0.030215894	0.850895213	0.031588144
CHSY1	2.923280898	1.098881683	7.776607199	0.031646109
CAST	21.9580089	1.309311005	368.2502881	0.031769577
GNAI2	3.34355617	1.11103979	10.06207695	0.031770729
CRLF3	7.410917595	1.189807746	46.16014628	0.031858351
LINC00494	0.02298115	0.000731707	0.721782791	0.031925471
HAPLN2	0.021042671	0.000618142	0.716330758	0.031927044
FAM101B	2.876383089	1.095547824	7.552002292	0.031932625
KLRF1	0.02559502	0.000899081	0.728638553	0.031932903
FLJ37453	0.045115808	0.002659058	0.765472603	0.031954586
KRT15	5.428960321	1.156772596	25.47917394	0.031986453
HYKK	0.082100881	0.008353225	0.80694043	0.032038314
CLMP	2.426341069	1.078926739	5.456469628	0.032057994
FAM229A	0.064921522	0.005322409	0.791897814	0.032129632
C8orf17	0.03197268	0.001367886	0.747322615	0.032266364
BCL9L	9.419068158	1.208213721	73.42976118	0.032315719
FLVCR1-AS1	0.141664624	0.023662073	0.84814485	0.032326637
C16orf87	11.1401352	1.224146105	101.3789219	0.032398173
IFITM3	7.545484662	1.184579878	48.06289541	0.032413866
ARL4C	2.548029416	1.081496347	6.003213899	0.032423838
GRID2	0.042772173	0.002378034	0.769315623	0.0325293
ERBB3	0.142631981	0.02391562	0.85065248	0.032557579
FRMD8P1	0.049807399	0.003174354	0.781506196	0.032722172
CBLC	0.146070126	0.024980523	0.854124705	0.032764182
CETP	0.064665976	0.005220444	0.801021597	0.032944925
CALCB	1.594905878	1.03848764	2.449451163	0.032967201
FHDC1	0.261874463	0.076404579	0.897567076	0.033014161
FBXO15	12.57839608	1.225134512	129.1417769	0.033101843
GS1-304P7.2	0.005031916	3.86E-05	0.655410643	0.033170123
FAM43B	0.03568455	0.001650786	0.771382093	0.033545419
COX6B1	0.117818274	0.016396159	0.846609595	0.033548648
BAX	0.524447235	0.289160908	0.951182869	0.033609319
APOB	0.015094252	0.000315123	0.723006907	0.033648206
GJB6	4.250963027	1.118322704	16.15874076	0.033661197
CAPN9	0.218863425	0.053838551	0.889719312	0.033731802
LINC00658	0.060465636	0.004527108	0.80760012	0.033875816
ANGPTL2	1.897707894	1.049996211	3.429817378	0.03387788
AF198444	0.007599861	8.37E-05	0.690017184	0.033899824
FGF2	2.244574827	1.063037264	4.739359876	0.033983008
CEP83-AS1	0.006777018	6.67E-05	0.688167428	0.034133313
HSDL2	0.226557899	0.057302429	0.895747044	0.034265043
ACSL4	8.412279239	1.17006021	60.48102601	0.034343941
KCNH6	0.007531764	8.08E-05	0.701761964	0.034596872
HELQ	0.015115341	0.000309046	0.739286159	0.034672551
CD8B	0.026781803	0.00092989	0.771343847	0.034738954
EPS8L3	0.529671611	0.293615782	0.955507276	0.034758527
DNM1P46	41.77575526	1.305356942	1336.962843	0.034801642
HIF1A	5.336636479	1.126903476	25.27251848	0.034811878
LINC-PINT	0.082794196	0.008161931	0.839859927	0.035065652
FRMD8	18.50038646	1.225298037	279.3314678	0.035146696
GUF1	0.299030476	0.097171434	0.920221327	0.035297268
AC006026.13	0.197953624	0.043807071	0.894504857	0.035305294
GLIS3	2.035869406	1.050087814	3.947064411	0.035321573
C16orf72	4.865556132	1.114813808	21.23550704	0.035331868
COL1A2	2.035328757	1.049998078	3.945305458	0.035340191
DTWD2	22.86272983	1.237214593	422.484845	0.035465242
KIAA1462	1.946889499	1.046262704	3.622779159	0.035492272
CLIP1-AS1	0.06735493	0.005444544	0.83325374	0.035544261
FTH1P5	28.1919415	1.25188821	634.869439	0.035610774
LINC01137	6.167541854	1.129698804	33.67142851	0.035659988
ANTXR2	4.647453466	1.108413896	19.48624407	0.035666713
ANXA2P1	5.197496983	1.116447235	24.19637402	0.03569945
AGTPBP1	0.181141324	0.036775238	0.892235682	0.035717587
DUSP7	9.675182756	1.161105905	80.62069182	0.035900863
CD82	5.90936757	1.12199753	31.12362028	0.03610363
DLEU2	4.277664434	1.097076269	16.67925333	0.036312549
HNRNPL	2.022599132	1.045653933	3.912295568	0.036385931
CST8	0.039176534	0.001880059	0.816357611	0.036535288
HRH1	15.14401817	1.184661266	193.5922891	0.036590372
ANKRD39	5.998738987	1.116261111	32.23696418	0.036783598
AHNAK2	2.303047072	1.052202272	5.040880405	0.036862741
ATP5O	0.045951256	0.002545993	0.829349388	0.03691272
KRT20	0.774174146	0.608719175	0.984601165	0.036936495
KLHL22	0.007425585	7.42E-05	0.743409092	0.036967122
FOXN3-AS1	0.0129574	0.000218151	0.769623559	0.037012718
KCNQ4	0.098964234	0.011249079	0.87064191	0.037085346
ABHD6	0.100548999	0.011599402	0.871605389	0.037098897
IPO5P1	0.016576115	0.000350431	0.784084596	0.037198233
IFIT5	3.070270464	1.068789198	8.819850292	0.037203141
ACACA	10.49580409	1.146386859	96.09487645	0.037444515
KIAA1324	0.562142819	0.326745323	0.967127995	0.037460978
GPX5	0.008816503	0.00010187	0.76304005	0.037636316
CCDC113	0.433351926	0.196952287	0.953499424	0.037680791
LARP4B	0.057440803	0.003873883	0.851715463	0.037836064
FGF14-AS2	59.70348524	1.256913681	2835.919604	0.037889638
IPO13	0.055562776	0.00362794	0.850957222	0.037904778
COL6A3	2.164620624	1.043864552	4.488688151	0.037955638
FBXO10	0.001563276	3.50E-06	0.699133284	0.037995239
KLHL25	0.040175627	0.001922606	0.839527513	0.038195333
ADAM12	2.02224038	1.038533495	3.937721965	0.038343164
DOCK4	5.012235731	1.090198605	23.04397283	0.038366493
HTRA4	5.241356566	1.091732308	25.16351166	0.038488681
FICD	0.01428386	0.00025503	0.800017118	0.038583713
CDX2	0.522517	0.282450024	0.966627694	0.038629958
DBN1	3.217928017	1.062108738	9.749529736	0.038780696
HS3ST1	5.792553003	1.093536327	30.68363571	0.03891493
IDNK	0.073932708	0.006240371	0.875916788	0.038922884
FHIT	0.260688761	0.07271473	0.934592349	0.039036285
DBF4B	0.003995768	2.10E-05	0.759651761	0.039147217
FOXD2-AS1	0.035441472	0.001478591	0.849523622	0.039343314
KPNA5	5.13662601	1.083085651	24.36088665	0.039354443
C4orf33	0.061818561	0.004372667	0.873959645	0.039432117
BASP1	4.662362507	1.077077289	20.1820467	0.039467116
LIAS	0.330729875	0.11534536	0.948302128	0.039519949
FAN1	0.050536896	0.002940196	0.868642071	0.039685627
DUSP16	0.170817076	0.031676963	0.921125988	0.039827925
LINC01315	0.297592833	0.093640639	0.945759185	0.039927865
GRPR	0.019653799	0.000461845	0.8363663	0.040039902
ASAP1	4.228284513	1.066655504	16.76116596	0.040189821
COL12A1	2.113877872	1.033713082	4.322746546	0.040285617
FANCF	0.291304234	0.089610439	0.946967307	0.040310103
APOE	2.199377424	1.034625899	4.675372093	0.04051766
ATCAY	0.048961043	0.00273001	0.878085958	0.040536884
DNASE1L2	0.019489659	0.000449737	0.844598283	0.040580262
ANKS4B	0.2579835	0.070489449	0.944190767	0.040685973
KCNQ1-AS1	0.034645452	0.001381547	0.868813827	0.040804706
KRTAP1-3	0.010566272	0.000133714	0.834961403	0.041264165
COL5A2	1.741035758	1.022086088	2.965704696	0.041315391
CDR2L	4.387236274	1.059823451	18.1613665	0.041337738
ITGA11	7.647532302	1.080518226	54.12657456	0.041597527
CCDC155	0.089580455	0.008788135	0.913124068	0.041681507
INHBA	1.958469354	1.025638828	3.739720168	0.041683015
GLUD2	12.25457623	1.098691674	136.6849701	0.041704998
FCGR1B	2.042031843	1.026634492	4.0617124	0.041862531
LAMB3	2.334150613	1.03160828	5.281325473	0.04188501
CDH2	5.229210577	1.062049004	25.7470636	0.041953361
AC005498.3	0.025369844	0.00073558	0.874994947	0.041963218
HBQ1	0.062781527	0.004357782	0.904478421	0.041979251
FGF4	0.005387942	3.51E-05	0.828194441	0.042017921
APBA1	0.092607774	0.009340379	0.918185392	0.04206362
ALOX12	0.008679575	8.92E-05	0.844824423	0.042137966
COL3A1	2.1949595	1.028147159	4.685951002	0.042183995
ERAP1	6.265232451	1.065317928	36.84640673	0.042360695
CNGA1	0.286910669	0.085933419	0.957924555	0.042372036
BTBD16	0.036090347	0.001459849	0.892224822	0.042392847
HEMK1	0.010986942	0.000140503	0.859146666	0.042537581
FLJ38668	0.034606817	0.00134078	0.893235392	0.042556526
CNDP2	17.00595447	1.099246381	263.0915986	0.042593244
ATOH8	0.008180396	7.84E-05	0.853416375	0.042681801
ADAMTS2	2.263234685	1.027262644	4.986291746	0.042692611
CAMK4	0.009231319	9.86E-05	0.864273456	0.043078743
FOXI1	0.076148731	0.006279657	0.923399034	0.043118672
LINC01398	0.007286969	6.18E-05	0.859692743	0.043168431
DLG3-AS1	0.044976975	0.002223274	0.909887212	0.043226684
DNASE1L3	0.113750303	0.013790876	0.938238548	0.043468315
CABP1	0.020040695	0.000450108	0.892296177	0.043507779
KIAA0040	6.50757522	1.05407077	40.17617833	0.043730621
CCER1	0.008715256	8.62E-05	0.8806524	0.044016624
CD70	5.222908101	1.044617896	26.11363365	0.044101663
EIF3G	0.091826831	0.008965983	0.940462047	0.044253916
LINC00221	0.013092361	0.000191437	0.89538365	0.04430188
ARHGAP17	15.88738534	1.072277059	235.3953308	0.044357001
CRTC1	0.016216737	0.000290744	0.904516148	0.044550292
FOXJ2	40.47985249	1.094223015	1497.517814	0.044553973
IPP	0.10565307	0.011785012	0.947183674	0.044595198
AXDND1	0.314990928	0.101969699	0.973027138	0.044698569
BC043540	0.021645306	0.000512542	0.914108556	0.044750998
AK097370	0.04993747	0.002673368	0.932812522	0.04479978
DENND2A	0.185230657	0.035651414	0.962385284	0.044902429
LINC01101	0.017751826	0.000345022	0.91335429	0.044958603
FCGRT	0.37855497	0.146458776	0.978458713	0.044972668
DOC2B	0.035664357	0.001366982	0.930477579	0.045148805
GBE1	3.569777171	1.025165548	12.43048899	0.045607494
HCG11	0.360958782	0.132886586	0.980469483	0.045646218
FAM173A	3.952300755	1.026430879	15.2184444	0.045728704
HOXA-AS2	0.00526258	3.05E-05	0.908100682	0.045863625
EPB41	0.098986029	0.010220481	0.958686179	0.045892186
EMID1	0.043747803	0.002022753	0.946171072	0.046016332
DCTN1-AS1	0.000829164	7.77E-07	0.88506864	0.046121362
FGGY	0.21368793	0.046872485	0.974186281	0.046179228
ISCA1	0.239733536	0.058878113	0.976121096	0.046184671
ADAMTS5	2.731032033	1.017086651	7.333235531	0.046197692
GAN	4.472999672	1.025120189	19.51744417	0.046264706
GRIN1	0.0050644	2.80E-05	0.916260244	0.046268083
LINC00238	0.056050786	0.003284202	0.956607114	0.0465237
HGFAC	0.038370093	0.001547888	0.951143762	0.046531007
GLOD5	0.05264325	0.002897889	0.956320833	0.046574052
ACVRL1	0.107486804	0.011942921	0.967385849	0.046641486
LINC00919	0.031783659	0.001061823	0.951383935	0.046734094
DDB2	3.289651347	1.017203413	10.63878262	0.046762265
GIPC3	0.024235665	0.000614835	0.955325315	0.047217528
C15orf39	38.80866851	1.045311661	1440.826509	0.047256398
HELB	0.076282176	0.006000543	0.96974061	0.047294901
GANAB	9.074863152	1.025963429	80.26908065	0.047366285
DEF8	13.6211345	1.029279386	180.2574768	0.047494468
HSD17B10	0.239643265	0.05830638	0.984950438	0.047592252
LINC00343	0.00986385	0.000101918	0.954644658	0.04771926
HLX	4.784533642	1.015731428	22.53721953	0.047736774
KDSR	4.033429903	1.01395833	16.04460094	0.047743923
INTS6	5.842855718	1.015564817	33.61574011	0.048011773
COLGALT1	6.333928734	1.015227543	39.51690779	0.048138595
F10	0.171402172	0.029800381	0.985849961	0.048162755
AC005523.2	0.094636593	0.009125112	0.981476749	0.048196585
GPS2	4.685825588	1.011306354	21.71148372	0.048343616
FN1	1.916277272	1.004570343	3.655412094	0.048404196
CTD-2534I21.8	0.036543505	0.001365105	0.9782603	0.048487728
LAMP5	2.038941619	1.004335399	4.139337247	0.048616685
HDAC11	0.08878356	0.00799915	0.985419721	0.048618234
DEPTOR	0.13359573	0.018061858	0.988149668	0.048650658
ALKBH5	7.500911666	1.011183876	55.64138943	0.04874196
C17orf85	7.383360501	1.011060316	53.91766585	0.048745932
CDKN2D	0.023159987	0.000547256	0.980135647	0.048785218
FENDRR	0.067552533	0.00462527	0.986611591	0.048859414
AKR1C3	0.660627806	0.437274026	0.998067739	0.048935759
CHRNA4	0.030586552	0.000950735	0.984014633	0.048945842
C19orf25	0.032891827	0.001095223	0.987810374	0.049179835
HPCA	0.04941948	0.002466224	0.990293378	0.049259177
GPR68	12.06550612	1.007760776	144.4553523	0.049290841
FECH	4.752790879	1.003949776	22.50015058	0.049421963
CORO1C	5.447193383	1.004011136	29.55337315	0.049460141
INPP1	3.217927858	1.002408004	10.33018457	0.049529436
AMER3	0.01118657	0.000125935	0.993684787	0.049677386
CASKIN1	0.006336947	4.03E-05	0.996271026	0.049831009
CPSF7	26.77741355	1.002334033	715.3602021	0.049837644
CTSB	3.229255707	1.000023647	10.42784584	0.049995379
C6orf211	4.171259689	0.999571108	17.40687306	0.050068832
DAO	0.027150603	0.000735623	1.002082775	0.050132245
CAV2	2.485184549	0.998599166	6.184806128	0.050353284
EPHA7	1.47219545	0.999401633	2.168657095	0.050355063
CEACAM21	0.034837434	0.001205756	1.006544069	0.050445935
COL5A1	1.69607898	0.998427935	2.881213363	0.050684112
GTF3C6	5.019242073	0.994422185	25.33409992	0.050796844
KIF27	0.018937259	0.000353547	1.014347166	0.050825471
HDAC6	0.017122956	0.000287495	1.0198281	0.051110816
EFCAB14	0.074266403	0.005439396	1.013990964	0.051230219
KIAA0247	4.330908064	0.992194878	18.90431514	0.051230716
ACP5	2.442152975	0.995101471	5.99347034	0.051266323
AMPH	11.4156208	0.98615824	132.1455249	0.051318296
CALY	0.057979147	0.003304653	1.017226794	0.051381663
ADGB	0.000737161	5.18E-07	1.048594508	0.051516261
GPR31	0.031347431	0.000960032	1.023571818	0.051550983
CEBPB	3.860495155	0.990907875	15.04016994	0.051558687
ILF3-AS1	0.360652777	0.129162545	1.007028975	0.051583365
CNPY1	0.002488987	5.90E-06	1.049920367	0.051875155
CDHR1	0.450292222	0.201423867	1.006648758	0.051917251
AMPD1	0.125783916	0.015535442	1.018419251	0.052033113
EFCAB6	0.000760005	5.35E-07	1.078795921	0.052442601
ADAMTS12	3.187606797	0.986999065	10.29467753	0.052612695
ACTA2	5.028235766	0.981123935	25.76958326	0.052732179
BCAS4	0.079449105	0.006122976	1.030897438	0.052782693
CLNK	0.002738303	6.98E-06	1.074582097	0.052823883
KCTD19	0.027629397	0.000729542	1.046387617	0.052927784
FN3K	0.017047447	0.000274962	1.056927788	0.053153645
DAPK2	0.083212094	0.006690392	1.034954775	0.053205478
BGN	1.821716406	0.991294252	3.347795732	0.053384039
FCER2	0.041042662	0.001607539	1.047874822	0.053399721
GPSM2	0.422223346	0.175980752	1.013023028	0.053484716
HTR6	0.028553024	0.000772853	1.054890278	0.053489586
KRBOX1-AS1	0.106973792	0.011048898	1.03570437	0.053646863
ATL3	4.189906394	0.977613723	17.95731297	0.053672233
CHORDC1	5.611165893	0.972421485	32.37812323	0.053769186
CPAMD8	0.013258055	0.000163765	1.073346084	0.053806471
EPX	0.02838434	0.000759832	1.06032781	0.053823717
GOT2	6.986955232	0.965196604	50.57782344	0.054243176
CLK4	8.523840229	0.960983563	75.60571796	0.054326178
L1TD1	0.604360609	0.361833515	1.009446969	0.054349637
AK021537	0.172242829	0.028649507	1.035535881	0.054629715
HBS1L	6.057930175	0.962204237	38.14005029	0.054994313
GPNMB	1.660693113	0.988894311	2.788873981	0.055143861
LBH	2.61482291	0.978946752	6.984341938	0.055172425
LINC00839	24.39648215	0.929966917	640.0102306	0.055313428
ABCD4	51.82968576	0.912944847	2942.473835	0.055394748
CCDC154	0.067846034	0.004326014	1.064047375	0.055395594
HRAS	5.390416172	0.961863026	30.20865313	0.055397417
HPYR1	0.039201866	0.001425259	1.07825074	0.055440058
INTS6-AS1	0.008382481	6.28E-05	1.118526227	0.055479542
GABBR2	0.015637235	0.000221827	1.102313274	0.055479834
IFI6	1.513063392	0.990273915	2.31184604	0.055521211
C16orf78	0.052143696	0.002534061	1.072967669	0.055579338
HLA-F	3.173565754	0.972574521	10.35552482	0.055635698
KIF26B	3.135938076	0.972605832	10.11109259	0.055689002
CRYBA4	0.087851773	0.007265686	1.06224439	0.055814513
INSIG1	2.171828923	0.980772038	4.809314185	0.055863691
FNDC5	0.005510264	2.66E-05	1.140473684	0.055920774
CEACAM5	0.539266884	0.286256125	1.015904104	0.055987567
KLHDC7A	0.024733945	0.000556233	1.099841212	0.056028825
COX1	0.015257361	0.00020896	1.114025071	0.056050954
FAT2	0.048975205	0.002217644	1.081585068	0.056095088
ATP4B	0.014743769	0.000194466	1.117826145	0.056194286
ASB10	0.013988587	0.000174718	1.119981208	0.056224457
CXXC4	0.163352165	0.025397775	1.050640443	0.056398457
ARHGDIG	0.126364987	0.015090178	1.058179007	0.056415838
LIN7B	0.126139017	0.015032769	1.058424515	0.056437069
CIB2	0.068907038	0.004409491	1.07680894	0.056494368
HS3ST5	0.026655181	0.00064053	1.109234967	0.056719452
CCNYL1	3.708659153	0.962363529	14.29205524	0.056880537
CCDC13-AS1	0.041770951	0.001586531	1.099766006	0.057043665
ADAM17	5.564404475	0.949852583	32.59726584	0.05705044
ELK3	3.169458851	0.965851576	10.40063469	0.057085417
CLDN19	0.020100671	0.000358387	1.127375808	0.057222156
CTB-78F1.1	0.041718725	0.001578348	1.102704858	0.05724349
GTF2A2	4.099324056	0.957389961	17.55236466	0.057265131
EDAR	1.687897403	0.983406922	2.897068932	0.057530644
AJUBA	3.810538559	0.957512251	15.16451	0.0576495
CHD3	5.880330265	0.943680225	36.64195042	0.057713862
HBBP1	0.032079531	0.000917225	1.121967331	0.057892826
HADHA	0.125013811	0.014570077	1.072640371	0.057957053
IL1RAPL2	0.061807465	0.00347163	1.100394573	0.058113116
ANKFN1	0.011966309	0.000122579	1.168167775	0.058296398
ERVH-3	0.049058791	0.002157548	1.115509583	0.058573067
GP9	0.050843622	0.002318442	1.115004925	0.058641997
ASB13	0.19527503	0.035860889	1.063340541	0.058900126
ATP6	0.021189983	0.00038821	1.156630593	0.058937378
ARHGAP6	2.49246502	0.965844069	6.432075398	0.059010478
CLMN	0.298981736	0.08533135	1.047564329	0.059116355
DGAT2	0.222370841	0.046662529	1.059710894	0.059138277
FKTN	0.289969339	0.080154434	1.049002707	0.059154672
FRMD7	33.80967124	0.870177785	1313.632559	0.059363268
GPC1	4.271793807	0.94425222	19.32558054	0.059365203
ALAS2	0.024875383	0.000534445	1.157808173	0.059405195
ALDOA	5.409904611	0.935165538	31.29613603	0.05941432
GCM1	0.059653227	0.003175174	1.120728493	0.059591639
ANKRD9	0.143976539	0.019150001	1.082466985	0.059703706
KRT33A	0.032321078	0.000906478	1.152429058	0.059814281
ENC1	2.714466249	0.959491402	7.679409111	0.059832079
GAS2L2	0.029129858	0.000732902	1.157792705	0.059838298
BTN2A1	10.28666259	0.907763419	116.5671858	0.059858487
ASIC4	0.044223002	0.001717647	1.138577398	0.059882582
EED	3.869937883	0.944641251	15.85408133	0.059997578
HLA-A	8.869790676	0.912128875	86.25227072	0.060010936
GP2	0.039877532	0.001386835	1.146652419	0.06009317
COPG1	2.943730364	0.955166837	9.072287816	0.060095834
AP006222.2	0.05564777	0.002736386	1.131665922	0.060178043
KLK1	0.412642623	0.163922712	1.038745224	0.060209026
IL11	5.320747977	0.930114131	30.43751092	0.060306309
DCHS2	0.020010658	0.000337971	1.184795753	0.060309194
IRAK4	0.080195937	0.005743241	1.119818659	0.060677992
FBXO18	0.024433472	0.000504974	1.182228187	0.060739807
DUSP18	0.259489989	0.063359331	1.062748816	0.060743038
COLEC12	1.54979639	0.980171942	2.450456648	0.060890803
IQCH	0.00566514	2.52E-05	1.275899616	0.061233186
EGLN2	0.078368727	0.005441376	1.12869567	0.061343865
GNB1L	0.023298456	0.000453107	1.197992074	0.061469789
GNB4	2.99821543	0.948463394	9.477746663	0.061503559
AA06	0.061815407	0.003336522	1.145247691	0.061635585
CELF5	0.025537433	0.000544427	1.197885083	0.061761836
GNG3	0.050335419	0.002182847	1.160710797	0.061918062
AP2M1	5.235263061	0.920429849	29.77736906	0.061974501
ANKRD30A	0.01887369	0.000291256	1.223035451	0.062130534
ATXN3L	0.083223685	0.006099512	1.135530492	0.062231824
EPHA2	2.703784069	0.949845754	7.696458356	0.062383826
LGALS1	2.122500122	0.961673802	4.684547669	0.06243231
HS6ST2	1.363726275	0.983731828	1.890504405	0.062667835
CYP2R1	0.042313612	0.001514717	1.182030306	0.0626693
LINC00963	0.08846197	0.006882256	1.137057457	0.062690448
FBXL3	7.884758057	0.896351196	69.35831616	0.06269758
GCNT3	1.517390778	0.977737829	2.354899958	0.062947131
HPS5	5.268093877	0.913225009	30.38989606	0.063106307
BANCR	0.05141726	0.002246185	1.176988765	0.063176795
GNL2	0.261136178	0.063305041	1.077198635	0.063295343
CXCL3	1.608178374	0.974012741	2.655240096	0.063304931
KIAA1751	0.014830763	0.00017398	1.264232491	0.06336927
IRS4	0.036105148	0.001082609	1.204110925	0.063430742
DLX1	0.014768523	0.000172301	1.265858513	0.063431725
CACNB2	0.051522184	0.002245176	1.182328674	0.063568441
BTNL3	0.27840281	0.072024902	1.076129536	0.063795775
ITGB3BP	0.295054234	0.081146929	1.072831732	0.063850066
C5orf30	3.695074533	0.927392713	14.72253945	0.063869268
CTD-2286N8.2	71.66654791	0.781436918	6572.627897	0.063883492
LINC00623	0.325275453	0.099068262	1.067992085	0.064095023
LEFTY1	0.74575245	0.54660514	1.017456069	0.064200384
JMJD4	0.029470197	0.000703736	1.234117534	0.064375495
FAR2	0.299539167	0.083484907	1.074729744	0.064399944
ENTPD5	0.265393131	0.065056112	1.082657903	0.064421598
CCDC157	0.008444235	5.35E-05	1.33158032	0.064449806
FRMD6	1.575918968	0.972936106	2.552603998	0.064535717
KAZN	0.081540031	0.005705953	1.165235157	0.064708252
BPIFB1	0.016814478	0.000218658	1.293007548	0.065185886
GPR78	0.078782141	0.005287679	1.173790283	0.065226664
IKBIP	2.417338413	0.944061033	6.1897746	0.065772976
ATP6V1D	10.64440205	0.857008587	132.2078877	0.065780277
AP4M1	0.206072501	0.03830101	1.108740368	0.065807231
COX7B	0.305827114	0.086518403	1.081044269	0.065914994
COPS3	3.099192823	0.928194524	10.34804225	0.065940046
HYOU1	3.773737101	0.915851384	15.54956618	0.06601935
C20orf166	0.054622077	0.002459141	1.213257665	0.066096345
KCNK17	0.130151204	0.014791235	1.145227994	0.066099545
CMTM3	3.384658423	0.922094915	12.42378897	0.066104336
IL17RB	0.434440571	0.178511517	1.05729094	0.066180775
FBP2	0.023190933	0.000417839	1.287144728	0.066241937
CD40LG	0.02727686	0.000583233	1.27569457	0.066379428
CHN2	0.561071153	0.302702398	1.039968105	0.066432754
BC039673	11.19514072	0.847954236	147.8041745	0.06655141
HPGD	1.597813073	0.968389144	2.636343697	0.06661818
GINM1	5.638984988	0.887653753	35.82269732	0.066708916
LHX2	0.005844414	2.39E-05	1.427158255	0.066777908
INO80C	7.809304679	0.867451797	70.30389446	0.066781794
CTC-384G19.1	0.000135356	9.89E-09	1.852528525	0.066789984
EIF1AD	10.54898559	0.849378069	131.014799	0.066808943
FIG4	0.12735695	0.014058263	1.153755093	0.066837445
CALCR	0.003310209	7.37E-06	1.487716948	0.066877767
FLVCR2	9.375477994	0.855561035	102.7391197	0.066913604
ELMSAN1	14.48416851	0.828698635	253.1573342	0.067064791
FAM8A1	5.750224053	0.884042075	37.40215267	0.067107166
CALML6	0.014187543	0.000149129	1.349750051	0.067112349
IL1RN	2.79373034	0.929679068	8.395294115	0.067238236
CUBN	0.022997607	0.000404338	1.308037513	0.067291932
KCNH7	0.009792294	6.89E-05	1.391438321	0.067349085
CACNA1G-AS1	0.072812833	0.004395938	1.206047292	0.067375723
GPR114	0.055086547	0.002464032	1.231529219	0.067460213
AFAP1L2	2.524859781	0.935528679	6.81423997	0.067489281
ASMTL-AS1	0.020165329	0.000306572	1.326409789	0.067592805
GPR153	0.224729222	0.0453256	1.114231773	0.067617289
AXIN2	0.448511837	0.189715159	1.060341562	0.067775418
KIAA0319L	0.102528331	0.008895404	1.181740407	0.067838066
ELOVL2	0.026697271	0.000546384	1.304474273	0.067849235
LINC00951	0.012817453	0.000119207	1.378168043	0.067915489
CRYGA	0.053874169	0.002340242	1.240224653	0.067936823
DRD4	0.069376987	0.003951658	1.218011728	0.067991299
EXTL1	0.063372454	0.003273856	1.226708688	0.068030686
AGPAT4	3.642821058	0.908614699	14.60481023	0.068046848
BC130595	0.056321927	0.002562921	1.237712598	0.068048005
CYP1A2	0.033260406	0.000858084	1.289214592	0.068177638
LINC01234	0.117960698	0.011859972	1.17325121	0.068206478
DUSP12	2.984302693	0.921470388	9.665055632	0.06821858
IFT172	0.393571315	0.144390653	1.0727729	0.068355055
DPF2	7.589328242	0.858162312	67.1177263	0.068390916
CDKN2B	2.346333638	0.937566957	5.871880935	0.068421238
FUT2	0.398982849	0.148440102	1.072401002	0.06854581
KIAA1468	3.412336656	0.910807601	12.78430422	0.068556275
ATXN10	7.86049214	0.854538608	72.30490943	0.068588141
FSHB	0.048967096	0.001904877	1.25875676	0.068600166
KCNH2	0.245878168	0.054309404	1.113178743	0.068636231
DHRS1	3.602221514	0.90652464	14.31400677	0.068674996
EIF2B3	0.174315431	0.02657019	1.143607533	0.068736358
CCDC60	0.067835975	0.003741697	1.229848386	0.068756144
LINC01089	0.008983702	5.61E-05	1.438696685	0.068832363
HOOK2	0.15800974	0.021639833	1.153755553	0.06891643
AF213884.2	0.025216295	0.000477524	1.331579287	0.068992792
ANXA2P3	7.978931371	0.850760785	74.831077	0.068995983
IL1R1	3.17673165	0.913461084	11.04767806	0.069121284
C9orf152	0.684020968	0.453943399	1.030711508	0.069467734
BNC2	2.345710687	0.934009002	5.891119482	0.069576325
GPR160	0.593595752	0.337803382	1.043079899	0.069782111
ALDH1A2	0.083156614	0.005654286	1.222970018	0.069798616
C2orf70	0.222756124	0.043941578	1.12923324	0.069799274
AX747652	11.03985596	0.823113139	148.0700695	0.069830974
CLDN11	4.958803988	0.87785827	28.01105581	0.069909017
FBXL7	2.321456436	0.933205949	5.774888162	0.070096121
HDAC5	0.106222566	0.009383332	1.202476209	0.070134962
ELL2	5.506801861	0.868932269	34.8989994	0.070165786
INTU	4.264045802	0.886626527	20.50704108	0.070327327
FBN1	1.547762901	0.964211162	2.484486896	0.070446494
DDAH1	0.136539167	0.015787108	1.180896704	0.07046532
ECHDC2	0.183635283	0.029261352	1.152438785	0.070519316
ISG15	1.618926662	0.959481632	2.73160366	0.071075469
AP000696.2	0.04765842	0.001748677	1.298881608	0.071091289
AVIL	0.026136814	0.000499391	1.367931462	0.071104485
EMC8	5.555655736	0.862591969	35.78205195	0.071164503
GPR176	5.528752423	0.86281322	35.42725429	0.071189152
C14orf183	15.51824296	0.787916229	305.6363808	0.071355107
CTAGE1	31.17169472	0.740637767	1311.943023	0.071449547
FAM63B	2.580730651	0.919919481	7.239949619	0.07164461
GABRA1	0.014244157	0.000139405	1.455441179	0.071706655
EGR2	1.990565333	0.940949169	4.211014233	0.071742051
LINC00310	0.013034973	0.000115731	1.468154765	0.071758709
FXYD3	0.399766734	0.147345806	1.0846148	0.071787579
CCRL2	0.224264129	0.044054514	1.141640107	0.071793092
KIAA1549L	9.026673644	0.82133527	99.20533066	0.072014444
BICD1	5.128911395	0.862584984	30.49639466	0.072265
DCST1	0.078275483	0.00486399	1.259676049	0.072317996
FAM134B	0.348323463	0.110258146	1.100410619	0.0723463
DNM1P41	0.028107352	0.000570592	1.384568146	0.07244406
FAS	2.035437066	0.937232339	4.420466386	0.072472595
BLK	0.031843431	0.000740449	1.369445023	0.072473419
ADCY2	24.51554349	0.74651609	805.0889738	0.072515839
ASPHD1	0.117319666	0.011311542	1.216801746	0.072567368
GPIHBP1	0.080771086	0.005178755	1.259756129	0.072620428
DHFRL1	0.200733365	0.034738789	1.159910437	0.072779116
FMO5	0.396069531	0.144002416	1.089364176	0.072788859
IFT27	0.023188407	0.000379334	1.417491745	0.072859797
CRYGN	0.034677831	0.000879664	1.367057649	0.072943573
CD28	0.017128177	0.000200887	1.46039395	0.072971941
GBF1	14.15592669	0.781306611	256.4809481	0.072973662
CCDC105	0.053766135	0.002199371	1.314374317	0.073077108
DKFZP434H168	0.083034918	0.005462936	1.262104668	0.073083865
BTNL8	0.414122457	0.157882278	1.086235967	0.073158808
ACTR3B	0.239043806	0.049961468	1.14372022	0.073160228
GFPT2	2.065291447	0.934170678	4.566005829	0.073175129
IRX5	0.150035633	0.018816447	1.19633061	0.073335672
GATA1	0.015584095	0.00016382	1.482507812	0.073365021
EMILIN1	2.156539925	0.929486201	5.003478745	0.073505988
ARHGEF3	3.521081429	0.886274133	13.98891604	0.073705935
CCDC151	0.073154706	0.004163952	1.285223903	0.073717008
ADAM19	4.77388288	0.860642261	26.48017508	0.073731692
LHX5	0.063547533	0.003098033	1.303501019	0.07377542
C9orf173	0.11934639	0.011574162	1.230634324	0.074158159
KIAA1210	11.09247536	0.789649565	155.8197649	0.074294856
ANKRD44-IT1	11.90456768	0.783964793	180.7718064	0.0743258
ACVR2B-AS1	0.11762173	0.011204885	1.234717785	0.074391218
FIZ1	0.041490397	0.001257144	1.369336033	0.074460317
ACVR1	3.177606749	0.891713535	11.32335021	0.074555202
CATIP-AS1	0.168850984	0.023898644	1.19298213	0.074573703
ACTB	22.10260196	0.734905979	664.7449164	0.074651373
CHST11	3.129704478	0.89225106	10.97790807	0.07476428
ACSF2	0.219711541	0.041444942	1.164753971	0.07495271
CSDC2	0.035414074	0.000893059	1.404338375	0.075219798
KIAA1586	3.316635899	0.885146443	12.42740541	0.075249061
LGALS4	0.713062624	0.491245476	1.035039163	0.075269667
AC010524.4	0.2370309	0.048503774	1.158335585	0.075340611
EMX1	0.096931298	0.007399138	1.269833999	0.075409005
LINC00574	0.096737632	0.007365832	1.270483707	0.075443803
GJB1	0.443581782	0.181035155	1.086887225	0.075445193
BC034444	10.87752518	0.781991985	151.3066072	0.075587213
KCNN2	1.930678962	0.934202354	3.990057655	0.075699724
B4GALT6	3.388468704	0.881080674	13.03140621	0.075775362
APBA2	20.18768742	0.730847758	557.6301208	0.075933776
CD5	0.055119012	0.002242334	1.35488517	0.076053922
LINC01272	0.085007163	0.005578749	1.295311567	0.0761008
CSPG4P1Y	0.016036632	0.000166562	1.544014155	0.076136819
CXCR3	0.067004669	0.003374069	1.330626533	0.076289435
C12orf60	0.048349944	0.001694595	1.37951377	0.076429737
CPEB4	2.94866217	0.89136976	9.754210865	0.076466412
BCL2L13	0.055146036	0.002233707	1.361452213	0.076502178
IL4	0.01672494	0.000180577	1.549055331	0.076635851
EPYC	1.265218615	0.975094885	1.641663974	0.076696582
FOSL1	2.307870528	0.913712704	5.829257215	0.076880356
GAL3ST3	0.01878025	0.000229534	1.536584459	0.076925066
CCDC97	0.012183405	9.21E-05	1.611225594	0.076965515
DAGLA	0.048150797	0.001669645	1.388618	0.076968621
FAP	1.482522383	0.958124505	2.293932161	0.077078465
CACTIN	0.018669324	0.000225706	1.544237167	0.07721493
GDPD3	2.678973186	0.897823207	7.993664317	0.077273858
ATOH1	0.378026324	0.128376484	1.113162607	0.077494979
ADAT3	0.012835713	0.000101794	1.618511865	0.077587735
CAMSAP2	3.10003386	0.882313129	10.89206271	0.077618321
FDXR	2.852861866	0.890072431	9.143998332	0.077730333
COL23A1	0.105584003	0.008682769	1.283920115	0.077750825
CTNNB1	2.31109236	0.911052091	5.862615266	0.077761423
KPNA3	3.423906953	0.871949135	13.4447508	0.077796212
DRAM1	2.871896969	0.888668294	9.281069498	0.077943264
ALKBH7	0.140674865	0.015889484	1.245441197	0.077951109
ATP6V0E2	0.303964666	0.080808073	1.143382266	0.078113631
E2F7	3.36803521	0.871752029	13.01248611	0.078249658
FAM78B	16.43037057	0.72831476	370.6599013	0.07831172
CCL8	1.508101207	0.954435875	2.382946106	0.07837883
IER3IP1	3.862101201	0.857558095	17.39337051	0.078437011
AHSP	0.014606177	0.00013187	1.617811057	0.078464745
DDX49	0.061232766	0.002727864	1.374500946	0.078480081
CCDC108	0.00977908	5.64E-05	1.694507006	0.078502395
ISX	0.632928765	0.380210796	1.053622953	0.078564297
C5orf49	0.013852748	0.000117654	1.631048421	0.078597593
HOXC6	1.441888927	0.958955124	2.16803021	0.078651611
C21orf62	0.040098244	0.001112279	1.44556295	0.078663034
EIF3C	5.205681793	0.826601203	32.78379326	0.078894718
LINC01271	0.044296154	0.001367156	1.435205297	0.079026083
LINC00566	0.031863351	0.0006807	1.491514279	0.07904907
DHX33	3.810199006	0.855597623	16.96780833	0.079204887
IQCH-AS1	0.211110379	0.037153437	1.199555043	0.079311284
GUCY1A2	3.328756542	0.86835721	12.76044004	0.079416324
KLF14	0.035001966	0.000826451	1.482408842	0.079431913
DNM3OS	2.478620494	0.898833313	6.83503767	0.07945139
C1orf86	0.016653131	0.000171197	1.619923888	0.079529312
GRIN3B	0.070190434	0.003598697	1.369022302	0.079648416
FAM19A5	2.277864273	0.906912632	5.721240906	0.079770547
AGXT2	0.09796054	0.007280967	1.317993595	0.07981389
GALK1	0.087754211	0.005754548	1.338211419	0.080051635
IRF2BP1	0.090173929	0.006095208	1.334054126	0.080067918
GPRC5A	2.838013426	0.881863031	9.133300659	0.080265033
LINC00982	0.005942178	1.90E-05	1.855877961	0.080296261
CIB4	0.144722877	0.016562071	1.264619114	0.080517336
FGF22	0.031012639	0.000629485	1.527889485	0.080674311
ACN9	0.579405485	0.314073347	1.068892728	0.080684142
DDX25	11.78228611	0.736650715	188.4505958	0.081180634
CHST8	0.066518732	0.003155618	1.402178973	0.081399562
IQSEC2	0.052648578	0.001919384	1.444147178	0.081429575
BSPRY	0.307699214	0.081700433	1.158853173	0.081498566
ADCK3	0.168925738	0.022824815	1.250214086	0.081631773
AC068831.3	0.066625617	0.003157783	1.40572439	0.081672197
LINC00445	15.73262091	0.706411753	350.3839787	0.081779066
APIP	0.244048695	0.049822819	1.195431474	0.0818997
FAM205A	0.055724505	0.002152665	1.442500902	0.081988002
DHX32	0.120960103	0.011184667	1.308161081	0.082063826
LA16c-395F10.2	0.09897777	0.007298149	1.342340148	0.082097389
HOOK3	2.781529111	0.877829651	8.813673801	0.082118697
AC114752.3	0.034149363	0.000758293	1.537900072	0.082141022
FAHD2CP	0.034535615	0.000776188	1.536623202	0.082189658
BDNF	10.96531104	0.735667962	163.440645	0.082340009
KIAA1661	0.019791783	0.000236766	1.654435216	0.082384612
BTBD11	2.273421035	0.899827447	5.743815905	0.082430435
ADAMTS4	0.036534886	0.000872201	1.53037831	0.082444981
FATE1	0.087173984	0.005550145	1.369208075	0.082504098
CLIP4	2.907226474	0.871507497	9.698098757	0.082525569
LINC01029	18.22799936	0.687778013	483.0918612	0.082542673
FTH1	3.543748643	0.848668414	14.79748066	0.082749405
FBL	0.222793823	0.040849178	1.215130636	0.082770273
DPP9	0.039866307	0.00104613	1.519239353	0.08277534
CACYBP	4.933174938	0.812246815	29.961601	0.082913406
EPHX2	0.549217209	0.27893653	1.081391323	0.082989182
C15orf32	0.027754357	0.000481124	1.601050161	0.083189169
GPR125	0.156609827	0.019216655	1.276321935	0.083267868
IGF2R	3.902607387	0.835494349	18.22914114	0.083376339
GAL3ST4	6.089044829	0.787331917	47.09127894	0.083475306
CCKAR	0.045719373	0.001388965	1.504905586	0.083508168
KCNE3	0.482108434	0.211011203	1.101498586	0.083514292
HENMT1	0.619953637	0.360717925	1.065493243	0.08356406
ASPG	0.016508098	0.000158042	1.724329856	0.08358495
C3orf58	26.65793912	0.646685189	1098.905202	0.083587419
GARNL3	0.056250195	0.002156018	1.467559437	0.083729225
CDCA4	4.212555626	0.824878382	21.51301973	0.083888553
CNTD1	0.204211049	0.0336918	1.237753761	0.083996294
FSD1L	0.395502029	0.138092284	1.132734218	0.08402206
CTSK	1.778428263	0.92531096	3.418101832	0.084149732
FCGR3B	1.741784556	0.92780915	3.269867989	0.084204363
CALD1	2.952640489	0.863633706	10.0946568	0.084307927
GRTP1-AS1	5.50E-05	8.01E-10	3.775801113	0.084320844
CRYL1	0.485247187	0.213457731	1.103098168	0.084387121
CLCA4	1.278985281	0.967158726	1.691349419	0.084389203
CGN	0.467056499	0.196708668	1.108958621	0.084428035
LHFP	2.416235544	0.887019823	6.581808042	0.084440998
DGKH	5.825517453	0.787001305	43.12147056	0.084447963
FRS2	0.105753562	0.008240165	1.357232049	0.084458034
DHCR7	2.655065193	0.875610145	8.050810306	0.084479415
CHRNE	0.029598416	0.000542452	1.615011123	0.084517711
DDB1	13.28267973	0.70216602	251.2647661	0.084663006
KLC3	0.020623869	0.000249771	1.70293796	0.084786875
HAR1A	0.260208547	0.056257694	1.203541835	0.084912154
ARL8A	5.997592558	0.781412334	46.03346391	0.084932418
APOOL	0.268151538	0.059949942	1.199421475	0.085059654
CCT8L2	0.080225951	0.00454047	1.417519152	0.085098459
C1orf158	0.030969311	0.000592924	1.617574455	0.085128621
B3GNT8	0.255866439	0.054194224	1.208018684	0.08519303
GLI2	6.147873262	0.776796196	48.65670793	0.085312375
ADAMTSL5	0.147176695	0.016582585	1.30624869	0.085408641
CENPBD1P1	0.118382216	0.010400088	1.347522185	0.08550542
IL3	0.055599663	0.002061597	1.499479293	0.085620641
GFRA4	0.032022765	0.000632404	1.621522667	0.085692074
HMBS	3.079172555	0.853858166	11.10407325	0.085697075
CTD-2611O12.6	0.042011476	0.001130323	1.561468342	0.085726315
IER5L	2.452021279	0.881440214	6.821118729	0.085758786
C21orf91	4.438898644	0.81022167	24.31904985	0.085895751
GRAMD1A	0.191834404	0.029138075	1.262967374	0.085949542
BFSP2	0.036201787	0.00081956	1.5991136	0.085966299
ATP2C1	4.990067481	0.796508623	31.26240288	0.085988624
DCST2	0.152820191	0.01790142	1.304589869	0.085989799
CHST9	76.71983849	0.540716691	10885.42987	0.08602386
FAM109A	0.100294724	0.007244156	1.388571893	0.086321752
APOC1	1.847057641	0.915989203	3.724521988	0.08639335
HMGA2	24.51373844	0.632228053	950.4851451	0.086477598
ALLC	0.100069508	0.007199052	1.391003525	0.086492552
INHBA-AS1	0.011752752	7.30E-05	1.891282984	0.086502471
DNAH1	0.008884023	4.01E-05	1.970524152	0.086555738
DOCK7	0.107735665	0.008428066	1.377181145	0.086566235
HSP90B1	2.551881304	0.873827165	7.45238698	0.086656491
CPB1	0.129945704	0.01258437	1.341814145	0.086688616
HSPA13	3.035353255	0.851903048	10.81504451	0.086763667
KRTAP5-AS1	0.086069229	0.005187787	1.427952142	0.087010095
COMMD2	4.227384991	0.810715367	22.04322823	0.087095741
EXT2	6.653414085	0.758854729	58.33516919	0.087108547
CHAC2	1.756700976	0.921170014	3.350085514	0.087142805
CHMP2B	4.77913717	0.79581832	28.70020898	0.087217256
CDRT15	0.054545433	0.00194553	1.529251159	0.087226778
DSE	4.423476048	0.804777522	24.31372621	0.087235058
LEMD1	1.730000878	0.923002515	3.242573006	0.087265914
ANTXR1	4.095269562	0.813354648	20.61982781	0.087364095
KCNIP1	0.053296267	0.001846047	1.5386893	0.087487446
C10orf88	0.085608747	0.005101362	1.436647219	0.087604087
HSPA1L	0.078112467	0.004186971	1.457272474	0.087684979
AKAP1	0.302648419	0.076685356	1.194440119	0.087951724
LCTL	0.00011801	3.62E-09	3.842649766	0.087999383
CYP4Z1	0.042005191	0.00109996	1.604090697	0.088065657
KCNH3	0.063501218	0.002673332	1.508381662	0.088074407
LINC00410	7.849715365	0.734337895	83.90964395	0.088283621
FBXO2	0.114272429	0.00942894	1.384905186	0.088354656
LGALS8-AS1	0.029824065	0.000524907	1.694536562	0.088364782
FLJ46026	0.02009343	0.000224067	1.80189696	0.088515765
IL34	0.113956873	0.009351923	1.388609465	0.088642243
C8orf44	0.12278827	0.010959106	1.375747169	0.088903384
KANSL1-AS1	0.25745975	0.053911312	1.229529021	0.08895422
CRBN	0.254484465	0.052565518	1.232030915	0.089007437
AC112198.1	0.043176928	0.001154079	1.615354448	0.089043658
ARL2BP	4.144293496	0.804659186	21.34464987	0.089116328
KIAA1683	0.062540134	0.002557986	1.529042018	0.08920651
CD300LF	2.945187679	0.847234525	10.23816926	0.089284444
DFNB59	0.161420849	0.019692038	1.323209438	0.089309484
FAM129B	4.860327426	0.784296814	30.11969737	0.089338865
D21S2088E	0.010251642	5.20E-05	2.021583895	0.089340454
LINC00662	0.013909485	0.00010026	1.92973013	0.089365787
DEFA6	0.736806067	0.517959202	1.048119578	0.089395492
CDC42EP1	2.978976391	0.845213843	10.49947349	0.089446446
GATA4	0.015516653	0.000126238	1.907245897	0.089705274
CLDN6	0.021335864	0.000250628	1.816312926	0.089741997
AGK	0.224433118	0.039949015	1.260862754	0.089745229
APLF	0.062942839	0.002577486	1.537079565	0.089831593
GMPS	7.481218715	0.731380065	76.52469101	0.089832641
HMHA1	0.106539913	0.008006844	1.417631368	0.089944807
KIT	0.485188795	0.210300929	1.119387196	0.089970622
HSP90AA1	7.134669868	0.735661139	69.194241	0.090049999
KCNIP3	0.011121847	6.11E-05	2.024969919	0.090217078
EIF2AK1	0.291875386	0.07017787	1.213933123	0.090384369
DDX43	0.359330931	0.109756536	1.176410287	0.090747477
CYP2S1	0.520834404	0.24456577	1.109184151	0.090780733
HOXB13	0.347483095	0.102066857	1.182994212	0.090815734
HEXDC	0.020658118	0.000230045	1.855106243	0.090898588
FLJ21408	0.007919143	2.90E-05	2.163168378	0.090951141
GPC4	0.413290126	0.148201909	1.15254068	0.091286726
ACSBG1	0.005837841	1.49E-05	2.294012135	0.091499064
FCGR2C	3.345413393	0.822731356	13.60321408	0.091541429
AC012499.1	0.047058221	0.001351155	1.638950373	0.09155969
FAM110B	17.5407849	0.629284178	488.9351192	0.091572069
KCNK4	0.063839433	0.002608813	1.562194585	0.091695263
C21orf49	0.055759675	0.00194455	1.598900315	0.091819557
CHSY3	2.167926131	0.881779566	5.33002112	0.091824843
FKBP2	4.178457069	0.792497276	22.03099494	0.09183682
HERC6	2.804546545	0.84485628	9.309845359	0.092071844
EXOC4	0.151071874	0.016748582	1.362665286	0.09214033
GPRC5D	0.106700038	0.007890287	1.442900338	0.092175247
C1orf200	0.087376378	0.005119847	1.491183398	0.092195658
DNAJC24	18.09230953	0.621758756	526.4608838	0.092250029
C12orf66	0.3468449	0.101110178	1.189804888	0.092252111
FABP1	0.733707077	0.511644733	1.05214818	0.092263943
KIAA1161	0.158968833	0.01867842	1.352956489	0.092321579
GRN	3.77970684	0.803590188	17.77794702	0.092343895
CACNG5	0.029550976	0.000489058	1.78559638	0.092391913
LINC00112	0.022034118	0.000259041	1.874230268	0.092400996
DRD3	0.007503354	2.51E-05	2.241276062	0.092485102
IFT74	0.520935708	0.243671331	1.113688719	0.092529435
CYP2A13	0.084132852	0.004701453	1.505563745	0.09257954
CRYM	0.276267603	0.061700748	1.23699941	0.092591281
ARF3	7.829856289	0.711517168	86.16327519	0.092604743
CAV3	0.04858037	0.001429208	1.651300438	0.092729376
GPR107	12.21475288	0.660179511	225.9994217	0.092754703
CPA2	0.075596832	0.00372052	1.536043752	0.09283531
KCNQ2	0.058900791	0.002166436	1.601387499	0.092853218
F2RL2	0.399812652	0.137205848	1.16503895	0.0929515
AK021804	2.011027977	0.890042904	4.543863565	0.092981212
DLX4	0.068719358	0.003017227	1.565129436	0.093139266
DHX34	0.052174558	0.00165635	1.643483954	0.093402359
EQTN	0.002753006	2.81E-06	2.696924425	0.093419935
AJAP1	0.003631188	5.12E-06	2.575154687	0.093439557
CCDC87	0.057699629	0.002055871	1.619384912	0.093614972
CD99P1	0.216106636	0.036049114	1.295512514	0.093617836
ILDR1	0.227169329	0.040161749	1.284951618	0.093665525
LINC00452	28.66374578	0.56661296	1450.037999	0.093699318
BLMH	2.939984716	0.832951777	10.37696342	0.093755353
ACVR1B	0.077941274	0.00394169	1.541177166	0.093759773
ETNK2	0.081374858	0.004327331	1.530243026	0.093780766
CHAMP1	3.129032841	0.824082764	11.88090195	0.093790349
BCO2	0.039409803	0.000897289	1.730916012	0.093804123
CTSL	2.282363925	0.869279246	5.992533595	0.093831953
DGCR5	0.020299694	0.000211989	1.943863932	0.094054201
AC004941.5	4.422875776	0.775409584	25.22773839	0.094202492
ENPP5	0.550415035	0.273454855	1.107885655	0.094345107
CD200R1	0.053668983	0.001742387	1.653111006	0.094419328
C9orf9	0.050381674	0.001518882	1.671171476	0.094419647
GRB10	3.966643935	0.788925607	19.94391356	0.094476927
KRCC1	0.51076293	0.23238695	1.122605078	0.094499668
FLJ33534	0.070933606	0.003186515	1.579021614	0.094640222
DRAM2	0.343096037	0.097817557	1.203412702	0.094766863
GUK1	4.999809511	0.756862987	33.02856074	0.094767402
ITGAM	1.940154628	0.891545061	4.222108502	0.094801377
FAM221B	0.09110067	0.005480091	1.514451598	0.094810053
ERV3-2	4.674141535	0.765107912	28.55492506	0.094917774
ITPR2	0.283349778	0.064471784	1.245305947	0.095013066
LAMB2P1	0.0462501	0.001250446	1.710646403	0.095210984
GTPBP6	0.213083096	0.034638813	1.310795663	0.095317957
FGFR1OP2	7.279638615	0.706115657	75.04880802	0.095388255
CAMTA2	4.429705317	0.770301439	25.47352011	0.095402448
ALDH1L1-AS2	0.068411513	0.00292374	1.600735658	0.095417957
LGR6	2.175607097	0.872487584	5.425024183	0.09544197
KRTAP4-11	0.03104066	0.000523827	1.839391859	0.095447356
FAM47C	0.021446014	0.000234097	1.964701642	0.095521509
GALNT3	0.200211816	0.030208491	1.326937231	0.095551505
HRH3	0.027955973	0.000416421	1.876794937	0.095586136
CRHR2	0.022278839	0.000253874	1.955090347	0.095654377
FIBP	7.148252852	0.706809586	72.29318874	0.095705118
FOXE1	0.020504518	0.000211587	1.987055743	0.095769832
KCNK5	0.338025911	0.094200406	1.212962046	0.096151303
ELAC2	14.74202386	0.617373485	352.0191144	0.096501329
LHFPL5	0.052776588	0.001640865	1.69749974	0.096682793
CCRN4L	10.28818228	0.65749447	160.9849199	0.0966846
CECR5-AS1	0.01811612	0.000159456	2.058205918	0.096706525
BCAS3	0.176631363	0.022813859	1.367530099	0.096869809
ABCG2	1.634036452	0.915130664	2.91769824	0.096888248
C9orf114	0.063263504	0.002429779	1.647174746	0.096939611
KIF2B	0.105723898	0.007442428	1.501867689	0.097001008
ANKMY1	0.020640402	0.000210898	2.020053584	0.097053847
C20orf144	0.068331617	0.002868739	1.627617444	0.097149226
C1QTNF3	2.896318943	0.824409899	10.17535503	0.097159855
BC038205	0.095631235	0.005969404	1.532034633	0.097209136
FRMPD1	0.091448713	0.00541177	1.545310825	0.097268377
GPR110	4.577373559	0.757597057	27.65632274	0.097423187
LINC00094	0.415659568	0.147167366	1.173989049	0.097485675
FPGT	0.391519257	0.129095073	1.187398753	0.097614092
HOXD4	0.02969164	0.000462587	1.905791109	0.097670345
DOCK9-AS2	0.03128426	0.000517414	1.891530215	0.09783965
ATG16L1	6.70452665	0.704496125	63.80542914	0.097872348
BRF2	0.172453926	0.021494263	1.383641588	0.098060691
CXorf65	0.154798718	0.016975859	1.411571795	0.09806545
DDA1	0.033384481	0.000594123	1.875914365	0.098145182
GRIA4	298.8822187	0.348255769	256508.5454	0.098147344
CELA1	0.102496519	0.006889416	1.524880561	0.09819419
CALU	2.389759499	0.850885256	6.71177509	0.098232034
IPO4	2.222437943	0.862391279	5.727365907	0.098240054
LINC00565	0.039391101	0.00085112	1.8230795	0.09832469
GNG7	0.055435224	0.001793544	1.713403388	0.098461703
ITPRIP	4.455559974	0.756978099	26.22534881	0.098512263
INSL4	0.028543673	0.000418671	1.946017516	0.098759673
FBXO42	0.014819659	9.98E-05	2.200769229	0.098780459
C6orf141	2.652748973	0.832380183	8.454162239	0.098999262
ANKLE2	8.240315468	0.672579841	100.9587188	0.099001789
ADCK5	0.172569132	0.021385046	1.392566832	0.099119551
JUN	0.386585911	0.124890998	1.196632811	0.099233631
KRT6B	1.38165811	0.940599146	2.029535261	0.09938871
ISOC1	2.887799882	0.81791647	10.1958922	0.099418348
ITGA5	2.024602947	0.87476089	4.685871465	0.099464958
EFCAB7	0.457179407	0.180115912	1.16043612	0.099583731
CA1	2.49433999	0.838680941	7.41847308	0.100256178
CCL23	19.34646184	0.564922282	662.5434989	0.100339286
GSC	0.039974926	0.000858444	1.861501205	0.100408051
FCGR2A	3.553508597	0.78289284	16.12918487	0.100417119
ANXA5	2.36871504	0.846434895	6.628756648	0.100501832
IGBP1	0.335049121	0.090844695	1.235712374	0.1005644
JAK2	2.509375231	0.836773058	7.525294928	0.100603345
C8orf4	0.580178153	0.302908442	1.111248952	0.100621795
BEND5	0.038495069	0.00078699	1.882959974	0.100773998
DQ576800	0.049341484	0.001356442	1.794829811	0.100801931
BCL6	2.649693779	0.827432987	8.485130803	0.100804086
CDC42EP4	0.166296135	0.019506736	1.41768488	0.100849119
GLDN	0.087329631	0.00474587	1.606968746	0.100851074
ANO6	7.701887666	0.672065135	88.2638758	0.100880809
BAG3	2.280443246	0.851239157	6.109236582	0.101083953
ETV2	0.131929028	0.011703885	1.487135973	0.101241711
FUT7	0.053976304	0.00164335	1.772867096	0.101304362
AASDHPPT	4.835225429	0.733960842	31.85374971	0.101337711
CLSTN2-AS1	0.026174006	0.000335106	2.044362121	0.101345106
LINC01107	0.052541385	0.00154708	1.784391741	0.10142013
AKAP17A	0.058599018	0.001963579	1.748768562	0.101549145
DTX1	0.059359434	0.002019739	1.74455315	0.10156195
FAM213A	0.584676324	0.307509108	1.111662697	0.101615464
AWAT1	0.03657924	0.000695002	1.925232841	0.101834043
GRIK3	0.014670123	9.32E-05	2.309956259	0.101920227
GFRA2	0.032627535	0.000539353	1.97376404	0.10202271
HIBCH	2.997916677	0.80393563	11.17938311	0.102054193
CEACAM4	0.049827274	0.001366764	1.816522075	0.102127223
DQ576994	0.038606058	0.000779067	1.913092716	0.102216399
IQCF3	0.084431166	0.004354831	1.636945688	0.102227961
ABCC2	0.24823252	0.04662876	1.321488797	0.102421872
ADAM32	0.283551577	0.062393768	1.288614225	0.102744749
GPR87	10.30528896	0.624404599	170.0803944	0.102948299
CDH17	0.741351329	0.517323379	1.062395041	0.103045867
BC017209	0.075044765	0.003330347	1.691030048	0.103223865
C15orf62	0.022077783	0.000224314	2.172976828	0.103416263
C18orf54	14.49847821	0.580053597	362.3904263	0.103457656
ELP5	3.674339113	0.76697741	17.60256267	0.103510807
ATP2C2	0.303306253	0.072113545	1.275692155	0.103578453
COA7	0.296996391	0.068834638	1.281431248	0.103625224
GYPA	0.008124129	2.46E-05	2.677871669	0.103740884
COL4A6	0.05562094	0.001712003	1.807058484	0.103779721
FKBP10	1.949747856	0.872056913	4.359252986	0.103847266
LINC00483	0.547142936	0.264547211	1.131614244	0.103847714
C21orf58	0.026151067	0.000323263	2.115550144	0.104020674
DOK5	4.564568233	0.731463783	28.48436744	0.104112061
ARV1	0.157737906	0.01700838	1.462881619	0.104119036
LINC00853	0.109933097	0.007667857	1.576096954	0.104141341
HLA-B	3.329543742	0.77938516	14.22385503	0.104474694
CECR7	7.530247409	0.657883175	86.19254639	0.104527104
KRT31	0.099350056	0.006113846	1.614439357	0.104536638
ABCB7	0.247047253	0.045642044	1.337195717	0.104648641
DDX6	0.141024497	0.01322595	1.503703649	0.104771975
AEN	6.580594165	0.675198582	64.13553094	0.104828888
CCDC120	0.014929189	9.26E-05	2.406780914	0.104956707
GRIN2D	0.2945951	0.067220499	1.29106855	0.104996046
CBL	14.93564906	0.568102794	392.6641714	0.105025837
FGF6	0.08662416	0.004491313	1.670724046	0.105222447
BEND7	0.151993283	0.01554812	1.485836081	0.105328338
AC016999.2	0.10295866	0.006567694	1.614034559	0.105440868
AC018755.17	0.059429834	0.001948502	1.812625585	0.105473433
CCP110	13.56212916	0.576981375	318.7821223	0.105540824
KCTD16	0.044956763	0.001049465	1.925849136	0.105639256
ATP6V0D1	3.505095451	0.766618556	16.0258241	0.105820349
FAM189A1	0.177825224	0.021927707	1.442093769	0.105846755
CST9	0.127196223	0.010436761	1.550181997	0.106020627
ENDOD1	3.246115957	0.778304243	13.53875287	0.106098414
KLHL40	0.073155197	0.003065707	1.745660275	0.106148963
CSTF3-AS1	4.95E-05	2.96E-10	8.277511577	0.106190986
AGXT	0.067157331	0.002532591	1.78082694	0.106332534
EYA1	0.133454932	0.011565027	1.540006717	0.106539431
CCDC85C	6.151468998	0.677381075	55.86304697	0.106544899
ASCL1	0.011247781	4.83E-05	2.619704735	0.106600623
LINC00852	0.138849074	0.012613259	1.52847618	0.106682485
FAM53A	0.113493691	0.00806443	1.597238552	0.106771882
LINC00911	0.03387242	0.000552488	2.076679046	0.106966673
EIF3J-AS1	0.261474121	0.051178679	1.335882769	0.106969543
ANXA1	1.945868834	0.865782494	4.373391173	0.107145148
GATAD1	0.269558588	0.054684922	1.328736146	0.107235825
ANO10	0.285716812	0.062200249	1.312440019	0.107300649
ACOT11	0.042137277	0.000892929	1.988456228	0.107305758
ESPN	0.161465848	0.01754474	1.485984999	0.107352564
DIS3L	0.266425205	0.053243051	1.333176605	0.107410724
CHD8	3.61084104	0.756122996	17.24345522	0.107501845
CLEC10A	0.198765845	0.027778306	1.422255978	0.107586783
CTDSP2	0.231356181	0.038872738	1.37694657	0.107730192
FAM110C	0.549580394	0.265004351	1.139749622	0.107731486
KHDRBS3	0.36656266	0.107880942	1.2455229	0.10780279
ATP5G2	0.077470915	0.003429388	1.75009147	0.107812293
DND1	13.38203315	0.566455954	316.1389861	0.107901157
HSPB1	1.99366175	0.859491912	4.624461404	0.107998704
B3GNT6	0.278338139	0.058338451	1.32797697	0.108676874
CCDC122	3.427783689	0.760725572	15.4453872	0.108735888
CCDC117	4.609393516	0.711944301	29.84293652	0.108834562
IDH3A	3.815566162	0.742469476	19.60827429	0.108843558
ILK	4.36011099	0.720487134	26.38571454	0.108919848
LINC00705	0.127759632	0.010323422	1.581115554	0.108925235
CPT1A	0.266805336	0.053000483	1.343102619	0.109101821
AQR	0.194608085	0.026278485	1.441190627	0.109109061
HIPK2	0.145962247	0.013862204	1.536911306	0.109120922
BC069739	5.588009607	0.680236168	45.9044268	0.109297846
LINC00938	0.224977565	0.036240398	1.396643177	0.109299607
KDM3A	7.232406611	0.641587314	81.52858429	0.109404697
C11orf92	0.249833523	0.045724105	1.365074064	0.109426
CHRND	0.048974762	0.001217865	1.96945239	0.109514262
EIF4G1	4.310508024	0.720100475	25.80262071	0.109531132
EPOR	0.02765596	0.000341061	2.242567265	0.109632618
LIMD2	0.119162937	0.008795997	1.614348636	0.109645598
CSN2	0.020409976	0.000173422	2.402050002	0.109655958
LINC00317	0.025377343	0.00028156	2.287292116	0.109663588
COL18A1	1.949969566	0.860271007	4.419980769	0.109713466
CASC18	0.024237632	0.000253957	2.31323327	0.109736004
DNAJC19	0.247537492	0.044709628	1.37050592	0.10982025
CEP135	5.911297939	0.669160006	52.21986227	0.109921117
DBIL5P2	0.188696609	0.024392136	1.459749546	0.110135556
KLRG1	0.091275154	0.004840329	1.721195925	0.110137565
DTX2P1-UPK3BP1-PMS2P11	0.083035241	0.003919206	1.75924716	0.110184739
IPO9-AS1	0.120102374	0.008910209	1.618882393	0.110271077
KIAA0753	7.026133822	0.641743562	76.92567465	0.110333514
JUP	2.79885006	0.791231666	9.900465305	0.110335418
CA5A	0.05447877	0.001530808	1.938803733	0.110335785
GPR155	0.402706893	0.131804696	1.230402606	0.110463777
CLHC1	0.34257932	0.091926361	1.276680484	0.110479819
CBX3P2	0.001416877	4.50E-07	4.46322343	0.110490498
ERMN	2.351352993	0.822783998	6.719699108	0.110516941
CCDC68	1.770059476	0.877516455	3.570429398	0.110713123
HDHD2	2.725252945	0.794693842	9.345741999	0.11082653
AMN1	0.242981917	0.042638809	1.384659042	0.111067291
DIO2	2.245621748	0.829817265	6.077021107	0.111229244
KDM5D	0.614690462	0.337669502	1.118976876	0.111347058
FAM129A	2.253832789	0.828658744	6.13010154	0.111427828
KCTD13	0.190344456	0.024681122	1.467964524	0.111462713
CLTCL1	0.083784288	0.003949172	1.777538819	0.111634677
B9D1	4.761058055	0.696261623	32.55625909	0.11163676
CUL4A	4.028600651	0.723534068	22.4310422	0.111706379
GYPB	0.016847607	0.000109685	2.587797452	0.111880397
ETF1	4.731967589	0.696289466	32.15834557	0.111895226
AC007292.3	0.070285172	0.002661143	1.856347337	0.111921916
CKB	0.657062993	0.391439642	1.102933201	0.11200968
FIBIN	1.750728162	0.877144667	3.49434844	0.112236841
CA10	0.027170798	0.000317084	2.32825624	0.112331662
CMTM8	0.364647436	0.10496083	1.266832135	0.112349269
CDC34	0.080279245	0.003565723	1.80741937	0.112413709
FAM200A	0.257080815	0.04803722	1.375819528	0.112473566
IGFBP2	0.734824684	0.502224645	1.075150973	0.112558383
ATP6V0E2-AS1	0.116779673	0.0082277	1.657509574	0.112598838
CHMP4C	0.404747347	0.13229871	1.238261615	0.112880191
CFP	0.087188551	0.004259875	1.784522743	0.113204464
DUSP6	2.150376822	0.833714384	5.546408421	0.113246322
LIMD1-AS1	0.032298084	0.000461382	2.260961428	0.113280635
HSBP1L1	3.098647809	0.764252518	12.56341067	0.11330221
DENND2D	0.276123096	0.056108081	1.358876699	0.11346754
FGD3	0.109609433	0.007092431	1.69395057	0.113499523
APBB1IP	8.051539213	0.607891557	106.6428426	0.113567701
ANKRD40	43.34774577	0.405929481	4628.949487	0.113730258
LINC00261	0.579018753	0.294142489	1.139796966	0.113810677
GPR173	0.003890101	4.00E-06	3.779978331	0.113854512
CTD-2002J20.1	0.019054227	0.000140412	2.585705634	0.11392803
HMG20B	0.15846706	0.016137477	1.556117436	0.113975946
EVA1A	2.15376011	0.831744886	5.57704975	0.114003039
ITGA8	0.090879799	0.004641246	1.779508839	0.114058894
GJA3	7.270293712	0.620427896	85.19470353	0.114147368
HLA-DQA1	0.709256197	0.463131806	1.086179672	0.114150431
AKT2	0.013008019	5.93E-05	2.855753078	0.114450252
CBLN2	0.084763407	0.003953878	1.817161441	0.114554768
LAS1L	0.1112628	0.007273006	1.702103765	0.114611384
CRELD2	3.409582587	0.7429711	15.64697929	0.11461201
LINC00638	0.028080752	0.000331426	2.37920326	0.114727393
C1orf162	2.038607556	0.84115233	4.9407469	0.114800932
COMT	0.121719124	0.008852721	1.673558293	0.115282893
DNAL4	0.236764952	0.039386247	1.423279617	0.115424509
HOTS	11.37121644	0.551083634	234.6369139	0.11545583
GRIN2A	0.006381143	1.18E-05	3.453004217	0.115478324
GALM	0.327957822	0.081793373	1.314976125	0.115602458
CHM	0.223460124	0.034552151	1.445190099	0.115640537
DRICH1	0.017751566	0.000116984	2.693688376	0.115660869
ANXA4	4.434158287	0.693177494	28.36468275	0.115735781
HOMER1	1.985533736	0.844326324	4.669218649	0.115925642
C19orf73	0.134570785	0.011038645	1.640536212	0.115955246
GPANK1	0.112077694	0.007315602	1.717071116	0.116016085
ACSS1	0.031445497	0.000420232	2.353033074	0.116112264
CTD-2373J6.1	0.00516812	7.26E-06	3.680698196	0.116153752
GGA2	18.05801314	0.488436822	667.623372	0.116194894
DDIT3	3.181703675	0.7507954	13.48335149	0.116197105
CMC1	0.316431002	0.075284751	1.329998141	0.116255868
ARHGEF19	0.205451596	0.028511389	1.480473593	0.116282399
CNIH2	0.154494685	0.015008672	1.590321093	0.116423534
COL7A1	3.672352898	0.723558316	18.63868539	0.116520205
CCR5	3.459487566	0.734377501	16.2968694	0.116522789
KIAA1551	2.361268687	0.807386811	6.905723174	0.116599189
DENND5A	2.144558226	0.826681401	5.563364533	0.116735346
ACTR3	6.484404877	0.627165181	67.04375161	0.11676185
GNAZ	0.076225528	0.003054412	1.902274972	0.116835065
C9orf135-AS1	0.171014142	0.018799811	1.555645212	0.1169522
HBE1	0.047035728	0.001028945	2.150123957	0.117013665
FADD	4.397040136	0.690019923	28.01942568	0.117046395
GBX1	0.072198836	0.00269364	1.93517802	0.11723506
KIAA0930	5.382455566	0.655027871	44.22838967	0.117286493
FAAH	0.224865711	0.034717005	1.456478966	0.11746855
CHRM1	0.072194749	0.002686954	1.939773561	0.117497821
AC091133.1	0.17462511	0.019614312	1.554677497	0.117725344
ATP5E	0.165682029	0.017413151	1.576425458	0.117822954
C3orf27	0.0606988	0.001812439	2.032810086	0.117824738
C11orf16	0.251452843	0.044569955	1.418635757	0.117857727
AP1S2	3.165273681	0.7464386	13.42234643	0.118001989
GPRIN2	0.112559846	0.007273471	1.741908332	0.118083431
DCLRE1C	0.196246464	0.02546173	1.512571016	0.118095976
ICAM5	0.097074873	0.005209481	1.808919474	0.118101514
BTD	0.10933471	0.006810646	1.755204826	0.118112294
LEPREL4	2.600993307	0.784144203	8.627451633	0.118171808
ACO2	0.155471142	0.015046046	1.606486905	0.118261489
DUSP5	1.665472888	0.878149334	3.158688204	0.118272924
EHBP1	4.487166459	0.682196884	29.51444559	0.118279797
ATP8B2	3.064204201	0.751371605	12.49627656	0.118433893
CCIN	0.089477548	0.004318047	1.854132735	0.118584611
CEND1	0.124729214	0.009115898	1.706620276	0.118875028
GFAP	0.051358108	0.001229598	2.145136242	0.118958245
HMGN2P46	0.51240334	0.220992718	1.1880807	0.119158263
FAM163A	0.076240352	0.002992772	1.942209802	0.119206946
FUCA2	3.906062117	0.70339453	21.69098653	0.119298899
CMTM7	4.158734147	0.692025396	24.9919581	0.119321473
ADM	1.587367606	0.88735449	2.839604628	0.119420604
HIST1H2BM	0.086102802	0.003931726	1.885607824	0.119422334
FAM206A	0.209347958	0.029247013	1.498497201	0.11942351
FASTK	0.096198794	0.005050269	1.832418998	0.119430342
ASAP1-IT2	0.050551154	0.001179591	2.166360973	0.119526243
LINC00996	0.099976113	0.005501269	1.816893983	0.119615781
GXYLT2	1.567611649	0.889940866	2.761314124	0.119635321
KIAA1107	0.276248834	0.054647664	1.396462576	0.119698327
KIAA0408	0.004382925	4.69E-06	4.095173014	0.119712354
HEYL	0.157742289	0.015381502	1.617698332	0.119953974
KIAA1652	0.045945483	0.000946129	2.231184598	0.119978448
FZD9	0.163357674	0.01662054	1.605587366	0.120212812
EFEMP2	2.015162189	0.832479662	4.87805148	0.120309017
GRIP2	0.11113105	0.006942914	1.778807927	0.120450871
AARS	5.052268051	0.653395222	39.06580825	0.120621774
LATS2	3.597461062	0.713932596	18.1273781	0.120763652
GLOD4	2.747054203	0.76602236	9.85128789	0.120927882
IFITM2	3.542388474	0.715810983	17.53048834	0.121096903
AC079807.4	0.070096761	0.002429598	2.02237427	0.121283456
CATSPERD	0.006942875	1.29E-05	3.732486319	0.121291563
CCBL1	0.022056307	0.000176891	2.750168805	0.121360992
BC035400	14.41373097	0.492479412	421.8564988	0.121426889
LINC00476	0.231493116	0.036313582	1.475730579	0.121573082
APC	6.355910732	0.61103303	66.11361289	0.121691323
COCH	0.419387123	0.139501233	1.260817239	0.121793893
ABI3	0.082316164	0.003480115	1.947047784	0.121828153
CSF2RA	0.166631485	0.017212709	1.613113457	0.121831776
ANKRD19P	0.067431405	0.002208223	2.059119117	0.122127778
INHBC	11.9701847	0.514052916	278.7365215	0.12219062
KIAA0319	0.122019817	0.008470259	1.757778028	0.12221498
CDX4	0.100822948	0.005484645	1.853404709	0.122447128
EBP	0.157406954	0.015061266	1.64507747	0.122536665
DAK	0.118029736	0.007829202	1.779366263	0.12266886
CXCL1	1.537155759	0.890440199	2.653572725	0.122733829
FOXR1	0.116136781	0.007537519	1.789415432	0.122842916
FAM173B	0.179419182	0.02020809	1.592987896	0.123062242
CKLF	2.392238064	0.789306539	7.250418782	0.12313443
FAM3D	0.728395278	0.486788663	1.089917908	0.12326202
EXOSC5	0.255067555	0.044884113	1.449498582	0.123267292
KRT6A	1.37986346	0.916096741	2.078408406	0.123401771
ATG14	3.381211286	0.717253696	15.93939469	0.123586628
COL8A1	1.683816915	0.867186268	3.269469902	0.123789929
ARRDC3	1.929039217	0.835486591	4.453922231	0.1238156
AKT3	3.725151791	0.697823936	19.88575506	0.12381909
HNF4A-AS1	0.04460612	0.000849118	2.34326335	0.12388923
CPNE6	0.067612078	0.002185346	2.091839349	0.12393136
EPHA8	0.072476308	0.00254414	2.064671968	0.124601688
CDC123	0.226118957	0.033897881	1.50834747	0.124669455
C10orf53	0.051882838	0.00118779	2.266249254	0.124683322
C22orf31	0.158307762	0.015044319	1.665834644	0.124789168
CEP170B	4.422376503	0.662521766	29.51965495	0.124806873
LINC01128	0.017136313	9.52E-05	3.085204889	0.124841502
GAD1	2.263259531	0.797018245	6.426883867	0.125053331
GRM8	0.422019305	0.14014868	1.270795366	0.12505898
IRS1	2.275337951	0.79566224	6.506734301	0.125133955
EMC3	0.071924719	0.00248726	2.079864811	0.125187513
BC022047	3.546672283	0.703110305	17.89034266	0.12519147
BCRP3	0.02104842	0.000150852	2.936886637	0.125430585
BHMT	0.234686767	0.036752247	1.498626151	0.125447043
HACL1	0.309415278	0.069004881	1.38740642	0.125456667
BAIAP3	0.079312712	0.003094591	2.032742381	0.125687268
CEP68	0.273517269	0.052004623	1.438558566	0.125863285
ADAMTS15	0.121687769	0.008200348	1.805766486	0.125886059
BC016361	0.129910078	0.009515781	1.773541147	0.125935088
CARD6	2.315572463	0.789800456	6.788899384	0.126021201
ABCC6P1	0.180648535	0.020166501	1.618222869	0.126093232
FCER1A	0.144994746	0.012211888	1.721558286	0.126102425
EIF1AY	0.781764769	0.570239624	1.071753221	0.126146147
FLJ27354	0.037059199	0.000542555	2.531326763	0.126259733
AC073321.4	0.056104159	0.001397117	2.252979798	0.126299665
CCDC50	2.829870474	0.745404963	10.74337749	0.126443007
CTB-174D11.1	0.062351246	0.001773396	2.192222434	0.126558827
CUL1	0.216057334	0.030227285	1.544325629	0.12678914
HMMR	0.511304671	0.216127616	1.209620834	0.126810387
FAM213B	0.386908649	0.114303378	1.309657727	0.126925108
GAS5-AS1	0.208767049	0.027916707	1.561204199	0.127003397
FERMT2	1.715619196	0.857487326	3.432527963	0.127145764
C16orf89	0.098993662	0.005056497	1.938050268	0.127521342
DMRTA2	0.285254609	0.056819589	1.432079911	0.127578297
F5	0.237385569	0.037315761	1.510136938	0.127677122
CLRN3	0.745670797	0.511148037	1.087796287	0.127712398
CYP26B1	0.105660586	0.005855275	1.906683933	0.12782834
ETV4	0.493163932	0.198523755	1.225096029	0.127841895
HLA-C	4.13009614	0.664788815	25.65881637	0.128042893
BCKDHB	0.355448511	0.093785315	1.347158068	0.12810932
GRM4	0.130911807	0.009535059	1.797356563	0.128190189
HCG4B	0.037627404	0.000549674	2.575745696	0.128216242
ERCC3	5.03701024	0.627206247	40.45156163	0.128234942
LINC00928	0.046057001	0.000870338	2.437267831	0.12850969
ACSM5	0.017525091	9.51E-05	3.22897572	0.128627755
CLGN	0.158828454	0.014789732	1.705675163	0.12873532
LAD1	3.085646831	0.720819273	13.20888151	0.128833321
IGHG1	0.045042335	0.000824134	2.461749062	0.128848653
CCDC19	0.08607562	0.003631535	2.040187707	0.128892437
FAM216A	1.871589872	0.833391871	4.203123132	0.128902154
DLGAP3	0.060150421	0.00159721	2.265246201	0.128939654
CRCT1	0.124323586	0.008420327	1.835600178	0.129066241
LIMS1	10.81668886	0.49937234	234.2956317	0.129157748
ACD	2.941915996	0.729959234	11.85664805	0.129178986
FBXO30	7.004555973	0.566584735	86.59570464	0.129226008
CGA	0.067947502	0.002105466	2.192798399	0.129265003
DIRC3	15.44701893	0.449363264	530.9966637	0.129331468
ERN1	0.093119546	0.004332622	2.001386019	0.129350304
HAND2	0.13426541	0.010015523	1.799926063	0.129477537
FEN1	2.377498287	0.776021245	7.283947627	0.129502597
ALOX5AP	1.713131545	0.853878214	3.43704716	0.129694299
GPR158	1.957900179	0.821055258	4.668836927	0.12969831
AMFR	1.970648018	0.819474597	4.738955451	0.129708156
CDC42SE1	4.018491968	0.664090864	24.3163678	0.129947083
CFL2	1.817834848	0.838632753	3.940370227	0.129995903
DPH2	0.231329076	0.034771224	1.539006547	0.130010939
DPY19L1P1	0.149449352	0.012760181	1.750375554	0.130015104
HDAC9	12.64487696	0.473404602	337.7510753	0.1300763
CCL21	1.957231946	0.820263429	4.670154434	0.130168713
COLCA1	0.185306867	0.020862738	1.645931366	0.130334515
CAND2	0.032041995	0.000370751	2.769216784	0.130462929
CALML3	0.059015914	0.001506345	2.312138312	0.130506289
HOXD9	0.058068075	0.001450374	2.324849512	0.130577921
KRTDAP	0.042502062	0.000705192	2.561608345	0.130998724
GOLPH3L	0.362577051	0.097164405	1.352986384	0.131043015
CLDN17	0.053495231	0.001194947	2.394867607	0.131121131
CD101	0.049438456	0.000993989	2.458941403	0.131405651
ITIH5	0.340239012	0.083836122	1.380819899	0.131432538
GNAS-AS1	0.065447145	0.00189261	2.26318597	0.13151185
LINC01410	0.042690008	0.000708166	2.573458548	0.131556927
ACAT2	2.639953565	0.747457913	9.324076584	0.13159416
ATF7IP2	0.342861207	0.085251185	1.378911125	0.131686244
ADAMDEC1	0.724611271	0.476520535	1.101865409	0.131980239
CTB-25B13.12	0.221835916	0.031259229	1.574292629	0.132046882
CFHR3	0.006632094	9.66E-06	4.55187961	0.132279364
CBFB	2.773275211	0.734414086	10.47236912	0.13241898
AX748292	0.028037949	0.000266433	2.950559841	0.13244956
ADAP1	0.315687635	0.070284868	1.417925164	0.132489064
LINC00092	0.062233249	0.001670232	2.318825977	0.132496337
H2BFXP	0.036076132	0.000475363	2.737882383	0.132583572
KIAA0100	4.750766285	0.623021044	36.22635304	0.132723863
DCAF7	0.099890348	0.004955992	2.013337067	0.132760926
FBXO7	7.737308388	0.535998611	111.690478	0.133064591
FBXL5	3.697553875	0.670355037	20.3950204	0.133377909
ARRDC2	0.155759387	0.013736491	1.766170605	0.133395197
AKR1C6P	0.024762658	0.000197552	3.103940288	0.133500192
C17orf74	0.064138186	0.001773153	2.319995581	0.133539182
FAM181B	0.045905194	0.000818848	2.573476442	0.133656616
LBX1-AS1	0.030096524	0.000309028	2.93113142	0.133708903
ENTPD6	0.287434709	0.056303271	1.467387437	0.133894419
FAM3C	14.76779104	0.436151176	500.0276607	0.134072462
CRADD	0.178726359	0.018789235	1.700075115	0.134074646
C20orf62	0.0627337	0.001675828	2.348401374	0.134117673
ARMC4	0.010090749	2.47E-05	4.126431499	0.134134773
LIMD1	0.020858235	0.000131718	3.30299853	0.134238585
AX747261	0.024037918	0.000182656	3.163435485	0.134289117
FAM126B	3.218671884	0.696721413	14.86942774	0.134355838
DEPDC1B	2.04135714	0.801912051	5.196503738	0.134419511
C9orf38	0.168669975	0.016397947	1.734946491	0.134485205
LGALS9	3.696920932	0.666165513	20.51625927	0.134816098
C9orf163	0.088861447	0.003716606	2.124614704	0.135004097
ADRA1B	0.061786927	0.001604079	2.37994823	0.135042685
LINC00561	0.156989536	0.013842261	1.78046879	0.135077273
GABRG2	0.042380169	0.000670169	2.680038787	0.135168367
KIAA1614-AS1	0.125089317	0.00817922	1.913059889	0.1352285
FBXW4P1	0.095953703	0.004425026	2.080691514	0.13538696
CTDNEP1	4.288920256	0.634288903	29.00072327	0.135406162
LINC00162	0.067524656	0.001962657	2.323166863	0.135430225
C3orf36	0.147140616	0.01188498	1.821657265	0.135494166
ADAM6	14.77392946	0.430165831	507.4066227	0.135585368
COL6A2	1.585328807	0.865547908	2.903672233	0.135612403
BCL2L14	0.061802631	0.001595384	2.394134679	0.135686679
DUS4L	0.336886736	0.08053689	1.409201087	0.136183702
ADAM21	7.399422488	0.531260942	103.0594361	0.136408123
CCDC36	0.027173449	0.000235601	3.134096771	0.136647068
LINC00605	0.0971139	0.004502771	2.094512278	0.136712275
CMPK1	0.236705081	0.035479188	1.579215822	0.136728321
IHH	0.388864533	0.112051254	1.349521939	0.136803292
KIAA1109	0.041575869	0.000629997	2.743746014	0.136808674
ATP1B1	2.784426064	0.722388783	10.73248739	0.136863235
B3GALTL	3.136990158	0.695463562	14.14985311	0.136895823
HMX2	0.039739588	0.0005668	2.786229143	0.136903683
CCL7	3.163032097	0.693573723	14.42495832	0.136920361
C10orf82	0.25674002	0.042762451	1.541432622	0.137067587
BFSP1	0.246781574	0.039004737	1.561378167	0.137124405
DDX31	0.097580987	0.004535718	2.099347812	0.137202313
FAM230B	0.147400598	0.011792819	1.842387029	0.137340517
ERVH-4	0.199296707	0.023734294	1.67349313	0.137363134
FOXD3	0.014838787	5.74E-05	3.835468693	0.137373759
ABCB4	0.102442951	0.005065246	2.071875474	0.137506229
KXD1	0.023912459	0.000173203	3.301364461	0.137564214
CLDN3	0.675488091	0.402456433	1.133747963	0.137581018
CCL2	1.768926663	0.833123704	3.755866654	0.137619307
EXOC2	3.5206459	0.668281206	18.54750282	0.137657501
AADAT	2.326984136	0.76289093	7.09781039	0.137724183
BEX1	2.637287269	0.732841546	9.49084311	0.137746569
DNAH17-AS1	0.085462287	0.003317442	2.201636659	0.137846093
KLKB1	0.052292822	0.001060306	2.579009212	0.137906207
C15orf52	2.083252712	0.789965225	5.493839127	0.13796022
C21orf91-OT1	0.020124381	0.000115369	3.510396644	0.138038853
ACOX1	0.220719729	0.029960793	1.626031706	0.13811736
HTR4	0.078211855	0.00269066	2.273455055	0.138273644
LINC01243	8.477212308	0.502047355	143.1401396	0.138302332
CYP2B7P	39.54798645	0.305283463	5123.249109	0.138378315
DACH1	0.718084771	0.463341174	1.112885639	0.138475809
CD1E	0.117354926	0.006878715	2.002144155	0.138788192
ACY3	0.131625649	0.008970913	1.931276244	0.138956743
CECR2	0.089232115	0.003633453	2.191405803	0.138980342
FAM13A	0.435934613	0.145117943	1.30954852	0.139027052
APEX2	0.195171474	0.022390142	1.701280182	0.139149776
IFIT3	1.4771323	0.880804595	2.477189428	0.13918613
EXOC5	3.539056769	0.661557937	18.9324655	0.13964926
ICOSLG	0.034601504	0.000398394	3.005224813	0.139711556
GULP1	2.034491388	0.792437484	5.223320819	0.13984304
KCNT2	18.40678376	0.383986569	882.3477571	0.140158982
BZW2	0.263228838	0.044622372	1.552795573	0.140483476
IFNW1	0.043957725	0.000689608	2.802001836	0.140501352
C15orf49	0.05393112	0.001110036	2.620243617	0.140538317
CXorf22	0.024940711	0.00018393	3.381942854	0.140601148
CD53	4.479015205	0.609069229	32.93809021	0.140777043
CREB5	3.969508813	0.633530086	24.87174734	0.140897799
ATP4A	0.075872747	0.002449114	2.350513194	0.140998004
AGMAT	0.418211338	0.131008941	1.335028903	0.141008584
AHSA1	3.39297776	0.666559133	17.27123299	0.141175703
FAT3	6.658926973	0.532268933	83.30621168	0.141351782
DDX3Y	0.583798626	0.284957805	1.196039661	0.14135608
FRAT2	0.438736981	0.146333831	1.315417886	0.141400903
BNIP2	2.675697142	0.72037149	9.938421067	0.141544269
C6orf58	9.489107435	0.471815094	190.8441698	0.141717694
FBXL18	0.03292001	0.000346322	3.129244428	0.141822758
ACSM3	0.609596474	0.314856481	1.180245235	0.142013265
LINC01104	0.074846205	0.002350596	2.383205905	0.142069031
EDNRA	1.62015557	0.850478603	3.086384606	0.142259355
LENEP	0.088309268	0.003449196	2.260969164	0.14240876
CHKB	3.418824963	0.660702072	17.69082408	0.142707733
ESX1	129.2631459	0.192898619	86620.42759	0.143103358
ASTE1	0.293744855	0.056994665	1.513931884	0.143120331
LINC00656	0.116252806	0.006521219	2.072421588	0.143149776
C2orf82	0.528137843	0.224680656	1.241449028	0.14319729
AP001063.1	0.037856183	0.000472073	3.035741838	0.143314923
IFT22	0.241957632	0.03616726	1.618687621	0.143383254
HBB	0.591118725	0.292238437	1.195672106	0.143536311
ADCY10	0.008802338	1.55E-05	4.998559708	0.143561717
CLASRP	0.129958632	0.008429336	2.003627179	0.143732722
AC079305.10	0.055536884	0.001149177	2.683960352	0.144020862
DEFB122	0.074009087	0.002249382	2.435044074	0.144105981
CHMP1A	4.431296881	0.600817237	32.68280411	0.144224838
C21orf37	0.121399608	0.007161148	2.05803116	0.14424122
KRBA2	0.07613389	0.002399589	2.415567241	0.144296888
CCDC149	0.082266535	0.002875595	2.353524608	0.144358023
ADI1	0.241186103	0.035715185	1.62873962	0.144456409
CHPT1	0.364098635	0.093692553	1.414923728	0.144614621
LINC00354	0.049728586	0.000881632	2.804948947	0.144654571
BRE-AS1	0.070903888	0.002024576	2.483167311	0.144661518
ETS2	0.429807633	0.138152904	1.337174944	0.144784217
GLYCTK	0.165084775	0.014654049	1.859757853	0.14488891
IGDCC3	0.045549499	0.000715832	2.898383889	0.144906328
CYP2U1	0.156746931	0.012973389	1.89384597	0.144939247
DNAAF3	6.90088627	0.513783476	92.68930111	0.144982928
CDK20	0.080898988	0.002750241	2.379662389	0.14498815
BC045779	0.060795308	0.001406997	2.62691992	0.145026021
AGAP6	0.049879188	0.000883781	2.815101163	0.145118446
C14orf1	3.435591091	0.653021431	18.07488327	0.145139846
EGOT	0.078680424	0.002572986	2.406002278	0.145155229
DNAJB4	1.796868526	0.816599093	3.953882052	0.14526998
CYB5R3	3.078906571	0.677691606	13.98817041	0.145343425
FYN	1.906723536	0.799871809	4.545221621	0.145354075
BICC1	1.94345257	0.794543644	4.75368209	0.145390961
CTD-2528L19.6	0.354023437	0.087480505	1.432691711	0.145432137
CALB1	1.152005403	0.952181523	1.393764127	0.145436669
CTD-2196E14.6	10.77777409	0.438913704	264.6543346	0.145459945
DYRK1B	0.135154071	0.009125013	2.001818731	0.145591948
ALDOC	2.42324656	0.735074463	7.988474887	0.145872947
KIF19	0.062066748	0.001464735	2.630019426	0.145920825
ENO1-AS1	0.109749324	0.005580658	2.158332368	0.146007594
ANGPTL3	51.19631492	0.253395819	10343.74865	0.146194484
CSMD1	0.03232581	0.000315235	3.314854891	0.146310784
CUEDC1	0.208526659	0.025133469	1.730098138	0.146452386
HN1	3.467102615	0.647383632	18.56827998	0.146467102
CDC42EP2	5.340005138	0.556020361	51.28527101	0.146661109
COPB1	0.064596019	0.001594542	2.616830346	0.146889005
BACE1	3.990328451	0.614801637	25.89895697	0.1470041
GLRA3	0.000726805	4.12E-08	12.8176501	0.147437053
CCNY	0.176510408	0.016874218	1.846362491	0.147617188
KIAA1654	0.066374295	0.001685618	2.613609688	0.147804899
ANKRD6	2.345581121	0.739155686	7.443290898	0.147904726
FAM214B	7.668315316	0.484934299	121.2598488	0.148130096
GJA1	1.503623048	0.864849399	2.614191873	0.14834192
DDX24	4.450506318	0.587472101	33.71565465	0.148427842
CCDC40	0.03919214	0.000484308	3.17158699	0.148442116
LAMA1	0.327204536	0.071890294	1.489252607	0.148495751
ADCY7	2.731272638	0.698774565	10.67561786	0.148562587
EFCAB4A	0.296032958	0.056759157	1.543988958	0.148595
FDX1L	0.105420634	0.004979351	2.231919415	0.148602505
LINC00639	0.06470954	0.001574934	2.658730662	0.148692304
GATSL2	0.230976863	0.031603961	1.688089417	0.148733532
AP1G1	2.527857799	0.717947257	8.90046587	0.148737182
HES4	2.364442732	0.734931701	7.606950986	0.148910193
GBP5	1.506091632	0.86346108	2.626999705	0.149089182
EDA2R	0.125844594	0.007530564	2.103011319	0.149137362
AP1M2	0.256425939	0.040346771	1.629727976	0.149208818
KLK15	0.137512606	0.009275127	2.038755539	0.149253477
HAPLN3	3.761625328	0.62133643	22.77321017	0.149301985
JOSD2	0.143923004	0.010318986	2.007351325	0.149382425
ESCO1	3.242327836	0.655107036	16.04728574	0.149412976
EIF5	3.887584531	0.613421849	24.6377163	0.149519988
C1QTNF1	0.221556047	0.028523961	1.720906903	0.149602437
ANXA6	4.890483412	0.564525985	42.36621278	0.149607189
CCR7	0.391087161	0.109000077	1.403202378	0.149791022
AXL	2.888137119	0.681994103	12.23080373	0.149800267
FLJ32255	2.444284969	0.723920779	8.253014941	0.149985173
CLEC5A	1.568958433	0.84970563	2.897039254	0.150018788
CEP89	0.032864244	0.000313893	3.440849422	0.150084376
CCL18	1.362615334	0.893854402	2.077206918	0.150341656
DLG5	4.266517143	0.590722026	30.81511732	0.150392867
IBA57	12.72026068	0.397379081	407.180548	0.150403157
LINC00305	8.772057686	0.45446858	169.3164268	0.15048801
CEMIP	0.548154584	0.241503901	1.244176373	0.150559263
DMRTB1	0.09542635	0.003877114	2.348702888	0.150571648
ARHGAP33	0.058951672	0.001241752	2.798706227	0.150597932
EIF4B	0.303504803	0.059705596	1.542822978	0.150638127
FAH	0.260296806	0.041528504	1.631516214	0.150648527
KIAA0509	0.111721446	0.00562288	2.219802101	0.150688072
LCA5	3.880099214	0.610565708	24.65773908	0.150703465
DSG1	0.081094964	0.002636125	2.494719748	0.150710999
CITED4	0.237061747	0.033277762	1.688763569	0.150748489
LARS2	0.367594623	0.093863547	1.439598345	0.150764259
BMP5	0.237234016	0.033324306	1.688856731	0.150814992
LINC01281	0.125975099	0.007454634	2.128840272	0.15095485
BC045559	0.001870051	3.52E-07	9.924539684	0.151141852
GPR126	2.404938111	0.725612262	7.970823566	0.15119023
CPS1-IT1	0.010546383	2.10E-05	5.285799584	0.151272787
CYP8B1	8.697610448	0.452772748	167.0781378	0.151433828
DYRK1A	0.005595237	4.68E-06	6.685043581	0.151445547
CPXCR1	0.00231886	5.81E-07	9.254855026	0.15157253
AAMDC	0.117474055	0.0062846	2.195868391	0.151726358
CYP4Z2P	9.506657076	0.436361063	207.1141	0.152010644
GAB1	0.225231671	0.029268935	1.733213235	0.152223837
KCNV2	0.052497983	0.000929019	2.966610866	0.152235075
FASTKD1	0.346683794	0.081281372	1.478686319	0.152309254
CLTB	3.186168412	0.651793209	15.57498454	0.152346144
FGD2	0.026873933	0.000189825	3.804601554	0.15237629
FAM120AOS	0.099537211	0.004217624	2.349108547	0.152583229
KCNJ8	2.38056496	0.725338199	7.813030582	0.152605926
CBFA2T2	0.330849779	0.07264757	1.506747926	0.152725612
EP400NL	0.035251919	0.000359591	3.455863516	0.15274514
ERI1	2.200901665	0.745772076	6.495239353	0.153088189
KDELC1	2.226138755	0.742543951	6.673939968	0.153125011
CDH24	12.64687452	0.389099383	411.0606237	0.153135464
DZIP3	0.297287615	0.056267518	1.57070951	0.153201876
DCDC2B	0.127711583	0.007578487	2.152177402	0.153267593
GFRA3	0.071677936	0.00192395	2.670405186	0.153339218
CNPY2	0.192407235	0.020026725	1.848557033	0.153370635
AASDH	0.280054482	0.048768071	1.608234882	0.153527076
GLRA1	0.0976495	0.00399132	2.389040265	0.153840664
IPCEF1	0.17996866	0.017033139	1.901512077	0.153952161
AIRE	0.095665302	0.003790465	2.41444005	0.154209523
LDHA	9.953517746	0.421710528	234.9301451	0.154256787
C20orf141	0.0799485	0.002467726	2.590142722	0.154545918
GIPC2	0.7290561	0.47184396	1.126480027	0.154598295
KRT36	0.063148088	0.001406985	2.834203928	0.154674063
DUSP10	1.845773241	0.793572333	4.293091773	0.154704685
ASZ1	13.00988722	0.379526719	445.9690375	0.154814235
IFI27L1	7.037189804	0.478513292	103.4914624	0.154857347
DENND4C	0.347402242	0.080924307	1.491372892	0.154945577
CTSZ	0.344128592	0.079118765	1.496793942	0.154959348
GRK5	0.172880032	0.015385163	1.942618689	0.155032133
KCND2	2.479849529	0.709029448	8.673340302	0.15511638
JKAMP	2.459064045	0.711203756	8.502480377	0.155157966
GLI3	3.92378531	0.595553466	25.8517363	0.15526417
EML2	0.143198411	0.009799951	2.092437521	0.155498623
ARID1A	4.875583607	0.547670137	43.40443981	0.155544328
DCAF10	0.341797831	0.077682562	1.503886502	0.155561356
ECEL1	0.088120689	0.003081987	2.51956182	0.155659982
FCAMR	2.766328862	0.679014232	11.27012514	0.155664888
CSHL1	0.142068432	0.009601624	2.102086061	0.155742801
CCNA1	0.047445855	0.000704905	3.193491272	0.155807179
CCL24	0.569919178	0.262182932	1.238859703	0.155814454
KRT80	1.607949053	0.834347718	3.098828105	0.155922156
CRAMP1L	12.06972643	0.386706656	376.7152539	0.15596655
CD276	4.418055428	0.567281462	34.40834063	0.156001401
LINC00535	0.035532229	0.00035327	3.573864206	0.156021614
C3orf65	0.018896588	7.85E-05	4.550941518	0.156074278
LINC00917	0.123727398	0.006872309	2.227558151	0.156509811
LGALS14	0.13492672	0.008446146	2.15544696	0.156555079
GLIDR	0.233994581	0.031359592	1.745987756	0.156641708
GM2A	3.914131169	0.592380202	25.86248282	0.15664178
APOA4	0.16567779	0.013760919	1.994716414	0.156759145
CEBPG	0.349162133	0.081375531	1.498167735	0.156783283
KATNAL2	0.024823264	0.000148873	4.13905326	0.156827278
FBXO39	14.0178067	0.362024156	542.7784347	0.156973802
HDAC1	0.398895503	0.111701889	1.42448461	0.157019886
DHRS3	0.399142487	0.111858455	1.424252865	0.157044537
CD47	3.400239524	0.624029219	18.52738376	0.157120862
HEPACAM2	0.818974208	0.621016163	1.080034296	0.157189368
BOD1L1	3.637130181	0.607843472	21.76335942	0.157197326
DCT	0.04569715	0.000634896	3.289088313	0.157281688
BHLHE40	1.754109857	0.804712083	3.823605306	0.157516468
DLGAP1-AS2	0.463449112	0.159531428	1.346349634	0.157538441
FEZ2	6.225081268	0.493017791	78.60088922	0.157553341
FZD3	0.459468831	0.156261425	1.351015501	0.157586231
L3MBTL1	0.076432912	0.002159152	2.705687683	0.157656283
C21orf2	0.032913188	0.000288192	3.758876128	0.157886157
GH2	0.038468444	0.000418089	3.539489001	0.157918833
CYS1	1.681240418	0.81738928	3.458045527	0.157962487
C12orf50	0.028453673	0.00020288	3.990595791	0.158167973
FLJ37786	0.018226494	7.00E-05	4.745312865	0.158171187
CSF1	0.039031824	0.00043124	3.532794878	0.158264924
FAM159A	0.107371255	0.00483457	2.384614592	0.158360597
BEND2	7.271126881	0.460730563	114.7509855	0.158709744
KIR2DL4	0.06389082	0.00139372	2.928879394	0.158732316
BCL2	0.120175856	0.006309073	2.28912179	0.158785711
FBXO22	5.067734761	0.530166977	48.44122085	0.158827774
KLC4	0.188220129	0.018434244	1.921793839	0.158867406
ACSL3	2.707050925	0.677231412	10.82071	0.158934195
CHCHD5	0.20272982	0.022003193	1.867882568	0.158978742
ISG20	1.730591278	0.806698143	3.712598322	0.159020368
C11orf80	2.726716817	0.674519393	11.02264023	0.159286453
CLIP1	9.000774988	0.422027264	191.9637835	0.15930771
ANKRD12	2.899307149	0.658350875	12.76823995	0.15933454
KLF3-AS1	0.126174854	0.007055655	2.256359302	0.159454798
KIF6	0.057755706	0.001086556	3.069996422	0.159532165
ATXN1	3.429757692	0.615179927	19.12162167	0.159782347
CEP120	2.901604644	0.656137863	12.83161662	0.16019375
EDEM1	4.52805359	0.54992568	37.2837095	0.160302582
DPPA2	0.163178415	0.012984094	2.050754877	0.160371879
AC012360.6	0.099657214	0.003983209	2.493356449	0.160381083
EXOC1	0.380015064	0.098415906	1.467358835	0.160421086
FAM46A	1.914797476	0.772958923	4.743394848	0.160453624
CRYGB	0.054397343	0.000932196	3.174299961	0.160544989
AK054988	0.088784657	0.003014789	2.614682581	0.160596728
GNLY	1.450196321	0.862795908	2.437505033	0.16063278
ACSS2	0.479976305	0.172070314	1.338855313	0.160789741
KIRREL3-AS2	0.089311704	0.003050869	2.614527652	0.160880628
ANKRD13A	3.617923272	0.599245564	21.84308001	0.160990913
GDF11	0.022395607	0.000110348	4.545276121	0.161090003
KRTAP1-5	0.121194699	0.006333844	2.318995575	0.161094089
LINC01094	1.794951195	0.791821637	4.068908506	0.161228194
HDGFRP2	0.102785383	0.004261421	2.479181298	0.16124244
FAM63A	0.140905654	0.009078358	2.187003741	0.161317254
CHST15	2.795784338	0.663108021	11.78753659	0.161396444
FDX1	3.477692669	0.607130666	19.92049979	0.161632416
EMP3	1.761570463	0.797153854	3.892762335	0.161640175
GDF2	0.07202917	0.001809008	2.867981466	0.161672968
C1orf210	0.468057982	0.161620044	1.355514264	0.161724433
BCL2L1	2.916174458	0.650554296	13.0720426	0.16203065
LIG3	0.233878404	0.030504953	1.793122211	0.162093312
ABHD13	2.285020452	0.717364913	7.27846926	0.162108287
KLHL30-AS1	0.198890429	0.020649931	1.915619111	0.162270178
ATRN	0.410999968	0.118040243	1.431045628	0.162443959
LINC01420	0.56604704	0.254680478	1.258083278	0.162551367
C17orf77	0.209055899	0.023233327	1.88110682	0.162630459
GPCPD1	0.537033232	0.224374305	1.285373085	0.162662974
CYTH2	0.136127262	0.008280117	2.237967409	0.16270758
GPX8	1.524114423	0.843401285	2.754234333	0.162762375
IL27RA	0.265827055	0.041355684	1.708689498	0.162823496
EPB42	0.10895022	0.004840509	2.452252301	0.162907036
AMHR2	0.151673572	0.010724344	2.1451077	0.162914981
DET1	0.169105433	0.01393107	2.05272446	0.1629152
BACH1	10.41378376	0.387122928	280.1355441	0.163023983
HCK	2.137797474	0.734967187	6.218206909	0.163104944
KCNG3	0.051957205	0.000813721	3.317539416	0.163170345
C1orf213	0.113063993	0.005279307	2.421429136	0.163229509
AOC1	0.751931788	0.503603675	1.122711056	0.163309019
GUCY1B2	0.138648495	0.008617686	2.230692206	0.163337567
ARL10	23.01250369	0.279844091	1892.394168	0.163345422
CDNF	0.022987624	0.000114179	4.628103077	0.163348602
IFIT1	1.338270686	0.888259848	2.016266338	0.163514262
BHLHE23	0.116956031	0.005709264	2.395880305	0.16366529
LINC01278	0.159895014	0.0121177	2.109840626	0.163696141
GATA2	0.060025199	0.001145251	3.146056756	0.163751375
GNAL	2.084983435	0.741168747	5.865271498	0.163812277
GZMH	2.209580688	0.723727398	6.745974839	0.163869915
CA6	0.034962428	0.000311298	3.926696726	0.163878723
DSC1	0.1050994	0.004404988	2.507585396	0.163937379
ACBD5	0.43868572	0.137478802	1.399816979	0.163974844
FPGS	5.085008871	0.51477651	50.23017698	0.164007196
GSTO1	2.997525843	0.638252353	14.07775645	0.164222988
KIR3DX1	0.136044312	0.008170134	2.265330511	0.16449455
KCNG2	0.280516871	0.046706339	1.684775919	0.164626438
ATG16L2	4.429026133	0.542942058	36.12958733	0.164635582
KRTAP5-2	0.078289158	0.002151971	2.848176207	0.164781486
BBIP1	0.212948896	0.024017519	1.888089778	0.164789405
LINC01365	0.120643947	0.006101022	2.3856598	0.1648494
ACLY	2.912078473	0.644395055	13.15994119	0.164853343
HES2	0.166490321	0.013251815	2.091715534	0.165004153
DAPK3	0.088433658	0.002881175	2.714348174	0.165020558
ARHGAP29	6.153927278	0.473184127	80.03400538	0.165052716
BC043291	0.03866036	0.000391473	3.817946425	0.165067863
CROCC	0.145714113	0.009592134	2.213543195	0.165275014
C5orf15	4.78076595	0.523856228	43.62976297	0.165481527
BRWD1-IT2	0.10155029	0.004006328	2.574043328	0.16552611
DNHD1	0.031817676	0.00024288	4.168170525	0.165722395
DPP4	1.474248298	0.851437605	2.55263337	0.165816981
CYB5R2	0.480632516	0.170475231	1.355080236	0.165934007
CKMT2	0.644227788	0.345749055	1.200377663	0.166120202
KPNB1	3.560487706	0.589775232	21.49475259	0.166248774
KLHDC9	0.351008821	0.079641856	1.547015579	0.166539255
KLHL20	4.312307876	0.543594078	34.20934843	0.166634321
KCNJ15	4.894891638	0.515257588	46.50094377	0.166763155
DEFB121	0.074661496	0.00188399	2.958793726	0.166927699
APOBEC2	0.181303577	0.016095737	2.042216944	0.166956048
FOXD2	0.26172071	0.039104957	1.751638021	0.1669611
FAM153A	0.074294983	0.001861154	2.965763905	0.166961728
BDH1	0.270116382	0.042204955	1.728774731	0.166976037
ACTL9	0.151854678	0.010479562	2.200458791	0.167037364
ARL13B	2.175696517	0.722275895	6.553804947	0.167069575
FAM76B	2.500993063	0.681041886	9.184407637	0.167221363
KIAA0355	0.382381123	0.097686796	1.496776733	0.167368382
CIR1	0.325502363	0.066120921	1.602394328	0.1675336
CADPS	0.490143334	0.178050742	1.349281023	0.167544558
DQ581328	0.136016202	0.007997329	2.313323252	0.167626655
CSRP2	1.989446097	0.748571785	5.287262826	0.1678072
DPY30	0.323988237	0.065308229	1.607276437	0.167821195
HOXA10	2.143082835	0.725349138	6.331852894	0.167884163
CWH43	0.528175923	0.213174916	1.308642738	0.167926561
ADCY4	0.09937145	0.003728618	2.648349563	0.16805226
CIB3	0.077803978	0.00206065	2.937645237	0.168106611
EIF5A2	2.309702621	0.7020148	7.599164861	0.168297808
CDH3	1.987110914	0.747785008	5.280407792	0.168480681
CRX	0.060739114	0.001127039	3.27339234	0.168504794
GNPDA1	2.447965965	0.684485396	8.75480675	0.16853682
ATXN8OS	0.09781665	0.003568417	2.681328124	0.168788688
ANKRD27	0.318654221	0.062479633	1.62517781	0.168889986
FAM167A	0.078609565	0.002095996	2.948223516	0.169040557
CTRC	0.185420956	0.016790447	2.047648329	0.169094415
DCP2	5.002555389	0.504103169	49.64372762	0.169141929
GLIPR2	2.471211164	0.680388119	8.975589733	0.169198641
LINC00905	0.115106213	0.005275988	2.511271621	0.169277477
IRF7	1.706589108	0.796115211	3.658322745	0.169479061
ASRGL1	0.545518808	0.229765493	1.295193484	0.169547352
LINC01015	0.144113329	0.009084857	2.286073675	0.169550564
GJC2	0.138319525	0.008216839	2.328424672	0.169677805
ANKRD2	0.152258849	0.010367765	2.236041867	0.16976336
JUNB	2.037693345	0.737555969	5.62966655	0.169797525
DAPP1	3.29342004	0.600445192	18.06428913	0.169885221
C8orf74	0.104531727	0.004156916	2.628603169	0.169889224
LETM2	4.885344913	0.507150596	47.06017327	0.169907337
ADAR	2.540564646	0.670608688	9.624791387	0.170063377
IQUB	11.80254955	0.347217086	401.190441	0.170065903
AMOTL1	4.264201927	0.536957321	33.86380509	0.170132883
BD495725	3.302564642	0.59897096	18.20945246	0.170203461
ESR1	0.02823954	0.000172459	4.624118088	0.170285653
DOCK9	7.015087361	0.432989676	113.6550208	0.170402347
EPB41L1	2.797658016	0.642594101	12.18014663	0.170459287
AC084219.3	0.143201713	0.008893046	2.305928833	0.170464246
CD24	0.703402464	0.425220542	1.163572731	0.170676817
CAPS	0.234122175	0.02932495	1.869165793	0.170739269
EVA1C	2.421343321	0.682844212	8.586004501	0.170914113
HOXA4	0.096500233	0.003392207	2.745202581	0.171064032
AP006547.3	0.080064651	0.002151389	2.979632658	0.171218645
CTC-425F1.4	0.37681043	0.093088224	1.525285304	0.171262759
ACAA1	2.789010254	0.641513086	12.12536168	0.171337789
ARHGAP20	7.308560139	0.422555829	126.4094531	0.171421644
CXCL5	1.309486542	0.889745803	1.927241463	0.171469883
B4GALNT2	0.18853521	0.017225889	2.063494421	0.17174494
ENTPD3	7.521487558	0.416333914	135.8831774	0.171776612
C8B	0.156805901	0.010986128	2.238103429	0.171941828
IRF4	0.043608242	0.000487036	3.90459984	0.171946405
CTD-2537I9.5	0.05842083	0.000992511	3.438745051	0.171958121
C16orf80	3.715522908	0.565062591	24.43111735	0.171963826
C19orf53	0.239275558	0.030714684	1.864020224	0.172123346
CDK2AP1	3.135360471	0.607679285	16.17709461	0.172258001
LINC00472	11.4350849	0.345652217	378.3026999	0.172282622
HECTD4	0.007137854	5.89E-06	8.643036631	0.172405978
LHX8	64.14936405	0.162669354	25297.57942	0.172416961
KRBA1	6.868282493	0.431276205	109.3807261	0.172426788
EZR	2.423272801	0.679500869	8.642006705	0.172455249
HECTD2	8.017537578	0.402791284	159.5886292	0.172542105
KNG1	0.055185679	0.000858247	3.548465629	0.172642287
FBXL21	0.010688022	1.57E-05	7.278758144	0.172694234
AK130486	0.075469474	0.001839265	3.096693605	0.172719275
ARMC8	3.544697866	0.57306757	21.92565696	0.173475237
CLDN20	0.096707374	0.003345047	2.795869711	0.173521557
HGS	4.062328764	0.539572735	30.58441226	0.173530132
CA2	1.27687893	0.897999317	1.815613632	0.173537455
ERC1	0.142683178	0.008637548	2.356975541	0.173585054
ARX	0.229050284	0.027400512	1.914709963	0.173706979
HIST1H2BH	1.933949412	0.747491251	5.003617534	0.173859771
DLEU7-AS1	8.163795317	0.39592053	168.3356858	0.173866204
ITIH4	0.045766089	0.000537047	3.900094121	0.173868717
ANKRD26P3	5.300035379	0.478884007	58.65799358	0.173934689
CTD-2256P15.2	0.106235602	0.004193734	2.69115875	0.173945964
INA	0.127489934	0.006544457	2.4835803	0.173983123
GLT8D2	1.538093791	0.826752869	2.86147481	0.174048432
ERRFI1	1.566156222	0.820121631	2.990831139	0.174090845
CHRM3-AS2	0.038373045	0.000346447	4.250260604	0.17462254
ADCY5	0.041790674	0.000426763	4.092344978	0.17462276
FNDC3B	5.283854059	0.477605618	58.45641821	0.174656289
C20orf78	0.176100891	0.014343063	2.162126933	0.174680625
FGFRL1	0.259752642	0.037078883	1.819672788	0.174710436
KNCN	0.143618575	0.008710482	2.367985372	0.174744843
BC010186	0.209408092	0.021893675	2.0029414	0.174764142
CT55	0.080654681	0.002124469	3.062024721	0.174831674
ADAMTSL4	7.475710293	0.408574325	136.7835445	0.174963559
CLIP3	0.091769495	0.002909	2.895029189	0.174994875
GPR133	0.352820376	0.078265995	1.59050196	0.175108457
CCL17	0.174067789	0.013905739	2.178927398	0.175121912
IGSF10	0.149693891	0.00961165	2.331364692	0.175187885
DRP2	0.078203847	0.001963343	3.115013895	0.175234687
HYAL3	0.21895055	0.024350864	1.968691687	0.175265259
FMNL2	4.012629389	0.538014343	29.92707317	0.175315892
IDH1-AS1	0.293299599	0.049738961	1.72952254	0.175472411
C10orf113	0.101990366	0.003748402	2.77505813	0.175605873
CNGB1	0.064907337	0.001239883	3.397870233	0.175652278
EHD4	7.965974845	0.39522605	160.5581293	0.175675918
CTTNBP2	0.7513133	0.496676247	1.136498227	0.175722444
AREL1	11.90801286	0.330023995	429.6680619	0.17573013
HES6	0.623926766	0.315180637	1.235115878	0.175769279
FUNDC2	0.290373098	0.048444316	1.740483556	0.175916118
CTD-3092A11.2	1.738506231	0.780193755	3.87391452	0.176121488
ADARB2	0.106949966	0.004187834	2.731315443	0.176318842
GPR157	0.268758104	0.039992505	1.806111404	0.176449174
ATP6V0E1	5.474578785	0.465243122	64.42010952	0.176496669
GORAB	2.186418728	0.702798626	6.801986628	0.176725383
LA16c-380H5.5	0.300820983	0.052602823	1.720311919	0.176955193
CTSV	0.601525568	0.287601513	1.258105371	0.176986875
EIF2AK4	3.620665258	0.559211807	23.44231067	0.176988767
FAM26F	1.858410603	0.755793958	4.569618391	0.177006674
LCN15	0.539506295	0.220175731	1.321976047	0.177163849
ATP9A	0.5015498	0.183858933	1.368180474	0.177750121
CARD14	0.040955699	0.000391827	4.28088837	0.177992169
CCDC181	0.023798799	0.000103177	5.489449216	0.178120928
DPYSL4	0.063081139	0.001128241	3.526933203	0.178298495
CD59	2.435344848	0.665992222	8.905366053	0.178460821
FOXA3	0.66975387	0.373478219	1.201061328	0.178573435
GOLT1B	2.525308517	0.654753328	9.739825415	0.178606826
GOLGA7B	0.140528941	0.008049999	2.453215759	0.178651556
HAUS3	2.425708884	0.666817063	8.82410471	0.178653483
CTBS	0.42951648	0.125307209	1.472256924	0.178766379
C1orf180	0.264686732	0.038123214	1.837700919	0.178798259
IL6ST	3.741540738	0.546575532	25.61242917	0.178801222
FAM212A	0.135344543	0.007328709	2.499505046	0.178875519
AIF1L	3.662737601	0.551723763	24.31587622	0.178886236
H2BFM	0.139485228	0.007888882	2.466272069	0.178938867
ADAM9	2.506639102	0.655905664	9.579486712	0.179136735
FLJ34521	0.127758623	0.006344106	2.572823618	0.17923612
BRD2	2.526223894	0.653069097	9.772024414	0.179381817
ANGPT4	0.112211459	0.004599792	2.737387288	0.17956385
LINC01146	13.00844028	0.306903569	551.3768345	0.179574544
EFCAB4B	0.225735442	0.025657673	1.986013727	0.179747145
FHOD1	5.688482944	0.448521935	72.14549769	0.179815251
ERCC1	0.27595824	0.042052597	1.810897671	0.179816329
CHD1	3.496838203	0.561244428	21.78708028	0.179867962
AC009133.15	0.246299019	0.031754155	1.910402188	0.180039337
C3orf80	1.629930383	0.797816839	3.329928531	0.180153719
CA7	0.092934792	0.002877993	3.001006359	0.18021204
GNAT3	0.058808682	0.000932526	3.708701646	0.180219218
FBLN2	1.763912411	0.768963654	4.04620814	0.180316891
[truncated: 7,656 more rows]
