# Supplementary material for: Reclassifying TNM stage I/II colorectal cancer into two subgroups with different overall survival, tumor microenvironment, and response to immune checkpoint blockade treatment
Source: Front Genet. 2022 Sep 21;13:948920. doi: 10.3389/fgene.2022.948920 (PMC9532767; doi:10.3389/fgene.2022.948920)
Supplement: Supplementary file 3 [file DataSheet9.ZIP]

Archive with 43 entries (36 files):
- datasheet of Supplementary Figure 2/
- datasheet of Supplementary Figure 2/.DS_Store
- __MACOSX/
- __MACOSX/datasheet of Supplementary Figure 2/
- __MACOSX/datasheet of Supplementary Figure 2/._.DS_Store
- datasheet of Supplementary Figure 2/GSE39582gokegg/
- datasheet of Supplementary Figure 2/GSE39582gokegg/1654063598.02.png
- __MACOSX/datasheet of Supplementary Figure 2/GSE39582gokegg/
- __MACOSX/datasheet of Supplementary Figure 2/GSE39582gokegg/._1654063598.02.png
- datasheet of Supplementary Figure 2/GSE39582gokegg/.DS_Store
- __MACOSX/datasheet of Supplementary Figure 2/GSE39582gokegg/._.DS_Store
- datasheet of Supplementary Figure 2/GSE39582gokegg/1654062512.6.png
- __MACOSX/datasheet of Supplementary Figure 2/GSE39582gokegg/._1654062512.6.png
- datasheet of Supplementary Figure 2/GSE39582gokegg/cluster.txt
- __MACOSX/datasheet of Supplementary Figure 2/GSE39582gokegg/._cluster.txt
- datasheet of Supplementary Figure 2/GSE39582gokegg/GEO-david.xlsx
- __MACOSX/datasheet of Supplementary Figure 2/GSE39582gokegg/._GEO-david.xlsx
- datasheet of Supplementary Figure 2/GSE39582gokegg/GSE39582heatmap.txt
- __MACOSX/datasheet of Supplementary Figure 2/GSE39582gokegg/._GSE39582heatmap.txt
- datasheet of Supplementary Figure 2/GSE39582gokegg/GEOdiff.xls
- __MACOSX/datasheet of Supplementary Figure 2/GSE39582gokegg/._GEOdiff.xls
- datasheet of Supplementary Figure 2/GSE39582gokegg/1654062702.1.png
- __MACOSX/datasheet of Supplementary Figure 2/GSE39582gokegg/._1654062702.1.png
- datasheet of Supplementary Figure 2/GSE39582gsea/
- datasheet of Supplementary Figure 2/GSE39582gsea/bijiao.txt
- __MACOSX/datasheet of Supplementary Figure 2/GSE39582gsea/
- __MACOSX/datasheet of Supplementary Figure 2/GSE39582gsea/._bijiao.txt
- datasheet of Supplementary Figure 2/GSE39582gsea/.DS_Store
- __MACOSX/datasheet of Supplementary Figure 2/GSE39582gsea/._.DS_Store
- datasheet of Supplementary Figure 2/GSE39582gsea/cluster.txt
- __MACOSX/datasheet of Supplementary Figure 2/GSE39582gsea/._cluster.txt
- datasheet of Supplementary Figure 2/GSE39582gsea/fenzu.txt
- __MACOSX/datasheet of Supplementary Figure 2/GSE39582gsea/._fenzu.txt
- datasheet of Supplementary Figure 2/GSE39582gsea/HALLMARK_INTERFERON_GAMMA_RESPONSE.enplot.png
- __MACOSX/datasheet of Supplementary Figure 2/GSE39582gsea/._HALLMARK_INTERFERON_GAMMA_RESPONSE.enplot.png
- datasheet of Supplementary Figure 2/GSE39582gsea/HALLMARK_COMPLEMENT.enplot.png
- __MACOSX/datasheet of Supplementary Figure 2/GSE39582gsea/._HALLMARK_COMPLEMENT.enplot.png
- datasheet of Supplementary Figure 2/GSE39582gsea/HALLMARK_INFLAMMATORY_RESPONSE.enplot.png
- __MACOSX/datasheet of Supplementary Figure 2/GSE39582gsea/._HALLMARK_INFLAMMATORY_RESPONSE.enplot.png
- datasheet of Supplementary Figure 2/GSE39582gsea/HALLMARK_IL6_JAK_STAT3_SIGNALING.enplot.png
- __MACOSX/datasheet of Supplementary Figure 2/GSE39582gsea/._HALLMARK_IL6_JAK_STAT3_SIGNALING.enplot.png
- datasheet of Supplementary Figure 2/GSE39582gsea/HALLMARK_IL2_STAT5_SIGNALING.enplot.png
- __MACOSX/datasheet of Supplementary Figure 2/GSE39582gsea/._HALLMARK_IL2_STAT5_SIGNALING.enplot.png
