# Supplementary material for: Reclassifying TNM stage I/II colorectal cancer into two subgroups with different overall survival, tumor microenvironment, and response to immune checkpoint blockade treatment
Source: Front Genet. 2022 Sep 21;13:948920. doi: 10.3389/fgene.2022.948920 (PMC9532767; doi:10.3389/fgene.2022.948920)
Supplement: Supplementary file 3 [file DataSheet9.ZIP › datasheet of Supplementary Figure 2/GSE39582gokegg/GEO-david.xlsx]

## Sheet: up
Category	Term	Count	%	PValue	Genes	List Total	Pop Hits	Pop Total	Fold Enrichment	Bonferroni	Benjamini	FDR
GOTERM_BP_DIRECT	GO:0006974~cellular response to DNA damage stimulus	34	2.81224	1.12912e-05	YAP1, TOP2A, BRSK1, SMARCAL1, PRKDC, MCM8, FMR1, BRAT1, SUV39H1, XIAP, AATF, VCPIP1, IMMP2L, MYC, CHCHD6, UBR5, PMAIP1, RBBP6, IKBKG, MORC2, MCTS1, PARP4, CBX3, NCOA6, XRCC5, NFATC2, PRAP1, CUL4A, TFDP3, DDIT3, APLF, NABP1, CUL4B, TAF1	1053	267	19157	2.31668	0.042205	0.0384826	0.0384121
GOTERM_BP_DIRECT	GO:0006364~rRNA processing	21	1.73697	2.17453e-05	NOP58, DDX27, RPS7, DIS3, SUV39H1, DDX56, CHD7, HEATR1, RRP1, WDR74, NOL8, BYSL, RPL7, EMG1, EXOSC5, RPS19, LAS1L, TSR2, ESF1, PIN4, UTP14A	1053	128	19157	2.98475	0.0796912	0.0384826	0.0384121
GOTERM_BP_DIRECT	GO:0045727~positive regulation of translation	16	1.32341	3.02299e-05	YTHDF1, NSUN5, PRKDC, FMR1, PCIF1, UPF3B, NAT10, UPF3A, LARP6, LARP1, EIF6, MYC, OTUD6B, METTL5, EIF3E, SOX4	1053	81	19157	3.59364	0.109034	0.0384826	0.0384121
GOTERM_BP_DIRECT	GO:0000122~negative regulation of transcription from RNA polymerase II promoter	81	6.69975	9.32807e-05	ZNF133, ZNF572, LDB1, EHMT2, SUV39H1, ATN1, NKAP, ZC3H8, HMGB1, N4BP2L2, FOXQ1, UXT, MECP2, XPO1, VPS72, MYC, SALL4, ZMYM5, WWC3, DNMT3B, JARID2, NKX3-2, MED1, ZGPAT, TGIF2, NCOA5, HNF1A, ZBTB33, PROX1, CBFA2T2, NCOR2, RIPPLY3, RBL1, DDIT3, ERF, TRIB3, BCORL1, SQSTM1, YAP1, HDAC5, CEBPB, FOXC1, NOTCH1, ZNF391, NOTCH4, MEPCE, MOSPD1, FOXK1, HDAC8, CXXC5, ASCL2, HDAC6, ZFP57, E2F1, TAF9B, FNIP1, ZN…	1053	952	19157	1.54792	0.299706	0.0890597	0.0888965
GOTERM_BP_DIRECT	GO:0006355~regulation of transcription, DNA-templated	80	6.61704	0.000250795	ZNF133, ZNF251, ZNF250, LDB1, PHF20, ZMYND8, SPIN3, CHD7, ZNF44, BRCA2, ING1, PQBP1, VPS72, POFUT1, MYC, KHSRP, ZNF280C, GATAD1, WWC3, MYBL2, SOX4, TLE2, TGIF2, ACTR5, ATRX, ZNF12, PROX1, SUPT3H, SND1, PHF20L1, PTP4A3, KAT2A, ZNF93, TFDP2, MORF4L2, KAT6A, DDIT3, PMS2P3, ZNF514, ZNF316, ZSCAN25, L3MBTL1, CEBPB, FOXC1, NOTCH1, ZNF470, PLAG1, NOTCH4, TCF7, CDCA7, TULP3, RNF6, KRBOX4, MLLT6, POU5F1B,…	1053	967	19157	1.50509	0.616304	0.163079	0.16278
GOTERM_BP_DIRECT	GO:0097421~liver regeneration	10	0.82713	0.000256212	CEBPB, PNPT1, MYC, PTCH1, CSNK2A2, SERPINA10, WDR35, CLDN1, AURKA, SULF2	1053	40	19157	4.5482	0.624163	0.163079	0.16278
GOTERM_BP_DIRECT	GO:0045892~negative regulation of transcription, DNA-templated	53	4.38379	0.000351528	KDM5C, CDKN1B, LDB1, YWHAB, SUV39H1, ZMYND8, NKAP, ZC3H8, MECP2, SCML2, SCML1, NKRF, NELFCD, JARID2, TLE2, ZGPAT, ZHX3, ZNF12, ZBTB33, PROX1, CBFA2T2, COMMD7, EREG, NCOR2, ZNF93, TFDP2, KAT6A, DDIT3, TRIB3, L3MBTL1, HDAC5, NOTCH1, TCF7, FOXK1, HDAC6, PPM1F, WNT11, CCDC85B, CREG1, E2F1, SAP18, ZNF503, ZNF541, UBE2I, MTERF3, CBX4, CBX3, XRCC5, NONO, SETDB2, YEATS2, ZNF217, MPHOSPH8	1053	580	19157	1.66244	0.738866	0.184486	0.184148
GOTERM_BP_DIRECT	GO:0045944~positive regulation of transcription from RNA polymerase II promoter	93	7.69231	0.000452723	TOP2A, GMEB2, LDB1, CHD7, AKAP8L, HMGB1, AATF, ELK1, ZNF48, MECP2, MED12, MED14, MED13, NKRF, MYC, ZMIZ2, SALL4, NCK2, MYBL2, IKBKG, SOX4, TEAD4, MED1, NCOA6, RIPK2, NCOA3, ATRX, TFE3, CKAP2, LMO7, HNF1A, PROX1, GTF2F2, ETV4, ELF1, KAT2A, PRPF6, TFDP2, MORF4L2, KAT6A, DDIT3, IRF5, MET, SQSTM1, YAP1, HDAC5, NFAT5, CEBPB, FOXC1, NOTCH1, NUFIP1, PLAG1, PRKDC, MOSPD1, NRF1, NOD2, HDAC8, ASCL2, LAGE3,…	1053	1185	19157	1.42779	0.822598	0.184486	0.184148
GOTERM_BP_DIRECT	GO:0006325~chromatin organization	28	2.31596	0.000487718	L3MBTL1, HDAC5, SETD5, PHF20, EHMT2, SUV39H1, HDAC11, CHD7, CHD6, HDAC8, ING1, RCBTB1, PHF8, GATAD1, CBX4, CBX3, SS18L1, TDRD3, MSL1, ASXL1, COPRS, DNAJC2, MRGBP, RBL1, MORF4L2, BCORL1, OGT, FAM50A	1053	246	19157	2.07072	0.844801	0.184486	0.184148
GOTERM_BP_DIRECT	GO:0060261~positive regulation of transcription initiation from RNA polymerase II promoter	9	0.744417	0.000502028	MED12, MED1, MED14, MED13, MED30, HNF1A, MED4, TAF4, TAF1	1053	35	19157	4.67814	0.853059	0.184486	0.184148
GOTERM_BP_DIRECT	GO:0006351~transcription, DNA-templated	16	1.32341	0.000604343	TEAD4, DIDO1, PLAG1, CBFA2T2, ASXL1, ABLIM2, TAF1B, POLR1A, POLR1B, TCEA2, POLR1D, E2F1, TCEA1, PLAGL2, POLR2F, RNPS1	1053	105	19157	2.77223	0.900608	0.184486	0.184148
GOTERM_BP_DIRECT	GO:0000184~nuclear-transcribed mRNA catabolic process, nonsense-mediated decay	9	0.744417	0.000614745	HELZ2, DHX34, UPF3B, UPF3A, RNPS1, EIF3E, PABPC1, GSPT2, SMG5	1053	36	19157	4.5482	0.904481	0.184486	0.184148
GOTERM_BP_DIRECT	GO:0016573~histone acetylation	11	0.909843	0.000627996	PHF20L1, MECP2, KAT2A, MRGBP, YEATS2, PHF20, NCOA3, KAT6A, MORF4L2, HNF1A, TAF1	1053	54	19157	3.70594	0.909198	0.184486	0.184148
GOTERM_BP_DIRECT	GO:0035019~somatic stem cell population maintenance	8	0.661704	0.00148171	CUL4A, YAP1, CDX2, LDB1, VPS72, ASCL2, SOX4, ZFP36L2	1053	32	19157	4.5482	0.996527	0.360978	0.360316
GOTERM_BP_DIRECT	GO:0006338~chromatin remodeling	18	1.48883	0.00149505	INO80B, HDAC5, KDM5C, CBX3, ACTR5, ATRX, CHD7, CHD6, HNF1A, TTI1, KAT2A, YEATS2, MYC, GATAD1, TOP1, PABPC1L, JARID2, MORC2	1053	138	19157	2.37297	0.9967	0.360978	0.360316
GOTERM_BP_DIRECT	GO:0031647~regulation of protein stability	14	1.15798	0.00151234	CTSA, USP36, HDAC8, HDAC6, AURKA, KAT2A, GNL3L, GGA3, LAMP2, USP40, SUGT1, SOX4, B4GALT5, GET4	1053	92	19157	2.76847	0.996911	0.360978	0.360316
GOTERM_BP_DIRECT	GO:0006366~transcription from RNA polymerase II promoter	19	1.57155	0.00173203	NFAT5, GMEB2, LDB1, HSF2BP, HNF1A, MED4, GTF2F2, SUPT3H, DRAP1, MYC, TCEA1, POLR2F, GTF2IRD1, TAF9B, TAF4, POLR2J, NKX3-2, TCFL5, TAF1	1053	152	19157	2.2741	0.998667	0.389095	0.388382
GOTERM_BP_DIRECT	GO:0016055~Wnt signaling pathway	22	1.81969	0.00192564	RNF43, WWOX, TLE2, LDB1, CSNK2A2, TCF7, XIAP, AXIN2, ZBTB33, APCDD1, TMEM170B, NKD1, NKD2, UBAC2, TMEM198, WNT11, WIF1, DDIT3, GID8, AMOTL2, NOTUM, DRD2	1053	191	19157	2.0955	0.999365	0.408557	0.407808
GOTERM_BP_DIRECT	GO:0008380~RNA splicing	22	1.81969	0.00218807	RBM38, ZRSR2, RBM39, TAF15, NONO, FMR1, AKAP8L, WBP4, THOC2, PQBP1, PRPF6, PRPF3, KHSRP, HABP4, SAP18, RNPS1, CDK12, ZNF830, ZC3H13, CTNNBL1, FAM50A, ZPR1	1053	193	19157	2.07379	0.999767	0.426749	0.425967
GOTERM_BP_DIRECT	GO:0006606~protein import into nucleus	14	1.15798	0.00223487	MED1, NXT1, NOTCH1, CSE1L, STK4, ING1, IPO5, POM121C, FAM53A, E2F3, SQSTM1, TNPO2, KPNA3, TNPO3	1053	96	19157	2.65311	0.999805	0.426749	0.425967
GOTERM_BP_DIRECT	GO:0001541~ovarian follicle development	9	0.744417	0.00244092	IMMP2L, FOXC1, CEBPB, MYC, INHBB, ZNF830, TAF4, BCL2L1, VEGFA	1053	44	19157	3.72125	0.999912	0.43179	0.430999
GOTERM_BP_DIRECT	GO:0006397~mRNA processing	23	1.9024	0.0024874	RBM38, RBM39, KHDRBS3, RBM26, NONO, FMR1, AKAP8L, THOC2, TSEN54, PQBP1, PAN3, CSDC2, PRPF3, KHSRP, HABP4, SAP18, RBBP6, CDK12, ZNF830, ZC3H13, CTNNBL1, FAM50A, ZPR1	1053	208	19157	2.0117	0.999926	0.43179	0.430999
GOTERM_BP_DIRECT	GO:0043488~regulation of mRNA stability	8	0.661704	0.00356915	PCID2, YTHDF1, CSDC2, KHSRP, FMR1, SAMD4B, ZFP36L2, PUM2	1053	37	19157	3.93357	0.999999	0.571579	0.570531
GOTERM_BP_DIRECT	GO:0000462~maturation of SSU-rRNA from tricistronic rRNA transcript (SSU-rRNA, 5.8S rRNA, LSU-rRNA)	7	0.578991	0.00359201	UTP6, RPS19, HEATR1, TSR2, WDR46, DCAF13, BYSL	1053	28	19157	4.5482	0.999999	0.571579	0.570531
GOTERM_BP_DIRECT	GO:0042274~ribosomal small subunit biogenesis	6	0.496278	0.00481412	LTV1, NOM1, EMG1, RPS7, RPS19, NAT10	1053	21	19157	5.19794	1	0.712074	0.710769
GOTERM_BP_DIRECT	GO:0042254~ribosome biogenesis	8	0.661704	0.00484785	CUL4A, RCL1, GNL3L, XPO1, MTG2, AATF, BYSL, CUL4B	1053	39	19157	3.73185	1	0.712074	0.710769
GOTERM_BP_DIRECT	GO:0016477~cell migration	26	2.15054	0.00546579	FOXC1, FLT1, SDC4, BRAT1, WWC3, NCK2, PLCG1, SHROOM2, NFATC2, PRPF40A, L1CAM, RHOD, PTK2, VAV2, EFNA1, ABI2, PTK7, SPATA13, SNAI1, ITGBL1, ELMO2, PLXNB1, MAPRE1, FGFR4, AVL9, MET	1053	263	19157	1.79853	1	0.773106	0.771689
GOTERM_BP_DIRECT	GO:0006511~ubiquitin-dependent protein catabolic process	27	2.23325	0.00619052	USP35, USP36, USP27X, KLHL15, USP11, USP12, RNF6, PSMA7, ANAPC11, NUB1, RNF114, RBBP6, GET4, RNF43, UBE2I, USP42, UBE2C, ADRM1, UCHL3, TRPC4AP, CUL4A, ITCH, NEDD4, USP40, SQSTM1, CUL4B, TAF1	1053	280	19157	1.7543	1	0.844342	0.842795
GOTERM_BP_DIRECT	GO:0051726~regulation of cell cycle	29	2.39868	0.00777578	L3MBTL1, INO80B, CDKN1B, NOTCH1, XIAP, TXLNG, JADE3, CDC14B, VPS72, MYC, AKT2, FIGNL1, RBM38, PNPT1, ACTR5, CSNK2A2, CABLES2, FBXL12, CDK8, KAT2A, MRGBP, RBL1, YEATS2, TFDP2, RHEB, MORF4L2, BIRC7, CDK12, PRR11	1053	313	19157	1.68559	1	0.995828	0.994002
GOTERM_BP_DIRECT	GO:0006357~regulation of transcription from RNA polymerase II promoter	117	9.67742	0.00782268	SMARCAL1, ZNF572, JADE3, ELK1, FOXQ1, UXT, ZXDA, MYC, SALL4, ZXDB, ZMIZ2, ZNF449, SUPT20H, MED1, ZGPAT, HNF1A, ZBTB33, ZNF12, MED4, ZNF93, ZFP41, DDIT3, ERF, ZNF316, ZSCAN25, ADNP, ZNF275, ZNF391, TCF7, NRF1, POU5F1B, ZFP57, NEUROD6, CAMTA1, ZNF786, ZNF785, ZNF783, ZNF541, EGR4, IRF2BP2, NFATC2, FOXN2, RAX2, MRGBP, YEATS2, MAFG, SP6, SNAI1, ZNF775, OGT, SIM2, SLC2A4RG, ZNF133, GMEB2, ZNF251, ZNF2…	1053	1699	19157	1.25283	1	0.995828	0.994002
GOTERM_BP_DIRECT	GO:0030488~tRNA methylation	7	0.578991	0.00836275	TRMT112, METTL2B, METTL6, TRMT2B, FTSJ1, TRMT61A, TARBP1	1053	33	19157	3.85908	1	1	0.998428
GOTERM_BP_DIRECT	GO:2000737~negative regulation of stem cell differentiation	5	0.413565	0.00967692	YAP1, NOTCH1, CDK12, CDK13, ZFP36L2	1053	16	19157	5.68524	1	1	0.998428
GOTERM_BP_DIRECT	GO:0001701~in utero embryonic development	21	1.73697	0.0107307	RNASEH2B, FOXC1, NOTCH1, NOS3, XRCC2, PTCH1, HM13, CHD7, PLOD3, ATP11A, EIF2S2, VEGFA, CUL4A, KAT2A, MAFG, MYC, FLVCR1, RBBP6, PLCG1, ZNF335, BCL2L1	1053	208	19157	1.83677	1	1	0.998428
GOTERM_BP_DIRECT	GO:0030728~ovulation	4	0.330852	0.0108063	IMMP2L, MYC, GAS2, EREG	1053	9	19157	8.08568	1	1	0.998428
GOTERM_BP_DIRECT	GO:0006265~DNA topological change	4	0.330852	0.0108063	TOP2A, TOP1MT, HMGB1, TOP1	1053	9	19157	8.08568	1	1	0.998428
GOTERM_BP_DIRECT	GO:0051301~cell division	33	2.72953	0.0109555	GPSM2, BRSK2, CETN2, CEP164, CDCA7, PDS5B, SKA3, AURKA, ANAPC11, PARD6B, DSN1, RECQL5, HAUS7, NEK3, RAE1, RAB11FIP3, UBE2I, BORA, UBE2C, SETDB2, NSMCE2, PRPF40A, CABLES2, TPX2, MAU2, STAG2, CENPJ, CDC16, MPLKIP, MAPRE1, ZNF830, CDK13, ARL8A	1053	380	19157	1.5799	1	1	0.998428
GOTERM_BP_DIRECT	GO:0030032~lamellipodium assembly	7	0.578991	0.0111686	ABLIM2, PTPRO, SPATA13, NCK2, ARHGEF7, RHOD, VAV2	1053	35	19157	3.63856	1	1	0.998428
GOTERM_BP_DIRECT	GO:0001732~formation of cytoplasmic translation initiation complex	5	0.413565	0.0121136	EIF3M, EIF3H, EIF3E, EIF2S2, EIF3B	1053	17	19157	5.35082	1	1	0.998428
GOTERM_BP_DIRECT	GO:0008033~tRNA processing	7	0.578991	0.0127952	PUS3, RPPH1, SSB, TP53RK, PUS7, LAGE3, TSEN54	1053	36	19157	3.53749	1	1	0.998428
GOTERM_BP_DIRECT	GO:0045599~negative regulation of fat cell differentiation	9	0.744417	0.0134573	YAP1, ASXL1, MMP11, CCDC85B, DDIT3, E2F1, TRIB3, LRP3, ZFP36L2	1053	58	19157	2.82302	1	1	0.998428
GOTERM_BP_DIRECT	GO:0071364~cellular response to epidermal growth factor stimulus	8	0.661704	0.0135717	VIL1, MED1, FOXC1, MYC, PTPN12, PLCG1, ZFP36L2, ZPR1	1053	47	19157	3.09664	1	1	0.998428
GOTERM_BP_DIRECT	GO:0048010~vascular endothelial growth factor receptor signaling pathway	6	0.496278	0.0145487	FOXC1, FLT1, VEGFB, PTK2, VAV2, VEGFA	1053	27	19157	4.04284	1	1	0.998428
GOTERM_BP_DIRECT	GO:2000048~negative regulation of cell-cell adhesion mediated by cadherin	4	0.330852	0.0148144	NOTCH1, NOTCH4, PPM1F, VEGFA	1053	10	19157	7.27711	1	1	0.998428
GOTERM_BP_DIRECT	GO:0071466~cellular response to xenobiotic stimulus	9	0.744417	0.0163265	KCNH2, RAP2A, RECQL5, TH, MYC, EHMT2, E2F1, DPEP1, PPM1F	1053	60	19157	2.72892	1	1	0.998428
GOTERM_BP_DIRECT	GO:0045618~positive regulation of keratinocyte differentiation	5	0.413565	0.0180828	MED1, FOXC1, NOTCH1, NCOA3, ETV4	1053	19	19157	4.78757	1	1	0.998428
GOTERM_BP_DIRECT	GO:0009948~anterior/posterior axis specification	5	0.413565	0.0180828	CDX4, CDX2, LDB1, DDIT3, AURKA	1053	19	19157	4.78757	1	1	0.998428
GOTERM_BP_DIRECT	GO:0032508~DNA duplex unwinding	10	0.82713	0.0181488	RTEL1, RFC3, RECQL5, XRCC5, MCM8, ATRX, CHD7, CHD6, RAD54L2, GTF2F2	1053	73	19157	2.49216	1	1	0.998428
GOTERM_BP_DIRECT	GO:0006281~DNA repair	25	2.06782	0.0185501	SMARCAL1, INO80B, RTEL1, CEP164, PDS5B, HMGB1, BRCA2, CDC14B, RNF113A, RECQL5, HAUS7, UBR5, RFC3, PARP4, XRCC2, NONO, ATRX, HUWE1, NSMCE1, APEX2, CUL4A, POLA1, EEPD1, MORF4L2, NABP1	1053	277	19157	1.64195	1	1	0.998428
GOTERM_BP_DIRECT	GO:0070327~thyroid hormone transport	4	0.330852	0.0195501	SLC7A5, ABCC2, SLCO4A1, SERPINA7	1053	11	19157	6.61556	1	1	0.998428
GOTERM_BP_DIRECT	GO:1902237~positive regulation of endoplasmic reticulum stress-induced intrinsic apoptotic signaling pathway	4	0.330852	0.0195501	DDIT3, NCK2, PMAIP1, SERINC3	1053	11	19157	6.61556	1	1	0.998428
GOTERM_BP_DIRECT	GO:0010586~miRNA metabolic process	4	0.330852	0.0195501	TRIM71, KHSRP, XPO5, AGO2	1053	11	19157	6.61556	1	1	0.998428
GOTERM_BP_DIRECT	GO:0016567~protein ubiquitination	39	3.22581	0.0201803	WDSUB1, KLHL15, MYCBP2, TULP4, XIAP, RNF6, FBXO44, ANAPC11, MED12, VCPIP1, NUB1, RNF113A, RNF114, MED30, RBBP6, UNKL, DCAF13, TRIM44, RNF43, UBE2C, FBXO2, FBXO17, HUWE1, NSMCE1, LMO7, UCHL3, TRPC4AP, FBXL12, PJA1, CUL4A, ITCH, NEURL2, NEDD4, CDC16, TRIM13, RNF182, BIRC7, CUL4B, LNX2	1053	490	19157	1.448	1	1	0.998428
GOTERM_BP_DIRECT	GO:0045893~positive regulation of transcription, DNA-templated	50	4.13565	0.0202851	BRCA2, ING1, ELK1, PHF8, PQBP1, MED12, ZXDA, MED14, MED13, MYC, SOX4, KCNH2, MED1, PCID2, NCOA6, ACTR5, TFE3, AIP, HNF1A, MED4, SUPT3H, DNAJC2, ELF1, KAT2A, KAT6A, DDIT3, TRIM13, TRIM56, YAP1, INO80B, CEBPB, FOXC1, NOTCH1, NOTCH4, RNF6, FOXK1, WNT11, MED30, E2F1, SCAND1, TRIM44, TAF15, SS18L1, PTCH1, NFATC2, TDRD3, KLF7, CENPJ, SNAI1, NAA16	1053	661	19157	1.37616	1	1	0.998428
GOTERM_BP_DIRECT	GO:0001666~response to hypoxia	18	1.48883	0.0207225	CDKN1B, AHCY, PKLR, VEGFB, ABAT, ASCL2, TM9SF4, HSPD1, SLC6A4, SLC2A8, VEGFA, MECP2, F7, TH, DNMT3B, SCAP, DRD2, ADA	1053	180	19157	1.81928	1	1	0.998428
GOTERM_BP_DIRECT	GO:0035329~hippo signaling	5	0.413565	0.0216437	TEAD4, YAP1, AMOTL2, STK4, PJA1	1053	20	19157	4.5482	1	1	0.998428
GOTERM_BP_DIRECT	GO:0007049~cell cycle	30	2.48139	0.0230226	MCM8, SUV39H1, CEP164, TXLNG, GSPT2, ING1, RCBTB1, AURKA, MTBP, RB1CC1, MAP3K8, RAE1, RAB11FIP3, RBM38, MCTS1, TSPYL2, BORA, NSMCE2, CSNK2A2, APEX2, PRPF40A, BLCAP, CABLES2, RBL1, TFDP2, DDIT3, GAS2, MPLKIP, ARL8A, TAF1	1053	357	19157	1.52881	1	1	0.998428
GOTERM_BP_DIRECT	GO:0034968~histone lysine methylation	4	0.330852	0.025021	TRMT112, EHMT2, SUV39H1, SETD6	1053	12	19157	6.06426	1	1	0.998428
GOTERM_BP_DIRECT	GO:0002218~activation of innate immune response	6	0.496278	0.025579	ZNFX1, XRCC5, PRKDC, NONO, HMGB1, PQBP1	1053	31	19157	3.52118	1	1	0.998428
GOTERM_BP_DIRECT	GO:0021785~branchiomotor neuron axon guidance	3	0.248139	0.0269597	SEMA3A, MYCBP2, PLXNA3	1053	5	19157	10.9157	1	1	0.998428
GOTERM_BP_DIRECT	GO:1902416~positive regulation of mRNA binding	3	0.248139	0.0269597	FMR1, EIF3E, LARP6	1053	5	19157	10.9157	1	1	0.998428
GOTERM_BP_DIRECT	GO:0090090~negative regulation of canonical Wnt signaling pathway	15	1.24069	0.0271215	OTUD5, TLE2, NOTCH1, PTPRO, AXIN2, STK4, TMEM170B, NKD1, NKD2, UBAC2, FERMT1, WNT11, DDIT3, NOTUM, EMD	1053	144	19157	1.89508	1	1	0.998428
GOTERM_BP_DIRECT	GO:0048255~mRNA stabilization	6	0.496278	0.0289884	TAF15, LARP1, TRAF5, E2F1, AXIN2, PABPC1	1053	32	19157	3.41115	1	1	0.998428
GOTERM_BP_DIRECT	GO:0035690~cellular response to drug	9	0.744417	0.0298345	KCNH2, RAP2A, RECQL5, ABCC2, TH, MYC, EHMT2, DPEP1, PPM1F	1053	67	19157	2.44381	1	1	0.998428
GOTERM_BP_DIRECT	GO:0006986~response to unfolded protein	8	0.661704	0.0300849	COMP, KBTBD6, HSPH1, DDIT3, EDEM2, ERP27, HSPE1, HSPD1	1053	55	19157	2.64622	1	1	0.998428
GOTERM_BP_DIRECT	GO:0001886~endothelial cell morphogenesis	4	0.330852	0.0312264	TNMD, NOTCH4, PLOD3, MET	1053	13	19157	5.59778	1	1	0.998428
GOTERM_BP_DIRECT	GO:0043928~exonucleolytic nuclear-transcribed mRNA catabolic process involved in deadenylation-dependent decay	4	0.330852	0.0312264	NT5C3B, EXOSC5, DIS3, EXOSC8	1053	13	19157	5.59778	1	1	0.998428
GOTERM_BP_DIRECT	GO:0001833~inner cell mass cell proliferation	4	0.330852	0.0312264	GINS1, SALL4, BRCA2, ZPR1	1053	13	19157	5.59778	1	1	0.998428
GOTERM_BP_DIRECT	GO:0032204~regulation of telomere maintenance	4	0.330852	0.0312264	XRCC5, MYC, HDAC8, SMG5	1053	13	19157	5.59778	1	1	0.998428
GOTERM_BP_DIRECT	GO:0000278~mitotic cell cycle	15	1.24069	0.0316177	CETN2, XRCC2, SETDB2, SKA3, AURKA, ANAPC11, CDC14B, VCPIP1, TPX2, RECQL5, CEP250, TUBGCP3, MYBL2, NEK3, SUGT1	1053	147	19157	1.85641	1	1	0.998428
GOTERM_BP_DIRECT	GO:0030010~establishment of cell polarity	6	0.496278	0.0366333	BRSK1, BRSK2, KIF26B, NEK3, RAB11FIP2, PTK2	1053	34	19157	3.21049	1	1	0.998428
GOTERM_BP_DIRECT	GO:0000082~G1/S transition of mitotic cell cycle	9	0.744417	0.0374683	CUL4A, TRIM71, CDKN1B, TFDP3, MYC, E2F1, E2F3, CUL4B, PHF8	1053	70	19157	2.33907	1	1	0.998428
GOTERM_BP_DIRECT	GO:0045947~negative regulation of translational initiation	4	0.330852	0.0381581	LARP1, FMR1, AGO2, EIF3E	1053	14	19157	5.19794	1	1	0.998428
GOTERM_BP_DIRECT	GO:0010564~regulation of cell cycle process	4	0.330852	0.0381581	MYC, TXLNG, RPRD1B, SND1	1053	14	19157	5.19794	1	1	0.998428
GOTERM_BP_DIRECT	GO:0060964~regulation of gene silencing by miRNA	3	0.248139	0.0389827	TRIM71, FMR1, PUM2	1053	6	19157	9.09639	1	1	0.998428
GOTERM_BP_DIRECT	GO:0048341~paraxial mesoderm formation	3	0.248139	0.0389827	FOXC1, WNT11, HNF1A	1053	6	19157	9.09639	1	1	0.998428
GOTERM_BP_DIRECT	GO:0048844~artery morphogenesis	5	0.413565	0.0399453	COMP, FOXC1, WNT11, STRA6, VEGFA	1053	24	19157	3.79016	1	1	0.998428
GOTERM_BP_DIRECT	GO:0006401~RNA catabolic process	6	0.496278	0.0408774	EXOSC5, RNASEH2B, PNPT1, DIS3, EXOSC8, SND1	1053	35	19157	3.11876	1	1	0.998428
GOTERM_BP_DIRECT	GO:0006303~double-strand break repair via nonhomologous end joining	6	0.496278	0.0408774	SMARCAL1, POLA1, XRCC5, PRKDC, APLF, HMGB1	1053	35	19157	3.11876	1	1	0.998428
GOTERM_BP_DIRECT	GO:0006400~tRNA modification	5	0.413565	0.0455576	PUS3, SSB, CDK5RAP1, TRMT1, FTSJ1	1053	25	19157	3.63856	1	1	0.998428
GOTERM_BP_DIRECT	GO:0030948~negative regulation of vascular endothelial growth factor receptor signaling pathway	4	0.330852	0.0458021	PTPN1, HGS, TNMD, NEDD4	1053	15	19157	4.85141	1	1	0.998428
GOTERM_BP_DIRECT	GO:0048148~behavioral response to cocaine	4	0.330852	0.0458021	HOMER1, EHMT2, ABAT, DRD2	1053	15	19157	4.85141	1	1	0.998428
GOTERM_BP_DIRECT	GO:0032355~response to estradiol	12	0.992556	0.0462043	NCOR2, F7, OXTR, GGT7, CDKN1B, ABCC2, TH, MYC, PTCH1, DNMT3B, AREG, SLC6A4	1053	113	19157	1.93198	1	1	0.998428
GOTERM_BP_DIRECT	GO:0007173~epidermal growth factor receptor signaling pathway	7	0.578991	0.0464566	VIL1, GRB7, NCK2, PLCG1, AREG, PTK2, EREG	1053	48	19157	2.65311	1	1	0.998428
GOTERM_BP_DIRECT	GO:0006413~translational initiation	7	0.578991	0.0464566	EIF3M, LARP1, EIF6, AGO2, EIF3H, EIF3E, EIF3B	1053	48	19157	2.65311	1	1	0.998428
GOTERM_BP_DIRECT	GO:0034341~response to interferon-gamma	5	0.413565	0.0515858	IFITM3, NUB1, IFITM1, IFITM2, DNAJA3	1053	26	19157	3.49861	1	1	0.998428
GOTERM_BP_DIRECT	GO:0002181~cytoplasmic translation	10	0.82713	0.0520776	RPL30, RPS15A, RPS7, RPS19, RPL36, RPL8, RPS21, RPL39, FTSJ1, RPL7	1053	88	19157	2.06736	1	1	0.998428
GOTERM_BP_DIRECT	GO:0048102~autophagic cell death	3	0.248139	0.0526193	CDKN1B, LAMP1, CTSV	1053	7	19157	7.79691	1	1	0.998428
GOTERM_BP_DIRECT	GO:0060323~head morphogenesis	3	0.248139	0.0526193	ATP6AP2, FLVCR1, STRA6	1053	7	19157	7.79691	1	1	0.998428
GOTERM_BP_DIRECT	GO:1990384~hyaloid vascular plexus regression	3	0.248139	0.0526193	FLT1, TH, DRD2	1053	7	19157	7.79691	1	1	0.998428
GOTERM_BP_DIRECT	GO:0047497~mitochondrion transport along microtubule	3	0.248139	0.0526193	UXT, RHOT1, LRPPRC	1053	7	19157	7.79691	1	1	0.998428
GOTERM_BP_DIRECT	GO:0001841~neural tube formation	3	0.248139	0.0526193	IFT52, STK4, SOX4	1053	7	19157	7.79691	1	1	0.998428
GOTERM_BP_DIRECT	GO:0009267~cellular response to starvation	9	0.744417	0.0529098	STK24, EHMT2, LAMP2, INHBB, WIPI2, CTSV, WDR45, FNIP1, DNAJC15	1053	75	19157	2.18313	1	1	0.998428
GOTERM_BP_DIRECT	GO:0006473~protein acetylation	4	0.330852	0.0541386	NAA10, KAT6A, NAT10, NAT9	1053	16	19157	4.5482	1	1	0.998428
GOTERM_BP_DIRECT	GO:0038084~vascular endothelial growth factor signaling pathway	4	0.330852	0.0541386	FOXC1, FLT1, VEGFB, VEGFA	1053	16	19157	4.5482	1	1	0.998428
GOTERM_BP_DIRECT	GO:0001829~trophectodermal cell differentiation	4	0.330852	0.0541386	YAP1, CDX2, ADA, BYSL	1053	16	19157	4.5482	1	1	0.998428
GOTERM_BP_DIRECT	GO:0030178~negative regulation of Wnt signaling pathway	7	0.578991	0.0549306	WWOX, RNF43, WIF1, NOTUM, APCDD1, NKD1, NKD2	1053	50	19157	2.54699	1	1	0.998428
GOTERM_BP_DIRECT	GO:0001890~placenta development	6	0.496278	0.055328	CDKN1B, PLAC1, HNF1A, ASCL2, PTK2, ADA	1053	38	19157	2.87254	1	1	0.998428
GOTERM_BP_DIRECT	GO:0021915~neural tube development	5	0.413565	0.0580271	TRIM71, NOTCH1, PLOD3, ZNF358, PROX1	1053	27	19157	3.36903	1	1	0.998428
GOTERM_BP_DIRECT	GO:0030324~lung development	10	0.82713	0.0585397	NOTCH1, NOS3, FGF18, HMGB1, PROX1, ELK1, SIM2, FSTL3, STRA6, VEGFA	1053	90	19157	2.02142	1	1	0.998428
GOTERM_BP_DIRECT	GO:0030154~cell differentiation	47	3.88751	0.0595699	TDRKH, GPSM1, NDRG4, FOXC1, NDRG3, NOTCH1, SUV39H1, NOTCH4, CPNE6, MOSPD1, FOXK1, RFNG, ELK1, FSTL3, FOXQ1, FGF6, RNF114, NEUROD6, CCDC85B, RAB29, SOX4, NKX3-2, TCFL5, ZNF541, RBM38, CDX4, ZHX3, TNFRSF12A, CDX2, USP42, RPS7, SPAG4, HUWE1, INHBB, CEL, ETV4, PTK2, PRRC2A, VEGFA, ELF1, RBL1, ZFP41, PPDPF, FGF18, ERF, SIM2, SQSTM1	1053	664	19157	1.28774	1	1	0.998428
GOTERM_BP_DIRECT	GO:0002063~chondrocyte development	4	0.330852	0.063144	COMP, ACAN, FGF18, SULF2	1053	17	19157	4.28065	1	1	0.998428
GOTERM_BP_DIRECT	GO:0008593~regulation of Notch signaling pathway	4	0.330852	0.063144	GALNT11, POFUT1, GAS2, RFNG	1053	17	19157	4.28065	1	1	0.998428
GOTERM_BP_DIRECT	GO:0060236~regulation of mitotic spindle organization	4	0.330852	0.063144	GPSM2, TPX2, BORA, RAE1	1053	17	19157	4.28065	1	1	0.998428
GOTERM_BP_DIRECT	GO:0043966~histone H3 acetylation	7	0.578991	0.0642781	KAT2A, YEATS2, KAT6A, JADE3, BRCA2, TAF4, SUPT3H	1053	52	19157	2.44903	1	1	0.998428
GOTERM_BP_DIRECT	GO:0006611~protein export from nucleus	5	0.413565	0.0648765	NXT1, XPO1, XPO4, CSE1L, XPO5	1053	28	19157	3.24871	1	1	0.998428
GOTERM_BP_DIRECT	GO:0030334~regulation of cell migration	11	0.909843	0.0660033	FGF6, PARD6B, SERPINE2, LDB1, AKT2, FGF18, SPATA13, PLXNB1, AMOTL2, PLXNA3, TTBK2	1053	106	19157	1.88793	1	1	0.998428
GOTERM_BP_DIRECT	GO:1902459~positive regulation of stem cell population maintenance	3	0.248139	0.0676564	TEAD4, YAP1, NCOA3	1053	8	19157	6.82229	1	1	0.998428
GOTERM_BP_DIRECT	GO:0035356~cellular triglyceride homeostasis	3	0.248139	0.0676564	FUNDC2, DGAT2, FITM2	1053	8	19157	6.82229	1	1	0.998428
GOTERM_BP_DIRECT	GO:0040016~embryonic cleavage	3	0.248139	0.0676564	TOP2A, TOP1, AATF	1053	8	19157	6.82229	1	1	0.998428
GOTERM_BP_DIRECT	GO:0008104~protein localization	9	0.744417	0.0678327	MECP2, CUTA, AKAP11, CEP250, PLOD3, DRD2, MAPRE1, PHYHIP, SQSTM1	1053	79	19157	2.0726	1	1	0.998428
GOTERM_BP_DIRECT	GO:0006310~DNA recombination	9	0.744417	0.0678327	INO80B, RTEL1, RECQL5, XRCC5, ACTR5, NONO, NSMCE1, APEX2, HMGB1	1053	79	19157	2.0726	1	1	0.998428
GOTERM_BP_DIRECT	GO:0008283~cell proliferation	14	1.15798	0.0694159	YAP1, FOXC1, USPL1, XRCC5, BRAT1, PDS5B, AXIN2, BYSL, KAT2A, LARP1, MYC, OTUD6B, ZPR1, BCL2L1	1053	150	19157	1.69799	1	1	0.998428
GOTERM_BP_DIRECT	GO:0035522~monoubiquitinated histone H2A deubiquitination	5	0.413565	0.0721276	ASXL1, KAT2A, SUPT20H, TAF4, SUPT3H	1053	29	19157	3.13669	1	1	0.998428
GOTERM_BP_DIRECT	GO:0042273~ribosomal large subunit biogenesis	5	0.413565	0.0721276	NIP7, WDR74, GTF3A, RRS1, RPL7	1053	29	19157	3.13669	1	1	0.998428
GOTERM_BP_DIRECT	GO:0010332~response to gamma radiation	5	0.413565	0.0721276	PRKDC, MYC, XRCC2, TRIM13, BRCA2	1053	29	19157	3.13669	1	1	0.998428
GOTERM_BP_DIRECT	GO:0000422~mitophagy	6	0.496278	0.0723662	FUNDC2, ATG9B, RB1CC1, WIPI2, WDR45, SQSTM1	1053	41	19157	2.66236	1	1	0.998428
GOTERM_BP_DIRECT	GO:0061564~axon development	4	0.330852	0.0727907	VASH2, L1CAM, ZPR1, CAMSAP2	1053	18	19157	4.04284	1	1	0.998428
GOTERM_BP_DIRECT	GO:2000811~negative regulation of anoikis	4	0.330852	0.0727907	NOTCH1, CEACAM6, PTK2, BCL2L1	1053	18	19157	4.04284	1	1	0.998428
GOTERM_BP_DIRECT	GO:0016579~protein deubiquitination	11	0.909843	0.0729246	USP35, USP36, OTUD5, VCPIP1, USP27X, USP42, OTUD6B, USP11, USP12, USP40, UCHL3	1053	108	19157	1.85297	1	1	0.998428
GOTERM_BP_DIRECT	GO:0043280~positive regulation of cysteine-type endopeptidase activity involved in apoptotic process	7	0.578991	0.0745016	BCAP31, MYC, PDCD5, PMAIP1, HMGB1, WDR35, PPM1F	1053	54	19157	2.35832	1	1	0.998428
GOTERM_BP_DIRECT	GO:0090263~positive regulation of canonical Wnt signaling pathway	11	0.909843	0.0765498	YAP1, JRK, PTK7, GID8, UBR5, ATP6AP2, XIAP, PLEKHA4, SOX4, TMEM198, SULF2	1053	109	19157	1.83597	1	1	0.998428
GOTERM_BP_DIRECT	GO:0003007~heart morphogenesis	6	0.496278	0.0786145	ASXL1, TH, PTCH1, CHD7, PTK2, VEGFA	1053	42	19157	2.59897	1	1	0.998428
GOTERM_BP_DIRECT	GO:0032465~regulation of cytokinesis	6	0.496278	0.0786145	CETN2, PRPF40A, BRCA2, RAB11FIP3, BCL2L1, AURKA	1053	42	19157	2.59897	1	1	0.998428
GOTERM_BP_DIRECT	GO:0043154~negative regulation of cysteine-type endopeptidase activity involved in apoptotic process	8	0.661704	0.0787153	IGBP1, VIL1, DNAJA3, DPEP1, XIAP, BIRC7, FNIP1, VEGFA	1053	68	19157	2.14033	1	1	0.998428
GOTERM_BP_DIRECT	GO:0050821~protein stabilization	17	1.40612	0.0790063	USP36, USP27X, RPS7, MCM8, STK4, HSPD1, CCT6A, EFNA1, LAMP1, DNAJA3, LAMP2, NAA16, SUGT1, TAF9B, SOX4, TRIM44, TAF1	1053	198	19157	1.56201	1	1	0.998428
GOTERM_BP_DIRECT	GO:0007026~negative regulation of microtubule depolymerization	5	0.413565	0.0797722	TPX2, CKAP2, HDAC6, CAMSAP2, TTBK2	1053	30	19157	3.03213	1	1	0.998428
GOTERM_BP_DIRECT	GO:0045070~positive regulation of viral genome replication	5	0.413565	0.0797722	NOTCH1, LARP1, STAU1, VAPB, PABPC1	1053	30	19157	3.03213	1	1	0.998428
GOTERM_BP_DIRECT	GO:0031397~negative regulation of protein ubiquitination	7	0.578991	0.0799403	PRR7, GNL3L, PRMT3, HDAC8, OGT, SQSTM1, SOX4	1053	55	19157	2.31545	1	1	0.998428
GOTERM_BP_DIRECT	GO:0009887~animal organ morphogenesis	13	1.07527	0.0806192	TLE2, CDX4, CDX2, ELN, PTCH1, RFNG, FGD1, EREG, ASXL1, COMP, FGF6, TH, FGF18	1053	139	19157	1.70148	1	1	0.998428
GOTERM_BP_DIRECT	GO:0001510~RNA methylation	4	0.330852	0.0830485	NSUN5P1, NSUN5, MEPCE, FTSJ1	1053	19	19157	3.83006	1	1	0.998428
GOTERM_BP_DIRECT	GO:0031507~heterochromatin assembly	4	0.330852	0.0830485	MECP2, L3MBTL1, HDAC5, CBX3	1053	19	19157	3.83006	1	1	0.998428
GOTERM_BP_DIRECT	GO:0048478~replication fork protection	3	0.248139	0.0838992	SMARCAL1, ZNF830, BRCA2	1053	9	19157	6.06426	1	1	0.998428
GOTERM_BP_DIRECT	GO:0072089~stem cell proliferation	3	0.248139	0.0838992	TRIM71, RNF43, NES	1053	9	19157	6.06426	1	1	0.998428
GOTERM_BP_DIRECT	GO:0070475~rRNA base methylation	3	0.248139	0.0838992	EMG1, NSUN5P1, NSUN5	1053	9	19157	6.06426	1	1	0.998428
GOTERM_BP_DIRECT	GO:0046621~negative regulation of organ growth	3	0.248139	0.0838992	WWC3, STK4, SLC6A4	1053	9	19157	6.06426	1	1	0.998428
GOTERM_BP_DIRECT	GO:0000447~endonucleolytic cleavage in ITS1 to separate SSU-rRNA from 5.8S rRNA and LSU-rRNA from tricistronic rRNA transcript (SSU-rRNA, 5.8S rRNA, LSU-rRNA)	3	0.248139	0.0838992	RCL1, RRS1, RPS21	1053	9	19157	6.06426	1	1	0.998428
GOTERM_BP_DIRECT	GO:0051782~negative regulation of cell division	3	0.248139	0.0838992	ORC6, MYC, PTCH1	1053	9	19157	6.06426	1	1	0.998428
GOTERM_BP_DIRECT	GO:0050847~progesterone receptor signaling pathway	3	0.248139	0.0838992	YAP1, NEDD4, UBR5	1053	9	19157	6.06426	1	1	0.998428
GOTERM_BP_DIRECT	GO:0001756~somitogenesis	6	0.496278	0.0851423	FOXC1, KAT2A, POFUT1, PRKDC, XRCC2, AXIN2	1053	43	19157	2.53853	1	1	0.998428
GOTERM_BP_DIRECT	GO:0000724~double-strand break repair via homologous recombination	9	0.744417	0.089785	RECQL5, POLN, MCM8, XRCC2, NSMCE2, NSMCE1, TONSL, NABP1, BRCA2	1053	84	19157	1.94923	1	1	0.998428
GOTERM_BP_DIRECT	GO:0019827~stem cell population maintenance	7	0.578991	0.0914648	MED12, MED14, MED30, SETD6, SALL4, NKAP, ZNF358	1053	57	19157	2.2342	1	1	0.998428
GOTERM_BP_DIRECT	GO:0070932~histone H3 deacetylation	4	0.330852	0.0938846	HDAC5, HDAC11, HDAC8, HDAC6	1053	20	19157	3.63856	1	1	0.998428
GOTERM_BP_DIRECT	GO:0030150~protein import into mitochondrial matrix	4	0.330852	0.0938846	PAM16, TIMM17B, ROMO1, DNAJC15	1053	20	19157	3.63856	1	1	0.998428
GOTERM_BP_DIRECT	GO:0006405~RNA export from nucleus	4	0.330852	0.0938846	NXT1, POM121C, XPO5, RAE1	1053	20	19157	3.63856	1	1	0.998428
GOTERM_BP_DIRECT	GO:0060337~type I interferon signaling pathway	4	0.330852	0.0938846	IFITM3, IFITM1, IFITM2, IRAK1	1053	20	19157	3.63856	1	1	0.998428
GOTERM_BP_DIRECT	GO:0051028~mRNA transport	9	0.744417	0.0946155	XPO1, POM121C, ZC3H3, KHSRP, FMR1, CETN2, UPF3B, UPF3A, LRPPRC	1053	85	19157	1.92629	1	1	0.998428
GOTERM_BP_DIRECT	GO:0003180~aortic valve morphogenesis	5	0.413565	0.0962026	EFNA1, NOTCH1, NOS3, ELN, SNAI1	1053	32	19157	2.84262	1	1	0.998428
GOTERM_BP_DIRECT	GO:0045747~positive regulation of Notch signaling pathway	6	0.496278	0.0990187	YAP1, NOTCH1, NOS3, SLC35C2, RFNG, NOD2	1053	45	19157	2.4257	1	1	0.998428

## Sheet: up2
Category	Term	Count	%	PValue	Genes	List Total	Pop Hits	Pop Total	Fold Enrichment	Bonferroni	Benjamini	FDR
KEGG_PATHWAY	hsa03013:Nucleocytoplasmic transport	18	1.48883	7.78378e-05	UBE2I, NXT1, CSE1L, UPF3B, UPF3A, THOC2, IPO5, XPO1, POM121C, XPO4, XPOT, XPO5, SAP18, RNPS1, RAE1, TNPO2, KPNA3, TNPO3	450	108	8142	3.01556	0.0236139	0.0238962	0.0238962
KEGG_PATHWAY	hsa04919:Thyroid hormone signaling pathway	16	1.32341	0.00258225	MED1, NOTCH1, NCOA3, NOTCH4, MED4, MED12, MED14, KAT2A, MED13, MED30, TBC1D4, RHEB, MYC, FXYD2, AKT2, PLCG1	450	121	8142	2.39251	0.547866	0.396376	0.396376
KEGG_PATHWAY	hsa03018:RNA degradation	11	0.909843	0.0111059	LSM8, EXOSC5, LSM7, PNPT1, PAN3, DIS3, EXOSC8, PABPC3, PABPC1L, PABPC1, HSPD1	450	79	8142	2.51932	0.967568	1	1
KEGG_PATHWAY	hsa03008:Ribosome biogenesis in eukaryotes	13	1.07527	0.0165652	UTP6, NOP58, NXT1, CSNK2A2, HEATR1, NAT10, RCL1, EMG1, GNL3L, XPO1, EIF6, NHP2, UTP14A	450	109	8142	2.15792	0.994072	1	1
KEGG_PATHWAY	hsa04110:Cell cycle	14	1.15798	0.0212404	CDKN1B, YWHAB, PRKDC, ANAPC11, CDC14B, ORC6, RBL1, STAG2, TFDP2, MYC, ORC3, CDC16, E2F1, E2F3	450	126	8142	2.01037	0.998627	1	1
KEGG_PATHWAY	hsa05222:Small cell lung cancer	11	0.909843	0.0295906	CDKN1B, AKT2, MYC, TRAF5, E2F1, XIAP, E2F3, IKBKG, BIRC7, PTK2, BCL2L1	450	92	8142	2.16333	0.999901	1	1
KEGG_PATHWAY	hsa04977:Vitamin digestion and absorption	5	0.413565	0.040333	SLC5A6, RBP2, SLC19A3, PLB1, SLC19A2	450	24	8142	3.76944	0.999997	1	1
KEGG_PATHWAY	hsa03015:mRNA surveillance pathway	11	0.909843	0.0405618	NXT1, CSTF1, PABPC3, UPF3B, SAP18, UPF3A, RNPS1, PABPC1L, PABPC1, GSPT2, SMG5	450	97	8142	2.05182	0.999997	1	1
KEGG_PATHWAY	hsa01522:Endocrine resistance	11	0.909843	0.0430512	MED1, NOTCH1, CDKN1B, AKT2, NOTCH4, NCOA3, GNAS, E2F1, ADCY3, E2F3, PTK2	450	98	8142	2.03088	0.999999	1	1
KEGG_PATHWAY	hsa04360:Axon guidance	17	1.40612	0.0432489	SEMA3A, PTCH1, LIMK1, NFATC2, L1CAM, RHOD, EFNA4, PTK2, EFNA1, EFNB1, PARD6B, ABLIM2, NCK2, PLXNB1, PLCG1, MET, PLXNA3	450	182	8142	1.69004	0.999999	1	1
KEGG_PATHWAY	hsa04140:Autophagy - animal	14	1.15798	0.0470285	IGBP1, ATG9B, HMGB1, WIPI2, PRAP1, VMP1, LAMP1, RHEB, AKT2, RB1CC1, LAMP2, SUPT20H, SQSTM1, BCL2L1	450	141	8142	1.7965	1	1	1
KEGG_PATHWAY	hsa03250:Viral life cycle - HIV-1	8	0.661704	0.0571883	KAT2A, XPO1, HGS, MAP1A, CHMP4B, NELFCD, SERINC3, TNPO3	450	63	8142	2.29757	1	1	1
KEGG_PATHWAY	hsa04014:Ras signaling pathway	19	1.57155	0.0892631	PLA2G12B, FLT1, VEGFB, STK4, ELK1, EFNA4, VEGFA, EFNA1, FGF6, GNG4, AKT2, FGF18, IKBKG, PLCG1, FGFR4, RGL2, MET, PLA1A, BCL2L1	450	232	8142	1.48178	1	1	1
KEGG_PATHWAY	hsa04120:Ubiquitin mediated proteolysis	13	1.07527	0.0921345	UBE2I, UBE2C, FBXO2, HUWE1, XIAP, ANAPC11, CUL4A, ITCH, NEDD4, UBR5, CDC16, BIRC7, CUL4B	450	142	8142	1.65643	1	1	1
KEGG_PATHWAY	hsa04012:ErbB signaling pathway	9	0.744417	0.0957195	CDKN1B, AKT2, MYC, NCK2, PLCG1, ELK1, AREG, PTK2, EREG	450	85	8142	1.91576	1	1	1

## Sheet: down
Category	Term	Count	%	PValue	Genes	List Total	Pop Hits	Pop Total	Fold Enrichment	Bonferroni	Benjamini	FDR
GOTERM_BP_DIRECT	GO:0006888~ER to Golgi vesicle-mediated transport	34	1.78665	9.28323e-09	RAB1A, ARF4, COPB2, TMED10, PGAP1, SAR1A, KDELR1, PEF1, SAR1B, MIA3, IER3IP1, LMAN1, SCFD1, TMED2, TMED6, VTI1B, SEC24A, SEC16A, YIPF5, TRAPPC8, ARCN1, SEC23IP, VAPA, TRAPPC6B, TRIP11, KDELR2, GOPC, KDELR3, COPG1, MPPE1, SEC24D, SEC24C, SEC22A, ERGIC1	1730	124	19157	3.03626	4.80396e-05	4.80407e-05	4.77437e-05
GOTERM_BP_DIRECT	GO:0006886~intracellular protein transport	61	3.20547	2.92519e-08	ARF3, ARF4, RAB3D, CLTB, ABCA12, AP1G1, KIF13A, TMED2, ARFIP2, ARFIP1, AP3S1, AP1S3, TMED6, TBC1D10A, SEC13, COG7, ARL14, SYTL1, AP3B1, SYTL5, ARFGAP3, SYTL4, SYTL2, TBC1D2, SCG5, ERP29, RABL3, ARF6, COPB2, RAB1A, STX12, RAB5B, TMED10, SAR1A, SAR1B, STX18, ARL1, NAPG, SCFD1, SNX1, TBC1D12, EVI5, SNX6, EXPH5, VTI1B, RPH3AL, RABGAP1L, SEC24A, AP4B1, ARCN1, SEC23IP, MLPH, RAB14, SGSM3, SGSM2, RUNDC1…	1730	318	19157	2.12414	0.000151367	7.56893e-05	7.52213e-05
GOTERM_BP_DIRECT	GO:0005975~carbohydrate metabolic process	40	2.10194	5.52173e-08	KLB, B4GALT1, GBE1, MPI, GBA3, FUT2, GBA2, GK5, AKR7A2, ALDH2, MAN1A2, HYAL1, SI, ME1, GCNT3, MLEC, SIAE, PGM1, IDH3A, EDEM3, GALNT7, SLC35A1, CHST6, MANBA, MDH1, GALNT3, EDEM1, FUCA2, IDH2, NAGA, CASD1, GANC, CS, UGDH, SHPK, GALM, TFF1, GPD1L, CHST5, B4GALT4	1730	172	19157	2.57521	0.000285709	9.52499e-05	9.46609e-05
GOTERM_BP_DIRECT	GO:0006882~cellular zinc ion homeostasis	15	0.788229	3.55583e-07	SLC30A9, SLC30A5, SLC1A1, MT1M, AP3B1, MT1X, MT2A, LCK, MT1F, MT1G, MT1H, SLC39A8, SLC39A7, MT1E, MT1HL1	1730	33	19157	5.03337	0.00183845	0.000460036	0.000457191
GOTERM_BP_DIRECT	GO:0009312~oligosaccharide biosynthetic process	13	0.683132	4.7886e-07	ST6GALNAC1, B4GALT1, B3GALT5, FUT2, FUT3, FUT6, FUT8, B3GALT2, ST3GAL4, MGAT2, B4GALNT2, MPDU1, ST6GALNAC6	1730	25	19157	5.75817	0.00247503	0.00049562	0.000492555
GOTERM_BP_DIRECT	GO:0006890~retrograde vesicle-mediated transport, Golgi to ER	18	0.945875	8.8263e-07	ARF3, ARF4, COPB2, COG7, TMED10, KDELR1, STX18, GOLPH3L, ARCN1, GOLPH3, SCFD1, RER1, BNIP1, KIF1C, KDELR2, KDELR3, ATP9B, ERGIC1	1730	50	19157	3.98643	0.0045572	0.000761268	0.000756561
GOTERM_BP_DIRECT	GO:0016192~vesicle-mediated transport	41	2.15449	6.40168e-06	ARF3, RAB1A, STX12, ARF4, COPB2, SAR1A, SAR1B, ARL1, CLTB, CLINT1, NAPG, ACTR1A, SCFD1, AP1G1, KIF1C, KIF1B, AP3S1, AP1S3, CYTH1, VTI1B, RAB2B, JAGN1, YIPF1, ARL14, YIPF5, AP3B1, TVP23B, HSPA2, SYT13, ARFGAP3, AP4B1, RAB11A, SYT17, SYTL2, RABEP1, NECAP1, CNIH1, RAB14, MYO5B, COPG1, ARF6	1730	213	19157	2.1315	0.0325861	0.00473267	0.00470341
GOTERM_BP_DIRECT	GO:0072659~protein localization to plasma membrane	33	1.7341	9.33727e-06	RAB3B, RAB3D, ATP2C2, ABCA12, MYL12A, ZDHHC3, SCP2, FCHO2, P2RY1, BSG, MAP7, ARL6IP5, TMED2, INPP5K, RAB8A, RAB8B, ANXA2, TPBG, SEC16A, EMP2, TTC7A, ATP1B1, RAB11A, GAK, TSPAN15, CACNB2, CACNB3, TSPAN14, RAB12, PKP2, TNIK, EZR, MRAP2	1730	157	19157	2.32753	0.0471717	0.00604005	0.0060027
GOTERM_BP_DIRECT	GO:0006635~fatty acid beta-oxidation	16	0.840778	1.25152e-05	ABCD4, ABCD3, ECHS1, ECI1, ECH1, ECI2, HADHB, HADHA, CPT2, SCP2, EHHADH, ACADM, HADH, ACAA1, ACADS, SLC27A2	1730	48	19157	3.69114	0.0627136	0.00719622	0.00715172
GOTERM_BP_DIRECT	GO:0006099~tricarboxylic acid cycle	13	0.683132	1.6472e-05	FH, MDH1, MRPS36, IDH1, IDH2, DLST, SDHA, SDHB, CS, SUCLG2, ACO1, ACO2, IDH3A	1730	33	19157	4.36225	0.0817113	0.00852428	0.00847157
GOTERM_BP_DIRECT	GO:0071294~cellular response to zinc ion	11	0.578035	3.2143e-05	MT2A, P2RX4, MTF1, MT1M, MT1F, TSPO, MT1G, MT1H, MT1X, MT1HL1, MT1E	1730	25	19157	4.8723	0.153244	0.0151218	0.0150283
GOTERM_BP_DIRECT	GO:0006487~protein N-linked glycosylation	16	0.840778	4.64369e-05	B4GALT1, ENTPD5, RPN1, GFPT1, ALG12, DDOST, TMEM165, FUT3, FUT6, FUT8, DAD1, DOLPP1, MGAT4A, MLEC, SLC39A8, MGAT2	1730	53	19157	3.34292	0.213621	0.0200259	0.0199021
GOTERM_BP_DIRECT	GO:0009083~branched-chain amino acid catabolic process	8	0.420389	9.35253e-05	BCKDHA, ACAD8, ALDH6A1, ECHS1, IVD, BCKDHB, SLC25A44, HIBCH	1730	14	19157	6.32766	0.383697	0.0372303	0.037
GOTERM_BP_DIRECT	GO:0006915~apoptotic process	80	4.20389	0.000156712	IFI27L1, TNFAIP8, AHCYL1, PPP1R13B, SRA1, CAAP1, CIB1, TCIRG1, PTPRH, SHF, CASP9, CASP7, TMEM102, HINT2, CASP5, MECOM, C1QBP, CASP3, RASSF6, RPS6KA1, TNFSF10, KIF1B, MAP3K9, JAK2, SH3GLB1, MAP2K4, AREL1, APAF1, DAPK1, MAGI3, NME3, DYNLL1, RNF144B, RABEP1, IFI27, TRAF3, DAD1, ELMO3, TNFRSF21, BIRC3, RNF34, PHLPP1, SGMS1, PRUNE2, PSEN1, BCL10, DPP8, BAG1, BNIP1, MFN2, MAPK1, RIPK1, SUDS3, S100A14, …	1730	582	19157	1.52212	0.555608	0.0533418	0.053012
GOTERM_BP_DIRECT	GO:0030277~maintenance of gastrointestinal epithelium	8	0.420389	0.000161695	SERPINA3, MUC2, VSIG1, TFF3, TFF2, MUC13, TFF1, MUC4	1730	15	19157	5.90582	0.566922	0.0533418	0.053012
GOTERM_BP_DIRECT	GO:0006486~protein glycosylation	26	1.36626	0.000173817	ST6GALNAC1, ST6GALNAC2, FUT10, RPN1, MPI, PSEN1, FUT2, GALNT10, FUT3, FUT6, MAN1A2, B3GALT2, ST3GAL4, EDEM3, GALNT7, COG7, GALNT1, B3GALT5, DDOST, B3GNT7, DAD1, B3GNT6, B3GNT5, TRIP11, B4GALT4, ST6GALNAC6	1730	128	19157	2.24929	0.593259	0.0533418	0.053012
GOTERM_BP_DIRECT	GO:0016266~O-glycan processing	13	0.683132	0.000185537	GALNT7, GALNT12, GALNT5, ST6GALNAC2, GALNT3, GALNT1, GALNT10, B3GNT7, B3GNT6, B3GNT5, ST3GAL4, GCNT3, GALNT8	1730	41	19157	3.51108	0.6172	0.0533418	0.053012
GOTERM_BP_DIRECT	GO:0071276~cellular response to cadmium ion	13	0.683132	0.000185537	GSN, MT1M, MT1X, FOS, MT2A, MAPK8, MT1F, MT1G, MAPK1, MT1H, MT1E, MT1HL1, MAPK3	1730	41	19157	3.51108	0.6172	0.0533418	0.053012
GOTERM_BP_DIRECT	GO:0015031~protein transport	63	3.31056	0.000221492	PGAP1, KDELR1, SNAP23, MIA3, ARRB1, IER3IP1, DMBT1, CHMP1B, TRIM3, ARL6IP5, TMED2, AP1S3, BBS7, SNAP29, BBS4, ARRDC4, EIF5A, RAB2B, CADPS2, MAMDC4, AMN, JAGN1, SEC13, DENND2A, VPS37B, SCAMP2, RABEP1, NUP50, ATG4A, KDELR2, AAGAB, KDELR3, ZG16, STAM2, SEC22A, CD63, SEH1L, VPS4B, PSEN1, LIN7C, GABARAP, LMAN1, SCFD1, AP5M1, RAB25, VPS53, S100A13, STXBP5, ATG7, RILP, VTI1B, MON2, XBP1, SEC16A, CMTM6, …	1730	436	19157	1.60006	0.682204	0.0603274	0.0599543
GOTERM_BP_DIRECT	GO:0010273~detoxification of copper ion	8	0.420389	0.00026509	MT2A, MT1M, MT1F, MT1G, MT1H, MT1X, MT1HL1, MT1E	1730	16	19157	5.53671	0.746406	0.068592	0.0681678
GOTERM_BP_DIRECT	GO:0030148~sphingolipid biosynthetic process	14	0.735681	0.000299039	PPM1L, SGMS1, ELOVL6, SGMS2, ELOVL7, SGPP2, SGPP1, FA2H, SGPL1, SPTLC2, SPTLC3, ACER3, SPTSSA, DEGS2	1730	49	19157	3.16383	0.787276	0.0710918	0.0706522
GOTERM_BP_DIRECT	GO:0009749~response to glucose	18	0.945875	0.000302226	NDUFA9, SMAD2, PFKFB2, SREBF1, PCSK1, TCF7L2, EIF2B2, BAD, RHOA, PFKL, ACVR1C, CASP3, FKBP1B, ENSA, GLUL, ATG7, SIDT2, NKX2-2	1730	75	19157	2.65762	0.790756	0.0710918	0.0706522
GOTERM_BP_DIRECT	GO:0043123~positive regulation of I-kappaB kinase/NF-kappaB signaling	33	1.7341	0.000458942	CANT1, TRAF3IP2, SLC44A2, LPAR1, SECTM1, BCL10, ATP2C1, LITAF, AKAP13, TRIM5, MIER1, S100A13, TNFSF10, RIPK1, LGALS9, NDFIP1, PLK2, MIB2, RHOC, RHOA, PPM1A, VAPA, CTH, TRIM14, F2RL1, TAB2, ROR1, CARD16, TRIM38, GAPDH, TMEM9B, TLR3, BIRC3	1730	191	19157	1.91321	0.907038	0.103262	0.102623
GOTERM_BP_DIRECT	GO:0009306~protein secretion	15	0.788229	0.000511907	RAB3B, TMEM167A, RAB3D, SEL1L, RAB27A, MIA3, TVP23B, ARFGAP3, GOLPH3, RAB12, ERP29, COPG1, RAB8A, RAB8B, PAFAH1B1	1730	58	19157	2.86381	0.929335	0.107356	0.106692
GOTERM_BP_DIRECT	GO:0006621~protein retention in ER lumen	6	0.315292	0.000550107	ANKRD13C, RER1, OS9, KDELR1, KDELR2, KDELR3	1730	9	19157	7.38227	0.942016	0.107356	0.106692
GOTERM_BP_DIRECT	GO:0061024~membrane organization	10	0.525486	0.000550297	SH3GLB1, BAIAP2L2, SYNJ1, SAR1A, SAR1B, TOR1AIP2, CHP1, DHCR24, MBP, DNM2	1730	28	19157	3.95479	0.942073	0.107356	0.106692
GOTERM_BP_DIRECT	GO:0050714~positive regulation of protein secretion	14	0.735681	0.00056012	UNC13B, PCSK1, RPH3AL, SEC24A, TMED10, GOLPH3L, IER3IP1, SYTL4, GOLPH3, ADAM9, ANG, EZR, EXPH5, ARF6	1730	52	19157	2.9813	0.944946	0.107356	0.106692
GOTERM_BP_DIRECT	GO:0071280~cellular response to copper ion	10	0.525486	0.000734594	APP, MT2A, AOC1, MT1M, MT1F, MT1G, MT1H, MT1X, MT1HL1, MT1E	1730	29	19157	3.81842	0.977695	0.131732	0.130918
GOTERM_BP_DIRECT	GO:0009409~response to cold	12	0.630583	0.000776106	PLAC8, ACADVL, TRPA1, CIRBP, GMPR, ADM, ADRB1, FOS, ACADM, ATP2B1, HSPA2, PPARGC1A	1730	41	19157	3.241	0.982009	0.131732	0.130918
GOTERM_BP_DIRECT	GO:0090110~cargo loading into COPII-coated vesicle	7	0.36784	0.000850907	RAB1A, SEC13, SEC24A, SAR1A, MIA3, SEC24D, SEC24C	1730	14	19157	5.53671	0.987788	0.131732	0.130918
GOTERM_BP_DIRECT	GO:0055119~relaxation of cardiac muscle	7	0.36784	0.000850907	CAMK2D, P2RX4, GSN, ATP2A2, PDE5A, ATP1A1, ATP1B1	1730	14	19157	5.53671	0.987788	0.131732	0.130918
GOTERM_BP_DIRECT	GO:0016139~glycoside catabolic process	5	0.262743	0.000854564	FUCA1, FUCA2, NAGA, GBA3, GBA2	1730	6	19157	9.22784	0.988017	0.131732	0.130918
GOTERM_BP_DIRECT	GO:0006887~exocytosis	22	1.15607	0.000859151	UNC13B, CADPS2, JAGN1, RPH3AL, SNAP23, SYTL1, RAB27A, MIA3, SYTL5, LIN7C, SYTL4, PRSS12, RAB11A, SYT17, SYTL2, ARHGAP44, TXLNA, RIMS3, RAB25, STXBP5, STXBP6, SNAP29	1730	111	19157	2.19473	0.988298	0.131732	0.130918
GOTERM_BP_DIRECT	GO:0007568~aging	32	1.68156	0.00088114	ADM, HMGCR, TYMS, PPP1R9A, LITAF, CASP9, PPP3CA, CASP7, SRR, P2RY1, DAG1, CTNNA1, FBXO4, TSPO, MAPK1, MBP, BAK1, PPARGC1A, ATG7, MAPK3, POLG, SLC12A2, SREBF1, SMAD4, GSN, APAF1, IL15, MBD1, MBD2, ATP2B1, FOS, ASS1	1730	190	19157	1.865	0.989558	0.131732	0.130918
GOTERM_BP_DIRECT	GO:0045926~negative regulation of growth	8	0.420389	0.000916398	MT2A, MT1M, MT1F, MT1G, MT1H, MT1X, HIF1A, MT1E	1730	19	19157	4.66249	0.991301	0.131732	0.130918
GOTERM_BP_DIRECT	GO:0097202~activation of cysteine-type endopeptidase activity	8	0.420389	0.000916398	CASP9, IFI16, APAF1, BAD, CYCS, BAK1, TBC1D10A, LGMN	1730	19	19157	4.66249	0.991301	0.131732	0.130918
GOTERM_BP_DIRECT	GO:0046676~negative regulation of insulin secretion	10	0.525486	0.000966215	CHGA, SREBF1, PSMD9, PPP3CA, PFKL, ACVR1C, HDAC1, FAM3D, HADH, SYTL4	1730	30	19157	3.69114	0.993279	0.13514	0.134304
GOTERM_BP_DIRECT	GO:0042493~response to drug	44	2.31214	0.00101504	BCAR3, CDKN1A, ABCD3, TRAF3IP2, FECH, HDAC1, GATA6, MGST1, ARRB1, ATP1A1, TYMS, AACS, HSD11B2, SRR, PNP, OXCT1, CASP3, TSPO, BAK1, HADH, PPARGC1A, TIMP4, SPINK4, SREBF1, SS18, RPH3AL, ANXA1, TRPA1, BAD, MBD1, FOS, RHOA, ASS1, HADHA, CPS1, DAD1, LCK, SCNN1B, BCL2, LCN2, MDM2, UQCRC2, CCNO, OTC	1730	293	19157	1.6629	0.994781	0.135141	0.134305
GOTERM_BP_DIRECT	GO:0033539~fatty acid beta-oxidation using acyl-CoA dehydrogenase	6	0.315292	0.00101845	ACADVL, IVD, ETFDH, ETFA, ACADM, ACADS	1730	10	19157	6.64405	0.994873	0.135141	0.134305
GOTERM_BP_DIRECT	GO:0043065~positive regulation of apoptotic process	48	2.52233	0.00109449	FOXA1, APP, TNFAIP8, B4GALT1, LPAR1, ADM, BCL10, PSEN1, SLC9A1, CASP9, MAPK8, LGALS2, ACVR1C, SCIN, PNMA1, FAM162A, C1QBP, CASP3, RPS6KA2, TNFSF10, ARL6IP5, TSPO, RIPK1, BAK1, MAP3K9, SUDS3, ATG7, SPDEF, MAP3K5, UNC13B, NCOA1, BNIP3L, CRADD, APAF1, DAPK1, BAD, HIP1R, ADAM10, DNM2, BMP2, APC, STK17B, KCNMA1, NEURL1, FAS, ITGA6, QRICH1, TLR3	1730	329	19157	1.61557	0.996542	0.141599	0.140724
GOTERM_BP_DIRECT	GO:0006914~autophagy	26	1.36626	0.00147205	RAB1A, PHF23, GABARAP, IFI16, TRIM5, CHMP1B, ARFIP2, ANXA7, EPG5, NRBF2, ATG7, ARSB, RAB8A, SH3GLB1, XBP1, SEC16A, WIPI1, TM9SF1, TMEM59, DAP, RAB12, ULK3, ATG4A, TMBIM6, SMCR8, TECPR1	1730	147	19157	1.95856	0.999511	0.185801	0.184652
GOTERM_BP_DIRECT	GO:0035774~positive regulation of insulin secretion involved in cellular response to glucose stimulus	11	0.578035	0.00156688	ANO1, RFX6, OXCT1, BAD, OSBP, NR1H4, GCG, DYNLL1, HIF1A, NADK, TRPM4	1730	38	19157	3.20546	0.999701	0.193061	0.191868
GOTERM_BP_DIRECT	GO:0006081~cellular aldehyde metabolic process	6	0.315292	0.00172874	ALDH3A2, AKR7A2, AKR7A3, ALDH1A1, AKR1A1, ALDH9A1	1730	11	19157	6.04004	0.999871	0.208052	0.206766
GOTERM_BP_DIRECT	GO:0032402~melanosome transport	8	0.420389	0.00180056	RAB1A, MREG, MLPH, RAB27A, RAB27B, BBS7, BBS4, RAB11A	1730	21	19157	4.21844	0.999911	0.21177	0.210461
GOTERM_BP_DIRECT	GO:0061025~membrane fusion	11	0.578035	0.00193921	RABEP1, VAPA, SNAP23, MYOF, STX18, ANXA7, CHP1, SNAP29, NAPG, DNM2, VTI1B	1730	39	19157	3.12327	0.999957	0.218162	0.216813
GOTERM_BP_DIRECT	GO:0008643~carbohydrate transport	11	0.578035	0.00193921	SLC35A1, SLC35A4, SLC35A3, SLC37A1, SLC35D1, SLC2A10, SLC35C1, SLC17A5, SLC50A1, SLC35A5, MFSD2A	1730	39	19157	3.12327	0.999957	0.218162	0.216813
GOTERM_BP_DIRECT	GO:0006654~phosphatidic acid biosynthetic process	10	0.525486	0.00203407	LPCAT4, DGKA, DGKQ, LIPH, PNPLA3, ABHD5, LPIN1, PLD1, AGPAT3, AGPAT4	1730	33	19157	3.35558	0.999973	0.223964	0.22258
GOTERM_BP_DIRECT	GO:0034976~response to endoplasmic reticulum stress	17	0.893326	0.00244459	PDIA3, MBTPS1, XBP1, UBA5, SEC16A, EIF2AK3, ATP2A2, ERN2, PPP2CB, CREB3, OS9, TMX1, QRICH1, ANKS4B, RNF183, NRBF2, MAP3K5	1730	82	19157	2.29571	0.999997	0.263558	0.261928
GOTERM_BP_DIRECT	GO:0015914~phospholipid transport	11	0.578035	0.00289703	PRELID2, ATP8B4, TMEM30A, VAPA, SCP2, ATP8A1, ATP8B1, PITPNM3, PITPNA, OSBP, ATP9B	1730	41	19157	2.97091	1	0.305962	0.30407
GOTERM_BP_DIRECT	GO:0071260~cellular response to mechanical stimulus	17	0.893326	0.00315261	PTGER4, MAP2K4, CRADD, GOT1, BAD, BCL10, ATP1A1, NFKB1, SLC9A1, MAPK8, CASP5, BAG3, DAG1, FAS, BAK1, TLR3, MAPK3	1730	84	19157	2.24105	1	0.326295	0.324277
GOTERM_BP_DIRECT	GO:0051016~barbed-end actin filament capping	8	0.420389	0.0032339	SCIN, GSN, CAPZB, FLII, TWF1, VILL, ADD1, NCK1	1730	23	19157	3.85162	1	0.328146	0.326117
GOTERM_BP_DIRECT	GO:0032496~response to lipopolysaccharide	26	1.36626	0.00337897	PTGER4, PCSK1, HDAC1, PTGER2, IL23R, MGST1, ATP2A2, ADM, TNFRSF11A, LIAS, ADH5, CASP9, SRR, CASP3, S100A14, LGALS9, JAK2, TIMP4, CD96, GCH1, FOS, FOXP1, CPS1, TAB2, FGFR2, IFNAR1	1730	156	19157	1.84557	1	0.335721	0.333645
GOTERM_BP_DIRECT	GO:0015949~nucleobase-containing small molecule interconversion	5	0.262743	0.00343831	AK1, AK2, CMPK1, GLRX, NUDT13	1730	8	19157	6.92088	1	0.335721	0.333645
GOTERM_BP_DIRECT	GO:0006897~endocytosis	32	1.68156	0.00351026	APP, RAB1A, RAB5B, ZFYVE9, ILDR1, DNAJC22, TMPRSS2, MIA3, CLINT1, DMBT1, ANKFY1, ATP9B, CSNK1G3, RALBP1, RABGAP1L, SCARA5, SORT1, SURF4, HIP1R, APOBR, CSNK1E, PRSS12, DNM2, EPN3, MYO1E, RABEP1, NECAP1, HEATR5A, NOSTRIN, ACKR4, OCIAD2, LRP10	1730	207	19157	1.71183	1	0.3364	0.33432
GOTERM_BP_DIRECT	GO:0046854~phosphatidylinositol phosphorylation	13	0.683132	0.00369733	INPP1, PIK3R3, TTC7A, PIK3C2B, SOCS2, IMPA2, ITPKA, PI4KA, PIP5K1B, BPNT1, PIP4K2C, SOCS6, SOCS4	1730	56	19157	2.57061	1	0.347885	0.345734
GOTERM_BP_DIRECT	GO:0046855~inositol phosphate dephosphorylation	7	0.36784	0.00383785	INPP5B, INPP5A, SYNJ1, INPP1, IMPA2, INPP5K, BPNT1	1730	18	19157	4.30633	1	0.354659	0.352466
GOTERM_BP_DIRECT	GO:0031274~positive regulation of pseudopodium assembly	6	0.315292	0.00413072	APC, CDC42EP5, KIT, CDC42EP2, F2RL1, CDC42EP1	1730	13	19157	5.1108	1	0.375026	0.372707
GOTERM_BP_DIRECT	GO:0006656~phosphatidylcholine biosynthetic process	8	0.420389	0.00421474	SLC44A3, SLC44A4, PCYT1A, ABHD3, SLC44A2, LPCAT3, DHRS7B, MFSD2A	1730	24	19157	3.69114	1	0.376056	0.373731
GOTERM_BP_DIRECT	GO:0032436~positive regulation of proteasomal ubiquitin-dependent protein catabolic process	16	0.840778	0.0043114	RNF14, PLK2, RNF19B, CSNK1E, PSEN1, RCHY1, CBFA2T3, GABARAP, SH3RF1, RNF144A, RNF144B, SH3RF2, MDM2, BBS7, TRIB2, SOCS4	1730	79	19157	2.24272	1	0.378161	0.375822
GOTERM_BP_DIRECT	GO:0043087~regulation of GTPase activity	17	0.893326	0.00507818	NTRK2, EPHA4, RALBP1, RASAL1, IQGAP1, IQGAP2, EFNA5, RAP1GAP, ARHGAP44, FGD4, SIPA1L1, TRAPPC6B, PLXNA2, EVI5, CRK, PROM2, PAFAH1B1	1730	88	19157	2.13918	1	0.437993	0.435284
GOTERM_BP_DIRECT	GO:0071476~cellular hypotonic response	5	0.262743	0.00574887	CAB39, STK39, TSPO, OXSR1, SLC12A6	1730	9	19157	6.15189	1	0.487711	0.484695
GOTERM_BP_DIRECT	GO:0034198~cellular response to amino acid starvation	11	0.578035	0.00592299	SH3GLB1, CDKN1A, IMPACT, DAP, MAPK8, SEH1L, EIF2AK3, FAS, MAPK1, MAP3K5, MAPK3	1730	45	19157	2.70683	1	0.488983	0.485959
GOTERM_BP_DIRECT	GO:0031529~ruffle organization	6	0.315292	0.00595283	LIMA1, CYFIP1, TPM1, ARFIP2, TCIRG1, CORO1B	1730	14	19157	4.74575	1	0.488983	0.485959
GOTERM_BP_DIRECT	GO:0006919~activation of cysteine-type endopeptidase activity involved in apoptotic process	16	0.840778	0.00617721	EGLN3, CRADD, APAF1, BAD, SLC1A1, HIP1R, ATP2A3, EIF2AK3, RPS27L, F3, CASP9, DAP, FAM162A, LCK, JAK2, XDH	1730	82	19157	2.16067	1	0.49873	0.495646
GOTERM_BP_DIRECT	GO:0051384~response to glucocorticoid	14	0.735681	0.00629273	PCSK1, GOT1, BAD, AGL, BCKDHB, ADM, TYMS, RHOA, HSD11B2, CASP3, BCL2, ADAM9, KRAS, PPARGC1B	1730	67	19157	2.31385	1	0.49873	0.495646
GOTERM_BP_DIRECT	GO:0050873~brown fat cell differentiation	9	0.472937	0.00636061	PLAC8, ALDH6A1, LRG1, MB, PEX11A, DHRS7B, FFAR4, ADRB1, PPARGC1A	1730	32	19157	3.1144	1	0.49873	0.495646
GOTERM_BP_DIRECT	GO:0006629~lipid metabolic process	31	1.62901	0.0064935	NAA40, B4GALT1, MOGAT2, MGST3, PITPNA, GDE1, ABHD5, HMGCL, LACTB, AKR7A2, VSIG2, LIPH, LIPG, COX10, ACAD8, SREBF1, BCKDHB, PLCL2, AKR1A1, B3GALT5, FMO5, PAFAH2, TTC39B, CTH, FAR1, FAR2, LRP10, CRK, LPIN2, MGLL, BCAT2	1730	207	19157	1.65834	1	0.501551	0.498449
GOTERM_BP_DIRECT	GO:0006493~protein O-linked glycosylation	10	0.525486	0.00683562	FUT6, GALNT7, ST6GALNAC2, GALNT3, GALNT1, TET2, GCNT3, GALNT10, TRAK2, FUT3	1730	39	19157	2.83934	1	0.513854	0.510677
GOTERM_BP_DIRECT	GO:0022904~respiratory electron transport chain	7	0.36784	0.00685139	SCO2, ETFDH, UQCRFS1, ETFA, SDHA, SDHB, PPARGC1A	1730	20	19157	3.87569	1	0.513854	0.510677
GOTERM_BP_DIRECT	GO:0018108~peptidyl-tyrosine phosphorylation	22	1.15607	0.00743243	MAP2K4, NTRK2, EPHA4, DYRK4, MAP2K1, YES1, DYRK2, EPHA10, EGF, STYK1, TESK2, TWF1, HIPK1, HIPK2, BCR, PEAK1, LCK, KIT, ROR1, JAK2, FRK, FGFR2	1730	132	19157	1.84557	1	0.549469	0.546071
GOTERM_BP_DIRECT	GO:0007029~endoplasmic reticulum organization	10	0.525486	0.00812927	GAK, LMAN1, JAGN1, ATL3, SEC16A, BNIP1, EIF2AK3, TOR1AIP2, MIA3, TOR1B	1730	40	19157	2.76835	1	0.58933	0.585686
GOTERM_BP_DIRECT	GO:0008206~bile acid metabolic process	6	0.315292	0.00827406	NR5A2, SCP2, ATP8B1, NR1H4, ACAA1, GBA2	1730	15	19157	4.42936	1	0.58933	0.585686
GOTERM_BP_DIRECT	GO:0007030~Golgi organization	21	1.10352	0.00831326	RAB1A, ATP8B4, COG7, TMED10, ATL3, ATP8B1, SEC16A, SURF4, GOLPH3L, ARL1, TRAPPC8, GAK, LMAN1, GOLPH3, SEC23IP, GOLGA5, FAM174B, GOLGB1, TRIP11, TMED2, TMED6	1730	125	19157	1.86033	1	0.58933	0.585686
GOTERM_BP_DIRECT	GO:0061001~regulation of dendritic spine morphogenesis	7	0.36784	0.00887172	ARHGAP44, EPHA4, SIPA1L1, ADAM10, PDLIM5, PPP1R9A, TANC2	1730	21	19157	3.69114	1	0.606188	0.60244
GOTERM_BP_DIRECT	GO:0006686~sphingomyelin biosynthetic process	5	0.262743	0.00890248	VAPA, SGMS1, SPTLC2, OSBP, SGMS2	1730	10	19157	5.53671	1	0.606188	0.60244
GOTERM_BP_DIRECT	GO:0042355~L-fucose catabolic process	5	0.262743	0.00890248	FUT6, FUT8, FUT10, FUT2, FUT3	1730	10	19157	5.53671	1	0.606188	0.60244
GOTERM_BP_DIRECT	GO:0070059~intrinsic apoptotic signaling pathway in response to endoplasmic reticulum stress	9	0.472937	0.00934421	ERN2, APAF1, BCL2, ATP2A3, TMBIM6, QRICH1, BAK1, UBE2K, MAP3K5	1730	34	19157	2.9312	1	0.628004	0.624121
GOTERM_BP_DIRECT	GO:0021762~substantia nigra development	11	0.578035	0.0094864	YWHAE, CASP5, HSPA5, SEC16A, PADI2, MBP, CKB, SUDS3, NDRG2, DYNLL1, RHOA	1730	48	19157	2.53766	1	0.629386	0.625494
GOTERM_BP_DIRECT	GO:0097190~apoptotic signaling pathway	13	0.683132	0.00984068	IFI27L1, CRADD, RIPK3, APAF1, DAPK1, DAP, SGPL1, P2RX4, IFI27, CASP5, CASP3, BAK1, MAP3K5	1730	63	19157	2.28499	1	0.644627	0.640641
GOTERM_BP_DIRECT	GO:0090630~activation of GTPase activity	20	1.05097	0.0101518	RAP1GAP2, RABGAP1L, ARHGEF26, CCDC125, ARHGEF16, NEDD9, SIPA1L2, RAP1GAP, BCR, ABR, TBC1D2, SIPA1L1, SGSM3, SGSM2, RUNDC1, TBC1D12, EVI5, CRK, TBC1D10A, NDEL1	1730	119	19157	1.86108	1	0.656691	0.652631
GOTERM_BP_DIRECT	GO:0046329~negative regulation of JNK cascade	8	0.420389	0.0104877	SH3RF2, NCOR1, TAOK3, MECOM, DUSP19, F2RL1, GPS2, PAFAH1B1	1730	28	19157	3.16383	1	0.660657	0.656572
GOTERM_BP_DIRECT	GO:0042552~myelination	11	0.578035	0.0109792	AFG3L2, XK, EIF2B2, PLLP, ACER3, MALL, LPAR1, MBP, ZNF24, TNFRSF21, BCAS1	1730	49	19157	2.48587	1	0.660657	0.656572
GOTERM_BP_DIRECT	GO:0006878~cellular copper ion homeostasis	6	0.315292	0.0111543	ANKRD9, APP, MT2A, SCO1, SLC31A1, SCO2	1730	16	19157	4.15253	1	0.660657	0.656572
GOTERM_BP_DIRECT	GO:0051560~mitochondrial calcium ion homeostasis	6	0.315292	0.0111543	LETM1, AFG3L2, SMDT1, MICU1, SLC8B1, MCU	1730	16	19157	4.15253	1	0.660657	0.656572
GOTERM_BP_DIRECT	GO:0008631~intrinsic apoptotic signaling pathway in response to oxidative stress	6	0.315292	0.0111543	BCL2, ARL6IP5, GSKIP, JAK2, MAP3K5, PDK1	1730	16	19157	4.15253	1	0.660657	0.656572
GOTERM_BP_DIRECT	GO:0034612~response to tumor necrosis factor	9	0.472937	0.0111767	GCH1, YTHDC2, CASP3, ADAM9, ADAM10, RIPK1, MBP, TNFRSF11A, JAK2	1730	35	19157	2.84745	1	0.660657	0.656572
GOTERM_BP_DIRECT	GO:0001666~response to hypoxia	27	1.41881	0.0111836	ACVRL1, ALAS1, CITED2, REG1A, ADM, HIF1A, HK2, PDLIM1, HSD11B2, SCFD1, ALKBH5, MB, CASP3, CAPN2, EGLN1, EGLN3, SMAD4, APAF1, BAD, ARNT, ATP1B1, CBFA2T3, RHOA, NR4A2, BMP2, KCNMA1, ANG	1730	180	19157	1.66101	1	0.660657	0.656572
GOTERM_BP_DIRECT	GO:0042594~response to starvation	10	0.525486	0.0112646	HMGCL, CPS1, OXCT1, BNIP1, ADM, GPT, ACADM, SSTR1, PPARGC1A, AACS	1730	42	19157	2.63653	1	0.660657	0.656572
GOTERM_BP_DIRECT	GO:0007219~Notch signaling pathway	19	0.998424	0.011362	FOXA1, CFD, APP, GOT1, SEL1L, NR1H4, MIB2, ADAM10, NRARP, PSEN1, DLL1, TMEM100, KRT19, BMP2, GMDS, NEURL1, MAML3, TIMP4, ATOH1	1730	112	19157	1.87852	1	0.660657	0.656572
GOTERM_BP_DIRECT	GO:0006047~UDP-N-acetylglucosamine metabolic process	4	0.210194	0.0119133	SLC35A3, GFPT1, B4GALNT2, GNE	1730	6	19157	7.38227	1	0.677422	0.673233
GOTERM_BP_DIRECT	GO:0006102~isocitrate metabolic process	4	0.210194	0.0119133	IDH1, IDH2, ACO2, IDH3A	1730	6	19157	7.38227	1	0.677422	0.673233
GOTERM_BP_DIRECT	GO:0006470~protein dephosphorylation	24	1.26117	0.0120524	DUSP4, PTPN18, PHLPP1, CTDP1, PPM1L, STYX, CTDSPL, PTPN21, DAPP1, PTPRH, PTPRF, CTDNEP1, PPP6C, PPP2CB, PPM1A, MINPP1, PPP3CA, PPM1B, PPP4R1, PPP2R1B, PPA2, PPP2R5E, LCK, BCL2	1730	155	19157	1.71459	1	0.677422	0.673233
GOTERM_BP_DIRECT	GO:0007015~actin filament organization	22	1.15607	0.012174	TMOD3, TPM1, HIP1R, BRK1, SHROOM3, EMP2, RHOF, RHOC, PPP1R9A, RHOA, CORO1B, MYO1E, MYO1C, MYO1A, MYO5B, MYO5C, CDC42EP2, BCL2, CTNNA1, ELMO3, PPARGC1B, NCK1	1730	138	19157	1.76533	1	0.677422	0.673233
GOTERM_BP_DIRECT	GO:0030097~hemopoiesis	13	0.683132	0.0125756	CD164, TIPARP, FUT10, GFI1, GLRX5, ROGDI, TTC7A, DLL1, SGPL1, TWSG1, LCK, KIT, JAK2	1730	65	19157	2.21468	1	0.692329	0.688048
GOTERM_BP_DIRECT	GO:0030036~actin cytoskeleton organization	27	1.41881	0.0128054	FLII, TESK2, CORO1B, ADD1, PDLIM1, FGD4, CAPZB, PACSIN2, ARFIP2, INPP5K, FLNB, PDLIM5, PHACTR4, SPECC1, CAP1, TMOD3, LIMK2, ARHGAP26, RHOA, BCR, PALLD, ITPKA, CDC42EP2, KRAS, PFN1, CRK, PAFAH1B1	1730	182	19157	1.64276	1	0.69365	0.689361
GOTERM_BP_DIRECT	GO:0015937~coenzyme A biosynthetic process	5	0.262743	0.0130018	SLC25A16, PANK4, PANK3, PPCS, PPCDC	1730	11	19157	5.03337	1	0.69365	0.689361
GOTERM_BP_DIRECT	GO:0035265~organ growth	5	0.262743	0.0130018	SMAD2, BCL2, IER3IP1, DLL1, FGFR2	1730	11	19157	5.03337	1	0.69365	0.689361
GOTERM_BP_DIRECT	GO:0051017~actin filament bundle assembly	9	0.472937	0.0132611	LIMA1, BAIAP2L2, SWAP70, NEDD9, EZR, ADD1, CORO1B, NCK1, PLS1	1730	36	19157	2.76835	1	0.700267	0.695937
GOTERM_BP_DIRECT	GO:0006687~glycosphingolipid metabolic process	7	0.36784	0.0141261	GLTP, UGT8, KIT, GBA3, GBA2, SUMF1, ST6GALNAC6	1730	23	19157	3.37017	1	0.723788	0.719312
GOTERM_BP_DIRECT	GO:0018279~protein N-linked glycosylation via asparagine	7	0.36784	0.0141261	FUT8, DAD1, RPN1, MGAT2, B4GALNT2, DDOST, UBE2J1	1730	23	19157	3.37017	1	0.723788	0.719312
GOTERM_BP_DIRECT	GO:0045921~positive regulation of exocytosis	7	0.36784	0.0141261	CADPS2, RAB2B, RAB27A, RAB27B, STXBP5, SYTL4, EXPH5	1730	23	19157	3.37017	1	0.723788	0.719312
GOTERM_BP_DIRECT	GO:0042572~retinol metabolic process	11	0.578035	0.0144902	SDR16C5, DHRS7, AKR1B10, RETSAT, DHRS9, ADH1C, RDH11, ADH1A, ALDH1A1, CYP2C18, ADH6	1730	51	19157	2.38838	1	0.735165	0.730619
GOTERM_BP_DIRECT	GO:1990869~cellular response to chemokine	6	0.315292	0.0146487	SLC12A2, DOCK8, REG1A, STK39, OXSR1, RHOA	1730	17	19157	3.90826	1	0.735991	0.73144
GOTERM_BP_DIRECT	GO:0060612~adipose tissue development	8	0.420389	0.0153926	XBP1, PGRMC2, SPTLC2, OXCT1, DHRS7B, RORC, PPARGC1A, AACS	1730	30	19157	2.95291	1	0.765928	0.761192
GOTERM_BP_DIRECT	GO:0032570~response to progesterone	9	0.472937	0.0156158	NCOA1, SREBF1, BAD, PTGER2, TSPO, MBP, FOS, TYMS, NKX2-2	1730	37	19157	2.69353	1	0.769634	0.764875
GOTERM_BP_DIRECT	GO:0030968~endoplasmic reticulum unfolded protein response	11	0.578035	0.0165311	MBTPS1, ERLEC1, XBP1, OS9, HSPA5, CREB3L4, CREB3L1, CTH, EIF2AK3, DERL2, QRICH1	1730	52	19157	2.34245	1	0.807059	0.802068
GOTERM_BP_DIRECT	GO:0022900~electron transport chain	12	0.630583	0.0173225	C15ORF48, CYB5A, AKR7A2, AKR7A3, ALDH2, NDUFS4, GSR, ME1, ETFDH, ME2, SDHA, ADH5	1730	60	19157	2.21468	1	0.83331	0.828157
GOTERM_BP_DIRECT	GO:0051402~neuron apoptotic process	10	0.525486	0.0175518	APP, CASP7, APAF1, HSPA5, FAM162A, CASP3, BCL2, PSEN1, GAPDH, TNFRSF21	1730	45	19157	2.46076	1	0.83331	0.828157
GOTERM_BP_DIRECT	GO:0032024~positive regulation of insulin secretion	10	0.525486	0.0175518	PFKFB2, PSMD9, TCF7L2, RPH3AL, BAD, JAK2, GLUL, ISL1, AACS, MCU	1730	45	19157	2.46076	1	0.83331	0.828157
GOTERM_BP_DIRECT	GO:0070863~positive regulation of protein exit from endoplasmic reticulum	5	0.262743	0.0181304	TMEM30A, TMEM30B, SAR1A, SAR1B, SEC16A	1730	12	19157	4.61392	1	0.834063	0.828905
GOTERM_BP_DIRECT	GO:0006829~zinc II ion transport	5	0.262743	0.0181304	SLC30A7, SLC30A9, SLC39A9, SLC30A5, SLC39A8	1730	12	19157	4.61392	1	0.834063	0.828905
GOTERM_BP_DIRECT	GO:0000050~urea cycle	5	0.262743	0.0181304	ARG2, FH, CPS1, ASS1, OTC	1730	12	19157	4.61392	1	0.834063	0.828905
GOTERM_BP_DIRECT	GO:0006139~nucleobase-containing compound metabolic process	9	0.472937	0.0182585	PRPSAP2, PNP, TPMT, OAS2, GDA, AK1, SRBD1, BPNT1, SLC28A2	1730	38	19157	2.62265	1	0.834063	0.828905
GOTERM_BP_DIRECT	GO:0042327~positive regulation of phosphorylation	8	0.420389	0.0183736	APP, EGF, ITGA6, ANG, BCL10, PSEN1, BTBD10, PPARGC1B	1730	31	19157	2.85765	1	0.834063	0.828905
GOTERM_BP_DIRECT	GO:0042542~response to hydrogen peroxide	11	0.578035	0.018777	PPP2CB, TRPA1, MB, BAD, CASP3, FKBP1B, BCL2, CAPN2, ADAM9, BAK1, CRK	1730	53	19157	2.29825	1	0.839007	0.833819
GOTERM_BP_DIRECT	GO:0032469~endoplasmic reticulum calcium ion homeostasis	6	0.315292	0.0188067	CAMK2D, BCL2, ATP2A2, TMBIM6, BAK1, PSEN1	1730	18	19157	3.69114	1	0.839007	0.833819
GOTERM_BP_DIRECT	GO:0001783~B cell apoptotic process	4	0.210194	0.0194598	TRAF3IP2, BAK1, BCL10, TNFRSF21	1730	7	19157	6.32766	1	0.853427	0.84815
GOTERM_BP_DIRECT	GO:0008635~activation of cysteine-type endopeptidase activity involved in apoptotic process by cytochrome c	4	0.210194	0.0194598	CASP9, APAF1, CYCS, BAK1	1730	7	19157	6.32766	1	0.853427	0.84815
GOTERM_BP_DIRECT	GO:0016567~protein ubiquitination	59	3.10037	0.0198838	RNF14, LRR1, FBXO25, ARRB1, SH3RF1, DCAF6, ANKRD9, MED11, TRIM7, TRIM5, FBXO4, ARRDC4, AREL1, FBXW5, WSB2, MED8, RNF168, RNF144A, KCTD9, TRIM58, TRIM14, TRIM15, TRIM10, BIRC3, RNF34, PEF1, SEL1L, NEDD4L, UBR1, RNF7, RCHY1, SOCS2, C18ORF25, UBB, OS9, HECTD3, UBR7, RNF138, MED31, FEM1C, DCAF11, SOCS6, SOCS4, FEM1B, MIB2, KLHL2, WWP2, FBXL14, UBAC1, ZZEF1, BSPRY, SH3RF2, RNF145, ASB8, MDM2, LNX1, TR…	1730	490	19157	1.33333	1	0.864491	0.859146
GOTERM_BP_DIRECT	GO:0048538~thymus development	10	0.525486	0.0201259	CTC1, MAP2K1, RIPK3, CITED2, LMO4, BCL2, ZBTB1, MAPK1, PSEN1, MAPK3	1730	46	19157	2.40726	1	0.864491	0.859146
GOTERM_BP_DIRECT	GO:0007165~signal transduction	131	6.88387	0.0202132	CHRM1, DGKA, REG1A, NR3C2, ARHGAP44, PPP4R1, RPS6KA2, RPS6KA1, RASSF6, CAPN5, TNFSF10, FAM3D, OSTF1, MAP3K6, PDE8A, PRKACB, CHGB, MAP2K4, CHRNB1, CSNK1G3, MAP2K1, TLE1, DAPK1, MAGI3, CSNK1E, MOB3B, BCR, SIGIRR, STAM2, NBL1, PDE9A, CDS1, CDC42SE1, LRRC59, LRPAP1, CHRNA5, PEX11A, PXN, STK39, DAPP1, RASAL1, TNFRSF11A, IQGAP1, IQGAP2, NDRG2, HIF1A, RAP1GAP, RAP1B, INPP5B, ABR, FAM83E, RIPK1, PAG1, FA…	1730	1211	19157	1.19787	1	0.864491	0.859146
GOTERM_BP_DIRECT	GO:0006883~cellular sodium ion homeostasis	7	0.36784	0.0212273	SLC12A2, SCNN1B, SCNN1A, NEDD4L, ATP1A1, ATP1B1, SLC9A1	1730	25	19157	3.10055	1	0.886383	0.880902
GOTERM_BP_DIRECT	GO:0045332~phospholipid translocation	7	0.36784	0.0212273	ATP8B4, TMEM30A, TMEM30B, ATP8A1, ATP8B1, ATP11B, ATP9B	1730	25	19157	3.10055	1	0.886383	0.880902
GOTERM_BP_DIRECT	GO:0043280~positive regulation of cysteine-type endopeptidase activity involved in apoptotic process	11	0.578035	0.0212389	APP, ACVR1C, BAD, DAPK1, ARL6IP5, TNFSF10, CYCS, ARRB1, BCL10, RHOA, MAP3K5	1730	54	19157	2.25569	1	0.886383	0.880902
GOTERM_BP_DIRECT	GO:0009058~biosynthetic process	8	0.420389	0.0217372	ALDH1L1, ALAS1, PCYT1A, NMNAT1, SPTLC2, SPTLC3, GPT, GCAT	1730	32	19157	2.76835	1	0.893234	0.88771
GOTERM_BP_DIRECT	GO:0009410~response to xenobiotic stimulus	32	1.68156	0.0218546	BCAR3, PCSK1, ABCD3, TRAF3IP2, SLC1A1, GATA6, ATP1A1, TYMS, HSD11B2, SRR, PNP, OXCT1, CASP3, TSPO, BAK1, HADH, TIMP4, SREBF1, SS18, TRPA1, BAD, FOS, RHOA, ASS1, HADHA, CPS1, DAD1, LCK, SCNN1B, BCL2, CCNO, OTC	1730	236	19157	1.50148	1	0.893234	0.88771
GOTERM_BP_DIRECT	GO:0010046~response to mycotoxin	3	0.157646	0.0229565	LCN2, BAK1, ASS1	1730	3	19157	11.0734	1	0.893234	0.88771
GOTERM_BP_DIRECT	GO:0003310~pancreatic A cell differentiation	3	0.157646	0.0229565	RFX6, GATA6, INSM1	1730	3	19157	11.0734	1	0.893234	0.88771
GOTERM_BP_DIRECT	GO:0098773~skin epidermis development	3	0.157646	0.0229565	GATA6, AP3B1, DLL1	1730	3	19157	11.0734	1	0.893234	0.88771
GOTERM_BP_DIRECT	GO:0060743~epithelial cell maturation involved in prostate gland development	3	0.157646	0.0229565	FOXA1, FEM1B, HOXB13	1730	3	19157	11.0734	1	0.893234	0.88771
GOTERM_BP_DIRECT	GO:0071887~leukocyte apoptotic process	3	0.157646	0.0229565	CASP9, CASP7, CASP3	1730	3	19157	11.0734	1	0.893234	0.88771
GOTERM_BP_DIRECT	GO:0036071~N-glycan fucosylation	3	0.157646	0.0229565	FUT6, FUT8, FUT10	1730	3	19157	11.0734	1	0.893234	0.88771
GOTERM_BP_DIRECT	GO:0061308~cardiac neural crest cell development involved in heart development	3	0.157646	0.0229565	CITED2, MAPK1, MAPK3	1730	3	19157	11.0734	1	0.893234	0.88771
GOTERM_BP_DIRECT	GO:0048535~lymph node development	6	0.315292	0.0236712	TRAF3IP2, RIPK3, IL15, RORC, TNFRSF11A, TOX	1730	19	19157	3.49687	1	0.913219	0.907572
GOTERM_BP_DIRECT	GO:0090181~regulation of cholesterol metabolic process	5	0.262743	0.0243525	ACADVL, DGKQ, NR1H4, FMO5, TTC39B	1730	13	19157	4.259	1	0.913219	0.907572
GOTERM_BP_DIRECT	GO:0071468~cellular response to acidic pH	5	0.262743	0.0243525	IMPACT, SCNN1B, SCNN1A, CHP1, SLC9A1	1730	13	19157	4.259	1	0.913219	0.907572
GOTERM_BP_DIRECT	GO:0006071~glycerol metabolic process	5	0.262743	0.0243525	GK5, COQ3, COQ2, MOGAT2, PLA2G4A	1730	13	19157	4.259	1	0.913219	0.907572
GOTERM_BP_DIRECT	GO:0048208~COPII vesicle coating	5	0.262743	0.0243525	PPP6C, TMED10, PEF1, SEC16A, TMED2	1730	13	19157	4.259	1	0.913219	0.907572
GOTERM_BP_DIRECT	GO:0006468~protein phosphorylation	60	3.15292	0.0257474	ACVRL1, APP, DYRK2, TESK2, STK10, AKAP13, PPP4R1, MAP3K9, JAK2, MAP3K6, PRKACB, SCYL2, PDK1, MAP3K5, MAP2K1, DAPK1, ADAM10, CSNK1E, KSR2, OXSR1, GAK, BCR, ERN2, PDIK1L, PEAK1, LCK, ITPKA, BMP2K, TNIK, SIK2, TRIB2, CDKL1, RNASEL, CAMK2D, LAMA1, TXK, STK39, MAPK8, ACVR1C, RPS6KC1, MAPK1, MAPK6, FNIP2, MAPK3, SMAD2, SMAD1, RIOK3, TAF13, PLK2, LIMK2, MOK, EIF2AK3, BMX, HIPK1, HIPK2, BMP2, TAOK3, STK1…	1730	507	19157	1.31046	1	0.958581	0.952654
GOTERM_BP_DIRECT	GO:0048015~phosphatidylinositol-mediated signaling	10	0.525486	0.0260711	GSN, PLCL2, PI4KA, PLCE1, PLCH1, CA8, EZR, PLCD1, MUC5AC, PIK3C2B	1730	48	19157	2.30696	1	0.963699	0.95774
GOTERM_BP_DIRECT	GO:0043434~response to peptide hormone	11	0.578035	0.0268526	PCSK1, BTG1, EIF2B2, ANXA1, REG1B, BSG, REG1A, DAG1, TFF1, GNAI1, TIMP4	1730	56	19157	2.17513	1	0.978739	0.972687
GOTERM_BP_DIRECT	GO:0006821~chloride transport	13	0.683132	0.0268562	SLC12A2, GABRP, ANO7, BEST2, CLCN3, ANO1, FXYD3, CLCA2, TSPO, ANO10, CLCA1, CLCC1, CLCA4	1730	72	19157	1.99937	1	0.978739	0.972687
GOTERM_BP_DIRECT	GO:0001934~positive regulation of protein phosphorylation	28	1.47136	0.0282277	APP, ITLN1, PIK3R3, CIB1, ARRB1, EFNA5, P2RY1, NPTN, RIPK1, PDE8A, MAPK3, PROM2, NTRK2, XBP1, RALBP1, ANXA2, LIMCH1, LIMK2, HSPA2, MOB3B, HIPK2, BMP2, ERP29, FAS, CDK2AP1, KRAS, TNIK, ADTRP	1730	204	19157	1.51988	1	1	0.994009
GOTERM_BP_DIRECT	GO:1901017~negative regulation of potassium ion transmembrane transporter activity	4	0.210194	0.0290727	CAB39, STK39, NEDD4L, OXSR1	1730	8	19157	5.53671	1	1	0.994009
GOTERM_BP_DIRECT	GO:0097527~necroptotic signaling pathway	4	0.210194	0.0290727	RIPK3, FAS, RIPK1, TLR3	1730	8	19157	5.53671	1	1	0.994009
GOTERM_BP_DIRECT	GO:0048227~plasma membrane to endosome transport	4	0.210194	0.0290727	RAB5B, SORT1, SGSM3, RAB11A	1730	8	19157	5.53671	1	1	0.994009
GOTERM_BP_DIRECT	GO:1900121~negative regulation of receptor binding	4	0.210194	0.0290727	HFE, ATP2A3, ATP2A2, PTPRF	1730	8	19157	5.53671	1	1	0.994009
GOTERM_BP_DIRECT	GO:0071236~cellular response to antibiotic	4	0.210194	0.0290727	HSPA5, PLA2G4A, CRIP1, SLC9A1	1730	8	19157	5.53671	1	1	0.994009
GOTERM_BP_DIRECT	GO:0010666~positive regulation of cardiac muscle cell apoptotic process	6	0.315292	0.0292778	CAMK2D, SMAD4, GATA6, CAPN2, HMGCR, MAP3K5	1730	20	19157	3.32202	1	1	0.994009
GOTERM_BP_DIRECT	GO:0055007~cardiac muscle cell differentiation	6	0.315292	0.0292778	AKAP13, BMP2, CBY1, GATA6, ACADM, SLC9A1	1730	20	19157	3.32202	1	1	0.994009
GOTERM_BP_DIRECT	GO:0035556~intracellular signal transduction	53	2.78508	0.0311897	YWHAE, TRAF3IP2, DGKA, AKAP13, RPS6KA2, RPS6KA1, BLNK, JAK2, UNC13B, SS18, WSB2, DAPK1, MAGI3, KSR2, OXSR1, BCR, KCTD9, LCK, DGKQ, KIT, TNIK, SIK2, NLRX1, CAB39, ANP32A, CCDC68, ARHGEF28, STK39, AKAP7, RASAL1, PSEN1, ADCY6, SOCS2, ABR, MAPK8, PRKAR2B, MAPK1, PLEK2, SOCS6, MAPK6, PAG1, SOCS4, MAPK3, SMAD2, SMAD4, PLCL2, MOK, BMX, TAOK3, STK17B, ASB8, PPP1R1B, PLCD1	1730	444	19157	1.32183	1	1	0.994009
GOTERM_BP_DIRECT	GO:0035020~regulation of Rac protein signal transduction	5	0.262743	0.0317124	ARHGAP44, CRK, GABARAP, DNM2, ARF6	1730	14	19157	3.95479	1	1	0.994009
GOTERM_BP_DIRECT	GO:0003323~type B pancreatic cell development	5	0.262743	0.0317124	INSM1, DLL1, SIDT2, NKX2-2, BMP5	1730	14	19157	3.95479	1	1	0.994009
GOTERM_BP_DIRECT	GO:0014898~cardiac muscle hypertrophy in response to stress	5	0.262743	0.0317124	KDM4A, PPP3CA, GATA6, ATP2A2, CAMTA2	1730	14	19157	3.95479	1	1	0.994009
GOTERM_BP_DIRECT	GO:0006605~protein targeting	9	0.472937	0.0320384	YWHAE, MYO1C, OS9, FUT10, RAB27A, AP1S3, AP4B1, GABARAP, TRAK2	1730	42	19157	2.37287	1	1	0.994009
GOTERM_BP_DIRECT	GO:0034220~ion transmembrane transport	21	1.10352	0.0324439	GABRP, CHRNB1, CHRNA5, ATP8A1, ATP8B1, ATP2A3, ATP2A2, NEDD4L, ATP11B, ATP2B1, ANO7, ATP2C2, ATP2C1, TMC4, ANO1, P2RX4, CLCA2, ATP13A4, ANO10, CLCA1, CLCA4	1730	143	19157	1.62617	1	1	0.994009
GOTERM_BP_DIRECT	GO:0030509~BMP signaling pathway	13	0.683132	0.0325282	SMAD2, ACVRL1, SMAD1, LEFTY1, SMAD4, HFE, SMAD9, BMP5, TMEM100, BMP2, TWSG1, SOSTDC1, MAPK3	1730	74	19157	1.94533	1	1	0.994009
GOTERM_BP_DIRECT	GO:0007254~JNK cascade	10	0.525486	0.0331597	PTGER4, MAP2K4, MAPK8, ADORA2B, CDC42EP5, GPS2, MAP3K13, NFKB1, TLR3, MAP3K5	1730	50	19157	2.21468	1	1	0.994009
GOTERM_BP_DIRECT	GO:0046777~protein autophosphorylation	25	1.31372	0.03423	CAMK2D, TXK, STK39, STK10, RIPK1, MAP3K9, JAK2, NTRK2, EPHA4, YES1, RIPK3, DAPK1, EIF2AK3, OXSR1, BMX, BCR, TAOK3, PEAK1, STK17B, KIT, ULK3, TNIK, SIK2, MAP3K13, FGFR2	1730	180	19157	1.53797	1	1	0.994009
GOTERM_BP_DIRECT	GO:0000209~protein polyubiquitination	24	1.26117	0.0344561	AREL1, RNF14, RNF19B, NEDD4L, UBE4B, WWP2, UBE2G1, UBE2J1, DDB2, RNF144A, RNF144B, RNF125, RUSC1, UBE2Q2, TRIM5, TRIM3, FBXO4, MDM2, BCL2, TRIM58, TRIM14, TRIM38, RNF183, UBE2K	1730	171	19157	1.55416	1	1	0.994009
GOTERM_BP_DIRECT	GO:0035066~positive regulation of histone acetylation	6	0.315292	0.0356547	TADA2B, APP, ARRB1, ISL1, PPARGC1A, MAPK3	1730	21	19157	3.16383	1	1	0.994009
GOTERM_BP_DIRECT	GO:0045821~positive regulation of glycolytic process	6	0.315292	0.0356547	APP, ENTPD5, ARNT, PSEN1, HIF1A, SLC4A4	1730	21	19157	3.16383	1	1	0.994009
GOTERM_BP_DIRECT	GO:0006509~membrane protein ectodomain proteolysis	6	0.315292	0.0356547	BACE2, SPPL2A, DAG1, ADAM9, ADAM10, PSEN1	1730	21	19157	3.16383	1	1	0.994009
GOTERM_BP_DIRECT	GO:0097191~extrinsic apoptotic signaling pathway	9	0.472937	0.0363592	IFI27, BAD, FAS, RIPK1, CIB1, HIPK1, JAK2, SGPP1, TLR3	1730	43	19157	2.31769	1	1	0.994009
GOTERM_BP_DIRECT	GO:0016310~phosphorylation	19	0.998424	0.0364838	PANK4, PANK3, SGMS1, LIMK2, AK2, SGMS2, PAPSS2, PIK3C2B, GK5, PPIP5K1, ETNK1, SHPK, PI4KA, PIP5K1B, CKB, PIP4K2C, N4BP2, NADK, MAPK3	1730	127	19157	1.65665	1	1	0.994009
GOTERM_BP_DIRECT	GO:0007584~response to nutrient	13	0.683132	0.0390086	APAF1, AGL, BCKDHB, HMGCR, AACS, ASS1, HMGCL, DAD1, OXCT1, LIPG, ENSA, CCL28, ARSB	1730	76	19157	1.89414	1	1	0.994009
GOTERM_BP_DIRECT	GO:0007179~transforming growth factor beta receptor signaling pathway	15	0.788229	0.0390498	SMAD2, ACVRL1, SMAD1, LEFTY1, SMAD4, CITED2, ZFYVE9, PXN, SMAD9, FOS, HIPK2, FUT8, TWSG1, ADAM9, APPL2	1730	93	19157	1.78603	1	1	0.994009
GOTERM_BP_DIRECT	GO:0006730~one-carbon metabolic process	8	0.420389	0.0394072	CA12, AHCYL2, CA1, ALDH1L1, AHCYL1, CA2, MAT2B, CA8	1730	36	19157	2.46076	1	1	0.994009
GOTERM_BP_DIRECT	GO:0017157~regulation of exocytosis	8	0.420389	0.0394072	RAB3B, RPH3AL, RAB26, RAB12, RAB3D, STXBP5, RAB8A, RAB8B	1730	36	19157	2.46076	1	1	0.994009
GOTERM_BP_DIRECT	GO:0048662~negative regulation of smooth muscle cell proliferation	8	0.420389	0.0394072	BMP2, IL15, CTNNBIP1, MFN2, ANG, KLF4, NDRG2, PPARGC1A	1730	36	19157	2.46076	1	1	0.994009
GOTERM_BP_DIRECT	GO:2000406~positive regulation of T cell migration	5	0.262743	0.0402354	APP, TMEM102, DOCK8, TNFRSF14, RHOA	1730	15	19157	3.69114	1	1	0.994009
GOTERM_BP_DIRECT	GO:0006744~ubiquinone biosynthetic process	5	0.262743	0.0402354	COQ3, COQ2, PDSS2, COQ10B, COQ6	1730	15	19157	3.69114	1	1	0.994009
GOTERM_BP_DIRECT	GO:0046512~sphingosine biosynthetic process	5	0.262743	0.0402354	ASAH2B, SPTLC2, SPTLC3, ACER3, SPTSSA	1730	15	19157	3.69114	1	1	0.994009
GOTERM_BP_DIRECT	GO:0045176~apical protein localization	5	0.262743	0.0402354	ARF4, ATP8B1, INSC, SHROOM3, GOPC	1730	15	19157	3.69114	1	1	0.994009
GOTERM_BP_DIRECT	GO:0015871~choline transport	4	0.210194	0.0407346	SLC44A3, SLC44A4, SLC44A2, PSEN1	1730	9	19157	4.92152	1	1	0.994009
GOTERM_BP_DIRECT	GO:0006108~malate metabolic process	4	0.210194	0.0407346	FH, MDH1, ME1, ME2	1730	9	19157	4.92152	1	1	0.994009
GOTERM_BP_DIRECT	GO:1904153~negative regulation of retrograde protein transport, ER to cytosol	4	0.210194	0.0407346	ERLEC1, OS9, DERL2, UBE2J1	1730	9	19157	4.92152	1	1	0.994009
GOTERM_BP_DIRECT	GO:0045822~negative regulation of heart contraction	4	0.210194	0.0407346	PDE4D, ATP2A2, ATP1A1, JAK2	1730	9	19157	4.92152	1	1	0.994009
GOTERM_BP_DIRECT	GO:0006069~ethanol oxidation	4	0.210194	0.0407346	ADH1C, ADH1A, ADH5, ADH6	1730	9	19157	4.92152	1	1	0.994009
GOTERM_BP_DIRECT	GO:0044342~type B pancreatic cell proliferation	4	0.210194	0.0407346	SERPINB1, BAD, BTBD10, SIDT2	1730	9	19157	4.92152	1	1	0.994009
GOTERM_BP_DIRECT	GO:0009134~nucleoside diphosphate catabolic process	4	0.210194	0.0407346	ENTPD3, ENTPD4, ENTPD5, ENTPD7	1730	9	19157	4.92152	1	1	0.994009
GOTERM_BP_DIRECT	GO:0010038~response to metal ion	4	0.210194	0.0407346	MTF1, NEDD4L, MT1X, GPHN	1730	9	19157	4.92152	1	1	0.994009
GOTERM_BP_DIRECT	GO:0006633~fatty acid biosynthetic process	10	0.525486	0.0414781	FA2H, XBP1, ABCD3, ACSM3, OXSM, LIPH, PCCB, LIPG, ELOVL6, MGLL	1730	52	19157	2.1295	1	1	0.994009
GOTERM_BP_DIRECT	GO:0097192~extrinsic apoptotic signaling pathway in absence of ligand	7	0.36784	0.0418661	KITLG, BAG3, BAD, BCL2, FAS, BAK1, BCL2L2	1730	29	19157	2.67289	1	1	0.994009
GOTERM_BP_DIRECT	GO:0006904~vesicle docking involved in exocytosis	7	0.36784	0.0418661	RAB3B, RAB12, RAB3D, RAB8A, RAB8B, VTI1B, SYTL2	1730	29	19157	2.67289	1	1	0.994009
GOTERM_BP_DIRECT	GO:0051928~positive regulation of calcium ion transport	7	0.36784	0.0418661	CREB3, CACNB2, P2RX4, STIM2, TSPO, LPAR3, ATP2B1	1730	29	19157	2.67289	1	1	0.994009
GOTERM_BP_DIRECT	GO:0032324~molybdopterin cofactor biosynthetic process	3	0.157646	0.0431754	MOCS2, MOCOS, GPHN	1730	4	19157	8.30506	1	1	0.994009
GOTERM_BP_DIRECT	GO:0035437~maintenance of protein localization in endoplasmic reticulum	3	0.157646	0.0431754	HSPA5, KDELR2, TAPT1	1730	4	19157	8.30506	1	1	0.994009
GOTERM_BP_DIRECT	GO:0070254~mucus secretion	3	0.157646	0.0431754	TRAF3IP2, SCNN1B, AGR2	1730	4	19157	8.30506	1	1	0.994009
GOTERM_BP_DIRECT	GO:0048679~regulation of axon regeneration	3	0.157646	0.0431754	MAP2K1, KLF4, PTPRF	1730	4	19157	8.30506	1	1	0.994009
GOTERM_BP_DIRECT	GO:0036335~intestinal stem cell homeostasis	3	0.157646	0.0431754	LPCAT3, PLA2G2A, LGR4	1730	4	19157	8.30506	1	1	0.994009
GOTERM_BP_DIRECT	GO:0060574~intestinal epithelial cell maturation	3	0.157646	0.0431754	CDKN1A, TYMS, HIF1A	1730	4	19157	8.30506	1	1	0.994009
GOTERM_BP_DIRECT	GO:0015917~aminophospholipid transport	3	0.157646	0.0431754	TMEM30A, TMEM30B, ATP11B	1730	4	19157	8.30506	1	1	0.994009
GOTERM_BP_DIRECT	GO:0035794~positive regulation of mitochondrial membrane permeability	3	0.157646	0.0431754	BNIP3L, HEBP2, SLC9A1	1730	4	19157	8.30506	1	1	0.994009
GOTERM_BP_DIRECT	GO:1901687~glutathione derivative biosynthetic process	3	0.157646	0.0431754	GSTM1, GSTA1, AKR1A1	1730	4	19157	8.30506	1	1	0.994009
GOTERM_BP_DIRECT	GO:0090170~regulation of Golgi inheritance	3	0.157646	0.0431754	MAP2K1, MAPK1, MAPK3	1730	4	19157	8.30506	1	1	0.994009
GOTERM_BP_DIRECT	GO:2001045~negative regulation of integrin-mediated signaling pathway	3	0.157646	0.0431754	SLC2A10, CTNNA1, PHACTR4	1730	4	19157	8.30506	1	1	0.994009
GOTERM_BP_DIRECT	GO:0055085~transmembrane transport	30	1.57646	0.0433649	ABCD4, SLC35B3, SLC44A3, SLC44A4, SLC44A2, CYB561D1, ABCA12, SLC4A4, CYB561D2, MFSD9, SLC25A48, SLC39A9, ANO10, MFSD1, SLC16A9, SLC25A44, SLC18A1, SLC25A24, MFSD2A, RALBP1, SLC10A7, SLC2A13, ANO7, SLC16A14, SLC25A16, SLC22A23, ANO1, SLCO2A1, BCL2, SLC18B1	1730	231	19157	1.43811	1	1	0.994009
GOTERM_BP_DIRECT	GO:0045666~positive regulation of neuron differentiation	15	0.788229	0.0455797	FOXA1, NCOA1, KDM4A, APP, IRX3, RHOA, CYB5D2, SOCS2, IMPACT, BMP2, HMG20B, NBL1, BRINP3, ATOH1, NKX2-2	1730	95	19157	1.74843	1	1	0.994009
GOTERM_BP_DIRECT	GO:0043124~negative regulation of I-kappaB kinase/NF-kappaB signaling	10	0.525486	0.0461215	PPM1A, PPM1B, TLE1, NLRX1, HDAC1, RIOK3, TNIP3, NR1H4, RIPK1, RHOA	1730	53	19157	2.08932	1	1	0.994009
GOTERM_BP_DIRECT	GO:0009725~response to hormone	9	0.472937	0.0461374	PIAS3, MB, OXCT1, NCOA4, FHL2, ME1, DHCR24, ANG, TIMP4	1730	45	19157	2.21468	1	1	0.994009
GOTERM_BP_DIRECT	GO:0010575~positive regulation of vascular endothelial growth factor production	7	0.36784	0.0484845	ADORA2B, BSG, EIF2AK3, ARNT, HPSE, HIF1A, ISL1	1730	30	19157	2.5838	1	1	0.994009
GOTERM_BP_DIRECT	GO:0009060~aerobic respiration	7	0.36784	0.0484845	OXA1L, BLOC1S1, UQCRC1, UQCR10, UQCRC2, SDHB, COX10	1730	30	19157	2.5838	1	1	0.994009
GOTERM_BP_DIRECT	GO:0006851~mitochondrial calcium ion transport	5	0.262743	0.0499291	LETM1, SMDT1, MICU1, SLC8B1, MCU	1730	16	19157	3.46044	1	1	0.994009
GOTERM_BP_DIRECT	GO:0051403~stress-activated MAPK cascade	5	0.262743	0.0499291	MAPK8, MAPK1, MAP3K13, MAP3K5, MAPK3	1730	16	19157	3.46044	1	1	0.994009
GOTERM_BP_DIRECT	GO:0018146~keratan sulfate biosynthetic process	5	0.262743	0.0499291	CHST6, B3GNT7, ST3GAL4, CHST5, B4GALT4	1730	16	19157	3.46044	1	1	0.994009
GOTERM_BP_DIRECT	GO:0043647~inositol phosphate metabolic process	5	0.262743	0.0499291	INPP5B, MINPP1, INPP5A, SYNJ1, PPIP5K1	1730	16	19157	3.46044	1	1	0.994009
GOTERM_BP_DIRECT	GO:0032729~positive regulation of interferon-gamma production	13	0.683132	0.0503474	APP, FZD5, IL23R, PDE4D, TXK, IL18, BTN3A2, ISL1, PDE4B, F2RL1, LGALS9, JAK2, TLR3	1730	79	19157	1.82221	1	1	0.994009
GOTERM_BP_DIRECT	GO:0045732~positive regulation of protein catabolic process	13	0.683132	0.0503474	AREL1, NDFIP1, TIPARP, PLK2, NEDD4L, WWP2, C4BPB, OAZ3, SNX1, APC, SGSM3, ATG7, RILP	1730	79	19157	1.82221	1	1	0.994009
GOTERM_BP_DIRECT	GO:0098719~sodium ion import across plasma membrane	6	0.315292	0.0507935	SLC9A2, SLC12A2, SCNN1B, SCNN1A, SLC9A1, TRPM4	1730	23	19157	2.88872	1	1	0.994009
GOTERM_BP_DIRECT	GO:0045746~negative regulation of Notch signaling pathway	8	0.420389	0.0509876	TSPAN15, YTHDF2, NEURL1, SLC35C1, NRARP, WWP2, ARRB1, DLL1	1730	38	19157	2.33124	1	1	0.994009
GOTERM_BP_DIRECT	GO:0006120~mitochondrial electron transport, NADH to ubiquinone	9	0.472937	0.0516135	NDUFA9, NDUFA6, NDUFS4, NDUFS2, NDUFB1, NDUFC1, NDUFV3, NDUFAF1, NDUFV2	1730	46	19157	2.16654	1	1	0.994009
GOTERM_BP_DIRECT	GO:0051865~protein autoubiquitination	12	0.630583	0.0526264	RNF10, SH3RF2, RNF11, MDM2, TRIM58, RNF19B, WWP2, RNF183, RCHY1, RNF141, SH3RF1, DDB2	1730	71	19157	1.87156	1	1	0.994009
GOTERM_BP_DIRECT	GO:0042118~endothelial cell activation	4	0.210194	0.0543769	PRMT5, SMAD4, P2RX4, FOXP1	1730	10	19157	4.42936	1	1	0.994009
GOTERM_BP_DIRECT	GO:0071421~manganese ion transmembrane transport	4	0.210194	0.0543769	SLC39A8, ATP2C2, ATP2C1, TMEM165	1730	10	19157	4.42936	1	1	0.994009
GOTERM_BP_DIRECT	GO:0042117~monocyte activation	4	0.210194	0.0543769	ADAM9, ADAM10, MT1G, FOXP1	1730	10	19157	4.42936	1	1	0.994009
GOTERM_BP_DIRECT	GO:0060670~branching involved in labyrinthine layer morphogenesis	4	0.210194	0.0543769	FZD5, TMED2, ADM, FGFR2	1730	10	19157	4.42936	1	1	0.994009
GOTERM_BP_DIRECT	GO:0032819~positive regulation of natural killer cell proliferation	4	0.210194	0.0543769	IL15, IL23R, IL18, JAK2	1730	10	19157	4.42936	1	1	0.994009
GOTERM_BP_DIRECT	GO:0032872~regulation of stress-activated MAPK cascade	4	0.210194	0.0543769	MAP2K1, FAS, MAPK1, MAPK3	1730	10	19157	4.42936	1	1	0.994009
GOTERM_BP_DIRECT	GO:1901522~positive regulation of transcription from RNA polymerase II promoter involved in cellular response to chemical stimulus	4	0.210194	0.0543769	SMAD1, SMAD4, BMP2, SMAD9	1730	10	19157	4.42936	1	1	0.994009
GOTERM_BP_DIRECT	GO:0003334~keratinocyte development	4	0.210194	0.0543769	PALLD, FLNB, FOSL2, EXPH5	1730	10	19157	4.42936	1	1	0.994009
GOTERM_BP_DIRECT	GO:0007507~heart development	28	1.47136	0.0545639	ACVRL1, CDKN1A, TRAF3IP2, CITED2, ADM, CRIP1, PDLIM1, AKAP13, GYS1, CASP7, OXCT1, MB, CASP3, GNA11, RPS6KA2, PLCE1, PDLIM5, HEXIM1, MAP2K1, MBD1, MBD2, MTERF4, ISL1, KAT2B, BMP2, PKP2, TAB2, CDKL1	1730	217	19157	1.42883	1	1	0.994009
GOTERM_BP_DIRECT	GO:0000045~autophagosome assembly	11	0.578035	0.0547043	RAB1A, STX12, TMEM41B, BAG3, ATP2A2, WIPI1, EMC6, TCIRG1, PSEN1, ATG7, GABARAP	1730	63	19157	1.93345	1	1	0.994009
GOTERM_BP_DIRECT	GO:0046677~response to antibiotic	7	0.36784	0.0557111	CASP9, PPP2CB, AOC1, HYAL1, CASP3, MDM2, JAK2	1730	31	19157	2.50045	1	1	0.994009
GOTERM_BP_DIRECT	GO:0033209~tumor necrosis factor-mediated signaling pathway	10	0.525486	0.0564139	EIF5A, TRAF3IP2, TRAF3, FAS, RIPK1, TNFRSF14, TNFRSF11A, JAK2, TXNDC17, BIRC3	1730	55	19157	2.01335	1	1	0.994009
GOTERM_BP_DIRECT	GO:0006811~ion transport	19	0.998424	0.0569122	SLC12A2, GABRP, CHRNB1, CHRNA5, TRPA1, PLLP, SLC1A1, AKAP7, ATP11B, SLC8B1, SLC9A1, SLC22A23, SLC9A2, P2RX4, FXYD3, SLCO2A1, SLC17A5, SLC12A6, ATP6V1D	1730	134	19157	1.57011	1	1	0.994009
GOTERM_BP_DIRECT	GO:0021987~cerebral cortex development	12	0.630583	0.0572735	NCOA1, YWHAE, NTRK2, CCDC85C, BAD, BTBD3, TACC1, HIF1A, CRK, BBS4, ATOH1, PAFAH1B1	1730	72	19157	1.84557	1	1	0.994009
GOTERM_BP_DIRECT	GO:1902600~hydrogen ion transmembrane transport	17	0.893326	0.0573364	COX8A, CYB5A, SLC25A3, SLC2A10, UQCR10, TCIRG1, ATP1A1, COX5A, SLC9A1, C15ORF48, SLC9A2, SLC17A5, ATP6V1B2, UQCRC1, UQCRFS1, ATP6V0D1, SLC25A4	1730	116	19157	1.62283	1	1	0.994009
GOTERM_BP_DIRECT	GO:0006749~glutathione metabolic process	9	0.472937	0.0574908	GSTM4, GSTZ1, GSTM1, ETHE1, IDH1, GSR, GSTA1, ARL6IP5, MMACHC	1730	47	19157	2.12044	1	1	0.994009
GOTERM_BP_DIRECT	GO:0086091~regulation of heart rate by cardiac conduction	8	0.420389	0.0575022	YWHAE, CACNB2, CAMK2D, PKP2, DSG2, ISL1, DSC2, TRPM4	1730	39	19157	2.27147	1	1	0.994009
GOTERM_BP_DIRECT	GO:0008360~regulation of cell shape	21	1.10352	0.0590199	CDC42SE1, CYFIP1, ANXA1, TPM1, LPAR1, SHROOM3, RHOF, RHOC, RHOA, MYL12A, MYL12B, FGD4, CDC42EP5, P2RY1, KIT, CDC42EP2, PLXNA2, CDC42EP1, EZR, CRK, CDC42SE2	1730	153	19157	1.51988	1	1	0.994009
GOTERM_BP_DIRECT	GO:0001843~neural tube closure	13	0.683132	0.0590432	APAF1, CITED2, LMO4, SHROOM3, ADM, BCL10, SPINT2, LIAS, TMED2, PFN1, PRKACB, BBS4, PHACTR4	1730	81	19157	1.77721	1	1	0.994009
GOTERM_BP_DIRECT	GO:0060999~positive regulation of dendritic spine development	6	0.315292	0.0595734	NEURL1, LPAR1, PSEN1, CPEB3, PPP1R9A, MAPK6	1730	24	19157	2.76835	1	1	0.994009
GOTERM_BP_DIRECT	GO:0046835~carbohydrate phosphorylation	6	0.315292	0.0595734	PFKFB2, PFKFB4, GNPTAB, HK2, GNE, HK1	1730	24	19157	2.76835	1	1	0.994009
GOTERM_BP_DIRECT	GO:0042119~neutrophil activation	5	0.262743	0.0607846	ANXA1, TRAF3IP2, IL15, IL18, F2RL1	1730	17	19157	3.25689	1	1	0.994009
GOTERM_BP_DIRECT	GO:0045333~cellular respiration	5	0.262743	0.0607846	NDUFS4, CYCS, COQ10B, PPARGC1A, COX10	1730	17	19157	3.25689	1	1	0.994009
GOTERM_BP_DIRECT	GO:0006892~post-Golgi vesicle-mediated transport	5	0.262743	0.0607846	SCFD1, SORT1, SNAP23, SCAMP2, DNM2	1730	17	19157	3.25689	1	1	0.994009
GOTERM_BP_DIRECT	GO:0043303~mast cell degranulation	5	0.262743	0.0607846	CHGA, KIT, S100A13, PLA2G3, PTGDR	1730	17	19157	3.25689	1	1	0.994009
GOTERM_BP_DIRECT	GO:0043086~negative regulation of catalytic activity	17	0.893326	0.0611035	CDC42SE1, STYX, GPS2, CIB1, ARRB1, IQGAP1, IQGAP2, OAZ3, SH3RF2, SPRED2, PRPSAP2, TAOK3, ENSA, MBIP, SCG5, ANXA2P2, NCK1	1730	117	19157	1.60896	1	1	0.994009
GOTERM_BP_DIRECT	GO:0019082~viral protein processing	7	0.36784	0.0635513	FUT8, ST6GALNAC2, SPCS1, MGAT4A, GALNT1, ST3GAL4, MGAT2	1730	32	19157	2.42231	1	1	0.994009
GOTERM_BP_DIRECT	GO:0008217~regulation of blood pressure	12	0.630583	0.0673624	CHGA, ACVRL1, P2RX4, GCH1, ACSM3, GNA11, STK39, NPY1R, ATP2B1, ATP1A1, DLL1, PTGS1	1730	74	19157	1.79569	1	1	0.994009
GOTERM_BP_DIRECT	GO:0006574~valine catabolic process	3	0.157646	0.067703	ACAD8, ALDH6A1, HIBCH	1730	5	19157	6.64405	1	1	0.994009
GOTERM_BP_DIRECT	GO:0035166~post-embryonic hemopoiesis	3	0.157646	0.067703	MYO1E, KLF4, JAK2	1730	5	19157	6.64405	1	1	0.994009
GOTERM_BP_DIRECT	GO:0071453~cellular response to oxygen levels	3	0.157646	0.067703	POLR2A, LPAR1, NDUFS2	1730	5	19157	6.64405	1	1	0.994009
GOTERM_BP_DIRECT	GO:0006101~citrate metabolic process	3	0.157646	0.067703	CS, ACO1, ACO2	1730	5	19157	6.64405	1	1	0.994009
GOTERM_BP_DIRECT	GO:0090240~positive regulation of histone H4 acetylation	3	0.157646	0.067703	MUC1, PIH1D1, ARRB1	1730	5	19157	6.64405	1	1	0.994009
GOTERM_BP_DIRECT	GO:0071242~cellular response to ammonium ion	3	0.157646	0.067703	CPS1, SLC1A1, ASS1	1730	5	19157	6.64405	1	1	0.994009
GOTERM_BP_DIRECT	GO:0071847~TNFSF11-mediated signaling pathway	3	0.157646	0.067703	PIAS3, CLDN18, TNFRSF11A	1730	5	19157	6.64405	1	1	0.994009
GOTERM_BP_DIRECT	GO:0072584~caveolin-mediated endocytosis	3	0.157646	0.067703	PACSIN2, MAPK1, MAPK3	1730	5	19157	6.64405	1	1	0.994009
GOTERM_BP_DIRECT	GO:0086003~cardiac muscle cell contraction	3	0.157646	0.067703	CAMK2D, GSN, SLC9A1	1730	5	19157	6.64405	1	1	0.994009
GOTERM_BP_DIRECT	GO:0072656~maintenance of protein location in mitochondrion	3	0.157646	0.067703	TSPO, HK2, HK1	1730	5	19157	6.64405	1	1	0.994009
GOTERM_BP_DIRECT	GO:0006511~ubiquitin-dependent protein catabolic process	34	1.78665	0.0683966	RNF11, RNF34, RNF14, NEDD4L, RNF19B, ARRB1, RNF7, RCHY1, USP18, PSMD9, C18ORF25, OS9, FBXO4, FEM1C, FBXO8, USP46, XBP1, AREL1, NDFIP1, USP43, USP3, UBE2G1, UBE4B, WWP2, FBXL14, RNF168, RNF144A, RNF144B, COPS3, RNF125, MDM2, LNX1, TRIM58, UBE2K	1730	280	19157	1.34463	1	1	0.994009
GOTERM_BP_DIRECT	GO:0006979~response to oxidative stress	17	0.893326	0.0691356	APP, BTG1, NDUFA6, NDUFA12, IDH1, ETFDH, DHCR24, OXSR1, PSEN1, LIAS, PTGS1, PDLIM1, MSRA, MAPK8, VNN1, MTF1, NDUFS2	1730	119	19157	1.58192	1	1	0.994009
GOTERM_BP_DIRECT	GO:0006672~ceramide metabolic process	6	0.315292	0.06916	FUT6, SGPL1, ORMDL2, ACER3, ABCA12, FUT3	1730	25	19157	2.65762	1	1	0.994009
GOTERM_BP_DIRECT	GO:0097194~execution phase of apoptosis	6	0.315292	0.06916	CASP9, CASP7, CASP5, CASP3, BNIP1, CIDEC	1730	25	19157	2.65762	1	1	0.994009
GOTERM_BP_DIRECT	GO:0030855~epithelial cell differentiation	14	0.735681	0.0694002	ACADVL, EHF, PIH1D1, SPINK5, GATA6, SULT1B1, KRT19, NR5A2, DHRS9, DMBT1, TST, GSTA1, ANXA7, FGFR2	1730	92	19157	1.68508	1	1	0.994009
GOTERM_BP_DIRECT	GO:0031647~regulation of protein stability	14	0.735681	0.0694002	SH3GLB1, SREBF1, XBP1, USP3, CMTM6, NEDD4L, DDOST, DAD1, CASP3, INSC, FBXO4, BCL2, MAPK1, KRAS	1730	92	19157	1.68508	1	1	0.994009
GOTERM_BP_DIRECT	GO:0006002~fructose 6-phosphate metabolic process	4	0.210194	0.0698926	PFKL, GFPT1, HK2, HK1	1730	11	19157	4.02669	1	1	0.994009
GOTERM_BP_DIRECT	GO:0036444~mitochondrial calcium uptake	4	0.210194	0.0698926	AFG3L2, SMDT1, MICU1, MCU	1730	11	19157	4.02669	1	1	0.994009
GOTERM_BP_DIRECT	GO:0046940~nucleoside monophosphate phosphorylation	4	0.210194	0.0698926	AK1, AK2, CMPK1, AK7	1730	11	19157	4.02669	1	1	0.994009
GOTERM_BP_DIRECT	GO:0090160~Golgi to lysosome transport	4	0.210194	0.0698926	GAK, SORT1, AP1G1, ANKFY1	1730	11	19157	4.02669	1	1	0.994009
GOTERM_BP_DIRECT	GO:0036065~fucosylation	4	0.210194	0.0698926	FUT6, FUT10, FUT2, FUT3	1730	11	19157	4.02669	1	1	0.994009
GOTERM_BP_DIRECT	GO:0009165~nucleotide biosynthetic process	4	0.210194	0.0698926	PRPSAP2, PNP, NMNAT1, ME1	1730	11	19157	4.02669	1	1	0.994009
GOTERM_BP_DIRECT	GO:0098911~regulation of ventricular cardiac muscle cell action potential	4	0.210194	0.0698926	PKP2, DSG2, DSC2, TRPM4	1730	11	19157	4.02669	1	1	0.994009
GOTERM_BP_DIRECT	GO:0007494~midgut development	4	0.210194	0.0698926	CPS1, REG1A, ASS1, OTC	1730	11	19157	4.02669	1	1	0.994009
GOTERM_BP_DIRECT	GO:0008625~extrinsic apoptotic signaling pathway via death domain receptors	7	0.36784	0.0720062	CRADD, SORT1, BAG3, BAD, DAPK1, BCL2, GABARAP	1730	33	19157	2.34891	1	1	0.994009
GOTERM_BP_DIRECT	GO:0046034~ATP metabolic process	7	0.36784	0.0720062	BAD, ENTPD5, AK1, AK2, ATP6V1B2, ATP1B1, NADK	1730	33	19157	2.34891	1	1	0.994009
GOTERM_BP_DIRECT	GO:0046513~ceramide biosynthetic process	7	0.36784	0.0720062	FA2H, SGMS1, SPTLC2, SPTLC3, SGMS2, SPTSSA, DEGS2	1730	33	19157	2.34891	1	1	0.994009
GOTERM_BP_DIRECT	GO:0071773~cellular response to BMP stimulus	7	0.36784	0.0720062	TMEM100, ACVRL1, SMAD4, BMP2, GATA6, SMAD9, SPINT2	1730	33	19157	2.34891	1	1	0.994009
GOTERM_BP_DIRECT	GO:1990090~cellular response to nerve growth factor stimulus	8	0.420389	0.0720074	NTRK2, APP, HSPA5, ARPC3, LCN2, CIB1, CRK, ARF6	1730	41	19157	2.16067	1	1	0.994009
GOTERM_BP_DIRECT	GO:0008209~androgen metabolic process	5	0.262743	0.0727783	SGPL1, DHRS9, TIPARP, ADM, PPARGC1A	1730	18	19157	3.07595	1	1	0.994009
GOTERM_BP_DIRECT	GO:0002026~regulation of the force of heart contraction	5	0.262743	0.0727783	CHGA, CAMK2D, ATP2A2, ADM, ATP1A1	1730	18	19157	3.07595	1	1	0.994009
GOTERM_BP_DIRECT	GO:0006103~2-oxoglutarate metabolic process	5	0.262743	0.0727783	GOT1, MRPS36, IDH1, IDH2, DLST	1730	18	19157	3.07595	1	1	0.994009
GOTERM_BP_DIRECT	GO:0046827~positive regulation of protein export from nucleus	5	0.262743	0.0727783	YWHAE, PPM1A, TCF7L2, BAG3, MDM2	1730	18	19157	3.07595	1	1	0.994009
GOTERM_BP_DIRECT	GO:0045722~positive regulation of gluconeogenesis	5	0.262743	0.0727783	KAT2B, GCG, GPT, PPARGC1A, PTPN2	1730	18	19157	3.07595	1	1	0.994009
GOTERM_BP_DIRECT	GO:0009791~post-embryonic development	11	0.578035	0.0770039	NR4A2, SMAD2, C12ORF57, KDM5B, SGPL1, TIPARP, BCL2, ACO1, ACADM, PSEN1, FGFR2	1730	67	19157	1.81802	1	1	0.994009
GOTERM_BP_DIRECT	GO:0022008~neurogenesis	9	0.472937	0.0775755	PCSK1, BTBD3, ROGDI, SLC1A1, LPAR1, NDUFS2, BTBD6, ETV6, TRAK2	1730	50	19157	1.99321	1	1	0.994009
GOTERM_BP_DIRECT	GO:0001678~cellular glucose homeostasis	6	0.315292	0.0795441	NR1H4, HIF1A, PPARGC1A, FOXA3, HK2, HK1	1730	26	19157	2.5554	1	1	0.994009
GOTERM_BP_DIRECT	GO:0006954~inflammatory response	46	2.41724	0.0800106	PTGER4, SERPINA3, LXN, TRAF3IP2, SGMS1, PLGRKT, PTGER2, IL23R, ADM, TCIRG1, LIAS, HK1, PTGS1, IFI16, HYAL1, DHRS7B, BLNK, BDKRB2, FFAR4, RIPK1, LGALS9, PTGDR, CD96, SMAD1, AFAP1L2, ANXA1, IL10RB, IL15, PLA2G2A, IL18, NR1H4, AP3B1, FOS, LYZ, NFKB1, BMP2, VNN1, MEP1B, TNIP3, ACER3, KIT, F2RL1, SMPDL3B, MS4A2, MGLL, TLR3	1730	403	19157	1.26396	1	1	0.994009
GOTERM_BP_DIRECT	GO:0001818~negative regulation of cytokine production	7	0.36784	0.0810731	PTGER4, TWSG1, FFAR4, NPTN, ATP2B1, NDRG2, LGR4	1730	34	19157	2.27982	1	1	0.994009
GOTERM_BP_DIRECT	GO:0030511~positive regulation of transforming growth factor beta receptor signaling pathway	7	0.36784	0.0810731	ING2, SMAD4, LRG1, GOT1, CITED2, SLC2A10, HIPK2	1730	34	19157	2.27982	1	1	0.994009
GOTERM_BP_DIRECT	GO:0051085~chaperone mediated protein folding requiring cofactor	7	0.36784	0.0810731	GAK, TOR2A, SDF2L1, HSPA5, BAG1, HSPA2, TOR1B	1730	34	19157	2.27982	1	1	0.994009
GOTERM_BP_DIRECT	GO:0007264~small GTPase mediated signal transduction	17	0.893326	0.0824564	BCAR3, DOCK5, RALBP1, DOCK8, RHOF, RHOC, PLD1, RHOA, BCR, ARHGAP32, ABR, RASGEF1B, CCDC88C, PLCE1, CHP1, ARFIP2, NUCB2	1730	122	19157	1.54302	1	1	0.994009
GOTERM_BP_DIRECT	GO:0000165~MAPK cascade	16	0.840778	0.0835169	YWHAE, MAP2K4, SMAD1, MAP2K1, PPM1L, IL18, TAOK3, RIPK1, KRAS, MBP, TNIK, MAP3K9, MAP3K6, MAPK6, MAP3K5, MAPK3	1730	113	19157	1.56792	1	1	0.994009
GOTERM_BP_DIRECT	GO:0030335~positive regulation of cell migration	31	1.62901	0.0837247	ATP8A1, CDKN2B-AS1, NEDD9, PIK3R3, CIB1, PPP3CA, MAPK1, JAK2, EPHA4, XBP1, HSPA5, EGF, SEMA4B, ARHGEF39, ADAM10, SEMA4G, RHOC, ELP5, F3, RHOA, PTP4A1, SH3RF2, CREB3, BMP2, MYO1C, APC, KIT, F2RL1, ADAM9, ITGA6, INSM1	1730	256	19157	1.34092	1	1	0.994009
GOTERM_BP_DIRECT	GO:0048013~ephrin receptor signaling pathway	9	0.472937	0.0850946	SS18, EPHA4, SIPA1L1, YES1, EPHA10, ARHGEF28, EFNA5, CRK, NCK1	1730	51	19157	1.95413	1	1	0.994009
GOTERM_BP_DIRECT	GO:0034097~response to cytokine	9	0.472937	0.0850946	TMEM102, SYNJ1, BCL2, PGGT1B, FOS, TNFRSF11A, TYMS, DDOST, TIMP4	1730	51	19157	1.95413	1	1	0.994009
GOTERM_BP_DIRECT	GO:0010039~response to iron ion	5	0.262743	0.0858736	HFE, MDM2, BCL2, TFF1, HIF1A	1730	19	19157	2.91406	1	1	0.994009
GOTERM_BP_DIRECT	GO:0009416~response to light stimulus	5	0.262743	0.0858736	COPS3, FECH, FOS, POLG, DNM2	1730	19	19157	2.91406	1	1	0.994009
GOTERM_BP_DIRECT	GO:0005978~glycogen biosynthetic process	5	0.262743	0.0858736	GYS1, UGP2, AGL, GBE1, ACADM	1730	19	19157	2.91406	1	1	0.994009
GOTERM_BP_DIRECT	GO:0030050~vesicle transport along actin filament	5	0.262743	0.0858736	MYO1E, MYO1C, MYO1A, MYO5B, MYO5C	1730	19	19157	2.91406	1	1	0.994009
GOTERM_BP_DIRECT	GO:0031103~axon regeneration	5	0.262743	0.0858736	BCL2, DAG1, CTNNA1, JAK2, ISL1	1730	19	19157	2.91406	1	1	0.994009
GOTERM_BP_DIRECT	GO:0032968~positive regulation of transcription elongation from RNA polymerase II promoter	5	0.262743	0.0858736	CCNK, LEO1, EAPP, ELL2, ELL3	1730	19	19157	2.91406	1	1	0.994009
GOTERM_BP_DIRECT	GO:0061178~regulation of insulin secretion involved in cellular response to glucose stimulus	5	0.262743	0.0858736	NR1H4, ABCA12, EFNA5, HMGN3, SIDT2	1730	19	19157	2.91406	1	1	0.994009
GOTERM_BP_DIRECT	GO:2000146~negative regulation of cell motility	4	0.210194	0.0871466	CCDC125, CTNNA1, SPINT2, CRK	1730	12	19157	3.69114	1	1	0.994009
GOTERM_BP_DIRECT	GO:0030259~lipid glycosylation	4	0.210194	0.0871466	SLC35C1, ST3GAL4, GBA2, B4GALNT2	1730	12	19157	3.69114	1	1	0.994009
GOTERM_BP_DIRECT	GO:0035627~ceramide transport	4	0.210194	0.0871466	GLTP, VAPA, OSBP, ABCA12	1730	12	19157	3.69114	1	1	0.994009
GOTERM_BP_DIRECT	GO:0040015~negative regulation of multicellular organism growth	4	0.210194	0.0871466	SOCS2, PLAC8, ADRB1, LGMN	1730	12	19157	3.69114	1	1	0.994009
GOTERM_BP_DIRECT	GO:0030851~granulocyte differentiation	4	0.210194	0.0871466	CITED2, SRP54, AP3B1, CBFA2T3	1730	12	19157	3.69114	1	1	0.994009
GOTERM_BP_DIRECT	GO:0046598~positive regulation of viral entry into host cell	4	0.210194	0.0871466	BSG, TMPRSS2, TRIM38, LGALS9	1730	12	19157	3.69114	1	1	0.994009
GOTERM_BP_DIRECT	GO:0030311~poly-N-acetyllactosamine biosynthetic process	4	0.210194	0.0871466	B3GNT7, B3GNT6, B3GALT2, B3GALT5	1730	12	19157	3.69114	1	1	0.994009
GOTERM_BP_DIRECT	GO:2000273~positive regulation of receptor activity	4	0.210194	0.0871466	HDAC1, HFE, JAK2, HIF1A	1730	12	19157	3.69114	1	1	0.994009
GOTERM_BP_DIRECT	GO:0006351~transcription, DNA-templated	15	0.788229	0.0896483	SMAD1, SMAD4, KLF4, CBFA2T3, PIAS2, NR4A2, CREB3, POLR3B, MTF1, TCEA3, PPP1R1B, SLC39A8, GPBP1L1, CNOT8, MAPK3	1730	105	19157	1.58192	1	1	0.994009
GOTERM_BP_DIRECT	GO:0006464~cellular protein modification process	14	0.735681	0.0904587	CSNK1G3, SLC35A1, MANBA, YES1, ICMT, RIPK3, RPN1, AP3B1, WWP2, RABGGTA, TTLL7, MSRA, TTLL6, RIMKLA	1730	96	19157	1.61487	1	1	0.994009
GOTERM_BP_DIRECT	GO:0016540~protein autoprocessing	6	0.315292	0.0907104	PCSK1, AFG3L2, MYRF, CAPN2, TMPRSS2, CTSE	1730	27	19157	2.46076	1	1	0.994009
GOTERM_BP_DIRECT	GO:0014003~oligodendrocyte development	6	0.315292	0.0907104	GSN, EIF2B2, MYRF, LPAR1, ZNF488, NKX2-2	1730	27	19157	2.46076	1	1	0.994009
GOTERM_BP_DIRECT	GO:0010043~response to zinc ion	7	0.36784	0.0907454	CPS1, CA2, SLC30A5, SLC30A4, CRIP1, ASS1, OTC	1730	35	19157	2.21468	1	1	0.994009
GOTERM_BP_DIRECT	GO:0030032~lamellipodium assembly	7	0.36784	0.0907454	CYFIP1, GOLPH3, ABLIM1, CAPZB, KIT, ARFIP2, NCK1	1730	35	19157	2.21468	1	1	0.994009
GOTERM_BP_DIRECT	GO:0009636~response to toxic substance	13	0.683132	0.090885	CDKN1A, SLC30A4, SLC6A14, GATA6, FOS, TYMS, SCFD1, CPS1, MDM2, BCL2, MAPK1, MBP, MAPK3	1730	87	19157	1.65465	1	1	0.994009
GOTERM_BP_DIRECT	GO:0051056~regulation of small GTPase mediated signal transduction	16	0.840778	0.0937745	RAP1GAP2, RALBP1, SWAP70, DOCK8, ARHGEF28, RHOF, SIPA1L2, ARHGAP26, RAP1GAP, BCR, ARHGAP44, FGD4, AKAP13, ARHGAP32, ABR, SIPA1L1	1730	115	19157	1.54065	1	1	0.994009
GOTERM_BP_DIRECT	GO:0042981~regulation of apoptotic process	27	1.41881	0.0941963	TNFAIP8, PHLPP1, ANP32A, SRA1, CAAP1, BCL10, CASP9, TMEM102, ING2, CASP5, RASSF6, JAK2, BCL2L15, SDF2L1, RIPK3, CRADD, APAF1, DAPK1, CARD6, FRS2, CIDEC, CREB3, TRAF3, FAS, QRICH1, BCL2L2, BIRC3	1730	220	19157	1.35901	1	1	0.994009
GOTERM_BP_DIRECT	GO:0006489~dolichyl diphosphate biosynthetic process	3	0.157646	0.0955979	DOLPP1, SRD5A3, DHDDS	1730	6	19157	5.53671	1	1	0.994009
GOTERM_BP_DIRECT	GO:0016255~attachment of GPI anchor to protein	3	0.157646	0.0955979	PIGS, PGAP1, PIGK	1730	6	19157	5.53671	1	1	0.994009
GOTERM_BP_DIRECT	GO:1903038~negative regulation of leukocyte cell-cell adhesion	3	0.157646	0.0955979	MIA3, ADTRP, ASS1	1730	6	19157	5.53671	1	1	0.994009
GOTERM_BP_DIRECT	GO:0048170~positive regulation of long-term neuronal synaptic plasticity	3	0.157646	0.0955979	KIT, NEURL1, NPTN	1730	6	19157	5.53671	1	1	0.994009
GOTERM_BP_DIRECT	GO:0097300~programmed necrotic cell death	3	0.157646	0.0955979	RIPK3, RIPK1, MAP3K5	1730	6	19157	5.53671	1	1	0.994009
GOTERM_BP_DIRECT	GO:0031346~positive regulation of cell projection organization	3	0.157646	0.0955979	LCN2, RAB8B, PROM2	1730	6	19157	5.53671	1	1	0.994009
GOTERM_BP_DIRECT	GO:0060440~trachea formation	3	0.157646	0.0955979	MAP2K1, MAPK1, MAPK3	1730	6	19157	5.53671	1	1	0.994009
GOTERM_BP_DIRECT	GO:0060527~prostate epithelial cord arborization involved in prostate glandular acinus morphogenesis	3	0.157646	0.0955979	FRS2, HOXB13, FGFR2	1730	6	19157	5.53671	1	1	0.994009
GOTERM_BP_DIRECT	GO:0006105~succinate metabolic process	3	0.157646	0.0955979	SUCLG2, SDHA, SDHB	1730	6	19157	5.53671	1	1	0.994009
GOTERM_BP_DIRECT	GO:0046473~phosphatidic acid metabolic process	3	0.157646	0.0955979	PLA2G2A, PLA2G3, LPIN1	1730	6	19157	5.53671	1	1	0.994009
GOTERM_BP_DIRECT	GO:0070231~T cell apoptotic process	3	0.157646	0.0955979	KDELR1, RIPK1, BCL10	1730	6	19157	5.53671	1	1	0.994009
GOTERM_BP_DIRECT	GO:0006682~galactosylceramide biosynthetic process	3	0.157646	0.0955979	FA2H, UGT8, B3GALT2	1730	6	19157	5.53671	1	1	0.994009
GOTERM_BP_DIRECT	GO:0006777~Mo-molybdopterin cofactor biosynthetic process	3	0.157646	0.0955979	MOCS2, MOCOS, GPHN	1730	6	19157	5.53671	1	1	0.994009
GOTERM_BP_DIRECT	GO:0048205~COPI coating of Golgi vesicle	3	0.157646	0.0955979	TMED10, TMED2, ARFGAP3	1730	6	19157	5.53671	1	1	0.994009
GOTERM_BP_DIRECT	GO:0009649~entrainment of circadian clock	3	0.157646	0.0955979	PHLPP1, GNAQ, GNA11	1730	6	19157	5.53671	1	1	0.994009
GOTERM_BP_DIRECT	GO:0042760~very long-chain fatty acid catabolic process	3	0.157646	0.0955979	ABCD4, ABCD3, SLC27A2	1730	6	19157	5.53671	1	1	0.994009
GOTERM_BP_DIRECT	GO:0018394~peptidyl-lysine acetylation	3	0.157646	0.0955979	KAT2B, ESCO1, BLOC1S1	1730	6	19157	5.53671	1	1	0.994009
GOTERM_BP_DIRECT	GO:1901016~regulation of potassium ion transmembrane transporter activity	3	0.157646	0.0955979	YWHAE, NEDD4L, WWP2	1730	6	19157	5.53671	1	1	0.994009
GOTERM_BP_DIRECT	GO:0086073~bundle of His cell-Purkinje myocyte adhesion involved in cell communication	3	0.157646	0.0955979	PKP2, DSG2, DSC2	1730	6	19157	5.53671	1	1	0.994009
GOTERM_BP_DIRECT	GO:0051592~response to calcium ion	10	0.525486	0.0956483	PCSK1, PPP3CA, AHCYL1, S100A16, PEF1, BAD, KCNMA1, ADAM9, ANXA7, AQP3	1730	61	19157	1.81531	1	1	0.994009
GOTERM_BP_DIRECT	GO:0006805~xenobiotic metabolic process	13	0.683132	0.0970502	CYP2J2, TPMT, UGT2B15, RORC, CMBL, CYP2C18, FMO5, SULT1B1, NAT1, GSTA1, CES3, CBR3, SULT1A2	1730	88	19157	1.63584	1	1	0.994009
GOTERM_BP_DIRECT	GO:1901998~toxin transport	8	0.420389	0.0974607	COPB2, SCFD1, MEP1B, HSPA5, ADAM10, TRIP4, ANTXR2, DNAJC17	1730	44	19157	2.01335	1	1	0.994009
GOTERM_BP_DIRECT	GO:0043507~positive regulation of JUN kinase activity	8	0.420389	0.0974607	ERN2, EPHA4, TAOK3, FZD5, DUSP19, TNFRSF11A, MAP3K13, MAP3K5	1730	44	19157	2.01335	1	1	0.994009

## Sheet: down2
Category	Term	Count	%	PValue	Genes	List Total	Pop Hits	Pop Total	Fold Enrichment	Bonferroni	Benjamini	FDR
KEGG_PATHWAY	hsa01100:Metabolic pathways	294	15.4493	1.19691e-29	AHCYL2, AHCYL1, PGAP1, PANK3, ACSM3, GBA3, GBA2, PNP, STS, SCP2, LIPG, PLCE1, CHAC2, PIP4K2C, GLUL, ENTPD3, ENTPD4, OXSM, ENTPD5, MCCC1, CMBL, GANC, ASRGL1, GCAT, BTD, ETHE1, UQCRC1, SUCLG2, UQCRC2, MPPE1, ADPRM, ATP6V0D1, GNE, CDS1, TPH1, MAOA, MGST3, RPN1, MGST1, PLA2G3, LIAS, ADH5, ADH6, INPP5B, UGT8, HSD11B2, SGPL1, INPP5A, PPCS, RDH11, SI, LDHD, ST3GAL4, INPP5K, PIP5K1B, RIMKLA, ARSB, GSTM4,…	860	1540	8142	1.80742	4.08147e-27	4.08147e-27	3.20773e-27
KEGG_PATHWAY	hsa00280:Valine, leucine and isoleucine degradation	25	1.31372	7.21042e-12	ECHS1, AACS, HMGCL, MCEE, ALDH2, OXCT1, ACADM, HADH, ACAA1, ACADS, HIBCH, BCKDHA, ACAD8, BCKDHB, MCCC1, ACADSB, HADHB, ALDH3A2, HADHA, ALDH6A1, IVD, EHHADH, PCCB, BCAT2, ALDH9A1	860	48	8142	4.93096	2.45876e-09	1.22938e-09	9.66197e-10
KEGG_PATHWAY	hsa00071:Fatty acid degradation	20	1.05097	1.55554e-08	ACADVL, ECHS1, ADH1C, ECI1, ADH1A, ECI2, ACADSB, ADH5, ADH6, ALDH3A2, HADHB, HADHA, CPT2, ALDH2, EHHADH, ACADM, HADH, ACAA1, ACADS, ALDH9A1	860	43	8142	4.40346	5.30438e-06	1.76813e-06	1.38962e-06
KEGG_PATHWAY	hsa01200:Carbon metabolism	29	1.52391	1.62438e-05	FH, ECHS1, DLST, GPT, ADH5, HK2, HK1, MCEE, ME1, ME2, ACADS, HIBCH, IDH3A, MDH1, GOT1, IDH1, PGAM1, IDH2, SDHA, SDHB, CS, PFKL, ALDH6A1, CPS1, PCCB, SUCLG2, ACO1, ACO2, GAPDH	860	115	8142	2.38744	0.00552387	0.00138478	0.00108834
KEGG_PATHWAY	hsa05130:Pathogenic Escherichia coli infection	41	2.15449	3.12089e-05	CYFIP1, RAB1A, TMED10, LPAR1, BRK1, CASP9, CASP7, MAPK8, CASP3, TNFSF10, MAPK1, RIPK1, BAK1, CYTH1, NCK1, MAPK3, SEC24A, IL18, FOS, RHOA, NFKB1, MYO1E, MYO1C, TUBB2A, LPAR5, MYO1A, ARPC3, MYO5B, CLDN8, CLDN7, MYO5C, CLDN18, FAS, CYCS, TAB2, TMBIM6, EZR, SEC24D, SEC24C, GAPDH, ARF6	860	197	8142	1.97038	0.010586	0.00186543	0.00146609
KEGG_PATHWAY	hsa04141:Protein processing in endoplasmic reticulum	37	1.9443	3.45634e-05	SAR1A, SAR1B, SEL1L, RPN1, HSPA4L, DERL2, UBE2J1, LMAN1, ERLEC1, MAPK8, OS9, MAN1A2, BAG1, CAPN2, SSR1, BAK1, MAP3K5, EDEM3, PDIA3, MBTPS1, XBP1, SEC13, SEC24A, HSPA5, EDEM1, SSR3, EIF2AK3, UBE2G1, UBE4B, HSPA2, CKAP4, DDOST, DAD1, ERP29, BCL2, SEC24D, SEC24C	860	171	8142	2.04851	0.0117171	0.00186543	0.00146609
KEGG_PATHWAY	hsa01524:Platinum drug resistance	21	1.10352	4.36278e-05	GSTM4, CDKN1A, GSTM1, APAF1, SLC31A1, BAD, MGST3, MGST1, PIK3R3, CASP9, CASP3, GSTA1, MDM2, BCL2, FAS, MAPK1, CYCS, BAK1, BIRC3, MAP3K5, MAPK3	860	73	8142	2.72351	0.0147673	0.00186543	0.00146609
KEGG_PATHWAY	hsa01240:Biosynthesis of cofactors	34	1.78665	4.37638e-05	MOCS2, ALAS1, PANK3, FECH, AK1, MPI, AK2, UGT2B28, MAT2B, LIAS, AK7, GPHN, PPCDC, SDR16C5, UGP2, ALDH2, PPCS, RDH11, NADK, COX10, GCH1, OXSM, UGT2B15, AKR1A1, UGT2B17, NME3, COQ6, ALDH3A2, COQ3, UGDH, COQ2, NMNAT1, CMPK1, BCAT2	860	153	8142	2.10388	0.014813	0.00186543	0.00146609
KEGG_PATHWAY	hsa04071:Sphingolipid signaling pathway	28	1.47136	8.6131e-05	SGMS1, GNAI3, PIK3R3, SGMS2, PLD1, GNAI1, PPP2CB, MAPK8, SGPL1, PPP2R1B, SPTLC2, SPTLC3, PPP2R5E, PPP2R3C, BDKRB2, MAPK1, MAPK3, MAP3K5, MAP2K1, SGPP2, SGPP1, RHOA, NFKB1, GNAQ, BCL2, KRAS, DEGS2, MS4A2	860	119	8142	2.22763	0.0289448	0.00326341	0.00256479
KEGG_PATHWAY	hsa00020:Citrate cycle (TCA cycle)	12	0.630583	0.000139497	CS, FH, MDH1, IDH1, IDH2, SUCLG2, DLST, ACO1, ACO2, SDHA, SDHB, IDH3A	860	30	8142	3.78698	0.0464579	0.00475684	0.00373851
KEGG_PATHWAY	hsa05132:Salmonella infection	46	2.41724	0.000193609	CYFIP1, RAB5B, ARHGEF26, AHNAK, BRK1, GCC2, TXN, MYL12A, PIK3C2B, MYL12B, FYCO1, CASP7, ACTR1A, MAPK8, CASP5, CASP3, TNFSF10, MAPK1, FLNB, RIPK1, BAK1, RILP, CYTH1, MAPK3, MAP2K4, TCF7L2, MAP2K1, RIPK3, ANXA2, IL18, FOS, DYNLL1, RHOA, NFKB1, DNM2, TUBB2A, ARPC3, BCL2, CYCS, TAB2, PFN1, ACBD3, GAPDH, ACTR10, BIRC3, ARF6	860	249	8142	1.74901	0.0638943	0.00600187	0.00471701
KEGG_PATHWAY	hsa05012:Parkinson disease	48	2.52233	0.000242708	CAMK2D, NDUFA12, MAOA, GNAI3, NDUFB1, COX7A2, CALML4, UQCR10, TXN, COX5A, GNAI1, UBE2J1, CASP9, PSMB6, PSMD9, MAPK8, UBB, SLC39A9, CASP3, MFN2, PSMD1, UQCRFS1, SLC39A8, SLC39A7, NDUFV3, NDUFV2, SLC18A1, PRKACB, MAP3K5, COX8A, NDUFA9, XBP1, NDUFA6, HSPA5, APAF1, EIF2AK3, UBE2G1, NDUFC1, SDHA, SDHB, TUBB2A, NDUFS4, UQCRC1, NDUFS2, CYCS, UQCRC2, SLC25A4, MCU	860	266	8142	1.70841	0.0794404	0.00689696	0.00542048
KEGG_PATHWAY	hsa01210:2-Oxocarboxylic acid metabolism	9	0.472937	0.000387735	CS, GOT1, IDH1, IDH2, ACO1, GPT, ACO2, BCAT2, IDH3A	860	19	8142	4.48458	0.123872	0.0101706	0.00799332
KEGG_PATHWAY	hsa05210:Colorectal cancer	21	1.10352	0.000492183	SMAD2, TCF7L2, CDKN1A, MAP2K1, SMAD4, BAD, EGF, PIK3R3, FOS, RHOA, DDB2, CASP9, MAPK8, APC, CASP3, BCL2, MAPK1, CYCS, KRAS, BAK1, MAPK3	860	86	8142	2.31182	0.154541	0.0119882	0.00942179
KEGG_PATHWAY	hsa01230:Biosynthesis of amino acids	19	0.998424	0.000621669	ARG2, GOT1, PGAM1, IDH1, IDH2, GPT, MAT2B, ASS1, CS, PFKL, CPS1, CTH, ACO1, ACO2, GLUL, GAPDH, BCAT2, OTC, IDH3A	860	75	8142	2.39842	0.19108	0.0141326	0.0111072
KEGG_PATHWAY	hsa04932:Non-alcoholic fatty liver disease	31	1.62901	0.00069547	NDUFA12, NDUFB1, PIK3R3, COX7A2, UQCR10, COX5A, CASP7, MAPK8, CASP3, UQCRFS1, NDUFV3, NDUFV2, MAP3K5, COX8A, MLXIP, NDUFA9, SREBF1, XBP1, NDUFA6, EIF2AK3, NDUFC1, FOS, SDHA, SDHB, NFKB1, NDUFS4, UQCRC1, FAS, NDUFS2, CYCS, UQCRC2	860	155	8142	1.89349	0.211196	0.0148222	0.0116491
KEGG_PATHWAY	hsa04972:Pancreatic secretion	23	1.20862	0.000794319	SLC12A2, RAB3D, PLA2G2A, ATP2A3, ATP2A2, PLA2G3, RAB27B, ATP2B1, ATP1A1, ATP1B1, SLC4A4, RHOA, ADCY6, RAB11A, SLC9A1, RAP1B, CA2, GNAQ, KCNMA1, CLCA2, CLCA1, CLCA4, RAB8A	860	102	8142	2.13482	0.237361	0.0159331	0.0125222
KEGG_PATHWAY	hsa05208:Chemical carcinogenesis - reactive oxygen species	40	2.10194	0.000982203	NDUFA12, MGST3, MGST1, NDUFB1, PIK3R3, COX7A2, UQCR10, PLD1, HIF1A, COX5A, MAPK8, MAPK1, UQCRFS1, NDUFV3, NDUFV2, MAPK3, MAP3K5, GSTM4, COX8A, NDUFA9, MAP2K4, MAP2K1, GSTM1, NDUFA6, EGF, BAD, AKR1A1, ARNT, NDUFC1, FOS, SDHA, SDHB, NFKB1, NDUFS4, GSTA1, UQCRC1, NDUFS2, KRAS, UQCRC2, SLC25A4	860	223	8142	1.6982	0.28473	0.0186073	0.0146239
KEGG_PATHWAY	hsa05010:Alzheimer disease	61	3.20547	0.00107604	APP, CHRM1, NDUFA12, ATP2A3, ATP2A2, CALML4, CASP9, PPP3CA, PSMD9, CASP7, SLC39A9, CASP3, CAPN2, PSMD1, UQCRFS1, SLC39A8, SLC39A7, MAP3K5, COX8A, MAP2K1, APAF1, ADAM10, WIPI1, NDUFC1, CSNK1E, SDHA, SDHB, BACE2, TUBB2A, NDUFS4, UQCRC1, NDUFS2, UQCRC2, SLC25A4, GAPDH, PIK3R3, NDUFB1, COX7A2, PSEN1, UQCR10, COX5A, PSMB6, MAPK8, MAPK1, NRBF2, NDUFV3, NDUFV2, MAPK3, NDUFA9, XBP1, NDUFA6, FZD5, BAD, EI…	860	384	8142	1.50394	0.307278	0.0186497	0.0146572
KEGG_PATHWAY	hsa01250:Biosynthesis of nucleotide sugars	12	0.630583	0.00109382	UGDH, UGP2, GMDS, GFPT1, MPI, GNPNAT1, UAP1, NANS, PGM1, HK2, GNE, HK1	860	37	8142	3.07052	0.311471	0.0186497	0.0146572
KEGG_PATHWAY	hsa00640:Propanoate metabolism	11	0.578035	0.00119687	BCKDHA, HADHA, MCEE, ALDH6A1, ECHS1, EHHADH, BCKDHB, PCCB, SUCLG2, ACADS, HIBCH	860	32	8142	3.25443	0.335271	0.0194348	0.0152743
KEGG_PATHWAY	hsa00561:Glycerolipid metabolism	16	0.840778	0.00132536	MOGAT2, DGKA, AKR1A1, MBOAT1, AGPAT3, AGPAT4, ALDH3A2, AKR1B10, ALDH2, DGKQ, LIPG, PNPLA3, LPIN1, LPIN2, MGLL, ALDH9A1	860	61	8142	2.48326	0.363804	0.0205432	0.0161454
KEGG_PATHWAY	hsa01212:Fatty acid metabolism	15	0.788229	0.00192204	ACADVL, ECHS1, OXSM, ELOVL6, ELOVL7, ACADSB, HADHB, HADHA, CPT2, SCP2, EHHADH, ACADM, HADH, ACAA1, ACADS	860	57	8142	2.49143	0.4811	0.0284963	0.0223959
KEGG_PATHWAY	hsa04142:Lysosome	26	1.36626	0.00256318	CD63, CLTB, TCIRG1, LITAF, GNPTAB, AP1G1, HYAL1, SLC17A5, WDR7, ACP2, AP3S1, AP1S3, CTSE, ARSB, CD164, MANBA, SORT1, ENTPD4, FUCA1, FUCA2, NAGA, AP3B1, AP4B1, SUMF1, ATP6V0D1, LGMN	860	132	8142	1.8648	0.583207	0.0364185	0.0286221
KEGG_PATHWAY	hsa00620:Pyruvate metabolism	13	0.683132	0.00280263	FH, MDH1, ADH1C, ADH1A, AKR1A1, ADH5, ADH6, ALDH3A2, ALDH2, LDHD, ME1, ME2, ALDH9A1	860	47	8142	2.61865	0.615972	0.0382279	0.0300442
KEGG_PATHWAY	hsa05200:Pathways in cancer	77	4.04624	0.00308252	CDKN1A, IL23R, CALML4, CASP9, CASP7, MECOM, CASP3, BDKRB2, JAK2, PRKACB, NCOA1, RALBP1, MAP2K1, APAF1, IL15, DAPK1, NCOA4, ARNT, FOS, RHOA, DDB2, BCR, TRAF3, KIT, COL4A6, COL4A5, ITGA6, CRK, BIRC3, IFNAR1, PTGER4, CAMK2D, FH, LAMA1, HDAC1, MGST3, PTGER2, MGST1, GNAI3, LPAR1, PIK3R3, LPAR3, KLK3, PLD1, HIF1A, DLL1, GNAI1, ADCY6, MAPK8, GNA11, CTNNA1, MAPK1, BAK1, MAPK3, GSTM4, EGLN1, SMAD2, TCF7L2…	860	531	8142	1.37287	0.651027	0.038895	0.0305685
KEGG_PATHWAY	hsa04928:Parathyroid hormone synthesis, secretion and action	22	1.15607	0.00314307	CDKN1A, MAP2K1, PDE4D, GNAI3, ARRB1, FOS, PLD1, RHOA, ADCY6, GNAI1, NR4A2, AKAP13, CREB3, CREB3L4, GNA11, CREB3L1, GNAQ, BCL2, PDE4B, MAPK1, PRKACB, MAPK3	860	106	8142	1.96494	0.658181	0.038895	0.0305685
KEGG_PATHWAY	hsa00512:Mucin type O-glycan biosynthesis	11	0.578035	0.00319372	GALNT7, GALNT12, ST6GALNAC1, GALNT5, ST6GALNAC2, GALNT3, B3GNT6, GALNT1, GCNT3, GALNT10, GALNT8	860	36	8142	2.89283	0.664053	0.038895	0.0305685
KEGG_PATHWAY	hsa00010:Glycolysis / Gluconeogenesis	16	0.840778	0.0035648	ADH1C, PGAM1, ADH1A, AKR1A1, ADH5, HK2, ADH6, HK1, ALDH3A2, MINPP1, PFKL, ALDH2, GALM, GAPDH, PGM1, ALDH9A1	860	67	8142	2.26088	0.70411	0.0410372	0.0322521
KEGG_PATHWAY	hsa00052:Galactose metabolism	10	0.525486	0.0036703	PFKL, UGP2, AKR1B10, B4GALT1, SI, GALM, GANC, PGM1, HK2, HK1	860	31	8142	3.05401	0.714603	0.0410372	0.0322521
KEGG_PATHWAY	hsa04261:Adrenergic signaling in cardiomyocytes	28	1.47136	0.00373066	CAMK2D, GNAI3, ATP2A3, ATP2A2, ADRB1, CALML4, ATP1A1, GNAI1, ADCY6, SLC9A1, PPP2CB, PPP2R1B, PPP2R5E, PPP2R3C, CREB3L4, CREB3L1, MAPK1, PRKACB, MAPK3, TPM1, CACNA2D2, ATP2B1, ATP1B1, CACNB2, CREB3, CACNB3, GNAQ, BCL2	860	150	8142	1.76726	0.720438	0.0410372	0.0322521
KEGG_PATHWAY	hsa04960:Aldosterone-regulated sodium reabsorption	11	0.578035	0.00397146	HSD11B2, SCNN1B, SCNN1A, PIK3R3, MAPK1, NEDD4L, KRAS, ATP1A1, ATP1B1, NR3C2, MAPK3	860	37	8142	2.81464	0.742559	0.0419957	0.0330054
KEGG_PATHWAY	hsa00520:Amino sugar and nucleotide sugar metabolism	13	0.683132	0.0040641	GFPT1, MPI, UAP1, HK2, HK1, CYB5R2, UGDH, UGP2, GMDS, GNPNAT1, NANS, PGM1, GNE	860	49	8142	2.51177	0.750596	0.0419957	0.0330054
KEGG_PATHWAY	hsa05212:Pancreatic cancer	17	0.893326	0.00507105	SMAD2, CDKN1A, MAP2K1, RALBP1, SMAD4, BAD, EGF, PIK3R3, PLD1, NFKB1, DDB2, CASP9, MAPK8, MAPK1, KRAS, BAK1, MAPK3	860	76	8142	2.11772	0.823357	0.0508281	0.039947
KEGG_PATHWAY	hsa00601:Glycosphingolipid biosynthesis - lacto and neolacto series	9	0.472937	0.00529942	FUT6, B4GALT1, B3GALT2, B3GNT5, ST3GAL4, B3GALT5, FUT2, B4GALT4, FUT3	860	27	8142	3.15581	0.836658	0.0508281	0.039947
KEGG_PATHWAY	hsa05215:Prostate cancer	20	1.05097	0.00549757	TCF7L2, CDKN1A, MAP2K1, BAD, EGF, IL1R2, TMPRSS2, PIK3R3, KLK3, NFKB1, CASP9, CREB3, CREB3L4, CREB3L1, MDM2, BCL2, MAPK1, KRAS, FGFR2, MAPK3	860	97	8142	1.95205	0.847386	0.0508281	0.039947
KEGG_PATHWAY	hsa05230:Central carbon metabolism in cancer	16	0.840778	0.00551507	MAP2K1, PGAM1, IDH1, IDH2, PIK3R3, HIF1A, HK2, HK1, PFKL, SCO2, KIT, MAPK1, KRAS, FGFR2, PDK1, MAPK3	860	70	8142	2.16399	0.848299	0.0508281	0.039947
KEGG_PATHWAY	hsa05213:Endometrial cancer	14	0.735681	0.00638724	TCF7L2, CDKN1A, MAP2K1, BAD, EGF, PIK3R3, DDB2, CASP9, APC, CTNNA1, MAPK1, KRAS, BAK1, MAPK3	860	58	8142	2.28524	0.887526	0.0563222	0.044265
KEGG_PATHWAY	hsa00190:Oxidative phosphorylation	25	1.31372	0.00644154	NDUFA12, NDUFB1, COX7A2, TCIRG1, UQCR10, COX5A, UQCRFS1, NDUFV3, NDUFV2, ATP6V1D, COX10, COX8A, NDUFA9, NDUFA6, NDUFC1, SDHA, SDHB, PPA2, NDUFS4, ATP6V1B2, UQCRC1, NDUFS2, CYCS, UQCRC2, ATP6V0D1	860	134	8142	1.76631	0.889603	0.0563222	0.044265
KEGG_PATHWAY	hsa00650:Butanoate metabolism	9	0.472937	0.00674738	HMGCL, HADHA, ECHS1, ACSM3, OXCT1, EHHADH, HADH, ACADS, AACS	860	28	8142	3.04311	0.900605	0.0575214	0.0452074
KEGG_PATHWAY	hsa05160:Hepatitis C	28	1.47136	0.00703075	YWHAE, CDKN1A, RNASEL, PIK3R3, CASP9, PPP2CB, PPP2R1B, CASP3, MAPK1, RIPK1, BAK1, MAPK3, MAP2K1, APAF1, EGF, BAD, EIF2AK3, NFKB1, OAS2, TRAF3, CLDN8, CLDN7, CLDN18, FAS, CYCS, KRAS, TLR3, IFNAR1	860	157	8142	1.68846	0.909821	0.0584753	0.0459571
KEGG_PATHWAY	hsa00230:Purine metabolism	24	1.26117	0.00725863	CANT1, ENTPD3, ENTPD4, GDA, PDE4D, ENTPD5, AK1, AK2, NME3, AMPD1, GMPR, AK7, PAPSS2, ADCY6, NT5E, PNP, PDE4B, PDE5A, NUDT16, ADPRM, XDH, PDE8A, PDE9A, PGM1	860	128	8142	1.77515	0.916609	0.0588347	0.0462396
KEGG_PATHWAY	hsa04919:Thyroid hormone signaling pathway	23	1.20862	0.00741903	NCOA1, PFKFB2, MAP2K1, HDAC1, BAD, ATP2A3, ATP2A2, PIK3R3, ATP1A1, ATP1B1, HIF1A, SLC9A1, CASP9, KAT2B, PFKL, NCOR1, MDM2, MAPK1, PLCE1, KRAS, PRKACB, PLCD1, MAPK3	860	121	8142	1.7996	0.92108	0.0588347	0.0462396
KEGG_PATHWAY	hsa05022:Pathways of neurodegeneration - multiple diseases	68	3.57331	0.00781306	APP, CHRM1, NDUFA12, ATP2A3, ATP2A2, CALML4, ZFYVE1, CASP9, PPP3CA, PSMD9, ACTR1A, CASP7, CASP3, CAPN2, PSMD1, UQCRFS1, RAB8A, MAP3K5, COX8A, MAP2K1, APAF1, WIPI1, NDUFC1, CSNK1E, SDHA, SDHB, TUBB2A, NDUFS4, UQCRC1, NDUFS2, SMCR8, UQCRC2, SLC25A4, RAB1A, CAMK2D, NDUFB1, COX7A2, PSEN1, UQCR10, COX5A, UBE2J1, PSMB6, MAPK8, UBB, MFN2, MAPK1, NRBF2, BAK1, NDUFV3, NDUFV2, MAPK3, NDUFA9, XBP1, NDUFA6, …	860	476	8142	1.35249	0.931074	0.0605512	0.0475886
KEGG_PATHWAY	hsa05207:Chemical carcinogenesis - receptor activation	35	1.8392	0.00821817	MGST3, GNAI3, MGST1, UGT2B28, PIK3R3, ARRB1, ADRB1, DLL1, GNAI1, ADCY6, CREB3L4, CREB3L1, RPS6KA2, RPS6KA1, KPNA6, MAPK1, JAK2, PRKACB, MAPK3, PAQR8, GSTM4, MAP2K1, GSTM1, EGF, BAD, UGT2B15, UGT2B17, ARNT, FOS, KLF4, NFKB1, CREB3, GSTA1, BCL2, KRAS	860	212	8142	1.56302	0.940034	0.0611454	0.0480557
KEGG_PATHWAY	hsa00562:Inositol phosphate metabolism	16	0.840778	0.00824836	INPP1, PIK3C2B, INPP5B, MINPP1, ALDH6A1, INPP5A, SYNJ1, IMPA2, ITPKA, PI4KA, INPP5K, PLCE1, PIP5K1B, PLCH1, PIP4K2C, PLCD1	860	73	8142	2.07506	0.940653	0.0611454	0.0480557
KEGG_PATHWAY	hsa04024:cAMP signaling pathway	36	1.89175	0.0089842	CAMK2D, CHRM1, PTGER2, GNAI3, ATP2A3, ATP2A2, PIK3R3, ADRB1, CALML4, ATP1A1, PLD1, GNAI1, ADCY6, SLC9A1, RAP1B, MAPK8, CREB3L4, CREB3L1, PDE4B, MAPK1, PLCE1, PRKACB, MAPK3, MAP2K1, BAD, PDE4D, NPY1R, GCG, SSTR1, ATP2B1, FOS, ATP1B1, RHOA, NFKB1, CREB3, PPP1R1B	860	221	8142	1.54221	0.953924	0.0651832	0.0512291
KEGG_PATHWAY	hsa00380:Tryptophan metabolism	11	0.578035	0.010342	ALDH3A2, HADHA, AOC1, TPH1, ECHS1, ALDH2, MAOA, EHHADH, DLST, HADH, ALDH9A1	860	42	8142	2.47957	0.971131	0.0732454	0.0575653
KEGG_PATHWAY	hsa00500:Starch and sucrose metabolism	10	0.525486	0.0106106	GYS1, UGP2, AGL, GBE1, SI, GBA3, GANC, PGM1, HK2, HK1	860	36	8142	2.62984	0.973683	0.0732454	0.0575653
KEGG_PATHWAY	hsa04146:Peroxisome	17	0.893326	0.0107398	ABCD4, ABCD3, PEX11A, IDH1, ECH1, ECI2, IDH2, HMGCL, SCP2, EHHADH, PXMP2, AGPS, FAR1, FAR2, ACAA1, XDH, SLC27A2	860	82	8142	1.96276	0.974829	0.0732454	0.0575653
KEGG_PATHWAY	hsa04714:Thermogenesis	37	1.9443	0.011139	KLB, NDUFA12, NDUFB1, COX7A2, UQCR10, COX5A, ADCY6, CPT2, CREB3L4, CREB3L1, RPS6KA2, RPS6KA1, UQCRFS1, DPF3, NDUFV3, NDUFV2, PPARGC1A, PRKACB, COX10, MAP3K5, COX8A, NDUFA9, NDUFA6, FRS2, GCG, NDUFC1, SDHA, SMARCA2, SDHB, CREB3, NDUFS4, UQCRC1, NDUFS2, KRAS, UQCRC2, NDUFAF1, MGLL	860	232	8142	1.50989	0.978066	0.0744781	0.0585341
KEGG_PATHWAY	hsa05220:Chronic myeloid leukemia	16	0.840778	0.0119633	CDKN1A, MAP2K1, SMAD4, HDAC1, BAD, PIK3R3, NFKB1, DDB2, BCR, MECOM, MDM2, MAPK1, KRAS, BAK1, CRK, MAPK3	860	76	8142	1.99315	0.983495	0.0784514	0.0616568
KEGG_PATHWAY	hsa04722:Neurotrophin signaling pathway	22	1.15607	0.012257	YWHAE, NTRK2, MAP2K1, CAMK2D, SORT1, BAD, PIK3R3, FRS2, CALML4, PSEN1, RHOA, NFKB1, RAP1B, MAPK8, RPS6KA2, RPS6KA1, BCL2, MAPK1, KRAS, CRK, MAP3K5, MAPK3	860	119	8142	1.75028	0.985086	0.078861	0.0619787
KEGG_PATHWAY	hsa04668:TNF signaling pathway	21	1.10352	0.0126077	MAP2K4, MAP2K1, RIPK3, IL15, PIK3R3, FOS, NFKB1, CREB3, CASP7, MAPK8, CREB3L4, TRAF3, CASP3, CREB3L1, FAS, MAPK1, RIPK1, TAB2, BIRC3, MAP3K5, MAPK3	860	112	8142	1.77515	0.986787	0.0796151	0.0625714
KEGG_PATHWAY	hsa00410:beta-Alanine metabolism	9	0.472937	0.0128952	ALDH3A2, HADHA, ALDH6A1, ECHS1, ALDH2, EHHADH, ACADS, HIBCH, ALDH9A1	860	31	8142	2.74861	0.988036	0.0799499	0.0628346
KEGG_PATHWAY	hsa00564:Glycerophospholipid metabolism	19	0.998424	0.0131786	CDS1, PCYT1A, DGKA, PLA2G2A, MBOAT1, PLA2G4A, PLA2G3, PLD1, AGPAT3, AGPAT4, LPCAT4, GPD2, DGKQ, ETNK1, LPCAT3, GPD1L, LPIN1, ADPRM, LPIN2	860	98	8142	1.83552	0.989152	0.0802484	0.0630691
KEGG_PATHWAY	hsa01232:Nucleotide metabolism	17	0.893326	0.0150239	CANT1, ENTPD3, ENTPD4, GDA, ENTPD5, AK1, AK2, NME3, AMPD1, GMPR, TYMS, AK7, NT5E, PNP, CMPK1, NUDT16, XDH	860	85	8142	1.89349	0.99427	0.0898796	0.0706385
KEGG_PATHWAY	hsa00920:Sulfur metabolism	5	0.262743	0.0153484	TST, ETHE1, BPNT1, SUOX, PAPSS2	860	10	8142	4.73372	0.994879	0.0902383	0.0709204
KEGG_PATHWAY	hsa04215:Apoptosis - multiple species	9	0.472937	0.0156475	CASP9, CASP7, MAPK8, APAF1, CASP3, BCL2, CYCS, BAK1, BIRC3	860	32	8142	2.66272	0.995383	0.0904371	0.0710767
KEGG_PATHWAY	hsa05417:Lipid and atherosclerosis	34	1.78665	0.0170523	CAMK2D, PIK3R3, VLDLR, CALML4, CASP9, RAP1B, PPP3CA, CASP7, MAPK8, CASP3, TNFSF10, MAPK1, JAK2, MAPK3, MAP3K5, CYP2J2, MAP2K4, XBP1, HSPA5, APAF1, BAD, MIB2, IL18, EIF2AK3, HSPA2, FOS, RHOA, NFKB1, TRAF3, BCL2, FAS, CYCS, KRAS, TAB2	860	215	8142	1.49718	0.997163	0.0969137	0.0761668
KEGG_PATHWAY	hsa00770:Pantothenate and CoA biosynthesis	7	0.36784	0.0183411	ALDH3A2, VNN1, PANK3, ALDH2, PPCS, PPCDC, BCAT2	860	21	8142	3.15581	0.998186	0.10253	0.0805806
KEGG_PATHWAY	hsa00051:Fructose and mannose metabolism	9	0.472937	0.0188008	PFKFB2, PFKFB4, PFKL, AKR1B10, GMDS, ENOSF1, MPI, HK2, HK1	860	33	8142	2.58203	0.998454	0.102677	0.0806962
KEGG_PATHWAY	hsa05161:Hepatitis B	27	1.41881	0.019027	CDKN1A, PIK3R3, CASP9, MAPK8, CREB3L4, CASP3, CREB3L1, MAPK1, JAK2, MAPK3, MAP2K4, MAP2K1, SMAD4, APAF1, BAD, FOS, NFKB1, DDB2, CREB3, TRAF3, BCL2, FAS, CYCS, KRAS, TAB2, TLR3, IFNAR1	860	162	8142	1.57791	0.998571	0.102677	0.0806962
KEGG_PATHWAY	hsa05020:Prion disease	41	2.15449	0.0192707	NDUFA12, NDUFB1, PIK3R3, COX7A2, UQCR10, COX5A, CASP9, PSMB6, PSMD9, PPP3CA, MAPK8, CREB3L4, CASP3, CREB3L1, PSMD1, MAPK1, UQCRFS1, NDUFV3, NDUFV2, PRKACB, MAPK3, COX8A, NDUFA9, NDUFA6, HSPA5, APAF1, BAD, EIF2AK3, NDUFC1, HSPA2, SDHA, SDHB, CREB3, TUBB2A, NDUFS4, UQCRC1, NDUFS2, CYCS, UQCRC2, SLC25A4, MCU	860	273	8142	1.42185	0.998687	0.102677	0.0806962
KEGG_PATHWAY	hsa05415:Diabetic cardiomyopathy	32	1.68156	0.0217003	CAMK2D, NDUFA12, ATP2A3, NDUFB1, ATP2A2, PIK3R3, COX7A2, UQCR10, COX5A, GYS1, MAPK8, CPT2, MPC1, UQCRFS1, NDUFV3, NDUFV2, COX8A, NDUFA9, SMAD2, NDUFA6, GFPT1, GSR, NDUFC1, SDHA, SDHB, NFKB1, NDUFS4, UQCRC1, NDUFS2, UQCRC2, SLC25A4, GAPDH	860	203	8142	1.4924	0.999436	0.113843	0.0894719
KEGG_PATHWAY	hsa04140:Autophagy - animal	24	1.26117	0.0221255	SH3GLB1, RAB1A, MAP2K1, DAPK1, BAD, EIF2AK3, PIK3R3, WIPI1, ZFYVE1, HIF1A, GABARAP, PPP2CB, MAPK8, BCL2, MAPK1, ATG4A, SMCR8, KRAS, NRBF2, ATG7, SNAP29, PRKACB, RAB8A, MAPK3	860	141	8142	1.61148	0.999514	0.114315	0.0898429
KEGG_PATHWAY	hsa00220:Arginine biosynthesis	7	0.36784	0.0230288	ARG2, GOT1, CPS1, GPT, GLUL, ASS1, OTC	860	22	8142	3.01237	0.999645	0.117206	0.092115
KEGG_PATHWAY	hsa04935:Growth hormone synthesis, secretion and action	21	1.10352	0.0234932	MAP2K4, MAP2K1, GNAI3, PIK3R3, FOS, SSTR1, ADCY6, GNAI1, SOCS2, CREB3, MAPK8, CREB3L4, GNA11, CREB3L1, GNAQ, MAPK1, KRAS, JAK2, CRK, PRKACB, MAPK3	860	119	8142	1.67073	0.999699	0.117811	0.0925907
KEGG_PATHWAY	hsa04070:Phosphatidylinositol signaling system	18	0.945875	0.0241975	CDS1, INPP1, DGKA, PIK3R3, CALML4, PIK3C2B, INPP5B, INPP5A, SYNJ1, PPIP5K1, IMPA2, DGKQ, ITPKA, PI4KA, PLCE1, PIP5K1B, PIP4K2C, PLCD1	860	97	8142	1.75684	0.999764	0.119585	0.0939844
KEGG_PATHWAY	hsa05231:Choline metabolism in cancer	18	0.945875	0.0265101	MAP2K1, SLC44A3, SLC44A4, PCYT1A, SLC44A2, EGF, DGKA, PLA2G4A, PIK3R3, FOS, PLD1, HIF1A, MAPK8, DGKQ, MAPK1, KRAS, PIP5K1B, MAPK3	860	98	8142	1.73892	0.999895	0.123529	0.0970848
KEGG_PATHWAY	hsa05211:Renal cell carcinoma	14	0.735681	0.0265931	EGLN1, CDKN1A, MAP2K1, EGLN3, FH, BAD, ARNT, PIK3R3, HIF1A, RAP1B, MAPK1, KRAS, CRK, MAPK3	860	69	8142	1.92093	0.999898	0.123529	0.0970848
KEGG_PATHWAY	hsa04924:Renin secretion	14	0.735681	0.0265931	PTGER4, PTGER2, GNAI3, ADRB1, CALML4, ADCY6, GNAI1, PPP3CA, GNAQ, KCNMA1, CLCA2, CLCA1, PRKACB, CLCA4	860	69	8142	1.92093	0.999898	0.123529	0.0970848
KEGG_PATHWAY	hsa04725:Cholinergic synapse	20	1.05097	0.0266688	MAP2K1, CAMK2D, CHRM1, GNAI3, PIK3R3, FOS, ADCY6, GNAI1, CREB3, CREB3L4, GNA11, CREB3L1, GNAQ, BCL2, KCNQ4, MAPK1, KRAS, JAK2, PRKACB, MAPK3	860	113	8142	1.67565	0.999901	0.123529	0.0970848
KEGG_PATHWAY	hsa04210:Apoptosis	23	1.20862	0.0270709	MAP2K1, APAF1, BAD, EIF2AK3, PIK3R3, FOS, NFKB1, CASP9, CASP7, MAPK8, CASP3, TNFSF10, BCL2, CAPN2, FAS, MAPK1, CYCS, RIPK1, KRAS, BAK1, BIRC3, MAP3K5, MAPK3	860	136	8142	1.60111	0.999914	0.123529	0.0970848
KEGG_PATHWAY	hsa00910:Nitrogen metabolism	6	0.315292	0.0271692	CA12, CA1, CPS1, CA2, CA8, GLUL	860	17	8142	3.34145	0.999917	0.123529	0.0970848
KEGG_PATHWAY	hsa05412:Arrhythmogenic right ventricular cardiomyopathy	15	0.788229	0.0290499	TCF7L2, LAMA1, ATP2A3, CACNA2D2, ATP2A2, CACNB2, CACNB3, SGCB, DAG1, PKP2, CTNNA1, DSG2, ITGA6, ITGB7, DSC2	860	77	8142	1.84431	0.999957	0.130343	0.102439
KEGG_PATHWAY	hsa00980:Metabolism of xenobiotics by cytochrome P450	15	0.788229	0.0321037	GSTM4, GSTM1, ADH1C, MGST3, ADH1A, UGT2B15, MGST1, UGT2B17, UGT2B28, ADH5, ADH6, AKR7A2, AKR7A3, GSTA1, CBR3	860	78	8142	1.82066	0.999985	0.142173	0.111737
KEGG_PATHWAY	hsa00053:Ascorbate and aldarate metabolism	8	0.420389	0.0331806	ALDH3A2, UGDH, ALDH2, UGT2B15, AKR1A1, UGT2B17, UGT2B28, ALDH9A1	860	30	8142	2.52465	0.99999	0.144743	0.113757
KEGG_PATHWAY	hsa00510:N-Glycan biosynthesis	11	0.578035	0.0335329	FUT8, B4GALT1, DAD1, MAN1A2, DOLPP1, MGAT4A, RPN1, SRD5A3, ALG12, MGAT2, DDOST	860	50	8142	2.08284	0.999991	0.144743	0.113757
KEGG_PATHWAY	hsa04916:Melanogenesis	18	0.945875	0.0344437	TCF7L2, MAP2K1, CAMK2D, FZD5, GNAI3, CALML4, ADCY6, GNAI1, CREB3, KITLG, CREB3L4, CREB3L1, GNAQ, KIT, MAPK1, KRAS, PRKACB, MAPK3	860	101	8142	1.68727	0.999994	0.146816	0.115386
KEGG_PATHWAY	hsa05216:Thyroid cancer	9	0.472937	0.0359565	TCF7L2, CDKN1A, MAP2K1, NCOA4, MAPK1, KRAS, BAK1, MAPK3, DDB2	860	37	8142	2.30289	0.999996	0.148747	0.116904
KEGG_PATHWAY	hsa04350:TGF-beta signaling pathway	17	0.893326	0.0359684	SMAD2, SMAD1, LEFTY1, SMAD4, ZFYVE9, SMAD9, RHOA, BMP5, PPP2CB, BMP2, ACVR1C, PPP2R1B, MAPK1, FMOD, NBL1, NEO1, MAPK3	860	94	8142	1.7122	0.999996	0.148747	0.116904
KEGG_PATHWAY	hsa00982:Drug metabolism - cytochrome P450	14	0.735681	0.036431	GSTM4, GSTM1, ADH1C, MAOA, MGST3, ADH1A, UGT2B15, MGST1, UGT2B17, UGT2B28, FMO5, ADH5, ADH6, GSTA1	860	72	8142	1.84089	0.999997	0.148747	0.116904
KEGG_PATHWAY	hsa04072:Phospholipase D signaling pathway	24	1.26117	0.0366416	MAP2K1, EGF, DGKA, LPAR1, PLA2G4A, PIK3R3, LPAR3, PLD1, RHOA, ADCY6, AGPAT3, DNM2, AGPAT4, KITLG, LPAR5, DGKQ, KIT, MAPK1, KRAS, PIP5K1B, MS4A2, CYTH1, MAPK3, ARF6	860	148	8142	1.53526	0.999997	0.148747	0.116904
KEGG_PATHWAY	hsa04260:Cardiac muscle contraction	16	0.840778	0.0374652	COX8A, TPM1, ATP2A3, CACNA2D2, ATP2A2, COX7A2, UQCR10, ATP1A1, ATP1B1, COX5A, SLC9A1, CACNB2, CACNB3, UQCRC1, UQCRFS1, UQCRC2	860	87	8142	1.74114	0.999998	0.150302	0.118126
KEGG_PATHWAY	hsa04936:Alcoholic liver disease	23	1.20862	0.041527	SREBF1, MAP2K4, TCF7L2, ACADVL, ADH1C, ADH1A, ADH5, NFKB1, ADH6, ALDH3A2, MAPK8, ALDH2, TRAF3, CASP3, FAS, RIPK1, TAB2, ACADM, LPIN1, PPARGC1A, LPIN2, MAP3K5, ALDH9A1	860	142	8142	1.53346	0.999999	0.16466	0.12941
KEGG_PATHWAY	hsa05145:Toxoplasmosis	19	0.998424	0.0450887	IL10RB, BAD, LAMA1, GNAI3, HSPA2, GNAI1, NFKB1, CASP9, MAPK8, CASP3, ALOX5, BCL2, MAPK1, CYCS, ITGA6, TAB2, JAK2, BIRC3, MAPK3	860	112	8142	1.60608	1	0.176727	0.138894
KEGG_PATHWAY	hsa04978:Mineral absorption	12	0.630583	0.0469995	MT2A, SLC31A1, MT1M, MT1F, MT1G, MT1H, MT1X, ATP2B1, ATP1A1, ATP1B1, MT1HL1, MT1E	860	60	8142	1.89349	1	0.178191	0.140045
KEGG_PATHWAY	hsa00513:Various types of N-glycan biosynthesis	9	0.472937	0.0475741	FUT8, B4GALT1, DAD1, MAN1A2, MGAT4A, RPN1, ALG12, MGAT2, DDOST	860	39	8142	2.18479	1	0.178191	0.140045
KEGG_PATHWAY	hsa00600:Sphingolipid metabolism	11	0.578035	0.0478625	UGT8, SGPL1, SGMS1, SPTLC2, SPTLC3, ACER3, SGMS2, DEGS2, GBA2, SGPP2, SGPP1	860	53	8142	1.96494	1	0.178191	0.140045
KEGG_PATHWAY	hsa04961:Endocrine and other factor-regulated calcium reabsorption	11	0.578035	0.0478625	KLK1, GNAQ, BDKRB2, CLTB, ATP2B1, ATP1A1, ATP1B1, PRKACB, ADCY6, RAB11A, DNM2	860	53	8142	1.96494	1	0.178191	0.140045
KEGG_PATHWAY	hsa05163:Human cytomegalovirus infection	33	1.7341	0.048075	PTGER4, CDKN1A, PTGER2, PXN, GNAI3, PIK3R3, CALML4, GNAI1, ADCY6, CASP9, AKAP13, PPP3CA, CREB3L4, CASP3, GNA11, CREB3L1, MAPK1, RIPK1, BAK1, PRKACB, MAPK3, PDIA3, MAP2K1, IL10RB, RHOA, NFKB1, CREB3, GNAQ, MDM2, FAS, CYCS, KRAS, CRK	860	225	8142	1.38856	1	0.178191	0.140045
KEGG_PATHWAY	hsa00563:Glycosylphosphatidylinositol (GPI)-anchor biosynthesis	7	0.36784	0.049535	PIGS, PIGB, PGAP1, PIGN, PIGK, PIGZ, MPPE1	860	26	8142	2.54893	1	0.181628	0.142746
KEGG_PATHWAY	hsa00830:Retinol metabolism	13	0.683132	0.0504692	RETSAT, ADH1C, ADH1A, UGT2B15, UGT2B17, UGT2B28, CYP2C18, ADH5, ADH6, SDR16C5, DHRS9, RDH11, ALDH1A1	860	68	8142	1.80995	1	0.183085	0.143891
KEGG_PATHWAY	hsa04810:Regulation of actin cytoskeleton	32	1.68156	0.051163	CYFIP1, CHRM1, PXN, LPAR1, BRK1, PIK3R3, IQGAP1, IQGAP2, MYL12A, SLC9A1, MYL12B, SCIN, BDKRB2, MAPK1, PIP5K1B, ITGB7, PIP4K2C, MAPK3, MAP2K1, GSN, EGF, LIMK2, RHOA, APC, LPAR5, ARPC3, KRAS, ITGA6, EZR, PFN1, CRK, FGFR2	860	218	8142	1.38972	1	0.183648	0.144334
KEGG_PATHWAY	hsa00533:Glycosaminoglycan biosynthesis - keratan sulfate	5	0.262743	0.0520611	FUT8, CHST6, B4GALT1, B3GNT7, B4GALT4	860	14	8142	3.38123	1	0.184925	0.145337
KEGG_PATHWAY	hsa05222:Small cell lung cancer	16	0.840778	0.0571723	CDKN1A, APAF1, LAMA1, PIK3R3, NFKB1, DDB2, CASP9, TRAF3, CASP3, COL4A6, BCL2, COL4A5, CYCS, ITGA6, BAK1, BIRC3	860	92	8142	1.64651	1	0.199481	0.156777
KEGG_PATHWAY	hsa05170:Human immunodeficiency virus 1 infection	31	1.62901	0.0573289	PXN, GNAI3, PIK3R3, RNF7, CALML4, GNAI1, CASP9, PPP3CA, MAPK8, AP1G1, TRIM5, CASP3, GNA11, MAPK1, RIPK1, BAK1, AP1S3, MAPK3, PDIA3, MAP2K1, BAD, LIMK2, FOS, NFKB1, GNAQ, BCL2, FAS, CYCS, KRAS, TAB2, CRK	860	212	8142	1.38439	1	0.199481	0.156777
KEGG_PATHWAY	hsa04917:Prolactin signaling pathway	13	0.683132	0.0608482	MAP2K1, PIK3R3, FOS, TNFRSF11A, NFKB1, SOCS2, MAPK8, MAPK1, KRAS, JAK2, SOCS6, SOCS4, MAPK3	860	70	8142	1.75824	1	0.209588	0.16472
KEGG_PATHWAY	hsa04066:HIF-1 signaling pathway	18	0.945875	0.0638796	EGLN1, CDKN1A, MAP2K1, EGLN3, CAMK2D, EGF, ARNT, PIK3R3, HIF1A, NFKB1, HK2, HK1, PFKL, BCL2, MAPK1, GAPDH, PDK1, MAPK3	860	109	8142	1.56343	1	0.216403	0.170076
KEGG_PATHWAY	hsa05016:Huntington disease	42	2.20704	0.0640958	NDUFA12, HDAC1, CLTB, NDUFB1, COX7A2, UQCR10, COX5A, CASP9, PSMB6, PSMD9, ACTR1A, MAPK8, POLR2A, CREB3L4, CASP3, CREB3L1, PSMD1, UQCRFS1, NRBF2, NDUFV3, NDUFV2, PPARGC1A, MAP3K5, COX8A, NDUFA9, NDUFA6, APAF1, WIPI1, NDUFC1, SDHA, SDHB, CREB3, TUBB2A, GNAQ, NDUFS4, UQCRC1, NDUFS2, CYCS, UQCRC2, SLC25A4, ACTR10, RCOR1	860	306	8142	1.29945	1	0.216403	0.170076
KEGG_PATHWAY	hsa05142:Chagas disease	17	0.893326	0.0677834	SMAD2, MAP2K4, GNAI3, PIK3R3, FOS, GNAI1, NFKB1, PPP2CB, GNA14, MAPK8, PPP2R1B, GNA11, GNAQ, BDKRB2, FAS, MAPK1, MAPK3	860	102	8142	1.57791	1	0.222345	0.174746
KEGG_PATHWAY	hsa05030:Cocaine addiction	10	0.525486	0.0678119	CREB3, MAOA, CREB3L4, CREB3L1, PPP1R1B, GNAI3, SLC18A1, PRKACB, GNAI1, NFKB1	860	49	8142	1.93213	1	0.222345	0.174746
KEGG_PATHWAY	hsa00565:Ether lipid metabolism	10	0.525486	0.0678119	UGT8, LPCAT4, PLA2G2A, AGPS, PLA2G3, PLA2G4A, GDPD3, PLD1, PAFAH2, PAFAH1B1	860	49	8142	1.93213	1	0.222345	0.174746
KEGG_PATHWAY	hsa04022:cGMP-PKG signaling pathway	25	1.31372	0.0715991	GNAI3, ATP2A3, ATP2A2, ADRB1, CALML4, ATP1A1, GNAI1, ADCY6, PPP3CA, CREB3L4, GNA11, CREB3L1, BDKRB2, MAPK1, MAPK3, MAP2K1, BAD, ATP2B1, ATP1B1, RHOA, CREB3, GNAQ, KCNMA1, PDE5A, SLC25A4	860	167	8142	1.41728	1	0.232526	0.182748
KEGG_PATHWAY	hsa05134:Legionellosis	11	0.578035	0.0726409	CASP9, RAB1A, CASP7, SAR1A, APAF1, SAR1B, CASP3, IL18, CYCS, HSPA2, NFKB1	860	57	8142	1.82705	1	0.233684	0.183658
KEGG_PATHWAY	hsa04621:NOD-like receptor signaling pathway	27	1.41881	0.0738575	YWHAE, RNASEL, NLRX1, TXN, ANTXR2, GABARAP, MAPK8, CASP5, IFI16, MFN2, MAPK1, RIPK1, GBP3, MAPK3, RIPK3, CARD6, IL18, RHOA, NFKB1, OAS2, TRAF3, BCL2, TAB2, CARD16, MCU, BIRC3, IFNAR1	860	184	8142	1.38924	1	0.235378	0.184989
KEGG_PATHWAY	hsa04144:Endocytosis	35	1.8392	0.0749745	ARF3, ARF4, RAB5B, ZFYVE9, VPS4B, ASAP3, CLTB, NEDD4L, ARRB1, ASAP2, PLD1, SNX1, CAPZB, CHMP1B, PIP5K1B, LDLRAP1, CYTH1, RAB8A, SNX6, SH3GLB1, SMAD2, VPS37B, HSPA2, ARFGAP3, RHOA, RAB11A, DNM2, EPN3, RABEP1, ARPC3, MDM2, SMAP2, STAM2, FGFR2, ARF6	860	251	8142	1.32016	1	0.236725	0.186048
KEGG_PATHWAY	hsa04015:Rap1 signaling pathway	30	1.57646	0.0780914	GNAI3, LPAR1, PIK3R3, LPAR3, CALML4, EFNA5, SIPA1L2, GNAI1, RAP1GAP, ADCY6, RAP1B, SIPA1L1, P2RY1, MAPK1, PLCE1, MAPK3, MAP2K1, EGF, MAGI3, RHOA, KITLG, LPAR5, ADORA2B, GNAQ, KIT, KRAS, TLN2, PFN1, CRK, FGFR2	860	210	8142	1.35249	1	0.242425	0.190528
KEGG_PATHWAY	hsa00350:Tyrosine metabolism	8	0.420389	0.0786867	GSTZ1, GOT1, HGD, ADH1C, MAOA, ADH1A, ADH5, ADH6	860	36	8142	2.10388	1	0.242425	0.190528
KEGG_PATHWAY	hsa04115:p53 signaling pathway	13	0.683132	0.0789126	CDKN1A, APAF1, RCHY1, DDB2, CASP9, TP53I3, CASP3, CCNG2, CCNG1, MDM2, BCL2, FAS, CYCS	860	73	8142	1.68598	1	0.242425	0.190528
KEGG_PATHWAY	hsa05135:Yersinia infection	21	1.10352	0.0827883	MAP2K4, MAP2K1, ARHGEF28, PXN, IL18, PIK3R3, FOS, RHOA, NFKB1, MAPK8, ARPC3, LCK, RPS6KA2, GNAQ, RPS6KA1, MAPK1, PIP5K1B, TAB2, CRK, MAPK3, ARF6	860	137	8142	1.45121	1	0.24688	0.194029
KEGG_PATHWAY	hsa05014:Amyotrophic lateral sclerosis	48	2.52233	0.0827976	RAB1A, SEH1L, NDUFA12, NDUFB1, COX7A2, UQCR10, COX5A, CASP9, PSMB6, PSMD9, PPP3CA, ACTR1A, CASP3, PSMD1, UQCRFS1, ANXA7, NRBF2, NDUFV3, NDUFV2, RAB8A, MAP3K5, COX8A, NDUFA9, XBP1, SEC13, NDUFA6, HSPA5, APAF1, BAD, EIF2AK3, CHCHD10, WIPI1, NDUFC1, SDHA, SDHB, TUBB2A, NUP50, NDUFS4, BCL2, UQCRC1, NDUFS2, CYCS, ANG, SMCR8, UQCRC2, PFN1, ACTR10, MCU	860	364	8142	1.24845	1	0.24688	0.194029
KEGG_PATHWAY	hsa04666:Fc gamma R-mediated phagocytosis	16	0.840778	0.0830137	MAP2K1, GSN, LIMK2, ASAP3, PLA2G4A, PIK3R3, ASAP2, PLD1, DNM2, SCIN, ARPC3, MAPK1, PIP5K1B, CRK, MAPK3, ARF6	860	97	8142	1.56164	1	0.24688	0.194029
KEGG_PATHWAY	hsa04926:Relaxin signaling pathway	20	1.05097	0.0832588	SMAD2, MAP2K4, MAP2K1, GNAI3, PIK3R3, ARRB1, FOS, ADCY6, GNAI1, NFKB1, CREB3, MAPK8, CREB3L4, CREB3L1, COL4A6, COL4A5, MAPK1, KRAS, PRKACB, MAPK3	860	129	8142	1.46782	1	0.24688	0.194029
KEGG_PATHWAY	hsa04962:Vasopressin-regulated water reabsorption	9	0.472937	0.0864005	CREB3, RAB5B, CREB3L4, CREB3L1, DYNLL1, AQP3, PRKACB, ADCY6, RAB11A	860	44	8142	1.93652	1	0.253773	0.199446
KEGG_PATHWAY	hsa03060:Protein export	6	0.315292	0.0874807	OXA1L, SPCS1, HSPA5, SRP54, SEC11A, SEC11C	860	23	8142	2.46977	1	0.253773	0.199446
KEGG_PATHWAY	hsa00250:Alanine, aspartate and glutamate metabolism	8	0.420389	0.0886571	GOT1, CPS1, GFPT1, GPT, RIMKLA, GLUL, ASRGL1, ASS1	860	37	8142	2.04701	1	0.253773	0.199446
KEGG_PATHWAY	hsa01522:Endocrine resistance	16	0.840778	0.0889579	CDKN1A, MAP2K1, CDKN2C, BAD, PIK3R3, FOS, DLL1, ADCY6, MAPK8, NCOR1, MDM2, BCL2, MAPK1, KRAS, PRKACB, MAPK3	860	98	8142	1.5457	1	0.253773	0.199446
KEGG_PATHWAY	hsa00630:Glyoxylate and dicarboxylate metabolism	7	0.36784	0.0894472	CS, MCEE, MDH1, PCCB, ACO1, ACO2, GLUL	860	30	8142	2.20907	1	0.253773	0.199446
KEGG_PATHWAY	hsa04720:Long-term potentiation	12	0.630583	0.0905862	RAP1B, PPP3CA, CAMK2D, MAP2K1, RPS6KA2, GNAQ, RPS6KA1, MAPK1, KRAS, CALML4, PRKACB, MAPK3	860	67	8142	1.69566	1	0.253773	0.199446
KEGG_PATHWAY	hsa04934:Cushing syndrome	23	1.20862	0.0907927	TCF7L2, CDKN1A, MAP2K1, CAMK2D, FH, CDKN2C, FZD5, GNAI3, ARNT, ADCY6, GNAI1, RAP1B, CREB3, RASD1, APC, CREB3L4, GNA11, CREB3L1, GNAQ, MAPK1, PDE8A, PRKACB, MAPK3	860	155	8142	1.40485	1	0.253773	0.199446
KEGG_PATHWAY	hsa04726:Serotonergic synapse	18	0.945875	0.0948797	CYP2J2, APP, MAP2K1, TPH1, MAOA, GNAI3, PLA2G4A, CYP2C18, GNAI1, PTGS1, CASP3, ALOX5, GNAQ, MAPK1, KRAS, SLC18A1, PRKACB, MAPK3	860	115	8142	1.48186	1	0.263041	0.20673
KEGG_PATHWAY	hsa04730:Long-term depression	11	0.578035	0.0956975	PPP2CB, MAP2K1, PPP2R1B, GNAQ, GNA11, GNAI3, PLA2G4A, MAPK1, KRAS, GNAI1, MAPK3	860	60	8142	1.7357	1	0.263168	0.20683
KEGG_PATHWAY	hsa04728:Dopaminergic synapse	20	1.05097	0.0991762	CAMK2D, MAOA, GNAI3, ARRB1, FOS, CALML4, GNAI1, PPP2CB, CREB3, PPP3CA, MAPK8, PPP2R1B, PPP2R3C, CREB3L4, PPP2R5E, CREB3L1, GNAQ, PPP1R1B, SLC18A1, PRKACB	860	132	8142	1.43446	1	0.270553	0.212634

## Sheet: p<0.01
Category	Term	Count	%	PValue	Genes	List Total	Pop Hits	Pop Total	Fold Enrichment	Bonferroni	Benjamini	FDR
GOTERM_BP_DIRECT	GO:0043123~positive regulation of I-kappaB kinase/NF-kappaB signaling	69	1.47279	6.07774e-06	EDA, TRAF3IP2, SLC44A2, TRADD, SECTM1, LITAF, TRIM8, AKAP13, CASP10, TRIM5, TNFSF10, CASP1, TRIM68, IKBKG, LGALS9, TRIM21, TRIM22, TGM2, RIPK2, SHISA5, MUL1, RHOC, RHOA, MID2, TIRAP, PPM1A, GPRC5B, TRAF5, TRIM13, TRIM14, ROR1, CARD16, RBCK1, GAPDH, TLR4, TLR3, BIRC3, CANT1, LPAR1, NOD1, BCL10, ZC3HAV1, NOD2, ATP2C1, CXXC5, MTDH, SHARPIN, IRAK1, TSPAN6, DHX36, MIER1, S100A13, RIPK1, FYN, BRD4, NDF…	4143	191	19157	1.67043	0.0466191	0.00954813	0.00951531
GOTERM_BP_DIRECT	GO:0046330~positive regulation of JNK cascade	35	0.747065	0.00131745	MAPKBP1, APP, SEMA3A, DUSP19, XIAP, NOD1, HMGB1, NOD2, DUSP15, RASGRP1, SH3RF1, STK3, RB1CC1, MBIP, RIPK1, ZNF622, MAP3K5, GADD45B, GADD45A, RIPK2, MINK1, AXIN1, TIRAP, HIPK2, SH3RF2, TAOK3, TRAF3, TRPV4, TAOK1, TRAF5, F2RL1, TNIK, BIRC7, TLR4, TLR3	4143	96	19157	1.68581	0.999968	0.235195	0.234386
GOTERM_BP_DIRECT	GO:0030511~positive regulation of transforming growth factor beta receptor signaling pathway	14	0.298826	0.0204519	CDKN2B, SMAD4, CITED1, GOT1, CITED2, SLC2A10, AXIN1, C20ORF27, NPNT, HIPK2, FERMT1, ING2, LRG1, GIPC1	4143	34	19157	1.90398	1	1	0.99669
GOTERM_BP_DIRECT	GO:1903038~negative regulation of leukocyte cell-cell adhesion	5	0.106724	0.0224436	WNK1, AKT1, MIA3, ADTRP, ASS1	4143	6	19157	3.85329	1	1	0.99669
GOTERM_BP_DIRECT	GO:0032757~positive regulation of interleukin-8 production	22	0.469584	0.0252098	RAB1A, AFAP1L2, CALCA, APOA2, NOD1, HMGB1, BCL10, NOD2, F3, TIRAP, DDIT3, F2RL1, RIPK1, FFAR2, CD58, LGALS9, TLR5, IL17D, TLR4, CD244, TLR3, LAMTOR5	4143	64	19157	1.58948	1	1	0.99669
GOTERM_BP_DIRECT	GO:0034612~response to tumor necrosis factor	14	0.298826	0.026253	IGBP1, GGT7, ENDOG, GCH1, YTHDC2, GSS, ADAM10, TNFRSF11A, NUB1, CASP3, ADAM9, RIPK1, MBP, JAK2	4143	35	19157	1.84958	1	1	0.99669
GOTERM_BP_DIRECT	GO:0034142~toll-like receptor 4 signaling pathway	8	0.170758	0.0272022	IRAK1, RIPK2, TRIL, TNIP3, NR1H4, S100A14, PIK3AP1, TLR4	4143	15	19157	2.4661	1	1	0.99669
GOTERM_BP_DIRECT	GO:0051092~positive regulation of NF-kappaB transcription factor activity	46	0.981857	0.0307803	APP, EDA, TRADD, CIB1, NOD1, BCL10, TNFRSF11A, NOD2, MTDH, TRIM8, RPS6KA5, IRAK1, IRAK2, TRIM5, TRIM68, RIPK1, IKBKG, LGALS9, TRIM21, TRIM22, RIPK3, RIPK2, IL18, EIF2AK2, TRAPPC9, MID2, TIRAP, FER, SLCO3A1, CTH, TRAF5, TRIM13, TRIM14, KRAS, TRIM15, PRKCQ, ROR1, CARD16, TRIM38, RBCK1, MAP3K13, RHEBL1, PPIA, TLR4, TLR3, LAMTOR5	4143	160	19157	1.32938	1	1	0.99669
GOTERM_BP_DIRECT	GO:0032648~regulation of interferon-beta production	4	0.0853789	0.0338587	RNF216, TRAF3, TRIM38, TIRAP	4143	4	19157	4.62394	1	1	0.99669
GOTERM_BP_DIRECT	GO:0034097~response to cytokine	18	0.384205	0.0357326	CDKN2B, JUN, OXTR, CITED1, FOS, TNFRSF11A, TYMS, DDOST, TMEM102, SYNJ1, PGGT1B, BCL2, TIMP3, IL6ST, IL6R, TIMP4, MCL1, BCL2L1	4143	51	19157	1.63198	1	1	0.99669
GOTERM_BP_DIRECT	GO:0034341~response to interferon-gamma	11	0.234792	0.0382433	IFITM3, NUB1, IFITM1, IFITM2, GCH1, CITED1, CALCOCO2, IL23R, DNAJA3, MEFV, TRIM21	4143	26	19157	1.95628	1	1	0.99669
GOTERM_BP_DIRECT	GO:0060337~type I interferon signaling pathway	9	0.192102	0.048879	IFITM3, IFITM1, IFITM2, IFI27, IRAK1, OAS2, STAT2, JAK1, IFNAR1	4143	20	19157	2.08077	1	1	0.99669
GOTERM_BP_DIRECT	GO:0006886~intracellular protein transport	116	2.47599	1.60919e-09	RAB3D, CSE1L, ABCA12, IPO7, IPO8, AP1S2, ARFIP2, ARFIP1, AP1S3, TBC1D10A, ARL11, COG7, ARL14, SYTL1, FAM91A1, SYTL5, SYTL4, SYTL2, TOM1L1, TOM1L2, SCG5, RABL3, ERP29, TBC1D25, TSNARE1, COPB2, RAB5B, TMED10, SAR1A, SAR1B, ARL1, SCFD1, SNX1, BLOC1S2, VPS11, AP4S1, TBC1D12, EVI5, EXPH5, SEC31A, TBC1D16, SNX6, AP1M1, VTI1B, CTSA, ACD, RABGAP1L, GRTP1, ASPSCR1, AP4B1, GFAP, CDK5, IFT27, RAB5A, ARF3, A…	4143	318	19157	1.68672	1.26401e-05	1.26402e-05	1.25968e-05
GOTERM_BP_DIRECT	GO:0031647~regulation of protein stability	42	0.896478	7.19957e-07	USP36, CD81, PTEN, FAM107A, NEDD4L, HDAC8, HDAC6, AURKA, GGA3, CASP3, LAMP2, INSC, VPS11, FBXO4, TRIM24, MAPK1, SOX4, GET4, UBL4A, SH3GLB1, CTSA, SREBF1, USP8, XBP1, CDKN2A, USP3, CMTM6, APOA2, MUL1, NDC80, DDOST, KAT2A, GNL3L, RNF128, ASPH, DAD1, GIPC1, BCL2, KRAS, USP40, SUGT1, B4GALT5	4143	92	19157	2.11093	0.0056393	0.00282763	0.00281791
GOTERM_BP_DIRECT	GO:0016192~vesicle-mediated transport	77	1.64354	1.61841e-06	ARF3, ARF4, SFT2D3, GDI1, CPNE6, CLTC, AP4E1, CLTB, CLTA, CLINT1, AP4M1, ACTR1A, AP1G1, KIF5A, CPNE1, AP1S2, KIF1C, KIF1B, AP3S1, AP1S3, ARL11, RAB2B, JAGN1, CAMLG, ARL14, AP3B1, ARFGAP3, ARFGAP1, SYTL2, RABEP1, TBC1D4, TSNARE1, ERGIC3, VAMP2, ARF6, NAPB, COPB2, RTN3, RAB1A, STX12, SAR1A, SAR1B, STX16, ARL1, RHOBTB3, NAPG, CECR2, SCFD1, GGA3, KIF3B, VPS11, RAB29, AP4S1, RAB11FIP3, CYTH1, AP1M1, V…	4143	213	19157	1.67157	0.0126322	0.00324044	0.0032293
GOTERM_BP_DIRECT	GO:0006914~autophagy	58	1.23799	1.65013e-06	SRPX, PHF23, CLTC, WDR41, PIK3CB, HMGB1, WDR45, TRIM5, CHMP1B, RB1CC1, ANXA7, ARFIP2, EPG5, SUPT20H, RAB8A, SH3GLB1, ARSA, TMEM150B, TFEB, WIPI1, SIRT2, TBC1D5, ULK3, ATG4C, TBC1D25, CHMP4B, ATG4A, TMBIM6, SMCR8, SQSTM1, ATG4D, RAB1A, BECN1, GRAMD1A, PRKAA1, RGS19, TGFBRAP1, HDAC6, GABARAP, IFI16, RAB24, VPS11, ZKSCAN3, NRBF2, DRD2, DRAM2, ATG7, ARSB, ATG5, XBP1, SEC16A, VMP1, TM9SF1, TMEM59, DAP…	4143	147	19157	1.82441	0.0128781	0.00324044	0.0032293
GOTERM_BP_DIRECT	GO:0005975~carbohydrate metabolic process	63	1.34472	9.78181e-06	KLB, B4GALT1, GBE1, MPI, SPATA20, GBA3, GBA2, SLC2A8, NANP, AKR7A2, ALDH2, MAN1A2, HYAL1, ME1, PGM3, MAN1A1, PGLS, PGM1, IDH3A, MANBA, CHST6, GAA, BPGM, CASD1, PHKA2, RENBP, GANC, GBGT1, UGDH, SHPK, TFF1, CHST5, B4GALT4, GLO1, SLC3A2, FUT2, FUT1, GK5, PHKG1, SI, GCNT3, MLEC, SIAE, EDEM3, GALNT7, SLC35A1, GALNT3, MDH1, IDH3G, INSR, EDEM1, EDEM2, B3GAT1, FUCA2, IDH2, NAGA, TPD52L2, CS, GNPDA1, GALM…	4143	172	19157	1.69365	0.0739587	0.0110172	0.0109793
GOTERM_BP_DIRECT	GO:0042493~response to drug	96	2.04909	1.03905e-05	BCAR3, CDKN1A, OXTR, CDKN1B, ABCD3, TRAF3IP2, PTEN, ABAT, ARRB1, COMT, AACS, SLC6A4, TXN2, ALAD, XPO1, PNP, CCND1, MYC, CASP3, DNMT3B, TSPO, CA9, HADH, TIMP4, SPINK4, SREBF1, SS18, CPT1A, ABCG5, PARP4, ANXA1, HMGCS1, ACSL1, ITGA3, APOA2, APOA1, FOS, RHOA, DUSP6, PGF, HADHA, DAD1, LCK, SCNN1B, PLIN2, UQCRC2, TOP1, CCNO, BECN1, HDAC2, RPN2, FECH, HDAC1, MGST1, GATA6, ATP1A1, TYMS, ADIPOR2, HSPD1, R…	4143	293	19157	1.51501	0.0783756	0.0110172	0.0109793
GOTERM_BP_DIRECT	GO:0032147~activation of protein kinase activity	35	0.747065	1.12206e-05	CALCA, CAB39, DUSP19, PDGFB, PRKAG2, DBF4B, STK4, STK3, RPTOR, WNT11, PPP2R3C, DRD2, PRNP, DAXX, MAP2K1, BORA, RIPK3, INSR, MINK1, AXIN1, EMP2, ACVR2B, MOB3B, MOB3A, VEGFA, TOM1L1, TPX2, GPRC5B, RGCC, TAOK3, PIK3CA, WNK1, TAOK1, TNIK, ADNP	4143	78	19157	2.07485	0.0843656	0.0110172	0.0109793
GOTERM_BP_DIRECT	GO:0016567~protein ubiquitination	146	3.11633	1.73008e-05	WDSUB1, LRR1, UBE2D3, FBXO25, DCAF5, DCAF6, NUB1, RNF114, TRIM24, FBXO4, AKT1, TRIM21, TRIM22, ARRDC4, RNF43, AREL1, FBXW5, WSB2, FBXO2, FBXO17, MED8, NSMCE1, MUL1, LMO7, TRPC4AP, MID2, MED7, RBX1, KCTD9, RNF128, TRIM13, TRIM14, TRIM15, CBLL1, TRIM10, KLHL18, CUL7, PEF1, KLHL15, SEL1L, MYCBP2, NEDD4L, FBXO45, UBR1, KLHL13, MEFV, FBXO44, ANAPC11, SOCS2, FBXO40, VCPIP1, RNF213, MED30, BTBD1, UBB, U…	4143	490	19157	1.37775	0.127069	0.0150998	0.0150479
GOTERM_BP_DIRECT	GO:0006629~lipid metabolic process	71	1.51547	3.22532e-05	NAA40, B4GALT1, MOGAT3, MOGAT2, PITPNB, CPNE7, CPNE6, PITPNA, GDE1, COMT, PLB1, FADS3, LACTB, AKR7A2, VSIG2, LIPH, LIPG, CPNE1, ACAD8, ARSA, SREBF1, STARD3, DGAT2, HMGCS1, BCKDHB, AKR1A1, ANO9, ACOT13, ACSL4, CEL, BDH1, DPEP1, FAR1, FAR2, CRK, MGLL, PLA1A, BCAT2, MTMR3, LRP1, MGST3, MTTP, GDPD2, OMA1, ABHD5, GDPD5, SDSL, HSD17B10, FUT1, HMGCL, SCAP, SC5D, PLAGL2, PLTP, COX10, BTN2A1, ADHFE1, PLCL…	4143	207	19157	1.58599	0.223806	0.0219136	0.0218382
GOTERM_BP_DIRECT	GO:0006099~tricarboxylic acid cycle	19	0.40555	3.56771e-05	FH, MDH1, MRPS36, IDH3G, IDH1, IDH2, DLST, SDHA, SDHB, CS, SUCLA2, SDHAF2, NNT, SUCLG2, SUCLG1, ACO1, DLAT, ACO2, IDH3A	4143	33	19157	2.66227	0.244404	0.0219136	0.0218382
GOTERM_BP_DIRECT	GO:0009312~oligosaccharide biosynthetic process	16	0.341515	3.57578e-05	ST6GALNAC1, B4GALT1, B3GALT4, B3GALT5, FUT2, FUT1, FUT3, FUT6, FUT8, B3GALT2, ST3GAL4, MGAT2, B4GALNT2, ST3GAL2, MPDU1, ST6GALNAC6	4143	25	19157	2.95932	0.244883	0.0219136	0.0218382
GOTERM_BP_DIRECT	GO:0072659~protein localization to plasma membrane	57	1.21665	3.62669e-05	RAB3B, PLEKHF1, CD81, RAB3D, F11R, ABCA12, ZDHHC2, ZDHHC3, SCP2, AKT2, BSG, ARL6IP5, TMED2, RAB8A, RAB8B, TMEM150A, ANXA2, EMP2, TTC7A, ATP1B1, FAM126B, GAK, CACNB2, CACNB3, RAP2A, PACS1, MYADM, PKP2, RAPGEF2, TNIK, EXOC5, EZR, RAPGEF6, LAMA5, ROCK1, ATP2C2, MYL12A, PRAM1, NKD2, LRP6, P2RY1, FCHO2, MAP7, INPP5K, GPR158, SEC16A, PTCH1, TPBG, RAB11A, IFT20, TSPAN15, TSPAN14, EHD4, RAB12, SLMAP, RAB…	4143	157	19157	1.67876	0.247897	0.0219136	0.0218382
GOTERM_BP_DIRECT	GO:0006915~apoptotic process	167	3.56457	4.24026e-05	IFI27L1, AHCYL1, RTKN, PDCD7, UBE2D3, PDCD5, CAAP1, CIB1, GHITM, COMP, UXT, RASSF5, RPS6KA1, RASSF6, TNFSF10, FAM3B, MAP3K9, MEF2A, SH3GLB1, MAP2K4, DAXX, AREL1, DAPK1, MAGI3, IGFBP3, CSNK2A2, MUL1, IFI27, DPEP1, ELMO2, ELMO3, RAF1, PPIA, SQSTM1, RTN3, CDCA7, PSEN1, BCL10, STK4, STK3, BCL2L13, PRDX5, DPP8, RNF216, BAG1, NLRP2, PMAIP1, RIPK1, S100A14, SUDS3, BCL2L14, ATG5, BCL2L15, MCL1, MAP2K6, X…	4143	582	19157	1.3268	0.283287	0.0237909	0.0237091
GOTERM_BP_DIRECT	GO:0045944~positive regulation of transcription from RNA polymerase II promoter	312	6.65955	5.37925e-05	APP, EHF, IKZF3, ELK1, DCAF6, SPIB, SOX1, RPS6KA5, CREB3L4, MYC, ZMIZ2, CREB3L1, RPS6KA1, NAMPT, AKT1, DPF3, PKNOX1, IER5, JUNB, SOX4, IER2, MEF2A, MED1, SMARCC1, TSTD1, EBF2, SOX11, SOX12, HNF1A, ISL1, OVOL2, HCFC1, ZNF717, RFX6, DDIT3, ATF7, HOXB1, MAML3, HOXB7, ATF4, CASZ1, PRKDC, EPAS1, TXK, GATA6, GATA2, ZNF24, HIF1A, PRDM10, PLAC8, HELZ2, GALR2, DHX36, ZNF148, PPARGC1A, PPARGC1B, NKX2-2, ZB…	4143	1185	19157	1.21744	0.344628	0.0281693	0.0280725
GOTERM_BP_DIRECT	GO:0051726~regulation of cell cycle	98	2.09178	6.28256e-05	LOC93622, JADE3, CDC14A, CDC14B, RASSF1, CCND1, MYC, AKT2, IL12A, JUNB, CDKL3, MAP2K1, NANOS3, CSNK2A2, ADAM10, OVOL2, BCR, ERN2, MORF4L1, MORF4L2, PRR11, CDKL1, INO80C, L3MBTL1, INO80B, INO80D, NOTCH1, GATA6, MBTD1, PCBP4, FIGNL1, MBIP, DMAP1, GAS2L1, MAP2K6, DR1, JUN, PNPT1, GADD45B, GADD45A, DHCR24, INHBA, CDK9, CDK8, RGCC, MRGBP, COPS5, YEATS2, CDK5, RHEB, MDM2, CDK12, CDKN1A, CDKN1B, PTEN, B…	4143	313	19157	1.44775	0.38952	0.0308434	0.0307374
GOTERM_BP_DIRECT	GO:0001666~response to hypoxia	62	1.32337	9.35898e-05	ACVRL1, CDKN1B, ALAS1, CITED2, REG1A, SLC2A1, ADM, ABAT, LIMD1, HK2, SLC6A4, SLC2A8, TXN2, ALAD, MECP2, ALKBH5, EDNRA, MB, CASP3, CAPN2, CASP1, DNMT3B, CA9, CHRNB2, APAF1, ARNT, DIO3, ATP1B1, CBFA2T3, RHOA, PGF, F7, KCNMA1, ANG, RAF1, BECN1, PRKAA1, AHCY, EPAS1, HIF1A, ASCL2, APOLD1, TM9SF4, HSPD1, PDLIM1, HSD11B2, SCFD1, SCAP, DRD2, EGLN1, EGR1, EGLN3, SMAD4, PKLR, BAD, VEGFB, MTHFR, VEGFA, NR4A…	4143	180	19157	1.59269	0.520582	0.043244	0.0430953
GOTERM_BP_DIRECT	GO:0016477~cell migration	84	1.79296	0.000104116	DOCK5, ARF4, FLT1, BTG1, SH3KBP1, USP33, PTEN, PIK3CB, LIMD1, PTPRF, PIK3CG, PIK3C2B, PPP1R9B, RASGEF1A, WWC3, NCK2, SIRPA, IL12A, ITGB7, NDEL1, NCK1, RHBDF1, APC2, SHROOM2, SCRIB, EMP2, PRPF40A, RHOF, RHOC, RHOD, DGKZ, RHOA, VAV2, PIK3CA, PEAK1, PALLD, SPATA13, ELMO2, ADAM9, ANG, MAPRE1, MET, CRK, CD63, LAMA5, RAB1A, ENPEP, FOXC1, SDC4, BRAT1, NTN4, RHOBTB3, ASAP3, NEDD9, MST1R, IQGAP1, ADAMTS12…	4143	263	19157	1.47685	0.55863	0.045435	0.0452788
GOTERM_BP_DIRECT	GO:0006888~ER to Golgi vesicle-mediated transport	46	0.981857	0.000127634	TRAPPC3L, RAB1A, ARF4, COPB2, TMED10, PGAP1, SAR1A, KDELR1, PEF1, GOLT1A, SAR1B, RAB1B, MIA2, MIA3, IER3IP1, LMAN1, SCFD1, TMED2, WHAMM, TMED6, SEC31A, VTI1B, BCAP31, TRAPPC3, SEC24A, TRAPPC1, SEC16A, YIPF5, TRAPPC8, YIF1B, ARCN1, SEC23IP, VAPA, VAPB, TRAPPC6B, TRIP11, KDELR2, GOPC, KDELR3, COPG1, MPPE1, SEC24D, ERGIC3, SEC24C, SEC22A, ERGIC1	4143	124	19157	1.71533	0.633086	0.0527666	0.0525852
GOTERM_BP_DIRECT	GO:0006882~cellular zinc ion homeostasis	18	0.384205	0.000150861	SLC30A9, SLC30A5, SLC1A1, MT1M, AP3B1, SLC39A13, MT1X, SLC30A10, MT2A, LCK, MT1F, MT1G, MT1H, SLC39A8, SLC39A7, SLC39A4, MT1E, MT1HL1	4143	33	19157	2.52215	0.694286	0.0592508	0.0590471
GOTERM_BP_DIRECT	GO:0043687~post-translational protein modification	12	0.256137	0.000158609	UBE2F, COPS5, SENP8, RHBDD1, STT3A, VIPAS39, RNF7, UCHL3, UBE2M, ATG5, SUMF1, RBX1	4143	17	19157	3.26396	0.712338	0.0593271	0.0591232
GOTERM_BP_DIRECT	GO:0006511~ubiquitin-dependent protein catabolic process	87	1.85699	0.000221306	USP35, USP36, RNF11, USP38, RNF14, USP33, UBE2D3, RNF19B, ARRB1, UBE3A, UBE3B, HERPUD1, PSMD9, NUB1, RNF114, FBXO4, USP30, FBXO8, GET4, USP46, USP8, RNF43, USP48, USP49, AREL1, USP42, USP43, USP3, UBE4B, UCHL3, TRPC4AP, RBX1, RNF168, RNF144A, RNF144B, RNF125, RNF128, TRIM58, USP40, SQSTM1, CUL7, RNF34, USP27X, KLHL15, USP11, USP12, RNF8, NEDD4L, RNF6, FBXO45, RNF7, RCHY1, USP18, PSMA7, ANAPC11, A…	4143	280	19157	1.43673	0.824225	0.0790164	0.0787448
GOTERM_BP_DIRECT	GO:0008104~protein localization	32	0.683031	0.000285234	CUTA, CCDC120, CCDC68, CD81, AP4E1, CBY1, WNK4, PLOD3, AKAP7, PHYHIP, AP4M1, MECP2, GGA1, AKAP11, CEP250, AP4S1, SPTSSA, BBS7, DRD2, AMN, USP9X, LRBA, DHCR24, AP4B1, PARD3B, SLC9A2, BIN3, HEATR5A, CROCC, RAB35, MAPRE1, SQSTM1	4143	79	19157	1.87299	0.893631	0.0934532	0.093132
GOTERM_BP_DIRECT	GO:0006486~protein glycosylation	46	0.981857	0.000293127	GALNT11, ST6GALNAC1, ST6GALNAC2, FUT10, RPN1, MPI, PSEN1, FUT2, FUT1, GALNT10, FUT3, FUT6, MAN1A2, B3GALT2, ST3GAL4, GCNT2, MGAT1, MAN1A1, UGGT2, GCNT7, ST3GAL2, EDEM3, GALNT7, NUS1, ST6GAL1, COG7, GALNT1, B3GAT1, B3GALT4, ALG2, B3GALT5, DDOST, GBGT1, EXT1, DPM1, B3GNT7, DAD1, B3GNT6, OSTC, B3GNT5, STT3A, TRIP11, B3GNT2, B4GALT4, ST6GALNAC6, B4GALT5	4143	128	19157	1.66173	0.900027	0.0934532	0.093132
GOTERM_BP_DIRECT	GO:0045893~positive regulation of transcription, DNA-templated	181	3.86339	0.000299738	EHF, RORC, GPATCH3, ELK1, PSMD9, ZXDA, HMGN5, MYC, RPS6KA1, TRIM24, AKT1, TRIM21, SOX4, TRIM22, MAP3K5, KCNH2, OSR2, MED1, DAXX, SMARCC1, MAP2K1, PCID2, ZNF281, AIP, SOX11, HNF1A, MED4, HCFC2, MID2, PIAS1, HCFC1, RFX6, KAT6B, KAT6A, DDIT3, TRIM13, TRIM14, TRIM15, TRIM16, ATF4, INO80C, INO80B, CASZ1, INO80D, NOTCH1, NOTCH4, PDGFB, GATA6, PSEN1, BCL10, HIF1A, MTDH, MED30, BLOC1S2, ZKSCAN3, INPP5K, …	4143	661	19157	1.26616	0.905087	0.0934532	0.093132
GOTERM_BP_DIRECT	GO:0006487~protein N-linked glycosylation	24	0.512273	0.00030933	B4GALT1, ALG6, RPN2, PMM1, ENTPD5, RPN1, GFPT1, ALG12, DDOST, TMEM165, FUT3, FUT6, FUT8, DAD1, OSTC, GORASP1, DOLPP1, MGAT4A, PGM3, STT3A, MLEC, SLC39A8, MGAT1, MGAT2	4143	53	19157	2.09386	0.911977	0.0934532	0.093132
GOTERM_BP_DIRECT	GO:0006890~retrograde vesicle-mediated transport, Golgi to ER	23	0.490928	0.000327615	ARF3, ARF4, COPB2, COG7, TMED10, KDELR1, PITPNB, STX18, GOLPH3L, USE1, DNAJC28, ARCN1, GOLPH3, SCFD1, RER1, BNIP1, KIF1C, KDELR2, KDELR3, ERGIC3, ATP9B, ERGIC1, ATP9A	4143	50	19157	2.12701	0.923758	0.0950284	0.0947018
GOTERM_BP_DIRECT	GO:0006468~protein phosphorylation	143	3.05229	0.000352285	APP, GMFB, TP53RK, TESK2, STK10, EDNRA, PPP4R1, RPS6KA5, CCND1, PDK3, AKT1, MAP3K8, NEK3, MAP3K9, MAP3K6, PRKACB, PDK1, MAP3K5, CDKL3, MORC3, MAP2K1, DAPK1, IGFBP3, LMTK3, ADAM10, CASK, CSNK1E, PHKA2, CDC25B, BCR, ERN2, PRKAR1B, TRIB3, TNIK, SIK2, RAF1, TRIB2, SQSTM1, CDKL1, BRSK1, CALCA, BRSK2, PRKDC, TXK, PDGFB, STK39, WNK4, STK4, STK3, IRAK1, STK36, IRAK2, GRK7, STK38L, SMAD2, SRPK3, SMAD1, PL…	4143	507	19157	1.30419	0.937193	0.0950284	0.0947018
GOTERM_BP_DIRECT	GO:0001541~ovarian follicle development	21	0.448239	0.000358673	FOXC1, SMAD4, CEBPB, PCYT1B, EIF2B2, INHBB, UBE3A, INHBA, SOD1, VEGFA, IMMP2L, KITLG, VGF, MYC, KIT, BCL2, CTNNA1, ANG, ZNF830, TAF4, BCL2L1	4143	44	19157	2.20688	0.940268	0.0950284	0.0947018
GOTERM_BP_DIRECT	GO:0071276~cellular response to cadmium ion	20	0.426894	0.000369468	JUN, DAXX, GSN, MT1M, UBE2D3, MT1X, FOS, SOD1, MAPK9, MT2A, MAPK8, HSF1, MT1F, AKT1, MT1G, MAPK1, MT1H, MT1E, MT1HL1, MAPK3	4143	41	19157	2.25558	0.945126	0.0950284	0.0947018
GOTERM_BP_DIRECT	GO:0030032~lamellipodium assembly	18	0.384205	0.000375033	CYFIP1, PTPRO, RHOD, VAV2, ABLIM1, GOLPH3, ABLIM2, CAPZB, KIT, SPATA13, NCK2, ARFIP2, WHAMM, ARHGEF7, WASF2, VCL, WASF3, NCK1	4143	35	19157	2.37803	0.947473	0.0950284	0.0947018
GOTERM_BP_DIRECT	GO:0032496~response to lipopolysaccharide	53	1.13127	0.000463193	PCSK1, OTUD5, CITED1, IL23R, ATP2A2, ADM, COMT, CLDN1, CASP9, ALAD, CASP3, IL12A, LGALS9, JAK2, TIMP4, CD96, IL13, FOS, WDR35, TIRAP, FOXP1, SLPI, TLR4, IFNAR1, PTGER4, HDAC2, NOTCH1, CNP, HDAC1, PTGER2, PALM3, MGST1, TNFRSF11A, LIAS, ADIPOR2, ADH5, HSPD1, C2, SRR, IRAK1, S100A14, JUN, GGT7, GCH1, NOS3, GNG12, TJP1, ATP4B, FER, TH, CPS1, TAB2, FGFR2	4143	156	19157	1.57096	0.973727	0.1137	0.113309
GOTERM_BP_DIRECT	GO:0034976~response to endoplasmic reticulum stress	32	0.683031	0.0006101	SRPX, CEBPB, UBA5, RASGRF1, TMTC3, ATP2A2, HERPUD1, PPP2CB, OS9, NRBF2, MAP3K5, BCAP31, PDIA3, MBTPS1, XBP1, SEC16A, EIF2AK3, PDIA4, ERN2, CREB3, UFM1, TMX1, DDIT3, DNAJC10, QRICH1, ANKS4B, TRIB3, ERP27, RNF183, P4HB, MBTPS2, ATF4	4143	82	19157	1.80447	0.991719	0.144866	0.144368
GOTERM_BP_DIRECT	GO:0097202~activation of cysteine-type endopeptidase activity	12	0.256137	0.000627047	CASP9, IFI16, ASPH, APAF1, BAD, RIPK2, PERP, CIDEB, CYCS, BAK1, TBC1D10A, LGMN	4143	19	19157	2.92039	0.992752	0.144866	0.144368
GOTERM_BP_DIRECT	GO:0043065~positive regulation of apoptotic process	97	2.07044	0.000715726	FOXA1, APP, PDCD5, LGALS2, FAM162A, RPS6KA2, TNFSF10, ARL6IP5, AKT1, MAP3K9, SOX4, MAP3K5, TGM2, UNC13B, BNIP3L, ENDOG, DAPK1, IGFBP3, ADAM10, SCRIB, SFRP4, SQSTM1, ATF4, SLC27A4, PRKDC, HTRA4, LPAR1, OMA1, PSEN1, BCL10, STK4, STK3, SLC9A1, SCIN, PMAIP1, RIPK1, SUDS3, ATG7, MCL1, MAP2K6, MOAP1, JUN, GADD45B, CRADD, GADD45A, IGF2R, NET1, BMP2, RNPS1, HRG, TOP2A, PRR7, TNFAIP8, B4GALT1, TRADD, ADM,…	4143	329	19157	1.36329	0.99639	0.160629	0.160077
GOTERM_BP_DIRECT	GO:0097421~liver regeneration	19	0.40555	0.000810217	PRMT5, CEBPB, CPT1A, PNPT1, HFE, PTCH1, REG1A, CSNK2A2, SERPINA10, TYMS, GLI1, WDR35, CLDN1, AURKA, SULF2, CCND1, MYC, RGN, RPL19	4143	40	19157	2.19637	0.998282	0.176785	0.176177
GOTERM_BP_DIRECT	GO:0070059~intrinsic apoptotic signaling pathway in response to endoplasmic reticulum stress	17	0.36286	0.000861479	BRSK2, CEBPB, APAF1, ATP2A3, ERN2, DDIT3, TMEM117, DNAJC10, BCL2, TRIB3, TMBIM6, QRICH1, BAK1, RNF186, UBE2K, ATF4, MAP3K5	4143	34	19157	2.31197	0.998852	0.18289	0.182261
GOTERM_BP_DIRECT	GO:0006351~transcription, DNA-templated	38	0.811099	0.00092219	DIDO1, PLAG1, ABLIM2, TAF1B, E2F1, PLAGL2, POLR2F, GPBP1L1, SLC39A8, POLR2K, MAPK3, LIN52, TEAD4, MEF2A, SMAD1, SMAD4, GTF2H1, KLF4, CBFA2T2, CBFA2T3, PIAS2, NR4A2, ASXL1, SPOCD1, CREB3, POLR3B, POLR1A, POLR1B, MTF1, TCEA3, ASXL2, PPP1R1B, TCEA2, POLR1D, TCEA1, POLR1E, RNPS1, CNOT8	4143	105	19157	1.67343	0.999288	0.190626	0.189971
GOTERM_BP_DIRECT	GO:0006338~chromatin remodeling	47	1.0032	0.000953064	FOXA1, INO80C, KDM5B, HDAC5, INO80B, KDM5C, HDAC2, INO80D, HDAC1, CHD7, CHD6, ZBTB1, MLLT1, CHD3, CECR2, MYC, GATAD1, MIER1, RBBP7, DMAP1, JARID2, MORC2, BRD4, KDM4A, SMARCC1, DAXX, DR1, CBX3, ACTR6, PIH1D1, ACTR5, ACTL6A, ATRX, MBD2, HNF1A, BAZ1B, HCFC2, SMARCA2, TTI1, HCFC1, TADA2B, KAT2B, KAT2A, YEATS2, PABPC1L, TOP1, MPND	4143	138	19157	1.57482	0.999441	0.191957	0.191297
GOTERM_BP_DIRECT	GO:0016266~O-glycan processing	19	0.40555	0.00115515	GALNT7, GALNT12, GALNT11, ST6GAL1, GALNT5, ST6GALNAC2, GALNT3, GALNT1, GALNT10, B3GNT7, B3GNT6, POFUT1, B3GNT5, ST3GAL4, B3GNT2, GCNT3, ST3GAL2, GALNT8, B4GALT5	4143	41	19157	2.1428	0.999886	0.226843	0.226063
GOTERM_BP_DIRECT	GO:0018279~protein N-linked glycosylation via asparagine	13	0.277481	0.00123794	ST6GAL1, RPN2, RPN1, DDOST, UBE2J1, FUT8, DAD1, OSTC, STT3A, MGAT1, MGAT2, UGGT2, B4GALNT2	4143	23	19157	2.61353	0.999941	0.231525	0.230729
GOTERM_BP_DIRECT	GO:0051016~barbed-end actin filament capping	13	0.277481	0.00123794	SVIL, GSN, FLII, TWF1, TRIOBP, ADD1, VIL1, SCIN, CAPZB, CAPZA1, NCK2, VILL, NCK1	4143	23	19157	2.61353	0.999941	0.231525	0.230729
GOTERM_BP_DIRECT	GO:0015031~protein transport	122	2.60406	0.00131646	SYS1, PGAP1, GOLT1A, KDELR1, DMBT1, ARL6IP5, AP1S3, ARRDC4, RAB2B, CADPS2, PCID2, SLC15A2, SCAMP2, TOM1L1, RUFY1, TOM1L2, HGS, RAB35, KDELR2, AAGAB, KDELR3, ZG16, ASTN2, STAM2, ARL8A, SEH1L, PSEN1, LIN7C, GABARAP, SNX4, SCFD1, AP5M1, S100A13, STXBP5, NUP88, AP4S1, ATG7, AP1M1, VTI1B, XBP1, ANKRD27, VTA1, SEC16A, KLHL20, PARP11, NASP, MYO5B, CHMP2B, CCDC22, SFT2D3, GDI1, CETN2, SNAP23, SNX12, MIA3…	4143	436	19157	1.29386	0.999968	0.235195	0.234386
GOTERM_BP_DIRECT	GO:0009749~response to glucose	29	0.618997	0.00137129	PFKFB2, PCSK1, CDKN1B, PTEN, IRS2, CTSV, TXN2, ACVR1C, CASP3, ENSA, GLUL, ATG7, NKX2-2, NDUFA9, SMAD2, SREBF1, TCF7L2, EGR1, EIF2B2, PKLR, BAD, APOA2, HNF1A, ACVR2B, RHOA, PFKL, FKBP1B, VAMP2, SIDT2	4143	75	19157	1.78793	0.999979	0.236853	0.236039
GOTERM_BP_DIRECT	GO:0006635~fatty acid beta-oxidation	21	0.448239	0.00138704	ABCD4, CPT1A, ABCD3, ECHS1, ECI1, ECH1, ECI2, HSD17B10, HADHB, HADHA, CPT2, AUH, SCP2, EHHADH, PEX5, ACADM, HADH, ACAA1, ACADS, ABCD1, SLC27A2	4143	48	19157	2.02298	0.999982	0.236853	0.236039
GOTERM_BP_DIRECT	GO:0006605~protein targeting	19	0.40555	0.00161729	YWHAE, YWHAB, FUT10, AP4E1, HPS4, RAB27A, AP4B1, GABARAP, TRAK2, AP4M1, MYO1C, OS9, GIPC1, LAMP2, KIF13B, HOMER3, AP4S1, AP1S3, YWHAG	4143	42	19157	2.09178	0.999997	0.270293	0.269364
GOTERM_BP_DIRECT	GO:0010508~positive regulation of autophagy	27	0.576307	0.00171495	BECN1, PRKAA1, PLEKHF1, ROCK1, NPRL3, HMGB1, PIK3CB, MEFV, MTDH, TRIM8, TRIM5, TP53INP1, TRIM68, TRIM21, ATG7, TRIM22, SH3GLB1, XBP1, ENDOG, DAPK1, BAD, PLK2, TFEB, MID2, TMEM59, TRIM14, TRIM38	4143	69	19157	1.80937	0.999999	0.271717	0.270783
GOTERM_BP_DIRECT	GO:0061025~membrane fusion	18	0.384205	0.00172939	UBXN2A, SNAP23, MYOF, STX18, HUWE1, USE1, NAPG, DNM1, DNM2, DNM3, RABIF, RABEP1, VAPA, ANXA7, CHP1, SNAP29, VAMP2, VTI1B	4143	39	19157	2.13413	0.999999	0.271717	0.270783
GOTERM_BP_DIRECT	GO:0007584~response to nutrient	29	0.618997	0.00172958	AHCY, PTEN, HMGCR, NOD2, ADIPOR2, AACS, SLC6A4, C2, HMGCL, OXCT1, HSF1, LIPG, ENSA, ARSB, ARSA, ABCG5, PKLR, APAF1, ACSL1, AGL, BCKDHB, APOA1, ACSL4, ASS1, DAD1, SST, OGT, CCL28, SLC27A4	4143	76	19157	1.7644	0.999999	0.271717	0.270783
GOTERM_BP_DIRECT	GO:0001701~in utero embryonic development	64	1.36606	0.00207586	ACVRL1, FKBP10, RTCB, CHD7, PLOD3, BRK1, CMIP, TMEM100, EDNRA, SH3PXD2A, CPT2, MYC, FLVCR1, CIR1, PSPH, ENDOG, AXIN1, ADAM10, ATP11A, TANC2, RCN1, KAT2A, POLG2, SCO2, HAND2, NSRP1, LY6E, RNASEH2B, FOXC1, NOTCH1, HM13, GATA6, INPP5B, FUT8, DHX35, HSD17B2, INPP5K, MGAT1, RBBP6, PLCG1, JAG2, SMAD2, SMAD4, NOS3, XRCC2, PTCH1, EIF2S2, TBX3, MIB1, VEGFA, CUL4A, CAMSAP3, MYO1E, COPS3, BMP2, MAFG, RUNDC1…	4143	208	19157	1.42275	1	0.319724	0.318625
GOTERM_BP_DIRECT	GO:0009410~response to xenobiotic stimulus	71	1.51547	0.00222208	BCAR3, PCSK1, OXTR, CDKN1B, ABCD3, TRAF3IP2, ABAT, SLC6A4, TXN2, RPTOR, ALAD, PNP, CCND1, MYC, CASP3, TSPO, CA9, HADH, TIMP4, SREBF1, SS18, CPT1A, ABCG5, PARP4, ITGA3, APOA2, FOS, RHOA, DUSP6, PGF, HADHA, DAD1, LCK, SCNN1B, PLIN2, TOP1, CCNO, BECN1, HDAC2, RPN2, SLC1A1, GATA6, ATP1A1, TYMS, RAD54B, HSD11B2, SRR, OXCT1, BAK1, DRD2, PMS1, ATG5, MAP2K6, JUN, TRPA1, BAD, XRCC5, PTCH1, GSS, NFATC2, MT…	4143	236	19157	1.3911	1	0.335662	0.334508
GOTERM_BP_DIRECT	GO:0016139~glycoside catabolic process	6	0.128068	0.00232034	FUCA1, FUCA2, NAGA, GBA3, GBA2, GLA	4143	6	19157	4.62394	1	0.343892	0.34271
GOTERM_BP_DIRECT	GO:0007049~cell cycle	101	2.15582	0.00240353	MDC1, ERCC6L, CCNK, TXNL4B, FAM107A, CDC14A, RCBTB1, PPP1CC, STK10, MTBP, RASSF1, RPS6KA1, MAP3K8, TXNL4A, TRIM21, TSPYL2, BORA, NSMCE2, CSNK2A2, LIG3, CGRRF1, CDC25B, HCFC1, DDIT3, ARL8A, KLHL18, EPB41, KLHL13, GSPT2, BRINP3, EVI5, RAB11FIP3, MCTS1, PRNP, BOD1, KLHL21, RGCC, CCPG1, MCM8, SUV39H1, CEP164, CLTA, BRCA1, ING1, TRIOBP, MRPL41, RB1CC1, KIF13A, ENSA, HMG20B, TLK1, APPL2, TET2, PRPF40A,…	4143	357	19157	1.30817	1	0.349625	0.348423
GOTERM_BP_DIRECT	GO:0000209~protein polyubiquitination	54	1.15261	0.002619	TRIM71, RNF14, UBE2D3, FBXO28, RNF19B, UBE3A, BRCA1, UBE3B, RNF114, RUSC1, UBE2Q2, TRIM5, TRIM3, FBXO4, TRIM68, TRIM21, TRIM22, AREL1, NHLRC3, AXIN1, MUL1, UBE4B, DDB2, RBX1, RNF144A, RNF144B, RNF125, TRIM58, TRIM14, RBCK1, CBFB, NEDD4L, HDAC6, UBE2J1, C10ORF90, UBR5, RNF217, SASH1, CDKN2A, UBE2C, HUWE1, UBE2G1, WWP2, UBE2G2, ITCH, UBOX5, NEDD4, BCL2, MDM2, TPP2, RNF183, TRIM38, UBE2K, TAF1	4143	171	19157	1.46019	1	0.37404	0.372755
GOTERM_BP_DIRECT	GO:0006919~activation of cysteine-type endopeptidase activity involved in apoptotic process	30	0.640342	0.00294557	HIP1, SLC1A1, ATP2A3, RPS27L, NOD1, HSPD1, CASP9, BCL2L13, CASP10, FAM162A, KHDC1, CTSH, PMAIP1, JAK2, XDH, EGLN3, CRADD, APAF1, CDKN2A, BAD, HIP1R, EIF2AK3, MUL1, NGF, HSPE1, F3, DAP, LCK, DNAJA3, P2RX1	4143	82	19157	1.69169	1	0.407345	0.405945
GOTERM_BP_DIRECT	GO:0043280~positive regulation of cysteine-type endopeptidase activity involved in apoptotic process	22	0.469584	0.00295591	BCAP31, APP, DAPK1, BAD, PDCD5, ARRB1, NOD1, HMGB1, BCL10, WDR35, RHOA, PPM1F, ACVR1C, MYC, HSF1, CASP1, TNFSF10, NLRP2, ARL6IP5, PMAIP1, CYCS, MAP3K5	4143	54	19157	1.88383	1	0.407345	0.405945
GOTERM_BP_DIRECT	GO:0097194~execution phase of apoptosis	13	0.277481	0.00308355	CIDEB, CIDEC, CASP9, CECR2, CASP7, CASP5, STK24, CASP10, CASP3, TAOK1, CASP1, BNIP1, AKT1	4143	25	19157	2.40445	1	0.417608	0.416173
GOTERM_BP_DIRECT	GO:0035265~organ growth	8	0.170758	0.00315834	SMAD2, EHMT2, BCL2, IER3IP1, DLL1, ACVR2B, FGFR2, LY6E	4143	11	19157	3.36287	1	0.41768	0.416245
GOTERM_BP_DIRECT	GO:0007015~actin filament organization	45	0.960512	0.0032121	HIP1, SH3KBP1, RHOBTB3, BRK1, PPP1R9A, TRIOBP, CORO1B, PPP1R9B, CORO1C, CTNNA1, NCK2, WHAMM, TMSB10, PPARGC1B, NCK1, TMOD1, TPM3, TPM2, TMOD3, TPM1, TMOD2, HIP1R, SHROOM2, MYO7B, SHROOM3, EMP2, RHOF, RHOC, RHOD, SORBS3, RHOA, SHROOM4, MYO1E, DIAPH2, MYO1C, BIN3, MYO1A, TRPV4, MYO5B, MYO5C, CDC42EP2, BCL2, ELMO2, ELMO3, ALDOA	4143	138	19157	1.50781	1	0.41768	0.416245
GOTERM_BP_DIRECT	GO:0015914~phospholipid transport	18	0.384205	0.00329678	PRELID2, SCARB1, ATP8B4, TMEM30A, ATP8A1, ATP8B1, PITPNB, MTTP, PITPNA, OSBPL2, APOA1, VAPA, SCP2, PITPNM3, OSBP, PLTP, ATP9B, ATP9A	4143	41	19157	2.03002	1	0.41768	0.416245
GOTERM_BP_DIRECT	GO:1990090~cellular response to nerve growth factor stimulus	18	0.384205	0.00329678	USP8, NTRK2, APP, CALCA, HSPA5, CSTF2, PTEN, CIB1, ACAP2, KAT2A, ARPC3, RAB35, E2F1, LCN2, AKT1, RAPGEF2, CRK, ARF6	4143	41	19157	2.03002	1	0.41768	0.416245
GOTERM_BP_DIRECT	GO:0009306~protein secretion	23	0.490928	0.00341985	RAB3B, NECAB3, TMEM167A, RAB3D, SEL1L, MTTP, RAB27A, MIA2, MIA3, TVP23B, ARFGAP3, PDIA4, COMP, GOLPH3, RAB12, RAB13, ERP29, GNAS, COPG1, MON1A, RAB8A, RAB8B, PAFAH1B1	4143	58	19157	1.83363	1	0.426395	0.424929
GOTERM_BP_DIRECT	GO:0009083~branched-chain amino acid catabolic process	9	0.192102	0.00401656	BCKDHA, ACAD8, ALDH6A1, ECHS1, AUH, IVD, BCKDHB, SLC25A44, HIBCH	4143	14	19157	2.97254	1	0.478031	0.476388
GOTERM_BP_DIRECT	GO:0090110~cargo loading into COPII-coated vesicle	9	0.192102	0.00401656	RAB1A, SEC13, SEC24A, SAR1A, SCAP, MIA3, SEC24D, SEC24C, SEC31A	4143	14	19157	2.97254	1	0.478031	0.476388
GOTERM_BP_DIRECT	GO:0055119~relaxation of cardiac muscle	9	0.192102	0.00401656	CAMK2D, GSTM2, P2RX4, GSN, PIK3CA, ATP2A2, PDE5A, ATP1A1, ATP1B1	4143	14	19157	2.97254	1	0.478031	0.476388
GOTERM_BP_DIRECT	GO:0030968~endoplasmic reticulum unfolded protein response	21	0.448239	0.00426747	PTPN1, MBTPS1, XBP1, HSPA5, EIF2AK3, DERL2, EIF2AK2, TMTC4, HERPUD1, ERLEC1, OS9, CCND1, VAPB, CREB3L4, STC2, CREB3L1, DDIT3, CTH, QRICH1, MBTPS2, ATF4	4143	52	19157	1.86736	1	0.497564	0.495854
GOTERM_BP_DIRECT	GO:0045892~negative regulation of transcription, DNA-templated	153	3.26574	0.00438808	ZMYND8, GFI1, GMNN, RPS6KA5, DACH1, CREB3L1, TRIM24, DPF3, CIR1, SAMD13, TRIM22, DAXX, TLE2, ZGPAT, TLE1, SFMBT1, ZNF282, ZNF281, KCTD1, ZBTB33, ZNF12, EREG, FOXP1, HIC2, ERN2, ZNF93, KAT6B, PSPC1, KAT6A, DDIT3, HSBP1L1, TRIB3, L3MBTL1, ZNF396, CALCA, NOTCH1, TCF7, PDGFB, GATA6, ZNF24, MBTD1, ZNF706, DHRS7B, ZKSCAN3, INPP5K, DMAP1, SUDS3, ZNF148, PPARGC1B, SNX6, ZNF541, TFAP2A, HEXIM1, SMAD2, JUN…	4143	580	19157	1.21976	1	0.497564	0.495854
GOTERM_BP_DIRECT	GO:0071280~cellular response to copper ion	14	0.298826	0.00440913	BECN1, PRNP, APP, DAXX, AOC1, MT1M, MT1X, MT2A, HSF1, MT1F, MT1G, MT1H, MT1E, MT1HL1	4143	29	19157	2.23225	1	0.497564	0.495854
GOTERM_BP_DIRECT	GO:0090090~negative regulation of canonical Wnt signaling pathway	46	0.981857	0.00443405	APP, OTUD5, NOTCH1, HDAC1, PTPRO, CBY1, STK4, LIMD1, GLI1, NKD1, STK3, NKD2, SHH, ZNRF3, WNT11, GPC3, SOSTDC1, EMD, SCYL2, IGFBP1, TLE4, APC2, TCF7L2, EGR1, TLE2, TLE1, TPBG, CTNNBIP1, FRMD8P1, AXIN1, SHISA3, PPP2R3A, TMEM64, AXIN2, TMEM170B, ISL1, UBAC2, RBX1, SFRP4, FERMT1, BMP2, APC, SDHAF2, DDIT3, CCDC88C, NOTUM	4143	144	19157	1.47709	1	0.497564	0.495854
GOTERM_BP_DIRECT	GO:0015918~sterol transport	11	0.234792	0.0047169	OSBPL7, ABCG5, GRAMD1A, OSBPL6, VAPA, MTTP, OSBP, TSPO, OSBPL1A, PLTP, OSBP2	4143	20	19157	2.54317	1	0.505403	0.503666
GOTERM_BP_DIRECT	GO:0006897~endocytosis	62	1.32337	0.00478363	LGALS3BP, APP, HIP1, ZFYVE9, SH3KBP1, USP33, LY75, MIA3, PIK3CB, CLINT1, PIK3CG, RAB22A, SHH, DMBT1, ANKFY1, CSNK1G3, RALBP1, SCARA5, CSNK1E, PRSS12, DNM1, NME1, DNM2, EPN3, DNM3, RUFY1, RABEP1, BIN3, HEATR5A, PLA2R1, RAB1A, BECN1, RAB5B, LRP1, TMPRSS5, ILDR1, DNAJC22, TMPRSS2, LRP6, ATP6V1H, EPS15, WASF2, ATP9B, ATP9A, RABGAP1L, SORT1, SURF4, HIP1R, APOBR, SSC5D, MIB1, MYO1E, CLCN5, NECAP1, EHD4…	4143	207	19157	1.38495	1	0.505403	0.503666
GOTERM_BP_DIRECT	GO:0006974~cellular response to DNA damage stimulus	77	1.64354	0.00482121	TOP2A, SMARCAL1, CDKN1A, CCNK, DCLRE1C, DYRK2, MCM8, FMR1, SUV39H1, MCM9, CIB1, BRCA1, AATF, CASP9, RASSF1, IMMP2L, CCND1, MYC, CASP3, CHCHD6, TLK1, AKT1, IKBKG, PARP4, ATMIN, NCOA6, SIRT7, BAZ1B, PRAP1, GNL1, WDR76, FOXP1, RNF168, TFDP3, DDIT3, SGK1, SPATA18, RBM24, YAP1, BRSK1, FH, PRKDC, BRAT1, RNF8, ZBTB1, XIAP, FBXO45, PSEN1, VCPIP1, UBR5, MAPK1, PMAIP1, RBBP6, MORC2, BRD4, MAPK3, CTC1, MCTS…	4143	267	19157	1.3335	1	0.505403	0.503666
GOTERM_BP_DIRECT	GO:0006493~protein O-linked glycosylation	17	0.36286	0.00487738	GALNT7, ST6GALNAC2, GALNT3, GALNT1, TET2, VEGFB, PLOD3, GALNT10, TRAK2, FUT3, FUT6, C1GALT1C1, POFUT1, EOGT, PGM3, GCNT3, OGT	4143	39	19157	2.01557	1	0.505403	0.503666
GOTERM_BP_DIRECT	GO:0008643~carbohydrate transport	17	0.36286	0.00487738	SLC35A1, SLC35A4, SLC37A1, SLC35A3, SLC35D1, SLC2A10, SLC35D3, SLC35C1, SLC50A1, SLC2A8, SLC2A9, AKT2, PEA15, SLC17A5, AKT1, SLC35A5, MFSD2A	4143	39	19157	2.01557	1	0.505403	0.503666
GOTERM_BP_DIRECT	GO:0046854~phosphatidylinositol phosphorylation	22	0.469584	0.00488996	TMEM150A, INPP1, IPMK, PIK3R3, TTC7A, PIK3CB, FAM126B, PIK3CG, PIK3C2B, SOCS2, ITPKC, PIK3CA, IMPA1, IMPA2, ITPKA, PI4KA, PIP5K1B, PIP4K2B, BPNT1, PIP4K2C, SOCS6, SOCS4	4143	56	19157	1.81655	1	0.505403	0.503666
GOTERM_BP_DIRECT	GO:0006606~protein import into nucleus	33	0.704376	0.00526451	RPAIN, CDKN1A, NUP107, NXT1, NOTCH1, TRAF3IP2, CSE1L, PTTG1IP, STK4, IPO7, ING1, IPO5, STK3, PPP3CA, IPO8, POM121C, KPNA6, AKT1, E2F3, FAM53A, NUP88, TNPO2, KPNA3, APPL2, TNPO3, KPNA1, MED1, SEC13, NUP153, RANBP6, NUP50, CRY2, SQSTM1	4143	96	19157	1.58948	1	0.537049	0.535203
GOTERM_BP_DIRECT	GO:0042149~cellular response to glucose starvation	20	0.426894	0.00614518	SH3GLB1, BECN1, BRSK1, BRSK2, XBP1, PRKAA1, MTMR3, HSPA5, SUV39H1, PRKAG1, EIF2AK3, SLC2A1, PRKAG2, IMPACT, IFI16, SESN1, BCL2, PMAIP1, SIK2, ATF4	4143	50	19157	1.84958	1	0.601733	0.599665
GOTERM_BP_DIRECT	GO:0040015~negative regulation of multicellular organism growth	8	0.170758	0.00617005	SOCS2, PLAC8, STC2, PTCH1, GNAS, ADRB1, FXN, LGMN	4143	12	19157	3.08263	1	0.601733	0.599665
GOTERM_BP_DIRECT	GO:0070863~positive regulation of protein exit from endoplasmic reticulum	8	0.170758	0.00617005	TMEM30A, TMEM30B, SAR1A, SAR1B, CD81, SLC35D3, SEC16A, TM9SF4	4143	12	19157	3.08263	1	0.601733	0.599665
GOTERM_BP_DIRECT	GO:0006325~chromatin organization	71	1.51547	0.00666082	KDM5B, SETD5, PHF20, EHMT2, SUV39H1, HDAC11, CHD7, CHD6, CHD3, ING1, RCBTB1, PHF8, ING2, SOX1, HMGN2P46, HMGN5, GATAD1, TLK1, DPF3, HMG20B, BANF1, JAK2, HMGN3, PRMT5, DAXX, USP49, GPX4, SFMBT1, USP3, TET2, MSL3, SIRT7, MSL1, RNF168, MORF4L1, DNAJC2, NCOR1, RBL1, MORF4L2, ZMYND11, TOX, BCORL1, L3MBTL1, HDAC5, PRKAA1, HDAC1, HDAC8, MBTD1, TDG, METTL4, SUDS3, RBBP7, BRD4, CBX8, TCF7L1, BRPF1, CBX4, …	4143	246	19157	1.33455	1	0.601733	0.599665
GOTERM_BP_DIRECT	GO:0001841~neural tube formation	6	0.128068	0.00666843	IFT52, SOX11, STK4, SOX4, STK3, MIB1	4143	7	19157	3.96338	1	0.601733	0.599665
GOTERM_BP_DIRECT	GO:0014003~oligodendrocyte development	13	0.277481	0.0066894	GSN, EIF2B2, MYRF, NSUN5, HDAC11, LPAR1, SOX11, MED12, SHH, ZNF488, HES5, WASF3, NKX2-2	4143	27	19157	2.22634	1	0.601733	0.599665
GOTERM_BP_DIRECT	GO:0032436~positive regulation of proteasomal ubiquitin-dependent protein catabolic process	28	0.597652	0.0068134	CEBPA, RNF14, RNF19B, PSEN1, RCHY1, GABARAP, SH3RF1, AURKA, NKD2, NUB1, RNF217, AKT1, BBS7, SOCS4, PLK2, AXIN1, CSNK1E, CBFA2T3, SIRT2, PIAS1, RBX1, RNF144A, RNF144B, SH3RF2, MDM2, TRIB3, TRIB2, TAF1	4143	79	19157	1.63887	1	0.601733	0.599665
GOTERM_BP_DIRECT	GO:0045732~positive regulation of protein catabolic process	28	0.597652	0.0068134	CDKN1B, LPCAT1, NEDD4L, C4BPB, NKD1, OAZ3, GGA1, SNX1, GGA3, GPC3, RILP, ATG7, APC2, AREL1, NDFIP1, TIPARP, RHBDD1, PLK2, HUWE1, AXIN1, WWP2, PPP2R3A, ITCH, APC, SGSM3, NEDD4, ASB9, CUL4B	4143	79	19157	1.63887	1	0.601733	0.599665
GOTERM_BP_DIRECT	GO:0006470~protein dephosphorylation	48	1.02455	0.00692066	MTMR3, PHLPP1, CTDP1, PPM1L, PTPRO, PTEN, PTPN21, DAPP1, PTPRJ, PPM1K, PTPRH, DUSP16, LRRC2, PTPRF, PPM1F, CDC14B, PPP2CB, PPP3CA, PPP6C, PPP1CC, PPP4R1, PPP2R1B, PPP2R5E, DUSP4, PTPN1, PTPN18, DUSP2, STYX, CTDSPL, PPP2R3A, PTPN12, PPP2R5C, DUSP6, DUSP7, CTDNEP1, FIG4, PDP1, MINPP1, PTPRE, PPM1A, PTPRB, PPM1B, NCEH1, SDHAF2, PPA2, LCK, PPP1R3D, BCL2	4143	155	19157	1.43193	1	0.601733	0.599665
GOTERM_BP_DIRECT	GO:0035556~intracellular signal transduction	119	2.54002	0.006982	TRAF3IP2, DGKA, RASSF1, RPS6KA5, RPS6KA2, RASSF5, AKT2, RPS6KA1, AKT1, TNS3, UNC13B, WSB2, DAPK1, MAGI3, NSMCE1, ZBTB33, DGKZ, BCR, KCTD9, CARHSP1, DGKQ, PRKCQ, TNIK, SIK2, RAF1, SQSTM1, DGKH, BRSK1, BRSK2, NLRX1, ANP32A, ARHGEF28, STK39, WNK4, RASAL1, PSEN1, STK4, STK3, SOCS2, ABR, IRAK1, IRAK2, PRKAR2B, DVL3, STK38L, PLEK2, PLCG1, DRD2, SOCS6, PAG1, SOCS4, SMAD2, SRPK3, SMAD4, CORO2A, BMX, NET1…	4143	444	19157	1.2393	1	0.601733	0.599665
GOTERM_BP_DIRECT	GO:0006744~ubiquinone biosynthetic process	9	0.192102	0.00698705	COQ4, COQ3, COQ2, PDSS2, COQ9, COQ7, COQ10B, COQ10A, COQ6	4143	15	19157	2.77437	1	0.601733	0.599665
GOTERM_BP_DIRECT	GO:0030277~maintenance of gastrointestinal epithelium	9	0.192102	0.00698705	SERPINA3, MUC2, VSIG1, TFF3, TFF2, MUC13, TFF1, NOD2, MUC4	4143	15	19157	2.77437	1	0.601733	0.599665
GOTERM_BP_DIRECT	GO:0070102~interleukin-6-mediated signaling pathway	9	0.192102	0.00698705	YAP1, CEBPA, FER, SMAD4, CTR9, IL6ST, JAK2, IL6R, JAK1	4143	15	19157	2.77437	1	0.601733	0.599665
GOTERM_BP_DIRECT	GO:0006364~rRNA processing	41	0.875133	0.00699984	POP5, RNASEL, DDX49, DDX27, SUV39H1, UTP23, CHD7, HEATR1, RRP1, NOL8, RBFA, RRP9, RPL7, EMG1, EXOSC5, RPS19, NOB1, EXOSC3, LYAR, UTP14A, NOP58, HELQ, RPS7, CDKN2A, DIS3, PIH1D1, DDX56, MTERF4, WDR74, WDR75, DDX10, DDX51, BYSL, WDR55, ISG20, LAS1L, XRN2, GEMIN4, TSR2, ESF1, PIN4	4143	128	19157	1.48111	1	0.601733	0.599665
GOTERM_BP_DIRECT	GO:0006656~phosphatidylcholine biosynthetic process	12	0.256137	0.00704767	SLC44A3, PCYT1B, SLC44A4, PCYT1A, SLC44A1, ABHD3, SLC44A2, LPCAT3, DHRS7B, APOA2, APOA1, MFSD2A	4143	24	19157	2.31197	1	0.601733	0.599665
GOTERM_BP_DIRECT	GO:0043488~regulation of mRNA stability	16	0.341515	0.00720719	YTHDF1, PCID2, RNASEL, YTHDF2, FMR1, SAMD4B, ZFP36L2, PUM2, CARHSP1, ALKBH5, PCBP4, CSDC2, KHSRP, DHX36, AKT1, RBM24	4143	37	19157	1.99954	1	0.6036	0.601525
GOTERM_BP_DIRECT	GO:0032469~endoplasmic reticulum calcium ion homeostasis	10	0.213447	0.00730006	CAMK2D, CCDC47, BCL2, ATP2A2, TMBIM6, BAK1, PSEN1, TMCO1, GRINA, HERPUD1	4143	18	19157	2.56886	1	0.6036	0.601525
GOTERM_BP_DIRECT	GO:2000811~negative regulation of anoikis	10	0.213447	0.00730006	NTRK2, TLE1, NOTCH1, PIK3CA, CEACAM6, PTRH2, BCL2, PTK2, BCL2L1, MCL1	4143	18	19157	2.56886	1	0.6036	0.601525
GOTERM_BP_DIRECT	GO:0030097~hemopoiesis	24	0.512273	0.00753391	L3MBTL1, CD164, TIPARP, FUT10, GFI1, GLRX5, NOTCH4, ROGDI, TTC7A, GATA2, BRCA2, DLL1, ZFP36L2, CUL4A, ASXL1, SGPL1, TWSG1, LCK, KIT, PGM3, JAK2, CDK13, JAK1, CCR2	4143	65	19157	1.7073	1	0.616447	0.614328
GOTERM_BP_DIRECT	GO:1903078~positive regulation of protein localization to plasma membrane	22	0.469584	0.00776617	PRNP, LRP1, ITGA3, ARHGEF16, CIB1, ZDHHC8, SORBS1, AKAP5, RAB11A, NKD2, PPP1R9B, VIL1, PGRMC1, RER1, STAC2, AGR2, AKT1, EZR, RAB11FIP2, SQSTM1, PLS1, ARF6	4143	58	19157	1.75391	1	0.6289	0.626738
GOTERM_BP_DIRECT	GO:0009409~response to cold	17	0.36286	0.00858797	ACADVL, TRPA1, CIRBP, GMPR, ADM, ADRB1, ATP2B1, HSPA2, FOS, HSPD1, SLC25A27, PLAC8, TMEM135, VGF, ACADM, PPARGC1A, LRP11	4143	41	19157	1.91725	1	0.680712	0.678372
GOTERM_BP_DIRECT	GO:0071260~cellular response to mechanical stimulus	29	0.618997	0.00866716	PTGER4, SLC2A1, BCL10, ATP1A1, F11R, SLC9A1, MAPK8, WNT11, CASP5, BAG3, CASP1, DAG1, HABP4, PIEZO2, AKT1, BAK1, MAPK3, MAP2K4, CRADD, GOT1, GADD45A, BAD, IL13, TMEM150C, NFKB1, FAS, TLR5, TLR4, TLR3	4143	84	19157	1.59636	1	0.680712	0.678372
GOTERM_BP_DIRECT	GO:0007173~epidermal growth factor receptor signaling pathway	19	0.40555	0.00882359	PIGR, GRB7, ARF4, CAMLG, EGF, IQGAP1, SLC30A10, AREG, PTK2, EREG, VIL1, RPS6KA5, PIK3CA, KIF16B, NCK2, AKT1, PLCE1, PLCG1, FAM83B	4143	48	19157	1.83031	1	0.680712	0.678372
GOTERM_BP_DIRECT	GO:0048015~phosphatidylinositol-mediated signaling	19	0.40555	0.00882359	GSN, PLCL1, PTAFR, PLCL2, PIK3CB, GAB2, MUC5AC, PIK3CG, PIK3C2B, GPR143, PIK3CA, NCS1, PI4KA, PLCE1, PLCH1, CA8, EZR, OGT, PLCD1	4143	48	19157	1.83031	1	0.680712	0.678372
GOTERM_BP_DIRECT	GO:0008360~regulation of cell shape	47	1.0032	0.00883929	CDC42SE1, CYFIP1, FBLIM1, EPB41, SH3KBP1, HPN, C15ORF62, LPAR1, RHOBTB3, ATP10A, F11R, LIMD1, MYL12A, FGD1, MYL12B, FGD4, P2RY1, PLXNA2, PLXNA1, FYN, WASF3, PLXNA3, ANXA1, TPM1, FN1, SHROOM3, PRPF40A, RHOF, RHOC, RHOD, RHOA, PTK2, VEGFA, VIL1, FMNL2, CDC42EP5, KIT, CDC42EP2, PLXNB3, GAS2, CDC42EP1, PLXNB1, EZR, ALDOA, CRK, BRWD3, CDC42SE2	4143	153	19157	1.42043	1	0.680712	0.678372
GOTERM_BP_DIRECT	GO:0000122~negative regulation of transcription from RNA polymerase II promoter	237	5.0587	0.00910606	APP, GFI1, EHMT2, UXT, SOX1, MYC, CREB3L1, MEF2A, MED1, ZNF282, ZNF281, SOX11, HNF1A, HCFC2, ISL1, OVOL2, HCFC1, IFI27, DDIT3, ATF7, TRIB3, BCORL1, EZR, ATF4, ZBTB8A, ZNF391, ARX, CTR9, MEPCE, GATA6, ZBTB1, TXN, GATA2, MTDH, MIER1, ZNF148, LYAR, HEXIM1, EGR1, JUN, XBP1, BCL11A, GADD45A, SNAI3, IRF2BP2, NFATC2, SMARCA2, NR2F6, SNAI1, PAF1, MAGED2, GTF2IRD1, CPEB3, SIM2, CC2D1B, ZNF133, CITED2, SUV…	4143	952	19157	1.15113	1	0.694448	0.69206
GOTERM_BP_DIRECT	GO:0046329~negative regulation of JNK cascade	13	0.277481	0.00943818	DUSP19, GPS2, KLHL31, SH3RF2, ITCH, NCOR1, MECOM, TAOK3, F2RL1, AKT1, SIRPA, ZMYND11, PAFAH1B1	4143	28	19157	2.14683	1	0.712854	0.710404
GOTERM_BP_DIRECT	GO:0001843~neural tube closure	28	0.597652	0.00982781	TRIM71, SDC4, CITED2, TULP3, ADM, BCL10, SPINT2, LIAS, LRP6, MED12, CECR2, SALL4, TMED2, PRKACB, BBS4, PHACTR4, VASP, RPS7, APAF1, LMO4, PTCH1, SEMA4C, SHROOM3, MTHFR, SCRIB, KAT2A, SPINT1, PFN1	4143	81	19157	1.5984	1	0.730784	0.728272
GOTERM_BP_DIRECT	GO:0034198~cellular response to amino acid starvation	18	0.384205	0.0099189	SH3GLB1, BECN1, CDKN1A, SEH1L, WDR59, NPRL3, TFEB, EIF2AK3, EIF2AK2, IMPACT, DAP, MAPK8, SESN1, FAS, MAPK1, ATF4, MAP3K5, MAPK3	4143	45	19157	1.84958	1	0.730784	0.728272
GOTERM_BP_DIRECT	GO:0071294~cellular response to zinc ion	12	0.256137	0.0101623	MT2A, P2RX4, MTF1, MT1M, ZNF658, MT1F, TSPO, MT1G, MT1H, MT1X, MT1HL1, MT1E	4143	25	19157	2.21949	1	0.730784	0.728272
GOTERM_BP_DIRECT	GO:0045332~phospholipid translocation	12	0.256137	0.0101623	ATP8B4, TMEM30A, TMEM30B, ATP8A1, ATP8B1, ATP10D, ATP11C, ATP11B, ATP10A, ATP11A, ATP9B, ATP9A	4143	25	19157	2.21949	1	0.730784	0.728272
GOTERM_BP_DIRECT	GO:0006783~heme biosynthetic process	12	0.256137	0.0101623	SLC25A38, ALAD, PGRMC1, ALAS1, FECH, COX15, UROD, FLVCR1, TSPO, HNF1A, FXN, COX10	4143	25	19157	2.21949	1	0.730784	0.728272
GOTERM_BP_DIRECT	GO:0050821~protein stabilization	58	1.23799	0.0103937	USP36, HIP1, MCM8, USP33, PTEN, GBA3, RASSF1, LAMP1, LAMP2, MFSD1, CHP1, SOX4, EPHA4, MORC3, COG7, CAMLG, RPS7, APOA2, APOA1, MUL1, ATP1B1, HCFC1, RABL3, PFN1, GAPDH, STX12, USP27X, SEL1L, WIZ, STK4, NAPG, HSPD1, STK3, TBRG1, C10ORF90, RAB21, BAG5, BAG3, BAG1, DVL3, ZSWIM7, TAF9B, CCT7, PPARGC1A, TSPAN1, TRIM44, CDKN2A, USP9X, SEC16A, HPS4, HIP1R, CCT6A, EFNA1, DNAJA3, GNAQ, NAA16, SUGT1, TAF1	4143	198	19157	1.35449	1	0.730784	0.728272
GOTERM_BP_DIRECT	GO:0016310~phosphorylation	40	0.853789	0.010454	PRPS2, PANK4, PANK3, SGMS1, ADK, AK2, SGMS2, PIK3CB, LIMD1, PAPSS2, PIK3CG, PIK3C2B, CKMT2, GK5, RPTOR, PPIP5K1, NMRK1, AKT1, PIP5K1B, PIP4K2B, CKB, PIP4K2C, SEPHS1, N4BP2, NADK, MAPK3, TPK1, LIMK2, IPMK, PHKA2, UCKL1, ITPKC, PIK3CA, CDK5, ETNK1, TAOK1, SHPK, PI4KA, PMS2P1, TOP1	4143	127	19157	1.45636	1	0.730784	0.728272
GOTERM_BP_DIRECT	GO:0000045~autophagosome assembly	23	0.490928	0.0104795	RAB1A, BECN1, STX12, TMEM41B, UBXN2A, ATG9B, RAB1B, ATP2A2, WIPI1, TCIRG1, WIPI2, PSEN1, WDR45, GABARAP, VMP1, AP4M1, BAG3, RB1CC1, TP53INP1, EMC6, ATG7, ATG5, ATG2B	4143	63	19157	1.68811	1	0.730784	0.728272
GOTERM_BP_DIRECT	GO:0010613~positive regulation of cardiac muscle hypertrophy	11	0.234792	0.0107954	CDK9, MEF2A, BECN1, CAMK2D, ROCK1, HAND2, TWF1, PDE5A, IL6ST, PDE9A, SLC9A1	4143	22	19157	2.31197	1	0.730784	0.728272
GOTERM_BP_DIRECT	GO:0006977~DNA damage response, signal transduction by p53 class mediator resulting in cell cycle arrest	11	0.234792	0.0107954	RBM38, CDKN1A, MUC1, CDKN1B, CRADD, PCBP4, PLK2, MDM2, PPP2R5C, PRAP1, SOX4	4143	22	19157	2.31197	1	0.730784	0.728272
GOTERM_BP_DIRECT	GO:0061029~eyelid development in camera-type eye	8	0.170758	0.0108925	TFAP2A, OSR2, HDAC2, JUN, HDAC1, SOX11, INHBA, STRA6	4143	13	19157	2.8455	1	0.730784	0.728272
GOTERM_BP_DIRECT	GO:0046902~regulation of mitochondrial membrane permeability	8	0.170758	0.0108925	CNP, BAD, BCL2, PMAIP1, BAK1, SPG7, SLC25A4, BCL2L1	4143	13	19157	2.8455	1	0.730784	0.728272
GOTERM_BP_DIRECT	GO:0007219~Notch signaling pathway	36	0.76841	0.0111075	CFD, FOXA1, CEBPA, APP, FOXC1, CDKN1B, NOTCH1, NOTCH4, SEL1L, NKAP, NRARP, PSEN1, DLL1, TMEM100, CDH6, GMDS, POFUT1, PERP, BLOC1S2, S1PR3, ATOH1, TIMP4, HES5, JAG2, GOT1, MIB2, NR1H4, ADAM10, WDR12, NLE1, MIB1, BMP2, PTP4A3, KRT19, NEURL1, MAML3	4143	112	19157	1.48627	1	0.730784	0.728272
GOTERM_BP_DIRECT	GO:0010039~response to iron ion	10	0.213447	0.0112426	ALAD, CCND1, HFE, MDM2, BCL2, ABAT, TFF1, DRD2, HIF1A, FXN	4143	19	19157	2.43365	1	0.730784	0.728272
GOTERM_BP_DIRECT	GO:0045926~negative regulation of growth	10	0.213447	0.0112426	MT2A, PNPT1, MT1M, MT1F, GPC3, MT1G, MT1H, MT1X, HIF1A, MT1E	4143	19	19157	2.43365	1	0.730784	0.728272
GOTERM_BP_DIRECT	GO:0001892~embryonic placenta development	10	0.213447	0.0112426	CEBPA, MED1, CEBPB, EPAS1, CITED2, PDGFB, TFEB, ARNT, GATA2, HIF1A	4143	19	19157	2.43365	1	0.730784	0.728272
GOTERM_BP_DIRECT	GO:0051384~response to glucocorticoid	24	0.512273	0.0112571	PCSK1, GOT1, PDCD7, BAD, AGL, BCKDHB, APOA2, ADM, GPR83, HMGB1, CTSV, TYMS, AREG, RHOA, HSPD1, CPN1, ALAD, HSD11B2, CASP3, BCL2, SDC1, ADAM9, KRAS, PPARGC1B	4143	67	19157	1.65634	1	0.730784	0.728272
GOTERM_BP_DIRECT	GO:0006878~cellular copper ion homeostasis	9	0.192102	0.0113539	ANKRD9, PRNP, APP, MT2A, SCO1, SLC31A1, SCO2, CCDC22, ATOX1	4143	16	19157	2.60097	1	0.731022	0.728509
GOTERM_BP_DIRECT	GO:0050873~brown fat cell differentiation	14	0.298826	0.0117792	CEBPA, CEBPB, PEX11A, EBF2, ADRB1, PLAC8, ALDH6A1, NUDT7, LRG1, MB, DHRS7B, FFAR4, PPARGC1A, SH2B2	4143	32	19157	2.02298	1	0.75224	0.749654
GOTERM_BP_DIRECT	GO:0042542~response to hydrogen peroxide	20	0.426894	0.0123741	JUN, TRPA1, BAD, UBE3A, AREG, HSPD1, SOD1, PPP2CB, STK24, MB, CASP3, FKBP1B, BCL2, CAPN2, SDC1, ADAM9, FYN, BAK1, CRK, ADA	4143	53	19157	1.74488	1	0.783861	0.781166
GOTERM_BP_DIRECT	GO:0048538~thymus development	18	0.384205	0.0126281	CTC1, MAP2K1, BCL11B, RIPK3, CITED2, PRKDC, LMO4, ZBTB1, PSEN1, SOD1, ASXL1, SHH, HAND2, BCL2, MAPK1, RAF1, JARID2, MAPK3	4143	46	19157	1.80937	1	0.793552	0.790825
GOTERM_BP_DIRECT	GO:0008033~tRNA processing	15	0.320171	0.0140071	PUS3, POP5, PUS10, SSB, TP53RK, POP1, TYW3, TRPT1, ZBTB8OS, PUS7, LAGE3, TSEN54, DTWD2, RPPH1, GRSF1	4143	36	19157	1.92664	1	0.873219	0.870218
GOTERM_BP_DIRECT	GO:0021987~cerebral cortex development	25	0.533618	0.0143716	YWHAE, CNTNAP2, LRP1, SLC2A1, HIF1A, LRP6, PPP1R9B, ATIC, CCDC85C, BLOC1S2, BTBD3, BBS4, ATOH1, NCOA1, NTRK2, NSUN5, BAD, CSNK2A2, TRAPPC9, GNG12, TH, TACC1, CRK, GART, PAFAH1B1	4143	72	19157	1.60554	1	0.883519	0.880482
GOTERM_BP_DIRECT	GO:0035356~cellular triglyceride homeostasis	6	0.128068	0.0146222	SLC25A27, FUNDC2, XBP1, DGAT2, NR1H4, FITM2	4143	8	19157	3.46796	1	0.883519	0.880482
GOTERM_BP_DIRECT	GO:0048227~plasma membrane to endosome transport	6	0.128068	0.0146222	RAB5B, SORT1, SGSM3, RAB35, COMMD1, RAB11A	4143	8	19157	3.46796	1	0.883519	0.880482
GOTERM_BP_DIRECT	GO:0090158~endoplasmic reticulum membrane organization	6	0.128068	0.0146222	REEP5, VAPB, LPCAT3, STX18, TMED2, MOSPD3	4143	8	19157	3.46796	1	0.883519	0.880482
GOTERM_BP_DIRECT	GO:0007264~small GTPase mediated signal transduction	38	0.811099	0.0151879	BCAR3, DOCK6, DOCK5, RGS19, GDI1, DOCK9, DOCK8, RASGRF1, RHOBTB3, PLD1, RASGRP1, ABR, RHOT1, RASGEF1A, RASGEF1B, KRIT1, ARFIP2, PLCE1, CHP1, RALBP1, RHOF, RHOC, RUNDC3A, RHOA, VAV2, BCR, RUFY1, ARHGAP32, RABIF, RHEB, DNAJA3, CCDC88C, RAPGEF2, RHEBL1, RAPGEF6, RGL2, NUCB2, RAPGEF4	4143	122	19157	1.44024	1	0.910693	0.907563
GOTERM_BP_DIRECT	GO:0006654~phosphatidic acid biosynthetic process	14	0.298826	0.0156646	ABHD4, DGKA, LPCAT1, ABHD5, PLD1, DGKZ, AGPAT3, AGPAT4, LPCAT4, DGKQ, LIPH, PNPLA3, LPIN1, DGKH	4143	33	19157	1.96167	1	0.925151	0.921971
GOTERM_BP_DIRECT	GO:0045736~negative regulation of cyclin-dependent protein serine/threonine kinase activity	14	0.298826	0.0156646	HEXIM1, CEBPA, CDKN1A, CDKN2B, CDKN1B, CDKN2C, CDKN2A, PTEN, IPO7, IPO5, KAT2B, APC, CASP3, CDK5RAP1	4143	33	19157	1.96167	1	0.925151	0.921971
GOTERM_BP_DIRECT	GO:1902237~positive regulation of endoplasmic reticulum stress-induced intrinsic apoptotic signaling pathway	7	0.149413	0.0170999	DDIT3, NCK2, PMAIP1, RNF183, SERINC3, PTPN2, NCK1	4143	11	19157	2.94251	1	0.987386	0.983992
GOTERM_BP_DIRECT	GO:0071806~protein transmembrane transport	7	0.149413	0.0170999	AP4M1, AZGP1, EDNRA, TMED10, TIMM22, HPSE, MCL1	4143	11	19157	2.94251	1	0.987386	0.983992
GOTERM_BP_DIRECT	GO:0090630~activation of GTPase activity	37	0.789755	0.0171123	ARHGEF26, CCDC125, RASGRF1, NEDD9, SIPA1L2, RASGRP1, SIPA1L3, RAP1GAP, CORO1C, ABR, SIPA1L1, AKT2, TBC1D12, EVI5, TBC1D10A, TBC1D16, NDEL1, RAP1GAP2, APC2, RABGAP1L, GRTP1, ARHGEF16, SCRIB, ARHGAP24, SGSM1, BCR, TBC1D1, TBC1D2, RALGAPB, TBC1D4, TBC1D5, SGSM3, SGSM2, RUNDC1, TBC1D25, CRK, SLC27A4	4143	119	19157	1.4377	1	0.987386	0.983992
GOTERM_BP_DIRECT	GO:0050890~cognition	19	0.40555	0.017386	CHRNB2, SETD5, CYFIP1, APP, CHRM1, NSUN5, CHD7, FAM107A, SHROOM4, METTL23, C12ORF57, CHL1, CHMP2B, ST3GAL4, GNAS, RP9, CBR3, MFSD2A, STRA6	4143	51	19157	1.72265	1	0.987386	0.983992
GOTERM_BP_DIRECT	GO:1990869~cellular response to chemokine	9	0.192102	0.0174404	SLC12A2, FOXC1, LRCH1, WNK1, DOCK8, REG1A, STK39, OXSR1, RHOA	4143	17	19157	2.44797	1	0.987386	0.983992
GOTERM_BP_DIRECT	GO:0046676~negative regulation of insulin secretion	13	0.277481	0.0174725	CHGA, SREBF1, HDAC1, BMP8A, INHBB, SYTL4, PSMD9, PPP3CA, PFKL, ACVR1C, FAM3D, DRD2, HADH	4143	30	19157	2.00371	1	0.987386	0.983992
GOTERM_BP_DIRECT	GO:0035020~regulation of Rac protein signal transduction	8	0.170758	0.0177685	ARHGAP44, KBTBD6, RASGRF1, CRK, OGT, GABARAP, DNM2, ARF6	4143	14	19157	2.64225	1	0.996938	0.993512
GOTERM_BP_DIRECT	GO:1901998~toxin transport	17	0.36286	0.0180063	SLC22A3, COPB2, HSPA5, ADAM10, TRIP4, ANTXR2, DNAJC17, DNM1, LRP6, GGA1, SCFD1, MEP1B, CASP1, RAB29, VPS11, RAB28, CCT7	4143	44	19157	1.78652	1	1	0.99669
GOTERM_BP_DIRECT	GO:0034614~cellular response to reactive oxygen species	15	0.320171	0.0181461	JUN, TPM1, PXN, FOS, AGAP3, MAPK9, PRDX5, FER, MAPK8, AKT1, MAPK1, ROMO1, MPV17, PPARGC1B, MAPK3	4143	37	19157	1.87457	1	1	0.99669
GOTERM_BP_DIRECT	GO:0010628~positive regulation of gene expression	131	2.79616	0.0183776	APP, TOR2A, HFE, REG1A, PDCD5, FGF6, HMGN5, MYC, RPS6KA2, TRIM24, AKT1, LGALS9, MEF2A, OSR2, MED1, PIAS3, MAP2K1, TLE1, RPS7, SOX11, OVOL2, HCFC1, ADAM19, PSG9, SFRP4, HGS, KAT6A, DGKQ, ERP29, ADTRP, EZR, ATF4, NOTCH1, ARX, HPN, PDGFB, CDKN2B-AS1, PIK3R3, PSEN1, FTX, GATA2, HIF1A, DHX36, UBR5, MBIP, PPARGC1A, NKX2-2, TFAP2A, SMAD2, EGR1, SMAD1, BCL11A, EPHX2, FN1, EIF2AK3, NFATC2, RAB27A, INHBA, …	4143	509	19157	1.19005	1	1	0.99669
GOTERM_BP_DIRECT	GO:0045727~positive regulation of translation	27	0.576307	0.0185003	PIWIL2, PRKDC, FMR1, PTAFR, RPS27L, NAT10, PLD1, LARP1B, RPS4X, LARP1, MYC, OTUD6B, METTL5, MAPK1, SOX4, MAPK3, YTHDF1, NSUN5, PCIF1, CIRBP, UPF3B, UPF3A, RHOA, LARP6, EIF6, EIF3E, CPEB3	4143	81	19157	1.54131	1	1	0.99669
GOTERM_BP_DIRECT	GO:0042981~regulation of apoptotic process	62	1.32337	0.0186044	USP36, TNFAIP8, HIP1, RTKN, CITED1, SRA1, CAAP1, IKZF3, CASP9, ING2, TMEM102, CASP5, CASP10, RASSF5, RASSF6, PEA15, CASP1, TRIM24, AKT1, JAK2, TGM2, KPNA1, DAXX, RIPK3, USP42, APAF1, DAPK1, FRS2, NME1, CREB3, TRAF3, TRAF5, BIRC7, RAF1, SGK1, BIRC3, PHLPP1, ANP32A, XIAP, NOD1, OMA1, BCL10, NOD2, BCL2L13, HS1BP3, BCL2L14, BCL2L15, MCL1, EGR1, MOAP1, SDF2L1, CRADD, CARD6, CIDEB, CIDEC, CDK5, DNAJA3,…	4143	220	19157	1.30311	1	1	0.99669
GOTERM_BP_DIRECT	GO:0031397~negative regulation of protein ubiquitination	20	0.426894	0.0187574	IVNS1ABP, PRR7, CAMLG, PRMT3, ARRB1, SIRT7, HDAC8, RASD2, SH3RF2, GNL3L, BAG5, CDK5, TSPO, AKT1, CHP1, FYN, SQSTM1, OGT, SOX4, ATG5	4143	55	19157	1.68143	1	1	0.99669
GOTERM_BP_DIRECT	GO:0006366~transcription from RNA polymerase II promoter	45	0.960512	0.0201669	GTF2A1, NFAT5, CCNK, EHF, GMEB2, LDB1, CBFB, GTF2B, GLIS3, HSF2BP, PHRF1, POLR2A, MYC, TRIM24, POLR2F, PKNOX1, TAF9B, POLR2J, POLR2K, NKX3-2, ATOH1, TCFL5, XBP1, JUN, KLF13, TAF13, MBD1, GTF2H1, HNF1A, FOS, MED4, SCAF1, GTF2F2, SUPT3H, ELL3, NFKB1, DRAP1, NFIC, NFE2L3, TCEA1, TRIP11, GTF2IRD1, TAF4, ATF4, TAF1	4143	152	19157	1.36893	1	1	0.99669
GOTERM_BP_DIRECT	GO:0000422~mitophagy	16	0.341515	0.0204148	BECN1, CDKN2A, ATG9B, WIPI1, WIPI2, WDR45, GABARAP, FUNDC2, RB1CC1, USP30, ATG7, PPARGC1A, SQSTM1, SLC25A46, ATG5, ATG2B	4143	41	19157	1.80447	1	1	0.99669
GOTERM_BP_DIRECT	GO:0010629~negative regulation of gene expression	83	1.77161	0.0205661	ACVRL1, APP, CDKN1A, CITED2, SNX12, MECP2, SHH, MYC, CREB3L1, CPNE1, ANXA7, AKT1, LGALS9, BBS4, PIAS3, DAXX, ABCC2, SLC2A10, SLC35C2, ZNF281, AXIN1, ADAM10, SOX11, WDR35, FOXP1, NME1, OVOL2, SLC7A5, RBL1, PIK3CA, PTRH2, DGKQ, HAND2, MYADM, ERP29, SMCR8, ADNP, YAP1, RNASEH2B, PRKAA1, NOTCH1, LRP1, PLAG1, HDAC1, PDGFB, CDKN2B-AS1, PLA2G3, LRP3, PSEN1, GATA2, HIF1A, ADIPOR2, AURKA, PPP2CB, STC2, TP5…	4143	308	19157	1.24606	1	1	0.99669
GOTERM_BP_DIRECT	GO:0007165~signal transduction	292	6.23266	0.0206607	GMFB, EDNRA, RASSF1, PPP4R1, RPS6KA2, RASSF5, AKT2, ANPEP, RPS6KA1, NAMPT, RASSF6, TNFSF10, AKT1, PRKACB, CHGB, DAPK1, CSNK1E, FRS3, PSG9, BCR, SIGIRR, BCAM, PSG4, PSG7, NBL1, CDS1, CDC42SE1, GRB7, LRPAP1, ENPEP, PDE1C, EPAS1, PEX11A, SH2D2A, PEX11B, AKAP17A, IQGAP1, AGAP3, MST1R, IQGAP2, HIF1A, TTBK2, INPP5B, ABR, PAG1, STARD13, CRADD, TSLP, TNFSF13, OSGIN2, GNG12, NET1, EXT1, PPP1R1A, WNK1, PTK…	4143	1211	19157	1.11494	1	1	0.99669
GOTERM_BP_DIRECT	GO:0031398~positive regulation of protein ubiquitination	26	0.554963	0.0210061	PHF23, MYCBP2, FAM107A, XIAP, ARRB1, UBE3A, BCL10, BRCA1, PTTG1IP, RCHY1, MAPK9, RASSF1, UBB, RASSF5, FBXO4, NDFIP2, NDFIP1, HSPA5, RIPK2, HUWE1, AXIN1, COMMD1, FBXO33, DNAJA3, BIRC7, BIRC3	4143	78	19157	1.54131	1	1	0.99669
GOTERM_BP_DIRECT	GO:0097190~apoptotic signaling pathway	22	0.469584	0.0211307	IFI27L1, DIDO1, MOAP1, HIP1, CRADD, RIPK3, APAF1, DAPK1, IFI6, SHH, DAP, SGPL1, P2RX4, IFI27, CASP5, CASP10, CD5, CASP3, CASP1, ANXA6, BAK1, MAP3K5	4143	63	19157	1.61471	1	1	0.99669
GOTERM_BP_DIRECT	GO:0051893~regulation of focal adhesion assembly	11	0.234792	0.02147	CAMSAP3, LDB1, ROCK1, LIMCH1, PEAK1, EFNA5, RHOA, PTK2, VCL, CORO1C, SLC9A1	4143	24	19157	2.11931	1	1	0.99669
GOTERM_BP_DIRECT	GO:0032869~cellular response to insulin stimulus	34	0.72572	0.0214874	CYFIP1, HDAC5, PRKDC, PDE3B, PTEN, IRS2, GPT, SLC9A1, MYC, AKT2, PPAT, AKT1, INPP5K, YWHAG, RAB8A, RAB8B, XBP1, PKLR, GOT1, INSR, INHBB, SORBS1, KAT2B, FER, TBC1D4, CAPN10, RAB12, RAB13, PNPLA3, TRIB3, LPIN1, CPEB2, LPIN2, VAMP2	4143	109	19157	1.44233	1	1	0.99669
GOTERM_BP_DIRECT	GO:0043161~proteasome-mediated ubiquitin-dependent protein catabolic process	55	1.17396	0.0215674	TRIM71, TRIM72, UBXN2A, UBE2D3, ARRB1, ANKRD9, TRIM3, UBXN7, PSMD1, AREL1, FBXW5, NHLRC3, UBE4B, PPP2R5C, ARMC8, KCTD5, SIRT2, RBX1, IFI27, DDIT3, TRIM13, RBCK1, USP14, RNF34, WDR26, NEDD4L, FBXO45, AGAP3, RNF4, PSMA7, PSMB6, PPP2CB, ATXN3, ZNRF1, SHARPIN, RNF216, HECTD3, FEM1C, DCAF11, KLHDC2, FEM1B, FBXL19, HUWE1, UBE2G1, WWP2, KLHL20, CUL4A, ITCH, KBTBD6, NEDD4, GID8, MDM2, TRIM38, RNF186, UBE…	4143	193	19157	1.3177	1	1	0.99669
GOTERM_BP_DIRECT	GO:0018105~peptidyl-serine phosphorylation	50	1.06724	0.0221899	DYRK4, DYRK2, RPS6KA5, CAMKV, RPS6KA2, AKT2, RPS6KA1, TLK1, PDK3, AKT1, CSNK1G3, MORC3, CSNK2A2, CSNK1E, DGKQ, ULK3, PRKCQ, TOP1, SGK1, BRSK1, CAMK2D, BRSK2, CAB39, ROCK1, PRKDC, SLC1A1, PDGFB, STK39, STK4, AURKA, TTBK2, MAPK9, MAPK8, MAPK1, STK38L, MAPK3, PLK2, EIF2AK3, HIPK1, HIPK2, CLK1, SBK1, CDK5, WNK1, CAMK4, BCL2, PKN2, MAP3K13, ATR, TAF1	4143	173	19157	1.3364	1	1	0.99669
GOTERM_BP_DIRECT	GO:0036438~maintenance of lens transparency	5	0.106724	0.0224436	FOXC1, ALDH1A1, STK39, GCNT2, CHMP4B	4143	6	19157	3.85329	1	1	0.99669
GOTERM_BP_DIRECT	GO:0006777~Mo-molybdopterin cofactor biosynthetic process	5	0.106724	0.0224436	MOCS2, NFS1, MOCS3, MOCOS, GPHN	4143	6	19157	3.85329	1	1	0.99669
GOTERM_BP_DIRECT	GO:0051224~negative regulation of protein transport	5	0.106724	0.0224436	NDFIP2, NDFIP1, SNX12, WWP2, PPM1F	4143	6	19157	3.85329	1	1	0.99669
GOTERM_BP_DIRECT	GO:0042760~very long-chain fatty acid catabolic process	5	0.106724	0.0224436	ABCD4, ABCD3, ABCD1, SLC27A2, SLC27A4	4143	6	19157	3.85329	1	1	0.99669
GOTERM_BP_DIRECT	GO:0014807~regulation of somitogenesis	5	0.106724	0.0224436	NOTCH1, CDX2, CDX1, DMRT2, DLL1	4143	6	19157	3.85329	1	1	0.99669
GOTERM_BP_DIRECT	GO:0006102~isocitrate metabolic process	5	0.106724	0.0224436	IDH3G, IDH1, IDH2, ACO2, IDH3A	4143	6	19157	3.85329	1	1	0.99669
GOTERM_BP_DIRECT	GO:0016255~attachment of GPI anchor to protein	5	0.106724	0.0224436	PIGS, PIGU, PIGT, PGAP1, PIGK	4143	6	19157	3.85329	1	1	0.99669
GOTERM_BP_DIRECT	GO:0070534~protein K63-linked ubiquitination	17	0.36286	0.0224683	TRAF3IP2, CDKN2A, RNF8, ZFP91, WWP2, UBE2G1, RNF4, RNF168, ITCH, RNF213, TRIM5, TRAF3, NEDD4, TRAF5, RNF186, TRIM21, TRIM56	4143	45	19157	1.74682	1	1	0.99669
GOTERM_BP_DIRECT	GO:0051865~protein autoubiquitination	24	0.512273	0.0230541	TRIM71, RNF10, RNF11, UBE2D3, RNF8, RNF19B, UBE3A, WWP2, BRCA1, RCHY1, RNF4, SH3RF1, DDB2, SH3RF2, ITCH, RNF213, MDM2, TRIM68, TRIM13, TRIM58, RNF183, RNF186, RNF141, TRIM21	4143	71	19157	1.56302	1	1	0.99669
GOTERM_BP_DIRECT	GO:0061001~regulation of dendritic spine morphogenesis	10	0.213447	0.0235587	ARHGAP44, EPHA4, SIPA1L1, ABI2, CDK5, ADAM10, PDLIM5, PPP1R9A, TANC2, LZTS3	4143	21	19157	2.20188	1	1	0.99669
GOTERM_BP_DIRECT	GO:0035066~positive regulation of histone acetylation	10	0.213447	0.0235587	TADA2B, APP, KAT2A, RPS6KA5, ARRB1, BRCA1, BRD7, ISL1, PPARGC1A, MAPK3	4143	21	19157	2.20188	1	1	0.99669
GOTERM_BP_DIRECT	GO:0008154~actin polymerization or depolymerization	10	0.213447	0.0235587	VASP, VIL1, SVIL, SCIN, GSN, CAPZB, ABI2, FLII, SPATC1L, VILL	4143	21	19157	2.20188	1	1	0.99669
GOTERM_BP_DIRECT	GO:0009267~cellular response to starvation	25	0.533618	0.0238649	WNT2B, EHMT2, USP33, CTSV, WDR45, ZFYVE1, PIK3C2B, RPTOR, LAMP2, MYH13, GAS2L1, FNIP1, GLUL, ATG7, ATG5, MFSD2A, SREBF1, TFEB, WIPI1, INHBB, WIPI2, DNAJC15, STK24, DSC2, FOXA3	4143	75	19157	1.54131	1	1	0.99669
GOTERM_BP_DIRECT	GO:0007568~aging	54	1.15261	0.023934	PTEN, ADM, ABAT, PPP1R9A, LITAF, CLDN1, PPP1R9B, CASP9, PPP3CA, CASP7, NAMPT, FBXO4, DAG1, TSPO, AKT1, POLG, IGFBP1, SREBF1, ENDOG, APAF1, GPX4, IL15, FOS, RGN, BECN1, CALCA, RPN2, LRP1, CNP, RETN, HMGCR, TYMS, SRR, IRAK1, P2RY1, CTNNA1, SCAP, MAPK1, MBP, BAK1, PPARGC1A, ATG7, MAPK3, SLC12A2, JUN, SMAD4, GSN, MBD1, GSS, MBD2, ATP2B1, ASS1, SOD1, ADA	4143	190	19157	1.31417	1	1	0.99669
GOTERM_BP_DIRECT	GO:0034497~protein localization to pre-autophagosomal structure	9	0.192102	0.0255527	ATG9B, LRBA, MFN2, ARFIP2, WIPI1, TRAPPC8, WIPI2, WDR45, ATG4D	4143	18	19157	2.31197	1	1	0.99669
GOTERM_BP_DIRECT	GO:0046855~inositol phosphate dephosphorylation	9	0.192102	0.0255527	INPP5B, INPP5A, SYNJ1, IMPA1, INPP1, IMPA2, PTEN, INPP5K, BPNT1	4143	18	19157	2.31197	1	1	0.99669
GOTERM_BP_DIRECT	GO:2001243~negative regulation of intrinsic apoptotic signaling pathway	12	0.256137	0.0258764	IVNS1ABP, HDAC1, FIGNL1, NDUFS3, BCL2, VDAC2, AKT1, BCL2L2, PARL, BCL2L1, MCL1, HERPUD1	4143	28	19157	1.98169	1	1	0.99669
GOTERM_BP_DIRECT	GO:0060261~positive regulation of transcription initiation from RNA polymerase II promoter	14	0.298826	0.026253	GTF2A1, MED1, TAF13, HNF1A, MED4, MED12, MED14, MED13, MED30, DHX36, TAF4, TAF3, TAF2, TAF1	4143	35	19157	1.84958	1	1	0.99669
GOTERM_BP_DIRECT	GO:0010043~response to zinc ion	14	0.298826	0.026253	SLC30A2, SLC30A5, SLC30A4, PTEN, GGH, SLC39A13, CRIP1, ASS1, ALAD, TH, CPS1, CA2, ZACN, OTC	4143	35	19157	1.84958	1	1	0.99669
GOTERM_BP_DIRECT	GO:0070507~regulation of microtubule cytoskeleton organization	14	0.298826	0.026253	PRKAA1, ROCK1, FAM107A, EFNA5, BICD1, RHOA, ATAT1, CAMSAP3, RASSF1, TAOK1, CEP70, CDK2AP2, TRIM36, PAFAH1B1	4143	35	19157	1.84958	1	1	0.99669
GOTERM_BP_DIRECT	GO:0045666~positive regulation of neuron differentiation	30	0.640342	0.0266865	FOXA1, APP, ZC4H2, PTEN, GATA2, GDPD5, CYB5D2, SOCS2, CPNE1, DNMT3B, HMG20B, BRINP3, ATOH1, NKX2-2, NCOA1, SPAG9, KDM4A, TGIF2, IRX3, NAP1L2, SOX11, NGF, ADRA2C, RHOA, PCP4, IMPACT, BMP2, GPRC5B, TCF3, NBL1	4143	95	19157	1.46019	1	1	0.99669
GOTERM_BP_DIRECT	GO:0010038~response to metal ion	6	0.128068	0.0270931	CUTA, MTF1, NEDD4L, MT1X, NDRG1, GPHN	4143	9	19157	3.08263	1	1	0.99669
GOTERM_BP_DIRECT	GO:0071476~cellular hypotonic response	6	0.128068	0.0270931	CAB39, TRPV4, STK39, TSPO, OXSR1, SLC12A6	4143	9	19157	3.08263	1	1	0.99669
GOTERM_BP_DIRECT	GO:1904153~negative regulation of retrograde protein transport, ER to cytosol	6	0.128068	0.0270931	ERLEC1, OS9, DERL2, UBE2G2, UBE2J1, UBAC2	4143	9	19157	3.08263	1	1	0.99669
GOTERM_BP_DIRECT	GO:0046621~negative regulation of organ growth	6	0.128068	0.0270931	PTEN, WWC3, STK4, FXN, SLC6A4, STK3	4143	9	19157	3.08263	1	1	0.99669
GOTERM_BP_DIRECT	GO:0009913~epidermal cell differentiation	6	0.128068	0.0270931	HDAC2, HDAC1, SPINK5, KLF4, GLI1, OVOL2	4143	9	19157	3.08263	1	1	0.99669
GOTERM_BP_DIRECT	GO:0006048~UDP-N-acetylglucosamine biosynthetic process	6	0.128068	0.0270931	GNPDA1, GFPT1, UAP1L1, PGM3, GNPNAT1, UAP1	4143	9	19157	3.08263	1	1	0.99669
GOTERM_BP_DIRECT	GO:0006621~protein retention in ER lumen	6	0.128068	0.0270931	ANKRD13C, RER1, OS9, KDELR1, KDELR2, KDELR3	4143	9	19157	3.08263	1	1	0.99669
GOTERM_BP_DIRECT	GO:0030728~ovulation	6	0.128068	0.0270931	IMMP2L, IL4R, TNFAIP6, MYC, GAS2, EREG	4143	9	19157	3.08263	1	1	0.99669
GOTERM_BP_DIRECT	GO:0006895~Golgi to endosome transport	8	0.170758	0.0272022	AP4M1, MON2, SYS1, RAB14, SORT1, KIF16B, EPS15, KLHL20	4143	15	19157	2.4661	1	1	0.99669
GOTERM_BP_DIRECT	GO:0006887~exocytosis	34	0.72572	0.0278136	TRIM72, BRSK2, STX19, SNAP23, MIA3, LIN7C, NKD2, ARHGAP44, RIMS3, SCRN1, RAB25, STXBP5, STXBP6, SNAP29, UNC13B, ARFGEF2, CADPS2, RPH3AL, JAGN1, EXOC7, SYTL1, RAB27A, SYTL5, SYTL4, PRSS12, SYT7, RAB11A, SYT17, SYTL2, TXLNA, DNAJC5, EXOC6, EXOC5, VAMP2	4143	111	19157	1.41634	1	1	0.99669
GOTERM_BP_DIRECT	GO:1990440~positive regulation of transcription from RNA polymerase II promoter in response to endoplasmic reticulum stress	7	0.149413	0.0280297	XBP1, CEBPB, HSPA5, CREB3L1, DDIT3, MBTPS2, ATF4	4143	12	19157	2.6973	1	1	0.99669
GOTERM_BP_DIRECT	GO:0000050~urea cycle	7	0.149413	0.0280297	CEBPA, ARG2, FH, CPS1, ASL, ASS1, OTC	4143	12	19157	2.6973	1	1	0.99669
GOTERM_BP_DIRECT	GO:0090162~establishment of epithelial cell polarity	7	0.149413	0.0280297	CYTH3, FERMT1, FRMD4B, SIPA1L3, CYTH1, HES5, ARF6	4143	12	19157	2.6973	1	1	0.99669
GOTERM_BP_DIRECT	GO:0035627~ceramide transport	7	0.149413	0.0280297	GLTP, VAPA, PLEKHA8P1, OSBP, ABCA12, PLTP, PLEKHA8	4143	12	19157	2.6973	1	1	0.99669
GOTERM_BP_DIRECT	GO:0001934~positive regulation of protein phosphorylation	57	1.21665	0.0281086	APP, FMR1, CIB1, ARRB1, FGF6, CCND1, AKT2, RB1CC1, NPTN, AKT1, PDE8A, RALBP1, DAXX, ANXA2, LIMCH1, AXIN1, AXIN2, MOB3B, PGF, MOB3A, RAP2A, ERP29, TNIK, ADTRP, SQSTM1, PPIA, SEMA7A, BRAT1, ITLN1, PIK3R3, STK4, EFNA5, RASGRP1, ADIPOR2, P2RY1, DVL3, RIPK1, FNIP1, PROM2, MAPK3, NTRK2, XBP1, LIMK2, INSR, VEGFB, HSPA2, PTK2, HIPK2, VEGFA, EFNA1, FGF17, BMP2, SLCO3A1, FGF18, CDK2AP1, FAS, KRAS	4143	204	19157	1.29198	1	1	0.99669
GOTERM_BP_DIRECT	GO:0043087~regulation of GTPase activity	28	0.597652	0.0297381	STMN3, RASAL1, IQGAP1, EFNA5, IQGAP2, FGD1, RAP1GAP, ARHGAP44, FGD4, SIPA1L1, PLXNA2, PLXNA1, EVI5, PLXNA3, PROM2, NTRK2, EPHA4, RALBP1, DYNLT1, PTK2, VAV2, SOD1, TRAPPC6B, PLXNB3, PLXNB1, RAPGEF6, CRK, PAFAH1B1	4143	88	19157	1.47125	1	1	0.99669
GOTERM_BP_DIRECT	GO:0006464~cellular protein modification process	30	0.640342	0.0305564	RPN2, PRKDC, UBE2D3, RPN1, AKT2, SEPHS1, RIMKLA, UBL4A, CDKL3, CSNK1G3, SLC35A1, MANBA, PARP4, UBE2I, YES1, ICMT, RIPK3, FBXO2, AP3B1, WWP2, PHKA2, RABGGTA, TTLL7, MSRA, TTLL6, MMP15, MAN2B1, TTLL12, UBE2M, PIGH	4143	96	19157	1.44498	1	1	0.99669
GOTERM_BP_DIRECT	GO:0006355~regulation of transcription, DNA-templated	234	4.99466	0.032132	NUP107, ZMYND8, GFI1, SOX1, RPS6KA5, MYC, PKNOX1, SOX4, TRIM22, ZNF18, DAXX, ZNF283, ZFP1, ZNF282, SFMBT1, ZNF281, EBF2, SOX11, SOX12, ZNF12, HCFC2, SND1, HCFC1, ZNF717, DDIT3, ATF7, PRKCQ, ZSCAN25, HOXB1, TRIM16, HOXB7, ATF4, L3MBTL1, CASZ1, CTR9, CDCA7, AKAP17A, HIF1A, MBTD1, POU5F1B, ZNF708, POM121C, ZNHIT3, MIER1, ZNF701, PPARGC1A, PPARGC1B, ZNF264, MTERF3, MTERF2, INSR, SNAI3, MTERF4, EAF2, …	4143	967	19157	1.11893	1	1	0.99669
GOTERM_BP_DIRECT	GO:0042178~xenobiotic catabolic process	10	0.213447	0.0323949	GSTM4, CYP2C9, GSTM2, CYP2A6, GSTM1, CYP2B6, ABCC2, ACSL1, NR1I2, NUDT15	4143	22	19157	2.10179	1	1	0.99669
GOTERM_BP_DIRECT	GO:0048662~negative regulation of smooth muscle cell proliferation	14	0.298826	0.0331747	NDRG4, NOS3, IL15, IGFBP3, CTNNBIP1, COMT, KLF4, NDRG2, ACE2, BMP2, MFN2, IL12A, ANG, PPARGC1A	4143	36	19157	1.7982	1	1	0.99669
GOTERM_BP_DIRECT	GO:0006730~one-carbon metabolic process	14	0.298826	0.0331747	CA12, AHCYL2, ALDH1L1, AHCYL1, AHCY, MAT2B, CA1, CA2, CA4, CA7, SFXN3, CA9, SFXN1, CA8	4143	36	19157	1.7982	1	1	0.99669
GOTERM_BP_DIRECT	GO:0006869~lipid transport	27	0.576307	0.0336821	YJEFN3, VLDLR, ABCA12, APOLD1, APOL6, SCP2, TSPO, PLTP, OSBPL7, ABCA5, OSBPL2, STARD10, APOA2, APOA1, APOBR, CIDEC, PLEKHA8, FABP6, APOC2, APOC1, SLCO2A1, SPNS1, ESYT1, LRP10, OSBPL1A, OSBP2, ABCG2	4143	85	19157	1.46878	1	1	0.99669
GOTERM_BP_DIRECT	GO:0007257~activation of JUN kinase activity	12	0.256137	0.0337526	SPAG9, MAP2K4, DAXX, RIPK2, TAOK1, MUL1, RIPK1, MAP3K9, BIRC7, MAP3K13, MAP3K6, MAP3K5	4143	29	19157	1.91336	1	1	0.99669
GOTERM_BP_DIRECT	GO:0048679~regulation of axon regeneration	4	0.0853789	0.0338587	MAP2K1, STK24, KLF4, PTPRF	4143	4	19157	4.62394	1	1	0.99669
GOTERM_BP_DIRECT	GO:0036475~neuron death in response to oxidative stress	4	0.0853789	0.0338587	ENDOG, SLC1A1, ARL6IP5, TBC1D24	4143	4	19157	4.62394	1	1	0.99669
GOTERM_BP_DIRECT	GO:0033353~S-adenosylmethionine cycle	4	0.0853789	0.0338587	AHCYL2, AHCYL1, MTRR, AHCY	4143	4	19157	4.62394	1	1	0.99669
GOTERM_BP_DIRECT	GO:0031077~post-embryonic camera-type eye development	4	0.0853789	0.0338587	BCL11B, FZD5, KLF4, VEGFA	4143	4	19157	4.62394	1	1	0.99669
GOTERM_BP_DIRECT	GO:0032375~negative regulation of cholesterol transport	4	0.0853789	0.0338587	APOC2, APOC1, APOA2, NFKB1	4143	4	19157	4.62394	1	1	0.99669
GOTERM_BP_DIRECT	GO:0048210~Golgi vesicle fusion to target membrane	4	0.0853789	0.0338587	RAB13, RAB8A, NKD2, RAB8B	4143	4	19157	4.62394	1	1	0.99669
GOTERM_BP_DIRECT	GO:1990441~negative regulation of transcription from RNA polymerase II promoter in response to endoplasmic reticulum stress	4	0.0853789	0.0338587	JUN, NCK2, TMBIM6, NCK1	4143	4	19157	4.62394	1	1	0.99669
GOTERM_BP_DIRECT	GO:0042127~regulation of cell proliferation	46	0.981857	0.0340173	LAMA5, CDKN1B, TES, PTGER2, HP1BP3, ARX, CDCA7, C1ORF56, XIAP, CIB1, PDS5B, DUSP15, NDRG1, PPP1R9B, FUT3, PTGS1, SHH, TSPO, EPS15, IER5, JUNB, TCFL5, JAG2, TFAP2A, JUN, EGLN3, ANXA1, IL4R, KSR1, STAT2, MBD2, PLA2G4A, TPD52L2, PTK2, PIAS1, ACE2, FA2H, CREB3, SQLE, NR5A2, MAFG, RPA3, KIT, RAPGEF2, BIRC7, SGK1	4143	161	19157	1.32113	1	1	0.99669
GOTERM_BP_DIRECT	GO:0048268~clathrin coat assembly	9	0.192102	0.0359601	HIP1, SGIP1, FCHO2, CLTC, HIP1R, CLTB, CLTA, CLINT1, EPS15	4143	19	19157	2.19029	1	1	0.99669
GOTERM_BP_DIRECT	GO:0009416~response to light stimulus	9	0.192102	0.0359601	COPS3, FECH, TH, CRY2, FOS, DRD2, ELK1, POLG, DNM2	4143	19	19157	2.19029	1	1	0.99669
GOTERM_BP_DIRECT	GO:0005978~glycogen biosynthetic process	9	0.192102	0.0359601	GYS1, UGP2, PHKG1, AKT2, AGL, GBE1, AKT1, ACADM, GYG2	4143	19	19157	2.19029	1	1	0.99669
GOTERM_BP_DIRECT	GO:0032968~positive regulation of transcription elongation from RNA polymerase II promoter	9	0.192102	0.0359601	CDK9, CCNK, LEO1, CDK12, CDK13, EAPP, ELL2, ELL3, BRD4	4143	19	19157	2.19029	1	1	0.99669
GOTERM_BP_DIRECT	GO:0007029~endoplasmic reticulum organization	15	0.320171	0.0361259	JAGN1, ATL3, SEC16A, EIF2AK3, TOR1AIP2, MIA3, TOR1B, GAK, LMAN1, REEP5, VAPB, PEX5, BNIP1, TMCC1, SEC31A	4143	40	19157	1.73398	1	1	0.99669
GOTERM_BP_DIRECT	GO:0097009~energy homeostasis	15	0.320171	0.0361259	PRKAA1, SGIP1, IRX3, SLC35D3, SUV39H1, BMP8A, OMA1, DLL1, PIK3CA, UBB, TRPV4, MRAP2, PPARGC1A, SQSTM1, MFSD2A	4143	40	19157	1.73398	1	1	0.99669
GOTERM_BP_DIRECT	GO:0008217~regulation of blood pressure	24	0.512273	0.0368971	CHGA, ACVRL1, ENPEP, CALCA, GCH1, ACSM3, NOS3, CYP4F2, ERAP1, STK39, NPY1R, ATP2B1, ATP1A1, DLL1, RENBP, PTGS1, SOD1, EXT1, EDNRA, P2RX4, ANPEP, GNA11, P2RX1, SGK1	4143	74	19157	1.49966	1	1	0.99669
GOTERM_BP_DIRECT	GO:0016485~protein processing	24	0.512273	0.0368971	PCSK1, CPM, FKRP, PTCH1, ADAM10, TYSND1, PCSK7, PPP2R5C, MMEL1, PSEN1, F3, CTSS, CPN1, ADAM19, COMP, F7, AFG3L2, CASP7, CASP3, CPD, ADAM9, TLL2, CTSG, OGT	4143	74	19157	1.49966	1	1	0.99669
GOTERM_BP_DIRECT	GO:0032092~positive regulation of protein binding	24	0.512273	0.0368971	TCF7L2, APP, SPON1, LRP1, EPB41, RIPK2, HFE, PLK2, USP33, HIP1R, GCG, RFNG, PSEN1, STK4, ADD1, HIPK2, STK3, BMP2, CDK5, RAPGEF2, TRIB3, ARHGEF7, TRIM21, TAF1	4143	74	19157	1.49966	1	1	0.99669
GOTERM_BP_DIRECT	GO:0016241~regulation of macroautophagy	19	0.40555	0.0373853	SH3GLB1, BECN1, ATP6V0B, ATP6V0E1, EXOC7, HDAC6, MAPK8, CAPNS1, CDK5, RHEB, CASP3, NEDD4, ATP6V1B2, ATP6V1H, ATP6V0D1, GAPDH, ATP6V1D, ATP6V1C1, SNX6	4143	55	19157	1.59736	1	1	0.99669
GOTERM_BP_DIRECT	GO:2000737~negative regulation of stem cell differentiation	8	0.170758	0.0395287	YAP1, YTHDF2, NOTCH1, LBH, CDK12, CDK13, ZFP36L2, HES5	4143	16	19157	2.31197	1	1	0.99669
GOTERM_BP_DIRECT	GO:0001829~trophectodermal cell differentiation	8	0.170758	0.0395287	YAP1, CDX2, CITED2, CNOT2, CTR9, JUNB, ADA, BYSL	4143	16	19157	2.31197	1	1	0.99669
GOTERM_BP_DIRECT	GO:0008631~intrinsic apoptotic signaling pathway in response to oxidative stress	8	0.170758	0.0395287	STK24, BCL2, ARL6IP5, GSKIP, ZNF622, JAK2, MAP3K5, PDK1	4143	16	19157	2.31197	1	1	0.99669
GOTERM_BP_DIRECT	GO:0097067~cellular response to thyroid hormone stimulus	8	0.170758	0.0395287	MED1, KIT, KLF9, CTSH, INHBB, GAS2L1, PPARGC1A, CTSS	4143	16	19157	2.31197	1	1	0.99669
GOTERM_BP_DIRECT	GO:0010273~detoxification of copper ion	8	0.170758	0.0395287	MT2A, MT1M, MT1F, MT1G, MT1H, MT1X, MT1HL1, MT1E	4143	16	19157	2.31197	1	1	0.99669
GOTERM_BP_DIRECT	GO:0034375~high-density lipoprotein particle remodeling	8	0.170758	0.0395287	SCARB1, ABCA5, APOC1, LIPG, APOA2, PLA2G3, APOA1, PLTP	4143	16	19157	2.31197	1	1	0.99669
GOTERM_BP_DIRECT	GO:0051560~mitochondrial calcium ion homeostasis	8	0.170758	0.0395287	LETM1, AFG3L2, SMDT1, ANXA6, MICU2, MICU1, SLC8B1, MCU	4143	16	19157	2.31197	1	1	0.99669
GOTERM_BP_DIRECT	GO:0050790~regulation of catalytic activity	102	2.17716	0.0395669	CALML6, FAM13A, ARHGAP39, CALML4, COX6A1, PPP4R1, PPP2R1B, PSMD1, SIRPA, FBXO8, AGFG2, SWAP70, IGFBP3, WRNIP1, FRS2, RUNDC3A, ACAP2, SPATA13, TBC1D24, ARHGEF28, MYCBP2, NPRL3, AGAP3, HIF1A, RIC8B, ATP6V1H, STXBP5, CTSA, CBX8, STARD13, JUN, ANKRD27, BRPF1, EIF2B2, ARHGEF37, ARHGEF39, HPS4, EIF2AK2, ARHGAP26, AZIN1, ARHGAP23, ARHGAP32, RCAN2, RCAN3, CCDC88C, RLN2, RGL2, MON1A, GDPGP1, DOCK6, DOCK5,…	4143	398	19157	1.18503	1	1	0.99669
GOTERM_BP_DIRECT	GO:0006006~glucose metabolic process	21	0.448239	0.040026	PRKAA1, CPT1A, TSTD1, BRAT1, GAA, NPY1R, AKR1A1, IRS2, OMA1, PIK3CA, MYC, AKT2, KBTBD2, PDK3, AKT1, GALM, DLAT, GAPDH, GDPGP1, PGM1, PDK1	4143	63	19157	1.54131	1	1	0.99669
GOTERM_BP_DIRECT	GO:0051591~response to cAMP	17	0.36286	0.0408548	SREBF1, JUN, PNPT1, PKLR, CITED1, BCKDHB, GATA6, FOS, AREG, NME1, VGF, DGKQ, BSG, NDUFS4, SDC1, DUOX2, PPARGC1B	4143	48	19157	1.63765	1	1	0.99669
GOTERM_BP_DIRECT	GO:0021762~substantia nigra development	17	0.36286	0.0408548	YWHAE, HSPA5, CNP, SEC16A, NDRG2, DYNLL1, RHOA, SIRT2, GLUD1, CASP5, NDUFS3, PADI2, MBP, CKB, SUDS3, ZNF148, YWHAH	4143	48	19157	1.63765	1	1	0.99669
GOTERM_BP_DIRECT	GO:0007224~smoothened signaling pathway	22	0.469584	0.0410612	DYRK2, PTCH1, PTCH2, GLI1, HIPK1, HIPK2, TTBK2, IFT20, DISP2, IFT52, SHH, NSDHL, TMEM17, STK36, KIAA0586, TCTN2, CENPJ, ULK3, IFT27, BBS7, HES5, NKX2-2	4143	67	19157	1.51831	1	1	0.99669
GOTERM_BP_DIRECT	GO:0045943~positive regulation of transcription from RNA polymerase I promoter	7	0.149413	0.0427188	HEATR1, EIF2AK3, UBTF, WDR75, LYAR, ATF4, PHF8	4143	13	19157	2.48982	1	1	0.99669
GOTERM_BP_DIRECT	GO:0032801~receptor catabolic process	7	0.149413	0.0427188	SH3GLB1, BECN1, CDK5, KIF16B, SNX25, NEDD4, LGMN	4143	13	19157	2.48982	1	1	0.99669
GOTERM_BP_DIRECT	GO:0045116~protein neddylation	7	0.149413	0.0427188	UBE2F, TRIM40, DCUN1D1, DCUN1D2, RNF7, UBE2M, RBX1	4143	13	19157	2.48982	1	1	0.99669
GOTERM_BP_DIRECT	GO:0033235~positive regulation of protein sumoylation	7	0.149413	0.0427188	RASD2, PIAS3, CDKN2A, ARNT, UBA2, MUL1, PIAS1	4143	13	19157	2.48982	1	1	0.99669
GOTERM_BP_DIRECT	GO:0006071~glycerol metabolic process	7	0.149413	0.0427188	GK5, COQ3, COQ2, DGAT2, MOGAT3, MOGAT2, PLA2G4A	4143	13	19157	2.48982	1	1	0.99669
GOTERM_BP_DIRECT	GO:0021794~thalamus development	7	0.149413	0.0427188	CNTNAP2, FOXB1, SHH, GBX2, UQCRQ, OLIG2, LRP6	4143	13	19157	2.48982	1	1	0.99669
GOTERM_BP_DIRECT	GO:0031274~positive regulation of pseudopodium assembly	7	0.149413	0.0427188	APC, CDC42EP5, KIT, CDC42EP2, C15ORF62, F2RL1, CDC42EP1	4143	13	19157	2.48982	1	1	0.99669
GOTERM_BP_DIRECT	GO:0090181~regulation of cholesterol metabolic process	7	0.149413	0.0427188	ACADVL, DGAT2, EPHX2, DGKQ, NR1H4, FMO5, TTC39B	4143	13	19157	2.48982	1	1	0.99669
GOTERM_BP_DIRECT	GO:0007026~negative regulation of microtubule depolymerization	12	0.256137	0.0431779	APC2, CAMSAP3, TPX2, APC, ATXN7, TAOK1, CKAP2, CIB1, GAS2L1, HDAC6, CAMSAP2, TTBK2	4143	30	19157	1.84958	1	1	0.99669
GOTERM_BP_DIRECT	GO:0035970~peptidyl-threonine dephosphorylation	10	0.213447	0.0432811	PDP1, DUSP4, PPM1A, PPP2CB, DUSP2, PPM1B, DUSP16, DUSP6, PPM1F, DUSP7	4143	23	19157	2.01041	1	1	0.99669
GOTERM_BP_DIRECT	GO:0048714~positive regulation of oligodendrocyte differentiation	10	0.213447	0.0432811	PRMT5, SHH, HDAC2, TENM4, HDAC1, RHEB, DAG1, OLIG2, ZNF488, NKX2-2	4143	23	19157	2.01041	1	1	0.99669
GOTERM_BP_DIRECT	GO:0016191~synaptic vesicle uncoating	5	0.106724	0.0434773	GAK, SYNJ1, DNAJC6, NOSTRIN, SH3GL1	4143	7	19157	3.30282	1	1	0.99669
GOTERM_BP_DIRECT	GO:0043297~apical junction assembly	5	0.106724	0.0434773	CTNNA1, PKN2, RHOC, RHOA, VCL	4143	7	19157	3.30282	1	1	0.99669
GOTERM_BP_DIRECT	GO:0036498~IRE1-mediated unfolded protein response	5	0.106724	0.0434773	ERN2, PTPN1, XBP1, VAPB, DNAJC10	4143	7	19157	3.30282	1	1	0.99669
GOTERM_BP_DIRECT	GO:0006020~inositol metabolic process	5	0.106724	0.0434773	MECP2, IMPA1, PPIP5K1, IMPA2, ITPKA	4143	7	19157	3.30282	1	1	0.99669
GOTERM_BP_DIRECT	GO:0032374~regulation of cholesterol transport	5	0.106724	0.0434773	OSBPL6, SEC24A, LRP1, APOC1, TSPO	4143	7	19157	3.30282	1	1	0.99669
GOTERM_BP_DIRECT	GO:0036499~PERK-mediated unfolded protein response	5	0.106724	0.0434773	DDIT3, EIF2AK3, TMED2, QRICH1, ATF4	4143	7	19157	3.30282	1	1	0.99669
GOTERM_BP_DIRECT	GO:0035022~positive regulation of Rac protein signal transduction	5	0.106724	0.0434773	DYNLT1, AUTS2, KRAS, PIK3CB, PIK3CG	4143	7	19157	3.30282	1	1	0.99669
GOTERM_BP_DIRECT	GO:0048102~autophagic cell death	5	0.106724	0.0434773	SH3GLB1, CDKN1B, LAMP1, TP53INP1, CTSV	4143	7	19157	3.30282	1	1	0.99669
GOTERM_BP_DIRECT	GO:0071456~cellular response to hypoxia	38	0.811099	0.043935	PRKAA1, EPAS1, SUV39H1, HILPDA, HP1BP3, GATA6, PTEN, NDNF, HIF1A, NDRG1, AQP3, SLC9A1, IRAK1, FAM162A, MYC, STC2, E2F1, AKT1, CLCA1, PMAIP1, PPARGC1A, EGLN1, BNIP3L, EGLN3, ENDOG, BAD, B3GAT1, SIRT2, HIPK2, VEGFA, RGCC, BCL2, MDM2, MALAT1, CARD16, P4HB, KCNK2, CPEB2	4143	131	19157	1.3413	1	1	0.99669
GOTERM_BP_DIRECT	GO:0001889~liver development	27	0.576307	0.044123	CEBPA, NOTCH1, CITED2, GATA6, ELK1, AACS, HMGCL, RB1CC1, GNPNAT1, ACADM, JARID2, MED1, CDKN2B, XBP1, JUN, HMGCS1, HNF1A, PROX1, IGF2R, ASS1, PIK3CA, KRAS, ACO2, MET, ADA, OTC, ARF6	4143	87	19157	1.43502	1	1	0.99669
GOTERM_BP_DIRECT	GO:0043434~response to peptide hormone	19	0.40555	0.044304	PCSK1, OXTR, CDKN1B, ANXA1, BTG1, EIF2B2, REG1B, STAT2, REG1A, AREG, GNAI1, LRP6, EREG, TH, STC2, BSG, DAG1, TFF1, TIMP4	4143	56	19157	1.56884	1	1	0.99669
GOTERM_BP_DIRECT	GO:0006979~response to oxidative stress	35	0.747065	0.0445517	APP, BTG1, NDUFA12, NDUFB4, ETFDH, PSEN1, LIAS, TXN2, PTGS1, ALAD, PDLIM1, MAPK8, PRDX5, PRDX4, STC2, TLDC2, AKT1, DUOX2, CYB5B, PRNP, GPX2, ABCC2, NDUFA6, GPX4, IDH1, GSS, DHCR24, HNF1A, OXSR1, ATOX1, MSRA, VNN1, MTF1, MSRB2, NDUFS2	4143	119	19157	1.35998	1	1	0.99669
GOTERM_BP_DIRECT	GO:0070828~heterochromatin organization	6	0.128068	0.0446907	HDAC2, MECOM, HP1BP3, SETDB2, SNAI1, MTHFR	4143	10	19157	2.77437	1	1	0.99669
GOTERM_BP_DIRECT	GO:0042355~L-fucose catabolic process	6	0.128068	0.0446907	FUT6, FUT8, FUT10, FUT2, FUT1, FUT3	4143	10	19157	2.77437	1	1	0.99669
GOTERM_BP_DIRECT	GO:0003334~keratinocyte development	6	0.128068	0.0446907	BCL11B, PALLD, KDF1, FLNB, FOSL2, EXPH5	4143	10	19157	2.77437	1	1	0.99669
GOTERM_BP_DIRECT	GO:1990535~neuron projection maintenance	6	0.128068	0.0446907	PRNP, APP, INSR, MAP1A, PSEN1, ABCD1	4143	10	19157	2.77437	1	1	0.99669
GOTERM_BP_DIRECT	GO:0042118~endothelial cell activation	6	0.128068	0.0446907	PRMT5, SMAD4, P2RX4, PPIA, APOLD1, FOXP1	4143	10	19157	2.77437	1	1	0.99669
GOTERM_BP_DIRECT	GO:0030033~microvillus assembly	6	0.128068	0.0446907	RAP2A, MYO1A, RAPGEF2, TNIK, EZR, RAPGEF6	4143	10	19157	2.77437	1	1	0.99669
GOTERM_BP_DIRECT	GO:0033539~fatty acid beta-oxidation using acyl-CoA dehydrogenase	6	0.128068	0.0446907	ACADVL, IVD, ETFDH, ETFA, ACADM, ACADS	4143	10	19157	2.77437	1	1	0.99669
GOTERM_BP_DIRECT	GO:1902036~regulation of hematopoietic stem cell differentiation	6	0.128068	0.0446907	ITCH, YTHDF2, PRKDC, SETD1A, EIF2AK2, PUS7	4143	10	19157	2.77437	1	1	0.99669
GOTERM_BP_DIRECT	GO:0010907~positive regulation of glucose metabolic process	6	0.128068	0.0446907	SLC45A3, AKT2, RGN, PMAIP1, AKT1, IRS2	4143	10	19157	2.77437	1	1	0.99669
GOTERM_BP_DIRECT	GO:0060445~branching involved in salivary gland morphogenesis	6	0.128068	0.0446907	LAMA5, SHH, LAMA1, DAG1, FGFR2, TGM2	4143	10	19157	2.77437	1	1	0.99669
GOTERM_BP_DIRECT	GO:0045860~positive regulation of protein kinase activity	20	0.426894	0.045641	CDKN1A, DAXX, SDC4, XRCC5, PRKAG1, DUSP19, PRKAG2, GCG, VLDLR, AXIN2, IQGAP1, PPP1R9A, PTK2, CDC25B, EREG, CDK5, DAG1, RAPGEF2, TAB2, MAP3K5	4143	60	19157	1.54131	1	1	0.99669
GOTERM_BP_DIRECT	GO:0032024~positive regulation of insulin secretion	16	0.341515	0.0467722	PFKFB2, TCF7L2, RPH3AL, BAD, ACSL4, ABAT, IRS2, ISL1, AACS, PSMD9, GLUD1, CAPN10, JAK2, GLUL, SOX4, MCU	4143	45	19157	1.64407	1	1	0.99669
GOTERM_BP_DIRECT	GO:0051402~neuron apoptotic process	16	0.341515	0.0467722	APP, PIGT, HSPA5, APAF1, ATN1, XIAP, PSEN1, NGF, CASP7, CDK5, FAM162A, CASP3, BCL2, GAPDH, TNFRSF21, BCL2L1	4143	45	19157	1.64407	1	1	0.99669
GOTERM_BP_DIRECT	GO:0006378~mRNA polyadenylation	13	0.277481	0.0473127	APP, AHCYL1, CPSF3, CSTF2, CPSF2, SSU72, FIP1L1, LEO1, TUT1, PAF1, PABPC1, PABPC1L, GRSF1	4143	34	19157	1.76798	1	1	0.99669
GOTERM_BP_DIRECT	GO:0043154~negative regulation of cysteine-type endopeptidase activity involved in apoptotic process	22	0.469584	0.0476885	IGBP1, TNFAIP8, IFI6, XIAP, DHCR24, KLF4, SH3RF1, HERPUD1, VEGFA, VIL1, PRDX5, DNAJA3, RPS6KA1, MDM2, DPEP1, AKT1, CARD16, BIRC7, RAF1, FNIP1, BIRC3, LAMTOR5	4143	68	19157	1.49598	1	1	0.99669
GOTERM_BP_DIRECT	GO:0018108~peptidyl-tyrosine phosphorylation	38	0.811099	0.0487189	DYRK4, FLT1, DYRK2, EPHA10, PDGFB, TESK2, TWF1, MST1R, FYN, JAK2, JAK1, MAP2K6, MAP2K4, NTRK2, EPHA4, MAP2K1, YES1, EGF, RIPK2, INSR, STYK1, EIF2AK2, BAZ1B, HIPK1, PTK2, HIPK2, BCR, CLK1, FER, ABI2, PEAK1, LCK, KIT, ROR1, FGFR4, MET, FRK, FGFR2	4143	132	19157	1.33114	1	1	0.99669
GOTERM_BP_DIRECT	GO:0016575~histone deacetylation	17	0.36286	0.0488748	HDAC5, HDAC2, HDAC1, MBD2, HDAC11, MSL3, CHD3, TRERF1, SIRT2, HDAC6, MORF4L1, MORF4L2, MIER1, SUDS3, RBBP7, RCOR1, ZNF541	4143	49	19157	1.60423	1	1	0.99669
GOTERM_BP_DIRECT	GO:0022904~respiratory electron transport chain	9	0.192102	0.048879	IMMP2L, POLG2, SCO2, ETFDH, UQCRFS1, ETFA, SDHA, SDHB, PPARGC1A	4143	20	19157	2.08077	1	1	0.99669
GOTERM_BP_DIRECT	GO:0033198~response to ATP	9	0.192102	0.048879	P2RX5, P2RX4, PKLR, ASPH, DGKQ, P2RX1, PTEN, CASP1, HSPD1	4143	20	19157	2.08077	1	1	0.99669
GOTERM_BP_DIRECT	GO:0060716~labyrinthine layer blood vessel development	9	0.192102	0.048879	NSDHL, FZD5, VASH2, MAPK1, AKT1, TMED2, HS6ST1, JUNB, OVOL2	4143	20	19157	2.08077	1	1	0.99669
GOTERM_BP_DIRECT	GO:0051493~regulation of cytoskeleton organization	11	0.234792	0.0493167	TJP1, DYNLT1, TAOK1, MYCBP2, CAPN2, MAPK1, STMN3, PLXNB1, F11R, PTK2, MAPK3	4143	27	19157	1.88383	1	1	0.99669
GOTERM_BP_DIRECT	GO:0006699~bile acid biosynthetic process	11	0.234792	0.0493167	OSBPL7, ACOT8, OSBPL6, ABCD3, SCP2, OSBPL2, OSBP, HNF1A, OSBPL1A, HSD17B10, SLC27A2	4143	27	19157	1.88383	1	1	0.99669
GOTERM_BP_DIRECT	GO:0001933~negative regulation of protein phosphorylation	25	0.533618	0.0495357	PRKDC, PTEN, CIB1, ARRB1, LRP6, CORO1C, KLHL31, NNT, SIRPA, INPP5K, CHP1, DRD2, XDH, PPARGC1A, SPAG9, PRNP, IGFBP3, CTDSPL, DUSP6, IMPACT, IBTK, DNAJC10, MYADM, INSM1, PPIA	4143	80	19157	1.44498	1	1	0.99669
GOTERM_BP_DIRECT	GO:0048167~regulation of synaptic plasticity	18	0.384205	0.0506334	BRSK1, PLK2, RASGRF1, PSEN1, ZZEF1, KAT2A, SIPA1L1, RIMS3, VGF, CDK5, GIPC1, MAP1A, ITPKA, RAPGEF2, CPEB3, YWHAG, YWHAH, ATF4	4143	53	19157	1.5704	1	1	0.99669
GOTERM_BP_DIRECT	GO:0009966~regulation of signal transduction	18	0.384205	0.0506334	TSPYL2, PTPN1, CCNK, AFAP1L2, NCOA5, KAZALD1, SOCS2, SPRED2, GPC1, GRK7, VEPH1, GNAS, GPC3, CDK13, CRK, YWHAG, MGLL, CDC42SE2	4143	53	19157	1.5704	1	1	0.99669
GOTERM_BP_DIRECT	GO:0010634~positive regulation of epithelial cell migration	14	0.298826	0.0507612	DOCK5, JUN, ITGA3, HIF1A, PPM1F, HDAC6, RAB11A, VIL1, RAB25, GLIPR2, HYAL1, CTSH, PLCG1, PFN1	4143	38	19157	1.70356	1	1	0.99669
GOTERM_BP_DIRECT	GO:0030036~actin cytoskeleton organization	50	1.06724	0.0515822	TESK2, CSRP1, CAPZB, PHACTR3, ARFIP2, PHACTR4, CAP1, TMOD3, RHOA, SHROOM4, MTSS1, BCR, INF2, PIK3CA, PALLD, ITPKA, CDC42EP2, PFN1, SMTNL2, CRK, PAFAH1B1, ROCK1, EPB41, FLII, FGD1, CORO1B, ADD1, CORO1C, PDLIM1, FGD4, ATXN3, ABLIM2, NPHP1, PACSIN2, INPP5K, FLNB, PDLIM5, WASF2, WASF3, SH2B2, SPECC1, VASP, STARD13, LIMK2, LIMK1, ARHGAP26, DIAPH3, CAPZA1, KRAS, AMOTL2	4143	182	19157	1.27031	1	1	0.99669
GOTERM_BP_DIRECT	GO:0051592~response to calcium ion	20	0.426894	0.0532949	PCSK1, AHCYL1, GDI1, HOMER1, PEF1, BAD, MTTP, ENTPD6, ALG2, SLC6A1, AQP3, PPP3CA, CCND1, S100A16, NEDD4, KCNMA1, SDC1, ADAM9, ANXA7, SEC31A	4143	61	19157	1.51605	1	1	0.99669
GOTERM_BP_DIRECT	GO:0032465~regulation of cytokinesis	15	0.320171	0.0536253	SH3GLB1, BECN1, CETN2, PLK2, KLHL21, PRPF40A, KLHL13, BRCA2, RAB11A, AURKA, KIF13A, RAB11FIP3, GIT1, BBS4, BCL2L1	4143	42	19157	1.65141	1	1	0.99669
GOTERM_BP_DIRECT	GO:0042594~response to starvation	15	0.320171	0.0536253	FOXK2, ADM, FOXK1, GPT, SSTR1, AACS, HMGCL, CPS1, TBC1D5, OXCT1, DDIT3, BNIP1, ACADM, PPARGC1A, LRP11	4143	42	19157	1.65141	1	1	0.99669
GOTERM_BP_DIRECT	GO:0046677~response to antibiotic	12	0.256137	0.0542624	CASP9, PPP2CB, AOC1, CPT1A, ENDOG, HYAL1, CASP3, MDM2, ZC3H8, JAK2, JAK1, SOD1	4143	31	19157	1.78991	1	1	0.99669
GOTERM_BP_DIRECT	GO:0002218~activation of innate immune response	12	0.256137	0.0542624	HEXIM1, ZNFX1, IFI16, XRCC5, TRIM5, PSPC1, PRKDC, NONO, MATR3, HMGB1, TLR4, PQBP1	4143	31	19157	1.78991	1	1	0.99669
GOTERM_BP_DIRECT	GO:0021522~spinal cord motor neuron differentiation	8	0.170758	0.0549905	SHH, LMO4, ZC4H2, PTCH1, OLIG2, ISL1, SOX4, NKX2-2	4143	17	19157	2.17597	1	1	0.99669
GOTERM_BP_DIRECT	GO:0006892~post-Golgi vesicle-mediated transport	8	0.170758	0.0549905	AP4M1, RABIF, SCFD1, SORT1, SNAP23, EXOC5, SCAMP2, DNM2	4143	17	19157	2.17597	1	1	0.99669
GOTERM_BP_DIRECT	GO:0032922~circadian regulation of gene expression	22	0.469584	0.0550504	EGR1, PRMT5, HDAC2, HDAC1, MYCBP2, GFPT1, BHLHE41, RORC, HUWE1, CSNK1E, CIART, PPP1CC, CRY2, NRIP1, ZPBP2, NAMPT, TOP1, DRD2, PPARGC1A, OGT, LGR4, ATF4	4143	69	19157	1.4743	1	1	0.99669
GOTERM_BP_DIRECT	GO:0032508~DNA duplex unwinding	23	0.490928	0.0556584	RFC5, ERCC6L, RTEL1, RFC3, HELQ, ANXA1, XRCC5, MCM8, MCMDC2, DSCC1, DQX1, MCM9, ATRX, CHD7, CHD6, WRNIP1, CHD3, GTF2F2, RAD54B, RAD50, RECQL5, DHX36, RAD54L2	4143	73	19157	1.45686	1	1	0.99669
GOTERM_BP_DIRECT	GO:0001755~neural crest cell migration	16	0.341515	0.0559927	LAMA5, SEMA7A, SEMA3A, SEMA4B, SEMA4C, SEMA4G, HIF1A, ISL1, CORO1C, OVOL2, EFNB1, SHH, KITLG, GBX2, ANXA6, PHACTR4	4143	46	19157	1.60833	1	1	0.99669
GOTERM_BP_DIRECT	GO:0090263~positive regulation of canonical Wnt signaling pathway	32	0.683031	0.0561624	YAP1, JRK, EDA, GSKIP, XIAP, NRARP, SCEL, UBR5, GPC3, SOX4, TRPM4, USP8, CSNK1G3, EGF, ATP6AP2, PLEKHA4, PPP2R3A, CSNK1E, NLE1, NFKB1, SULF2, TMEM198, CTDNEP1, SFRP4, PPM1A, PPM1B, GPRC5B, WNK1, PTK7, GID8, LGR4, FGFR2	4143	109	19157	1.35749	1	1	0.99669
GOTERM_BP_DIRECT	GO:2000378~negative regulation of reactive oxygen species metabolic process	10	0.213447	0.0563678	BCR, TFAP2A, BECN1, BCL2, BRCA1, AATF, HIF1A, SIRT2, HK2, ATG5	4143	24	19157	1.92664	1	1	0.99669
GOTERM_BP_DIRECT	GO:0034063~stress granule assembly	10	0.213447	0.0563678	ATXN2L, GRB7, YTHDF1, YTHDF2, CSDE1, CIRBP, G3BP2, UBAP2L, BICD1, PUM2	4143	24	19157	1.92664	1	1	0.99669
GOTERM_BP_DIRECT	GO:0008283~cell proliferation	42	0.896478	0.0569244	YAP1, CNTNAP2, ENPEP, FOXC1, USPL1, LRP1, CITED2, SH2D2A, PAK1IP1, BRAT1, RASGRF1, PDS5B, RAP1B, EDNRA, DACH1, LARP1, MYC, OTUD6B, LIPG, AKT1, BAK1, GLUL, FAM83B, PDK1, RHBDF1, SMAD4, MRPS27, XRCC5, IL18, SCRIB, AXIN2, BYSL, CDK9, MORF4L1, FER, KAT2A, IRF2, BCL2, TACC1, TGFBI, BCL2L1, ZPR1	4143	150	19157	1.2947	1	1	0.99669
GOTERM_BP_DIRECT	GO:0030178~negative regulation of Wnt signaling pathway	17	0.36286	0.0579373	RNF43, WWOX, TLE1, LRP1, CITED1, CTNNBIP1, CBY1, APCDD1, NKD1, NKD2, C12ORF43, SFRP4, ZNRF3, APC, WIF1, SOSTDC1, NOTUM	4143	50	19157	1.57214	1	1	0.99669
GOTERM_BP_DIRECT	GO:0006368~transcription elongation from RNA polymerase II promoter	13	0.277481	0.0583003	PCID2, CTDP1, ADRM1, CTR9, ELP2, GTF2F2, ELL2, ELL3, CDK9, LEO1, PAF1, CDK12, CDK13	4143	35	19157	1.71746	1	1	0.99669
GOTERM_BP_DIRECT	GO:0007507~heart development	58	1.23799	0.0584017	ACVRL1, CDKN1A, OXTR, CDKN1B, TRAF3IP2, CITED2, PTEN, ADM, MED12, GYS1, AKAP13, SHH, CASP7, EDNRA, MB, POFUT1, RPS6KA2, CASP3, RB1CC1, PLCE1, SOX4, MEF2A, MAP2K1, NCOA6, ITGA3, ISL1, KAT2B, RIPPLY3, KAT2A, TFDP2, HAND2, PKP2, RAF1, FREM2, CDKL1, FOXC1, NOTCH1, PRKDC, PDGFB, MOSPD3, ADIPOR2, CRIP1, PDLIM1, ACAN, OXCT1, GNA11, SMYD4, PDLIM5, STRA6, HEXIM1, MBD1, MBD2, MTERF4, FN1, ACVR2B, BMP2, TH,…	4143	217	19157	1.23589	1	1	0.99669
GOTERM_BP_DIRECT	GO:0043517~positive regulation of DNA damage response, signal transduction by p53 class mediator	7	0.149413	0.0614315	SPRED2, DDX5, SPRED1, CDKN2A, PMAIP1, PLA2R1, ATR	4143	14	19157	2.31197	1	1	0.99669
GOTERM_BP_DIRECT	GO:0042407~cristae formation	7	0.149413	0.0614315	LETM1, AFG3L2, SAMM50, CHCHD6, DNAJC11, OMA1, SPG7	4143	14	19157	2.31197	1	1	0.99669
GOTERM_BP_DIRECT	GO:0006465~signal peptide processing	7	0.149413	0.0614315	SPCS3, IMMP2L, SPCS1, HM13, SEC11A, PARL, SEC11C	4143	14	19157	2.31197	1	1	0.99669
GOTERM_BP_DIRECT	GO:0038183~bile acid signaling pathway	7	0.149413	0.0614315	ABCG5, PRKAA1, DGAT2, ABCC2, NR1H4, CIDEB, HMGCR	4143	14	19157	2.31197	1	1	0.99669
GOTERM_BP_DIRECT	GO:0046777~protein autophosphorylation	49	1.04589	0.0617995	FLT1, STK10, RB1CC1, TRIM24, AKT1, MAP3K9, JAK2, EPHA4, RIPK3, DAPK1, MINK1, OXSR1, BCR, PEAK1, KIT, ULK3, TNIK, SIK2, CAMK2D, TXK, STK39, STK4, AURKA, IRAK1, GRK7, RIPK1, FYN, NTRK2, YES1, INSR, EIF2AK3, EIF2AK2, BMX, PTK2, CLK1, FER, TAOK3, STK24, CDK5, WNK1, CAMK4, STK17B, TAOK1, CDK12, MAP3K13, FGFR4, FGFR2, ATR, TAF1	4143	180	19157	1.25874	1	1	0.99669
GOTERM_BP_DIRECT	GO:0070936~protein K48-linked ubiquitination	20	0.426894	0.0618084	RNF34, UBE2C, UBE2D3, RNF8, NEDD4L, RNF6, UBE3A, UBE2G1, UBE2G2, RNF4, RBX1, ZNRF1, ITCH, KBTBD6, IFI27, RNF216, UBE2Q2, UBR5, TRIM38, UBE2K	4143	62	19157	1.49159	1	1	0.99669
GOTERM_BP_DIRECT	GO:0000387~spliceosomal snRNP assembly	11	0.234792	0.0623391	PRMT5, SART1, SNRPD2, GEMIN2, CLNS1A, GEMIN4, GEMIN5, GEMIN6, GEMIN8, SNRPC, SNRPB	4143	28	19157	1.81655	1	1	0.99669
GOTERM_BP_DIRECT	GO:0030335~positive regulation of cell migration	67	1.4301	0.0625664	FLT1, ATP8A1, TNFAIP6, TRADD, FAM107A, CIB1, IRS2, GLI1, CLDN1, PPP3CA, AKT2, CTSH, JAK2, EPHA4, ADAM10, RHOC, RHOD, F3, RHOA, PTP4A1, F7, CREB3, CEACAM6, KIT, MYADM, NUMB, ADAM9, ITGA6, CBLL1, GRB7, SEMA7A, NOTCH1, SEMA3A, PDGFB, CDKN2B-AS1, NEDD9, PIK3R3, PPM1F, FAM83H, WNT11, GCNT2, MAPK1, SPAG9, XBP1, HSPA5, F10, EGF, SEMA4B, ARHGEF39, INSR, SEMA4C, LAMB1, SEMA4G, ELP5, PTK2, VEGFA, VIL1, TJP…	4143	256	19157	1.21017	1	1	0.99669
GOTERM_BP_DIRECT	GO:0000082~G1/S transition of mitotic cell cycle	22	0.469584	0.0631789	TRIM71, CDKN1A, USP26, CDKN1B, CDKN2C, CDKN2A, PLK2, INHBA, PIAS1, PHF8, CUL4A, PPP6C, PPP3CA, NASP, CCND1, TFDP3, MYC, PPAT, RBBP8, E2F1, E2F3, CUL4B	4143	70	19157	1.45324	1	1	0.99669
GOTERM_BP_DIRECT	GO:0045821~positive regulation of glycolytic process	9	0.192102	0.0644606	APP, PRKAA1, MYC, INSR, ENTPD5, ARNT, PSEN1, HIF1A, SLC4A4	4143	21	19157	1.98169	1	1	0.99669
GOTERM_BP_DIRECT	GO:0006509~membrane protein ectodomain proteolysis	9	0.192102	0.0644606	ADAM19, BACE2, ERAP1, SPPL2A, DAG1, ADAM9, ADAM10, PRKCQ, PSEN1	4143	21	19157	1.98169	1	1	0.99669
GOTERM_BP_DIRECT	GO:0032402~melanosome transport	9	0.192102	0.0644606	RAB1A, GPR143, MREG, MLPH, RAB27A, RAB27B, BBS7, BBS4, RAB11A	4143	21	19157	1.98169	1	1	0.99669
GOTERM_BP_DIRECT	GO:0006749~glutathione metabolic process	16	0.341515	0.0663849	GSTM4, GSTM2, GSTM1, GPX4, GLO1, IDH1, GSR, SOD1, GSTZ1, HPGDS, ETHE1, GSTA1, ARL6IP5, DPEP1, CLIC2, MMACHC	4143	47	19157	1.57411	1	1	0.99669
GOTERM_BP_DIRECT	GO:0000226~microtubule cytoskeleton organization	36	0.76841	0.0668158	CUL7, CNP, TUBAL3, GABARAP, CDC14A, TTBK2, CAMSAP2, CDC14B, UXT, ATXN3, TUBA1B, PPP2R3C, ATXN7, MAP7, BBS4, APC2, SS18, TUBB4B, EML2, PARD3B, TTLL7, CAMSAP3, TTLL6, FER, TUBB2A, TTLL4, CDK5, TAOK1, TTLL1, MAP7D2, MAP1A, CCDC170, TACC1, GAPDH, ZPR1, PAFAH1B1	4143	127	19157	1.31072	1	1	0.99669
GOTERM_BP_DIRECT	GO:0019082~viral protein processing	12	0.256137	0.067091	SPCS3, ST6GAL1, FUT8, ST6GALNAC2, SPCS1, MGAT4A, GALNT1, EDEM2, ST3GAL4, MGAT1, MGAT2, ST3GAL2	4143	32	19157	1.73398	1	1	0.99669
GOTERM_BP_DIRECT	GO:1900745~positive regulation of p38MAPK cascade	12	0.256137	0.067091	BMP2, GADD45B, GADD45A, HAND2, MINK1, STK39, RELL1, RELL2, XDH, SASH1, MAP3K5, VEGFA	4143	32	19157	1.73398	1	1	0.99669
GOTERM_BP_DIRECT	GO:0036444~mitochondrial calcium uptake	6	0.128068	0.0676831	AFG3L2, SMDT1, MICU2, SLC25A23, MICU1, MCU	4143	11	19157	2.52215	1	1	0.99669
GOTERM_BP_DIRECT	GO:0070933~histone H4 deacetylation	6	0.128068	0.0676831	HDAC2, HDAC1, SIRT7, HDAC8, RCOR1, SIRT2	4143	11	19157	2.52215	1	1	0.99669
GOTERM_BP_DIRECT	GO:0015937~coenzyme A biosynthetic process	6	0.128068	0.0676831	SLC25A16, PANK4, ACOT7, PANK3, PPCS, PPCDC	4143	11	19157	2.52215	1	1	0.99669
GOTERM_BP_DIRECT	GO:0033197~response to vitamin E	6	0.128068	0.0676831	ALAD, BECN1, CCND1, HMGCS1, FKBP1B, ADA	4143	11	19157	2.52215	1	1	0.99669
GOTERM_BP_DIRECT	GO:0010389~regulation of G2/M transition of mitotic cell cycle	6	0.128068	0.0676831	CTC1, CDKN1A, RNASEH2B, CENPF, CDKN2A, AURKA	4143	11	19157	2.52215	1	1	0.99669
GOTERM_BP_DIRECT	GO:1903441~protein localization to ciliary membrane	6	0.128068	0.0676831	IFT20, GGA1, RABEP1, EXOC7, RAB29, TRIP11	4143	11	19157	2.52215	1	1	0.99669
GOTERM_BP_DIRECT	GO:0042058~regulation of epidermal growth factor receptor signaling pathway	6	0.128068	0.0676831	RHBDF1, FER, RHBDF2, MVB12B, IFI6, PTPN12	4143	11	19157	2.52215	1	1	0.99669
GOTERM_BP_DIRECT	GO:0006081~cellular aldehyde metabolic process	6	0.128068	0.0676831	ALDH3A2, AKR7A2, AKR7A3, ALDH1A1, AKR1A1, ALDH9A1	4143	11	19157	2.52215	1	1	0.99669
GOTERM_BP_DIRECT	GO:0090160~Golgi to lysosome transport	6	0.128068	0.0676831	GAK, AP4M1, LAMP1, SORT1, AP1G1, ANKFY1	4143	11	19157	2.52215	1	1	0.99669
GOTERM_BP_DIRECT	GO:1900246~positive regulation of RIG-I signaling pathway	6	0.128068	0.0676831	DHX58, TRIM15, ZC3HAV1, DDX60, PUM2, OASL	4143	11	19157	2.52215	1	1	0.99669
GOTERM_BP_DIRECT	GO:0032486~Rap protein signal transduction	6	0.128068	0.0676831	RAP2C, RAP1B, RAP2A, PLK2, SGSM3, RAPGEF2	4143	11	19157	2.52215	1	1	0.99669
GOTERM_BP_DIRECT	GO:0051561~positive regulation of mitochondrial calcium ion concentration	6	0.128068	0.0676831	BCAP31, MICU2, SLC25A23, MICU1, MCU, TGM2	4143	11	19157	2.52215	1	1	0.99669
GOTERM_BP_DIRECT	GO:0061621~canonical glycolysis	6	0.128068	0.0676831	PFKL, FOXK2, FOXK1, HK2, PFKP, HK1	4143	11	19157	2.52215	1	1	0.99669
GOTERM_BP_DIRECT	GO:0048013~ephrin receptor signaling pathway	17	0.36286	0.0680881	SS18, EPHA4, YES1, EPHA10, ARHGEF28, EFNA5, EFNA4, PTK2, EFNA1, EFNB1, SIPA1L1, NCK2, FYN, ARHGEF7, CRK, GIT1, NCK1	4143	51	19157	1.54131	1	1	0.99669
GOTERM_BP_DIRECT	GO:0071407~cellular response to organic cyclic compound	18	0.384205	0.0694245	SMAD1, CEBPA, CEBPB, CDKN1B, TIPARP, MBD2, SLC1A1, IL18, AXIN2, NOD2, HCFC1, RAP1B, BMP2, HAND2, ARL6IP5, AKT1, ITGA6, RAE1	4143	55	19157	1.51329	1	1	0.99669
GOTERM_BP_DIRECT	GO:0006986~response to unfolded protein	18	0.384205	0.0694245	EDEM3, EDEM1, HSPA4L, EDEM2, HSPA2, HSPE1, TOR1B, HSPD1, HERPUD1, COMP, KBTBD6, HSPH1, JKAMP, DDIT3, DNAJC4, MFN2, TMBIM6, ERP27	4143	55	19157	1.51329	1	1	0.99669
GOTERM_BP_DIRECT	GO:0042475~odontogenesis of dentin-containing tooth	19	0.40555	0.070451	JAG2, LAMA5, FOXC1, HDAC2, EDA, BCL11B, HDAC1, ROGDI, GATA6, ADM, ACVR2B, LRP6, SHH, BMP2, CA2, HAND2, BSG, CTNNA1, SOSTDC1	4143	59	19157	1.48907	1	1	0.99669
GOTERM_BP_DIRECT	GO:0016925~protein sumoylation	13	0.277481	0.0708632	PIAS3, UBE2I, CBX4, BCL11A, NSMCE2, MUL1, PIAS2, PIAS1, IFIH1, SUMO3, MDM2, UBA2, TRPM4	4143	36	19157	1.66976	1	1	0.99669
GOTERM_BP_DIRECT	GO:0001974~blood vessel remodeling	13	0.277481	0.0708632	ACVRL1, FOXC1, NOS3, EPAS1, CHD7, ACVR2B, EXT1, EDNRA, MDM2, BAK1, ATG5, CCR2, TGM2	4143	36	19157	1.66976	1	1	0.99669
GOTERM_BP_DIRECT	GO:0051017~actin filament bundle assembly	13	0.277481	0.0708632	SWAP70, FAM107A, NEDD9, RHOD, ADD1, CORO1B, LIMA1, BAIAP2L2, NCK2, PLS3, EZR, PLS1, NCK1	4143	36	19157	1.66976	1	1	0.99669
GOTERM_BP_DIRECT	GO:0071847~TNFSF11-mediated signaling pathway	4	0.0853789	0.0711045	EXT1, PIAS3, CLDN18, TNFRSF11A	4143	5	19157	3.69916	1	1	0.99669
GOTERM_BP_DIRECT	GO:0090148~membrane fission	4	0.0853789	0.0711045	SH3GLB1, CHMP4B, TMCC1, CORO1C	4143	5	19157	3.69916	1	1	0.99669
GOTERM_BP_DIRECT	GO:0086003~cardiac muscle cell contraction	4	0.0853789	0.0711045	CAMK2D, GSN, PIK3CA, SLC9A1	4143	5	19157	3.69916	1	1	0.99669
GOTERM_BP_DIRECT	GO:0060789~hair follicle placode formation	4	0.0853789	0.0711045	HDAC2, EDA, HDAC1, GNAS	4143	5	19157	3.69916	1	1	0.99669
GOTERM_BP_DIRECT	GO:0072656~maintenance of protein location in mitochondrion	4	0.0853789	0.0711045	TSPO, AKT1, HK2, HK1	4143	5	19157	3.69916	1	1	0.99669
GOTERM_BP_DIRECT	GO:1902817~negative regulation of protein localization to microtubule	4	0.0853789	0.0711045	ABHD17B, MAP1A, ABHD17C, TTBK2	4143	5	19157	3.69916	1	1	0.99669
GOTERM_BP_DIRECT	GO:0072583~clathrin-dependent endocytosis	10	0.213447	0.0717575	GAK, HIP1, DNAJC6, SGIP1, FCHO2, CLTC, CLTB, CLTA, GPR107, DLL1	4143	25	19157	1.84958	1	1	0.99669
GOTERM_BP_DIRECT	GO:0051571~positive regulation of histone H3-K4 methylation	10	0.213447	0.0717575	SMAD4, AUTS2, KANSL1, PHF20, CTR9, DNMT3B, GCG, BRCA1, OGT, HCFC1	4143	25	19157	1.84958	1	1	0.99669
GOTERM_BP_DIRECT	GO:0010977~negative regulation of neuron projection development	22	0.469584	0.0721019	EPHA4, HDAC2, LRP1, BCL11A, SEMA3A, GFI1, PTPRO, PTEN, LPAR1, CIB1, THOC2, CBFA2T2, RHOA, ADCY6, GFAP, GAK, BAG5, TRPV4, MDM2, RAB29, ITM2C, PAFAH1B1	4143	71	19157	1.43277	1	1	0.99669
GOTERM_BP_DIRECT	GO:1901017~negative regulation of potassium ion transmembrane transporter activity	5	0.106724	0.0723323	CAB39, PTEN, STK39, NEDD4L, OXSR1	4143	8	19157	2.88997	1	1	0.99669
GOTERM_BP_DIRECT	GO:0061042~vascular wound healing	5	0.106724	0.0723323	NDNF, HPSE, GATA2, ADIPOR2, VEGFA	4143	8	19157	2.88997	1	1	0.99669
GOTERM_BP_DIRECT	GO:0039536~negative regulation of RIG-I signaling pathway	5	0.106724	0.0723323	NLRX1, RNF125, C1QBP, DHX58, GPATCH3	4143	8	19157	2.88997	1	1	0.99669
GOTERM_BP_DIRECT	GO:0060840~artery development	5	0.106724	0.0723323	ACVRL1, SHH, LUZP1, SLC2A10, ACVR2B	4143	8	19157	2.88997	1	1	0.99669
GOTERM_BP_DIRECT	GO:1900121~negative regulation of receptor binding	5	0.106724	0.0723323	ADAM15, HFE, ATP2A3, ATP2A2, PTPRF	4143	8	19157	2.88997	1	1	0.99669
GOTERM_BP_DIRECT	GO:0046578~regulation of Ras protein signal transduction	5	0.106724	0.0723323	RASGRF1, RABL3, PLCE1, SQSTM1, SH2B2	4143	8	19157	2.88997	1	1	0.99669
GOTERM_BP_DIRECT	GO:0045606~positive regulation of epidermal cell differentiation	5	0.106724	0.0723323	SULT2B1, SFRP4, PTCH1, PTCH2, KDF1	4143	8	19157	2.88997	1	1	0.99669
GOTERM_BP_DIRECT	GO:2000617~positive regulation of histone H3-K9 acetylation	5	0.106724	0.0723323	PIWIL2, SMAD4, PIH1D1, NAP1L2, BRCA1	4143	8	19157	2.88997	1	1	0.99669
GOTERM_BP_DIRECT	GO:0015949~nucleobase-containing small molecule interconversion	5	0.106724	0.0723323	AK1, AK2, CMPK1, GLRX, NUDT13	4143	8	19157	2.88997	1	1	0.99669
GOTERM_BP_DIRECT	GO:0071236~cellular response to antibiotic	5	0.106724	0.0723323	CDKN1B, HSPA5, PLA2G4A, CRIP1, SLC9A1	4143	8	19157	2.88997	1	1	0.99669
GOTERM_BP_DIRECT	GO:0008285~negative regulation of cell proliferation	113	2.41195	0.0737007	APP, IFITM1, TES, SERPINE2, REG1A, PDCD5, CIB1, NUDT6, MTBP, RPS6KA2, RASSF5, TRIM24, SOX4, MAP2K1, FBXO2, IGFBP3, CGRRF1, EREG, SULT2B1, SFRP4, AZGP1, HGS, RAF1, NOTCH1, PDS5B, STK4, NDRG1, STK3, SCIN, DRD2, ZBTB7C, TFAP2A, SMAD2, CD164, SMAD1, JUN, SMAD4, BCL11B, FZD5, RARRES1, EIF2AK2, IFNLR1, DHCR24, INHBA, SMARCA2, BMP5, BMP2, RGCC, DLG3, COPS8, HRG, CD200, ACVRL1, CDKN1A, CDKN1B, B4GALT1, B…	4143	457	19157	1.14334	1	1	0.99669
GOTERM_BP_DIRECT	GO:0034244~negative regulation of transcription elongation from RNA polymerase II promoter	8	0.170758	0.0737236	HEXIM1, RNF168, SHH, RECQL5, RNF8, AXIN1, NELFCD, EAPP	4143	18	19157	2.05509	1	1	0.99669
GOTERM_BP_DIRECT	GO:0008209~androgen metabolic process	8	0.170758	0.0737236	SHH, SGPL1, DHRS9, TIPARP, CHST10, ADM, HSD17B10, PPARGC1A	4143	18	19157	2.05509	1	1	0.99669
GOTERM_BP_DIRECT	GO:0033365~protein localization to organelle	8	0.170758	0.0737236	CEP68, ARFRP1, COG7, CROCC, CEP250, TCIRG1, BICD1, BBS4	4143	18	19157	2.05509	1	1	0.99669
GOTERM_BP_DIRECT	GO:0001709~cell fate determination	8	0.170758	0.0737236	NOTCH4, PTCH1, PTCH2, EBF2, PROX1, GATA2, DLL1, MCL1	4143	18	19157	2.05509	1	1	0.99669
GOTERM_BP_DIRECT	GO:0090398~cellular senescence	14	0.298826	0.0738438	MAP2K4, CDKN1A, MAP2K1, CDKN2B, CDKN1B, CDKN2A, NSMCE2, TBX3, MAPK9, MAPK8, KAT6A, ULK3, MAP2K6, MAP3K5	4143	40	19157	1.61838	1	1	0.99669
GOTERM_BP_DIRECT	GO:0043524~negative regulation of neuron apoptotic process	42	0.896478	0.0742652	CEBPB, LRP1, ROCK1, CITED1, HDAC1, GBE1, SLC1A1, PLA2G3, NDNF, ARRB1, PSEN1, SLC30A10, HIF1A, HSPD1, FOXQ1, MECP2, CHL1, FYN, JAK2, PPARGC1A, SNX6, FOXB1, NTRK2, JUN, XRCC2, VEGFB, NGF, ISL1, RHOA, HIPK2, SOD1, NR4A2, NMNAT1, PIK3CA, DNAJC5, BCL2, KRAS, ADNP, IL6ST, NES, LGMN, BCL2L1	4143	153	19157	1.26932	1	1	0.99669
GOTERM_BP_DIRECT	GO:0016055~Wnt signaling pathway	51	1.08858	0.0758941	WNT2B, LDB1, C12ORF43, FRAT2, CCND1, SOSTDC1, TLE4, APC2, CSNK1G3, RNF43, TLE2, TLE1, CTNNBIP1, CSNK2A2, AXIN1, ZBTB33, CSNK1E, WNT9A, AXIN2, TMEM170B, SFRP4, DDIT3, TNIK, PRKAA1, AMER3, TCF7, CTR9, XIAP, APCDD1, NDRG2, NKD1, NKD2, LRP6, ZNRF3, WNT11, WIF1, RNF138, LEO1, DVL3, DRD2, BRD7, TCF7L2, WWOX, TMEM198, UBAC2, APC, CCDC88C, GID8, PAF1, AMOTL2, NOTUM	4143	191	19157	1.23467	1	1	0.99669
GOTERM_BP_DIRECT	GO:0006261~DNA-dependent DNA replication	11	0.234792	0.0773846	RFC5, POLD3, RPAIN, POLD4, RFC3, POLG2, POLN, RPA1, CDK2AP1, WRNIP1, POLG	4143	29	19157	1.75391	1	1	0.99669
GOTERM_BP_DIRECT	GO:0006904~vesicle docking involved in exocytosis	11	0.234792	0.0773846	RAB3B, RAB12, RAB3D, RAB13, VPS11, EXOC6, RABEPK, RAB8A, RAB8B, VTI1B, SYTL2	4143	29	19157	1.75391	1	1	0.99669
GOTERM_BP_DIRECT	GO:0015908~fatty acid transport	11	0.234792	0.0773846	FABP2, RBP2, ACSL1, FABP6, RBP1, ACSL4, HNF1A, SLC27A3, SLC27A2, SLC27A4, MFSD2A	4143	29	19157	1.75391	1	1	0.99669
GOTERM_BP_DIRECT	GO:0006633~fatty acid biosynthetic process	17	0.36286	0.0793628	XBP1, PRKAA1, ABCD3, MECR, ACSM3, OXSM, PRKAG1, PRKAG2, ELOVL6, BRCA1, HNF1A, ACSF3, FA2H, LIPH, PCCB, LIPG, MGLL	4143	52	19157	1.51167	1	1	0.99669
GOTERM_BP_DIRECT	GO:0043966~histone H3 acetylation	17	0.36286	0.0793628	DR1, BRPF1, BRPF3, JADE3, BRCA2, SUPT3H, KAT2B, MCM3AP, KAT2A, YEATS2, KAT6B, ATXN7, KAT6A, MBIP, TRIM16, TAF4, TAF2	4143	52	19157	1.51167	1	1	0.99669
GOTERM_BP_DIRECT	GO:0032526~response to retinoic acid	17	0.36286	0.0793628	NCOA1, SUZ12, SREBF1, TMEM161A, PTCH1, SLC10A3, GATA6, KLF4, AQP3, IGF2R, ASXL1, CYP26A1, SYNJ1, HSD17B2, CTSH, TRIM16, STRA6	4143	52	19157	1.51167	1	1	0.99669
GOTERM_BP_DIRECT	GO:0006805~xenobiotic metabolic process	26	0.554963	0.0807594	TPMT, NR1I2, RORC, CYP2C18, SULT1A1, CYP2B6, SULT1A2, CBR3, CYB5B, CYP2J2, SMOX, CYP4F2, EPHX1, UGT2B15, AIP, CMBL, FMO5, SULT1B1, CYP2C9, CYP26A1, CYP2A6, CYP2W1, NCEH1, NAT1, GSTA1, CES3	4143	88	19157	1.36617	1	1	0.99669
GOTERM_BP_DIRECT	GO:0007030~Golgi organization	35	0.747065	0.081684	RAB1A, CUL7, TMED10, ATL3, UBXN2A, ARL1, DNAJC28, LMAN1, GOLGA5, BAG5, FAM174B, RAB29, TMED2, TMED6, ATP8B4, COG7, ATP8B1, SEC16A, SURF4, HUWE1, GOLPH3L, TRAPPC8, LYSMD3, TJAP1, GOLGA2P5, VMP1, GAK, GOLGA6A, GOLPH3, SEC23IP, GORASP1, GOLGB1, TRIP11, KIFC3, ARHGEF7	4143	125	19157	1.2947	1	1	0.99669
GOTERM_BP_DIRECT	GO:0008625~extrinsic apoptotic signaling pathway via death domain receptors	12	0.256137	0.0817203	MOAP1, DAXX, CRADD, SORT1, BAG3, BAD, DAPK1, BLOC1S2, TRADD, BCL2, NGF, GABARAP	4143	33	19157	1.68143	1	1	0.99669
GOTERM_BP_DIRECT	GO:0043542~endothelial cell migration	12	0.256137	0.0817203	STARD13, PTP4A3, CALCA, S100A2, PIK3CA, NOS3, GIPC1, PXN, PTEN, LPXN, S100P, RHOA	4143	33	19157	1.68143	1	1	0.99669
GOTERM_BP_DIRECT	GO:0043388~positive regulation of DNA binding	12	0.256137	0.0817203	FOXC1, EGF, MYC, EDF1, HMGB1, TXN, NGF, JAK2, ISL1, SIRT2, HIPK2, NME1	4143	33	19157	1.68143	1	1	0.99669
GOTERM_BP_DIRECT	GO:0043968~histone H2A acetylation	9	0.192102	0.0827839	MBTD1, MORF4L1, NAA40, MRGBP, VPS72, MORF4L2, ACTL6A, MSL3, DMAP1	4143	22	19157	1.89161	1	1	0.99669
GOTERM_BP_DIRECT	GO:0071577~zinc II ion transmembrane transport	9	0.192102	0.0827839	SLC30A2, SLC30A5, SLC30A4, SLC1A1, SLC39A8, SLC39A13, SLC39A7, SLC30A10, SLC39A4	4143	22	19157	1.89161	1	1	0.99669
GOTERM_BP_DIRECT	GO:0030099~myeloid cell differentiation	9	0.192102	0.0827839	CEBPA, SNRK, CBFB, IFI16, NCOA6, KAT6A, TET2, HOXB7, TIRAP	4143	22	19157	1.89161	1	1	0.99669
GOTERM_BP_DIRECT	GO:0071397~cellular response to cholesterol	9	0.192102	0.0827839	OSBPL7, GRAMD1A, HMGCS1, PTCH1, DAG1, INHBB, INHBA, AACS, LRP6	4143	22	19157	1.89161	1	1	0.99669
GOTERM_BP_DIRECT	GO:0046685~response to arsenic-containing substance	7	0.149413	0.084251	ALAD, CDKN1A, ABCC2, FECH, PTEN, RNF4, ATR	4143	15	19157	2.15784	1	1	0.99669
GOTERM_BP_DIRECT	GO:1900153~positive regulation of nuclear-transcribed mRNA catabolic process, deadenylation-dependent decay	7	0.149413	0.084251	TNRC6C, NANOS3, DHX36, AGO2, PABPC1, CPEB3, ZFP36L2	4143	15	19157	2.15784	1	1	0.99669
GOTERM_BP_DIRECT	GO:1902287~semaphorin-plexin signaling pathway involved in axon guidance	7	0.149413	0.084251	EDNRA, SEMA3A, PLXNA2, PLXNB3, PLXNA1, PLXNB1, PLXNA3	4143	15	19157	2.15784	1	1	0.99669
GOTERM_BP_DIRECT	GO:0032480~negative regulation of type I interferon production	7	0.149413	0.084251	OTUD5, ITCH, RNF125, RNF216, DHX58, BANF1, GPATCH3	4143	15	19157	2.15784	1	1	0.99669
GOTERM_BP_DIRECT	GO:0035196~production of miRNAs involved in gene silencing by miRNA	7	0.149413	0.084251	TRIM71, ZC3H7A, ZC3H7B, AGO1, AGO2, SNIP1, PUM2	4143	15	19157	2.15784	1	1	0.99669
GOTERM_BP_DIRECT	GO:0048148~behavioral response to cocaine	7	0.149413	0.084251	HOMER1, CDK5, HOMER2, EHMT2, PPP1R1B, ABAT, DRD2	4143	15	19157	2.15784	1	1	0.99669
GOTERM_BP_DIRECT	GO:0000165~MAPK cascade	32	0.683031	0.0847583	YWHAE, PPM1L, PPP1CC, MYC, HSF1, PEA15, RIPK1, MAP3K8, MBP, MAP3K9, MAPK6, MAP3K6, MAPK3, MAP2K6, MAP3K5, MEF2A, MAP2K4, SMAD1, MAP2K1, RIPK2, MINK1, IL18, DUSP6, DUSP7, RBX1, TAOK3, ZDHHC9, TAOK1, RAPGEF2, KRAS, TNIK, RAF1	4143	113	19157	1.30944	1	1	0.99669
GOTERM_BP_DIRECT	GO:0045787~positive regulation of cell cycle	13	0.277481	0.0850463	CITED2, PROX1, TBX3, SLC6A4, LRP6, HCFC1, RPS15A, CCPG1, MYC, PGGT1B, TCF3, TRIM21, FGFR2	4143	37	19157	1.62463	1	1	0.99669
GOTERM_BP_DIRECT	GO:0031663~lipopolysaccharide-mediated signaling pathway	13	0.277481	0.0850463	SCARB1, NOS3, RIPK2, PTAFR, IL18, BCL10, MTDH, IRAK1, IRAK2, AKT1, MAPK1, TLR4, MAPK3	4143	37	19157	1.62463	1	1	0.99669
GOTERM_BP_DIRECT	GO:1901796~regulation of signal transduction by p53 class mediator	14	0.298826	0.0875734	PRMT5, RNF34, DYRK2, TP53RK, PAK1IP1, HIPK2, AURKA, KAT6A, TRIM24, RRS1, AKT1, SGK1, MAP2K6, TAF1	4143	41	19157	1.57891	1	1	0.99669
GOTERM_BP_DIRECT	GO:0007179~transforming growth factor beta receptor signaling pathway	27	0.576307	0.0893536	ACVRL1, CITED1, CITED2, ZFYVE9, PXN, TGFBRAP1, LTBP4, DUSP15, LRRC32, FUT8, FNTA, GCNT2, LPXN, APPL2, SMAD2, SMAD1, LEFTY1, JUN, SMAD4, USP9X, SMAD9, FOS, PTK2, HIPK2, PSG9, TWSG1, ADAM9	4143	93	19157	1.34244	1	1	0.99669
GOTERM_BP_DIRECT	GO:0002092~positive regulation of receptor internalization	10	0.213447	0.0895002	CD63, SFRP4, TBC1D5, EGF, INSR, FMR1, ARRB1, DRD2, SCYL2, VEGFA	4143	26	19157	1.77844	1	1	0.99669
GOTERM_BP_DIRECT	GO:0030148~sphingolipid biosynthetic process	16	0.341515	0.0908341	CERS4, PPM1L, SGMS1, ELOVL5, ELOVL6, SGMS2, ELOVL7, SGPP2, SGPP1, FA2H, SGPL1, SPTLC2, SPTLC3, ACER3, SPTSSA, DEGS2	4143	49	19157	1.50986	1	1	0.99669
GOTERM_BP_DIRECT	GO:0021549~cerebellum development	16	0.341515	0.0908341	NCOA1, FOXC1, SEMA4C, LPAR1, ABAT, PSEN1, SSTR1, TTBK2, MECP2, ATIC, GBX2, SDF4, PDSS2, CKB, PPARGC1A, GART	4143	49	19157	1.50986	1	1	0.99669
GOTERM_BP_DIRECT	GO:0060348~bone development	17	0.36286	0.0917863	PTGER4, SMAD1, SLC10A7, TULP3, PAPSS2, SULF2, AKAP13, BMP2, PRPSAP2, EPYC, GNAS, PLS3, NOTUM, FGFR2, TRIM45, MAP2K6, TGM2	4143	53	19157	1.48315	1	1	0.99669
GOTERM_BP_DIRECT	GO:0006469~negative regulation of protein kinase activity	21	0.448239	0.0926919	GADD45B, CDKN2A, DUSP19, GSKIP, PRKAG2, MLLT1, PPM1F, LRP6, SPRED1, DNAJA3, GNAQ, RGN, AKT1, INPP5K, CHP1, TRIB3, SMCR8, CEP85, PPIA, TRIB2, YWHAG	4143	69	19157	1.40729	1	1	0.99669
GOTERM_BP_DIRECT	GO:0006508~proteolysis	108	2.30523	0.0927273	ADAMDEC1, TPSB2, UBE3A, CNDP2, LACTB, CAPN9, ANPEP, CAPN5, CAPN2, CPNE1, NUDT16, TGM2, CPA3, PDIA3, FBXO2, VASH2, ASRGL1, ACE2, AFG3L2, ADAM15, DPEP1, UQCRC2, CFD, CUL7, ENPEP, HTRA3, HTRA4, HPN, KLK3, C2, NLN, DPP8, CLCA2, CLCA1, AMZ2, RHBDL2, CLCA4, CTSA, GGT7, GGT6, TYSND1, GGH, PM20D2, CPS1, TPP2, LGMN, MIPEP, PCSK1, UFSP2, WFDC2, CTSS, CASP7, CASP5, SCRN1, CASP10, CASP3, MMP28, RNPEP, CASP1,…	4143	440	19157	1.13497	1	1	0.99669
GOTERM_BP_DIRECT	GO:0016236~macroautophagy	20	0.426894	0.0928027	BECN1, MTMR3, VTA1, VPS4B, VPS37D, TCIRG1, VPS37B, ZFYVE1, GABARAP, TBC1D5, HGS, CHMP2B, CHMP4B, ATG7, SQSTM1, STAM2, VPS36, TECPR1, ATG5, VTI1B	4143	65	19157	1.42275	1	1	0.99669
GOTERM_BP_DIRECT	GO:0042593~glucose homeostasis	32	0.683031	0.0932184	FOXA1, CEBPA, PRKAA1, HIF1A, ADIPOR2, ALOX5, FAM3B, AKT1, INPP5K, FFAR2, SOX4, APPL2, TCF7L2, RPH3AL, NCOA5, BAD, PTCH1, INSR, ASPSCR1, GCG, HNF1A, SLC8B1, KLF7, BACE2, VGF, RFX6, TRPV4, CRY2, FGFR4, PTPN2, MCU, SIDT2	4143	114	19157	1.29795	1	1	0.99669
GOTERM_BP_DIRECT	GO:0010575~positive regulation of vascular endothelial growth factor production	11	0.234792	0.0944879	ADORA2B, BSG, EIF2AK3, ARNT, BRCA1, HPSE, IL6ST, HIF1A, ISL1, ATF4, SULF2	4143	30	19157	1.69545	1	1	0.99669
GOTERM_BP_DIRECT	GO:0036258~multivesicular body assembly	11	0.234792	0.0944879	HGS, VPS4B, CHMP1B, VTA1, CHMP2B, CHMP4B, VPS37D, VPS37B, VPS36, STAM2, RAB11A	4143	30	19157	1.69545	1	1	0.99669
GOTERM_BP_DIRECT	GO:0010800~positive regulation of peptidyl-threonine phosphorylation	11	0.234792	0.0944879	RPTOR, APP, CAB39, EGF, RIPK2, AXIN1, MAPK1, PRKAG2, GCG, UBE2K, STOX1	4143	30	19157	1.69545	1	1	0.99669
GOTERM_BP_DIRECT	GO:0060612~adipose tissue development	11	0.234792	0.0944879	XBP1, PGRMC2, PIK3CA, SPTLC2, OXCT1, DHRS7B, RORC, EBF2, PPARGC1A, AACS, UMODL1	4143	30	19157	1.69545	1	1	0.99669
GOTERM_BP_DIRECT	GO:0030334~regulation of cell migration	30	0.640342	0.0956518	LAMA5, ROCK1, SERPINE2, LDB1, LAMA1, TTBK2, FUT3, FGF6, PARD6B, AKT2, PLXNA2, AKT1, PLXNA1, TMSB10, PLXNA3, NCK1, LMO4, MINK1, RHOA, FGF17, CAMSAP3, CDK5, SST, FGF18, SPATA13, PLXNB3, AMOTL2, PLXNB1, SGK1, VCL	4143	106	19157	1.30866	1	1	0.99669
GOTERM_BP_DIRECT	GO:0008610~lipid biosynthetic process	8	0.170758	0.0957523	SREBF1, PRKAA1, ACSL1, DOLPP1, AGPS, ACSL6, SC5D, ACSL4	4143	19	19157	1.94692	1	1	0.99669
GOTERM_BP_DIRECT	GO:2000786~positive regulation of autophagosome assembly	8	0.170758	0.0957523	SH3GLB1, MOAP1, SNX4, BECN1, WIPI1, PIP4K2B, PIP4K2C, WDR45	4143	19	19157	1.94692	1	1	0.99669
GOTERM_BP_DIRECT	GO:0006622~protein targeting to lysosome	8	0.170758	0.0957523	AP4M1, GGA3, SORT1, HGS, NEDD4, NCOA4, GCC2, AP3B1	4143	19	19157	1.94692	1	1	0.99669
GOTERM_BP_DIRECT	GO:1902236~negative regulation of endoplasmic reticulum stress-induced intrinsic apoptotic signaling pathway	8	0.170758	0.0957523	CREB3, PTPN1, XBP1, CREB3L1, TMBIM6, BCL2L1, GRINA, HERPUD1	4143	19	19157	1.94692	1	1	0.99669
GOTERM_BP_DIRECT	GO:0042326~negative regulation of phosphorylation	8	0.170758	0.0957523	CDKN1A, CDKN2B, CDKN1B, CDKN2C, ROCK1, CDKN2A, INHBA, DYNLL1	4143	19	19157	1.94692	1	1	0.99669
GOTERM_BP_DIRECT	GO:0042953~lipoprotein transport	8	0.170758	0.0957523	VMP1, UNC119B, LRP1, SAR1B, MTTP, SURF4, MIA2, MIA3	4143	19	19157	1.94692	1	1	0.99669
GOTERM_BP_DIRECT	GO:0009948~anterior/posterior axis specification	8	0.170758	0.0957523	CDX4, PGAP1, CDX2, LDB1, CDX1, DDIT3, GPC3, AURKA	4143	19	19157	1.94692	1	1	0.99669
GOTERM_BP_DIRECT	GO:0045824~negative regulation of innate immune response	8	0.170758	0.0957523	NLRX1, IFI16, DHX58, MUL1, BANF1, DRD2, TRIM21, LYAR	4143	19	19157	1.94692	1	1	0.99669
GOTERM_BP_DIRECT	GO:0019432~triglyceride biosynthetic process	8	0.170758	0.0957523	DGAT2, MOGAT3, ACSL1, MOGAT2, PNPLA3, ACSL4, LPIN1, LPIN2	4143	19	19157	1.94692	1	1	0.99669
GOTERM_BP_DIRECT	GO:0006829~zinc II ion transport	6	0.128068	0.0960069	SLC30A7, SLC30A9, SLC39A9, SLC30A5, SLC39A8, SLC30A10	4143	12	19157	2.31197	1	1	0.99669
GOTERM_BP_DIRECT	GO:0001967~suckling behavior	6	0.128068	0.0960069	APP, OXTR, DACH1, HAND2, DERL2, GLS	4143	12	19157	2.31197	1	1	0.99669
GOTERM_BP_DIRECT	GO:0030212~hyaluronan metabolic process	6	0.128068	0.0960069	ITIH3, TNFAIP6, IL15, HYAL1, ITIH6, AKT1	4143	12	19157	2.31197	1	1	0.99669
GOTERM_BP_DIRECT	GO:0046598~positive regulation of viral entry into host cell	6	0.128068	0.0960069	BSG, TMPRSS2, P4HB, TRIM38, LGALS9, TRIM21	4143	12	19157	2.31197	1	1	0.99669
GOTERM_BP_DIRECT	GO:0009101~glycoprotein biosynthetic process	6	0.128068	0.0960069	GOLPH3, FKRP, B3GNT6, ST3GAL4, ST3GAL2, B4GALT5	4143	12	19157	2.31197	1	1	0.99669
GOTERM_BP_DIRECT	GO:2000273~positive regulation of receptor activity	6	0.128068	0.0960069	HDAC2, HDAC1, HFE, JAK2, HIF1A, HDAC6	4143	12	19157	2.31197	1	1	0.99669
GOTERM_BP_DIRECT	GO:0030851~granulocyte differentiation	6	0.128068	0.0960069	CEBPA, CITED2, NKAP, SRP54, AP3B1, CBFA2T3	4143	12	19157	2.31197	1	1	0.99669
GOTERM_BP_DIRECT	GO:0030259~lipid glycosylation	6	0.128068	0.0960069	SLC35C1, ST3GAL4, GBA2, B4GALNT2, ST3GAL2, GBGT1	4143	12	19157	2.31197	1	1	0.99669
GOTERM_BP_DIRECT	GO:0008645~hexose transport	6	0.128068	0.0960069	SLC2A9, SLC45A3, SLC2A10, SLC2A12, SLC50A1, SLC2A8	4143	12	19157	2.31197	1	1	0.99669
GOTERM_BP_DIRECT	GO:0090557~establishment of endothelial intestinal barrier	6	0.128068	0.0960069	RAP2C, TJP1, RAPGEF2, F11R, CLDN1, TJP3	4143	12	19157	2.31197	1	1	0.99669
GOTERM_BP_DIRECT	GO:0030311~poly-N-acetyllactosamine biosynthetic process	6	0.128068	0.0960069	B3GNT7, B3GNT6, B3GALT2, B3GNT2, B3GALT5, B4GALT5	4143	12	19157	2.31197	1	1	0.99669
GOTERM_BP_DIRECT	GO:0021510~spinal cord development	12	0.256137	0.0981761	MED12, SUZ12, VIT, FOXB1, BAG3, ACTL6A, AKT1, SOX11, SOX12, DLL1, SOX4, ZPR1	4143	34	19157	1.63198	1	1	0.99669
GOTERM_BP_DIRECT	GO:0048536~spleen development	12	0.256137	0.0981761	CTC1, PCID2, CDKN2B, TRAF3IP2, RIPK3, CITED2, PPP2R3C, PRKDC, BCL2, FLVCR1, JARID2, NKX3-2	4143	34	19157	1.63198	1	1	0.99669

## Sheet: p0.01
Category	Term	Count	%	PValue	Genes	List Total	Pop Hits	Pop Total	Fold Enrichment	Bonferroni	Benjamini	FDR
KEGG_PATHWAY	hsa05210:Colorectal cancer	40	0.853789	8.90128e-06	CDKN1A, TCF7, PIK3R3, PIK3CB, AREG, CASP9, MAPK9, MAPK8, CCND1, MYC, CASP3, AKT2, AKT1, MAPK1, PMAIP1, BAK1, MAPK3, SMAD2, APC2, TCF7L2, JUN, MAP2K1, TCF7L1, SMAD4, GADD45B, EGF, GADD45A, BAD, AXIN1, FOS, AXIN2, RHOA, EREG, DDB2, APC, PIK3CA, BCL2, CYCS, KRAS, RAF1	1940	86	8142	1.95205	0.00308399	0.000726344	0.000537955
KEGG_PATHWAY	hsa05132:Salmonella infection	90	1.92102	1.16243e-05	CYFIP1, TRADD, CSE1L, BRK1, GCC2, PIK3CB, PIK3CG, PIK3C2B, TXN2, FYCO1, TUBA1B, ACTR1A, CASP7, CASP5, MYC, CASP3, AKT2, KIF5A, TNFSF10, CASP1, AKT1, IKBKG, KPNA3, KPNA1, MAP2K4, MAP2K1, RIPK3, ANXA2, DYNLT1, RIPK2, EXOC7, IL18, FOS, DYNLL1, RHOA, TIRAP, DNM2, TUBB2A, PIK3CA, ELMO2, EXOC5, RAF1, TLR5, PFN1, GAPDH, TLR4, ARL8A, BIRC3, ARF6, RAB5B, AHNAK, ARHGEF26, TUBAL3, TCF7, NOD1, TXN, ACTR3B, M…	1940	249	8142	1.51695	0.00402552	0.000726344	0.000537955
KEGG_PATHWAY	hsa05200:Pathways in cancer	168	3.58591	1.986e-05	CALML6, IL23R, CALML4, ELK1, FGF6, EDNRA, RASSF1, RPS6KA5, FRAT2, CCND1, MYC, RASSF5, AKT2, AKT1, IL12A, PRKACB, IL6R, IL13RA1, RALBP1, MAP2K1, IL4R, TPM3, DAPK1, PGF, RBX1, BCR, COL4A6, COL4A5, RAF1, IL6ST, IFNAR1, NOTCH1, EPAS1, MGST3, NOTCH4, TCF7, PDGFB, LPAR1, MGST1, PIK3R3, LPAR3, KLK3, LPAR4, STK4, PLD1, HIF1A, RASGRP1, DVL3, PMAIP1, PLCG1, JAG2, GSTM4, SMAD2, GSTM2, JUN, SMAD4, GSTM1, GAD…	1940	531	8142	1.32784	0.0068678	0.000984489	0.000729146
KEGG_PATHWAY	hsa05212:Pancreatic cancer	35	0.747065	4.66705e-05	CDKN1A, PIK3R3, PIK3CB, PLD1, BRCA2, CASP9, MAPK9, MAPK8, CCND1, AKT2, E2F1, E2F2, AKT1, MAPK1, E2F3, BAK1, IKBKG, JAK1, MAPK3, SMAD2, MAP2K1, RALBP1, SMAD4, GADD45B, CDKN2A, EGF, GADD45A, BAD, NFKB1, DDB2, VEGFA, PIK3CA, KRAS, RAF1, BCL2L1	1940	76	8142	1.93279	0.0160646	0.00161947	0.00119943
KEGG_PATHWAY	hsa05222:Small cell lung cancer	40	0.853789	5.90649e-05	LAMA5, CDKN1A, CDKN1B, LAMA1, PTEN, XIAP, PIK3R3, PIK3CB, CASP9, CCND1, MYC, CASP3, AKT2, E2F1, E2F2, AKT1, E2F3, BAK1, IKBKG, CDKN2B, GADD45B, APAF1, ITGA3, GADD45A, FN1, LAMB1, PTK2, NFKB1, DDB2, PIK3CA, TRAF3, TRAF5, COL4A6, BCL2, COL4A5, CYCS, ITGA6, BIRC7, BIRC3, BCL2L1	1940	92	8142	1.82474	0.0202875	0.00186323	0.00137997
KEGG_PATHWAY	hsa05130:Pathogenic Escherichia coli infection	69	1.47279	0.000391711	CYFIP1, TRADD, BRK1, CLDN1, CASP9, TUBA1B, CLDN20, CASP7, CASP3, TNFSF10, CASP1, NCK2, IKBKG, NCK1, IL18, FOS, RHOA, TIRAP, TUBB2A, CLDN15, CLDN8, CLDN7, CLDN18, ARHGEF1, TMBIM6, EZR, TLR5, GAPDH, TLR4, ARF6, RAB1A, TMED10, ROCK1, TUBAL3, LPAR1, LPAR4, ACTR3B, CYTH3, MAPK9, MAPK8, IRAK1, MAPK1, RIPK1, FYN, BAK1, ABCF2, WASF2, CYTH1, WASF3, MAPK3, JUN, SEC24A, ARPC4, TUBB4B, NFKB1, TJP1, MYO1E, MY…	1940	197	8142	1.46998	0.127114	0.00715388	0.00529841
KEGG_PATHWAY	hsa05135:Yersinia infection	49	1.04589	0.0018744	PIK3CB, RPS6KA2, AKT2, RPS6KA1, CASP1, AKT1, IKBKG, MAP2K4, MAP2K1, IL18, FOS, RHOA, VAV2, PIK3CA, LCK, ELMO2, ARHGEF1, ARHGEF7, TLR4, CRK, ARF6, ROCK1, ARHGEF28, PXN, PIK3R3, MEFV, ACTR3B, MAPK9, MAPK8, IRAK1, MAPK1, PIP5K1B, PLCG1, WASF2, MAPK3, MAP2K6, GIT2, JUN, LIMK1, FN1, NFATC3, NFATC2, ARPC4, NFKB1, PTK2, ARPC3, GNAQ, TAB2, PKN2	1940	137	8142	1.50108	0.47849	0.0260167	0.0192688
KEGG_PATHWAY	hsa05215:Prostate cancer	37	0.789755	0.0021895	CDKN1A, CDKN1B, TCF7, PTEN, PDGFB, TMPRSS2, PIK3R3, KLK3, PIK3CB, CASP9, CCND1, CREB3L4, AKT2, CREB3L1, E2F1, E2F2, AKT1, MAPK1, E2F3, IKBKG, MAPK3, TCF7L2, MAP2K1, TCF7L1, EGF, BAD, IL1R2, NFKB1, CREB3, SPINT1, PIK3CA, BCL2, MDM2, KRAS, RAF1, FGFR2, ATF4	1940	97	8142	1.60088	0.532609	0.0281391	0.0208408
KEGG_PATHWAY	hsa05223:Non-small cell lung cancer	29	0.618997	0.00300745	CDKN1A, PIK3R3, PIK3CB, STK4, CASP9, RASSF1, CCND1, RASSF5, AKT2, KIF5A, E2F1, E2F2, AKT1, MAPK1, E2F3, BAK1, PLCG1, MAPK3, MAP2K1, GADD45B, CDKN2A, EGF, GADD45A, BAD, DDB2, PIK3CA, KRAS, RAF1, MET	1940	72	8142	1.69042	0.648364	0.0335454	0.0248449
KEGG_PATHWAY	hsa05160:Hepatitis C	53	1.13127	0.00481103	YWHAE, SCARB1, CDKN1A, CD81, YWHAB, TRADD, PIK3CB, CLDN1, CASP9, CLDN20, PPP2R1B, CCND1, MYC, CASP3, AKT2, AKT1, IKBKG, YWHAG, JAK1, YWHAH, MAP2K1, APAF1, PIAS1, PIK3CA, CLDN15, TRAF3, OAS2, CLDN8, CLDN7, CLDN18, RAF1, TLR3, IFNAR1, RNASEL, PIK3R3, PPP2CB, E2F1, E2F2, MAPK1, RIPK1, E2F3, BAK1, MAPK3, EGF, BAD, STAT2, EIF2AK3, EIF2AK2, NFKB1, CYCS, FAS, KRAS, EIF3E	1940	157	8142	1.41679	0.812403	0.0476979	0.0353267
KEGG_PATHWAY	hsa04668:TNF signaling pathway	40	0.853789	0.00537352	CEBPB, TRADD, PIK3R3, PIK3CB, NOD2, MAPK9, CASP7, MAPK8, RPS6KA5, CASP10, CREB3L4, CASP3, AKT2, CREB3L1, AKT1, MAPK1, RIPK1, MAP3K8, IKBKG, JUNB, MAPK3, MAP2K6, MAP3K5, MAP2K4, JUN, MAP2K1, RIPK3, IL15, FOS, NFKB1, CREB3, ITCH, PIK3CA, TRAF3, TRAF5, FAS, TAB3, TAB2, BIRC3, ATF4	1940	112	8142	1.4989	0.845821	0.0517947	0.0383609
KEGG_PATHWAY	hsa05226:Gastric cancer	50	1.06724	0.00707357	CDKN1A, CDKN1B, WNT2B, PIK3CB, FGF6, SHH, FRAT2, CCND1, MYC, AKT2, AKT1, APC2, MAP2K1, AXIN1, WNT9A, AXIN2, DDB2, PIK3CA, RAF1, MET, TCF7, PIK3R3, LRP6, WNT11, MUC2, E2F1, CTNNA1, DVL3, E2F2, MAPK1, E2F3, BAK1, MAPK3, SMAD2, TCF7L2, CDKN2B, TCF7L1, SMAD4, GADD45B, CDX2, FZD5, EGF, GADD45A, REG4, FGF17, APC, FGF18, BCL2, KRAS, FGFR2	1940	149	8142	1.40836	0.914842	0.0570821	0.0422769
KEGG_PATHWAY	hsa04015:Rap1 signaling pathway	66	1.40875	0.0100712	FLT1, CALML6, PIK3CB, CALML4, SIPA1L2, SIPA1L3, FGF6, SIPA1L1, RASSF5, AKT2, AKT1, PLCE1, MAP2K1, MAGI3, NGF, RHOA, PGF, VAV2, PIK3CA, ADORA2B, KIT, RAPGEF2, TLN2, RAF1, PFN1, MET, RAPGEF6, CRK, RAPGEF4, PDGFB, GNAI3, LPAR1, PIK3R3, ADCY3, LPAR3, LPAR4, EFNA5, EFNA4, ADCY7, RAP1GAP, GNAI1, ADCY6, RAP1B, PARD6B, P2RY1, KRIT1, MAPK1, PLCG1, DRD2, MAPK3, MAP2K6, VASP, EGF, INSR, VEGFB, VEGFA, EFNA1,…	1940	210	8142	1.31903	0.970175	0.0750614	0.055593
KEGG_PATHWAY	hsa05161:Hepatitis B	52	1.10993	0.0150569	CDKN1A, YWHAB, PIK3CB, ELK1, IFIH1, CASP9, CASP10, CREB3L4, MYC, CASP3, AKT2, CREB3L1, AKT1, IKBKG, JAK2, JAK1, MAP2K4, MAP2K1, APAF1, FOS, TIRAP, DDB2, CREB3, PIK3CA, TRAF3, RAF1, TLR4, TLR3, ATF4, IFNAR1, PIK3R3, MAPK9, MAPK8, IRAK1, E2F1, E2F2, MAPK1, E2F3, MAPK3, MAP2K6, JUN, SMAD4, BAD, STAT2, NFATC3, NFATC2, NFKB1, BCL2, CYCS, FAS, KRAS, TAB2	1940	162	8142	1.34716	0.994828	0.0995332	0.0737177
KEGG_PATHWAY	hsa04115:p53 signaling pathway	27	0.576307	0.0152025	CDKN1A, PTEN, RCHY1, CASP9, CCND1, PERP, CASP3, SESN1, PMAIP1, RPRM, GADD45B, APAF1, CDKN2A, GADD45A, IGFBP3, SHISA5, SERPINB5, DDB2, TP53I3, CCNG2, CCNG1, BCL2, MDM2, FAS, CYCS, BCL2L1, ATR	1940	73	8142	1.55228	0.995087	0.0995332	0.0737177
KEGG_PATHWAY	hsa04010:MAPK signaling pathway	87	1.85699	0.0168885	FLT1, TRADD, RASGRF1, ARRB1, DUSP16, ELK1, AREG, PPP3CA, FGF6, RPS6KA5, MECOM, MYC, RPS6KA2, CASP3, AKT2, RPS6KA1, AKT1, MAP3K8, IKBKG, MAP3K6, PRKACB, MAP3K5, DUSP4, MAP2K4, DUSP2, DAXX, MAP2K1, CACNA2D3, CACNA2D2, PLA2G4A, FOS, NGF, DUSP6, PGF, EREG, DUSP7, CDC25B, CACNB2, PPM1A, CACNB3, PPM1B, DDIT3, KIT, RAPGEF2, RAF1, MET, CRK, ATF4, PDGFB, STK4, EFNA5, RASGRP1, EFNA4, STK3, RAP1B, MAPK9, MA…	1940	294	8142	1.24194	0.997289	0.100492	0.0744281
KEGG_PATHWAY	hsa05165:Human papillomavirus infection	96	2.04909	0.0209801	CDKN1A, CDKN1B, WNT2B, TRADD, PTEN, UBE3A, PIK3CB, TCIRG1, OASL, COMP, PPP2R1B, CCND1, PPP2R5E, CREB3L4, CASP3, AKT2, CREB3L1, AKT1, ITGB7, IKBKG, PRKACB, JAK1, APC2, ATP6V0B, MAP2K1, ATP6V0E1, ITGA3, AXIN1, SCRIB, PPP2R5C, WNT9A, AXIN2, CREB3, RBL1, PIK3CA, TRAF3, COL4A6, ATP6V1B2, COL4A5, ITGA6, MAML3, RAF1, ATP6V0D1, TLR3, IFNAR1, PTGER4, LAMA5, HDAC2, NOTCH1, LAMA1, HDAC1, NOTCH4, TCF7, PXN, …	1940	331	8142	1.21723	0.999362	0.110304	0.081695
KEGG_PATHWAY	hsa05235:PD-L1 expression and PD-1 checkpoint pathway in cancer	30	0.640342	0.0370149	PTEN, PIK3R3, PIK3CB, RASGRP1, HIF1A, PPP3CA, AKT2, AKT1, MAPK1, IKBKG, PLCG1, JAK2, JAK1, MAPK3, MAP2K6, JUN, MAP2K1, EGF, CSNK2A2, NFATC3, NFATC2, FOS, TIRAP, NFKB1, PIK3CA, LCK, KRAS, PRKCQ, RAF1, TLR4	1940	89	8142	1.41469	0.999998	0.156636	0.11601
KEGG_PATHWAY	hsa04014:Ras signaling pathway	68	1.45144	0.0413532	FLT1, CALML6, RASGRF1, PIK3CB, CALML4, ELK1, FGF6, RASSF1, RASSF5, AKT2, AKT1, PLCE1, IKBKG, PRKACB, PLA2G12A, RALBP1, MAP2K1, PLA2G12B, KSR1, PLA2G4A, KSR2, GAB2, NGF, RHOA, PGF, PIK3CA, KIT, RAF1, MET, PLA1A, ARF6, RAB5B, PDGFB, PIK3R3, PLA2G3, RASAL1, STK4, EFNA5, PLD1, RASGRP1, EFNA4, RAP1B, MAPK9, MAPK8, GNG4, MAPK1, SHOC2, PLCG1, MAPK3, NTRK2, EGF, BAD, INSR, PLA2G2A, VEGFB, GNG12, NFKB1, V…	1940	232	8142	1.23013	1	0.166855	0.123579
KEGG_PATHWAY	hsa04151:PI3K-Akt signaling pathway	99	2.11313	0.0478041	CHRM1, COMP, FGF6, CCND1, PPP2R1B, CREB3L4, MYC, CREB3L1, AKT2, AKT1, IL6R, MAP2K1, IL4R, PGF, EREG, COL4A6, COL4A5, RAF1, IFNAR1, ATF4, PDGFB, LPAR1, PIK3R3, LPAR3, LPAR4, EFNA5, EFNA4, MCL1, INSR, FN1, GNG12, PTK2, NFKB1, FGF17, EFNA1, LPAR5, RHEB, ITGA11, FGF18, BCL2, MDM2, COL9A3, COL9A2, FGFR4, FGFR2, BCL2L1, YWHAE, CDKN1A, CDKN1B, FLT1, YWHAB, PTEN, BRCA1, PIK3CB, AREG, PIK3CG, CASP9, RPTOR…	1940	354	8142	1.17371	1	0.184311	0.136507
KEGG_PATHWAY	hsa01100:Metabolic pathways	497	10.6083	1.5716e-17	PGAP1, EHMT2, ABAT, GLS, NSDHL, SCP2, LIPG, NAMPT, PLCE1, PIP4K2B, PIP4K2C, ACOT8, MECR, CEL, HOGA1, GANC, SULT2B1, ETHE1, UQCRC1, UQCRC2, MPPE1, ADPRM, GNE, TPH1, MTMR3, RPN2, RPN1, PLA2G3, SDSL, GNS, ADH5, ADH6, UGT8, HSD11B2, CYP2B6, RDH11, CHST10, LDHD, ST3GAL4, PNPO, PIP5K1B, PLCG1, ST3GAL2, GSTM4, GSTM2, GSTM1, PMM1, CYP4F2, SETD1A, CYP4F3, MTHFR, CYP4F8, PAFAH2, CS, CYP2C9, SQLE, GLUD1, GL…	1940	1540	8142	1.35446	5.45345e-15	5.45345e-15	4.03901e-15
KEGG_PATHWAY	hsa00280:Valine, leucine and isoleucine degradation	30	0.640342	6.24863e-08	ECHS1, ABAT, HSD17B10, AACS, HMGCL, MCEE, ALDH2, AUH, OXCT1, ACADM, HADH, ACAA1, ACADS, HIBCH, BCKDHA, ACAD8, HMGCS1, BCKDHB, MCCC1, ACSF3, ACADSB, HADHB, ALDH3A2, HADHA, ALDH6A1, IVD, EHHADH, PCCB, BCAT2, ALDH9A1	1940	48	8142	2.62307	2.16825e-05	1.08414e-05	8.02949e-06
KEGG_PATHWAY	hsa04142:Lysosome	55	1.17396	8.66205e-06	CLTC, AP4E1, CLTB, CLTA, TCIRG1, CTSV, LITAF, CTSS, AP4M1, LAPTM4B, GNPTAB, LAMP1, AP1G1, HYAL1, LAMP2, AP1S2, IDS, CTSH, WDR7, ACP2, CTSG, AP3S1, AP1S3, CTSE, ARSA, ATP6V0B, MANBA, ENTPD4, GAA, AP3B1, SUMF1, ATP6V0D1, CD63, ASAH1, GNS, GGA1, GGA3, NEU1, SLC17A5, ATP6V1H, AP4S1, ARSB, AP1M1, CTSA, CD164, SORT1, FUCA1, FUCA2, NAGA, AP4B1, IGF2R, GALC, MAN2B1, GLA, LGMN	1940	132	8142	1.74871	0.00300123	0.000726344	0.000537955
KEGG_PATHWAY	hsa05213:Endometrial cancer	30	0.640342	1.25593e-05	CDKN1A, TCF7, PTEN, PIK3R3, PIK3CB, ELK1, CASP9, CCND1, MYC, AKT2, CTNNA1, AKT1, MAPK1, BAK1, MAPK3, APC2, TCF7L2, MAP2K1, TCF7L1, GADD45B, EGF, GADD45A, BAD, AXIN1, AXIN2, DDB2, APC, PIK3CA, KRAS, RAF1	1940	58	8142	2.17081	0.00434861	0.000726344	0.000537955
KEGG_PATHWAY	hsa00071:Fatty acid degradation	24	0.512273	2.4601e-05	ACADVL, CPT1A, ECHS1, ADH1C, ACSL1, ECI1, ADH1A, ECI2, ACSL6, ACSL4, ACADSB, ADH5, ADH6, ALDH3A2, HADHB, HADHA, CPT2, ALDH2, EHHADH, ACADM, HADH, ACAA1, ACADS, ALDH9A1	1940	43	8142	2.34246	0.00850031	0.00106707	0.000790306
KEGG_PATHWAY	hsa01524:Platinum drug resistance	34	0.72572	4.64871e-05	TOP2A, CDKN1A, MGST3, MGST1, XIAP, PIK3R3, BRCA1, PIK3CB, CASP9, CASP3, AKT2, AKT1, MAPK1, PMAIP1, BAK1, POLH, MAPK3, MAP3K5, GSTM4, GSTM2, GSTM1, ABCC2, APAF1, CDKN2A, SLC31A1, BAD, PIK3CA, GSTA1, BCL2, MDM2, FAS, CYCS, BIRC3, BCL2L1	1940	73	8142	1.95472	0.016002	0.00161947	0.00119943
KEGG_PATHWAY	hsa04919:Thyroid hormone signaling pathway	49	1.04589	6.86554e-05	ATP2A3, SLC2A1, ATP2A2, PIK3CB, CASP9, MED12, MED14, MED13, CCND1, MYC, AKT2, AKT1, PLCE1, PRKACB, NCOA1, MED1, MAP2K1, NCOA3, DIO3, MED4, ATP1B1, KAT2B, KAT2A, NCOR1, TBC1D4, PIK3CA, RAF1, PFKFB2, HDAC2, NOTCH1, HDAC1, NOTCH4, PIK3R3, ATP1A1, HIF1A, SLC9A1, MED30, MAPK1, PLCG1, MAPK3, BAD, PFKL, RHEB, FXYD2, RCAN2, MDM2, KRAS, PLCD1, PFKP	1940	121	8142	1.69957	0.0235427	0.00190871	0.00141366
KEGG_PATHWAY	hsa01200:Carbon metabolism	47	1.0032	7.61625e-05	PRPS2, FH, ECHS1, DLST, GPT, SDSL, ADH5, HK2, HK1, MCEE, ESD, ME1, PGLS, DLAT, ME2, ACADS, PSPH, HIBCH, IDH3A, TKTL2, PKLR, MDH1, GOT1, IDH3G, IDH1, PGAM1, IDH2, SDHA, SDHB, RPIA, CS, GLUD1, PFKL, ALDH6A1, GLUD2, SUCLA2, PC, CPS1, PCCB, RGN, SUCLG2, SUCLG1, ACO1, ACO2, ALDOA, GAPDH, PFKP	1940	115	8142	1.71526	0.0260832	0.00190871	0.00141366
KEGG_PATHWAY	hsa04140:Autophagy - animal	55	1.17396	7.70085e-05	WDR41, PTEN, IRS2, PIK3CB, HMGB1, ZFYVE1, RPTOR, LAMP1, AKT2, RB1CC1, LAMP2, AKT1, SUPT20H, PRKACB, SNAP29, RAB8A, SH3GLB1, MAP2K1, DAPK1, ATG9B, WIPI1, WIPI2, PRAP1, PIK3CA, ATG4C, ATG4A, PRKCQ, SMCR8, RAF1, SQSTM1, ATG4D, RAB1A, BECN1, PRKAA1, MTMR3, PIK3R3, HIF1A, GABARAP, PPP2CB, MAPK9, MAPK8, MAPK1, NRBF2, ATG7, ATG5, MAPK3, IGBP1, BAD, EIF2AK3, VMP1, RHEB, BCL2, KRAS, ATG2B, BCL2L1	1940	141	8142	1.63709	0.0263691	0.00190871	0.00141366
KEGG_PATHWAY	hsa04932:Non-alcoholic fatty liver disease	59	1.25934	9.10331e-05	NDUFA12, PRKAG1, PRKAG2, IRS2, PIK3CB, COX6A1, COX7C, CASP7, CASP3, AKT2, MLX, AKT1, UQCRFS1, IL6R, MAP3K5, COX8A, SREBF1, NDUFC1, FOS, SDHA, SDHB, PIK3CA, DDIT3, NDUFS4, UQCRC1, NDUFS3, NDUFS2, UQCRC2, ATF4, CEBPA, PRKAA1, NDUFB8, NDUFB10, NDUFB11, NDUFB4, PIK3R3, NDUFB1, COX7A2, UQCR10, COX5A, ADIPOR2, MAPK9, MAPK8, NDUFV3, NDUFV2, MLXIP, NDUFA9, JUN, XBP1, NDUFA7, NDUFA6, PKLR, INSR, EIF2AK3, …	1940	155	8142	1.59753	0.0310962	0.0021059	0.0015597
KEGG_PATHWAY	hsa05220:Chronic myeloid leukemia	34	0.72572	0.000122908	CDKN1A, HDAC2, CDKN1B, HDAC1, PIK3R3, PIK3CB, MECOM, CCND1, MYC, AKT2, E2F1, E2F2, AKT1, MAPK1, E2F3, BAK1, IKBKG, MAPK3, MAP2K1, SMAD4, GADD45B, CDKN2A, GADD45A, BAD, GAB2, NFKB1, DDB2, BCR, PIK3CA, MDM2, KRAS, RAF1, CRK, BCL2L1	1940	76	8142	1.87756	0.041755	0.00266557	0.00197422
KEGG_PATHWAY	hsa04210:Apoptosis	52	1.10993	0.000222397	TRADD, PIK3CB, CTSV, CTSS, CASP9, TUBA1B, CASP7, CASP10, CASP3, AKT2, TNFSF10, CAPN2, AKT1, CTSH, IKBKG, MAP3K5, PARP3, DAXX, MAP2K1, PARP4, ENDOG, APAF1, FOS, NGF, PIK3CA, DDIT3, RAF1, BIRC3, ATF4, TUBAL3, PIK3R3, XIAP, MAPK9, MAPK8, MAPK1, PMAIP1, RIPK1, BAK1, MCL1, MAPK3, JUN, GADD45B, BAD, GADD45A, EIF2AK3, GZMB, NFKB1, BCL2, CYCS, FAS, KRAS, BCL2L1	1940	136	8142	1.6047	0.0742771	0.00453951	0.00336212
KEGG_PATHWAY	hsa04141:Protein processing in endoplasmic reticulum	62	1.32337	0.000285106	UBXN2A, UBE2D3, HERPUD1, MAN1A2, CAPN2, UBXN8, MAN1A1, MAP3K5, PDIA3, SEC13, FBXO2, SSR3, UBE4B, CKAP4, DDOST, PDIA4, RBX1, DAD1, DNAJC5, DDIT3, ERP29, ATF4, RPN2, SAR1A, SAR1B, SEL1L, RPN1, HSPA4L, DERL2, UBE2J1, LMAN1, ATXN3, MAPK9, ERLEC1, MAPK8, HSPH1, OS9, BAG1, SSR1, BAK1, UGGT2, SEC31A, EDEM3, BCAP31, MBTPS1, XBP1, SEC24A, HSPA5, EDEM1, EDEM2, EIF2AK3, EIF2AK2, UBE2G1, UBE2G2, HSPA2, DNAJC…	1940	171	8142	1.52169	0.0942083	0.00549621	0.00407068
KEGG_PATHWAY	hsa00020:Citrate cycle (TCA cycle)	17	0.36286	0.000447756	FH, MDH1, IDH3G, IDH1, IDH2, DLST, SDHA, SDHB, CS, SUCLA2, PC, SUCLG2, SUCLG1, ACO1, DLAT, ACO2, IDH3A	1940	30	8142	2.37825	0.143933	0.00776857	0.00575367
KEGG_PATHWAY	hsa04146:Peroxisome	34	0.72572	0.000665382	ABCD4, ABCD3, PEX11A, ECI2, PEX11B, HMGCL, PRDX5, SCP2, MPV17, ACAA1, XDH, ABCD1, PEX16, ACOT8, ACSL1, EPHX2, IDH1, IDH2, ECH1, ACSL6, PIPOX, ACSL4, PEX10, SOD1, NUDT7, EHHADH, PXMP2, PEX5, AGPS, PXMP4, FAR1, FAR2, CRAT, SLC27A2	1940	82	8142	1.74018	0.206232	0.0109946	0.00814301
KEGG_PATHWAY	hsa04071:Sphingolipid signaling pathway	45	0.960512	0.000824661	ASAH1, ROCK1, SGMS1, TRADD, GNAI3, PTEN, PIK3R3, SGMS2, PIK3CB, PLD1, GNAI1, PPP2CB, MAPK9, MAPK8, SGPL1, PPP2R1B, SPTLC2, SPTLC3, PPP2R5E, PPP2R3C, AKT2, BDKRB2, AKT1, MAPK1, FYN, S1PR3, MAPK3, MAP3K5, CERS4, MAP2K1, NOS3, PPP2R3A, PPP2R5C, GAB2, SGPP2, SGPP1, RHOA, NFKB1, PIK3CA, GNAQ, BCL2, KRAS, DEGS2, RAF1, MS4A2	1940	119	8142	1.58707	0.248944	0.0130072	0.00963354
KEGG_PATHWAY	hsa05231:Choline metabolism in cancer	38	0.811099	0.00133973	SLC22A3, SLC44A3, SLC44A4, SLC22A5, SLC44A1, SLC44A2, DGKA, PDGFB, PIK3R3, PIK3CB, PLD1, HIF1A, MAPK9, MAPK8, AKT2, AKT1, MAPK1, PIP5K1B, PLCG1, WASF2, WASF3, MAPK3, LYPLA1, JUN, MAP2K1, PCYT1B, PCYT1A, EGF, PLA2G4A, FOS, GPCPD1, DGKZ, PIK3CA, RHEB, DGKQ, KRAS, RAF1, DGKH	1940	98	8142	1.62737	0.37199	0.0193703	0.0143463
KEGG_PATHWAY	hsa01522:Endocrine resistance	38	0.811099	0.00133973	CDKN1A, CDKN1B, NOTCH1, NOTCH4, ADCY3, PIK3R3, PIK3CB, DLL1, ADCY7, ADCY6, MAPK9, MAPK8, CCND1, AKT2, E2F1, E2F2, AKT1, MAPK1, E2F3, PRKACB, MAPK3, JAG2, MED1, JUN, MAP2K1, CDKN2C, CDKN2A, BAD, NCOA3, FOS, PTK2, NCOR1, PIK3CA, BCL2, GNAS, MDM2, KRAS, RAF1	1940	98	8142	1.62737	0.37199	0.0193703	0.0143463
KEGG_PATHWAY	hsa00910:Nitrogen metabolism	11	0.234792	0.00207524	CA12, GLUD1, CA1, GLUD2, CPS1, CA2, CA4, CA7, CA9, CA8, GLUL	1940	17	8142	2.71565	0.513664	0.0276964	0.0205129
KEGG_PATHWAY	hsa04931:Insulin resistance	40	0.853789	0.00260975	PRKAA1, PRKAG1, PTEN, SLC2A1, PRKAG2, PIK3R3, IRS2, PIK3CB, PTPRF, MAPK9, GYS1, PPP1CC, MAPK8, CREB3L4, AKT2, CREB3L1, RPS6KA2, RPS6KA1, MLX, AKT1, PPARGC1A, PPARGC1B, MLXIP, SREBF1, PTPN1, CPT1A, NOS3, INSR, GFPT1, NFKB1, CREB3, TBC1D4, PIK3CA, PPP1R3D, PRKCQ, TRIB3, SLC27A3, OGT, SLC27A2, SLC27A4	1940	108	8142	1.55441	0.596172	0.0323422	0.0239537
KEGG_PATHWAY	hsa01230:Biosynthesis of amino acids	30	0.640342	0.002826	PRPS2, GPT, MAT2B, SDSL, ASL, GLUL, PSPH, IDH3A, TKTL2, ARG2, PKLR, GOT1, IDH3G, IDH1, PGAM1, IDH2, ASS1, RPIA, CS, PFKL, PC, CPS1, CTH, ACO1, ACO2, ALDOA, GAPDH, PFKP, BCAT2, OTC	1940	75	8142	1.67876	0.625442	0.0335454	0.0248449
KEGG_PATHWAY	hsa05218:Melanoma	29	0.618997	0.00300745	CDKN1A, PTEN, PDGFB, PIK3R3, PIK3CB, FGF6, CCND1, AKT2, E2F1, E2F2, AKT1, MAPK1, E2F3, BAK1, MAPK3, MAP2K1, GADD45B, CDKN2A, EGF, GADD45A, BAD, DDB2, FGF17, PIK3CA, FGF18, MDM2, KRAS, RAF1, MET	1940	72	8142	1.69042	0.648364	0.0335454	0.0248449
KEGG_PATHWAY	hsa05224:Breast cancer	51	1.08858	0.00309353	CDKN1A, WNT2B, PTEN, BRCA1, PIK3CB, BRCA2, FGF6, FRAT2, CCND1, MYC, AKT2, AKT1, APC2, NCOA1, MAP2K1, NCOA3, AXIN1, FOS, WNT9A, AXIN2, DDB2, PIK3CA, KIT, RAF1, NOTCH1, NOTCH4, TCF7, PIK3R3, DLL1, LRP6, WNT11, E2F1, DVL3, E2F2, MAPK1, E2F3, BAK1, HES5, MAPK3, JAG2, TCF7L2, JUN, TCF7L1, GADD45B, FZD5, EGF, GADD45A, FGF17, APC, FGF18, KRAS	1940	147	8142	1.45607	0.658742	0.0335454	0.0248449
KEGG_PATHWAY	hsa04910:Insulin signaling pathway	48	1.02455	0.00335186	PRKAA1, CALML6, PDE3B, PRKAG1, PRKAG2, PIK3R3, IRS2, CALML4, PIK3CB, ELK1, HK2, PTPRF, HK1, SOCS2, RPTOR, MAPK9, GYS1, PPP1CC, MAPK8, INPP5A, PHKG1, PRKAR2B, AKT2, AKT1, MAPK1, PPARGC1A, PRKACB, SH2B2, SOCS4, MAPK3, SREBF1, PTPN1, MAP2K1, PKLR, EXOC7, BAD, INSR, SORBS1, PHKA2, PPP1R3F, PRKAR1B, PIK3CA, RHEB, PPP1R3D, KRAS, RAF1, EIF4E2, CRK	1940	137	8142	1.47045	0.688092	0.0352453	0.0261039
KEGG_PATHWAY	hsa05230:Central carbon metabolism in cancer	28	0.597652	0.00404454	PTEN, SLC2A1, PIK3R3, PIK3CB, HIF1A, HK2, HK1, GLS, MYC, AKT2, AKT1, MAPK1, MAPK3, PDK1, MAP2K1, IDH1, PGAM1, IDH2, SLC7A5, PFKL, PIK3CA, SCO2, KIT, KRAS, RAF1, MET, FGFR2, PFKP	1940	70	8142	1.67876	0.754952	0.0412781	0.030572
KEGG_PATHWAY	hsa05214:Glioma	29	0.618997	0.00588066	CDKN1A, CAMK2D, CALML6, PTEN, PDGFB, PIK3R3, CALML4, PIK3CB, CCND1, AKT2, E2F1, E2F2, AKT1, MAPK1, E2F3, BAK1, PLCG1, MAPK3, MAP2K1, GADD45B, CDKN2A, EGF, GADD45A, DDB2, PIK3CA, CAMK4, MDM2, KRAS, RAF1	1940	75	8142	1.6228	0.870828	0.0551511	0.0408468
KEGG_PATHWAY	hsa01210:2-Oxocarboxylic acid metabolism	11	0.234792	0.00612666	CS, GOT1, IDH3G, AADAT, IDH1, IDH2, ACO1, GPT, ACO2, BCAT2, IDH3A	1940	19	8142	2.42979	0.881458	0.0559461	0.0414356
KEGG_PATHWAY	hsa00220:Arginine biosynthesis	12	0.256137	0.0067171	GLUD1, ARG2, GLUD2, GOT1, CPS1, NOS3, ASL, GPT, GLUL, ASS1, OTC, GLS	1940	22	8142	2.28922	0.903547	0.0570821	0.0422769
KEGG_PATHWAY	hsa05211:Renal cell carcinoma	27	0.576307	0.00677696	CDKN1A, FH, EPAS1, PDGFB, SLC2A1, PIK3R3, PIK3CB, HIF1A, RAP1B, AKT2, AKT1, MAPK1, MAPK3, EGLN1, JUN, EGLN3, MAP2K1, BAD, TFE3, ARNT, RBX1, VEGFA, PIK3CA, KRAS, RAF1, MET, CRK	1940	69	8142	1.64227	0.905543	0.0570821	0.0422769
KEGG_PATHWAY	hsa04144:Endocytosis	78	1.66489	0.00693775	ARF3, ARF4, ZFYVE9, SH3KBP1, CLTC, CLTB, SNX12, CLTA, ARRB1, RAB22A, CAPZB, CHMP1B, KIF5A, LDLRAP1, VPS36, GIT1, RAB8A, SH3GL1, SH3GLB1, USP8, VPS37D, VPS37B, ARFGAP3, RHOA, ARFGAP1, DNM1, DNM2, EPN3, DNM3, RUFY1, ACAP2, RABEP1, HGS, DNAJC6, RAB35, CHMP4B, STAM2, ARF6, RAB5B, VPS4B, ASAP3, NEDD4L, ASAP1, ASAP2, AGAP3, PLD1, ACTR3B, CYTH3, SNX4, PARD6B, SNX1, GRK7, MVB12B, PIP5K1B, RAB11FIP2, EPS1…	1940	251	8142	1.30422	0.910703	0.0570821	0.0422769
KEGG_PATHWAY	hsa01250:Biosynthesis of nucleotide sugars	17	0.36286	0.00706843	PMM1, TGDS, GFPT1, MPI, UAP1, HK2, HK1, NANP, UGDH, UGP2, GMDS, UAP1L1, PGM3, GNPNAT1, NANS, PGM1, GNE	1940	37	8142	1.92831	0.914689	0.0570821	0.0422769
KEGG_PATHWAY	hsa00562:Inositol phosphate metabolism	28	0.597652	0.00779662	MTMR3, INPP1, PTEN, PIK3CB, PIK3CG, PIK3C2B, INPP5B, INPP5A, IMPA1, IMPA2, INPP5K, PLCE1, PIP5K1B, PIP4K2B, PLCG1, PIP4K2C, CDIPT, IPMK, FIG4, ITPKC, MINPP1, ALDH6A1, SYNJ1, PIK3CA, ITPKA, PI4KA, PLCH1, PLCD1	1940	73	8142	1.60977	0.933863	0.061487	0.0455393
KEGG_PATHWAY	hsa05219:Bladder cancer	18	0.384205	0.00917238	CDKN1A, MAP2K1, CDKN2A, DAPK1, EGF, VEGFA, RASSF1, RPS6KA5, CCND1, MYC, MDM2, E2F1, E2F2, MAPK1, KRAS, E2F3, RAF1, MAPK3	1940	41	8142	1.84254	0.959136	0.0707293	0.0523845
KEGG_PATHWAY	hsa04215:Apoptosis - multiple species	15	0.320171	0.0101668	BECN1, APAF1, XIAP, CASP9, MAPK9, CASP7, MAPK8, CASP3, BCL2, PMAIP1, CYCS, BAK1, BIRC7, BIRC3, BCL2L1	1940	32	8142	1.9673	0.971159	0.0750614	0.055593
KEGG_PATHWAY	hsa05208:Chemical carcinogenesis - reactive oxygen species	69	1.47279	0.0123612	NDUFA12, PTEN, PTPRJ, PIK3CB, COX6A1, COX7C, AS3MT, AKT2, AKT1, UQCRFS1, IKBKG, MAP3K5, COX8A, MAP2K4, MAP2K1, AKR1A1, ARNT, NDUFC1, FOS, SDHA, SDHB, PIK3CA, NDUFS4, UQCRC1, NDUFS3, NDUFS2, VDAC2, UQCRC2, RAF1, MET, SLC25A4, NDUFB8, NDUFB10, NDUFB11, MGST3, NDUFB4, MGST1, PIK3R3, NDUFB1, COX7A2, UQCR10, PLD1, HIF1A, COX5A, MAPK9, MAPK8, MAPK1, NDUFV3, NDUFV2, MAPK3, GSTM4, NDUFA9, PTPN1, GSTM2, J…	1940	223	8142	1.29859	0.986648	0.0893613	0.066184
KEGG_PATHWAY	hsa05225:Hepatocellular carcinoma	54	1.15261	0.0128367	CDKN1A, WNT2B, PTEN, PIK3CB, ELK1, FRAT2, CCND1, MYC, AKT2, DPF3, AKT1, APC2, SMARCC1, MAP2K1, ACTL6A, AXIN1, WNT9A, AXIN2, DDB2, PIK3CA, RAF1, MET, MGST3, TCF7, MGST1, PIK3R3, LRP6, WNT11, E2F1, DVL3, E2F2, MAPK1, E2F3, BAK1, PLCG1, BRD7, MAPK3, GSTM4, SMAD2, TCF7L2, GSTM2, TCF7L1, SMAD4, GSTM1, GADD45B, FZD5, CDKN2A, BAD, GADD45A, SMARCA2, APC, GSTA1, KRAS, BCL2L1	1940	168	8142	1.34901	0.988702	0.0909045	0.0673269
KEGG_PATHWAY	hsa00520:Amino sugar and nucleotide sugar metabolism	20	0.426894	0.0137392	PMM1, GFPT1, MPI, UAP1, RENBP, HK2, HK1, CYB5R2, NANP, CYB5R1, UGDH, UGP2, GNPDA1, GMDS, UAP1L1, PGM3, GNPNAT1, NANS, PGM1, GNE	1940	49	8142	1.71302	0.991775	0.0953503	0.0706196
KEGG_PATHWAY	hsa05012:Parkinson disease	80	1.70758	0.0147602	NDUFA12, CALML6, CALML4, COX6A1, COX7C, TXN2, CASP9, PSMD9, TUBA1B, SLC39A9, CASP3, KIF5A, PSMD1, UQCRFS1, SLC39A8, SLC39A7, SLC18A1, PRKACB, SLC39A4, MAP3K5, COX8A, DAXX, APAF1, NDUFC1, SLC39A13, SDHA, SDHB, TUBB2A, DDIT3, NDUFS4, UQCRC1, NDUFS3, NDUFS2, VDAC2, UQCRC2, SLC25A4, ATF4, CAMK2D, NDUFB8, NDUFB10, TUBAL3, NDUFB11, MAOA, NDUFB4, GNAI3, NDUFB1, COX7A2, UQCR10, TXN, COX5A, PSMA7, GNAI1, …	1940	266	8142	1.26223	0.994258	0.0995332	0.0737177
KEGG_PATHWAY	hsa04810:Regulation of actin cytoskeleton	67	1.4301	0.0159604	CYFIP1, CHRM1, BRK1, PIK3CB, ITGAE, FGF6, PPP1CC, BDKRB2, PIP4K2B, ITGB7, PIP4K2C, GIT1, APC2, MAP2K1, ITGA3, RHOA, VAV2, PIK3CA, SPATA13, ARHGEF1, ITGA6, RAF1, EZR, ARHGEF7, PPP1R12B, PFN1, CRK, VCL, ROCK1, PXN, PDGFB, LPAR1, PIK3R3, LPAR4, IQGAP1, IQGAP2, ACTR3B, MYL12A, FGD1, SLC9A1, MYL12B, SCIN, MAPK1, PIP5K1B, WASF2, MAPK3, GSN, EGF, LIMK2, LIMK1, FN1, ARPC4, GNG12, PTK2, MYLPF, FGF17, DIAP…	1940	218	8142	1.28988	0.996238	0.100492	0.0744281
KEGG_PATHWAY	hsa00564:Glycerophospholipid metabolism	34	0.72572	0.0168732	CDS1, DGKA, LPCAT1, PLA2G3, PLD1, PLB1, AGPAT3, AGPAT4, PGS1, PTDSS2, CDIPT, LYPLA1, PLA2G12A, PCYT1B, PCYT1A, PLA2G12B, PLA2G2A, MBOAT1, PLA2G4A, MBOAT2, GPCPD1, DGKZ, LPCAT4, GPD2, DGKQ, ETNK1, LPCAT3, GPD1L, PNPLA6, LPIN1, ADPRM, LPIN2, DGKH, PLA1A	1940	98	8142	1.45607	0.997274	0.100492	0.0744281
KEGG_PATHWAY	hsa00510:N-Glycan biosynthesis	20	0.426894	0.0173306	ST6GAL1, B4GALT1, ALG6, RPN2, RPN1, SRD5A3, ALG14, ALG2, ALG12, DDOST, DPM1, FUT8, DAD1, MAN1A2, DOLPP1, MGAT4A, STT3A, MGAT1, MAN1A1, MGAT2	1940	50	8142	1.67876	0.997681	0.100492	0.0744281
KEGG_PATHWAY	hsa05216:Thyroid cancer	16	0.341515	0.0175671	TCF7L2, CDKN1A, MAP2K1, TCF7L1, GADD45B, TPM3, GADD45A, TCF7, NCOA4, DDB2, CCND1, MYC, MAPK1, KRAS, BAK1, MAPK3	1940	37	8142	1.81488	0.997866	0.100492	0.0744281
KEGG_PATHWAY	hsa00250:Alanine, aspartate and glutamate metabolism	16	0.341515	0.0175671	GOT1, GFPT1, ABAT, GPT, ASRGL1, ASS1, GLS, ALDH4A1, GLUD1, GLUD2, CPS1, PPAT, ASL, RIMKLA, GLUL, NIT2	1940	37	8142	1.81488	0.997866	0.100492	0.0744281
KEGG_PATHWAY	hsa04960:Aldosterone-regulated sodium reabsorption	16	0.341515	0.0175671	INSR, PIK3R3, NEDD4L, PIK3CB, ATP1A1, ATP1B1, NR3C2, HSD11B2, PIK3CA, SCNN1B, FXYD2, SCNN1A, MAPK1, KRAS, SGK1, MAPK3	1940	37	8142	1.81488	0.997866	0.100492	0.0744281
KEGG_PATHWAY	hsa04218:Cellular senescence	50	1.06724	0.0176658	CDKN1A, TRAF3IP2, CALML6, PTEN, PIK3CB, CALML4, PPP3CA, PPP1CC, CCND1, MYC, RASSF5, AKT2, CAPN2, AKT1, MYBL2, LIN52, MAP2K1, IGFBP3, RBL1, PIK3CA, VDAC2, RAF1, SLC25A4, SQSTM1, PIK3R3, ZFP36L2, E2F1, E2F2, MAPK1, E2F3, E2F5, MAPK3, MAP2K6, SMAD2, CDKN2B, GADD45B, CDKN2A, GADD45A, NFATC3, NFATC2, HIPK1, NFKB1, HIPK2, RAD50, RHEB, TRPV4, MDM2, KRAS, MCU, ATR	1940	156	8142	1.34516	0.99794	0.100492	0.0744281
KEGG_PATHWAY	hsa01212:Fatty acid metabolism	22	0.469584	0.0185399	ACADVL, CPT1A, ECHS1, MECR, ELOVL5, ACSL1, OXSM, ACSL6, ACSL4, ELOVL6, ELOVL7, ACADSB, ACSF3, HADHB, HADHA, CPT2, SCP2, EHHADH, ACADM, HADH, ACAA1, ACADS	1940	57	8142	1.61986	0.998487	0.103764	0.0768511
KEGG_PATHWAY	hsa05010:Alzheimer disease	110	2.34792	0.01955	APP, CHRM1, CALML6, NDUFA12, IRS2, CALML4, COX6A1, PSMD9, FRAT2, SLC39A9, AKT2, KIF5A, CAPN2, PSMD1, AKT1, SLC39A8, SLC39A7, SLC39A4, MAP3K5, MAP2K1, CSNK2A2, ADAM10, CSNK1E, SDHA, SDHB, DDIT3, UQCRC1, VDAC2, UQCRC2, RAF1, ATF4, RTN3, NDUFB10, NDUFB11, PIK3R3, COX7A2, PSEN1, DVL3, NRBF2, NDUFV3, NDUFV2, XBP1, FZD5, INSR, EIF2AK3, EIF2AK2, NFKB1, CDK5, UQCRQ, GNAQ, CYCS, MCU, ATG2B, WNT2B, ATP2A3,…	1940	384	8142	1.20224	0.998942	0.107486	0.0796079
KEGG_PATHWAY	hsa04520:Adherens junction	26	0.554963	0.0198245	TCF7, PTPRJ, IQGAP1, PTPRF, CTNNA1, MAPK1, FYN, WASF2, WASF3, MAPK3, PTPN1, TCF7L2, TCF7L1, SMAD4, YES1, INSR, CSNK2A2, LMO7, SORBS1, RHOA, TJP1, FER, PTPRB, SNAI1, MET, VCL	1940	71	8142	1.5369	0.99904	0.107486	0.0796079
KEGG_PATHWAY	hsa00561:Glycerolipid metabolism	23	0.490928	0.020961	DGAT2, MOGAT3, MOGAT2, DGKA, AKR1A1, MBOAT1, MBOAT2, CEL, DGKZ, AGPAT3, AGPAT4, ALDH3A2, AKR1B10, ALDH2, DGKQ, LIPG, PNPLA3, LPIN1, GLA, LPIN2, MGLL, DGKH, ALDH9A1	1940	61	8142	1.58244	0.999358	0.110304	0.081695
KEGG_PATHWAY	hsa04550:Signaling pathways regulating pluripotency of stem cells	46	0.981857	0.0215728	WNT2B, HOXD1, TCF7, PIK3R3, PIK3CB, POU5F1B, ACVR1C, WNT11, MYC, AKT2, DVL3, AKT1, PCGF1, MAPK1, JAK2, JARID2, JAK1, MAPK3, SMAD2, APC2, SMAD1, LEFTY1, MAP2K1, SMAD4, FZD5, PCGF5, AXIN1, SMAD9, INHBB, INHBA, AXIN2, WNT9A, KLF4, ISL1, ACVR2B, TBX3, APC, PIK3CA, KAT6A, KRAS, HOXB1, TCF3, RAF1, FGFR4, IL6ST, FGFR2	1940	143	8142	1.35005	0.999483	0.111728	0.0827494
KEGG_PATHWAY	hsa04137:Mitophagy - animal	26	0.554963	0.0236861	BECN1, CALCOCO2, CITED2, HIF1A, GABARAP, MAPK9, BCL2L13, MAPK8, RHOT1, UBB, E2F1, MFN2, USP30, ATG5, USP8, BNIP3L, JUN, ATG9B, CSNK2A2, TFE3, TFEB, EIF2AK3, KRAS, SQSTM1, ATF4, BCL2L1	1940	72	8142	1.51555	0.999756	0.120869	0.0895196
KEGG_PATHWAY	hsa04072:Phospholipase D signaling pathway	47	1.0032	0.0252812	DGKA, PDGFB, LPAR1, ADCY3, PIK3R3, LPAR3, LPAR4, PIK3CB, PLD1, ADCY7, PIK3CG, ADCY6, AGPAT3, AGPAT4, CYTH3, AKT2, GRM8, AKT1, MAPK1, PIP5K1B, FYN, PLCG1, CYTH1, MAPK3, MAP2K1, EGF, INSR, PLA2G4A, GAB2, DGKZ, RHOA, DNM1, DNM2, DNM3, KITLG, LPAR5, PIK3CA, RHEB, DGKQ, KIT, GNAS, KRAS, RAF1, MS4A2, DGKH, RAPGEF4, ARF6	1940	148	8142	1.3328	0.999862	0.125794	0.0931674
KEGG_PATHWAY	hsa00640:Propanoate metabolism	14	0.298826	0.0257389	BCKDHA, ECHS1, BCKDHB, ABAT, HADHA, ALDH6A1, MCEE, SUCLA2, EHHADH, PCCB, SUCLG2, SUCLG1, ACADS, HIBCH	1940	32	8142	1.83615	0.999882	0.125794	0.0931674
KEGG_PATHWAY	hsa04136:Autophagy - other	14	0.298826	0.0257389	IGBP1, BECN1, ATG9B, WIPI1, WIPI2, GABARAP, RPTOR, PPP2CB, ATG4C, ATG4A, ATG7, ATG5, ATG4D, ATG2B	1940	32	8142	1.83615	0.999882	0.125794	0.0931674
KEGG_PATHWAY	hsa04722:Neurotrophin signaling pathway	39	0.832444	0.0261611	YWHAE, CAMK2D, CALML6, PIK3R3, CALML4, PSEN1, PIK3CB, RAP1B, MAPK9, MAPK8, RPS6KA5, IRAK1, IRAK2, AKT2, RPS6KA2, RPS6KA1, AKT1, MAPK1, PLCG1, SH2B2, MAPK3, MAP3K5, NTRK2, JUN, MAP2K1, SORT1, BAD, RIPK2, FRS2, NGF, RHOA, NFKB1, PIK3CA, CAMK4, BCL2, KRAS, RAF1, CRK, ATF4	1940	119	8142	1.37546	0.999899	0.126082	0.0933806
KEGG_PATHWAY	hsa01240:Biosynthesis of cofactors	48	1.02455	0.0293408	MOCS2, ALAS1, PANK3, FECH, COX15, AK1, QPRT, MPI, AK2, UGT2B28, MAT2B, LIAS, AK7, GPHN, PPCDC, ALAD, SDR16C5, NFS1, UGP2, ALDH2, UROD, PPCS, RDH11, PNPO, NADK, COX10, GCH1, PMM1, TPK1, OXSM, GSS, UGT2B15, AKR1A1, GGH, UGT2B17, CTPS2, NME3, COQ7, COQ6, NME1, ALDH3A2, COQ3, UGDH, COQ2, NMNAT1, CMPK1, RGN, BCAT2	1940	153	8142	1.31668	0.999967	0.139469	0.103296
KEGG_PATHWAY	hsa00512:Mucin type O-glycan biosynthesis	15	0.320171	0.0312335	GALNT7, GALNT12, GALNT11, ST6GALNAC1, GALNT5, ST6GALNAC2, GALNT3, GALNT1, GALNT10, C1GALT1C1, B3GNT6, GCNT3, ST3GAL2, GALNT8, B4GALT5	1940	36	8142	1.74871	0.999983	0.14646	0.108473
KEGG_PATHWAY	hsa04261:Adrenergic signaling in cardiomyocytes	47	1.0032	0.0317493	CAMK2D, CALML6, GNAI3, ATP2A3, ATP2A2, ADCY3, ADRB1, CALML4, ATP1A1, ADCY7, GNAI1, PIK3CG, ADCY6, SLC9A1, PPP2CB, PPP1CC, RPS6KA5, PPP2R1B, PPP2R5E, PPP2R3C, CREB3L4, AKT2, CREB3L1, AKT1, MAPK1, PRKACB, CACNG4, MAPK3, TPM3, TPM2, TPM1, CACNA2D3, CACNA2D2, PPP2R3A, PPP2R5C, ATP2B1, ATP1B1, CACNB2, CREB3, CACNB3, PPP1R1A, GNAQ, FXYD2, BCL2, GNAS, ATF4, RAPGEF4	1940	150	8142	1.31503	0.999986	0.146894	0.108794
KEGG_PATHWAY	hsa00230:Purine metabolism	41	0.875133	0.0323359	PRPS2, CANT1, PDE1C, GDA, GMPR2, AK1, PDE3B, ADK, AK2, GMPR, ADCY3, AK7, ADCY7, PAPSS2, ADCY6, NT5E, ATIC, PNP, NT5DC4, PPAT, PDE4B, NUDT16, XDH, PDE8A, PGM1, ENTPD3, ENTPD4, PDE4D, ENTPD5, ENTPD6, AMPD1, NME3, NME1, NUDT9, PDE5A, ALLC, ADPRM, PDE7A, GART, PDE9A, ADA	1940	128	8142	1.34432	0.999989	0.147639	0.109346
KEGG_PATHWAY	hsa04979:Cholesterol metabolism	19	0.40555	0.03536	STARD3, LRPAP1, SCARB1, ABCG5, LRP1, SORT1, APOA2, APOA1, NCEH1, VAPA, SOAT1, VAPB, APOC2, LIPG, APOC1, TSPO, VDAC2, LDLRAP1, PLTP	1940	50	8142	1.59482	0.999996	0.156636	0.11601
KEGG_PATHWAY	hsa05417:Lipid and atherosclerosis	64	1.36606	0.0355108	CALML6, VLDLR, PIK3CB, CALML4, CASP9, PPP3CA, CASP7, CASP3, AKT2, TNFSF10, CASP1, AKT1, IL12A, IKBKG, JAK2, MAP3K5, MAP2K4, APAF1, IL18, APOA1, FOS, RHOA, TIRAP, VAV2, CYP2A6, PIK3CA, TRAF3, DDIT3, ARHGEF1, TLR4, ATF4, CAMK2D, PIK3R3, HSPD1, RAP1B, MAPK9, MAPK8, CYP2B6, IRAK1, MAPK1, PLCG1, MAPK3, MAP2K6, CYP2J2, JUN, XBP1, HSPA5, BAD, NOS3, NFATC3, MIB2, EIF2AK3, NFATC2, HSPA2, NFKB1, PTK2, MIB1…	1940	215	8142	1.24931	0.999996	0.156636	0.11601
KEGG_PATHWAY	hsa05134:Legionellosis	21	0.448239	0.0361167	RAB1A, HBS1L, SAR1A, APAF1, SAR1B, RAB1B, IL18, HSPA2, NFKB1, HSPD1, CASP9, CLK1, BCL2L13, CASP7, CASP3, HSF1, CASP1, CYCS, IL12A, TLR5, TLR4	1940	57	8142	1.54623	0.999997	0.156636	0.11601
KEGG_PATHWAY	hsa04934:Cushing syndrome	48	1.02455	0.0364834	SCARB1, CDKN1A, FH, CAMK2D, CDKN1B, WNT2B, TCF7, GNAI3, ADCY3, ADCY7, GNAI1, ADCY6, RAP1B, RASD1, WNT11, CCND1, CREB3L4, GNA11, CREB3L1, E2F1, DVL3, E2F2, MAPK1, E2F3, PDE8A, PRKACB, MAPK3, APC2, USP8, TCF7L2, CDKN2B, MAP2K1, TCF7L1, CDKN2C, FZD5, CDKN2A, AIP, AXIN1, ARNT, AXIN2, WNT9A, CREB3, NCEH1, APC, GNAQ, GNAS, KCNK2, ATF4	1940	155	8142	1.29969	0.999997	0.156636	0.11601
KEGG_PATHWAY	hsa04211:Longevity regulating pathway	30	0.640342	0.0370149	PRKAA1, EHMT2, PRKAG1, PRKAG2, ADCY3, PIK3R3, IRS2, PIK3CB, ADCY7, ADIPOR2, ADCY6, RPTOR, CREB3L4, AKT2, RB1CC1, SESN1, CREB3L1, AKT1, PPARGC1A, PRKACB, ATG5, INSR, NFKB1, CREB3, PIK3CA, RHEB, CAMK4, KRAS, EIF4E2, ATF4	1940	89	8142	1.41469	0.999998	0.156636	0.11601
KEGG_PATHWAY	hsa00601:Glycosphingolipid biosynthesis - lacto and neolacto series	12	0.256137	0.03801	FUT6, B4GALT1, B3GALT2, B3GNT5, ST3GAL4, GCNT2, B3GNT2, B3GALT5, FUT2, FUT1, B4GALT4, FUT3	1940	27	8142	1.86529	0.999999	0.158909	0.117694
KEGG_PATHWAY	hsa04510:Focal adhesion	60	1.28068	0.0395402	FLT1, RASGRF1, PTEN, PIK3CB, ELK1, COMP, PPP1CC, CCND1, AKT2, CAPN2, AKT1, ITGB7, MAP2K1, ITGA3, RHOA, PGF, VAV2, PIK3CA, COL4A6, COL4A5, ITGA6, TLN2, RAF1, PPP1R12B, MET, CRK, VCL, BIRC3, LAMA5, ROCK1, LAMA1, PXN, PDGFB, PIK3R3, XIAP, THBS2, MYL12A, MYL12B, RAP1B, MAPK9, MAPK8, MAPK1, FLNB, PIP5K1B, FYN, MAPK3, VASP, JUN, EGF, BAD, FN1, VEGFB, LAMB1, PTK2, VEGFA, MYLPF, ITGA11, BCL2, COL9A3, COL…	1940	201	8142	1.25281	0.999999	0.163339	0.120974
KEGG_PATHWAY	hsa04935:Growth hormone synthesis, secretion and action	38	0.811099	0.0412915	GNAI3, ADCY3, PIK3R3, IRS2, PIK3CB, ADCY7, GNAI1, ADCY6, SOCS2, MAPK9, MAPK8, CREB3L4, GNA11, AKT2, CREB3L1, AKT1, MAPK1, PLCG1, JAK2, JUNB, PRKACB, MAPK3, MAP2K6, MAP2K4, MAP2K1, IGFBP3, SSTR1, FOS, PTK2, CREB3, PIK3CA, SST, GNAQ, GNAS, KRAS, RAF1, CRK, ATF4	1940	119	8142	1.34019	1	0.166855	0.123579
KEGG_PATHWAY	hsa04936:Alcoholic liver disease	44	0.939168	0.0448322	ACADVL, PRKAA1, ADH1C, TRADD, ADH1A, TCF7, PRKAG1, PRKAG2, ADIPOR2, ADH5, ADH6, C2, MAPK9, MAPK8, IRAK1, CCND1, ALDH2, CASP3, AKT2, AKT1, IL12A, RIPK1, IKBKG, ACADM, PPARGC1A, MAP2K6, MAP3K5, SREBF1, MAP2K4, TCF7L2, CPT1A, TCF7L1, IL17RC, TIRAP, NFKB1, ALDH3A2, TRAF3, FAS, TAB3, TAB2, LPIN1, TLR4, LPIN2, ALDH9A1	1940	142	8142	1.30045	1	0.178814	0.132435
KEGG_PATHWAY	hsa00052:Galactose metabolism	13	0.277481	0.0460403	B4GALT1, GAA, GANC, HK2, HK1, PFKL, UGP2, AKR1B10, SI, GALM, GLA, PGM1, PFKP	1940	31	8142	1.75999	1	0.181545	0.134459
KEGG_PATHWAY	hsa04066:HIF-1 signaling pathway	35	0.747065	0.0468519	CDKN1A, CAMK2D, CDKN1B, FLT1, SLC2A1, PIK3R3, PIK3CB, HIF1A, HK2, HK1, AKT2, AKT1, MAPK1, PLCG1, IL6R, MAPK3, PDK1, EGLN1, EGLN3, MAP2K1, EGF, NOS3, INSR, ARNT, NFKB1, RBX1, VEGFA, PFKL, PIK3CA, BCL2, ALDOA, EIF4E2, GAPDH, TLR4, PFKP	1940	109	8142	1.34763	1	0.18267	0.135291
KEGG_PATHWAY	hsa00650:Butanoate metabolism	12	0.256137	0.0495334	HMGCL, HADHA, ECHS1, HMGCS1, ACSM3, BDH1, OXCT1, EHHADH, ABAT, HADH, ACADS, AACS	1940	28	8142	1.79867	1	0.18888	0.139891
KEGG_PATHWAY	hsa04370:VEGF signaling pathway	21	0.448239	0.0511736	MAP2K1, NOS3, BAD, SH2D2A, PXN, NFATC2, PLA2G4A, PIK3R3, PIK3CB, PTK2, VEGFA, CASP9, PPP3CA, PIK3CA, AKT2, AKT1, MAPK1, KRAS, PLCG1, RAF1, MAPK3	1940	59	8142	1.49381	1	0.193013	0.142952
KEGG_PATHWAY	hsa05131:Shigellosis	71	1.51547	0.0546174	CALCOCO2, TRADD, UBE2D3, PIK3CB, HK2, HK1, RPTOR, RPS6KA5, CAPNS1, AKT2, CAPN2, CASP1, AKT1, PLCE1, IKBKG, CAST, RIPK2, IL18, WIPI1, WIPI2, RHOA, RBX1, PIK3CA, TRAF5, ELMO2, PRKCQ, TLN2, RBCK1, TLR5, PFN1, SQSTM1, TLR4, CRK, VCL, ARF6, BECN1, ROCK1, PXN, PIK3R3, NOD1, BCL10, ACTR3B, MYL12A, MYL12B, CYTH3, MAPK9, MAPK8, SHARPIN, UBB, MAPK1, RIPK1, PLCG1, WASF2, CYTH1, ATG5, MAPK3, JUN, CBX3, ARPC4…	1940	247	8142	1.2064	1	0.20321	0.150504
KEGG_PATHWAY	hsa05217:Basal cell carcinoma	22	0.469584	0.0550483	APC2, TCF7L2, CDKN1A, TCF7L1, WNT2B, GADD45B, FZD5, GADD45A, PTCH1, PTCH2, TCF7, AXIN1, AXIN2, WNT9A, GLI1, DDB2, SHH, BMP2, WNT11, APC, DVL3, BAK1	1940	63	8142	1.46559	1	0.20321	0.150504
KEGG_PATHWAY	hsa04923:Regulation of lipolysis in adipocytes	20	0.426894	0.0559228	INSR, PDE3B, GNAI3, NPY1R, ADCY3, PIK3R3, IRS2, ADRB1, PIK3CB, ABHD5, ADCY7, ADCY6, GNAI1, PTGS1, PIK3CA, AKT2, GNAS, AKT1, PRKACB, MGLL	1940	56	8142	1.4989	1	0.204263	0.151284
KEGG_PATHWAY	hsa04714:Thermogenesis	67	1.4301	0.0565108	KLB, NDUFA12, PRKAG1, PRKAG2, COX6A1, COX7C, RPTOR, CPT2, CREB3L4, RPS6KA2, CREB3L1, RPS6KA1, DPF3, UQCRFS1, PRKACB, MAP3K5, COX8A, SMARCC1, CPT1A, ACSL1, ACTL6A, ACSL6, ACSL4, FRS2, NDUFC1, SDHA, SDHB, CREB3, NDUFS4, UQCRC1, NDUFS3, NDUFS2, UQCRC2, MGLL, PRKAA1, NDUFB8, COX16, NDUFB10, NDUFB11, COX15, NDUFB4, NDUFB1, ADCY3, COX7A2, UQCR10, COX5A, ADCY7, ADCY6, COX11, NDUFV3, NDUFV2, PPARGC1A, CO…	1940	232	8142	1.21204	1	0.204263	0.151284
KEGG_PATHWAY	hsa04012:ErbB signaling pathway	28	0.597652	0.057832	CDKN1A, CAMK2D, CDKN1B, PIK3R3, PIK3CB, ELK1, AREG, MAPK9, MAPK8, MYC, AKT2, NCK2, AKT1, MAPK1, PLCG1, NCK1, MAPK3, MAP2K4, JUN, MAP2K1, EGF, BAD, PTK2, EREG, PIK3CA, KRAS, RAF1, CRK	1940	85	8142	1.38251	1	0.206884	0.153225
KEGG_PATHWAY	hsa05163:Human cytomegalovirus infection	65	1.38741	0.0597689	CDKN1A, CALML6, TRADD, PIK3CB, CALML4, ELK1, CASP9, PPP3CA, AKAP13, CCND1, CREB3L4, MYC, CASP3, AKT2, CREB3L1, AKT1, IKBKG, PRKACB, IL6R, JAK1, PDIA3, MAP2K1, RHOA, CREB3, PIK3CA, TRAF5, ARHGEF1, RAF1, CRK, ATF4, PTGER4, ROCK1, PTGER2, PXN, GNAI3, PIK3R3, ADCY3, ADCY7, GNAI1, ADCY6, GNG4, GNA11, E2F1, E2F2, MAPK1, RIPK1, E2F3, BAK1, MAPK3, MAP2K6, IL10RB, CDKN2A, NFATC3, NFATC2, GNG12, NFKB1, PTK…	1940	225	8142	1.21244	1	0.211631	0.156741
KEGG_PATHWAY	hsa00513:Various types of N-glycan biosynthesis	15	0.320171	0.0606637	B4GALT1, RPN2, RPN1, ALG14, ALG2, ALG12, DDOST, FUT8, DAD1, MAN1A2, MGAT4A, STT3A, MGAT1, MAN1A1, MGAT2	1940	39	8142	1.6142	1	0.212215	0.157174
KEGG_PATHWAY	hsa00600:Sphingolipid metabolism	19	0.40555	0.061157	CERS4, ARSA, ASAH1, SGMS1, SGMS2, GBA2, SGPP2, SGPP1, GALC, SMPD3, UGT8, SGPL1, SPTLC2, SPTLC3, ACER3, NEU1, DEGS2, GLA, B4GALT5	1940	53	8142	1.50455	1	0.212215	0.157174
KEGG_PATHWAY	hsa00190:Oxidative phosphorylation	41	0.875133	0.0629155	NDUFB8, NDUFB10, COX15, NDUFB11, NDUFA12, NDUFB4, NDUFB1, COX7A2, TCIRG1, UQCR10, COX6A1, COX7C, COX5A, COX11, ATP6V1H, UQCRFS1, NDUFV3, NDUFV2, ATP6V1D, COX10, ATP6V1C1, COX8A, NDUFA9, ATP6V0B, NDUFA7, NDUFA6, ATP6V0E1, NDUFC1, SDHA, SDHB, ATP4B, PPA2, UQCRQ, NDUFS4, ATP6V1B2, UQCRC1, NDUFS3, NDUFS2, CYCS, UQCRC2, ATP6V0D1	1940	134	8142	1.28413	1	0.216155	0.160092
KEGG_PATHWAY	hsa00920:Sulfur metabolism	6	0.128068	0.0649255	SELENBP1, TST, ETHE1, BPNT1, SUOX, PAPSS2	1940	10	8142	2.51814	1	0.218069	0.16151
KEGG_PATHWAY	hsa04666:Fc gamma R-mediated phagocytosis	31	0.661686	0.065358	ASAP3, PIK3R3, ASAP1, ASAP2, PIK3CB, PLD1, ACTR3B, SCIN, AKT2, AKT1, MAPK1, PIP5K1B, PLCG1, WASF2, WASF3, MAPK3, VASP, MAP2K1, GSN, LIMK2, LIMK1, PLA2G4A, ARPC4, GAB2, VAV2, DNM2, PIK3CA, ARPC3, RAF1, CRK, ARF6	1940	97	8142	1.34128	1	0.218069	0.16151
KEGG_PATHWAY	hsa04070:Phosphatidylinositol signaling system	31	0.661686	0.065358	CDS1, MTMR3, CALML6, INPP1, DGKA, PTEN, PIK3R3, CALML4, PIK3CB, PIK3C2B, INPP5B, INPP5A, PPIP5K1, IMPA1, IMPA2, PLCE1, PIP5K1B, PIP4K2B, PLCG1, PIP4K2C, CDIPT, IPMK, DGKZ, ITPKC, SYNJ1, PIK3CA, DGKQ, ITPKA, PI4KA, PLCD1, DGKH	1940	97	8142	1.34128	1	0.218069	0.16151
KEGG_PATHWAY	hsa05110:Vibrio cholerae infection	18	0.384205	0.0669349	SLC12A2, ATP6V0B, ATP6V0E1, KDELR1, ADCY3, TCIRG1, PDIA4, TJP1, ATP6V1B2, GNAS, ATP6V1H, KDELR2, KDELR3, PLCG1, ATP6V0D1, ATP6V1D, PRKACB, ATP6V1C1	1940	50	8142	1.51089	1	0.221204	0.163831
KEGG_PATHWAY	hsa04152:AMPK signaling pathway	37	0.789755	0.0700787	PFKFB2, PFKFB4, PRKAA1, CAB39, CAB39L, PRKAG1, PRKAG2, PIK3R3, IRS2, HMGCR, PIK3CB, ADIPOR2, RPTOR, PPP2CB, GYS1, PPP2R1B, CCND1, PPP2R5E, PPP2R3C, CREB3L4, AKT2, CREB3L1, AKT1, PPARGC1A, RAB8A, SREBF1, CPT1A, INSR, PPP2R3A, PPP2R5C, TBC1D1, CREB3, PFKL, RAB14, PIK3CA, RHEB, PFKP	1940	120	8142	1.29405	1	0.229409	0.169908
KEGG_PATHWAY	hsa05207:Chemical carcinogenesis - receptor activation	61	1.30203	0.0723632	ARRB1, PIK3CB, FGF6, CCND1, CREB3L4, MYC, RPS6KA2, AKT2, CREB3L1, RPS6KA1, KPNA6, AKT1, JAK2, PRKACB, KPNA3, KPNA1, PAQR8, CHRNB2, MAP2K1, UGT2B15, AIP, ARNT, UGT2B17, FOS, CREB3, PIK3CA, RAF1, ATF4, MGST3, MGST1, GNAI3, PIK3R3, XIAP, UGT2B28, ADCY3, ADRB1, DLL1, ADCY7, GNAI1, ADCY6, CYP2B6, E2F1, MAPK1, MAPK3, GSTM4, GSTM2, JUN, GSTM1, EGF, BAD, EPHX2, EPHX1, KLF4, NFKB1, VEGFA, FGF17, FGF18, GS…	1940	212	8142	1.2076	1	0.23404	0.173338
KEGG_PATHWAY	hsa00620:Pyruvate metabolism	17	0.36286	0.073324	FH, PKLR, ADH1C, MDH1, GLO1, ADH1A, AKR1A1, ADH5, ADH6, ALDH3A2, PC, ALDH2, LDHD, ME1, ME2, DLAT, ALDH9A1	1940	47	8142	1.51803	1	0.23404	0.173338
KEGG_PATHWAY	hsa04964:Proximal tubule bicarbonate reclamation	10	0.213447	0.0741915	GLUD1, GLUD2, MDH1, CA2, FXYD2, CA4, ATP1A1, ATP1B1, SLC4A4, GLS	1940	23	8142	1.82474	1	0.23404	0.173338
KEGG_PATHWAY	hsa03060:Protein export	10	0.213447	0.0741915	SRP19, OXA1L, SPCS3, IMMP2L, SPCS1, HSPA5, SRP54, SEC11A, SRP9, SEC11C	1940	23	8142	1.82474	1	0.23404	0.173338
KEGG_PATHWAY	hsa04928:Parathyroid hormone synthesis, secretion and action	33	0.704376	0.0780426	CDKN1A, GNAI3, ADCY3, ARRB1, PLD1, ADCY7, GNAI1, ADCY6, LRP6, AKAP13, CREB3L4, GNA11, CREB3L1, PDE4B, MAPK1, PRKACB, MAPK3, MEF2A, EGR1, MAP2K1, PDE4D, FOS, RHOA, NR4A2, CREB3, MMP15, GNAQ, MMP17, BCL2, GNAS, ARHGEF1, RAF1, ATF4	1940	106	8142	1.30658	1	0.243971	0.180693
KEGG_PATHWAY	hsa04926:Relaxin signaling pathway	39	0.832444	0.0811575	GNAI3, ADCY3, PIK3R3, ARRB1, PIK3CB, ADCY7, GNAI1, ADCY6, MAPK9, MAPK8, GNG4, CREB3L4, AKT2, CREB3L1, AKT1, MAPK1, PRKACB, INSL5, MAPK3, SMAD2, MAP2K4, JUN, MAP2K1, NOS3, VEGFB, FOS, GNG12, NFKB1, VEGFA, CREB3, PIK3CA, RLN2, COL4A6, GNAS, COL4A5, KRAS, RLN1, RAF1, ATF4	1940	129	8142	1.26883	1	0.249783	0.184998
KEGG_PATHWAY	hsa04213:Longevity regulating pathway - multiple species	21	0.448239	0.0813414	HDAC2, PRKAA1, HDAC1, INSR, PRKAG1, ADCY3, PIK3R3, PRKAG2, IRS2, HSPA2, PIK3CB, ADCY7, ADCY6, SOD1, RPTOR, PIK3CA, AKT2, AKT1, KRAS, PRKACB, ATG5	1940	62	8142	1.42153	1	0.249783	0.184998
KEGG_PATHWAY	hsa04216:Ferroptosis	15	0.320171	0.0882638	PRNP, GPX4, ACSL1, GSS, NCOA4, ACSL6, SAT2, ACSL4, SLC3A2, LPCAT3, VDAC2, SLC39A8, ATG7, ATG5, FTL	1940	41	8142	1.53545	1	0.268663	0.198981
KEGG_PATHWAY	hsa00533:Glycosaminoglycan biosynthesis - keratan sulfate	7	0.149413	0.0917639	FUT8, CHST6, B4GALT1, B3GNT7, B3GNT2, ST3GAL2, B4GALT4	1940	14	8142	2.09845	1	0.276888	0.205072
KEGG_PATHWAY	hsa04120:Ubiquitin mediated proteolysis	42	0.896478	0.0938874	CUL7, UBE2D3, XIAP, NEDD4L, UBE3A, RNF7, BRCA1, KLHL13, UBE3B, RCHY1, UBE2J1, ANAPC11, UBB, UBE2Q2, UBR5, FBXO4, UBE2F, PIAS3, UBE2I, UBE2C, FBXO2, HUWE1, UBE2G1, UBE4B, WWP2, UBE2G2, PIAS2, PIAS1, DDB2, RBX1, CUL4A, ITCH, UBOX5, NEDD4, CDC16, MDM2, UBA2, BIRC7, UBE2K, CUL4B, BIRC3, UBE2M	1940	142	8142	1.24134	1	0.280517	0.20776
KEGG_PATHWAY	hsa04977:Vitamin digestion and absorption	10	0.213447	0.0945834	SLC5A6, SCARB1, BTD, TCN2, RBP2, SLC19A3, APOA1, MMACHC, PLB1, SLC19A2	1940	24	8142	1.74871	1	0.280517	0.20776
KEGG_PATHWAY	hsa00410:beta-Alanine metabolism	12	0.256137	0.0972846	ALDH3A2, HADHA, ALDH6A1, ECHS1, ALDH2, SMOX, EHHADH, ABAT, ACADS, HIBCH, CNDP2, ALDH9A1	1940	31	8142	1.62461	1	0.28463	0.210807
KEGG_PATHWAY	hsa04068:FoxO signaling pathway	39	0.832444	0.0980359	CDKN1A, PRKAA1, CDKN1B, PRKAG1, FBXO25, PTEN, PRKAG2, PIK3R3, IRS2, PIK3CB, STK4, GABARAP, MAPK9, MAPK8, CCND1, AKT2, TNFSF10, AKT1, MAPK1, HOMER3, MAPK3, CDKN2B, MAP2K1, SMAD4, GADD45B, HOMER1, EGF, HOMER2, GADD45A, PLK2, INSR, CSNK1E, FBXO32, PIK3CA, CCNG2, MDM2, KRAS, RAF1, SGK1	1940	131	8142	1.24946	1	0.28463	0.210807
KEGG_PATHWAY	hsa05145:Toxoplasmosis	34	0.72572	0.0984312	LAMA5, LAMA1, GNAI3, XIAP, GNAI1, PIK3CG, CASP9, MAPK9, MAPK8, IRAK1, CASP3, AKT2, ALOX5, AKT1, MAPK1, IL12A, IKBKG, JAK2, JAK1, MAPK3, MAP2K6, IL10RB, BAD, LAMB1, HSPA2, NFKB1, BCL2, CYCS, ITGA6, TAB2, BIRC7, TLR4, BIRC3, BCL2L1	1940	112	8142	1.27406	1	0.28463	0.210807
