# Supplementary material for: Reclassifying TNM stage I/II colorectal cancer into two subgroups with different overall survival, tumor microenvironment, and response to immune checkpoint blockade treatment
Source: Front Genet. 2022 Sep 21;13:948920. doi: 10.3389/fgene.2022.948920 (PMC9532767; doi:10.3389/fgene.2022.948920)
Supplement: Supplementary file 3 [file DataSheet9.ZIP › datasheet of Supplementary Figure 2/GSE39582gokegg/GSE39582heatmap.txt]

cluster	cluster1	cluster1	cluster1	cluster1	cluster1	cluster1	cluster1	cluster1	cluster1	cluster1	cluster1	cluster1	cluster1	cluster1	cluster1	cluster1	cluster1	cluster1	cluster1	cluster1	cluster1	cluster1	cluster1	cluster1	cluster1	cluster1	cluster1	cluster1	cluster1	cluster1	cluster1	cluster1	cluster1	cluster1	cluster1	cluster1	cluster1	cluster1	cluster1	cluster1	cluster1	cluster1	cluster1	cluster1	cluster1	cluster1	cluster1	cluster1	cluster1
id	GSM1681353	GSM1681354	GSM1681356	GSM1681357	GSM1681360	GSM1681361	GSM1681362	GSM1681363	GSM1681364	GSM1681370	GSM1681371	GSM971960	GSM971965	GSM971967	GSM971969	GSM971970	GSM971972	GSM971976	GSM971978	GSM971979	GSM971987	GSM971989	GSM971990	GSM971993	GSM971994	GSM971995	GSM972016	GSM972032	GSM972036	GSM972037	GSM972042	GSM972044	GSM972049	GSM972050	GSM972052	GSM972054	GSM972055	GSM972056	GSM972058	GSM972065	GSM972070	GSM972072	GSM972075	GSM972076	GSM972077	GSM972078	GSM972079	GSM972080	GSM972081
ASRGL1	7.553586231	7.215328464	6.907089069	7.79585318	7.375167714	8.060662443	8.26217019	8.076791977	7.62017891	7.665415424	7.692303795	7.53691839	7.560226563	9.021963366	7.148501033	8.370970567	9.339056538	7.168346083	7.366941558	9.573213698	7.334871651	8.062367042	8.26737895	8.544761002	7.701496121	7.992480169	8.026388365	7.714730324	7.982148457	7.755785296	8.085593503	8.803282142	8.275113727	7.279480623	7.554724461	7.441507671	8.415713806	7.701184931	8.924726382	7.635864071	7.81138368	7.90874005	7.600647993	10.19293078	7.881516935	7.597956555	9.083096516	9.372938979	7.421988148
TNFRSF11A	8.020631646	7.937269318	7.261814973	8.168196124	7.9509747	8.333069569	8.868609576	7.850047894	8.396896595	7.925409651	7.513103591	8.441708382	7.703687293	8.689667685	5.834346734	8.321925294	8.161476047	6.600053581	7.407481935	8.113518547	7.388843025	6.680265446	8.30789802	7.735684237	6.724845066	7.470185099	6.886414835	6.645050926	6.189217697	7.824122843	8.126139454	7.225336359	6.27298646	8.085544443	6.489728798	5.743370296	7.963266958	8.840937783	7.21343953	6.97278718	7.850688847	7.398894095	9.025210726	7.978244762	7.42042219	6.13855368	7.643235811	8.630154977	6.960553958
AGR2	11.12128648	10.38721329	10.49991061	11.06957063	11.28949632	11.44186963	12.24855822	11.6759772	10.25387852	11.27751626	12.04060214	10.96988093	11.14769998	11.98158507	10.65465798	12.17851772	10.71103014	8.580312992	11.29419434	12.64340579	10.20345391	11.41227559	11.07399711	11.33608086	10.4246532	10.93653504	11.51829277	9.981897285	11.30381397	11.20357202	11.52399454	12.24644701	12.12760782	11.01581772	10.26082008	10.44158739	10.22831031	12.62726521	12.30591043	10.35929707	11.6289165	11.65916509	10.90219566	12.37754953	9.928639134	9.679507	11.21773186	12.7595006	10.94923271
AGR3	11.28543828	11.33321339	10.65363832	10.91057515	10.45267125	11.50323121	11.66120605	11.36675379	11.26625367	11.53377893	11.21767685	8.903836576	10.04780402	10.97228245	9.887546917	10.19834853	9.369495984	6.571080461	9.432220575	10.91336401	10.69545595	11.12752957	9.012135642	9.789385937	8.127885984	10.35757614	9.932108718	6.746012495	10.1164329	10.43456594	10.71187389	11.16352774	11.25830676	11.35491009	8.576969528	8.213519471	5.691687303	8.609710983	10.64852475	8.131250823	11.12485544	10.9795849	10.59155403	10.97193283	7.150712935	8.354362327	8.074568223	10.82497281	8.625010874
FCGBP	12.26656392	12.50100308	11.15832744	12.27196408	13.44697071	11.80818788	11.92240089	12.38466459	12.44666245	12.25836429	12.66335569	8.206752592	10.71146321	11.75736087	8.183137026	8.883623214	9.800554929	4.726629375	7.684463498	10.15081714	11.08477314	11.10085218	9.108088815	10.56119211	8.093806574	11.2025196	10.14547577	7.876844383	11.0527419	11.19371346	11.71282738	10.43027201	11.41078889	11.734479	9.740117564	7.845401054	7.055683572	9.395867402	11.31345709	9.171174911	11.79223698	6.66653618	9.053978302	9.805539297	9.55726538	7.920104729	9.692596095	9.69489522	9.664395793
ST6GALNAC1	11.42434631	11.24594933	11.08025549	11.31986402	11.94934646	11.69169704	11.79147565	11.39757355	11.56403134	10.90968744	11.21675738	10.30595005	10.57608746	10.89478031	9.286254183	10.20457722	10.01827021	9.608426702	7.135248216	10.48896701	10.90792117	9.27530698	9.411050428	10.00169301	7.161747864	11.08584289	10.34906977	8.210833106	10.42593098	9.648555529	10.93214441	11.28278476	11.16247545	11.23837196	9.721930921	7.256655771	9.516859848	9.779763815	10.31369764	9.767848044	11.61137844	9.186233216	10.82262561	11.26001576	10.02703505	8.551515713	10.27221623	11.15701652	9.961599402
REG4	6.868284037	5.646377729	5.791169204	5.885825404	8.609571726	6.317947193	9.090041208	8.232770764	5.778739927	7.792303472	9.313657444	7.528269806	8.294845328	11.16014629	7.210549074	8.813376919	6.683150988	5.543808686	5.956646273	11.01957845	8.044011195	9.816044198	7.894506124	8.393100551	6.321077043	8.951309256	8.216936147	5.648106532	8.226445026	8.109515333	8.902299147	11.5238576	11.5751773	10.25080844	7.542917835	8.258234239	5.680964002	8.392755728	11.12920056	8.433535047	9.684860559	9.606213549	8.305322225	12.24885897	8.866461234	6.775551295	9.722588397	12.51083423	9.175063765
FFAR4	7.83114539	7.727517427	5.627342681	6.345747168	8.033942097	7.832080769	8.207726138	5.575087063	7.074216296	5.752582185	7.604220546	3.68909791	4.362425706	7.672724223	4.010637841	5.150881668	3.876846856	3.22691278	4.5202683	7.566140358	4.116904538	4.63688599	4.874486683	5.162326887	3.487581981	7.35214775	5.805267808	4.64834987	5.092123624	6.168511906	5.105963533	7.326476192	8.293175765	6.961491438	4.490060172	3.16418517	5.426709026	6.683563156	5.455079285	4.823723861	7.7310882	6.715062626	5.009585928	7.200096727	5.577563416	3.304123157	6.020220755	5.109327899	6.185401076
MUC2	12.00682275	12.09172299	11.18082658	11.20603064	12.12078361	11.29236177	12.16066081	11.71989662	11.37409791	11.77433195	12.45712215	9.442544372	10.59609802	12.23453826	8.534383307	11.17204893	8.119225343	6.150448187	7.111930313	11.05745444	10.97797816	11.49655402	10.00349513	11.69076389	7.293826609	12.03575998	11.54244714	8.318156075	10.83107035	10.93874723	10.9520401	11.75284537	12.21235146	11.70735522	11.0707559	8.332263145	7.416571483	9.006828342	11.66712719	10.13723729	12.57613524	5.723045931	8.48380307	11.37689799	10.59814372	8.044984335	10.673935	10.95638147	10.51371574
SIDT1	8.379798733	7.70189305	6.693813799	7.376920939	7.597883797	7.931145866	8.077239908	6.41831857	7.293249607	7.237506231	7.227185531	6.468756111	6.622527609	7.888924908	5.598728827	7.481108694	5.969724065	4.585163056	6.164479991	7.912293345	6.95151966	5.943780137	6.278649745	6.500106252	4.795424225	6.531538439	6.014614869	6.158911308	7.079211934	5.755224272	7.018520901	7.592558873	7.892526779	7.938943575	6.363757337	5.810066873	6.454956451	6.633861159	6.690618109	5.778240069	7.884808797	7.09870035	6.030935724	6.777023576	6.84853449	4.398319618	7.124474407	6.621785185	5.970338794
LINC00261	7.512133772	7.155517091	6.762336093	7.259827765	8.625710199	8.107040828	8.09594991	6.808786385	7.607885455	7.744182634	7.57431585	7.402069488	6.81438151	10.0457808	6.059251136	9.355899081	7.263361934	6.136287881	5.929231284	10.29775888	8.764010191	5.978489121	7.443717504	7.58302401	8.343834519	7.966854487	7.660577711	6.416042035	6.40988617	7.209483256	7.830017891	11.53399968	10.45325672	9.504691782	7.203238123	6.692128418	6.995151362	6.267014434	8.055923515	7.001166898	8.798134763	7.493391185	7.001416355	10.54925783	5.669943243	5.612974102	5.165792263	9.670890783	7.424587083
TCEA3	7.449269076	7.496097944	7.641322431	7.519509328	7.708227359	8.212083607	7.637633924	7.884788693	8.034446848	7.599456719	7.600871881	7.259904759	6.931880316	6.636650718	7.521735441	7.533484393	6.781979911	7.061804874	6.722776113	7.115925174	7.075037436	7.027228862	6.276425684	7.055965911	6.134097041	7.468708889	7.194176951	7.022534668	7.024676447	6.675189291	7.153952653	7.156469352	6.633705911	7.595264545	6.78355217	6.227494548	7.197721064	7.133287095	6.83927778	6.388243168	7.917349144	6.34578089	7.716545734	7.142222085	6.988469574	6.441022453	7.154866924	7.348456446	7.268367516
SPINK4	7.378926949	7.317338775	5.941733692	9.809206262	12.81310797	7.200701976	11.04705779	12.08704969	9.438259788	9.054155135	13.1364862	10.22982143	11.07525711	12.47038522	10.90878946	8.236279684	8.792616832	5.684001346	8.108174269	11.42805403	11.52077509	5.961929142	9.879926938	10.12873029	8.12659942	11.59139733	11.17279966	8.240267625	10.71582957	10.24611926	11.35660587	12.5682435	12.905926	12.14673924	10.18918767	7.557597393	9.121421705	5.829725605	10.0023019	10.07243984	12.02603303	6.057712335	7.704968482	11.25197788	10.51921906	9.409905658	11.46570508	10.46281706	11.34432441
C4orf19	8.811512679	8.793476089	7.7839567	8.929879019	9.468968828	8.624630637	8.677817958	8.699804367	8.81318866	8.879398748	8.524231635	7.360160606	6.99118402	8.004065346	7.282009433	7.010864647	7.036854869	6.557250131	6.745548319	7.385968905	7.00514513	7.091891318	6.98914178	7.407940472	6.639826841	7.667849143	7.691101884	6.668316463	7.066924565	7.581829454	7.857723524	6.407250397	7.068304556	7.480794322	6.323470416	5.748445529	7.196947004	6.821855572	7.375977385	6.967603782	8.500054419	6.986950001	7.142657183	7.340747514	7.36324821	7.033493744	6.093808994	7.242279688	6.913205164
KIAA1324	7.374142525	7.487031603	7.282793965	7.534647018	8.252401835	8.051093565	8.36769441	8.055673569	7.839096699	7.41733906	7.486617797	8.523301709	7.145881159	8.676123794	8.901649618	8.062510128	7.900352502	7.066736546	6.843704715	7.300970605	9.014092599	6.090268468	6.246645517	7.747259835	7.223886828	7.510744438	6.720134285	7.840262981	7.153361371	5.819404171	8.467671939	7.972582325	8.271728533	8.25334363	7.405881244	6.130256819	8.11307386	6.751477764	8.823122385	6.294005491	8.665735258	7.259475914	8.449349859	8.498089505	8.059329294	8.972126467	9.0082615	9.06200686	7.787860407
TMEM61	5.679000255	5.583725248	5.421106719	5.924944029	6.378179915	5.873799559	6.117688519	6.035061035	5.84892147	5.607592979	6.673511476	4.974653489	5.102225119	6.259787445	5.028515988	4.964910846	5.150742524	4.547825438	4.35690205	6.025874272	6.350958005	4.669714954	4.753458479	5.122108684	4.776461133	5.745674406	5.525819698	4.302921403	5.70069239	5.478586527	6.429924585	5.411848254	6.053778976	5.999315073	4.673155396	4.764007088	5.586580559	6.864970085	5.434110615	4.858609365	6.148428498	4.488837846	5.166008539	5.276966456	5.922057732	4.236167125	5.728690122	5.532777355	5.181530986
RAB26	5.9160901	5.927320681	5.864091833	5.963298023	5.49447574	6.443351058	5.876049179	6.451435028	6.060838144	5.852139484	6.09594224	5.014349368	5.270048084	7.61786473	4.85004348	7.037104266	6.115594159	4.624397177	5.514151629	7.01990357	6.214816513	4.702823312	4.721814599	5.4634789	5.327153403	6.047417602	5.321698912	4.928096563	7.298594722	5.24955449	6.753443455	7.469725622	6.99931559	6.493091838	5.028676211	4.565592876	5.849206236	6.016215139	6.886059311	4.617478275	5.592706194	5.233076828	5.52123901	6.863463668	5.578162913	4.682908286	6.753103625	6.78811981	4.97893002
SGSM3	6.955891143	6.785007174	6.659690755	6.982144927	7.456598909	7.192533771	7.570145983	7.347172257	7.045631679	7.219352885	7.246650234	6.619541169	6.481724504	7.176197067	6.792765244	7.322998484	6.757569769	6.152237311	6.683016068	7.033050208	6.966937385	7.139752759	6.595830199	7.053746457	6.737538996	7.021332684	6.712408311	6.620266704	6.911837094	6.721356714	7.226634185	7.258004997	7.295039407	6.960841484	6.419878697	6.326212919	6.808040817	7.089194859	6.981386515	6.405137912	7.058295324	6.750898562	6.327368435	7.263748391	7.199051099	6.542294996	7.50569072	7.140551085	6.653283427
ATOH1	7.608108082	7.11957918	6.90755033	7.797468636	8.149070557	7.803770784	8.612639468	7.868532974	8.070224787	7.790858825	8.769958252	7.197386563	7.412103866	7.716450101	5.78475116	8.134428991	6.722494971	4.568209756	5.109905145	6.591467368	7.614186507	5.219722487	5.788954753	7.713504849	6.230203619	7.41695241	6.716281315	5.873975513	6.841821995	6.2339563	7.583935273	8.546403207	7.536361898	7.099842698	6.370687293	4.866939952	7.858146231	5.186403945	6.693629946	6.40922253	8.705822716	5.772176554	6.461000568	9.333811071	7.115115647	6.062869261	8.880741389	7.117354264	6.75480004
HEPACAM2	11.26384715	10.11525383	10.05128336	10.39355746	10.86714457	10.78115799	10.40164566	10.17033983	10.74713902	9.863125857	9.679648941	8.50400764	7.657434588	8.827583881	6.580354989	5.719022124	7.111684677	2.703258992	5.515937477	5.488301497	9.659531132	4.041305885	6.530010266	8.567391122	6.514421728	8.98834204	7.932449481	6.39388327	7.772266202	7.632048446	8.629078467	9.767337503	7.787064409	9.531538731	7.286570336	4.449865226	7.1627557	3.318680028	6.924030017	7.207709579	10.95917174	4.607595645	5.141387325	8.463854838	7.020534606	6.578236385	6.750728773	8.358058186	7.972462849
IMPA2	9.127579789	8.981630603	8.511022244	9.524953812	9.292520266	9.199982291	9.412320957	9.46777565	9.548564734	9.391595548	9.455044815	8.428352758	8.239705268	10.17718783	8.401672447	8.69863566	8.359966811	8.529154729	9.001654147	9.344039999	8.431196015	7.266783899	8.921801259	8.727595216	9.34682265	9.01523561	8.625812106	8.419191069	7.013498968	8.513118219	8.559064529	9.745756264	9.134475096	8.581239899	8.284945069	8.11208149	9.17829926	8.919410081	8.997475398	9.16470867	9.085498218	8.49624512	8.956305873	9.684357661	8.807382408	8.507836441	9.546494928	9.095794928	8.26741054
RAB27B	5.244156997	4.729311772	4.66368538	5.360944878	5.259645592	4.832818553	5.660550099	5.657854802	5.360344598	5.092849132	5.565184993	5.027116965	4.914239081	5.892343685	4.996848361	3.978991831	4.354508683	3.950432442	6.181574539	5.924088835	4.838852444	5.253755708	5.55136138	5.297691331	4.814737738	4.972966475	4.578095142	4.800317841	4.686565532	5.519354777	5.654786735	4.880469808	5.164119557	5.57427232	4.673210762	4.492155915	4.087362832	5.001693212	5.787957197	4.324888101	5.644498775	7.275308598	5.227391349	6.797765384	3.736818656	3.983293804	4.154008075	6.141971876	4.633731183
SMIM14	8.415710933	8.179763892	7.922308723	8.412052183	7.974000705	8.147602341	8.030961299	7.855754512	8.207209749	8.075134751	7.951798227	6.629464147	7.369248113	7.649360322	6.223678891	7.18040434	6.155965626	5.352376725	6.135328619	6.819605309	7.73957061	6.427265225	7.134681947	6.789566424	6.337082257	7.393218166	6.710043902	6.046212184	6.532796862	6.634244459	7.14042973	6.153019473	7.305649232	7.924277969	6.385345834	6.871981655	6.537368973	7.371540086	6.513406918	6.69198524	7.910819664	6.625477012	5.730714797	6.969397176	6.246112716	6.61819145	6.211103153	6.844997171	6.72853982
ZBTB7C	7.42815386	6.911066193	6.240723871	7.015191532	6.539833192	6.818560956	7.138364593	6.978348251	6.884337188	6.928257998	7.254364524	4.809703708	5.871804181	6.5065206	5.702241656	6.643225659	5.062238519	4.474198347	4.490898222	5.330623135	6.164757398	6.112016498	5.40609388	5.808386844	4.979797317	6.143860836	5.733093074	5.04073422	5.671752529	6.289837269	6.101627423	5.818235899	5.507305637	6.392340256	5.195780029	4.845785337	6.294210886	5.757120285	5.265699078	5.119078633	6.369912973	5.436957303	5.071319509	5.787386111	6.680407824	5.524652384	6.181227142	5.480776851	5.306234164
MUC4	7.217663086	7.838291096	7.044091731	7.199343766	7.777076201	7.827519199	7.475048363	7.133148042	6.93396846	7.008512667	7.439934873	5.236058757	5.303755167	7.099712136	5.46541844	7.432807517	5.477622556	4.504822869	5.051354364	6.578066574	6.38457133	7.264930548	6.027597125	6.348570192	4.062017697	6.838714098	7.170678514	5.589113724	7.974643405	7.095949989	6.548157768	6.382175631	7.615538375	7.149174016	6.668829925	4.33305261	5.024454716	4.126791219	5.102019112	5.328253641	6.773212743	4.602779264	5.386535278	6.300118348	6.365097177	4.546665009	6.338988106	6.543645874	5.666599072
CAPN9	7.417955014	6.161438889	5.673994757	6.165689282	6.49632089	6.947665374	7.215408619	7.004636347	6.814251655	5.988147357	6.533494599	4.662009853	4.897410034	7.514694489	4.597359544	5.425105854	4.648920176	3.589356901	3.744448907	7.247398651	6.579334537	4.465237263	4.689551942	6.273310401	5.009346671	7.15792297	6.027596727	3.649842001	6.326408996	4.631211554	6.803618431	7.849032274	5.195399563	7.411563668	4.52769392	3.869965469	4.806830999	3.970783099	3.882949979	4.357171283	7.515089062	4.739950283	6.108614973	6.723416268	5.851531242	4.628877085	5.190981432	6.855796146	5.724908731
ATP2A3	6.880261673	6.755163312	6.320736081	6.781559942	7.367891396	7.394006719	7.057332121	6.917367553	7.059786156	7.361773356	7.287425419	6.140273806	6.962917791	7.159858023	5.802297275	7.113709535	5.837341954	5.238811688	5.32234763	5.853859276	6.392416031	6.287912493	5.878521742	6.213399756	5.538828808	6.284109248	6.380082673	6.05506315	6.616800229	6.230140567	6.309201802	6.025030144	6.616550846	6.903614051	5.762959485	5.530498789	6.484040927	6.227754632	6.79660103	5.785438291	7.090491119	5.709506214	5.553482679	6.504813112	6.7550453	5.630768152	6.652128208	6.10810257	6.05281681
MCU	8.871844021	8.760601732	8.042697413	9.307247705	9.200335623	9.071834105	9.044294457	9.384875942	9.075928925	9.052718747	9.240783395	8.34724722	7.631556772	8.824564211	7.826481168	8.505138218	8.569710321	8.316737864	8.821162704	8.6883798	7.36964224	8.570030778	8.292863466	8.46290352	7.929456289	8.204682762	8.241465369	7.938815469	8.472831022	8.20628833	8.241495749	9.225313871	8.543498904	8.221870764	7.895991162	7.66236419	7.789385091	8.414973256	8.841286202	7.509202921	8.376703797	8.561321288	8.450927295	8.975390351	7.670241985	7.80209973	7.928616192	8.767391908	7.932719955
ABHD3	11.20180238	11.2993378	10.16827577	11.45254138	10.45997108	10.54006952	10.80145567	10.54034751	10.71399036	10.45074228	10.39953238	8.477552561	8.162325506	8.72306581	8.451113677	9.380646404	8.647013516	7.925118797	8.417123449	9.123353225	9.00810578	10.05326376	9.400767218	9.094490535	9.711461503	9.254772824	9.377833771	8.51418426	8.900229629	9.599031174	9.725602174	9.530388306	10.35952657	9.702117136	8.245973785	7.79788633	8.428800623	8.811002187	9.399851994	8.305243944	9.828661098	9.244073768	8.45256018	9.344115356	7.861246123	7.944241912	7.520892681	9.087541094	8.788341948
NR3C2	10.65519808	10.55444993	9.927008175	10.47672456	10.32035891	10.48689446	10.53954597	10.37384189	10.55911153	10.4298968	10.28302353	7.284903519	7.600159459	8.885137434	8.268759265	8.063570543	8.723720389	6.826590264	6.504550145	6.954434313	8.927317566	8.148727462	8.538389341	8.582005663	5.715901904	9.198384566	7.495805219	7.589263022	7.702073547	7.552248536	9.01710908	7.935880132	7.708824918	9.022103912	7.28014061	6.155524243	7.559098191	5.672327676	4.400620871	8.096352549	9.490745253	6.651530855	7.744238241	7.268223085	7.176187102	7.537598087	5.897017273	7.294772832	7.781371017
SLC35A1	10.18587157	9.336189913	9.55700263	9.316463484	9.758301854	9.916502431	9.935004691	9.480142117	9.887089366	9.269812616	9.610075742	8.966112986	9.411050696	10.41797268	8.730621303	9.465148093	8.059307412	8.421386334	8.827665099	9.639624601	9.763170324	9.49361212	9.047204784	9.321098301	7.595213694	9.98272685	9.068533286	8.864254297	9.460802559	8.923329979	9.758347203	10.25780731	9.310849822	10.13022424	8.982649766	8.740865653	7.350789904	8.605513685	8.699560255	8.815515199	10.3663532	9.028329526	9.448213358	9.709000906	7.217488834	7.889699987	6.884711963	9.810116414	9.009279791
TSPAN13	11.13630612	11.30245604	11.04420167	11.22722791	11.12228974	11.29060618	11.57472802	11.43227924	11.43578937	11.33268322	11.35585689	11.01850567	11.04257412	12.01303898	10.89219612	12.35235056	10.42072219	11.15068016	11.25330315	11.4268152	11.05559484	11.31729676	11.07185862	10.87828121	10.5512517	11.17384151	11.61715181	11.06213035	11.21358815	11.64845151	11.22771704	12.17118885	12.30319747	11.64902659	10.64835234	10.04975138	10.99766328	11.23615921	11.4016167	10.53334669	11.96152086	12.15761125	11.15898301	12.27889861	9.884025044	9.617793734	10.03048338	11.94785338	10.17482507
ITLN1	10.66075779	11.4569216	8.556994673	10.72615725	11.20866999	12.81816905	13.02174633	11.4228008	11.73466524	11.4418114	11.7790027	9.879644654	8.396050311	11.76284813	9.392073419	10.65551713	9.186867464	3.62926221	7.776877484	8.457239488	10.58549541	4.467791216	8.820675003	9.938702754	7.253007707	11.45425852	8.733749491	8.764849325	8.298768923	6.180532459	8.782474507	11.7427645	13.20269279	7.01632662	10.43511908	8.289163799	6.063442078	4.622232054	6.598061953	10.68294723	12.54570673	4.697224803	5.308613947	11.49242878	10.21844657	7.011520078	8.187451937	9.138710084	9.017704322
PTGER2	6.076593314	5.216870932	5.320761694	5.768530255	6.798908641	5.437689994	6.788845228	5.9714105	6.041833809	6.074388943	6.271606153	5.330108698	6.146877059	7.790917815	5.414314567	6.090344846	5.063940903	3.824655146	4.42736412	6.558049828	6.623087838	7.870115088	6.505617485	6.237129968	6.000014314	5.764706776	5.220420642	4.208016639	4.60275657	4.608857773	6.046542615	7.7252575	6.79273128	6.957929752	4.992538117	5.080116276	6.401335542	4.601740559	8.809243405	5.474681742	6.7605333	6.648957964	7.052347112	7.794945497	6.177935174	5.186752093	5.851466061	6.625791485	5.318403178
SCGB2A1	7.20633311	6.92376764	4.779552215	5.849248066	6.670245119	7.266643149	7.386240968	6.049933364	6.178791435	5.796713104	6.297099772	4.618648403	4.34774046	5.677201529	6.568393994	3.713194905	3.930666996	2.907566598	3.485391353	3.475607665	6.164437444	5.642801065	3.930840752	5.821821576	3.368539347	8.448707882	5.327940248	4.577852366	4.372653698	4.12320214	6.244421576	3.930096729	3.670572482	4.924695595	4.611381075	4.185492601	4.469856306	3.526844299	3.606706056	4.875514201	8.254709655	3.514493001	3.417478304	4.215946742	4.173303236	4.313244652	3.595357746	4.241974367	4.685115574
TOX	5.734963284	5.865454651	6.764264779	5.874888316	6.208677651	4.951662269	5.457620878	5.586159359	5.557962025	5.701074852	5.574237618	4.370411241	5.312760864	6.025050522	4.985438505	5.309856288	5.152672213	3.415599602	5.075769934	5.226174001	6.001993203	5.158056283	5.500591096	5.271117411	4.787960494	5.029230211	4.615783793	4.317776084	4.938437584	3.882015341	5.074507948	6.248174855	6.613943033	5.697026079	4.591468804	5.309769687	4.912889352	3.505793368	5.059340785	4.580650329	5.87732557	4.992328853	4.518081145	6.43573406	5.36451883	5.300932692	5.142044651	6.257165071	5.011256124
RTFDC1	6.685120639	6.449843823	6.528782236	6.600122137	6.549143973	6.533040554	6.614866772	6.748421374	6.740863764	6.569102258	6.601309045	7.114732599	6.553618919	6.7655162	7.00365724	6.820740578	6.722117389	7.76976095	6.847204734	6.664020924	6.79706683	6.825573709	7.196637372	7.00029415	7.031684368	7.145525434	6.643413536	7.084955387	6.414077815	6.791885568	6.777485271	7.039249312	6.709415812	6.594837627	7.155039132	6.979550876	6.982031915	6.926519496	6.70549533	7.145847895	6.897613952	6.729699675	6.833497428	6.742093058	7.230656186	7.177279954	7.204983412	6.701870716	7.225107854
MIA3	6.945230802	6.787304594	6.731872964	6.966895948	6.987502024	7.010455021	6.912645662	6.858149831	7.055904974	6.496887195	6.846120785	6.316605584	7.055111457	7.292535839	6.246154226	6.464615252	5.918664415	5.677803889	5.964504075	7.556182204	7.080969693	7.207805522	6.664857492	6.857986159	6.304237299	7.066589129	6.640270223	6.367888083	6.634080246	6.221381728	7.08427308	8.18222339	7.428510843	7.709914995	6.444504232	6.610134213	6.939604942	6.856954917	7.092521439	6.210079357	7.734090186	7.158074021	6.137866523	7.311304757	5.837051468	6.13747468	6.091271727	7.115942726	6.554277605
MRAP2	6.561007777	6.93844695	5.519354175	6.78184299	7.732975466	6.701853922	6.693747803	7.350312014	7.237397494	7.008714782	7.390536049	6.339770259	6.742837696	8.380189171	6.083068695	8.334643805	6.642466518	5.477573278	5.911474465	7.605812211	6.211134066	7.333952311	6.815617905	6.381269822	4.710691615	7.293181615	6.420507036	6.814586782	7.100028615	7.141381054	7.33119434	8.266179884	7.692623882	8.191676209	5.616721381	5.105652092	6.865660106	6.712371503	6.996638299	5.369472605	7.713492891	6.512378255	7.866162407	8.4317152	7.66649454	6.804800758	7.034096931	7.564035943	7.173640379
SPDEF	7.246314611	7.390041529	7.097146704	7.185175221	7.632993535	7.431109398	7.323809025	7.229322794	7.364662912	7.582365124	7.746705298	7.082403218	7.110583901	7.734868065	6.798262627	7.515152375	6.890582973	6.506208252	6.967445109	8.220799276	6.84111915	7.173305872	6.722108693	7.287359528	6.48126322	7.442409243	7.045460661	6.482568371	7.539870367	7.128021478	7.129888545	7.721270336	7.868521326	7.393901961	6.755734341	6.584965436	7.161593553	7.370844643	7.311669961	6.699860151	7.576983488	7.072868665	7.068760854	7.467520421	7.47663584	6.544721705	7.475619779	7.40876987	6.964081541
PAPSS2	10.48106302	9.960360004	9.290813342	11.02699421	11.21544575	10.49302891	10.4703688	10.87687225	10.80062365	10.96518824	11.04338175	8.989091332	8.767091517	8.99631723	7.158597629	8.613909149	8.356161322	8.671295768	8.970524416	9.066787793	8.814756156	8.882075182	9.890190497	9.498513599	8.182816827	9.331609758	8.9810028	7.831371258	8.593728347	9.425247095	9.83463513	8.107656566	8.582226825	9.512898512	8.6234548	7.866870975	8.711204473	9.572722131	8.690506629	8.718879485	9.753200467	9.104368095	9.218209761	9.08358067	9.128060557	8.46433343	8.453421627	8.878225019	9.066101362
IL1R2	9.110164228	8.342847171	8.513594719	8.590778566	8.976123378	9.750139305	9.32148871	8.269859783	8.810514106	8.711881287	9.365511701	6.33629429	7.009258184	7.492152442	6.280498802	7.689808416	6.045427311	4.216620685	5.943875819	9.229759342	7.512498437	7.573282457	6.806084582	7.81148399	5.936917788	8.22365892	7.129138923	4.914868507	8.840969738	7.330376199	7.694718379	8.19246339	8.285135104	9.653110006	6.526315503	5.546757327	8.248964408	8.190280901	8.337749188	6.744977374	8.654811964	7.120849405	6.109186356	8.652756911	5.925895537	6.72926969	7.849778661	7.552650135	6.637811437
LIMA1	9.909367474	9.240533575	8.718617129	9.942039814	9.81456828	9.619511879	9.801109895	9.886126765	10.05077444	9.925008416	9.814734947	8.21566121	8.432012025	8.756922904	8.548908612	8.432362727	7.90761921	6.562851225	7.891179897	7.225408164	7.706365992	8.736727793	8.824765156	8.71395619	8.444811827	8.064733773	7.745737511	7.479414943	7.733800889	8.049569164	9.578058151	7.744504712	7.131820819	8.822823066	8.063971493	7.671944551	7.42871412	8.289570469	7.518677889	8.225496692	9.132138912	8.616237321	8.502687792	8.150543764	7.000262369	7.891327952	7.102902804	8.28581041	8.161970584
KLK1	8.089558975	7.196463201	7.03557518	7.46000586	8.213855311	8.382432224	8.670071977	8.253627862	8.421964331	7.149897906	8.67503248	7.389649418	9.099946988	8.271488202	9.059413941	6.715713626	6.548786348	6.073561775	6.986467331	7.417269229	9.042821391	6.131984175	6.670198219	7.557306909	5.864948884	8.9390727	7.45135175	7.086304892	7.842519044	7.355212815	8.165882974	8.719563114	7.142917591	7.910709643	8.048002116	6.591240572	7.266377164	7.944503257	6.938614732	7.532399628	9.210989873	5.935460418	6.059857888	7.86111696	7.469232522	6.758783944	7.957201923	7.344022445	7.176662252
MB	6.26990057	6.416250995	6.039849233	5.937069954	7.772974094	6.307808725	5.924263282	7.941394532	6.466069027	7.414041119	7.090806761	5.66159721	7.024960098	6.509192025	5.696239415	6.359254115	6.141245094	4.379138103	4.840929683	4.930716335	8.069930485	4.491299756	5.258206176	6.37956656	5.846753895	7.121874222	5.411531599	5.826052852	5.821280132	5.883319475	8.13757976	6.261632282	7.359314615	7.17176107	4.983796096	5.217751586	8.282977394	5.044778227	4.970973484	5.007475905	6.007194591	5.027251761	5.734918483	6.572704771	6.320754318	4.975649598	5.648850355	5.602254669	5.146138703
TPD52L2	7.88621903	7.736151985	8.212625069	7.884925729	8.120607958	7.964895705	8.059547302	8.041323383	7.967065389	7.938103598	8.04188852	8.857733984	8.355728734	8.521206077	8.620496768	8.726371145	8.716224965	9.54757777	8.709283129	8.254515885	8.150558436	8.570965102	8.505523248	8.588956865	8.922719621	8.105625791	8.657874129	9.178805401	8.385791784	8.150201607	8.481090091	8.566780193	8.814478434	7.864257541	8.982618684	9.014166987	8.634633488	8.855941137	8.715741562	8.341389546	8.389232979	8.365089886	8.213248533	8.674424646	8.827107564	8.99639119	8.993318826	8.329461996	8.908055033
PTGER4	8.903436209	8.828606636	8.290597147	9.101014048	9.363645039	8.323231673	8.741543192	8.354493588	8.8877035	8.820613396	8.30355017	6.863086742	7.539481922	8.484968022	6.744067096	6.521795987	7.973431069	5.702723921	7.43332381	7.047657836	8.334777635	7.847379874	7.664792204	7.457329432	6.867132679	7.572887169	6.963353183	7.728390826	6.596393287	6.825032391	7.559536455	8.337729582	8.181573895	7.888583048	6.78266738	6.162908812	7.593251752	6.839195192	7.539421732	6.949599179	8.687739836	7.518947712	7.915716023	8.121092889	8.058425216	7.579992613	7.132984988	7.39390433	7.514336508
KLF4	11.47601248	11.61615296	10.51242966	11.11970716	11.9659053	11.0685443	11.20322505	10.78242117	11.04382204	11.43289023	11.32760994	7.628198009	9.033164938	10.40132444	8.599339069	8.758461618	9.106640132	7.773250395	8.536257486	9.459545322	9.377612076	8.212379976	8.800115112	9.661852083	9.211479956	9.730103146	9.12655393	7.881025857	8.471398146	8.869773457	10.06037139	9.820931116	10.03514595	9.782857763	8.248920756	7.252535787	7.354352507	8.664531377	9.501946685	9.036433931	10.33477625	9.408836151	9.064869121	9.500528784	9.4460465	8.142507622	8.420912746	9.636579635	8.841946733
CA12	9.397498905	9.040100451	8.365497022	9.702152054	10.04062327	9.111064856	9.087422682	9.427014141	9.501474866	9.917487049	9.838497036	7.411000275	7.341838683	7.467626083	5.99756967	7.917062908	7.167651086	5.667999514	7.461421308	7.896776784	7.453734218	8.352258484	8.015981418	8.07851123	7.926545577	8.683590121	8.157884509	7.045309836	8.016020127	7.977843074	8.58820422	6.849910176	6.418453415	8.74546681	7.257180053	6.048867129	7.873813035	8.858107239	6.706065878	7.0915407	8.731001587	7.026698368	7.754002331	7.739314752	8.325029052	7.497547588	7.776035111	7.169938693	7.884887663
DYNLRB1	6.611484501	6.561203247	6.570925105	6.561486598	6.537384509	6.623054686	6.498816489	6.282394419	6.610899897	6.506946409	6.49869601	7.050604725	6.716046705	6.332004519	6.659475971	6.655292509	6.447929878	7.259296518	6.561337113	6.572887894	6.433492948	6.609234944	6.711189104	6.653238526	6.72119294	6.908416041	6.369052372	6.890737622	6.467011803	6.460477756	6.508878603	6.767751824	6.40052252	6.622000299	6.843042459	6.55449337	6.715375688	6.74247781	6.554790649	6.87258143	6.701888613	6.472048831	6.480923283	6.479754734	7.176310322	6.790948312	6.87352762	6.614588559	6.8287676
CHST5	8.403079754	8.167377068	7.904868289	7.77067743	8.299567455	8.952078351	8.736069904	7.667289462	8.075185114	7.616246025	7.297325223	6.790630089	6.546173306	7.095967895	8.022224114	6.457815139	5.295494216	4.690861425	5.510455949	6.150362727	6.400277924	5.932745831	5.675500803	6.982690958	4.693068512	7.354947293	6.27607753	5.777906561	7.038893325	5.527536865	6.763064529	7.643466196	7.800841423	6.981995007	6.19772913	6.201922008	5.736631484	5.399275011	6.06506635	6.964006228	7.498131505	4.955083176	7.611571277	6.696713209	6.782591703	5.281051545	7.008401097	7.512890311	6.324052984
GMDS	6.744899732	6.502331634	6.387630856	7.472539975	7.51164179	7.424844122	7.718035008	8.232815859	7.402970518	7.692626853	8.156441321	7.68023383	8.049408671	8.703542572	8.190803979	9.300279047	8.116664787	7.289969099	8.219719224	8.543485494	7.737315807	8.452811533	8.216739773	8.339900371	7.293786696	7.798044716	8.179048854	6.962492451	7.736720159	8.777244854	8.942184988	8.870705103	8.515493537	8.068167629	7.702706748	7.138135566	8.333252246	8.902431592	8.892089496	7.152717498	7.440718616	7.895967689	8.201694793	9.015152865	7.989157641	8.104092701	8.203603393	8.817601686	7.454281666
ANG	8.557134586	8.894051073	8.277616596	7.934069469	9.210474826	9.087670323	9.352930938	8.805661787	8.750731888	8.156055383	8.736578964	8.815788633	8.383931235	9.629898809	8.619463122	8.620972401	6.97430308	6.307746366	7.95298077	9.535262726	8.349092613	8.233833218	8.236903596	8.449039802	8.625096834	9.448032179	8.059097967	7.807189025	8.104434408	7.543234018	8.529771654	9.110489097	8.638976224	9.227716244	7.287625288	7.406964382	8.320945077	9.008558078	9.248609008	7.265362823	9.400426614	9.344264825	8.982627562	8.634709356	8.574839563	6.477605757	8.777407326	9.086792009	8.563420321
STAU1	9.650172471	9.760699065	9.689777459	9.654999316	9.820410059	9.731414136	9.669972219	9.746921204	9.79654102	9.659283381	9.74723187	10.64169268	10.12135135	9.894899221	9.641167758	10.19508265	9.970242136	11.22544777	10.22311963	9.856363452	9.551330201	9.976688193	9.934341852	9.582256525	10.22634269	10.10070054	9.667138417	10.79357001	9.651882399	9.697761481	9.93380283	10.53096662	9.875275958	9.945257272	10.46184925	10.42074332	9.994647749	10.17647895	9.852830881	10.79223303	10.11323588	9.827016947	10.07161446	9.887830989	10.34071627	10.57838672	10.02197182	9.905653016	10.41085375
NUDT16	5.716867	5.698218199	5.651716773	6.056472764	6.026893315	5.955762395	5.910834015	6.232964072	6.005308007	5.444742217	5.949851307	5.29273467	5.34065462	5.94926797	5.510218288	5.933953858	5.058600929	5.048484726	4.853856017	5.193169464	5.847623188	5.385470892	5.324376693	5.680746431	5.446702307	5.46841693	5.46762298	5.114526216	5.11111029	5.002598513	5.70607004	5.286189612	5.319951731	5.248640325	5.099801142	4.91135922	5.262161038	4.948595714	5.652877582	4.891320517	5.620286646	4.722231111	5.157419547	5.823122372	4.886408048	5.061772175	4.670046154	5.711378375	5.255242281
CTNNBL1	7.094039462	6.961683479	7.47834277	6.963506831	7.449387948	7.000252393	7.185466181	7.327639275	7.206839515	7.402171023	7.343226304	8.316264992	7.722650647	7.666887028	8.161229596	7.518956142	7.899337282	9.356540963	8.466299172	7.49745841	7.976961759	7.715266181	8.350327102	7.825043285	8.440501975	8.119443418	7.305481274	8.564483122	7.445926735	7.593353703	7.576868167	8.275519745	7.772254114	7.398924844	8.461810762	8.085028802	7.995955085	7.630522667	7.852291777	8.273842493	7.625809018	7.810144073	8.053568505	7.910052588	8.42751528	8.253636808	8.227406678	7.614519194	8.429994544
SLC9A2	5.967089125	5.489868841	4.876433402	6.276111409	6.316114336	6.016716392	6.17016348	6.726728932	6.382763551	6.493449354	6.891060982	4.71748818	5.016211991	4.438457363	5.376602003	5.414588402	5.48840447	3.715867514	4.252553258	4.288115052	5.429339141	4.931373631	4.47493043	5.156572481	3.948710274	4.447618258	4.839750813	4.333852111	4.687633067	4.987716466	5.656348955	4.563704104	5.286343897	4.910141728	4.490830276	3.430048508	5.061299099	5.140894734	3.989374444	4.215088736	5.575366887	4.410329625	5.262286168	5.204459893	4.092794187	5.221188135	4.07264675	4.099020435	4.150804646
NELFCD	8.049667301	7.929556032	8.174579606	8.299470789	8.294206267	8.315190872	8.163356583	8.412783484	8.089607138	8.111877628	8.408176008	10.31309663	9.215627951	9.205767418	9.583731092	9.944328291	9.491744489	10.83487431	9.5354304	9.148803594	8.684502772	9.239561828	9.503035421	9.63624797	10.02074167	9.658669393	9.37692898	10.49883459	9.042282342	8.719730281	9.184528465	9.526212932	9.097962721	9.294583605	9.923131052	9.330592277	9.271318679	9.486586377	8.9219098	9.814393127	9.207270583	9.139190945	9.342396085	8.736277466	9.81118185	9.51095078	9.775106127	8.87525256	9.858616156
FAM46C	7.892230971	7.813630173	7.332951445	7.791993962	8.637537348	7.826938097	8.731274175	7.865199255	7.896267647	6.879811164	7.654753301	7.469304092	5.627363969	5.975229406	7.122076657	5.89463042	6.438786662	5.656696562	6.454863479	6.694840911	7.487053634	5.988207865	7.429965883	6.740819324	7.128074276	7.137745276	6.808338867	6.217084025	6.937811213	6.902857907	7.544372197	8.022730433	6.426110865	7.353578197	6.63224771	6.165920063	7.871667387	6.389916318	7.10978231	7.02700621	7.944897134	6.771154507	7.47281048	7.736191134	6.878934204	6.401075109	6.890092817	7.625261165	6.732582032
GLTP	9.158418311	9.254008801	8.764419756	9.731111138	9.893261515	9.390579356	9.610730026	9.77191337	9.661059577	9.809198163	9.991151398	8.623716549	8.322970161	8.267173235	8.12978803	8.935886006	8.213525379	7.075697105	7.978556016	8.102527748	8.131188665	7.805851816	8.341633955	8.011245155	8.083769305	8.321794327	8.560705755	7.668635707	7.80069695	7.798661987	7.619045024	8.406654994	7.943114678	8.296222392	7.935548059	8.045880471	8.110232602	8.886218266	8.18160539	8.049276572	8.999955574	7.854981468	7.877676729	8.407181739	8.619229836	8.001465416	8.570739383	8.01326647	8.01884286
CRYM	7.45772294	7.837805568	7.457562868	7.713310842	8.233945462	8.152341296	7.465000307	7.20697555	7.628731941	7.912985841	7.725101161	7.765686828	8.232289294	6.905025322	7.26071581	8.21587741	7.66035143	7.024205447	6.73753697	6.64163455	7.941154863	7.653973415	7.86303755	7.409046371	7.634791052	7.742141911	6.897777134	7.154912622	7.602597784	7.669561365	8.407245341	7.598270485	8.031840121	8.27029848	6.769967085	6.898539679	7.86693414	7.841347107	6.203650203	7.777707207	7.840477847	6.170231467	6.926586094	8.352589365	7.696965112	6.799998663	7.661449157	7.093097451	6.346685181
CA2	12.84121962	12.56203808	12.10304644	13.17751858	13.32795052	12.64689102	13.15658543	13.26248575	12.82431122	13.2410783	13.38422727	5.753225219	9.151265906	8.093482413	8.644125226	7.941747584	8.974774264	6.514021115	8.671835275	6.207294472	10.41838941	9.650243632	11.3404856	9.478475066	6.877263041	11.39981678	10.31258018	6.553003908	8.561610481	9.917363603	9.967555865	5.874509347	5.536198758	9.54875411	9.062192503	6.433379349	8.740654169	11.100604	9.945162963	9.789968205	11.62039244	8.428612944	8.031987036	9.054562402	9.009682768	7.372541025	8.455867416	8.597955321	10.22819744
B3GNT6	6.825715028	6.497148473	5.904732338	6.836819885	7.856401744	6.460753934	6.953202723	7.313871145	6.896047507	6.42244164	7.484710923	5.547240172	6.69804038	7.61237006	5.246245549	5.457829776	4.886831344	4.508102019	4.672982074	5.768744877	6.090067068	4.927324713	5.655802215	5.667487977	4.679587324	6.112628335	6.248314094	4.688305609	6.195883994	5.649259753	5.776780094	7.027447785	9.045653373	7.414559369	5.295693378	4.321784228	4.895993627	4.792292296	6.166781791	5.248376351	7.054394158	4.636360136	4.679158783	5.697273942	6.110421284	4.817486882	5.691825191	5.273165489	5.400478664
C9orf152	9.409416597	9.128106589	9.023354739	9.568093798	9.586058942	10.00978399	10.14278933	9.803345823	9.942388023	9.081592378	9.764660903	9.612873604	10.24757964	10.68202861	9.835499374	9.696934265	10.07878441	9.014905116	10.3131879	10.76615264	9.857045992	9.385134881	9.206868343	9.221816607	8.270410111	10.00843109	8.44904699	9.13392835	9.869308191	8.705609984	9.863375679	10.60771584	8.862541862	9.569798566	9.200891649	9.375347158	9.458717574	8.853645643	10.30889163	9.945979384	10.35313305	9.673778233	9.967438989	9.489836434	9.880879032	9.788751576	9.220070238	9.957206111	9.310838965
TC2N	6.150455695	6.337069051	5.615551028	5.906992043	6.064092804	5.979779862	6.62322459	6.548749536	6.005669791	6.481274033	6.469692313	5.620848365	5.632574391	6.605946667	5.671043023	5.492810948	5.099963803	5.207277331	5.799107291	6.135596783	5.734604841	6.08717954	6.292692767	6.165008265	5.677733088	6.029197727	5.745796408	6.116933122	6.142688833	6.309855284	6.520683035	6.917317763	7.117286891	6.355034455	5.9796001	5.103476166	4.997172852	6.334369483	6.461070047	5.237868304	6.491997174	6.534955793	6.53331472	6.623648754	4.635637398	4.821102148	4.572531705	6.159243365	6.198598846
AAR2	7.454188477	7.086319459	7.444239613	7.485952294	7.485689282	7.477416157	7.377081738	7.443371075	7.554671221	7.351483014	7.424954066	8.780262132	7.941876546	7.931604364	8.266952179	8.21813793	8.077874892	9.027689601	8.054491091	7.430455593	7.640288477	7.818811082	7.926233529	8.034889799	8.169186649	7.942555721	7.832604612	8.404401414	7.470203908	7.307300371	7.900399795	8.286321011	7.750446977	7.485086848	8.25666524	7.850701266	8.099230269	7.837522919	7.910526784	8.374714261	7.729661493	7.945617536	7.869543136	7.662408998	8.591006277	8.486619494	8.372684477	7.671086659	8.451080254
RETNLB	7.65828541	8.392109576	7.958281403	8.992263564	7.906861626	10.10310263	10.04941345	8.606092981	10.20780442	8.328678745	8.47209905	8.642813839	8.839819403	7.36714682	6.27130194	8.276007727	7.379899312	4.46211042	5.21561358	5.364455973	10.6341891	6.781841712	6.207379034	6.219456686	7.942968443	8.635573869	7.352088184	5.237309722	5.954961894	5.955589767	8.48496323	7.105128134	10.76107798	10.40590279	5.424845227	4.248975934	7.687163033	4.04554761	5.348595145	5.480373344	8.791884939	4.701677923	10.06049769	7.027745027	7.179201914	5.380978013	7.485998739	6.218190111	6.425842411
LOC100505501	5.166139414	5.177703534	5.936027085	5.795659193	5.966134714	4.801451017	5.494752344	4.954308691	5.350384333	5.163179944	5.490766283	3.740009825	5.362217539	6.057775333	4.829806714	5.167068839	5.29706503	3.327569249	4.708380912	4.029869766	5.87420131	4.790031804	6.552052693	5.106990336	4.56324881	4.930480917	4.019271644	3.519316495	4.40643472	4.020144024	5.224483288	5.647192391	6.39983265	5.637888264	3.806533907	4.759962127	4.717712672	3.549707236	4.250862132	4.141049099	5.613975161	4.559383821	3.842655917	6.306297068	5.322160124	5.413942504	5.303276142	6.630147706	4.916725845
PFDN4	5.813825144	5.789046178	6.214431097	5.805961153	6.116996856	5.910484167	5.661016156	5.983690452	5.925781788	5.870584294	6.048679052	6.628768819	6.47337245	6.09522396	6.404680653	6.348965811	6.146940831	7.626075681	6.632151855	6.436985173	6.130491382	6.502462106	6.743561934	6.400090665	6.340111616	6.798055909	6.194176474	7.026308748	6.062468624	6.375116414	6.228840184	6.802277383	6.446109717	6.144162098	6.785222047	6.464742864	6.44770878	6.446806471	6.234587906	6.93580909	6.371701244	6.519647489	6.627730962	6.290760826	4.928657691	6.475723716	5.835207989	6.05217805	6.582574177
STYK1	7.844388172	8.134386863	6.881856269	7.879656556	8.300490583	8.265601064	7.769734884	8.177631705	7.885183243	7.903139298	7.686270919	5.970056923	5.125020044	6.107005759	5.170259176	6.536150601	4.839594893	6.181006392	5.384893853	5.895731207	5.370351789	5.912352137	6.073207882	6.207394563	5.904733252	6.470934557	5.384488279	4.967316524	6.834638815	5.471991859	6.17505814	6.015369209	5.802145748	6.131227671	5.973597776	5.055959462	5.497119517	6.521159485	5.62248089	5.300409051	7.5143276	6.657906752	6.173363661	6.323508501	5.49133346	3.972816545	4.578235158	6.01803125	5.822578116
CAMK2D	7.435190457	7.442708203	7.229842266	7.613367454	7.529604675	7.337283359	7.52778416	7.517201953	7.542480255	7.760652747	7.461960819	6.462310528	6.823538377	7.416714875	6.419059787	6.668374711	6.518897261	6.368698023	6.608815389	6.425392596	7.075263837	7.212419873	7.177703345	6.915153304	6.957388542	6.892665596	6.621285659	6.530190389	6.949654493	6.647938967	7.291795573	6.665564971	6.699733161	7.44691736	6.360262235	6.663602117	6.493745192	7.056279942	7.04734984	6.442060069	7.429396145	6.975694801	7.005837758	7.397177121	5.688615493	6.465638507	5.750862617	7.177858683	6.781533573
CLCA1	12.38192936	13.3954482	12.43979825	13.01662435	14.09330681	10.2835412	13.78866596	13.80561996	13.96895579	13.24174121	13.48872033	11.00696169	10.26745217	11.50137008	9.299198202	10.42137295	10.00333372	3.800288127	9.124554806	3.291373186	11.90003437	8.177118247	10.41195603	11.46202775	9.26834582	10.82988085	10.91133858	10.92303783	8.856963521	11.28273601	12.32063158	10.14056538	10.08081062	13.05687387	11.23139986	4.132123152	7.452546017	4.678305967	5.240149657	8.191607339	12.42950777	4.371807053	8.300081041	10.06440457	11.65879144	9.355328219	10.63222777	8.771086468	9.123936528
UNC13B	8.618925381	8.290912715	8.073215031	8.468721772	8.977346696	8.599920994	8.682154457	8.593106337	8.555751707	8.441190211	9.034056362	8.481665812	8.171797344	9.32064159	7.732947654	8.793842225	8.356232486	7.837239519	8.484945457	8.694585618	8.799296556	8.910591713	8.066967827	8.291171803	7.042311747	8.429686173	8.43972201	7.985718352	8.413603355	7.635244138	8.497053791	9.120732754	8.670090865	8.692648801	8.284158856	8.105101133	7.933882794	8.552166681	7.900315237	7.609492844	8.375255668	8.096455055	7.84142819	9.598558227	8.023967452	7.677605788	8.365107466	8.052196659	7.719081942
CASP7	10.24012493	10.06386624	8.994558636	10.85217965	10.49177336	9.918320693	10.41932255	10.57869861	10.46137112	10.40779111	10.20247023	8.391566886	8.096606779	9.719493144	9.257550803	9.114593808	8.911030121	8.659665439	8.336770293	8.830288121	8.998206803	8.972960249	9.313295302	8.81705349	9.104615275	8.885862787	8.652395337	7.791006544	8.520516095	9.18569218	9.519380714	8.935092218	9.164525101	8.905079097	8.411316907	8.009340919	8.072275812	8.496451163	8.557690706	8.364154474	9.597887171	8.821955393	8.799996056	9.159942703	8.220874098	8.260471567	7.873013252	9.357751881	8.81022935
SLITRK6	6.176235692	4.519816714	5.315737452	6.517211569	5.854654	5.840149904	6.221430452	5.311260742	5.375691888	4.70900528	6.644275661	3.835895183	7.162321119	5.431874563	3.301757934	3.754652097	6.459430461	3.129451569	3.357687866	3.707996711	8.014870199	7.533406191	5.268725242	4.2743975	5.479295663	5.325378891	3.759461188	3.281171026	8.177867376	5.762872469	7.22415536	6.742225414	6.451707461	9.171353501	3.70438766	7.991611645	4.939244979	3.405308157	3.102107741	3.74670273	5.236378853	4.191751757	3.096017556	4.826846303	3.977294101	3.684441412	3.553600936	3.312045317	3.803500299
EP300-AS1	3.506060687	3.475212742	3.525036012	4.7436722	3.973398997	4.602682941	4.859403172	5.091976161	3.926979854	4.511932666	5.567018382	3.405184447	3.253355545	3.421634561	5.443501846	6.067739109	5.85432966	4.879472659	6.380530753	5.755520147	3.612789681	4.900833126	4.178841904	3.773373131	3.275664659	3.081611852	5.183029515	3.653344629	3.791969292	4.832154326	4.66183982	4.73354275	5.934700613	3.973279344	3.224659628	2.981155041	5.69626056	7.597211054	6.083343376	3.091343226	3.282027827	4.545693005	6.770222935	6.019730991	3.837031964	4.465096985	5.814151311	5.281856825	3.916030399
RAB27A	8.572582209	8.348433467	8.175366044	8.574632915	8.93996824	8.249843231	8.955430186	8.705763881	8.71643473	8.522148181	8.56135937	7.399592591	7.02690978	7.961782186	7.785820275	7.149032795	6.79230266	5.380868955	7.085609639	7.005458236	8.477973241	6.985020994	7.536915719	7.833400136	7.052249332	9.131296738	8.364209452	6.804598516	7.592098204	6.989403397	8.210831668	7.467562186	7.995451904	7.561416579	7.321937101	7.33139495	7.038571147	6.90543528	8.158811368	7.706622786	9.431014443	7.565921663	7.398841149	8.28768453	6.611503487	7.233837753	6.724015211	8.390573545	7.999100405
MLPH	9.418281363	9.79469057	8.558837011	8.794225066	9.276802268	9.566974438	9.798313058	8.696474576	9.007207408	8.820791713	9.293314437	7.76270345	9.595520567	10.28991238	7.020829925	9.4442509	7.633036692	6.704689411	8.010459243	10.31966356	9.329939996	10.06689855	7.680076026	8.891092119	8.221304957	9.4259184	8.240084957	9.286405051	10.24989297	9.686590914	9.776799999	10.0816843	10.0552151	10.52497615	8.332606736	9.041535306	9.416838942	9.748605913	9.79178163	7.563994	10.13913816	9.495998903	7.747112982	10.34708249	9.626220189	7.433328106	9.462122732	10.49490465	8.63937138
CKAP4	6.948068621	6.895713796	6.72717512	6.750081039	7.361945741	6.968837382	7.261527071	6.925773962	6.784521596	6.835069552	7.1901595	7.301617405	7.553608576	8.254628963	6.695827973	7.966904579	7.521921068	7.15992578	7.491038215	7.880169319	6.918074763	6.845185211	7.189125838	7.721895072	7.715294381	7.025381423	7.481582996	6.873006594	7.166998133	7.249443202	7.060574854	7.998398015	7.882909199	7.239683778	6.993289767	7.231233205	7.964212352	7.62743831	7.929725463	7.273156327	7.059165352	7.259627038	7.087551746	7.556100439	7.37726839	7.346334993	7.634678382	7.254182107	6.750837449
KIAA1211	6.704980328	6.430493139	5.827491229	6.590204061	6.37746722	6.286423364	6.515827745	6.160965252	6.554958833	6.529478057	6.369441121	4.746244915	4.417312724	5.327145805	5.243359087	4.821590421	5.252190665	4.642512155	5.288923085	5.213554127	5.078549429	4.964935467	5.076716718	5.385345168	4.5027778	5.397943948	4.928082525	4.116326751	4.281790776	4.74128277	5.104044847	4.935336388	4.685790825	5.362715974	4.383889284	4.726053225	4.797909654	5.046656554	4.623503613	5.021380676	5.986263488	4.397409066	5.447247559	5.748260171	5.469274331	4.564843564	4.920256773	5.815324784	4.776201119
ITM2C	12.43938608	12.35549919	11.54189441	12.22829199	12.24577236	12.75261578	12.47505269	12.30125754	12.4103895	12.17262133	12.10285467	10.28028161	10.83374986	10.80541843	11.2432549	10.64807264	10.42933302	9.446846723	9.366341564	9.844454576	10.64067683	10.3361231	10.58032184	10.33058874	9.309717437	11.4695274	11.52983174	9.359545924	10.82397007	10.30268065	10.56572265	9.514612745	10.22609008	11.0156404	10.20748011	9.280903223	10.30754005	9.995431667	9.432465242	10.64201507	11.91558136	8.869934602	8.242093578	9.779995887	11.18183629	9.630775831	10.69828368	10.50423659	10.53171274
ASXL1	5.911898289	6.057219321	6.270855011	5.906137213	6.021339646	5.935776714	5.812255266	5.754348768	5.916865528	5.837869659	5.766923353	7.298622658	6.440823944	6.616956922	6.361811501	6.464450973	6.791680271	8.615449248	6.571996808	6.200062636	6.581448062	6.464406212	6.46227705	6.790864355	7.426748805	6.840978054	6.39356916	7.942220916	6.531789097	6.168469628	6.221991547	6.750041669	6.308065834	6.755122315	7.221276197	6.732822267	6.861592631	6.027661222	6.16909361	6.945224495	6.394453594	6.679483144	6.462515172	6.119740417	6.905034698	7.102276841	6.740296471	5.778294279	6.973342859
SGMS2	7.070303125	6.701005704	6.746283059	6.874741188	7.500488499	6.350161008	7.653317692	7.169858278	6.749153466	7.019127996	7.154009217	5.370372543	6.947993368	7.170305193	5.886448613	7.389728291	6.130909605	5.01613457	6.599787636	7.027996338	5.859078399	7.586154946	6.547518103	6.67116789	6.016657157	5.726334453	6.557828389	6.82912148	6.833882807	6.342914036	7.076786149	6.911119212	5.709504301	6.629582542	5.897106172	6.184047049	6.477725589	6.619202737	7.119354512	5.817019489	6.898083465	7.627279619	7.080034402	7.672318454	5.233843308	6.585343086	5.45939974	7.226005055	6.799107376
FAM46A	7.562916481	7.910744497	7.357193929	7.598854916	8.08083714	7.651126282	8.708490591	7.33996883	7.289939246	7.511336415	7.483993283	6.355937773	6.515488162	7.451371718	6.700718905	6.356853667	6.184579432	6.05274823	6.74233552	6.659412162	7.224052824	6.792771776	6.686732718	7.167003247	6.827576937	6.830061618	7.005869442	6.095180926	6.454375401	7.124952046	7.264234481	7.265229127	7.623875552	7.536600083	6.670193928	6.352249922	6.310165711	6.946360924	6.950881162	6.610623888	7.282806656	7.192205604	7.132794733	6.412854363	6.823164451	6.451318152	6.204270292	6.707913	6.521382335
ERN2	8.483761327	8.474813938	8.112006452	8.749418206	8.720773189	9.045634368	8.829473511	8.743291383	8.458994864	8.684808489	8.993064399	8.27340845	8.358848865	8.373695955	7.712467493	8.375620363	7.549888328	6.72523632	7.31789408	8.467496745	8.086238935	8.608903365	7.481417778	8.256670183	7.937676806	8.545723582	8.046005227	8.03691284	8.66625567	8.584458801	8.257699123	8.106415105	8.121409676	8.413859672	7.804725679	8.049419826	7.668023096	8.421039596	8.062069996	7.483363659	8.200264121	7.751578615	7.94669766	8.133851342	8.435048845	7.673404527	8.402731188	8.236296465	7.81770034
CBFA2T3	5.086542772	4.781908098	4.907819404	4.879672626	5.153402465	4.6448179	4.734845688	4.975293452	4.539783435	5.124479808	5.113613266	4.488653133	4.840304614	5.756591395	4.559243262	6.077383637	4.519663315	4.047666268	4.148408041	7.021883371	5.81932074	4.220534603	4.409440296	4.909865286	5.78085082	4.994259556	4.817122421	4.305308091	4.948283161	4.071593754	5.223453664	7.22420521	6.986930911	5.383597348	4.480898491	4.262135928	5.17857614	4.12603872	5.169709293	4.182725004	5.758329826	4.224240459	4.415974606	7.069052597	4.996556366	4.563072518	5.916229824	6.139417505	4.552530935
RHBDL2	7.414509126	6.951413589	6.1949984	6.841569001	7.072630344	7.846941051	7.830341318	6.959801159	7.710009826	6.690216557	6.644301946	6.310277506	5.590135531	6.577810095	4.338692585	5.733166152	5.068184203	3.670508373	3.747122209	5.342864369	5.369722401	5.941181965	4.696957686	5.478475399	3.851598034	5.671142501	5.482383456	5.82403143	5.706057678	6.021939255	6.952966135	5.404067378	5.125500735	6.411792978	4.528812824	5.186085991	5.917375115	6.239008113	5.281879022	5.307013202	7.318580612	3.724844585	5.457470228	5.857837926	5.956610077	4.730385558	5.525367157	6.27895553	5.976288299
DDX27	7.459422567	7.185908489	7.334413838	7.449016579	7.866621492	7.547569442	7.369019334	7.631712854	7.531581253	7.686912067	7.641230752	8.917201052	8.052940594	8.342401355	7.755260085	8.452524777	8.195143497	9.446672965	7.657464692	7.588747685	7.91397815	8.169179292	8.270370329	8.410006186	8.465730077	8.473072104	8.136137582	9.515548295	8.392868557	8.105778921	8.091918259	8.535547975	8.400127045	8.236603634	9.168984138	8.474552901	8.123381681	7.953283003	7.531448577	8.759140779	8.207019744	8.116371787	8.024690474	7.496879124	8.288386115	8.390650691	8.14338075	7.392422087	8.836841455
ZDHHC3	7.052359262	6.934820682	6.410999223	7.120803276	7.083990646	7.190554599	7.167536144	7.289990886	7.23904378	7.20107804	7.234274456	7.011454213	6.893565149	7.530781227	6.957855487	7.115769083	6.590648543	7.311537221	6.61107115	7.15489087	6.375884461	6.874717254	7.058570206	7.090694485	7.076244485	6.998468843	6.369412811	6.488052173	6.460300647	7.022898182	7.35198706	6.904486406	6.843761138	7.342224648	6.704291431	6.482820891	6.771452968	7.172323496	6.909689583	6.708443484	6.801204999	6.645534064	7.092443634	6.866581192	7.099352466	6.832105814	7.015486666	6.789771914	6.854468697
FOXA3	7.650006464	7.663470149	6.859472809	7.629974951	8.78112703	8.169960877	8.449251117	8.290474906	8.280376335	7.803800777	8.50038024	8.153343557	8.326012315	9.042871155	8.017052875	8.750590139	7.761144979	7.253596608	7.756970762	8.869577251	8.319927729	8.303844131	9.335974905	8.241584346	8.472254865	8.420667528	7.940262807	8.513325673	8.586343468	8.431348007	8.829754794	9.52306501	8.682230878	8.329295217	8.149803742	7.616821572	8.404483572	7.990598704	8.921016587	7.619801483	8.590255061	6.958176688	8.553011674	9.072552009	9.059551057	8.747126831	8.701401867	8.726846964	8.014845186
CANT1	9.336574086	9.288809027	8.643277105	9.220592818	8.977597529	9.5668167	9.644349894	9.312341066	9.592316505	9.254650954	9.375853501	10.0312709	9.628978854	9.747674365	9.458795051	9.834751246	8.791414933	8.218242715	8.727693545	9.292850538	8.81251441	9.568368972	8.818090848	9.291824312	7.667981958	9.044730597	9.020290817	8.324991221	8.545458991	8.693978085	9.109612147	9.132651577	9.3918153	9.130795989	8.677012421	8.644962146	9.024106779	10.1458899	9.685916722	8.947570127	9.584936741	8.705475012	9.227476	9.487433045	9.860173037	8.796906968	9.668847878	9.557353143	8.594452879
STX16	7.080561314	6.967899589	7.596644206	6.5843537	6.552275354	6.712187199	6.884399346	6.654452638	7.02595513	6.881222754	6.80578845	7.782846971	7.284865592	7.603861611	6.341167619	7.379939205	6.693277435	6.419000819	6.735915125	6.51773969	7.626185774	6.482627152	6.676813195	7.055860364	7.269169176	6.332160087	6.406208354	8.532464974	7.199902258	6.664002395	6.96884724	7.237557364	6.901576163	7.110772191	7.652571964	7.461355256	6.56347658	6.502200824	6.553454871	7.381696014	7.235631958	6.964957219	6.90229072	6.357560388	6.45291015	7.282205552	5.936628431	6.645226238	7.610896939
EPHA4	5.091647895	5.193435472	5.9320911	4.946888091	4.931842837	4.97302108	4.969548827	4.276461697	4.815505952	4.846812697	4.850166305	4.117311801	5.475536325	5.386157743	4.015021421	5.018097713	4.865033213	3.563674579	4.093377599	5.237831631	6.021005979	5.335539066	3.894791335	4.615970402	4.682408825	4.69803744	4.454621558	4.689327878	4.861095435	5.172254246	5.372968567	4.798050234	4.364775396	6.212036886	3.990051054	4.749292276	5.941185696	3.844113782	4.489417251	4.250419592	5.406379029	5.404122962	4.85633664	5.140230769	4.883558466	3.855900106	4.882642259	4.735509878	4.589661807
CPT2	8.20908473	8.024098205	7.684016735	8.92065365	8.994359193	8.473801696	8.388435053	9.024391829	8.904184215	9.04528819	8.986662622	7.581188026	6.816130264	7.859969515	8.006452731	7.629382456	7.494076591	5.903437854	7.054229572	7.212429658	7.66723994	6.905013526	7.630813397	7.846838913	7.205565336	7.790612236	7.59837661	6.812556779	6.855380989	7.619947615	8.138771376	6.309608899	7.217576472	7.715302778	7.34784194	6.304102667	7.607044669	8.149316901	7.640322634	7.197617125	8.045405632	6.690712807	7.190886989	7.401334722	7.611210398	7.457241077	7.744397256	7.481603487	7.552593724
POFUT1	4.759082036	4.49316437	4.565229465	4.684182765	4.639499807	4.954964171	4.383719985	4.892053901	4.719754787	5.025874024	4.820283831	5.891202675	5.355146962	4.984012233	5.268036828	5.665979964	5.294355378	5.583762027	5.0878692	4.727870221	5.017124934	4.880433537	5.018426308	4.940816867	5.810715047	5.304185563	5.038603866	6.294739162	4.854801968	5.01797869	4.733047147	5.361774053	4.939627392	5.216055714	5.49476862	4.951775634	5.286164251	4.985571608	4.74346344	5.228115598	5.142691958	4.742514951	5.055828791	4.782687269	5.379151229	5.557467418	4.904252336	4.735201318	5.470487106
VSIG2	9.826981866	9.748688716	8.47741372	9.133366895	9.401742447	10.39704527	9.874456499	9.355197891	9.676890434	9.079176691	9.350533622	6.633112036	7.088221518	6.379362896	7.446931522	5.970129685	6.417686101	5.285036665	5.940899058	5.239453067	7.416806498	6.669727047	6.792263606	6.831232637	5.402708221	8.390522392	7.087365876	6.656081152	7.760138817	7.728685491	8.212844576	6.580120109	5.427566579	8.819181715	6.870652067	5.293227968	6.92664235	5.697311324	5.570922644	6.887152118	8.774481816	5.421366018	6.10010778	6.46070262	8.329287362	5.673866199	6.657191904	6.835721411	6.981010484
B3GALT5	8.225993944	7.745318428	7.616923156	8.076186603	6.586226152	8.42226112	8.579135109	7.289312432	8.022119856	7.237645906	7.215679095	5.080306679	4.980924632	4.367616605	6.477776514	3.92176522	4.121918066	3.905487689	4.800471062	5.181951431	4.596976094	6.072593721	5.1655992	6.580914484	4.428711555	6.933562225	4.918391484	3.964598196	5.485828237	5.416145937	6.835132155	5.812691235	4.992453552	4.980399205	5.6935833	4.626365292	4.266594031	4.329665492	6.545148144	5.797111779	7.249835163	5.606946289	4.357129932	4.933408526	5.487494746	4.324980901	5.551903651	4.78226801	5.679647192
HYAL1	4.834524363	4.945766706	5.294431267	5.007725906	7.552842874	5.022983647	6.132410551	6.129199403	5.240019793	6.203290893	6.938870442	4.601120426	4.672275804	8.107408721	6.04320692	6.974147797	5.473433025	4.514592209	5.562925653	8.371950384	6.030846482	7.340505891	5.646773221	8.168482209	4.468247431	5.316302047	9.351085829	4.569625116	7.739158345	6.908124127	8.726314082	8.05919307	8.456014306	8.331344486	4.811469011	4.932053054	8.710245911	7.76441267	7.189913554	5.054209222	5.482836657	4.423996228	7.623265165	8.529309689	5.754929403	5.637862803	6.774477406	7.057525136	5.316811494
DENND2D	7.402532454	7.003847293	6.447586985	7.070087381	7.203278921	7.531344738	7.271362583	7.365015114	7.395298641	7.450858542	7.072157817	7.059108394	6.449149656	7.864353801	7.453573355	6.651788184	6.201625617	6.813368088	6.543169656	6.539053986	6.897787714	6.588537531	6.537018633	7.43844927	6.253660263	6.807274255	6.520886335	6.807250808	6.687220836	6.632450445	7.144061029	6.575827521	6.535358171	7.012592841	6.673537313	6.065543201	6.658602488	7.260445059	7.339661698	6.472562098	7.412502697	7.02734164	6.460330687	7.115893741	6.209791285	6.684394788	6.490484405	7.325485039	6.733003686
PSMA7	8.480524119	8.163039965	8.557050657	8.672372481	9.134705494	8.434076407	8.824473203	9.194634339	8.573774422	9.003858829	9.147333432	10.15542007	9.200836185	9.492528746	9.605522595	9.166076587	9.633206666	10.80968194	9.76334707	9.674993335	8.896745038	8.925539362	10.11570373	9.611092283	10.32642283	10.14186029	9.051163447	9.999707778	8.706421478	9.254509894	9.290636036	10.0974905	9.607768861	9.230672826	10.01729019	9.512570378	9.710946045	9.570143845	9.632111407	9.726080862	9.417653057	10.1038875	9.340985056	9.457886021	9.210053875	10.31717394	9.622714265	9.607326842	10.27103403
SDHA	10.34751763	10.36214124	9.898912039	10.50925544	10.80108102	10.95708769	10.5555101	10.9431126	10.90918456	11.31244286	11.08130525	10.00309019	9.58244419	10.30210636	10.7439427	10.3397733	10.649233	9.734549079	10.36723091	9.968741374	10.09832476	10.24934372	10.31381501	10.91823329	9.429000176	10.14454719	9.903287744	9.769612857	9.73045201	10.40684923	10.81455369	10.27494912	9.999694997	10.11576226	9.718258434	9.406398274	10.43383118	10.11922603	10.47815097	9.70184615	10.24561728	9.98602709	10.50014022	10.39165796	10.26117589	9.895439549	10.30733188	10.16626567	9.9581082
TRAF3IP2	6.228818689	6.215876642	5.83432627	6.206512161	6.478498425	6.289708258	6.016834226	6.525780572	6.527956889	6.366794815	6.718216351	5.793414046	5.362461996	5.879019899	5.976317778	5.96867583	5.350830338	5.269130953	5.78677166	5.150697986	5.685010926	5.589678312	5.707525593	6.097046173	5.137770899	5.80824486	5.543541673	5.256459394	5.713915613	5.667485264	6.146611221	5.770395278	5.776168851	5.897190198	5.628654271	5.187136117	5.831074877	6.040069689	5.902638849	5.363636008	6.16078804	5.698240334	6.079735453	5.820107433	6.268252582	5.783630126	5.723060847	6.033213574	5.332250579
RAP1GAP	6.470455383	6.453124846	6.237421889	6.544640534	6.345189794	6.754949426	6.26876876	6.233015985	6.517536065	6.57630049	6.67132922	6.454610868	6.50025304	6.87975556	6.038565501	6.959764403	6.120931675	6.009411118	5.704348184	7.436976261	6.589457825	6.072153177	5.608777381	6.529376043	6.289526511	6.762358785	6.397767691	6.396303854	6.755835124	6.321716795	6.384385122	6.913391652	6.812452635	6.795415422	6.041027613	6.189023682	6.852553782	6.864598585	6.8877239	5.948080743	6.910927431	6.267958545	6.256504654	7.153323877	6.892973059	6.138904515	6.737269147	7.317537048	6.247459334
NUFIP1	4.942728545	5.014712367	4.895229411	5.343494287	5.416216966	5.173181673	5.2800703	5.212216457	5.297350445	5.277816241	5.246647995	6.520976758	6.255033641	5.78643079	5.596586971	6.044375215	5.991577331	7.084344347	6.544820916	5.924729354	5.728690242	6.346368033	6.450314777	6.891291413	5.950556657	6.388851187	5.181371976	6.797983017	6.660046169	6.274144418	6.230293061	6.668695378	5.714924637	6.086922733	7.123675687	6.143209738	6.798925552	5.886368246	5.53265454	6.589945554	6.204782135	6.045932439	6.31312689	5.840149186	5.935920138	6.486054692	5.76475472	6.07291206	6.530970424
CTSE	9.994358532	8.994940309	8.025948746	8.219011046	8.388052398	8.895047456	9.838230411	8.584237877	6.703042361	7.103384805	8.816454677	4.759032651	5.816065052	7.385796914	5.344489509	6.431655416	5.701108144	5.49677825	5.583568951	8.583672794	4.109327683	10.4555487	6.940963961	7.145407567	4.976617799	6.681952545	5.576780166	4.37175407	6.419747936	9.771595713	9.187590867	8.582107102	6.884127758	10.33494647	5.498371443	8.423294179	5.793879771	7.260422647	8.062803133	7.360810743	8.317510866	6.803909762	4.550946464	9.234672378	7.234254988	5.451732299	8.81931901	9.86769309	7.008949082
CA8	3.634173006	3.658213558	3.758018929	3.580155239	3.818304793	4.019281382	3.871942158	3.693724347	3.816525647	3.938159818	3.609224467	3.50247554	4.058534673	4.895799056	3.586084455	4.68939359	3.633491447	3.273425987	3.284226521	4.144118976	4.273719884	4.023638679	3.617759849	4.000453615	4.143875082	3.724330741	3.733289021	3.152747382	4.409158811	3.905658722	4.310961813	4.730169578	4.208323984	4.234209275	3.322547752	3.301000754	4.492239673	4.31317505	4.788426693	3.371737728	3.979908006	4.578645464	3.612128035	4.158032581	3.708296003	4.089376107	3.981859371	4.575563275	3.649882417
GALNT7	10.06501805	10.28075806	9.087799769	10.07424005	9.74279131	10.29569056	10.06210051	9.673551454	10.16536307	9.824341889	9.804942757	8.705962171	9.080593232	10.60190678	8.288252066	9.097095013	7.672088014	8.499535527	8.2356241	10.13595086	8.838704707	9.367342226	9.168554718	9.073966458	8.934003148	9.092711754	8.581069606	8.707814819	9.25065541	8.814925091	9.650540761	9.349262473	9.689931065	9.929650298	8.696982809	8.000658497	7.958424673	9.125068537	6.373761219	9.0507517	10.31736414	9.870146151	8.650614263	10.4390368	7.325893801	8.411306236	7.63552479	9.990998559	9.245918101
PLD1	5.955963086	5.737553344	5.054514536	6.242555572	6.047570448	5.841940918	6.058475722	6.402671294	6.486049111	6.275367679	6.136782537	5.167521392	5.069459946	6.414366856	4.497777384	4.789242732	4.574513061	4.722919361	4.606939974	5.220882785	5.444809657	5.266406582	5.396352826	5.165487835	5.099797951	5.498420655	4.943289166	4.872005003	4.763302216	4.711911842	5.363258882	6.036780524	5.608206296	5.770296453	4.668429894	4.938105887	4.693627377	5.244960127	5.242014465	4.790189913	5.502543009	4.813398015	4.274860113	5.340489302	4.868065829	4.520420968	4.853492629	5.575191768	4.85648737
L1TD1	4.278410557	4.261526227	4.265629022	6.539326028	7.844982234	4.741461565	4.794889802	7.748638671	5.822177002	6.443675104	9.560006248	4.868217569	6.014838716	9.819320677	4.104527761	8.708948612	8.805017735	3.866203062	4.699252621	9.321027661	9.195809777	9.199521746	5.587052325	7.410529428	6.759580153	6.573935934	5.415944638	6.057514035	9.428702696	7.162900119	9.901243411	9.415411472	9.637276799	8.848813514	7.256120742	3.9377744	6.994412067	4.01305875	3.657424113	5.940674595	6.038820144	3.732222568	3.885391535	7.694753209	4.478651517	6.038342252	5.354601132	8.645898017	4.422241887
STARD5	6.914600812	7.192907188	6.416358457	7.38072972	7.162289703	7.503350368	8.079445412	7.709398968	7.416457675	7.338713376	7.196860236	7.121382729	6.552936077	7.266290841	7.983995224	6.57788951	6.63998117	7.33731286	6.752151459	6.928629655	6.479549627	6.649802234	5.992504369	7.13150344	6.580928984	7.677635128	7.309102904	6.503812814	7.149944153	6.71473906	7.975850184	6.640972311	5.837732207	7.899142831	6.110241992	5.978991826	7.378107194	6.610087479	6.443016872	6.490490221	7.040272021	6.732453727	7.143429636	7.049955715	7.055395923	6.457386434	7.773688318	6.850936492	6.287539063
UGDH	10.14135134	9.215365415	9.618798409	10.71987733	10.39389223	9.773775027	10.09230012	10.24750619	10.24277928	10.58021158	10.7803853	7.530935374	7.85078147	8.952586679	8.005094923	7.680617837	8.825391609	7.639639562	8.857225757	8.857095387	8.624169508	9.120309462	9.495199415	8.418328273	9.781600991	8.84142232	8.299135801	7.997815315	8.243785439	8.883615411	9.600596393	7.837249937	9.221867895	8.805583071	7.466150058	8.145990002	8.750598779	8.098842721	8.424025007	8.37917334	9.175850468	8.915733608	8.268696765	9.600270343	7.281872931	8.999285126	7.625029254	8.736720741	8.472725131
AQP3	6.835964943	6.303340258	5.986621631	6.354999867	6.563734354	6.335970496	7.292620669	6.400932621	6.538777445	6.860325893	6.763680974	6.688715475	7.231632277	7.556678878	6.195617339	8.885217826	6.309126983	5.979683626	7.069652736	8.116984337	7.306284333	7.115546479	6.553128298	6.611329671	6.185137644	6.819525463	7.106169147	5.723312217	7.872810017	7.117609463	6.757097212	9.003204028	9.451185343	7.618964032	5.973488072	6.789650303	6.919422589	7.299108269	7.508735781	6.339070961	7.366519714	7.788017216	6.089994146	9.456509161	7.805104317	6.63970565	8.636172476	8.821052716	6.837954021
TRPM4	8.705758072	9.004615772	7.948799309	8.746530373	9.419133313	9.207337931	8.457375475	8.974013886	9.051634047	9.112473319	9.101130232	7.06701442	9.066306631	8.096639011	7.361026393	7.626683566	8.825250243	6.980608267	7.129304392	7.848168493	7.710266285	8.247001943	8.855058634	7.938101934	7.026513722	8.280129466	8.80125775	8.749379442	8.686845411	7.677633211	8.818312709	8.534129608	7.963731482	8.61901855	7.480032753	9.244719304	8.830527181	6.660064735	7.39379846	8.601023633	8.188491164	6.873156524	7.232116269	7.600210312	9.444069251	7.831816347	9.263506329	6.895729092	7.330433751
CDC42EP5	10.52675149	10.60675019	10.05825561	10.45179812	10.98869194	11.32083091	10.81876023	10.85276816	11.0548558	10.59612789	10.52016816	10.18785145	10.44108376	10.01937152	11.48242021	10.35553357	9.884862938	9.760736664	9.449763144	10.19743053	9.814255665	10.65927185	9.550459294	10.2768145	8.23065926	10.77475422	9.541933944	9.712688707	10.63336403	10.85427417	11.04892303	11.04094902	10.79929984	10.54024696	10.23790848	9.142063108	9.358368197	9.74027105	10.25269256	10.03324923	10.63153466	7.841597411	10.19753203	9.681808273	10.99953783	9.674775181	10.22098639	10.60357236	9.439887058
TOMM34	6.892862579	6.653465033	6.511620237	7.378230597	7.1444977	6.953791832	7.223604594	7.309419777	7.493393715	7.202425013	7.304002845	8.949967602	8.110527033	7.852535567	8.210755555	8.92930392	8.860210118	9.342584253	8.541324563	7.939566884	7.242405115	7.790294029	8.297902833	8.348825338	8.099828703	8.57093136	8.491163861	8.803955751	7.850072575	8.460696903	8.382801152	8.628234999	8.70160148	7.989535592	8.697233778	8.211357564	8.796929922	8.611465738	8.284251461	9.232558142	8.053764676	8.561596658	8.327932214	8.428291427	8.714199604	8.603777286	8.853748269	8.401295365	8.495028464
LGALS4	13.58893861	13.42399929	13.19962493	13.74789164	13.9586923	13.6456499	13.74412583	13.86061058	13.73722595	13.75570203	13.74032324	12.68135883	13.01602128	12.6979137	12.72948605	12.57824963	12.73307549	12.48919033	11.70837337	12.69303965	12.2081409	12.76015243	12.31642172	12.60584868	12.13468938	13.14257702	12.68974059	12.10926045	13.00495399	12.31911147	12.99149686	12.96821975	12.56086562	12.9677197	12.19853639	11.54117459	11.6956273	12.36066441	12.19064353	12.27933387	13.2847888	9.950363975	12.28261234	12.11072532	12.84303228	12.44305257	12.40274014	12.86531989	12.41465239
ACPP	3.89342219	3.931871422	3.783890029	4.008244449	4.072717978	4.028572494	4.375451351	5.142914074	3.948285521	4.362839083	4.85773373	4.436136083	3.709360118	4.829399502	3.97489458	4.31424243	3.986316109	3.644238448	4.184949007	4.227497541	3.952400289	4.599896913	4.214795606	4.555220695	4.548252643	4.307018262	3.957443199	4.236960098	4.100467201	4.538772182	5.374603572	5.738524534	4.887955424	4.650260601	3.945622343	3.414575896	4.110243635	4.811175452	5.080301371	3.798045797	3.954190314	4.344116671	5.0219851	4.905928912	4.181020763	4.218461782	4.356761729	4.187962942	4.441331536
NANS	7.15572869	7.039234926	6.788092286	7.056111389	7.089447835	7.235999965	7.290168147	7.344105594	7.052112077	7.172657344	7.220298258	6.752237121	6.647544577	7.170842901	7.085815189	6.804246933	6.899405157	6.863129104	6.696676519	6.926252055	7.00752273	6.734377746	6.924983748	7.075265142	6.675753283	6.8599228	6.863223531	6.050579985	6.886411369	6.71574551	6.790544792	7.165040361	7.054614394	6.698037773	6.876290525	6.12719504	6.784689073	7.216930935	6.764539311	6.693996318	6.854640821	6.567081036	7.067187176	6.925563203	6.96640801	6.572794877	7.052542769	6.85763301	6.975169522
STK4	5.107310692	5.163827552	5.058068395	5.185079475	5.388949177	5.003750764	4.987950533	4.805743656	5.040596529	5.43914582	5.159171925	5.292978914	4.918836119	4.764957651	4.887727824	4.956868411	4.834255357	6.027799011	4.956807323	5.342297379	5.392532302	5.143129238	5.486134867	5.288551692	5.36162729	5.534654406	4.832376169	6.022588448	5.22962241	5.046063512	4.831928326	5.029510634	4.961105063	5.205823146	5.717015	5.407485058	5.022725552	4.997456237	5.065171626	5.565169235	5.258001026	5.278592644	5.027200791	4.90079796	4.651215339	5.214362751	4.793019788	4.803473133	5.443911304
OSER1	7.355552518	7.411224018	7.541803049	7.309964416	7.819184148	7.568551298	7.306350264	7.161873847	7.347596464	7.293328371	7.109006633	8.18064824	7.509969861	7.448731707	7.911634351	6.954659059	7.298552124	9.473564804	7.586972796	7.351402111	7.353538918	7.243338753	7.659006303	7.400039961	8.390767918	7.811428628	6.906244444	8.257058466	6.88954791	6.756797569	7.381208486	7.699125403	6.950924696	6.943561924	8.057729749	7.632223282	7.360820465	7.162855639	7.277201846	8.751241109	7.598281527	7.620991232	7.246516494	7.191322281	7.525732422	8.006354651	7.580271254	7.181834365	8.23385064
ATP5A1	8.288150475	8.248156363	8.33938653	8.444321552	8.602187561	8.367643282	8.230172726	8.821770477	8.729915296	8.555408263	8.890316961	8.076379909	7.929416345	8.193586361	8.578177016	8.151319644	8.318572393	7.64774782	8.338972367	8.035436194	8.148982914	8.041624977	8.603466014	8.54339869	8.186204387	8.123279382	8.060454315	7.593986122	7.470763017	8.192899102	8.344441552	7.586918004	8.186488534	8.127448592	7.922171246	7.823600233	8.283978112	8.665853203	8.396638516	7.887576493	8.101585202	8.033086109	8.379066612	8.305765552	8.221583288	8.170426291	8.534160402	8.34705626	7.954727824
CHP1	10.41907084	10.34994736	9.655735294	10.90626643	10.32820088	10.37753229	10.59253821	10.96852865	11.02696856	10.99130401	10.84275563	8.717431976	8.702547773	8.779345546	9.995094671	9.675765095	9.342338196	6.91172109	9.801107221	8.73685135	8.102747461	9.137143745	8.809931078	8.937960228	8.404686854	9.05978731	9.382523921	7.965104185	8.562195058	8.484843038	9.587468584	7.866748476	8.749349565	8.89695998	8.565551396	7.821191064	9.050072522	10.32183917	9.733624917	8.883700912	9.400496014	9.062239097	9.207053147	9.614084374	9.150729468	9.133721686	9.356759846	9.913272531	8.957514815
CPNE1	7.750140706	7.50564737	7.55939412	7.273242752	7.208374645	7.640785464	7.107182424	7.831202387	7.39456518	7.541847384	7.531578781	9.542999481	7.926586525	8.373442759	7.789531079	8.504093106	8.503236383	9.803068606	8.505829275	8.280850345	7.372649531	8.310080143	8.529607492	8.111933601	8.940420017	9.145417091	8.025715747	7.997646491	8.08046593	8.24253362	8.226848822	8.626595535	8.397414722	7.405501964	9.280728559	8.261280045	8.758877952	7.900133655	7.82442779	8.440450268	8.520298264	8.37763253	5.868963743	8.442690545	9.712576635	9.393909672	8.406400437	8.311662843	8.489628531
MTG2	4.930863632	4.967288474	4.783041307	4.984738402	5.154045544	5.011867863	5.219124399	5.195005257	4.903340037	5.051909936	5.113391542	5.802633256	5.334408205	5.009725322	5.119584126	5.228668458	5.203025041	5.718688216	5.122362311	5.194048726	5.016430921	5.181799309	5.384491899	5.427897824	5.495148045	5.291493412	5.163605182	5.796856878	5.358977343	5.403593532	5.300831249	5.427753236	5.182563247	5.288055716	5.522429229	5.215047731	5.396283219	5.492948303	5.192031038	5.336024507	5.128153094	5.179005289	5.160097504	5.14997755	5.652988443	5.330076646	5.460558519	5.004624835	5.661816291
CEBPB	9.340004102	9.347524187	9.780897597	8.912325766	10.14920851	9.186422548	9.243794658	9.298856735	9.036025472	9.345975576	9.400458437	10.33627962	10.50561754	10.54144348	10.36329519	9.85603676	10.31038849	11.53581538	11.23892784	11.28821753	10.56017564	9.845560183	10.29619353	10.57098783	11.26763706	10.56691833	10.50213603	11.44586771	9.913523424	10.06919709	9.917210969	10.3367741	10.71768275	10.18309014	10.50180609	11.43119942	10.79728827	11.0175575	11.20008625	11.55643513	10.29771048	11.03764923	10.38899886	10.61099383	11.64512648	11.44568961	11.52310449	10.80251268	11.25025606
CREB3L1	7.391471401	7.577724513	6.818700485	6.868775538	7.657446572	7.531001944	7.74377581	6.80030582	7.104938493	7.029545913	7.131014154	7.346047355	7.798158377	8.676809582	7.003154962	8.959189221	6.859447651	5.162509285	6.157360086	7.95897471	6.668180554	7.528541015	5.950058779	6.518733369	5.874468012	7.648487013	7.286339617	7.009626819	7.7763677	6.770644239	7.150849654	8.754345239	8.218739224	7.674673019	6.702585846	6.820791545	7.564520334	5.942648638	8.829767323	6.697853735	8.439023373	6.966805366	7.063126779	8.394689954	8.289223233	6.728536493	8.618582598	8.800613371	6.939627901
SRD5A3	5.739850476	5.090777457	4.646370005	4.69233749	5.576667327	5.04821629	5.392309308	5.132675278	5.908868539	5.177665347	5.733595048	4.856513423	5.22826781	6.967486103	5.419479714	5.779283973	6.060220303	5.174008399	5.622547919	6.438880225	4.743838653	6.093393545	4.843889935	5.436799194	5.110414373	4.919119441	6.056780685	5.068055156	5.383004749	5.698470584	6.406769558	5.793388907	6.370755374	6.050627225	4.408595332	5.805028665	5.971270911	6.040435347	7.180903968	5.94197644	5.695874989	6.585278335	5.2735649	6.747669594	5.175011668	5.494258758	5.823925584	6.840424945	4.864071162
BCAS1	8.743925043	7.950410796	7.317456138	8.577640609	9.140975922	8.805663266	8.363386898	8.58412917	8.296359491	8.066575026	8.649659342	6.770858671	6.942192513	7.060351507	5.436202755	4.850162196	5.619997105	4.973128096	4.969265192	6.857630807	6.830448537	6.980484768	6.765048204	6.870583643	6.453475662	8.388727587	6.354123439	6.801425291	6.990718448	6.424184834	7.541111482	7.188491598	6.226517528	7.908397883	6.526404668	5.823825101	5.073864606	5.277823675	6.512578352	6.277850808	8.00093892	6.283771575	5.902159479	6.306172379	6.280461763	5.375944438	5.844386303	6.61431696	6.552040937
GPALPP1	5.610288854	5.477829434	6.425386335	5.384615241	4.932098804	5.457178437	5.269599481	5.265855693	5.55831706	5.11849751	5.015081377	5.773309158	6.322815312	5.422841667	5.781908657	5.839447777	5.645272629	6.758741661	6.03752343	5.568848023	6.300777636	5.751074464	6.466877529	5.960743697	6.133221632	7.07209234	5.357470573	6.712858179	6.327316873	5.479651657	5.913457321	6.17303225	4.858838248	5.92474008	7.325417556	6.800723435	6.070572687	5.296728829	5.661417892	6.66686281	6.622480332	5.714373098	5.92030723	5.876740875	4.778211487	6.245688987	4.792130878	6.110252411	6.763695667
KIF1C	7.200829097	7.275897875	7.246905394	7.297486705	7.451876461	7.0182645	6.972505719	7.494082923	6.90026601	7.228544162	7.224172774	7.831806022	6.513413629	7.670669307	7.077592531	7.204176999	7.646559881	6.326742513	7.161103412	6.904555244	6.388390855	6.253287229	6.493522967	7.603600473	6.140778045	6.685883493	7.326229655	5.841624417	6.7206764	6.873064633	6.915050096	6.457247666	6.597046827	7.092583503	6.357687221	6.550254607	7.141741526	6.845618424	7.227036666	6.29514872	6.574896854	6.147604714	7.127122654	6.994139142	7.043762223	6.630480474	7.32080533	6.864087074	6.450083898
MPPE1	8.263010482	8.153798918	7.545458536	8.033690301	7.622823294	8.294892173	7.664356053	7.636571979	7.954017983	7.746708217	7.704064928	7.258349769	6.994782717	7.431546414	7.580728996	7.043481135	7.023320368	6.50487159	7.193671618	7.147098594	7.442565651	6.87819651	7.196303132	7.211110531	6.992058475	7.395837139	6.953107646	6.948893227	6.402239024	6.958821269	7.389714296	6.994370165	6.752912624	7.362818884	7.033337061	7.227638025	7.040529294	7.541515733	7.226009702	7.247921166	7.577541896	7.062626927	7.590890073	7.31148489	7.25128956	6.742997414	7.500013905	7.359404166	6.81940172
STIM2	5.86346525	5.962688604	5.971841436	6.163963936	5.980142707	5.598726995	6.305389814	6.104112658	5.733170616	6.195040385	6.207425113	5.748380752	5.925703969	7.43634611	5.86779611	5.912925091	5.475658718	5.989157015	5.835003491	6.812639238	6.284695361	6.460845042	6.662765767	6.228586911	5.98331543	5.762839546	6.210811404	5.762818446	5.98989836	6.172260878	6.486507907	6.313632473	6.964190794	6.44156624	5.675550947	5.767960785	5.712944021	5.92949077	6.127698096	6.069811812	6.119609118	6.375885815	5.937975188	6.468994051	5.288018749	6.033495098	5.297611524	6.535004206	5.560915023
PKP2	8.20362044	7.443370194	7.217478428	8.130898813	7.776236921	8.182350518	8.701751022	8.578474161	8.637838114	8.066400609	8.380596034	8.308254806	8.1254087	8.139800917	8.06962054	8.711929802	7.638228171	6.350387607	7.054867575	7.387848713	6.893229429	7.594689714	8.123929669	8.148313644	7.462930801	6.839293965	7.316003595	6.834651134	6.650114622	7.597777411	7.805758081	7.610515884	7.050337183	7.215647248	7.349349254	6.587846211	7.340015292	8.379996554	7.877091815	7.847912448	7.608738072	7.83738264	7.965818735	7.774176416	6.78749046	7.294669962	6.737178743	8.040054992	7.403263924
PDRG1	7.030489561	6.479359749	7.003751404	7.133956665	7.215144493	7.086300912	7.134252268	7.635444943	6.944613707	6.998368157	7.173616263	8.381935571	7.752160506	7.981599538	7.659697391	8.454816064	8.03724933	8.809208837	8.01738804	7.617875482	7.519187663	7.660608337	8.225343805	7.90493734	8.042527483	8.501656639	7.824902376	8.282224835	7.592810478	7.713644676	7.912149649	8.476220362	7.885090774	7.228505675	8.4602619	8.147441245	7.929426195	7.782876906	7.973716281	8.269062939	7.663801215	7.80809071	8.122508221	7.539809479	7.789124343	8.370563978	8.213586306	7.581056295	8.09949698
ATP5B	11.95053596	11.62850323	11.45187404	12.17817971	12.2359857	12.04839997	12.14855905	12.47144372	12.14954106	12.15173503	12.42145096	11.92505258	11.78825907	11.72160596	12.2094205	12.43934293	11.99076627	11.7332395	11.79340969	11.21073477	11.34003783	11.3321691	12.00589707	12.49950261	11.82848493	11.52711689	11.6887979	10.98172203	10.97627703	11.51589282	11.92790024	11.24803009	11.22383887	11.29594588	11.65466806	10.82193928	11.91252597	12.09185429	12.01987684	11.54695555	11.49628136	11.80536286	12.1570996	11.75370679	11.59087098	11.7374287	11.80607717	11.73482789	11.47320915
PITPNM3	5.224024357	5.151690471	5.466637898	5.177328415	5.084653657	5.564360224	5.201380147	5.039626468	4.899961156	5.282316916	5.083302712	4.127717591	4.081849784	4.48129404	3.856855027	4.938327425	4.763983018	4.158911087	4.825235179	4.920768562	4.510840027	5.392951455	4.791340252	4.896882656	3.542017665	4.809871949	3.923068539	4.257201414	4.728450755	4.825790077	4.792773642	3.761907092	4.296275944	5.269377312	4.281759651	4.040397657	4.524973413	5.331710521	3.879771532	3.722662949	4.703482415	4.257157503	4.799767667	4.77556542	4.845826682	4.19479575	5.094680092	4.896303005	4.071996202
COMMD6	7.975327426	7.866848311	8.49034508	7.814954065	7.726010724	8.226410052	7.779191462	8.107625272	8.164798744	7.80990274	7.717712453	7.923060144	8.316871769	7.844700833	8.319987713	7.912154593	7.791897531	8.079864068	8.1548191	7.913211862	8.077730371	8.116789676	8.140641531	7.922194642	8.033726017	8.484360679	7.76635998	8.2059582	8.0652648	8.008980715	8.265541202	8.246675836	7.511248484	7.976138951	8.365412298	8.161029879	8.121921673	8.044929146	7.642932139	8.16457715	8.195277488	7.842663755	7.889712584	7.721382493	7.237241704	8.006708948	7.450859408	7.817254808	8.098424102
RBM39	7.420970421	7.698202149	7.773697613	7.061647418	7.279708681	7.539327995	7.136342877	6.909971635	7.119745382	7.131112981	7.308011378	8.005339382	7.77292198	7.756181487	6.914828203	7.317723545	6.804782272	9.21403126	7.467324482	6.944424778	7.826884368	7.681887389	7.860480899	7.667150377	8.220999849	7.406141098	7.309615784	9.200189971	7.86406286	7.225373329	7.293729354	7.272074471	7.484929436	7.55202283	8.422915315	7.969663673	6.937765834	6.761493266	7.038895123	7.773877514	7.536394246	7.512738481	7.10905799	6.608681242	6.63420841	7.362102632	6.469671415	7.030737283	7.688239051
MCTP2	6.566161142	5.835022161	5.442170589	6.249492	5.786970757	6.272979562	6.143057081	5.797572188	5.928653443	5.95264354	6.133901464	4.995918836	4.8035334	5.935974563	4.649642898	5.775934611	4.709636929	5.492811811	4.840807909	6.191875023	5.48969083	5.671908107	5.360957577	5.713108765	6.025168053	5.943660836	5.156501513	5.794282476	5.736007304	4.7945526	5.098840518	5.141981289	5.400073103	5.946023571	5.255826039	4.79763735	4.983024941	4.929944652	5.385774617	4.959441473	5.947659441	5.094353424	4.994991738	5.129896326	4.290897215	4.874978014	4.467413668	5.20402945	5.00254453
AGPAT9	7.500080867	6.730463486	6.366582255	7.865258029	9.035324201	7.333009006	7.786675249	8.207776838	7.757505179	8.420718663	9.003377275	4.481827288	4.36744575	6.48409182	4.067411037	5.237420193	3.987603953	4.934232547	4.992268351	5.869297379	5.389779548	5.410498444	6.273554622	5.720482966	5.978930313	6.059644575	5.733859291	3.578580572	5.634685333	6.425390758	6.236039461	6.125236633	6.081112351	5.575896571	3.852683326	4.460587318	3.033188557	7.217146673	5.995430469	5.486310326	6.547476753	6.219994577	5.183420997	6.238633918	5.036167887	4.469702031	4.986094663	4.948855712	4.883197992
KITLG	5.848539943	5.374136205	6.115807023	5.63548191	5.273029833	5.208211122	5.77204965	6.295858996	6.139136678	5.304660873	5.92766253	6.185916456	5.495056291	4.708523511	4.54812807	5.60204772	4.80519499	4.400967266	5.792678364	4.658047156	6.472986544	5.267858547	5.885804766	6.040755036	5.818618532	5.010684612	4.895010973	4.699877672	4.651204758	5.236678486	5.4680133	5.684716797	4.912643467	5.072750015	5.357660937	4.830876585	4.55727183	5.502640912	5.291981994	5.935298056	5.899191221	7.53567221	5.605389756	5.927870139	3.810542266	4.748808186	4.101932041	6.027838093	4.987551471
UAP1	10.54960259	10.50898982	9.914045936	10.40159015	10.94202654	10.34209458	10.2321381	10.39737733	10.41209217	10.28610351	10.68861326	9.328551093	9.712074382	10.48445736	9.501405373	9.869171613	8.687760228	9.515011675	9.093234135	9.610980353	9.852666331	9.451520772	10.21800802	10.01615307	9.257488838	9.839175987	9.529101441	9.850043248	10.11944046	9.550085464	10.23415733	10.37650907	10.88536869	9.973486207	9.465723348	9.610110442	9.558405377	9.935717799	9.706024008	9.012432324	10.67507013	9.572241466	10.03414903	10.18112468	8.838944802	9.195042599	8.5108754	10.16049685	9.608550753
PLCG1	6.48491235	6.312335491	6.282625984	6.222323753	6.171374648	6.258054649	6.178407396	6.139281913	6.252673811	6.210892883	6.089088021	6.87059119	6.765631383	6.664347179	6.591542039	6.57237351	7.05872587	7.307307798	6.355287351	6.59322591	6.665717681	6.067751272	6.234121443	6.587073196	6.947525316	6.959866205	6.406830442	7.043094891	6.445597512	6.461667482	6.513151469	6.90407655	6.718944026	6.383016498	6.943874173	6.995187924	6.78667005	6.486276334	6.498822149	6.69291668	6.501455198	6.467542462	6.631942979	6.587983018	7.406595854	6.947891015	7.09584106	6.21490929	6.678359065
TSPAN1	13.0987826	13.20189078	12.12117266	13.00802348	13.41589698	13.08201837	13.36030913	13.20190873	12.858122	13.08217	13.0958436	9.647476458	10.40528118	11.59392509	10.90625747	10.19676722	9.570562772	8.212746439	9.410554058	10.21466039	10.23041581	11.15516557	11.25450595	11.06567132	10.02124826	12.22925369	10.92758724	9.461115223	10.87536274	11.4364128	11.98893067	9.861245849	10.50633769	11.47026062	10.57103507	9.116897245	10.20345244	11.68680414	10.61865401	10.57132349	12.01777379	11.20385846	10.24207867	9.967409314	11.71850234	9.963676884	10.98925674	10.74148075	11.2944792
TRPC4AP	6.865295863	6.533220808	6.293545282	6.706993506	7.038253538	6.897191375	6.728411362	6.877863461	6.722520833	6.926733813	6.98032604	7.800979247	7.219444527	7.244133612	7.295430252	7.546684656	7.425061134	7.744536974	7.18949369	6.834188907	6.634938454	6.82094017	7.261621306	6.965258264	7.498725316	7.664291107	6.973059767	7.86405712	6.389336651	6.734332468	7.070218456	7.676186551	6.944177872	7.063213623	7.626229057	7.0999297	7.27539522	7.548247977	6.758461364	7.598377319	7.175891903	7.252768833	6.862187526	6.881549522	7.689944167	7.655813237	7.542948558	6.853429844	7.708910733
C15orf65	6.676012727	5.472890704	5.981970666	5.719698289	6.011853064	6.358378223	6.390362235	5.96440628	5.255020889	5.263366936	4.89921393	5.302844185	5.266524164	6.174892445	6.514152937	5.156558381	4.523973811	3.788430229	5.695247981	6.299705876	5.550197946	6.763097355	5.182125458	5.579857445	4.853966089	6.581029086	5.441604861	3.861718435	4.673766762	4.59227219	6.488207617	5.868694688	6.579114401	5.729906388	4.843685041	4.982640571	4.382615377	5.737139973	5.503369801	4.701832664	6.523395653	4.494987092	5.229709906	6.007161463	4.287197171	4.178716752	4.723300012	5.288874007	4.636505176
SH3BGRL3	10.6632955	10.53344887	9.367025593	10.62292874	10.99929718	10.80309923	10.91414937	10.52061232	10.59890847	10.82381898	10.92018528	10.09917861	10.36265455	10.63603714	10.20808445	10.65220284	10.4758049	9.69289768	9.986600304	10.95115536	9.799020853	10.44462643	9.496619389	10.01818233	9.372780922	11.19129291	10.7725088	9.34635642	10.62778404	10.22057347	10.83343007	10.98030024	12.53911359	10.92921484	10.27138869	10.3138161	10.35865307	10.98670636	10.45700873	10.02879065	10.38570169	10.13868725	10.09186706	10.62053998	11.03300819	9.614811397	11.00704167	10.20815306	9.406317833
TET2	4.088614923	4.101850368	4.241980263	4.425467377	4.396097722	4.407702485	4.44355745	4.324223627	4.253860809	4.121751046	4.485634048	3.899796696	4.418856069	4.678742053	4.30212475	4.138602437	4.397328256	4.138626879	4.161953688	4.165456176	4.254067767	4.474922166	4.175306845	4.504371239	3.968008059	4.100964888	4.3960822	4.284599908	4.385013311	4.233499328	4.415278636	3.976572901	3.882685066	4.486746218	4.109586003	3.998261579	3.906963262	3.997287101	4.593976226	4.0883198	4.302302088	4.379434828	4.379430031	4.30228086	3.444598139	4.207178505	3.43498139	4.312897778	4.068475982
GAREM	6.593731249	6.26762668	6.000995533	6.651597581	6.593197696	6.181801789	6.719128342	6.827830153	6.649045569	6.814400234	7.251075961	5.797863288	5.379128164	6.541028014	5.388392092	6.180970023	5.406532172	4.99528912	5.78356811	5.97575185	6.034119184	6.714210039	6.185099859	5.837533192	5.758841865	5.949234261	5.629480487	5.832614151	5.390252474	5.953929949	6.19024717	6.873014675	7.423419136	6.91233879	5.81092209	5.228899931	5.261641327	6.642982828	5.651690999	5.736983154	6.345391905	6.069197859	6.269299116	6.218909559	5.555175088	5.495501227	5.285520302	6.220658717	5.766778578
TADA2B	7.682769643	7.323559176	7.141853698	7.509371063	7.556494245	7.54099786	7.223394141	7.613853284	7.640302429	7.369483705	7.446912117	7.207773282	6.996906156	7.805695047	7.67006666	7.471686662	7.262308963	6.438364955	6.906007831	6.988910394	7.35824373	7.163624028	6.83820014	7.202964608	6.840159228	6.927267847	7.202165799	6.587111849	7.034708191	6.847372752	7.101761295	6.899350905	7.141083605	7.399138803	6.66741714	6.752724183	7.410225648	7.370332083	7.225817516	6.819069342	7.27612422	6.920509474	7.252214812	7.34626246	7.241134449	7.212506746	7.258977522	7.00564525	6.915355896
YTHDF1	8.588618804	8.627322438	8.450098594	8.588422973	8.986965605	8.784365312	8.576259549	8.787128599	8.902643885	8.579088683	8.787588923	10.20677655	9.441672427	9.849888965	9.458424723	9.567053489	9.620563728	10.71212783	9.602490054	9.62200645	9.009157049	9.26037164	9.75414917	9.728096165	9.918305712	9.736245361	9.321800415	10.35377055	9.146685031	9.312479657	9.470601668	10.17631697	9.366375785	9.010003693	10.05359505	9.633780071	9.626587651	9.27400392	9.446406099	9.252309307	9.322693893	9.377241325	9.36246196	9.587356639	9.812763715	10.27851375	9.405816663	9.226455732	9.977676605
NDUFV2	9.580436739	9.42109437	9.687362929	9.881998549	9.687984344	9.639917403	9.854471151	10.39327122	9.862709004	9.883338165	10.01698894	9.612761938	8.924041323	10.24618966	10.06214223	9.75857438	9.587363646	8.967540941	9.898752671	9.628925335	8.977889083	9.596909893	9.921063711	10.15638753	8.846354981	9.674571766	9.471151685	8.667679428	8.409861068	9.438507355	9.856339452	9.738550285	9.18719271	9.392715538	9.085681455	8.942762468	9.674000103	10.00000288	10.25765367	9.520043053	9.533538569	9.45315257	9.720722582	9.590758241	9.04852581	9.293337805	9.433235048	9.821950504	9.200313926
NEDD4L	8.104475079	7.784583901	7.448426623	7.682685766	8.093453499	7.896286747	7.641065505	7.262919669	7.642091234	6.924386316	7.239568233	7.427456679	6.355015898	7.917662407	5.868619877	6.943485632	6.839265422	6.488694067	5.739748384	6.047120346	7.300969035	6.315521466	6.370589751	6.896549459	5.958967075	7.484341576	6.675416589	6.85319263	5.833609772	6.197270612	6.940384224	6.376983829	7.217815336	7.354637287	6.469773249	5.630363839	6.208074578	5.855840914	6.232155341	6.19890343	7.663378735	5.998742401	6.05442664	6.897540007	6.495242067	5.993358847	5.802574759	6.347893396	6.536744035
BTBD6	8.631826035	8.272025762	8.308254096	8.512375976	8.22807384	8.665159107	8.542193276	8.500803255	8.627081071	8.246976088	8.312456707	8.238264383	7.969670437	8.326522548	9.095270916	8.188736454	8.619860457	7.546499934	8.101667563	8.652926109	8.511637996	8.640422145	8.262244447	8.495578488	8.63265059	8.369870208	8.432580008	8.323270427	8.182541051	8.414076426	8.796248481	8.747428624	8.477313396	8.866676437	8.340546039	7.767283146	8.746017526	8.683924761	8.37460791	7.870068719	8.429211493	8.406003601	8.836103144	8.809231842	8.914878301	8.01545429	9.103941871	8.374694842	8.432015112
RAE1	6.141130448	5.731298873	6.034922673	6.175561836	6.35600526	6.235668644	6.327221212	6.46052661	6.177864655	6.206603106	6.409082251	7.401337462	6.788476891	6.942488846	6.806595212	7.104771277	6.966632565	8.099900299	7.154237614	6.60651566	6.551039894	6.94946953	7.262164702	7.408896582	7.382961994	7.096458818	6.739572545	7.220109409	6.596481684	6.699508853	6.97126112	7.27366088	6.87583623	6.406629074	7.304806983	6.971182583	7.081112705	6.922398426	7.140497437	7.418472537	6.778337497	6.812433925	7.054597693	6.906098598	6.899885242	7.481186026	7.119552442	6.781524343	7.340512482
ST3GAL4	5.370651954	5.824428708	4.907589544	4.78420685	5.474250004	5.480842677	5.88300139	4.858819027	5.06881171	4.915721404	4.935543512	4.510810732	4.887889732	5.396374858	4.759938684	5.45418161	4.270765285	4.215032566	4.033985338	5.177894438	5.069577679	5.263276837	4.259850558	4.78567581	3.991406692	5.061484036	5.202204509	4.178915644	4.957607035	5.234385255	4.485417536	5.048625355	5.446817703	5.545405886	4.478101532	4.226566228	4.829056206	5.359163889	4.334711841	4.646819828	5.349486479	4.296617182	4.212198669	5.448090368	5.35240598	4.3317737	5.534523994	5.182399278	5.031439237
PRPF6	7.039333066	6.8080044	6.983582304	7.073312788	7.114989151	7.107425154	7.219018212	7.155823306	7.242789414	6.918389919	7.166690121	8.223039475	8.000968569	7.381119733	8.087239715	8.166793499	7.580132506	7.816215221	7.114151907	6.789627137	7.598833678	7.136205792	7.732586507	7.493802228	8.264308252	7.238940568	6.797271594	7.968321071	6.56388324	7.307861747	7.480552272	7.878486031	7.346291758	7.184190108	8.090388373	7.746286879	7.778889777	7.66693834	7.654263704	7.718013346	7.509093869	7.391238696	7.42977378	7.434438054	8.318906811	8.223541491	8.274076173	7.412969534	8.23535486
GALNT8	5.086679931	4.916851014	4.408153079	4.834391026	5.472261443	5.482717916	5.43358938	5.099111839	5.164313158	5.604467554	5.351347478	5.043832636	4.893245716	6.987172751	4.470725861	5.159176578	4.780400406	4.16038928	4.20225836	4.451968166	4.86047564	4.08202614	4.664090675	5.57122863	4.147296388	4.855963167	4.832153187	4.285836078	4.994364031	4.414527828	6.453112755	6.320832843	7.380845663	4.784045181	4.877533637	4.039444453	4.508631835	4.439439755	4.892647864	4.446710509	5.207871263	4.402044769	4.878663439	4.778413546	4.881085917	4.007741204	5.191040119	5.103563296	4.791506206
LINC01207	9.031345659	8.160899488	5.597974147	8.706651903	9.749983182	9.019472597	9.250861928	8.715165506	8.777633936	8.760549302	8.858382989	7.485562682	8.046358413	9.42967899	7.140832518	6.914507268	5.034767946	4.956547187	7.038942541	8.399671893	6.94152924	6.73376022	7.336318758	6.669833751	5.655541364	8.221796635	7.453512903	6.150270002	7.027420114	6.484815468	8.139663639	7.384682224	7.36452974	7.556185118	6.778491557	6.625590205	4.885214398	8.477148097	7.673160273	7.142421756	8.313774496	6.804975817	7.194713097	7.758625535	3.975928727	4.302343519	5.020071733	8.08621714	6.711390505
GNAQ	8.603912419	8.804543282	8.725412851	8.590380382	8.417302901	8.50637268	8.573689105	8.580607695	8.577445066	8.415024691	8.465758783	7.487041087	8.266794776	8.873741307	7.05968794	8.095117319	7.516204214	7.33935265	7.734233751	7.944072933	8.366251764	8.232526065	7.638873956	7.662125248	7.626748561	7.889183291	7.39900793	7.745201434	7.916335118	7.767076831	7.929021894	8.478538978	7.948848198	8.179165166	7.807610975	8.038711249	7.238946059	7.622024172	8.11680317	7.606737901	8.474552508	8.271810165	8.041037894	7.96605285	6.670327296	7.235512805	6.461835072	7.960155469	7.878804439
EIF6	9.974063898	9.857530529	9.166061082	9.905061623	10.78304731	9.86063246	9.891945664	10.20021551	10.29588294	10.61827007	10.27950245	10.90278211	10.02250964	9.910407513	10.44369674	10.66992916	10.3523877	11.31346179	10.42396231	9.759519486	9.36378232	10.26541989	10.68871173	10.85502558	10.67259773	11.04889766	10.23308294	10.97778344	9.926592341	10.34612873	10.59403113	10.68455444	10.39845979	9.96496421	11.03775009	10.37565963	10.32343867	10.14933498	10.0289598	10.76438828	10.10576286	10.14708207	10.15497952	10.14721461	11.14143316	11.02944495	11.16536405	10.45253527	10.82911691
RNF125	8.138699633	7.317224304	7.396538101	7.677554755	7.116193327	8.278559507	8.279412528	7.740412139	8.361828133	7.014235445	6.85497318	5.799324515	4.85810241	5.949813816	5.953401641	6.671242743	4.807149139	4.836814661	6.639111831	7.010488306	6.218770107	7.834827639	5.54171923	6.218457341	4.129981932	5.466477664	5.170636764	5.899055792	5.476934831	4.824520907	6.76669223	6.949880123	8.577943654	6.520801976	5.393318688	5.183371502	5.759472629	6.215358737	6.399966966	5.750688039	7.485064107	6.597213698	7.412587619	6.827181638	5.217118208	4.492549144	5.322337298	6.613452146	5.308901493
PLLP	7.458500154	7.824370557	6.931571446	5.565401704	6.317441598	8.752509094	8.444613416	6.46330988	6.239062922	6.517164878	6.590349592	6.770372275	6.004035559	4.224321094	9.088392293	7.051336478	4.749232694	5.792204589	8.296951176	8.228392316	6.284180615	7.984110656	6.746787966	7.865533053	6.242710088	7.651691784	6.765128585	5.40416139	6.76103941	6.319324503	8.039930431	7.910720112	4.905764694	6.68494067	5.889910679	5.773951825	6.571425789	9.004787397	7.849690023	6.744840157	7.788311358	8.058485159	8.443549035	7.760149207	7.599152747	5.53670843	7.740218246	8.659764581	6.391765937
BLNK	7.952747983	7.633885594	7.399596011	8.617596837	8.437913906	8.061968454	8.78819654	8.741074654	8.616110306	7.779851129	8.097241046	7.621311098	7.092448091	8.644652986	8.856777093	7.249510323	7.756940517	6.299626503	8.032743234	7.925826953	8.826787218	8.505218313	7.822639013	7.921179973	7.235641198	8.311090302	6.71721078	8.387000078	7.504541732	6.554406872	8.555607945	7.771274118	6.198187106	8.412586186	8.497041952	7.408084116	8.411058	6.552567943	7.922248105	6.158073855	8.398715625	7.691942113	7.785020736	8.218234495	8.016876376	7.766105819	8.533071803	7.7815428	7.176437674
ECI2	8.4708809	8.29556537	8.437739781	8.764904382	9.021592073	8.48475579	8.366211637	9.452887	9.065057467	8.71683122	8.789182781	8.709046439	7.855341164	8.943746699	7.719219115	7.973803964	8.871470471	7.22457157	6.523418757	7.162297028	8.703167894	8.432101858	9.143363959	8.059189441	6.197529641	8.431958524	8.914613917	7.426640135	6.875987654	7.836990323	8.346681941	9.008812276	8.056672015	8.142415715	6.383757937	6.964129185	8.903512858	9.063499318	7.972989638	7.115752222	8.600280997	6.49383765	7.441867198	9.094010713	7.368573809	7.584648446	8.043752944	8.544978327	7.487790713
SMCO4	9.543032677	9.804682058	8.415738813	8.713558266	9.269025564	9.56689141	9.606417207	9.409530641	9.393756195	8.826585705	9.092045531	8.634277608	8.894782666	7.655786866	8.794676304	8.546373794	8.672662099	8.11936578	8.75847469	8.563978165	8.302644499	8.884666921	8.802119635	8.94237993	8.030507536	9.735016868	8.436009572	9.315637924	9.112835112	8.751906744	8.609561394	8.538819475	10.68545776	9.473406996	8.099594615	8.145154391	9.056959393	8.578662777	8.996163024	8.1912674	9.73221971	9.084901697	9.081199759	9.190296494	9.439044115	7.920974911	9.178957879	9.583956799	8.558815585
ASAP3	6.460585322	5.974676039	6.078551113	6.727777868	6.895291001	6.304170618	6.313396408	7.059683025	6.619478886	6.414686175	6.933997968	5.795397012	5.287530946	4.490581214	5.606954132	6.121017454	5.681464754	5.534514337	5.304068648	4.574817705	5.652282165	5.521488503	5.599734456	5.612730877	5.158735161	6.072763055	5.865826295	5.651722225	5.304695508	4.91566875	5.82725013	5.260879394	5.412074575	6.037384633	5.158310685	5.463803005	5.415109739	5.223626962	4.910315002	4.949439392	5.997209376	5.240927928	5.161860809	5.690692218	6.306605494	5.260891605	6.161037107	5.447808208	5.474541908
TMED10	9.23948319	8.840717185	8.452970805	8.952878936	8.588417741	8.420988194	8.871529895	8.63241677	8.630351135	8.716664288	9.09809509	8.139501962	8.583331749	9.246678701	8.443158021	8.385309063	8.46290511	7.469716252	8.380200087	8.869514845	8.834660518	8.818370538	8.578156035	9.234449065	8.935151489	8.534223976	8.793519112	8.666914604	8.720857212	8.555897415	8.671095275	9.026614835	9.124445438	9.343696974	8.594011768	8.302120533	8.555582028	8.937193716	8.919645228	8.141764205	8.666987753	9.568392733	8.589274014	8.960948327	8.136066183	8.219943823	8.235763997	8.876752215	8.668867856
SHROOM3	7.399146433	7.465850442	6.763337617	7.503411664	7.396779447	7.326195471	7.452262511	7.434669032	7.354574667	7.636983947	7.346994844	7.298531628	6.904737701	7.445993942	7.456235566	7.352239322	7.173630224	6.391979822	6.540936105	6.929745769	6.908853758	7.644991175	7.076213303	7.331769125	6.403487944	6.984586404	7.011915861	7.336143109	7.246592054	7.020786489	7.304721079	7.216650036	6.365448465	7.519293196	6.857235954	6.550254547	6.939199724	7.117342782	7.220524463	6.639279561	7.069296359	6.670863642	7.342616891	7.208535034	7.079759932	6.7834136	6.920713738	7.16480231	6.955484908
HM13	5.966339982	5.942984356	5.816108608	5.9641894	6.061052236	5.855635557	5.908804915	6.005405734	5.948120638	5.970070332	6.161296963	6.423405597	6.191494517	6.29226569	6.336890804	6.39357748	6.182327783	6.441549239	6.21313842	6.500147539	5.935708628	6.17597882	6.332207837	6.595882517	6.511248902	6.383402108	6.5736716	6.358198214	6.10307605	6.343282952	6.253294182	6.229090775	6.514348577	6.156731611	6.417919394	6.199627693	6.504465376	6.761282715	6.401404587	6.454790887	6.226827438	6.549865774	6.199934215	6.15450687	6.76649914	6.585099492	6.854344833	6.212872997	6.439321583
IDH1	8.529734717	8.202247163	8.352093824	9.154592619	8.812621158	8.780280845	8.91985362	9.184377316	9.00730378	8.888412236	8.958215927	9.178950583	8.92019687	8.928491558	8.827811431	9.373045394	9.072796439	8.868355335	9.005986243	9.375757005	8.404529139	8.696246771	8.120704153	8.956906314	8.933542859	8.774913188	9.17828694	8.616315916	9.10523911	8.635089804	8.907940378	8.9731838	9.109943458	8.497596671	8.594901728	8.439898202	8.936899762	8.658373856	8.901981971	8.848035803	8.971988534	8.768195108	8.886946716	9.274501538	7.687776652	8.612069025	7.887602957	9.074044109	8.755219844
UGT8	8.478316626	7.931221266	7.612324338	8.890252545	8.230524859	8.178399479	8.49349723	8.950776458	8.837336973	8.638200649	8.732551472	8.694587002	9.113936505	8.839930784	8.683553659	8.47028324	8.520135053	7.545955899	9.080184505	9.458557385	7.601404661	9.03680614	9.403412653	9.443811379	8.229234823	8.157224816	7.585050795	7.85600904	8.257900976	8.700215754	9.563963491	8.275718357	7.833508028	9.297319091	7.560644994	7.902114655	8.884569521	9.238266788	8.793250146	7.933366894	8.436215115	8.761581196	9.543266454	8.471870631	7.348260842	7.735059009	7.774258367	9.063931961	8.660286001
PLA2G2A	9.965574056	11.57439125	10.60611679	8.614981101	13.38287363	11.81272486	13.88648777	11.16966437	9.941412452	10.41200938	11.16953866	11.65337424	8.314827539	5.005668311	11.70718475	8.858733797	7.81489314	7.675851819	7.891747703	11.12668834	10.50665574	9.092951915	10.6924579	12.05566958	7.737193606	12.76766496	12.84144639	7.537226667	10.25574564	11.68604042	11.02833585	11.12708433	12.73531002	6.732123306	11.077716	8.212444977	11.21756442	7.586895927	12.76467911	10.51354781	12.5278149	9.572095629	11.52091436	8.987903178	11.72976233	7.664237109	12.19467006	10.97590516	11.26011657
HSPH1	7.143901204	6.205124235	6.789238878	6.67943824	7.162177825	6.460945031	6.937742588	6.81740318	7.135981607	6.934881181	7.595313435	8.110657633	8.262064948	8.617219367	7.18889497	6.802435231	6.195788869	8.91395573	7.749930687	7.032605154	7.484155684	8.036930847	9.034687024	8.247852945	8.88440765	7.417073739	6.46337345	8.161587186	8.24091844	7.811185301	7.948117479	8.59450671	8.006322581	8.164680252	9.144942257	8.710336807	7.981335861	7.138330266	6.588002063	8.835423828	8.636688267	6.823818558	8.146081329	7.349461612	7.410864411	8.421209668	6.416203615	7.509542282	8.818134079
LRP3	5.42546383	5.574869601	5.601857917	5.21298014	5.630858298	5.282877928	5.397999898	5.17646978	5.142898652	5.348141816	5.325829164	6.240697971	6.251760032	6.125623293	6.121652449	5.992586153	6.373877719	6.03895639	6.103376208	6.047828238	6.115879086	5.632839388	5.711571685	5.862942162	5.908947358	6.129094169	5.588952539	5.994657653	5.744304809	6.159989211	5.518676438	5.13541233	6.228782061	5.367266067	5.809941856	6.048597486	5.801300398	6.040933846	6.162570243	5.83291544	5.848103102	5.69586696	5.941275234	6.02484069	6.993620577	6.108313227	6.411291749	5.650939621	6.097295262
C3orf52	5.979734785	6.130887134	4.956464126	6.096376151	6.114643136	5.532839813	6.281330658	5.483111592	5.494599641	6.132640049	5.931849908	4.852488502	5.18131849	6.643696289	4.715143548	6.295179568	4.968251102	4.752553948	4.879937378	7.076090654	5.07980883	5.428833785	5.48932479	5.512139596	5.492048277	5.730579597	4.413246671	5.077416085	5.90558076	5.386001009	5.463688936	6.49646606	6.948214648	5.968442166	5.434387626	5.52278094	4.937434289	5.126912036	5.541748254	4.650134856	5.381973512	5.086289752	5.131617904	5.693053947	4.647774106	5.186123769	4.888478935	6.022890586	5.117078267
ABLIM1	7.78030352	7.498499934	7.448462564	7.717798968	7.999848187	7.700994069	7.80195355	7.583130596	7.738982377	7.627571732	7.941643446	7.96572519	8.111402202	8.701178693	7.305285343	8.225142315	8.272619672	7.327152436	8.090339923	8.600268748	8.116806874	8.824970671	7.636121184	8.307848513	7.923739131	7.425768301	7.848938272	7.4057868	7.914214824	8.660066566	8.142609527	8.375872755	8.342004449	8.341851765	7.404087832	7.553018769	8.23543916	8.020813212	8.246524736	7.379683643	7.869370019	7.992711654	7.908467776	8.436586699	7.342710139	7.985107935	7.527199457	8.062753988	7.892694593
FAS	8.406158732	8.421789798	7.513553549	7.635943211	7.277564463	8.542550387	8.18325267	7.904145137	8.639084421	7.157664954	7.529303901	6.989725653	5.930846689	6.278373459	7.298065636	7.909304443	6.551903307	6.052926239	6.218712492	5.919597647	6.785097186	7.262278436	7.779736992	7.714919658	5.898059864	7.47150025	7.325214053	5.873220192	5.777517935	7.379625501	7.779955342	5.492901771	5.795085486	6.890433862	6.303753423	6.571452523	5.023920504	6.933675807	6.143430387	6.344094327	8.159648087	8.004732383	8.110520458	7.470940484	5.293773835	5.714459057	5.481080375	7.444423735	6.596505103
BCL2L1	6.274262062	5.872456966	5.58222597	6.272196206	5.983485366	5.987713225	6.260279589	6.062778385	6.018953072	6.289982142	6.31625522	7.398889799	6.94467965	6.337998258	7.263995418	7.046611991	6.9875604	6.6078985	7.028890433	5.877585297	5.998512201	6.738816516	6.477695115	6.546558994	6.875436654	6.593339455	6.363219386	6.795965012	6.098348611	6.76264221	6.66339308	6.537212826	5.886508872	6.506183529	6.577981365	7.062844348	6.724156792	6.999002319	7.002068427	7.389415013	6.592476544	6.876080695	6.571611265	6.527761341	7.465734293	7.176523519	7.244415437	6.677482799	6.896604184
ELOVL6	7.299621161	7.214221732	5.832213795	7.546704147	8.044358246	6.824550832	8.213314689	8.244988898	7.550175097	8.296891802	8.018395925	6.014425774	6.856743871	7.309608159	6.046310176	6.725362855	6.821976419	6.300533914	7.525540437	7.130720267	5.450154384	6.319089052	6.139146184	7.426619009	6.412976658	6.553994296	6.610274626	6.253588194	7.202116549	6.762133655	7.381118478	7.289260664	4.284016005	6.246676784	6.022443984	5.739463288	6.180414499	6.42144421	6.843866092	6.626579748	6.8142389	6.739289871	6.478242897	7.74755342	5.064365622	5.720431947	4.95716532	6.873113121	6.59533293
ARSJ	4.381665694	4.847370289	4.891846864	3.811446861	3.986288107	4.776460387	4.940097139	3.990455943	4.100257929	4.347911458	3.621484005	4.17038136	4.498122881	5.420954515	3.653956494	4.536186891	4.217065124	3.560203553	4.989799307	5.066301693	4.486585029	4.943137295	4.626687585	4.314574694	5.583304469	4.766602937	4.460843286	4.638290056	5.682046784	4.487175633	4.607655594	4.889782349	5.18602937	6.216229772	4.695913913	4.417861562	6.626303902	5.417695504	4.63069986	4.549204759	5.407250658	6.82485793	6.11310759	6.272195863	4.179066451	4.090141733	3.845766336	4.960589385	4.348689759
ARF4	11.14770692	10.76527163	10.63264722	10.74260466	10.96063512	10.96252381	11.59408617	10.86515692	10.7551738	11.00558634	11.18305125	10.41162223	10.81872597	11.18387416	10.91510339	11.59724535	10.8893625	10.27442334	10.59154363	11.25305411	10.5434997	10.37249112	10.74758877	10.96133829	10.7379971	11.16144713	11.33692971	10.53047142	10.41620162	10.51914569	11.09017517	11.38011727	11.07491305	10.75587674	10.6905183	11.01833392	11.12194773	11.77274629	11.49506241	10.90597329	11.34617477	11.39820309	10.7422122	11.30854254	10.81647009	11.07990539	11.09707969	11.26453153	10.97733015
RIMS3	5.427815728	5.756342563	5.974498786	6.181319381	5.968506701	5.451599201	5.709206885	6.253036878	5.804470099	5.439256243	5.56494587	5.060304344	4.932472644	6.058559267	4.942216893	5.347595981	5.937252038	4.044493914	5.295156113	6.607748289	5.349685605	5.490293987	5.337121824	5.532379789	4.231147674	4.893844251	5.505044322	4.557867436	4.999687083	5.618695062	5.358753185	5.473766216	5.892605976	5.589376994	5.048436064	5.246753992	5.349851413	4.68250969	4.960960222	4.529652149	4.900077929	4.055919116	5.023063589	6.397730491	5.279418753	5.141661247	6.626891986	5.206446471	4.799437844
TTI1	5.820198523	5.681875515	6.006431442	5.961036627	5.936569188	6.080611947	5.934134038	5.870359535	5.857340496	5.755708261	5.707271809	7.564674025	7.106773415	6.673386662	7.166044809	7.220770925	7.11492533	9.16186564	7.627486473	6.907855828	6.476443669	7.010953371	7.279936185	7.175460281	7.577661072	7.082526409	7.118780242	8.176189548	6.384073047	6.811368398	6.62281184	7.752370158	7.103638965	6.633433304	7.873752683	6.973269438	7.28416486	6.656097328	7.179717264	7.912973394	6.661203265	7.184290206	7.392770121	6.924758708	7.887211455	7.793107095	6.911768932	6.718144556	7.553264988
GTF2IRD1	6.466517897	6.308351389	6.930033886	6.426667677	7.075718799	6.611411315	6.651100633	6.741862196	6.640219064	6.393712798	6.669086018	8.732291117	8.533438327	7.413489329	8.108738271	8.792934601	9.065802555	9.083936955	9.190313859	8.258275749	7.709285648	8.906569653	7.361881928	8.865675475	8.848997386	8.66342399	8.01503563	9.257244112	8.669682838	8.734837043	8.41938515	8.162997698	8.789053103	8.833366542	9.147859726	8.412066464	8.838993476	8.510681408	7.840980961	9.244662433	8.08882217	8.409029801	8.475502346	8.371381809	9.485576795	9.132128475	8.747655234	7.991560783	9.05678792
EAPP	9.649806954	9.244891118	9.26127813	9.873587395	9.331554751	9.788401938	9.755075043	9.743320463	9.84132641	9.522929652	9.447010574	9.002222872	8.934463565	8.945700339	9.79697535	9.643701349	8.69097377	8.258591563	8.613431299	8.633792203	9.272474013	8.881330373	9.178023602	8.851359656	8.317182416	9.629833478	8.496628201	9.057363222	8.138797569	8.136239315	9.440834522	9.189401109	8.836671126	9.327342972	9.085868845	8.361065124	8.331052428	8.349950831	8.440430499	8.36010985	9.512728062	9.256249642	9.116573935	8.536811817	8.434495863	8.305231034	8.293729652	9.220763749	8.738622971
GNG4	3.805665328	3.931758211	4.31491142	4.166453074	4.654011419	4.053861224	3.868886325	4.723233604	4.503062185	4.044090783	3.715394577	6.876912317	4.097279054	3.910449907	4.1319763	3.958554033	4.45629256	6.15917813	4.755693686	3.910769375	4.466075871	4.222149063	5.998562463	3.815990452	7.055036137	4.818849373	4.554997678	6.651800154	5.547241214	4.116267345	5.033139451	4.286693804	5.815464748	4.012600821	4.921811795	4.575531929	4.862551303	4.067750821	3.995592327	6.889983213	5.534390435	4.187947567	4.094875919	3.919728416	4.75359888	6.25611579	4.753625841	4.120023186	7.272977934
CES3	8.890516578	9.497068075	8.587527303	8.89828033	8.889082979	9.297347873	8.864451398	9.030589535	9.665034172	8.877831808	9.11917156	7.387178147	7.557214732	7.032698211	7.976006766	7.52801832	7.655670458	5.736458598	6.859739653	6.105649013	7.549854923	6.921178312	7.687222985	7.599739673	7.567524259	7.856261946	7.751802456	7.150474083	7.60460519	7.414545619	7.842954732	6.133918941	7.495169981	7.984028482	7.420429706	6.441023964	7.972253112	7.398607133	7.159499542	6.477380633	8.297060499	6.184268827	7.5644677	6.278687037	8.278035158	6.553510529	7.756217599	6.761229836	7.268487257
SLC18A1	4.019250723	3.971541745	3.715138611	3.694664085	3.668513921	4.378618627	4.270214882	3.922417784	3.612129418	3.691655355	3.593306834	3.78943958	4.781681227	5.539475222	3.561909133	3.682345599	3.549393563	3.362742504	3.245445957	5.54996069	5.589233621	3.067764254	3.188853515	3.962388698	5.731782632	3.851922258	3.792574815	3.220000388	3.525889671	3.195214056	3.308366615	5.493725272	5.483583833	3.66123204	3.234239568	3.734792472	5.563429253	3.050264081	5.415988907	3.683463056	4.795555638	3.098804456	3.197839395	3.402778529	4.053483274	3.755421094	3.855817485	3.639590808	4.567760022
VPS53	4.355030095	4.487642665	4.197875736	4.405159928	4.531286369	4.401495807	4.613145869	4.431229103	4.478170242	4.717248164	4.536796957	5.435458479	4.598599408	5.099315276	4.70706863	4.872954298	4.802115609	4.094887496	4.748024629	5.123152452	4.478944992	4.263799661	4.54531031	4.65848408	4.197234618	4.219391893	4.672316672	4.150394025	4.544394566	4.700851355	4.599033272	4.922256018	4.792656406	4.351228841	4.309773173	4.350205346	4.338860435	4.798823205	5.266426125	4.341124888	4.32628935	4.715257308	4.630396687	5.083818185	4.865199128	4.720906039	4.844185326	4.95319046	4.376512474
DSC2	8.961708202	8.512764194	7.304097156	9.511744389	9.24769727	8.386360558	9.500811549	9.190770982	8.955270724	9.383116069	9.509137486	6.749130534	6.987953344	8.045855941	7.595182436	7.996195797	7.312905823	6.135903839	6.862841132	8.176443221	7.052406802	8.54895602	7.870077575	7.378290825	6.606069242	7.196423733	6.871788569	6.331186732	7.144920391	7.952772796	8.42843911	7.644890198	8.669115981	8.221885001	6.755431214	6.782225455	7.026575621	8.528136596	7.414475284	6.560743086	8.141249889	7.203903999	6.910651311	6.338989842	6.229338857	6.692046277	6.947812979	7.475655478	7.333601469
SAR1B	7.801565918	7.226503984	7.261736201	7.373097445	7.798644366	7.435343683	7.795468125	7.980493713	7.835916472	7.949337525	7.710413642	6.779902764	6.632660127	7.531683322	7.677219117	7.33098029	6.839221918	6.864297459	6.567567085	6.763539609	6.773777453	7.026746437	7.136172064	6.997553125	7.149223316	6.905495094	7.467609024	6.345147797	6.788590923	6.791859104	7.554932896	7.144546958	7.41091447	6.982740401	6.844821654	6.341534482	6.671409261	7.476949317	7.214720518	6.935175555	7.52747107	7.499025422	7.035032777	7.719300694	5.785627896	6.943500287	6.127690572	7.671187067	7.33289777
PPP4R1	8.817870182	8.947007083	8.363044017	8.760576372	8.601669182	8.831755298	8.92199138	8.732198172	8.527331403	8.58802716	8.742420922	7.999193445	8.12790171	9.3654224	8.509475038	8.665370483	8.863633688	8.102892197	8.786742342	8.844257406	8.235604793	9.186257958	8.252041616	8.544736669	8.319743697	8.427401819	8.575356594	8.16965629	7.878814263	8.884128431	8.575856214	9.239692404	8.846480774	8.435254761	8.258534925	8.731440134	8.209306352	8.703082455	9.040650399	8.486318576	8.393230969	8.653858468	8.792414784	8.883624234	8.183997696	8.299964912	8.231747213	8.474102692	7.872472073
LINC00675	7.419385786	7.393100499	6.996650485	7.724768098	7.768487871	7.06198412	7.025589159	7.673940435	7.338923893	7.144008917	7.821552071	6.198562893	6.758313956	6.145865444	6.523362044	6.046765385	6.275325688	5.964060836	6.284355006	6.413788466	6.336847151	6.414920474	6.372910713	6.621819107	5.788727639	6.974971031	6.564383713	5.975133269	6.645143416	6.407792799	6.574565064	5.984242129	5.482746503	6.765337125	6.098900104	5.976876018	6.560823347	6.4166367	5.690577702	6.243979089	6.891220761	5.851992231	6.422026213	5.739572855	6.770650384	5.947218281	6.50136395	6.119661773	6.057496677
RNASE4	9.742849906	9.921502646	9.956899355	9.207255592	10.10945917	10.24465855	10.36669227	9.738050354	10.02770151	9.38731194	9.630819874	9.970928263	10.04071916	10.41831215	8.934917728	8.34425319	7.74370518	8.028128755	8.498951827	10.01156824	9.931945232	9.684532417	9.108173328	8.7478367	9.809147081	10.31871632	8.877909948	9.516073643	8.570107853	8.09397643	9.712719393	10.55633379	9.469172695	9.647362247	8.853106159	8.754115411	8.541471742	9.301016997	9.601300836	8.912341622	10.5978376	10.11955319	8.810436236	9.915263855	8.923434424	8.209797517	8.186829809	9.923679712	9.774017461
SSUH2	5.498253068	4.952469186	5.063306735	6.043404606	6.058273342	4.82512614	5.789080709	5.548221713	5.260334068	4.920048121	6.108026576	6.048282144	5.225659516	4.698684356	5.607716369	5.095009445	5.259148514	5.979930813	5.555637207	5.145884733	5.003810963	5.19080345	5.458812133	4.879710836	5.407950286	6.544801386	5.165342725	5.874417488	5.047806838	5.535668977	4.961059209	5.043019037	4.883399693	5.119059315	6.039622051	5.172822444	5.144274366	5.844543933	5.161926268	6.123576335	5.14090925	4.748155953	5.082299726	5.087700183	6.008238637	5.268278824	5.392675057	5.254531292	5.600952845
ANO7	6.869018513	7.358349397	6.947597505	7.370325629	6.812544526	7.086372885	6.177114735	6.341816306	7.45870869	6.538783054	7.004522155	6.437545824	6.654460283	7.244150974	5.961729053	7.243260122	6.470319678	6.244275518	5.748639997	6.554358137	6.50789533	6.587520885	5.855964326	6.577721158	6.322548984	6.737209756	6.827141005	6.025739323	6.855867422	5.977070469	6.633606876	7.070999638	7.332755392	7.045211098	5.961604846	6.072813754	6.069824571	6.567415725	6.177320594	6.122772213	6.631982834	6.027935162	6.275679111	6.690199657	6.763422957	5.811018233	6.575992333	6.565902518	6.171920357
EIF4E3	7.900594212	7.676018409	7.739423208	7.812910575	7.392854388	7.569893448	7.513205546	7.777654633	7.790853835	7.628689227	7.587839345	5.977062784	6.289947302	7.415122574	6.274157589	5.473726163	5.075034693	4.447228106	5.723999635	6.071529948	6.276621451	6.058408695	6.540959624	5.958692019	5.36502233	6.631887663	6.359662157	5.359364821	5.071767828	5.455224547	6.189987654	6.627877124	5.209310018	6.370160309	5.538924135	6.511781637	4.817211311	6.235699117	6.597398753	5.830515502	6.855099691	6.467538566	5.863638503	6.831230491	4.848800212	5.231991848	5.0061321	6.22090714	6.514018491
PHF20	5.792720896	5.722957091	6.165788287	5.826244952	5.872069735	5.974381122	5.959228021	5.822302386	5.802006541	5.604309497	5.571014447	6.901426855	6.342002783	6.495971852	6.146903715	6.205070567	6.203414536	7.215779817	6.380243555	6.04480687	6.230422048	6.14922176	6.257428491	6.227104694	6.391989765	6.379834822	6.101392497	6.860182071	6.069118831	6.365353795	6.426801625	6.594945048	6.210885055	6.240804917	6.739758593	6.439857815	6.415498451	5.924556633	6.38854313	6.602099345	6.374955988	6.123061961	6.271533498	6.395614227	6.216217239	6.806174695	5.855129318	6.280520095	6.704146456
TP53RK	6.29915006	5.71197214	5.981686702	6.567279419	6.625575095	6.558020116	6.707287279	6.755369331	6.591048621	6.491158577	6.780714565	7.822957078	7.344579504	7.284743425	6.88150691	7.479972636	7.105759925	8.490616618	7.121411606	7.093308031	6.357074638	6.420361138	7.166118927	7.072418251	7.533094864	7.503353029	6.975553934	7.916666461	6.828219773	6.517383274	7.246845901	7.648086665	6.776219406	6.61783271	7.768209051	6.890328038	7.552544304	7.200615095	7.132052457	8.066675912	7.390829496	7.143419625	7.099503724	7.181947965	7.513567501	8.478678138	7.044501873	6.923349547	7.835844331
LIMK2	7.341126193	7.112066818	6.644970552	7.406969687	6.89820086	7.607903516	7.507317336	7.404330419	7.464752289	7.357293968	7.242899713	7.328949873	6.910355322	7.909394976	6.998396016	7.573141329	7.588451447	6.848250779	6.895188077	6.944287812	6.923132571	6.730967831	6.902264356	6.094502662	7.188335666	7.2141347	7.235049001	7.174297877	6.403830839	6.494937043	6.469284254	7.731954007	6.721940284	6.802646862	6.389398687	6.460373326	7.210501252	6.563533028	7.455318408	6.640256923	7.428351591	6.423443208	6.656206172	6.96149619	7.376538154	7.118511832	7.350468389	7.316366788	6.570690689
EGLN3	8.740630751	8.357082541	7.191243835	8.840999262	6.540120446	8.809128499	9.153661163	7.705141973	8.565510723	7.772474732	6.820022381	5.381440277	6.15642769	8.359360937	5.683942725	5.934838874	6.376059849	4.538203582	7.108071683	6.870229355	4.703623781	7.278787566	6.705463413	6.942944338	6.936497592	6.216330282	6.399572941	5.680170801	6.605400045	7.01585868	7.848628507	6.57492826	6.366029251	7.569494825	5.474762536	6.730335262	7.220502012	8.340549107	6.48383342	5.777271408	7.267679734	8.168042573	7.227800203	7.574606033	7.254761441	5.496909273	7.211112326	7.740610612	7.052420905
PPP1R3D	5.37762825	4.730953511	5.491074263	5.19907404	5.412234382	4.931353607	5.100688834	5.200814363	5.517661975	4.732443656	5.104355153	7.055010866	6.190086238	5.790674352	6.129156072	6.000336938	6.030807098	7.543362025	5.740102587	4.508247019	5.367709763	5.875820855	5.866614445	5.048714818	6.255728084	5.702115322	5.772521084	6.79995907	4.860982636	5.742122326	5.782148726	5.372361546	5.195230624	5.596974024	6.49399251	5.659124592	5.764670079	6.129680789	5.90481598	6.43508088	6.176918945	5.661982915	6.018075816	5.21552757	6.103297947	6.211636842	5.560208527	5.377183161	6.6569164
MMP28	7.763256417	7.378504087	6.823975311	7.215315379	7.137515699	7.981631238	7.852174856	6.868699319	7.53589559	7.536284972	7.677263024	5.086214873	5.078315518	4.738230946	5.65760077	5.263767243	4.573614482	4.477443708	4.635497056	5.193712562	5.391272015	6.492825791	4.985022869	5.376371509	4.602117434	6.550522713	5.417542107	4.588686578	5.659097901	5.531828416	5.624321653	4.930606167	4.444954673	6.6727482	5.001789479	4.864073323	4.69655636	6.679965169	4.582240697	5.408829164	6.782747625	5.622720378	5.255294534	5.044931936	6.109800862	4.682313794	5.828310078	5.888556196	5.29550763
EIF2S2	8.021852338	7.652833179	7.931070151	7.881214639	8.429107728	7.874348516	7.975306354	7.982358287	8.093307318	8.180572885	8.03488495	9.185666354	8.694438616	9.174234881	8.566037647	8.613770724	8.287332995	10.39401251	8.896573479	8.654205659	7.962561707	8.608119943	9.270237097	9.256695012	9.057003306	8.79961379	8.355770579	9.032703407	8.420625529	8.719475741	8.813124496	9.351369391	8.841120603	8.205539691	9.21777762	8.737214375	8.453154078	8.595201471	8.792636794	9.291885538	8.831580099	8.918056722	8.686173029	8.939427866	7.722887494	9.083944759	7.83669721	8.756017495	9.19026113
SLC37A1	5.927376003	6.278992936	5.657026771	6.020997479	6.354154648	6.07706166	6.234567516	6.165274978	6.141499624	6.307691832	6.221068416	5.567167703	5.755750915	5.782995829	6.125619476	5.830947778	5.766010907	4.932867951	5.500125553	6.233639348	5.441121431	5.675873354	5.563152383	6.468773595	5.690777231	5.806163397	5.678098594	5.363283734	5.74857073	6.049914534	6.194716975	5.659345839	6.035500428	5.72661029	5.564991451	5.519259632	6.053400474	6.455221011	5.945713938	5.466709031	5.864773364	6.056489338	5.661628583	5.99156352	6.496667611	5.83226714	6.41791143	6.064113573	5.737343088
MBOAT1	8.109483801	7.83725125	7.653416218	8.311547968	8.37330393	8.618855687	8.496221638	9.026287306	8.412377953	8.513864608	8.601363898	6.829067746	6.646969364	7.642421497	9.005279325	8.107249977	5.488254124	7.083416734	7.166599781	7.304546709	7.076449115	7.446102338	7.801191102	7.780998373	6.356306492	8.525520193	6.954483368	6.964708007	7.157763997	6.50716891	7.732263121	8.83400658	7.291469118	7.279959223	7.597633136	6.838794004	6.515301197	7.726790323	7.25616591	6.971221061	7.858234089	8.081707963	7.728744142	7.603651035	7.162288796	6.310690773	7.18176578	7.456218173	7.06772523
PIGR	12.80631457	12.7743751	12.94810734	12.99248553	12.67156614	13.5102396	13.61071106	13.51983728	13.54932558	13.05581547	13.06059212	12.15380748	11.19491859	11.69195357	11.45375906	10.32224845	12.3284095	7.986423987	11.28246169	10.50635721	10.5390328	11.19924909	10.8602698	11.78652629	8.708816513	10.18097098	11.30015933	11.66228352	11.59705946	11.79199064	12.56386221	7.986005649	11.16136157	11.8004344	11.20803729	10.12889893	12.50602254	12.00317428	11.59351338	10.80662944	12.62225982	6.610840623	9.309119359	11.16845833	11.71577548	8.839791755	11.53938509	12.20980703	11.87669385
RBM47	9.033513703	8.752962653	7.93068695	8.962300894	9.221046491	8.396987746	8.834167578	9.032782958	8.993327423	9.102550146	9.08698868	7.360829684	7.644334846	7.752446241	7.967011856	8.182070825	7.754534347	7.177166002	7.09219807	7.273237595	7.372645898	7.434392766	7.775113574	7.711661336	7.322943429	7.670253048	7.813122552	7.089912464	7.135465283	7.312377245	8.146905765	6.571663296	7.142055628	7.377088564	7.15837941	6.753412009	7.460058122	8.365742114	8.049849917	7.710278351	8.323760828	7.627560785	7.916116387	7.811606529	7.07941119	7.749539253	6.868110245	8.005114487	7.857498395
MTMR10	5.909156815	5.924080899	5.928600053	5.868202386	6.157021027	6.149761036	6.053038812	6.003681935	6.196805467	6.160473452	6.205259091	5.767991609	5.479892881	6.029744832	5.738040982	5.782832894	5.491448896	5.495574691	5.758351296	5.63755761	5.991133557	6.305608906	5.576362131	6.127597838	5.45153623	5.887584124	5.408526563	5.467118386	5.972908803	5.7556815	5.738990396	5.623691968	5.701599285	6.036590151	5.468613998	5.514323176	5.523547607	5.818559845	5.719436989	5.65569248	5.716204986	5.57661635	5.632290348	5.65187764	5.253492874	5.530686511	5.346087912	5.813921985	5.573941953
SIAE	6.009260802	5.806243201	5.546917309	6.127727653	5.853188784	6.359312925	6.176454938	6.205660374	6.268473789	5.959737823	6.066065155	5.303213954	5.130652137	5.380106695	5.350263891	4.416630937	4.550382419	4.465202711	5.157780654	5.190582584	4.798681134	4.81892992	4.642796934	4.890665046	4.817443177	5.224525576	5.424650488	4.689638139	4.517125313	4.8522276	5.358965114	4.526035464	4.727510847	4.868329373	5.125169881	4.464507695	5.005521548	4.947400025	4.918291865	5.087482404	5.853955503	4.777836679	5.350291083	5.182235621	5.002135915	4.543953144	4.843056832	5.624998813	5.223150931
SLC4A4	8.814011703	8.183565442	7.681927817	8.573199696	8.620858706	8.233200163	8.161329743	8.302286576	8.24438168	8.399324746	8.44999945	4.347840293	4.006624039	5.038003914	4.926624557	3.253445675	4.836483121	4.40678877	4.011827704	4.121711165	5.505749526	3.514585933	5.936943024	5.111936776	4.298849394	5.991178889	5.32741763	3.501850275	3.469510798	4.197502998	4.995856438	5.070145148	3.838021978	4.213537085	4.494224604	3.510177396	3.590408815	3.591947569	3.566084161	5.309007759	7.067059088	4.604571989	3.404612705	6.816493448	4.351568912	3.317363785	3.99320713	5.660875512	5.410391984
NEO1	6.886178519	6.772585907	6.408567103	6.770945421	6.411701525	6.947353584	6.765120034	6.47549568	6.738557573	6.295793223	6.439805704	6.82656778	5.999255678	6.701335193	6.565480455	6.810901356	6.395174635	6.237643984	5.951409374	5.847306791	6.746061623	5.995603218	5.778031567	6.394989208	6.648089008	6.536812174	6.187055136	5.741713667	6.305852206	4.356832418	6.523213193	6.276824612	6.645179434	6.314061738	6.220226586	6.31758147	6.278163965	5.411118851	5.764352923	6.141769378	6.535189666	5.377530067	6.796986324	6.255295738	6.406938591	6.531870736	6.278705529	6.11912991	6.045939543
TMEM125	8.571538434	8.540190684	7.668879864	9.099159765	8.983292744	8.821272729	8.79036463	8.702559503	9.255315193	8.896126422	8.881039984	8.788749468	7.683491895	8.682863172	8.650960016	8.922958816	7.585510667	6.862923446	8.560458138	7.726909012	7.82753605	8.715677937	7.110110865	8.457997106	7.82013242	8.794658444	9.035144173	8.321559312	8.38807463	8.371804724	8.404142665	8.16686312	8.06818847	8.543355545	7.904060627	7.660223517	8.917020653	9.474342692	8.278190292	7.599122914	8.638140355	7.845351681	7.88403459	7.955942467	8.753390334	7.960567453	9.131560693	8.123172946	7.949983341
SQRDL	11.95373137	11.47280725	10.94967875	12.01477053	12.75008266	11.86643051	12.32042942	12.48406536	12.05369196	12.40119395	12.45535883	10.85051951	10.59389576	10.93589834	11.57243358	11.37347538	10.90856793	8.943824484	10.59179404	10.98309688	10.783286	11.4477457	10.95933072	11.24050342	10.30243088	11.62765873	11.3696178	10.44997302	10.96537287	10.91435971	11.31510981	9.888440711	9.903828703	11.4024583	10.40844359	9.988751564	10.98562774	10.98928208	11.60579924	10.36305656	11.45981769	10.84561215	10.96258904	11.26165563	10.73205108	10.78701449	11.3341751	10.48040325	11.26488507
TMBIM6	11.83110599	11.47717641	11.10286491	11.85441798	11.3795794	11.7643536	11.80560991	11.82403257	11.85777486	11.62599427	11.50804278	11.57805906	11.40435897	11.46661952	11.34356799	11.89187159	11.27225886	10.59491263	10.96649657	10.76592773	10.92880831	10.85152771	11.30064748	11.77495047	11.4286274	11.13964903	11.06442925	10.68383695	10.71321525	11.25940567	11.42050198	11.06689627	11.0997388	11.3525496	11.12660017	11.07191894	11.22512509	11.61404509	11.22614531	11.2656777	11.50951761	11.57964655	11.45467851	11.2621059	11.45954028	11.31406131	11.1663792	11.15901739	11.27117667
GPR126	4.323928869	3.704484709	4.074617305	4.007072559	4.67842524	4.246143542	4.620689222	4.615536612	4.107443313	4.163731314	4.735709348	3.966034875	3.833591839	4.499871761	3.376108522	4.028257816	3.874514347	4.083145013	3.90798115	5.346506619	4.557189913	5.439953678	4.297454629	4.592252814	3.384268188	4.240225703	4.649801255	4.114314523	4.370562158	4.866791096	4.299851626	4.323857177	4.529454407	4.486947479	4.014118628	4.056745039	3.248752578	4.882219207	5.220325646	4.071547151	4.21889654	4.918576861	4.143868868	4.700145232	3.646403703	3.825207098	3.483386471	4.779394458	4.315214542
MUC5B	6.242482271	6.498146647	5.986590525	6.860645497	6.776104506	6.406018945	7.531815791	6.647052389	5.66487974	6.137801718	6.904094833	5.161822181	8.150275069	6.48215754	5.421910495	7.843464202	4.769191354	4.994208672	4.272395148	6.434278419	6.27230503	6.110219439	4.034030108	6.059760222	4.107403617	6.799058368	7.720616558	4.88158651	7.598216533	5.127880971	7.311790299	7.30244724	6.67516047	5.290579394	6.372244414	4.482513725	6.179377527	7.148690334	7.705640842	6.136775684	6.921471348	5.82906653	4.999007061	5.986817429	5.768995274	5.413697345	6.855975279	8.013987898	5.442915754
QSOX1	6.718228044	6.876479234	6.321479683	6.291760739	6.526997394	7.026720379	7.320250521	6.645121376	6.448148095	6.298925704	6.355546829	5.723533259	6.914757209	7.350720848	5.58046109	7.27689758	5.708420097	5.505027183	5.967587552	6.7968338	6.289795825	7.121643835	5.662006979	6.956176295	5.467327727	6.468085601	6.311753638	5.723541625	6.300864042	6.86689452	6.916922632	6.722144622	6.104233074	6.853623429	5.953876192	7.179246046	7.32201402	7.819440112	7.542415483	6.167487918	6.72104243	6.148100175	6.078391562	6.176653784	7.200516415	6.714130445	7.055227155	5.917794024	6.169958699
SPATA18	4.840814334	4.759420748	4.88430756	5.449245194	4.731792912	5.25764375	5.361033984	5.826276455	5.545212438	4.810787214	5.114368434	4.689944223	5.405797583	4.606982546	5.632907215	4.422441721	4.788262933	3.927600475	4.932136861	4.784860319	5.216639047	4.847658646	4.958795529	6.128130534	4.607105824	4.269554079	4.806984549	4.297431282	4.795643974	6.02606616	6.043544611	3.726450236	4.11643875	5.869779422	4.292863468	4.817374635	4.935416878	6.03221082	4.436888484	4.159307876	4.995065033	4.890063113	4.910674991	5.288337216	4.687660858	4.537717717	4.627111123	5.659530272	4.514561976
PMEPA1	7.350914347	6.741371925	7.040781887	7.012128978	6.832888844	6.45464658	6.564175257	5.777313633	6.827532112	6.15805457	6.475539696	8.611361365	9.356302447	8.676227616	6.522236226	7.166721192	8.466801151	8.333749912	7.041116433	7.824859913	7.407420036	9.844636594	7.592956989	6.774795279	8.380489445	7.976645286	7.337002276	10.096484	7.303821411	8.74334212	6.486173894	8.624777516	7.842643978	8.280739297	8.024305788	9.079941557	8.477866763	6.868071358	7.026729944	8.278429768	8.241238956	7.316525854	5.985373947	7.992185726	9.702862145	9.878197554	8.440455021	7.853161709	8.472329833
GNPDA1	7.625013446	7.220513526	7.651697869	7.550816125	7.62848688	7.160636244	7.215864344	7.417026639	7.295958493	6.935990099	7.183634418	8.616962679	8.100052222	8.202858481	8.200222941	8.493433254	9.368507711	8.844521029	8.663380907	8.24580794	8.073274184	8.697760648	8.757321632	9.099887577	8.534361225	8.488573175	7.968767132	8.10481653	7.542200068	8.755007853	8.312061235	8.33051916	8.550477199	7.759207343	8.533448102	8.410765672	9.173017592	8.687715281	8.471472729	8.783593447	8.384703496	8.539512828	8.651621205	8.446686437	8.763706663	8.83158091	8.855356643	7.919827771	9.178962352
PTRHD1	9.17170709	8.673520774	8.577722989	9.199816045	8.713928994	9.520355371	9.272577074	9.588700135	9.373137982	9.157088082	9.222651405	9.257574034	8.894046262	9.5963612	9.97855615	9.254154306	9.323641763	9.122276974	8.854373973	9.059079856	9.420976529	9.72808571	9.477923719	9.747731615	8.957300732	9.606196541	9.132939101	8.699724574	8.674518295	8.829659908	9.730461782	9.590202361	8.511283158	9.351101063	8.677104692	8.298405699	9.531077812	8.945174279	8.778283227	9.177728769	9.035725846	8.895413788	9.859941571	8.846689533	9.207021793	9.35715262	9.922077837	9.315506627	9.197380617
ADRM1	7.694521452	7.455014847	7.378698078	7.873360111	8.451523262	7.774143313	7.891894718	8.221308407	7.852316605	8.301777649	8.406969795	9.186571369	8.582948193	8.201361332	8.716216666	9.053121557	8.830951116	10.24120524	9.061822302	8.887326239	7.55357399	8.292554888	9.235714621	8.731938142	9.118588391	9.327851331	8.875186051	9.137860597	8.342197714	8.896761141	8.320894963	9.137860597	8.938432781	8.231263005	9.308574999	8.82635723	8.608863198	9.137980706	8.90622947	8.954334232	8.278060664	8.691605149	8.524791274	8.45826844	9.42664121	9.220567997	9.427148946	8.576793747	9.403700339
UCKL1	6.006938802	5.925325015	5.903332534	6.034258963	6.437010165	6.39949851	6.267082763	6.345030751	6.330059803	6.449358374	6.377135101	7.146749956	6.821479703	6.470216136	7.153249523	6.787617597	6.762439479	7.202939773	6.543666352	6.36903038	6.118492567	6.393782559	6.257283543	6.673846419	6.423627538	6.8371764	6.419469948	6.895151481	6.263437059	6.448191936	6.608051031	6.907915771	6.416306759	6.483631458	6.775342539	6.55680026	6.42347433	6.889072444	6.716262667	6.617790859	6.275599226	6.495821559	6.351621363	5.91287251	6.835705963	6.699944401	6.822233302	6.168615715	6.526588934
PIGU	6.877153573	6.434136891	6.075592726	7.077867456	7.158009628	7.160672264	7.343540402	7.592172852	7.073331088	7.086349937	7.303211373	8.643976783	7.390851237	6.871938761	7.796376845	7.967544146	7.561131959	8.842746674	7.586137779	7.053916688	7.353372808	6.901001188	7.599274599	7.650035284	8.241618794	8.506499604	7.746688468	8.526719286	7.029497103	7.255251122	7.583875612	8.067729991	7.246845611	6.998369676	8.063133878	7.560851514	7.769121561	7.808901738	7.728445243	8.25755084	7.502671531	7.592641558	7.511086241	7.229405676	8.327160799	8.244791104	7.733927423	7.48020349	8.630464439
CEP250	4.681022649	4.692152871	4.565541118	4.68750135	4.763048714	4.960356712	4.646094955	4.624129116	4.619696763	4.584821693	4.573795188	5.257439577	5.101009257	4.673719175	5.152423867	5.069445198	5.180617023	5.484946351	5.094725707	4.963313997	4.856690807	4.709051679	4.842835682	5.130424914	5.026401455	4.860163416	5.04596075	5.045303746	4.761924739	5.157536386	4.780350313	5.03845541	5.004100528	4.860947373	5.096488648	4.94092212	4.835638747	4.949913202	4.854872517	5.039670551	4.645661714	4.776594068	4.913639089	4.874628126	5.193135652	4.987474472	5.292998378	4.753159505	5.149710537
GSKIP	10.58740918	10.65135299	9.491108428	11.33869282	10.78977081	10.91080638	10.89976863	11.57851915	11.18862204	11.20238726	11.38133534	9.410151351	10.05310004	10.41008407	10.60889712	9.768609234	8.603750328	8.396260591	9.721647649	11.10263844	9.248101392	10.5266404	10.6098197	10.47444507	9.552593749	10.12369227	9.652905989	9.792389361	10.10324749	10.17361986	10.96795429	10.34141732	10.83783124	10.15882902	9.953194577	9.445465245	8.479288846	9.670822032	9.798229835	9.393086775	10.44046614	10.66619546	10.24583448	10.7908354	7.557270152	8.615498081	7.703607131	10.98345024	10.14305948
OXCT1	6.959698292	7.342867958	8.067161692	7.364046877	6.83472854	6.876950896	7.797769335	7.771898356	6.64112566	7.052675548	7.58858901	6.842776746	7.103278746	7.942075624	8.673562489	8.598133161	7.602746019	7.076002564	6.512633579	8.240730987	7.656099526	6.473876928	8.172126134	7.430985314	7.384186099	7.522220413	7.8610899	7.535244707	6.511863232	7.396346685	7.952591049	8.221822762	8.352127471	5.864020132	7.355382133	7.085078435	7.680372699	8.263529067	7.999346962	5.922084516	7.025600015	8.173829272	7.578074252	8.837751515	5.434955364	6.688339894	6.377112703	9.365778302	6.404700918
SDR16C5	7.422867191	6.840461476	6.394164874	4.817371084	6.697331969	8.075350188	8.850232252	7.449481866	4.921119988	7.327079658	7.660405789	4.881868173	7.040549853	9.315347528	7.378854045	7.726284763	3.987555688	3.754642632	5.260908293	8.464818269	4.991867573	9.105865014	9.250012561	7.973557598	4.964069025	7.280551341	6.336336642	5.833945325	8.542055659	8.222060456	9.383966389	8.724898722	9.174738664	9.493641662	5.837012941	6.148783289	5.903681606	9.826389476	9.369464901	5.766465743	7.549440106	7.889604606	7.326322874	9.639520562	7.066201227	4.37092006	8.173943529	10.21558463	7.60838121
RSPH1	5.58002882	5.185784213	5.284152119	6.330481377	5.895767888	5.559610527	6.43399018	6.985202213	6.165379804	6.386720199	6.350154481	6.197307336	4.41804075	5.539493183	7.138807606	6.20367079	5.783009498	4.754373643	6.818107977	6.893438651	6.031357806	6.280779055	6.198497565	6.678566137	5.983340444	5.208461015	5.862572408	5.007005726	5.428885977	6.951019597	7.26152724	6.236371192	7.189923734	6.046215001	5.852399166	5.087414487	5.652416649	7.004487767	7.580459803	5.625869257	5.502960679	6.370346738	6.119746384	7.701887225	6.223068907	6.714700553	6.832702735	7.098275995	6.211626297
FAM217B	6.313021049	5.443808038	6.810463216	6.117200101	5.822505909	6.221053072	6.09929833	5.650922591	6.453182257	5.525285504	5.593696496	7.714327814	7.064152072	5.844873042	7.039000871	6.917129834	7.082563991	9.171229072	6.97746334	6.381243278	6.912312005	6.208110103	6.729171004	7.187711625	6.517987525	7.485363129	6.899723935	7.58682482	6.569776043	6.959812234	7.124746345	6.851503205	6.356997994	6.673189337	7.790108143	6.9648698	6.258078776	6.64627433	7.213715397	7.91210146	7.27702572	7.028104146	6.907150032	6.728014714	4.143283926	7.089011293	4.763005011	6.186436608	8.016966026
P2RX4	9.391489996	9.805270506	8.387298048	9.530326956	9.688624191	9.468480464	9.498146125	9.906455526	10.03277138	9.603531307	9.285040605	8.864087952	7.738938077	7.965963534	8.271612728	8.974170111	8.087051701	6.964241786	7.83456754	7.463448621	8.248110979	7.48753794	7.792611023	8.282066538	8.804066438	9.011383226	8.223899167	7.840784152	7.403133689	7.699492923	8.218882769	7.674531219	7.757460585	8.629373178	7.960755799	7.682460715	7.84551666	8.370662103	7.871871671	8.022572214	9.228779127	8.316604752	7.878699087	8.12439604	9.11170508	7.599049445	8.952689059	8.073563809	7.90842564
PDE4D	5.117004315	5.323760635	5.29036574	4.945644271	4.687600275	4.993018466	5.513894914	4.842200018	4.931724292	4.978604582	4.679364557	4.296323552	4.156639633	4.918518509	3.571885652	4.211082221	3.685244326	3.572614916	4.819198879	4.011167987	4.688310796	4.643917825	4.270040597	4.398510792	4.166925784	4.217578765	4.170465131	3.937172515	4.120452376	4.232820493	4.459070013	3.934466484	4.313903679	4.512141073	4.137698306	4.3164619	3.933857618	4.120661754	4.298296688	4.199376091	4.850223212	4.744757631	4.342671175	4.648952017	3.83141938	4.062132721	3.803557242	4.605360116	4.244352488
RNF113A	7.456985913	7.014182208	7.190098188	7.274128305	7.626489097	7.634561545	7.544040384	7.886385399	7.759128429	7.013416591	7.496282057	9.144817053	8.265255416	8.167433906	8.379115625	7.453687362	7.828549434	7.828310205	7.802115657	7.784491879	7.852181085	7.683657082	8.352118523	7.905425141	8.436036771	8.43740425	7.708967874	7.843576248	7.195363383	7.66374214	8.199151756	8.415001842	8.815606173	7.88307893	8.616274038	8.568599841	8.315507881	7.752940432	8.123403123	8.464665569	7.974172764	7.55668435	8.167093518	7.804233905	8.751749124	8.414034357	8.372551231	7.62000719	7.652435585
ACER3	6.89471209	6.609383352	6.317171212	6.657297479	6.88050632	6.552052396	6.714191189	6.979586208	6.960688989	6.958205454	7.103696847	5.639131559	6.016893822	6.828103579	5.573064937	5.818294206	5.769075574	5.572531637	6.512071845	5.938078392	6.11024074	6.487314675	6.106627843	6.078220491	5.934040381	6.031903815	5.974670496	6.04578437	6.135926601	6.223666621	6.029093797	6.332013172	7.876001116	5.918439738	6.022762725	5.947983106	5.788597887	6.362901259	6.198730262	6.087742667	6.725007358	6.468309917	6.17439279	6.819262899	4.57220156	5.360193986	4.785818365	6.497389019	6.201989576
CSE1L	6.714872942	6.626910847	7.092260942	6.751623598	6.78718035	6.500487974	7.090547591	7.121842664	6.683881945	6.964613609	6.999799154	8.668299909	7.625046431	7.586040658	7.744072324	8.13222783	7.486709561	9.712454585	8.540996065	8.235947995	7.32307908	7.733285669	8.501990615	8.574192309	8.441738422	8.079062321	7.827729335	9.10050557	8.065560105	8.241755032	8.031286534	8.757295907	8.494893006	7.678662793	8.968590514	7.932173161	7.695050361	7.633889074	8.145294821	8.603610127	7.787602943	8.368506496	8.435098472	7.984494683	6.795555213	8.122381137	6.715495375	7.874908549	8.669589892
UQCRFS1	11.47700749	11.31007576	11.11261873	11.8414664	11.98409218	11.69806916	11.70486864	12.32192824	11.85263883	11.92763393	12.0111521	11.2547975	11.73686246	11.52257246	11.98597216	11.47699694	11.62753231	11.41762756	11.46978995	11.2853715	11.15757623	11.40875895	11.85863234	11.84206738	11.1564718	11.65475698	11.49094881	10.84558605	11.20897922	11.82944552	11.70435757	11.09940603	10.99899548	10.75971664	11.41114688	10.83874289	11.67838636	11.73929485	11.61645946	11.26716116	11.21400572	11.2395314	11.55256993	11.49204352	11.01595713	11.74357656	11.39650738	11.36374547	11.1534728
DGKA	7.441388613	7.447739133	6.135562501	7.253311515	7.873896308	7.287112278	7.356402802	7.605779928	7.41478907	7.848436447	7.497013001	5.478687665	6.082860462	5.61659698	6.608103696	6.098585386	5.736096953	4.891539959	5.622521925	5.847806476	6.498121264	6.607135333	6.0723989	6.565259743	5.306904807	6.382996737	6.23428423	5.575035368	6.971730139	6.567199625	6.797397539	5.586336666	5.173846215	6.915410325	6.102976868	6.005103918	6.03959174	6.659048313	6.270637118	5.430602282	6.20095623	5.561028597	6.114928479	6.02434582	6.906445716	5.791960693	6.359119561	6.033076022	5.371522199
YWHAB	10.47678664	10.08864049	10.04576129	10.76920143	10.81855589	10.43656413	10.68139341	10.72664541	10.50244676	10.84851388	10.88998083	10.9013659	11.05936664	10.38521858	10.38233521	10.30762207	10.76948894	11.52335756	10.67514932	10.3675627	9.930838233	10.56519306	10.97340219	10.50923184	10.29258523	11.15208095	10.48410066	11.18774543	10.19442011	10.58372412	10.56023813	10.92549538	10.51392011	10.24181808	11.36652845	10.90213161	10.60946968	10.43608458	10.68338041	11.72231996	10.97200676	10.48142414	10.54681218	10.62663075	10.4732407	10.80858597	9.903024259	10.49108815	11.00271564
MAFG	6.458771204	6.565477201	6.3322916	6.390495255	6.488096829	6.287227718	6.338658178	6.541260176	6.262816095	6.471405069	6.59407412	6.876580891	6.40014459	6.482003014	6.216808191	6.35900418	6.884036724	6.995016475	6.647513294	6.586769114	5.874646895	6.809929024	6.175777041	6.721235973	6.755537608	6.568561099	6.566666786	6.749647307	6.594048975	6.684493816	6.080662742	6.090886265	6.666011895	6.372696211	6.790821034	6.786324743	6.673119284	6.7086745	6.65004643	6.635647551	6.245700996	6.034326893	6.245665528	6.426892777	7.042691533	6.814264383	6.731128038	6.170456563	6.464949207
VILL	9.323662311	8.836550477	7.644676181	9.282762175	9.777398163	9.083537216	9.019197673	9.438257622	9.278299149	9.460533193	9.545918122	7.320755337	7.89951032	6.943803344	8.687809208	7.710004532	6.589275042	5.878919631	7.135760819	7.958285404	7.190340264	8.577931947	7.881686374	7.81666844	8.123195903	8.267710483	7.301775175	7.182314224	7.781580436	8.021278128	8.333598335	6.841539926	4.622421756	8.609906094	7.186104943	6.743303249	7.754017105	8.678200673	7.832118755	6.634281851	8.629575274	7.206669104	8.204560424	8.115910558	8.205241068	7.207606313	8.557401345	7.837365968	7.813377692
NUDT6	5.746790352	5.057340826	5.706283181	6.308047448	6.109378341	6.375298138	6.286617465	6.575131285	6.502980054	6.00690645	6.370609547	5.886888281	6.133215841	5.939279984	6.491001829	5.247270881	5.604282348	6.134780602	5.660910034	7.021948837	6.055816952	5.792900328	6.901847057	6.550686627	5.09894049	6.098951761	5.295436526	4.930993057	4.733048083	6.832865838	6.775320563	5.908037497	5.944837037	6.479715426	5.31315737	4.636651937	6.528186955	5.872138672	6.459781873	5.672440885	5.826164227	6.073080117	6.691386713	6.497159751	4.758508612	5.85306499	5.790963644	6.689346827	5.654636266
KRT23	3.253579794	3.164561942	3.222550257	3.531238983	4.206112327	3.30201967	3.386208721	3.652362995	3.238002025	3.958033154	3.190553691	10.19475289	6.095880517	4.964518285	5.818855843	3.657706597	5.681201207	10.19492315	6.497500369	4.260800265	3.664025085	5.26532081	3.978990556	5.996754164	9.248615635	6.631826569	3.973023583	9.473845112	5.793672343	4.543113373	5.46713506	6.587135178	4.626423583	4.456421184	7.043850379	5.189134192	4.464765122	5.639769089	5.780427568	9.033248275	9.006359016	4.281268487	4.974029644	4.329154545	6.694340221	9.01194656	6.308779515	3.81676545	10.09927396
ALDH3A2	8.473484191	8.429949942	8.621919036	8.795111718	8.36675833	8.4761249	8.475109438	9.287626435	8.94737831	8.770959191	9.015282953	7.934193585	8.372443409	8.680582909	8.604531905	8.299604946	9.013032327	6.822494014	8.368094525	8.681719416	8.691451197	9.882359447	8.047530607	8.865125942	7.858167001	7.994761468	8.077220211	7.953278478	7.863820135	8.869186407	9.398015778	8.380167271	9.235335547	8.765734724	7.809229455	7.921789404	8.206954749	8.341340113	8.5171886	7.609848296	8.56418941	8.2585792	8.480733623	9.054472509	7.054977635	7.875037145	7.832826495	8.499052178	8.778020649
ENOX2	4.939335632	4.754680518	5.093011704	4.925886598	5.081425987	5.064957783	5.04203953	5.03150444	4.983943392	4.884564677	5.060596658	5.970895228	5.537984643	5.527289696	5.450054581	5.416947025	5.399264791	5.858174318	5.67680715	5.355998015	5.503712258	5.308670225	5.669584334	4.90258586	5.548241128	5.62078897	5.360690215	5.690545558	5.347531019	5.330271487	5.271100763	5.934179492	5.78147624	5.283741527	6.061442831	6.03495998	5.379787253	5.293413768	5.293295792	5.912998968	5.54463341	5.459402253	5.41799893	5.396014058	5.190873394	5.578168439	5.093340325	5.179156093	5.637490466
ATP8A1	6.184576998	5.508798726	5.511452625	6.309285569	6.228394581	5.742500503	5.799074655	6.022244424	5.988101759	6.091351183	5.94310646	5.294514122	5.078116829	5.153154558	5.187995995	5.36861871	4.328330199	4.061652928	4.617233718	4.547338744	5.482369222	6.033214476	5.32792684	5.298848135	3.598993629	5.167095885	4.819482136	5.12551407	4.762182057	5.045853255	5.332062784	4.578149688	4.956428411	6.26732204	5.040539694	4.327333551	4.019961349	4.167139082	4.119242052	4.271501363	5.981479635	4.327326313	4.880164723	5.511396734	3.864741168	3.89766245	3.93095937	5.220366152	4.569151699
HAGLR	5.77881416	5.285007871	4.757644246	5.683621061	5.546682899	5.663081762	5.763027809	5.606016441	6.133956686	5.521912543	5.687755498	4.812857986	4.200167059	5.899330977	4.359864003	4.337379181	3.859379684	4.346626561	3.941029434	5.204621582	4.165456158	5.541708222	4.104743848	4.513340672	5.037542646	5.197653624	4.700682091	3.703034246	3.967468582	4.33458486	5.705332913	3.92316601	3.911007789	4.895278024	3.993293901	4.02917214	3.730131197	5.558980535	5.088043398	4.451580905	5.820323402	4.706709549	3.782234881	4.622400855	4.99857069	4.360229313	4.521288015	3.927469965	4.367988674
TFF3	11.64635782	11.75964713	11.1414087	11.59771475	11.94237866	11.61869096	12.28023481	11.93986987	11.8897175	11.61018019	11.85636282	11.1245656	12.79165637	12.69004572	11.14582617	12.81622307	9.809316124	8.620050987	8.658835586	12.70493669	12.01576535	12.06810481	11.12892124	11.26608733	12.21406919	12.639158	11.4873089	9.945602707	12.461516	12.1381738	12.22057079	11.65330236	11.90275418	12.70179345	11.20672793	10.81760235	11.99135352	12.76020242	12.20400846	10.82180313	12.60897533	10.62584152	10.5423079	13.10268857	11.8804742	11.28108473	11.79293908	12.08454898	11.82046205
TMEM254	6.251810377	6.173776457	6.310547231	6.878797143	6.334334631	6.771489999	6.97947257	6.515949434	6.86334541	6.235230412	6.579652326	6.896145575	5.714900173	6.183997646	6.622989664	6.674064165	6.229179045	6.232161397	6.059205728	5.479045912	6.386650058	5.943377842	6.586736155	6.379848736	6.445843509	6.912426184	5.979137855	5.650082065	5.504466053	6.242098761	7.029942197	6.432397016	6.402127154	6.935048326	6.186873784	5.618527715	6.609835814	6.518717673	6.22563723	6.014681707	7.182762749	5.320688363	6.825515025	6.546095496	6.784912138	5.914043608	5.878432739	6.7053187	6.257684668
CAPN5	8.885586482	8.612275537	7.944677202	8.766136942	9.125089763	9.176357407	8.821372952	9.005769991	9.054305195	9.200274779	9.182897135	7.786997475	7.97342219	8.015751473	7.853449163	8.982899259	6.853630617	6.480596584	7.237358861	7.802714249	7.352343505	7.692335587	7.04260637	7.619233421	6.923368084	8.241228724	8.245808181	8.123566908	7.892060283	7.627776763	7.721332582	7.178603641	8.571510518	8.202077708	7.953245985	6.494459521	7.487303132	8.300466979	7.325785436	6.990255109	8.605389566	6.999943686	7.603116975	8.484257731	8.650845305	6.436964998	8.273275753	7.893431759	7.340188035
TAF4	6.109641665	5.926980418	5.555677146	5.590037438	5.936357619	5.89879298	5.669123655	5.764748513	6.040596894	5.702913887	5.901467709	6.679664818	6.034717011	5.839810825	5.470102038	6.036922554	6.4580138	6.903651704	6.042636326	5.645149801	5.714240892	5.92185129	6.0354547	6.128119571	6.376993884	6.529325997	5.902347489	6.912207216	6.05919482	5.879746282	5.911556418	6.387024778	6.00656191	6.052493963	6.427258937	6.024036077	6.078874011	6.124577426	5.624355907	6.225075055	6.181226739	5.944836476	6.30071969	5.702858098	6.422063923	6.408209619	6.085104578	5.625253144	6.422579653
MRGBP	4.099354483	4.28463812	4.555809237	4.282874388	4.348370994	4.318253473	4.026331766	4.546348532	4.193944723	4.337126765	4.582481039	6.317363155	5.420166651	5.824489487	5.972216336	6.201572731	6.005279922	7.690484968	6.347941555	6.372814625	4.301809473	5.751609594	6.277775719	5.829986198	6.101160999	6.149882876	6.213477009	6.739566592	5.733851623	6.164895302	5.337072319	6.468494409	6.028248857	4.841265194	5.941773324	5.834283686	5.854273212	6.245939411	5.95992124	5.61717159	4.950670255	5.266908042	5.807957613	5.343965928	5.785377768	6.044931188	6.041772219	5.778185783	6.46802836
SLC35C2	6.020215637	5.91703212	5.799071047	5.960918062	6.179313893	6.335741739	6.19559195	6.272618169	6.066758561	6.149943446	6.122942408	6.759886579	6.452125558	6.523668944	6.491955594	6.602812117	6.240542492	6.607530965	6.066965478	6.056772482	6.126726004	6.258023057	6.45840441	6.59068186	6.667028974	6.633173246	6.331161938	6.869532907	6.203496244	6.07773802	6.279957745	6.705889567	6.521423811	6.393647304	6.453605999	6.291941747	6.528637357	6.433315184	6.245613467	6.417750384	6.265818951	6.205087124	6.136532291	6.137401177	6.944670718	6.438098494	6.689244761	6.314251707	6.609517694
C2orf72	6.724386365	6.8198625	6.452847287	6.592656112	6.617856178	7.272565961	6.807544053	6.84958815	7.033884852	6.558148536	6.669691096	6.548530036	6.14633792	7.059533852	6.334750383	6.026810032	5.993614907	6.481913881	6.548309369	6.592114994	5.956488313	6.673992966	6.079915675	6.524749123	6.424684503	6.603564133	6.264602373	6.10039016	6.86117836	6.639989533	6.337302198	6.60379396	6.386216913	6.48346919	5.835033172	6.215444276	6.136862626	6.403189107	6.564831155	6.292855267	6.630133878	5.976814065	6.590552871	6.352011901	6.753528833	6.124344091	6.370386484	6.71109943	6.291895747
GNE	10.17730872	9.580193604	9.167141524	9.429482799	10.0439334	10.28800737	10.652626	9.538603917	9.91248567	9.916556458	9.56607331	9.500854699	9.223362848	10.14606046	7.364500682	9.860379141	8.434579538	8.830245303	7.024975603	9.667973332	9.532606939	9.991564655	8.227667767	8.952161596	5.760064528	9.667900033	8.655200512	9.008057255	9.36763239	9.119619395	9.680427829	10.56077839	10.12627262	9.882528168	8.721208821	7.411522072	8.105765523	8.179570908	8.976822163	8.08739678	10.06796214	8.359483008	8.835484301	10.13617819	8.400607955	7.949453505	8.56002019	9.32086755	9.362996693
RPS27L	8.624418981	8.060526305	8.11990622	8.806674472	8.257266302	8.646036429	8.445602466	8.848702774	9.239622542	8.327098251	8.51534839	7.856502522	8.098250731	8.787537468	8.342237439	8.634419741	8.236969096	6.970686005	8.195149708	8.804845054	8.25512133	8.618944303	8.478084925	8.598954721	8.434120982	8.744306912	8.42070642	7.58053655	8.491277623	8.88456888	9.020854785	7.895913836	8.040189625	8.789956596	7.866108883	8.120053517	7.855796856	8.297755766	8.292870511	7.703506537	8.290628852	8.258421687	8.270567253	8.637040195	6.5240724	7.450046906	7.433456243	8.172681451	7.631376274
POLR1D	8.321459049	8.09231845	9.261182445	8.458240454	8.403301107	8.267910414	8.437037157	8.535899313	8.590158924	8.369645572	8.353681952	8.960388374	9.381895775	9.374418481	9.260004551	9.272060932	9.271979602	9.262021151	9.623110541	9.262629077	9.034527171	9.345259583	9.519505743	9.111184504	9.613214721	9.855639466	8.953334061	9.423934486	9.434033316	9.027284554	9.389431544	9.479951836	9.518748165	9.161196027	9.997576896	9.372003236	9.9588086	9.487397924	9.141392035	9.518328973	9.546943727	8.805110174	9.551656214	9.258898904	9.665726528	9.601484684	9.41605363	9.122244291	9.379890178
TCFL5	4.867226752	5.333405715	5.861355574	5.413209152	4.678644865	5.370830887	5.373692782	5.270928755	5.489244333	4.662499466	5.125234886	5.959054804	5.764443404	5.931278745	6.04447098	7.077640424	5.943239324	7.8178365	5.96441255	6.596101022	5.939072979	6.137857095	6.513004207	6.115403557	6.254914093	7.176644955	5.647375767	6.719653215	5.000079144	5.935765499	5.761824852	6.279855763	6.28902875	6.001538119	7.262246285	6.087293993	6.27360991	7.25601985	5.771003795	6.360371949	6.244797951	6.328937866	5.998226854	6.307065942	5.832052721	6.468260776	6.190286124	7.01614153	6.973041201
STMN3	4.555665352	4.502487062	4.873896014	4.285389284	4.12180264	4.241980497	4.449088743	4.20000529	4.005079799	4.487560536	4.034288222	4.376476201	4.615709346	4.480775547	4.444634214	4.567686138	4.852877759	5.595321359	5.08704128	4.908227048	5.46742074	5.037891437	4.801911701	5.023483213	5.258346144	4.941666835	5.928507082	5.17900985	4.588448053	4.647665063	4.128283863	3.803837278	4.6040057	4.46363561	5.138279309	5.512618646	5.194888804	4.689922964	5.552719894	4.733568336	4.850902952	4.927859817	4.616767448	5.299614945	6.255736262	5.415383308	6.256696009	5.238873079	6.270767812
DNTTIP1	7.520548863	7.700345948	7.257352059	7.354985161	7.923011795	7.572724297	7.933501637	7.72614331	7.371917377	7.532545874	7.500076512	8.853128928	9.06127843	8.024570746	8.242093374	8.419337181	8.462361443	8.820379776	8.017556217	7.80498053	8.137848321	7.548534991	8.830229943	7.910742641	8.702614385	9.143272333	7.767207001	9.218215686	7.856058383	8.130982467	8.147885177	8.954872709	7.788574969	8.118639508	9.226271199	8.684889776	8.591303859	8.074239382	8.358627777	9.101317322	8.376028428	8.103594205	7.870158577	8.445345971	9.241267811	9.130236628	9.267588732	8.253567578	9.222914529
HELZ2	5.0589069	5.324910329	4.963528453	4.941363041	5.593032231	5.342839075	5.583656089	5.201482659	5.189886272	5.265483821	4.95452097	5.958889498	5.814601929	5.223939791	6.02450541	5.911729219	5.646953594	5.644013149	5.625132498	5.290038265	5.015162982	5.336551654	5.370782866	5.747045373	5.481418215	5.65457441	5.691420064	5.957301113	5.614263777	5.730707671	5.594314059	5.449945822	5.449152206	5.333116048	5.77784478	5.424194647	5.49166809	5.504398451	5.66637242	5.455684466	5.382690371	5.721768004	5.159563117	5.54049644	6.1078288	5.455994824	5.902008817	5.125431164	5.714017781
ROMO1	8.069975046	7.778896743	7.808133022	8.093532922	8.531342051	8.372599719	8.651549865	8.957928281	8.292740068	8.227031111	8.660999845	9.69103434	8.745896083	8.791671937	8.842744617	8.670648501	8.584116141	9.68020219	8.865125208	8.310748353	8.288268695	8.025912294	8.70606665	8.662080422	9.3196064	9.449210885	8.378671426	8.843271978	7.814641465	8.310406568	8.737265461	9.316129882	8.705831525	8.58630695	8.980714715	8.683518758	8.620797544	8.868859404	8.45353322	9.280380623	8.197629954	8.957749116	8.485241907	8.335792457	8.794290828	9.208275164	8.774668291	8.086871493	9.424793092
PCMTD2	5.492650815	5.82680926	6.125506724	5.627520614	5.62123268	6.011001253	5.755622132	5.878530702	5.8975406	5.7890933	5.414953249	6.743181938	6.525027044	6.179460095	5.752260314	6.100657782	5.458525719	8.182514609	6.078812128	5.527490922	6.87365286	6.46703439	6.254865332	6.148467493	6.199497694	6.447932433	5.454788418	7.553273751	6.028044444	5.648037574	6.207063485	6.229348648	5.996589387	6.200464969	6.841282159	6.72865547	5.587547553	5.072035654	5.68798875	6.173443472	6.403195062	5.790458658	5.980966007	5.774886504	5.383226201	6.718382322	5.033851805	5.743374626	6.733437986
USPL1	5.015439007	4.884599894	4.96222543	4.76730955	4.756950453	4.902097007	4.645179366	4.582415858	5.1013553	4.431101321	4.574157349	5.054335	5.468045106	5.006057299	4.747495157	5.161673602	4.660512326	4.984104102	5.144908766	5.28315266	5.282568853	5.064442464	5.051997861	5.05437694	5.514183031	5.068296871	4.970780357	5.932929654	5.589909419	4.860582616	5.006561116	5.277178565	4.526482677	5.241658956	5.890898245	5.59502136	4.833222831	4.687416128	4.882334832	5.192506725	5.408984879	5.401794087	4.906129623	4.773150607	4.173775586	5.020764892	4.354214905	4.841266646	5.473010223
ATP9A	7.362279617	7.566022526	7.168856112	7.549820124	7.54092932	7.214763876	6.85013487	6.920562391	7.448563795	7.336350363	6.901808694	7.951591682	7.820322609	7.727262201	6.528686437	6.524680895	7.366250361	8.81620696	6.708816369	6.746144343	7.417197853	8.023013989	7.395700288	6.59529005	8.006530324	8.210841541	6.415516158	9.248972915	7.582818813	7.029787089	6.812273807	7.736273196	7.751909812	8.039734657	8.094927462	8.383975618	7.409714158	6.599170972	6.750278153	8.326134629	7.975980797	6.587703108	6.612951192	6.996621176	7.865665054	7.811696005	6.647667699	6.599584145	7.972639142
RP11-747H7.3	5.602709685	6.210194864	4.949778386	5.220718413	6.012343072	5.513582829	5.048689559	4.937324271	4.780628884	5.730891177	5.152065376	4.675324586	5.154068297	6.636709866	4.076075436	4.839850212	4.403776607	4.647720187	4.461107278	5.179291711	5.34616985	5.491573219	5.070051326	5.586740285	4.621815199	5.772431317	5.083522173	5.79984961	5.877289147	5.441124778	4.766890997	6.361985087	7.095516501	6.410305218	5.200107402	4.842689552	4.292252205	4.292748567	5.121974895	3.926366952	5.432772448	5.107372813	4.233242762	5.722631508	3.828348728	4.164200105	4.07362102	5.528106421	4.795600069
LAS1L	6.194844193	6.089100533	6.314405273	5.969267795	5.943618938	6.234729867	6.209108585	6.20484436	6.243979826	6.16163976	6.286095792	7.122385958	6.84261685	6.627457512	7.001376762	6.932525851	6.680327483	7.002796126	6.800271304	6.790521503	6.404011274	6.549847069	6.93129916	6.920227432	6.596110655	6.805869552	6.49506756	6.544770733	6.745164458	6.76346868	6.635472058	7.02050914	6.711885614	6.605471925	7.209687061	6.80960182	6.847319475	6.769547327	6.811614197	6.942700804	6.553258649	6.619659665	6.613184363	6.474475009	7.15762551	6.766755043	7.018401509	6.549581064	6.409193142
MAOA	10.26794415	9.756531812	9.686804572	10.71666472	10.77756922	10.33743484	10.37089141	11.12487015	10.50537245	10.38680325	10.62678695	8.996336929	8.604439749	8.013222392	10.94960876	6.974946766	8.624186939	9.030051962	8.688599259	8.183737029	9.429414692	7.935447936	8.985701649	8.541911572	7.795915419	9.44100291	8.587115322	9.236392262	8.55662009	7.875231598	10.2962338	9.187815993	8.385109464	8.912907794	9.513621991	8.7551989	7.853074913	4.724969701	7.41313067	9.528078833	9.473817045	6.043872359	10.20500406	8.993352567	8.328769679	8.520815079	8.091427826	8.530451812	8.800420271
GMEB2	7.15760127	7.317164019	7.057849997	7.40007834	7.516582325	7.208997386	7.040197212	7.255224735	7.040862645	7.31118393	7.111828113	7.565012672	7.298005505	7.705848949	7.480386237	7.475087683	7.350185361	8.371307538	7.334427374	7.479623819	6.958869713	7.586947944	7.50834367	7.731331092	7.652616817	7.781331493	7.564743224	8.213475719	7.564262592	7.46730621	7.122442042	7.589062937	7.45728378	7.215442046	7.684968764	7.675334422	7.625186326	7.435014979	7.145054597	7.165621321	7.184915578	7.136061213	7.473803531	7.272635215	8.411949252	7.919480852	7.696452762	7.236681743	7.543362545
PAFAH2	7.873703352	7.478833044	6.820578509	7.972899383	7.904245282	7.660969736	7.769617836	8.365831529	8.373345489	8.224417779	7.996113659	6.861189571	6.72735787	6.648903317	7.146140962	6.492372636	6.848370579	4.968609344	6.096820783	6.484528645	6.817746752	6.930456334	6.635069861	6.587682836	6.773178586	6.590513438	6.733322469	6.030451546	6.805118494	6.925861535	7.531304214	5.769994119	7.706192887	7.625778753	6.333272876	6.158381293	6.981791482	6.973514272	6.352404842	6.620643783	7.254205829	6.049613326	6.795126894	6.876847528	6.892358371	6.57134019	6.720789659	7.099547395	6.868399968
TFF1	11.48901776	12.62619119	10.52132596	10.72121356	11.4075351	10.76261125	13.30758173	10.73678966	9.969091053	10.83840469	12.31990893	7.846065417	11.30567183	12.64560188	9.68100024	11.85218463	7.645715229	9.160868126	7.029464796	13.39951946	6.909397957	11.41261186	12.82451817	10.49975743	9.145810655	11.44128326	11.20993362	6.060278618	11.92246652	13.40790224	11.60825874	12.09310892	13.51284736	13.20987471	9.480970599	10.62382312	9.129792627	13.90065348	12.34752214	11.11867727	11.53937462	11.10197883	9.519965766	13.35279772	10.93541914	9.250538269	11.18984771	12.24177777	11.20795378
TGIF2	4.383571252	4.22350147	4.720517227	4.448176104	5.017706869	4.096125609	4.960031635	4.59309321	4.299077608	4.341644958	4.456835527	6.315484542	5.582267097	5.992914108	5.742880408	6.681999095	6.124118686	6.819574709	5.83518017	5.465357814	5.360079046	5.112851792	6.635548957	5.327429771	6.013087542	5.515369392	5.828882908	6.438319725	5.292510869	5.944488244	5.417690106	6.046840201	5.445866256	4.767831468	6.467889869	5.875077138	6.390634481	5.977009565	5.757897894	6.571586004	5.198874556	5.839586621	6.044179907	5.78451607	6.183848804	6.845433051	6.264754677	6.032765845	6.436743967
DIDO1	6.283766438	6.212881908	6.368908047	6.217932084	6.012453562	6.258575614	6.206485819	6.210033857	6.250926943	6.094148243	6.167487891	6.567951333	6.220929431	5.890435043	5.911084992	6.250923236	5.769810669	7.598922995	6.382753844	5.59309919	6.272302281	5.843810828	6.325004241	6.27228314	6.25156836	6.683333903	5.928522621	7.392335243	6.164975898	5.823277429	6.102286172	6.730332398	5.71334927	6.156885904	6.962277806	6.459012083	5.816823608	5.78073653	6.091666891	6.196944801	6.441150275	6.165410788	6.048744895	6.224369348	6.539685682	6.843383158	6.066500975	6.846820349	6.722246732
SLC28A2	5.780316798	6.283104317	6.185515519	5.194888781	5.385829019	6.932530792	5.425795664	5.073781397	4.704493387	6.334808009	6.070958933	4.964945079	4.118909372	3.570954282	4.395838995	4.739759542	4.935455383	3.650368913	3.449758742	6.12516805	3.430710966	4.895986381	5.073653671	5.979148655	3.371115545	5.89794376	4.52036777	3.628280159	4.428224523	5.987843772	6.396395208	3.728882725	3.683928081	3.708538812	4.145392181	3.58144838	3.7243803	5.683968944	4.268449395	4.630914916	6.305925038	3.939801228	6.796279206	5.588170116	4.261677353	3.7444171	3.856336195	5.250118529	5.220257919
MAPRE2	5.901253492	5.976510058	6.134990775	5.906436563	5.813321734	5.840198361	5.835447142	5.918570517	5.883336718	5.976610125	5.837288105	5.879192428	5.803646735	6.248717488	5.541616107	5.697573805	5.731193923	5.183077499	5.774647788	6.287295876	5.919153109	5.708833606	5.809378548	5.781797263	5.603690388	5.739284052	5.995607175	5.655565181	5.526953683	5.492946861	5.618245592	6.514895887	6.233888042	5.819472088	5.430737234	6.12942637	5.990705826	5.933434633	6.349280103	5.65198097	5.905526339	6.205568917	5.552471298	6.195208081	5.944676093	5.757315595	5.999133572	6.057323415	5.605100609
C12orf57	9.418069872	8.94456648	10.13857993	9.194090942	9.393086758	9.786843079	9.783783934	10.12753344	9.867975127	9.464271956	9.733810394	9.399993375	9.302270793	9.958632536	10.11218999	9.99162515	9.622778392	8.831965774	8.961786761	10.06921654	10.59434545	9.436212683	8.961153655	10.89657133	10.29449311	10.26174592	9.940087143	7.843664851	8.74324972	8.98360943	9.532989653	8.90088	10.14023222	9.314195672	8.539531677	9.311545082	10.33014238	11.07397918	10.48600527	9.064635333	9.666668026	10.72658871	9.8843465	10.04437715	10.03324502	10.1098209	10.33139032	10.08657433	9.146207358
GALNT12	10.11631371	9.853675071	8.792921951	9.968351747	8.907811507	10.0256922	9.96927672	9.773456905	10.33196322	9.553958965	9.289282703	8.0984237	9.485732618	10.45263968	7.659245599	9.115222272	7.680704902	7.497767106	8.276059573	9.458252851	9.138276145	8.397589062	8.035969543	8.074123487	7.795811729	9.672624907	9.077926267	8.637347671	8.645962068	8.263172766	8.964991722	8.977991341	7.924897837	8.882878643	8.474402525	8.080055879	7.856175952	7.470295855	9.336446559	7.789850084	10.14596487	9.778454869	5.751635511	9.020914009	7.697732401	7.981648868	8.320970469	8.79936769	9.732118876
CDC16	8.605843355	8.221414385	8.437262938	8.255816314	8.593529501	8.34727356	8.03650419	8.30451602	8.333260139	7.800978803	8.605242752	8.478923215	9.015883515	8.771161779	8.988209271	7.962592813	8.273596797	8.700682386	8.223429635	8.54857012	9.147939708	8.784920678	9.007779441	8.850385611	8.650739402	9.382566161	8.290958376	9.196653412	9.476936753	8.798165293	8.847524798	9.446245979	7.75288622	9.036037842	9.619100142	9.091540762	9.159509335	8.381814331	8.611464814	8.586700008	9.102940114	8.516569978	8.732896517	8.647021499	8.645402895	8.980985404	8.020978303	8.626169498	9.05037478
XPNPEP1	7.918405896	7.705013076	7.430151314	7.701148224	7.995024619	8.06578684	8.206640172	7.724580675	7.826451501	8.048178495	8.040620291	7.762348593	7.204604514	8.559545766	8.232682298	8.173238945	7.856877233	7.53899544	8.304498083	8.185803396	7.405881791	7.464780259	8.09867668	8.202577737	7.732292107	7.718577843	7.476319003	7.241976958	7.776752559	7.69780402	8.0887078	8.001061663	7.760042261	7.312996502	7.934811426	7.34467088	7.922860347	8.255255505	8.212137378	7.722783857	7.807272015	8.004048462	8.095750629	8.224704444	7.979146654	7.592840246	8.28527004	8.407812093	7.477295071
TP53I3	9.225447827	8.549461767	8.137274819	9.712697681	9.460538167	9.46705834	9.511281264	10.27354273	9.627768191	9.652876325	10.04713101	8.169257896	8.433022991	9.081887929	8.808732903	8.723678712	8.458258436	6.672269313	8.315067792	7.958587032	8.600309076	8.533224081	8.328531949	8.038413288	8.559536616	8.948282327	8.259393595	7.824916734	8.177495099	8.268054051	8.514236848	8.682812601	7.297562994	8.512190833	7.675092793	8.625394237	8.873899681	8.596406063	8.113658409	7.953199653	8.5923947	7.670977732	7.602559726	7.897830989	8.560623077	8.071153168	8.707256896	7.752292053	8.344904831
FRMD3	8.362513597	7.972573096	7.260510949	6.884638592	7.429162053	7.822048916	8.420753582	7.057636896	7.531399187	6.685752706	7.703207062	6.08025782	5.42510989	6.946505828	6.416877512	3.528635665	4.020551846	5.372610608	5.400314961	4.754099018	5.236643357	4.992847479	6.052015169	7.140466152	4.967108666	6.958644643	5.521937189	3.810362814	4.736456716	5.018681435	6.942226907	5.008746289	7.236462734	7.13952226	5.688133672	5.067931929	4.096456515	4.275593702	6.902755826	6.009513753	7.665256675	5.114157886	7.455078471	5.194975274	5.792912629	4.454949414	4.865594226	5.716255648	5.864527975
GFI1	4.724327975	4.601530201	4.251875616	4.562178311	4.641801646	4.574715497	4.563195147	4.598523651	4.976016525	4.647197645	4.782304579	4.517255028	4.433474261	4.630913865	4.562832283	5.10234624	4.387299946	4.097249191	4.553640708	4.505496387	4.867917401	4.333373947	4.537898791	4.561451462	4.08817799	4.698960363	4.866660007	4.099551959	4.510506551	5.214363538	4.707271148	4.601888686	5.755458078	5.027519566	4.334469192	4.063262114	4.443583329	4.105305966	5.359443858	4.095490758	5.096293863	4.464101449	4.482684396	5.222502922	4.782201935	4.106039597	4.918937304	4.792951214	4.294367087
FAM118B	6.221421032	5.973625637	5.561127336	6.320193846	6.288653903	6.321753483	6.341999985	6.810318964	6.249116783	6.169826555	6.351635817	5.598758409	5.865968368	6.50023706	6.132219214	6.1807893	5.769136996	5.067566244	5.792269642	6.311165571	5.637970248	5.99097174	6.002244691	6.186657376	5.5614796	5.88746074	5.644469501	5.316774991	5.712389406	5.594670927	6.150127954	5.814569431	5.074184312	5.724062429	5.746444196	5.444196777	5.711412128	5.884324806	5.831913781	5.715999411	6.087765041	5.814732526	5.854287473	6.10766385	5.629374547	5.379114872	5.50677295	5.759831498	5.621869053
SPTLC2	6.645640052	6.575848497	6.099045893	6.674024132	6.676985326	6.702183387	6.85085608	7.077821411	7.02581842	6.84248312	7.028022607	6.711399954	6.75167097	7.02685012	7.328495601	7.354092176	6.763916407	5.380499625	6.615252861	6.793070555	6.565115595	6.716016935	6.705695759	7.14347755	6.395320781	6.39991444	6.633642077	6.800655731	6.572114656	6.725218173	6.991591544	6.622723962	6.795440034	6.97103884	6.583320056	6.208461985	6.542483001	7.242011964	7.294230427	6.133678592	6.576456083	7.17501727	7.007547602	6.856379385	6.307204616	6.351365895	6.352627307	6.831136999	6.6537842
NUCB2	5.838952572	5.67650929	6.736011623	5.304001828	6.421430534	5.92736859	6.670226275	6.377221108	5.773012481	5.987940317	6.31626142	6.051323724	5.686171144	6.637085923	5.802493505	6.052412587	5.705730132	6.287730195	6.448868862	7.518171497	6.498902304	6.511500203	6.74891622	6.951948536	6.34878966	6.813597694	7.570777028	5.657276285	6.275520276	6.152314668	6.617237775	7.515911655	7.635420676	6.092091931	5.956999794	6.299079204	6.107662526	7.586213398	7.184362143	6.174583859	6.814858565	7.368165762	6.30910277	6.999836656	4.823316519	5.513220369	5.581087878	6.460880614	6.182297996
SRPX2	3.682845502	3.614610321	3.570640357	3.45154453	4.620504102	3.573594007	3.915253752	3.974865026	3.302518041	3.594085129	3.812708766	4.187932623	5.331307969	3.759488498	4.190459406	4.553854265	4.489727963	4.832556122	4.290466192	4.390957339	4.340037087	3.654479419	5.138534417	4.510856126	4.77583581	4.718103992	4.783034732	5.055904739	5.119561396	5.486579946	4.048543352	3.849848101	3.521144056	3.729335944	5.272464976	5.010850185	5.093278779	4.052330571	4.800743276	5.172454313	4.533253879	4.758723415	4.197692993	4.429448057	5.117729499	5.077741023	5.178208519	4.447996736	5.051742938
CARS2	4.427778147	4.645494583	4.399940904	4.437209247	4.45180187	4.491258591	4.431237774	4.392219012	4.452785227	4.524132993	4.38072068	4.466441398	4.600692836	4.550264179	4.461636823	4.686094213	4.580027638	4.618428962	4.900773771	4.740892935	4.445323629	4.570079546	4.557197359	4.942041511	4.390264496	4.821410074	4.501049944	4.673427041	4.841386606	4.676255487	4.412352833	4.662175772	4.410515951	4.346751906	4.740654185	4.611926213	4.893735216	4.75148555	4.514248731	4.683605473	4.632550501	4.473286679	4.622394601	4.565907091	4.856215858	4.708687501	4.800483815	4.458592116	4.65833948
MED11	7.348308353	6.835705268	6.975246099	7.181940464	7.275269433	7.486168887	7.390565048	7.829674916	7.640287837	7.607336102	7.40855819	7.783472092	6.996670594	7.292725211	7.918590003	7.23177105	7.180871145	5.870906999	7.318576695	7.171669376	7.443516958	6.826607477	7.435875013	7.511758938	6.987024455	7.594617497	7.195393417	6.501143757	6.832861815	7.12016432	7.111255578	6.485603112	6.478398851	7.413164016	6.676636702	6.579476205	7.716502331	7.093636207	7.204016473	6.79653467	7.304073977	7.009904459	7.74704865	7.418011537	7.427446684	6.679906936	7.441284452	7.076650954	7.05655725
TGM2	5.201663161	5.088169414	5.119630807	4.940090675	5.233732622	5.056447811	5.126851358	5.132819711	4.913055839	5.156990555	5.042566078	5.905977272	5.802489475	5.694292491	6.233529597	5.508766853	6.297905022	5.706614442	6.052319389	5.307293762	5.684975828	5.566607121	5.677178696	6.164325553	5.964036924	5.726518282	5.942638556	5.755312402	5.665829186	6.291820615	5.273670006	4.777292753	5.198205124	5.165094139	6.286776183	6.003336507	5.92162538	5.71218564	5.835724324	6.292435379	5.602521832	5.956631232	5.564994091	6.080346182	6.764194636	6.435802456	6.818989945	5.88996497	6.732748173
WSB2	10.54045781	10.36251813	9.890598467	11.01060191	10.62826226	9.911423633	10.39361253	10.53434972	10.43290562	10.56973444	10.46765819	9.493273498	10.47551333	10.24633296	9.630863229	10.16195328	9.865595846	9.307648115	9.988343884	10.27755847	9.210784024	10.1271634	10.46222017	10.39659241	10.00364214	10.23818099	9.531770488	9.194011227	9.943768389	10.02696037	9.832502495	10.66899643	9.823258309	10.01191039	9.773038326	9.544262415	10.15797393	10.58527667	10.11702801	10.09150304	10.08378206	9.998639539	9.991207581	10.17417811	9.587322943	9.940182661	9.778356086	9.793282696	9.428810541
ETHE1	11.82364991	11.62006494	10.62820286	12.05851335	11.96909496	11.88442747	11.93047812	12.49068812	12.21024254	12.30221703	12.16905614	9.842720597	10.60708947	9.988937194	11.2353241	11.21254825	9.695416479	9.178229665	9.657983447	10.45134776	9.67638685	10.70721132	11.30824768	10.58259379	10.29287013	11.43454329	10.52733123	9.161685479	10.63248819	10.82047147	10.87665068	9.992429816	9.825263388	10.72199646	10.00641638	9.41192842	9.842530705	10.42206011	9.598585018	10.05535576	10.96481675	9.620183905	10.11454618	10.39872526	11.17028114	10.22936773	10.64665527	10.10482373	10.37390384
NEURL2	4.761703731	4.680812665	4.382987781	4.908505072	4.9093666	4.524532475	4.711695812	4.730137533	5.037077848	4.815275147	4.826489575	5.6902133	4.899135605	4.48246544	4.515157766	4.89836131	5.209337674	5.60724673	4.586019771	5.02711615	4.539526787	4.72591858	5.01579984	4.887276543	4.976651195	5.208956866	4.699291744	5.356720996	4.915527225	5.239912083	5.013994564	4.546076242	5.547978138	5.038376794	5.12668799	4.673729968	5.397869826	5.043533865	5.219310171	5.198105535	4.881025699	4.715146233	5.034148863	4.827136001	5.311151227	5.085003947	5.460780501	4.713644311	5.099562769
VAV2	6.00900392	5.730354492	5.500672104	5.903046153	5.762345687	5.642435548	5.735809499	5.692787044	5.779696795	5.75341947	5.838925685	5.058439852	5.61503897	6.175243894	6.280775952	6.593353391	6.13807999	6.075488517	6.058691661	5.910087863	5.448073208	5.921018203	5.389052061	5.767867566	6.548045931	6.0469301	6.400118921	6.269629115	6.032044551	5.100197388	5.719169924	4.751294521	4.593339898	4.532268573	6.104007534	6.327772227	5.995607424	6.276271035	6.072225651	6.255499674	5.659174776	5.991108342	6.001114388	5.253743321	6.305328158	6.12672985	5.83098087	5.535636713	6.194911643
RP11-247L20.4	7.564799171	7.036823999	7.233187085	7.591959227	7.201962139	7.10851472	7.464153832	7.456521833	7.68749065	7.438692022	7.548870886	5.168283886	4.776831382	4.766737743	6.373604831	5.894982306	5.074249302	3.774571809	5.871260278	4.715620217	6.024747437	6.495730875	6.239584357	6.416939983	5.02824418	6.859424657	5.418183654	5.277790973	5.979261207	4.981072387	6.629120321	6.327864447	5.08909752	5.499583225	5.789423432	4.36701326	5.192088238	5.868852027	5.130064251	5.34122295	6.693651437	5.658252891	5.886600257	5.872546808	4.122103265	5.626787874	4.398399577	5.609121382	6.065451126
IMMP2L	4.412167177	4.946347833	4.935333116	4.426222402	4.657293237	4.693722457	4.912912772	4.909499966	4.803039892	4.566069554	4.653264153	5.874818939	5.393593254	5.138159061	4.736709192	5.188162742	5.256590601	5.943631563	5.076662207	4.934023155	5.091022731	5.069493574	4.981930918	5.582629508	5.555303504	5.469541004	4.830286152	5.954075739	5.178994816	4.904456143	5.413850464	5.449188788	5.20972177	5.601295258	5.340352458	5.289546968	5.437517755	5.140598013	4.643952146	5.587427663	5.087361704	5.170895467	5.159536568	4.945652135	5.507369171	5.482525355	5.295051633	5.13417381	5.629915477
RP11-54K16.2	6.762162707	6.559011593	7.005291064	6.745483027	6.561796985	7.220798622	6.450702659	6.843448947	6.442998271	6.669799434	6.58620763	7.82603482	7.166023476	6.684809018	6.965522795	7.423759129	6.984507711	7.589865464	7.070394916	7.307230514	7.114747682	7.250240889	7.187342757	7.372561581	6.850619513	6.826591237	7.221873296	6.837696144	7.393660101	6.917513767	6.851652269	7.400332761	8.108871065	6.971505898	7.237857516	7.33602024	7.46538512	7.164359488	7.080754921	7.233517016	6.685619762	6.842033121	6.921660195	7.106315417	7.665871702	7.267142342	7.639332499	7.064261498	7.127977411
RP11-382B18.4	5.069540985	4.643107053	4.711909819	3.847406325	3.714492396	3.785628992	3.570923795	3.817891419	4.430434889	3.447312796	3.933548854	3.495258314	3.113573785	6.659458615	4.845946347	2.994072393	3.089168814	3.766067818	3.839851808	5.146571713	4.937620208	4.198154412	3.306680903	3.957323894	4.05794606	3.711128665	3.377518003	3.242110364	3.37724327	3.332790218	5.507087431	5.596515448	4.847567901	3.366061537	3.295190442	3.759137004	3.206966991	3.259761533	3.813434685	3.343448057	3.148872866	3.633491756	4.55772839	4.631787959	3.522418522	3.352000771	3.480354239	4.998154406	3.4431378
ZBTB8A	7.519101296	7.63710191	8.00273217	7.352448692	7.501996652	7.13047571	7.30205415	7.45411511	7.337276102	7.125321575	7.437186137	7.134180057	7.479402685	7.80490035	7.020640347	7.223427106	8.138523977	6.95893945	7.357990067	7.846995142	8.72185968	8.029138492	7.374403177	8.101723566	7.63074431	7.912840916	7.766887567	7.259039131	7.442047637	7.481257928	7.783790146	7.113159043	7.615363425	7.768282056	7.178751362	7.217795431	7.553905382	7.59442854	7.5027648	6.788033926	7.662993375	7.846443175	7.762101992	7.713696163	6.330823012	7.269672461	6.116504525	7.39962505	7.392503636
FER1L4	4.54230101	4.348501753	4.061953804	4.275403281	4.849269063	4.107090213	4.482781821	4.673568808	4.491209506	4.459808139	4.531671457	4.985670757	4.856254642	4.479037916	4.103183953	4.413138496	4.663242951	5.357364263	4.457091916	4.262047368	4.313443673	4.435088121	4.522889827	4.521515641	4.548698496	4.438150916	4.618831386	4.672833965	5.547287519	5.380880853	4.405950916	4.960371302	4.610567587	4.91610548	4.671504281	4.21640316	4.363260136	4.772156481	4.428179024	4.631572432	4.384902132	4.341738852	4.603296435	4.296354883	4.721579549	4.76480959	4.625174379	4.239057062	4.944018671
SGPP1	6.957981921	6.918149094	7.071149357	7.558062835	8.379504269	6.941955446	7.700996306	7.776918678	7.356782106	7.53849423	7.825431061	7.060263531	6.852330268	7.325249321	6.637687908	7.91349823	6.645867381	5.499122845	6.458710702	7.284604939	7.126630429	6.025258714	7.072912744	7.379181546	5.863021098	6.700274411	7.010934088	6.035070146	5.774682794	6.4643815	6.895896795	8.071263766	8.444053456	6.417047088	6.595958442	6.372976505	5.937990533	7.577777826	6.90641143	6.888107299	7.946967786	8.16446634	7.041995491	8.094688758	5.550310561	6.132303271	5.432413587	7.70686509	6.982381517
OGFR	6.429458622	6.370786018	6.26693271	6.181598553	6.546320488	6.684703578	6.48181374	6.326927185	6.348946222	6.301054294	6.361959474	6.90741996	6.808813207	6.908570505	7.382113313	7.006553145	6.832048256	6.836993631	6.931644065	6.529510443	6.681211147	6.608403572	6.967469481	6.990078988	6.840373603	6.885788018	7.03528161	6.756944339	6.428510889	6.860084795	6.630450384	6.727106139	6.657437189	6.546198593	6.511019287	6.82598075	6.803008863	7.058672809	7.063293711	6.67028552	6.633641064	6.909146855	6.382252913	6.532335989	7.421082053	6.893707366	7.299619727	6.289553414	6.973321361
TRIM7	4.096060631	3.999959088	3.937091601	3.88272471	4.522272812	4.178332163	4.314322409	4.400918371	4.110625444	4.44537816	4.49669908	3.742877426	3.925551761	4.605944146	4.466125487	5.63661353	4.394472424	3.765659541	5.525863505	6.406180163	4.185160805	5.728187101	3.919883577	5.149869581	4.648546263	4.279360751	5.193498186	3.50079875	4.932674295	5.211808925	5.18968311	4.322168513	6.012207895	4.365345023	4.087248822	3.807096751	4.035832789	6.352319186	5.544141553	4.098187918	4.142103096	5.633362022	5.749774667	6.060751334	4.310116173	3.987887738	6.176159113	5.845882901	4.169901487
TEP1	7.17585166	6.967454574	6.437831124	7.262110667	6.987326548	6.924209946	6.667657158	7.294023228	7.281283796	6.688204277	7.173484978	5.751057235	5.761947166	6.140393288	5.869980797	6.345472482	5.268777933	4.597529949	5.58399728	5.637071364	5.893464297	6.185882417	5.857775619	5.879988858	5.891314889	5.864735544	5.726694767	5.680042129	5.938715174	5.576618095	6.019220946	5.25084224	5.766965471	6.877999508	6.184266308	6.032968417	5.799997256	4.97221333	5.823135141	5.507923671	6.456914297	6.062033762	5.195142772	5.685420693	6.080664084	5.134720627	5.940964776	5.946845662	5.365732615
FARP1	5.716916219	6.185023845	5.755865032	5.965356339	5.903700933	5.8346742	5.537239739	5.740114398	5.696662504	5.660716626	5.692609115	6.517868197	7.014748152	6.243832435	5.25456849	5.717838045	6.659909336	7.37518935	6.14618772	5.651067773	6.562078901	6.268671121	5.708429012	5.416785394	6.810499193	6.717581877	5.386514272	7.270092624	6.773023114	6.031657299	5.7542744	6.630936105	4.94351361	6.178618021	7.417336586	7.004236749	6.854246111	6.293875371	6.227534472	6.670644587	6.696297743	5.953857869	4.919969939	5.335046092	6.714602791	7.060325139	5.621430986	5.073997178	6.668579102
NKRF	6.200155355	5.994174792	7.048823295	6.356668106	6.882104934	6.773831136	6.339140382	6.752952487	6.598874867	6.545223727	6.571391417	8.062494468	7.404982923	7.239277778	7.400208458	7.531871051	7.798479968	8.2823588	7.630686785	7.247861134	6.971953976	7.571970708	7.789512119	7.507579747	7.449554594	6.805396221	7.359844304	7.473564434	7.402310366	7.556791046	7.515762454	7.72501794	8.072436329	7.34126318	7.978189086	7.565338793	7.360580977	7.060015999	6.94158436	8.12776149	7.191840922	7.28107653	7.63753258	7.323348146	6.969968617	7.532472653	6.875175728	7.098872029	7.013273458
TMEM171	8.906029664	7.918697746	6.9858427	8.148457696	8.038056443	8.368543572	8.094548945	8.304216307	8.467118996	7.637992293	8.206515279	5.536019087	5.978684918	6.101199854	6.492275363	6.852934989	6.560619603	6.23322081	6.423487699	6.180002808	5.712921295	5.880976953	6.986749814	6.727716436	5.558843718	7.481491155	6.986739063	5.541680735	5.724288114	6.244115704	6.944382963	5.988532459	5.603087417	5.745103752	6.075118975	5.335947215	7.167022335	7.727104508	6.855035168	5.947224815	6.957171178	6.453395103	6.317856511	5.602866177	6.791275855	6.110356032	6.98018877	7.046744828	5.93523473
NEDD9	6.63607529	6.921613459	6.030789316	6.568283711	6.475417144	6.252738961	6.285463698	5.650681554	6.207693847	6.417674498	6.379882181	5.145829096	5.742748382	6.9389419	5.341894893	5.577403438	6.104331741	5.17015422	5.408062307	6.354078494	5.79043596	6.302033412	5.729995251	5.63611351	5.799570585	5.906575063	5.65338759	5.478537341	5.386003304	5.70215265	5.454673764	6.414298766	5.890204051	6.636616268	5.594113986	5.828936329	5.526513541	5.752857069	5.437069608	5.555114723	6.094062166	5.416150316	5.223860318	6.338259392	6.257240366	5.669468784	5.708595945	5.73809457	5.707868369
ACADS	8.428005883	8.192121632	7.812610545	8.964120008	8.717111365	8.625368074	8.319578598	9.153187992	9.053044694	8.902690023	8.770357414	7.73958594	6.817267245	6.612208857	8.452415258	7.316842654	7.127248343	6.232359861	6.807580927	6.409203596	7.256446918	7.291466996	7.528157876	8.029339813	7.279855279	7.588663035	7.249432367	6.370373121	6.72968961	7.313162965	7.826677512	6.37974483	5.958009098	7.246891657	6.998462655	6.479680834	7.030892081	7.040257679	6.996112142	6.376041668	7.446565382	6.893057848	7.271284504	6.760941404	7.585701289	6.926973852	7.927937723	6.855516652	7.006204865
AMN	7.774803669	7.599617717	6.461215268	7.185150166	7.742745177	7.915085847	7.643766367	7.647621148	7.719808347	7.4109756	7.838540765	6.64237101	6.44630326	6.540741478	7.276139719	6.368239869	6.347897923	5.611833	5.864269963	5.958434237	6.310048662	6.421190841	6.256391	7.034992939	5.985796596	7.278454463	6.759217203	6.471063897	5.858420384	6.374340094	6.814967375	6.153956901	5.613542407	6.533837247	6.605013935	4.950578399	5.595858483	5.929393091	6.018466672	5.763171363	6.723497478	6.182689331	6.035402586	5.567402363	6.22799668	5.308017612	6.016448386	6.115179708	6.212158062
SLC39A8	5.968312485	6.063372325	6.002144722	5.763720902	5.928235916	6.301177272	6.149273748	6.193618963	6.397126304	5.752401493	5.992192131	6.13559966	5.626913174	6.445065097	5.738889671	6.398735239	5.910578358	5.783840738	5.009518739	5.714417462	5.868192933	6.394865415	5.680831469	6.699438104	5.595860446	5.731975118	6.704065246	6.663110241	5.484520772	5.896651759	6.35811384	5.924357846	6.765944239	5.911535197	5.653993562	5.217498913	6.721594304	5.991490269	6.249454499	5.850487124	6.324528379	6.04949104	6.268154303	6.485565462	5.434315121	6.177849658	5.64522043	6.103349487	6.328733159
EREG	4.692376387	5.599032964	4.743139789	5.196538353	5.598363516	5.058635037	5.315373587	4.457192381	4.668734714	5.423913827	5.298601234	5.78271667	5.707978786	4.145184384	3.89243131	4.116898428	7.129976836	7.889761915	7.869107762	5.607884873	3.961295992	3.973497583	7.279653616	5.432135304	4.800680846	6.263144965	5.761162277	8.541645561	6.558321236	7.446994734	4.655196941	4.482539014	3.955911198	4.073355306	6.518941302	6.31683649	3.566426294	5.628500826	5.006931368	8.497887638	5.676668281	3.431557741	4.576732208	4.020855156	4.666281074	7.5088668	4.95527548	4.507102993	6.999391173
TPSG1	7.022884137	7.1067707	6.519682056	6.846829135	7.393086375	6.917988528	7.594019696	7.009953295	7.100304648	6.90062142	7.469914177	6.295638344	6.848317546	7.422688834	6.50434157	6.314905603	5.945906537	5.834856503	5.82054041	7.329729929	6.898958536	6.075033909	6.407885002	6.967937227	6.190434187	7.669380446	6.771738165	6.087459175	7.179784379	6.472772839	6.704686549	8.315208486	7.500163448	6.507254573	6.185258159	6.119078193	6.108052949	6.865269207	5.606014523	6.418560524	7.473148894	5.568953415	6.213187118	6.565231625	7.27024028	5.954039342	7.130836247	6.649781528	6.630549236
RPN2	10.38705013	10.11718828	9.902681838	10.31094947	10.69794275	10.26849481	10.63994087	10.55419979	10.24758493	10.29752778	10.59482767	11.65568438	11.06026789	11.17649417	10.88459722	11.05334305	11.07769754	12.08195589	11.1566014	11.25377022	10.50242832	10.80773406	11.24413901	11.22874312	11.5264602	11.04346395	11.48674268	11.5238388	10.7567783	11.20739004	11.02302932	11.57666852	11.63588585	10.81500799	11.33605244	11.24429768	11.13228416	11.56504731	11.39876196	11.56724101	10.97306704	12.04399266	10.93120186	10.66588434	10.76621224	11.55769849	10.91817132	10.95750775	11.7043768
TIMM17B	5.940064113	5.947478827	5.704933448	5.994721633	6.137732216	5.908254969	6.211048377	6.186039786	5.974470885	6.100039225	5.962066071	6.604522294	6.065900596	5.993141657	6.406115799	6.376714518	6.181667495	6.558097625	6.207301314	6.025477997	5.725281639	6.117579549	6.233941177	6.263377001	6.468141131	6.528925379	6.074168372	6.048296934	6.138583061	6.067071297	6.173895774	6.504887756	6.881516737	5.806584335	6.516447747	6.005720176	6.224052732	6.254240099	6.145221147	6.561558862	5.993438053	5.991416838	6.151267998	6.19111195	6.954278838	6.40019789	6.655875619	6.2024286	6.644739625
ZGPAT	6.692490384	6.611948324	5.997403566	6.552892048	7.159100407	6.5601021	6.620431226	6.775577723	6.724275683	7.056489367	6.673469168	6.78588917	7.107333955	6.407392765	7.204900876	7.339431748	7.148719543	7.459068377	6.85387062	6.84842986	6.837601845	6.597507727	6.658465601	6.894880579	6.747774941	7.352649639	6.916217413	7.772869106	6.868693857	7.237406697	6.649480938	6.578522711	6.403411262	6.670001665	7.156763894	7.610899126	7.059155	6.929491098	6.943649786	6.74999353	6.66946836	6.813170417	6.518363802	6.783254181	7.771536193	7.355817905	7.022968493	6.140416705	7.118943019
PIAS2	4.801983545	4.763647938	4.891913644	4.732038826	4.471129699	4.832981644	4.968442528	4.816162067	4.711746834	4.621769422	4.741559792	4.43979571	4.261540245	4.996383106	4.477146077	5.072298506	5.130970381	4.267053558	4.827463557	4.718609278	4.781330242	4.756131334	4.509376848	5.319002368	4.524929311	4.352033022	4.863542015	4.623448747	4.130718239	4.794609852	5.175614393	4.250580047	4.517697344	4.685726459	4.308612426	4.490598474	5.12410526	4.838663055	4.955538669	4.196409062	4.737411084	4.613502531	5.654686149	5.046522207	3.914771971	4.379871843	4.036001525	4.875873018	4.351895982
AOAH	6.70567849	6.243613092	5.830810024	7.315344008	7.454295148	6.506660803	6.621697219	6.864644546	6.861757909	6.464139054	6.342074799	7.594918678	6.75507285	5.346774363	7.512610352	5.101534892	6.676914838	6.786368554	6.526167051	5.680281991	7.038087063	5.663190457	6.95293933	7.353490216	6.567320254	7.061074228	6.208068718	6.975521058	5.736987768	6.829595799	7.879618631	6.406080937	5.554821949	6.665142295	7.359928229	6.44009801	6.732233385	5.759527291	6.336803704	7.542956936	6.913054302	6.472566646	6.248033527	6.324052812	7.317646309	6.524852779	6.983297737	5.893265442	7.941498956
MRPS31	6.36154443	6.247239178	6.407569969	6.549107804	6.811597267	6.689565038	6.539040112	6.773545362	6.715461033	6.918472203	6.953498103	6.767981875	6.802584093	6.788607327	6.964863697	6.333290233	6.355045918	6.458756569	6.845043107	6.747157517	6.87610364	6.628653181	7.190207058	7.163962224	6.551969102	7.30271699	6.236510025	6.897984113	7.10757029	6.849686942	6.806022457	6.578079044	6.101683031	6.924347141	7.461712069	6.727360133	6.751408325	6.278477298	6.626514107	6.656307817	6.894542927	6.499863729	6.774325522	6.51270013	6.171355607	6.540339071	5.998403911	6.214502728	6.96835953
SPINK5	9.505843142	8.970428127	8.919639232	7.114424643	9.65605308	10.87232079	10.84997849	9.989269238	8.332348019	7.975563393	9.746684821	6.613770045	6.897654491	7.249362517	8.111891815	5.433297215	5.588319055	5.355569517	5.475141196	6.722014087	6.311325219	5.805391395	6.805014878	6.446589234	5.0708789	9.305321061	7.5170835	5.977558127	7.883193546	8.130055325	6.164364399	5.839383198	5.696000683	7.034111014	6.987589812	4.919733546	4.607994793	6.929057765	5.428714371	8.208764642	9.180282268	5.455962985	6.243958029	6.090711385	7.518931419	5.548718252	7.601573303	5.322061339	9.041353943
SCIN	8.505684203	8.016773331	5.741836676	8.423191736	7.623259378	7.661227617	7.505831809	8.405306762	7.789561537	8.53832739	8.641844983	5.333623729	5.372066962	6.418076663	4.779040071	4.163576287	4.104994724	4.008737566	5.659689871	5.422449394	5.76061225	4.929687613	6.342858486	5.771538171	6.710113851	5.931840024	5.770372887	5.164204324	6.097418889	5.988552343	6.735336713	6.034010119	5.00990302	7.199125468	6.427863879	5.703072601	4.336363726	6.491564484	5.035402868	5.910373352	7.177051078	6.672331365	6.93429488	6.174344173	5.855787473	4.178518729	5.080035236	5.431678566	5.826890977
RARRES1	8.143305062	8.247910775	7.320831849	8.328101425	7.920756487	8.48373269	9.067346087	9.447292125	9.431584359	7.433271452	9.215672079	5.925938891	5.510518235	7.974926606	6.520939874	7.468287847	5.506315863	4.784199271	7.463231564	8.712466642	7.336888414	6.483706021	6.793598623	8.116394894	5.980002137	9.061797032	9.722029522	6.761909396	5.715776606	6.34550595	6.383219915	8.493634967	10.92353133	6.860419149	6.936454591	7.692096304	6.883966927	6.332831348	7.422075497	6.666398339	8.890178728	10.77171237	9.27930059	8.743672553	6.761665508	8.15679417	9.371298384	7.759929074	8.120467236
GDPD5	5.809956183	5.862653886	5.83798025	5.694510821	5.9272562	5.735405817	5.890910146	5.629921261	5.873669154	5.937709747	5.87460913	8.406123523	7.226095402	6.138578081	6.732362946	7.249931964	6.50707136	8.132883032	6.167781378	6.459066459	6.842313268	6.517038418	6.208782911	6.144802395	7.465369424	7.09456106	6.699847441	8.225855752	6.964007027	6.929593091	6.116892689	6.591564858	6.268280985	6.350840215	6.367791056	7.076510175	7.010176004	7.16039047	6.46065018	6.905452851	6.325878229	6.325225722	6.35893205	6.267927481	7.825518486	7.316123097	7.134598933	6.386539688	7.39852506
CEP70	5.616730148	5.389367982	6.232438566	6.143501179	5.787031217	5.900974341	5.694050286	6.337704796	6.187279549	5.725805753	5.931327304	5.81034148	5.287169925	5.618048254	5.172194404	4.86815393	5.533246478	5.302443834	5.139341759	5.214791742	6.064558844	6.497853505	4.760414325	5.843805463	5.27695844	5.30551273	5.587159948	5.413840564	5.013612621	5.694314235	5.827925504	6.059540697	5.830158904	5.412381023	5.527004918	5.32469067	4.719642605	4.861094872	4.911677816	4.661818114	5.857903847	5.400933999	5.726214988	5.680792564	4.018630897	4.878176954	4.161977923	5.391833423	5.016921771
GID8	7.799937466	7.663179696	7.840189643	7.756139264	7.822827906	8.150239494	8.036833979	8.090930618	7.965109695	7.72100779	7.88007615	8.676878326	8.282352366	8.170070941	8.084548687	8.631400721	8.359542568	9.14066011	8.573870993	7.893735984	7.730791612	7.850714429	8.101565982	8.321740179	8.485277542	8.177711019	8.116464683	9.034036186	7.927942399	7.784369224	8.192920407	8.471997213	8.372678928	8.047851913	8.789559204	8.25874605	8.173536311	8.08639398	8.016263858	7.826477723	8.091788782	7.976447505	8.27723934	8.233689291	8.402557438	8.749341633	8.183108542	7.967956026	8.621487369
RER1	8.986338294	8.5470657	8.155253274	9.0080412	9.067406711	9.012640894	8.965981199	9.421126405	9.014784429	8.87149337	9.130322632	8.139568287	7.787391438	7.839307208	8.788271169	8.61196152	8.145883739	8.597423789	8.417296584	8.588675382	8.100300893	8.403490055	8.175587604	8.875061414	8.226199533	8.839091841	8.653632484	8.225388469	8.196042246	8.269880242	8.705841329	8.18186039	7.780929504	8.341516906	8.486198949	8.059593528	8.654942968	8.990759621	8.613523934	8.232226751	8.56918374	8.582006359	8.401008408	8.421825246	8.642541162	8.604463086	8.680061492	8.478614223	8.181587153
RP11-524D16__A.3	3.42878238	3.48853627	3.504433818	3.506470895	3.971877633	3.160637402	3.620529697	3.400226522	3.378472768	3.255991606	3.717840383	4.084894459	4.615030939	3.188589063	3.538446694	3.870127689	3.709846996	3.856091764	3.490078964	3.728076106	3.300842048	3.467150763	3.889089781	3.894916386	3.941994766	3.588712304	3.919245361	4.388919769	4.369208065	4.023566109	3.56556679	3.532906397	3.622653256	3.560011924	4.326495531	4.002770471	3.806587859	3.643926939	3.960303502	4.471896777	3.929360797	3.663348545	3.294295688	3.712950743	3.899748825	4.072016299	4.2728179	3.52943794	4.149231325
ST6GALNAC6	8.919989887	9.021343172	8.230044218	7.549007301	8.194460258	9.348433522	8.90121549	7.469296327	7.698467443	7.719148986	7.02169314	6.033313611	6.019901485	7.027709264	6.436186003	6.001486309	5.36373591	5.70656109	5.137176575	6.734854634	6.229083748	6.111943321	5.591286839	6.587400758	5.348069395	8.253884302	6.13836234	5.317977613	7.289974089	5.724399117	5.455456678	6.498723113	5.498242525	6.987904896	6.082363799	6.465549849	5.778938863	6.062022313	5.522081796	6.413738388	8.396886786	5.467704106	5.620512174	5.813737922	6.983418435	5.882563945	6.611523339	6.432811614	6.579729178
KIAA1468	8.199535296	8.046393657	7.634659686	7.776149241	7.653824492	8.158830155	8.062063166	7.682716226	7.80620358	7.926839681	7.830030164	7.807291076	6.951583059	8.30482647	7.082347425	7.599720408	7.541190798	6.546040281	7.889647256	7.455135467	7.857382611	7.584262642	7.508087646	7.990805152	7.411361476	7.566949702	7.529707279	7.685739084	6.774732387	7.389047333	7.856733171	6.952385053	7.627280967	7.82504829	7.492086725	6.408147832	6.743544741	7.871692469	7.629124428	6.924138861	7.731013102	7.887701007	7.779578674	7.87889711	5.948818094	6.448765501	5.983315253	7.984623837	6.926668363
NEU1	8.308887063	8.368367386	7.709787052	8.706602474	8.566443682	8.18193741	7.58819315	7.92458883	8.729664722	8.370230702	7.833084805	8.262398862	8.248157009	7.732724253	8.61338189	7.959485359	9.342005791	9.100074249	8.082532608	7.297832745	8.065422423	7.773309909	8.365037626	7.538237348	8.731867464	8.674064455	8.838744792	8.978234249	7.65523123	8.298927266	7.50523611	9.170151958	9.051462728	8.544603079	8.941434451	8.608657448	9.719369081	8.777092854	8.878496482	9.011534641	8.739906303	8.801188444	8.344998728	8.426694062	9.262780984	9.10797558	9.042537903	8.08207867	9.287079494
BEST2	8.806040787	7.876967589	7.507712013	9.053892414	9.412218129	7.159722474	7.122282625	8.224334247	7.900005289	8.762749276	9.307222088	6.009276229	6.119301121	7.290814757	4.91169733	6.671841908	5.2416477	4.24521351	4.204257743	4.471897523	8.626787949	4.561784799	4.572682395	5.8603085	4.048821793	6.040409565	5.895826155	4.037960668	6.524665121	6.775671527	4.344783967	3.871086212	7.357574046	6.046556012	5.858535377	4.208221783	6.371997525	4.345271473	3.887317755	5.043530475	7.389932112	3.701468413	4.127027825	4.084487181	7.755117374	4.139454324	5.268206772	4.184721232	5.142496397
SI	9.733643651	10.05787567	9.424390255	8.572095227	7.938844863	8.52703269	10.75477251	9.215299023	9.362333491	8.225574227	7.387139635	6.307522206	5.100991021	8.646368002	6.960465009	2.925985375	2.250584591	2.90256048	5.305144523	2.117711408	6.882671807	6.07328118	7.955871474	6.3351006	2.991865689	8.00677748	7.443126091	3.761977715	2.941933241	5.634433158	7.779035595	4.070779909	2.988675473	6.977537475	6.008628725	2.96840901	2.750551878	2.937894448	3.125256769	6.731015857	9.757443502	2.869809717	8.679432955	3.844927455	5.296100211	3.270433216	3.281509537	5.757936666	6.962091981
CRK	9.14823843	8.870175255	8.874570723	9.00353641	9.557692953	8.803493935	9.023782064	9.395314265	9.032379823	9.197750083	9.344901604	10.03951312	8.755492245	9.159517388	8.622163481	9.125401646	8.928376197	6.739697137	8.826565507	8.998117359	8.568874296	8.442542773	8.597020538	8.658316751	7.975258984	8.071629809	8.988095322	8.056359174	8.579892272	8.779977163	8.904537185	8.237704284	8.024838121	8.633107563	8.223262846	8.498981932	8.620620748	8.722801548	8.876647642	8.246814105	8.980118984	8.539786934	8.950006118	9.19594071	7.661484358	8.257002363	7.767825774	9.009235169	8.72978171
GPR143	3.93314002	3.991723863	4.296296211	3.91323108	4.001671433	3.682384527	4.029207294	3.331606193	4.737692397	4.616351145	4.24809041	7.314453846	5.636731512	4.078912016	6.017204971	4.173581552	5.572616898	6.834925559	3.965590411	4.305911239	4.476152063	4.77631331	4.669335804	5.904424645	5.760641271	6.454927441	5.114387717	7.405509968	4.971522771	4.835039353	4.992745046	4.287104848	4.262506704	5.438821302	7.22090429	5.451639736	5.474739683	4.578488207	3.709578662	7.640910712	5.413097295	4.500849799	4.064496843	3.8617089	6.408605133	6.625105029	5.173072018	5.109448091	7.289452411
TMEM9B	9.822981693	9.348950518	8.925145163	9.473518517	9.156024615	9.880588517	9.937737998	9.939024625	9.924425009	9.558681791	9.461785132	8.749970002	8.757285097	9.015459958	9.277250512	8.926244765	8.270661264	7.928089721	8.830309309	7.659600718	8.826451088	8.431137369	8.606485343	8.623822204	8.630999586	8.872693121	9.267322972	8.496049299	7.875603548	8.452020808	9.129319293	9.052283598	8.349112254	8.70576054	8.822855803	8.560091869	8.601440331	9.098227375	8.59294518	8.560436187	9.486886345	9.011204824	8.833296881	8.650461451	8.38999578	8.583011486	7.953093039	8.745010387	8.688086906
UQCRC1	10.98477458	10.68097196	10.53755388	11.4461944	11.24088026	11.39937507	11.34071892	11.80310036	11.4677931	11.43217167	11.63383292	11.0632186	10.67631298	10.59602135	11.61560579	11.01073759	11.70538413	11.04701138	10.70101641	10.64028833	10.42239283	9.659172572	10.87908871	11.36638608	10.81122486	11.03226936	11.24177833	10.16926457	10.38515114	11.06874074	11.32722307	10.66143273	10.47905087	10.62066456	10.59666789	9.812664848	11.61767088	11.25740832	11.2378074	10.48953642	10.56727608	10.49166186	11.18908431	10.70662325	11.02143263	11.27567334	11.43338681	10.70960554	10.79478049
PLCL2	6.155709647	5.975609625	5.207014667	6.006654017	5.783619737	5.714869354	6.072619223	5.926633449	6.19064883	6.012934433	5.676074772	4.834712524	4.277722568	5.43646013	4.580376914	3.942622325	4.193678162	4.039281072	4.386506203	4.568324043	5.158043954	4.762219865	5.127769149	5.272275868	3.636863369	5.023665084	4.689051516	3.860314275	4.022533009	4.169487172	5.048278776	4.183129221	4.701641954	5.014986863	4.176744099	4.461443427	3.893696542	4.043107103	4.69820202	4.715826021	5.362111288	4.88866952	4.437675666	5.223546782	4.257864018	4.115875431	4.180300321	5.24711043	4.28252442
ARID3A	5.207574114	4.966647169	4.633264042	4.802493387	5.326374994	5.208276873	4.586194835	4.323735446	5.052147078	4.350576546	4.631330032	6.840648786	7.177065026	5.874541089	6.126766391	5.934256083	6.238284259	8.195214057	6.002646953	5.228494407	5.606320513	5.482148055	6.422357093	5.237694174	8.799250359	6.268361598	5.278558769	7.115803986	5.926572604	6.811567651	5.573112932	6.246295683	5.981334974	6.122347323	7.01288398	6.306777606	5.804389697	5.295024387	5.343302989	6.874454489	5.916162164	5.281710823	5.643043205	5.213578756	6.513950758	6.41835616	6.022356087	5.565209763	5.992927674
MS4A8	6.17149893	6.053637549	5.895626843	6.009977726	6.397999489	6.831857011	6.348635506	8.085743425	6.839054947	7.156420071	7.320929514	4.9036298	4.753138779	8.5393559	6.341245877	5.780405765	4.366700222	4.440802894	5.804940173	5.509214767	6.71418122	8.469227161	6.564999632	5.405333856	4.556796286	6.895978234	6.360809563	4.974509533	6.263742543	5.660031812	6.034462923	5.26110969	4.966988632	6.464846736	5.015484866	5.764091286	6.936687937	5.769103687	5.088242796	5.728066065	7.561085645	6.220725967	5.963372582	6.228236923	7.365274043	4.633068775	6.702615009	4.338215204	5.223487506
SCAND1	8.099480917	7.974631359	7.576987779	8.490692818	8.711306781	8.748434131	8.516917154	9.101728879	8.656671407	8.828561757	8.959735947	9.499025759	8.648908263	8.57298045	9.056148519	8.12139678	8.654934185	9.373250121	8.838820029	8.59884976	8.060856444	8.433474823	8.731465444	8.493604443	9.203232171	8.934629662	8.347327579	8.839433909	8.108889726	8.801902714	8.479431021	8.598280257	8.897553792	8.422223338	8.916287904	8.834582566	9.026245221	8.8752577	8.869903637	8.763567964	8.169552802	8.143490216	8.337943359	8.543046202	9.673895325	9.24033527	9.310986464	8.552807382	9.251752031
ACTR5	5.545674805	5.112638816	5.181428172	5.427216623	5.612568567	5.63892036	5.573448539	5.663354389	5.406082623	5.89078007	5.674091216	6.630661662	5.873482008	6.292915031	6.103800481	6.573488641	5.933122074	6.484703853	6.669149828	6.240284505	5.601703008	6.019100119	6.456221469	6.451694641	6.316954187	6.312067974	6.180492508	7.000854927	5.955071925	5.762305965	6.102880307	6.69601397	6.220763248	5.921584065	6.52908164	6.118418461	5.872293805	6.570450255	6.574189272	6.229152504	5.930326751	6.444486869	6.230928562	6.165405887	6.39392441	6.224311129	6.320057265	5.682216579	6.491608257
COX5A	9.128635068	8.788997355	8.557408917	9.649107338	9.299597074	9.2854917	9.346175882	9.673002069	9.509287266	9.411798419	9.58474338	8.846613222	8.384535123	8.950618493	9.860315096	9.228166809	9.137233229	9.312767698	9.07136533	8.771108622	8.606467816	8.540677896	9.014561715	9.303999063	8.978306445	9.153135226	8.7364826	8.063432469	8.634253918	8.724493828	9.442022923	8.199379944	8.594900915	8.569385154	8.536681816	7.765561618	9.060262403	9.009370292	9.312900684	8.805343012	8.757181794	8.525546827	9.123687305	8.853722577	8.685124388	9.329694397	8.963909517	8.963585274	8.735342838
SLC41A2	7.340029061	6.797240645	5.984477528	7.892082518	7.813437096	6.922707088	7.622865336	7.985189694	7.765668142	7.918884143	7.445198071	6.047007903	5.549238755	6.029784896	6.726444831	6.397997967	5.497607872	4.990410087	6.482123733	5.954131673	4.885554589	6.208235913	6.36865603	6.090130432	6.325994323	6.089938087	6.408064169	5.102653539	5.575180618	4.91330587	6.540075788	6.452256	5.022821726	6.108611381	5.560690954	5.548798339	4.823542358	6.660841587	6.485901307	5.503338764	6.487464008	6.833562138	6.535395415	6.177251839	4.93659817	4.560989346	4.740541743	6.663856045	5.166014355
ZFAS1	8.395305152	8.003684195	8.519755114	8.102023158	8.024175896	8.549632868	8.013856798	8.073993858	8.338051327	8.194226426	7.926934362	9.375891934	9.214249201	9.338891532	8.726925656	9.53804517	9.511797651	10.74887842	10.299815	9.904571258	9.228999608	9.689314716	9.364291397	10.03395976	10.39012626	10.12336961	8.414069003	9.599235184	9.59012746	9.188373242	9.687848413	9.122339847	9.436495756	9.342498196	10.31872239	9.664080497	8.795227774	8.894016413	9.275369031	10.1937187	9.214686313	9.310664748	9.823155347	8.825802195	8.512914055	9.539115706	8.807742657	9.246265972	9.529798381
CHST6	4.94525047	5.065806888	4.515856783	5.666683591	4.866956744	5.220167969	4.311337477	4.683275106	5.453450674	4.890198434	4.610633647	3.865823271	4.479155171	5.402986131	4.910076418	4.814420775	4.31278323	3.985243579	4.297447703	6.713906505	4.474847714	4.620205669	4.114466695	4.938472841	4.742682461	4.282204337	4.335589493	3.655901763	4.756293587	4.51434172	4.132284196	5.498048708	5.859932501	4.229425079	4.136730952	4.091512539	4.996445118	5.775236039	5.076523096	4.047980251	4.607095497	3.999915099	4.824151831	4.892261292	4.773144518	4.747162967	5.698216987	6.037117082	4.052697264
FUT8	6.208434651	6.349648127	6.914808645	6.680836126	6.29076503	6.469915572	6.793440858	6.786105645	6.790477205	6.250147266	6.993307185	8.68485158	7.531506279	8.107422622	8.64398826	7.76348621	8.218755035	5.987378534	7.569024949	7.466883852	6.981359765	7.260128921	7.322522256	8.271897365	7.070036424	6.217739365	6.898257818	6.60105393	6.85375076	8.13304401	8.124811864	8.740021596	8.396666943	7.978043869	7.3211238	7.288175502	7.431014243	6.741791946	8.150052089	6.913617528	7.245467044	8.828449544	8.184717454	8.627331116	6.480666018	7.030459504	7.115034857	7.899580187	6.653952894
BAG1	8.278387519	8.463041257	7.925143459	8.340504445	8.799118951	8.199110623	8.395007961	8.261105271	8.37815218	8.539373055	8.833165498	7.747122822	8.456076862	8.466285794	7.950455021	8.549869075	8.242390381	7.659576979	8.306189604	8.36258202	8.077283059	7.934644243	8.158544544	8.239423744	6.79265607	8.303471707	7.819527623	7.7354423	8.101059788	7.867835038	7.923629856	8.974469575	8.041345205	8.211582921	8.348800978	8.127705101	8.297465274	7.609365567	7.998638048	7.996717236	8.198675942	7.784705958	7.523695909	8.059256163	7.585979757	8.156716734	7.919690533	8.020851493	7.545889188
FAM114A1	7.75794469	7.664154622	7.86432296	7.52409501	8.005349264	7.7366772	8.270390385	7.971147632	7.732419775	8.096498316	7.869241705	6.875762797	7.367304754	8.143697983	7.128127756	7.339124584	7.179359514	6.163384874	7.134205669	8.145102079	7.822764029	7.666053464	7.230640997	7.236308941	7.35147492	7.419402006	7.952598776	6.809313906	7.047151797	6.765737247	7.530621292	6.249309507	7.461549593	7.900070594	6.964836761	7.696258904	7.297789111	8.044879513	8.038467086	7.189888349	8.074138066	7.620467361	7.675952148	8.025132381	7.226594583	7.750670282	7.268065797	8.281733145	7.516339002
SLC2A13	5.222124168	5.235754517	4.533455624	5.348504402	5.746260907	4.860160422	5.162823875	5.040933067	5.084544253	5.131136499	5.216720425	4.122136654	4.161959437	4.681059055	3.551681926	4.574855077	3.683603035	3.914427422	3.572998771	4.219345174	4.337049221	4.73935362	4.710838785	4.501995766	3.957306711	4.380887968	3.939516369	4.161297657	3.965818244	4.381935648	4.217509633	4.139654662	4.649904122	4.514148434	4.329121367	3.70904679	3.366349542	4.197682913	4.101003396	4.097656674	4.817050186	4.777196523	4.255025343	4.030315462	3.413334399	3.499185224	3.484500545	4.282451622	4.171496549
MYO5C	9.36508342	9.153547307	8.685093921	9.357658013	9.121740151	9.29794186	9.548023511	9.377154596	9.297790535	9.258616276	9.703506564	9.740887436	8.851221643	9.716913771	9.292551569	9.164076382	9.026729178	8.292721029	8.862181665	9.487177458	9.640340587	10.28540007	8.688570075	9.761927918	8.976467892	9.959094295	9.326697524	8.773644371	10.05982816	9.133694335	9.529475837	9.152988731	9.359094952	9.86925948	8.807257075	7.888815182	8.100798031	9.423542751	9.487759873	8.628956498	9.577011467	9.228991483	8.718026104	9.571978853	7.44070309	8.886958973	7.893618377	9.178323611	8.903951139
FAM162A	9.337171341	9.008382546	9.133273693	9.170529159	9.369482317	9.347549573	9.127546812	9.274335955	9.291058654	9.189560586	8.992667043	8.598150845	8.314416783	8.783314414	8.665575466	8.73635442	8.444391168	8.436115352	8.23051247	7.920061458	8.714843357	7.98589143	8.972160071	9.086885012	7.918385506	9.066011774	8.442651715	7.709412961	8.239044227	8.08243288	8.949476864	8.314540231	8.058720431	8.581030274	8.12491297	7.750569713	8.420355103	8.242789953	7.760887846	7.769054091	8.967639992	8.069981202	8.740820272	8.605387532	7.920481926	7.995877916	8.030579744	8.431884268	8.101225431
C1orf21	6.572219813	6.336949434	6.715452714	6.43984809	6.071212131	6.570004208	6.287319657	6.219994351	6.158849078	6.279036691	6.220607993	5.774496606	5.333600927	6.160022356	5.729936156	5.536919988	4.577242708	5.340669823	5.60526691	5.42437908	5.93291129	5.829845964	5.243259729	6.179330013	5.373832341	5.998910835	5.078947373	5.190491003	5.587799667	5.338231681	5.799571402	6.061947295	5.026715053	5.600579565	5.196145463	5.657142961	5.147868136	5.545524128	5.309563485	5.298910952	6.193871601	5.678071709	5.922423998	5.886475192	5.903983877	4.92342385	5.559632445	5.918134664	5.792833583
C2orf54	4.393065588	4.092433619	4.385049267	4.486444484	4.589496127	4.211270999	4.580429072	5.014280601	4.490556867	3.786389824	4.138225108	4.085766693	4.733687585	3.986123646	4.863988568	4.102529507	4.815568138	4.263539353	4.751845766	4.384102032	4.372876515	4.086376089	4.313312602	4.769330465	5.180947476	4.342992962	4.598700915	4.661562528	4.614976814	4.388171077	4.281544631	4.238371711	4.078113587	4.050188686	4.276195121	4.726179417	5.132511048	4.686584916	4.535191156	5.031124889	4.649171973	4.102303798	4.237129055	4.421307841	4.654367957	5.150594512	4.296455885	4.916708753	4.677803699
PCID2	6.908486881	6.649222263	7.312878699	6.631934047	6.581333796	7.060173892	6.975738971	7.199495576	6.908704807	6.784467125	7.05514761	7.416620799	7.362745898	7.450263266	7.712520239	7.75487849	7.201628936	7.72361983	7.905579225	7.389949422	7.308857333	7.214392201	7.423018239	7.918519137	7.677637149	7.840674007	7.223524317	8.053241875	7.913557081	7.324205775	7.726718873	8.301822534	6.452567062	7.377101931	8.199328451	7.385647017	8.072797235	7.450212076	7.416534018	7.382409204	7.409145907	7.539987005	7.661334771	7.618622677	6.953310706	7.951463156	7.251524645	7.65988435	7.760280454
SIPA1L2	7.475715812	7.160052182	7.110784757	7.075557976	7.325965978	7.067067625	7.353761829	7.032539323	7.263017805	6.908959262	7.154172761	6.150841027	6.390946778	7.726156552	6.188709463	7.510261805	8.056987581	5.607702361	5.887817219	7.577580017	7.052895581	6.83823318	6.231893919	6.750048268	6.689903749	6.760501483	6.808464484	6.705222035	7.492620814	6.719172833	7.49317494	7.229220194	6.993510484	6.445835586	6.611136135	5.744370151	6.689969404	6.442704648	6.19471987	6.331249315	6.798709485	6.515438664	6.548429758	6.87555276	5.827275454	6.073150176	5.783557263	6.67915224	5.794473526
PDIA3	8.402593308	7.983412246	7.98348017	8.383218413	8.238503154	8.376567788	8.840883664	8.504389083	8.123954422	8.633768312	8.77695609	8.714794193	7.634008416	9.283660121	8.962821648	8.687465388	8.768328583	7.38135604	8.595342737	8.871062808	8.257367525	8.455630093	8.384990083	8.970645505	8.864436608	8.324336901	8.948170659	7.845851197	8.388761093	8.510779294	8.859281159	8.465902746	9.073870769	8.680387196	8.11476376	7.696659716	9.260028206	9.478256259	9.466364801	8.184916455	8.652228547	9.306468536	8.531062957	8.814024248	8.007887552	9.184019464	8.599431077	8.689090915	8.719357342
ZFYVE21	8.007433163	7.845871202	8.542414234	7.203071597	7.536893507	8.050135982	7.522379714	7.936549144	7.834426875	7.423622579	7.566698089	7.552251248	7.801974161	7.901759318	7.84269383	8.244896429	7.856593226	6.014919718	7.135477	7.109701722	7.96259641	7.331520938	7.637629794	7.872765392	7.182177834	7.854238347	7.487502759	7.11332343	7.371841843	7.317126626	7.932298277	7.764355367	7.637763885	8.155300478	7.385317418	7.421174355	7.544984819	7.605462137	7.14422553	7.308204571	7.922712974	8.202585823	7.645914779	7.980842873	8.025039122	6.997065029	7.834452197	7.820851787	7.564053236
AP5M1	6.693813242	6.445776529	6.410475701	6.772964728	6.489212024	6.719050563	6.52445435	6.904561938	6.828644289	6.541549823	6.636586726	6.017617879	6.141563891	6.430721814	6.303548777	5.81356009	5.921072615	5.300891247	5.890944658	5.75272159	6.472060857	6.075924373	6.400156551	6.879407176	5.896227487	6.209312926	6.230257179	6.057799713	6.160276377	5.958605494	6.700880406	5.85411004	5.797788552	6.259234971	6.142495223	5.608290205	5.568825809	5.63461456	6.078180225	5.676798385	6.408845361	6.146409723	6.026500195	6.305086387	4.957802329	5.45884955	4.919819136	6.231942465	6.066487448
TM9SF4	7.1123601	7.044449334	7.002050348	7.193415256	7.529507107	7.586341213	7.747543512	7.635820506	7.228828561	7.362212228	7.323581215	9.243889634	8.246718196	8.002870344	7.608291267	8.28927512	7.673000504	8.764800385	7.514019814	7.278705752	7.336628724	7.558873245	7.840383066	7.808512193	8.354960545	8.038701337	8.096667293	8.723636969	7.395926814	7.943577115	7.944409566	7.968011429	7.928639054	7.768781108	8.047223343	7.641248979	7.920029278	8.57884532	7.822943524	8.42267365	8.077219225	7.938799333	7.82445642	7.641945797	8.780300341	8.500430909	8.322771207	7.626445364	8.768905727
SLC16A14	6.426502092	6.311459652	7.611862773	5.906575067	5.937938661	5.758409483	8.38848467	6.620701179	6.019465002	5.345441657	7.840065924	5.147703328	5.684570286	3.70106238	5.042581836	6.226179385	6.521959607	3.797632108	6.049114131	7.139626272	6.270691666	5.897889752	6.651350339	6.022151718	7.034125994	7.434809579	7.739771944	4.368643333	4.025439748	6.842775079	5.735160592	8.457650759	6.723474176	4.762575428	7.11937333	5.915189237	4.458566892	7.024406256	8.237962266	6.150824659	6.949290046	7.947280363	8.163559032	7.514200296	4.898198861	5.118524795	5.326981324	7.983554017	5.339630938
SERPINB1	8.542650925	8.262627026	7.556766039	8.960996359	8.886418754	8.239892304	8.945939568	8.978099242	8.473007143	9.248595137	9.555816582	8.406638438	8.702916893	9.943968349	8.36437311	8.174659511	8.155478626	7.77689405	8.867721797	9.721423359	8.375025227	9.436832383	9.307162974	8.957325998	7.121104493	8.227384586	7.826079105	7.422924643	9.000136926	9.260375461	9.174590475	9.429711478	9.214458429	9.203674689	8.872719496	8.795298935	8.487841451	9.252777175	8.775384521	8.069174106	8.454374373	8.56114925	8.553255972	9.291410069	8.562074304	8.109616894	8.9303312	9.349465052	8.068023345
AKAP5	4.433090197	4.284571551	4.243307899	4.803838901	4.427971806	4.721766032	5.028637606	4.693153808	4.660017272	4.063309335	4.659715554	4.310677143	4.521398722	5.150107156	3.875573658	4.122979972	3.708775365	3.545776016	3.771599022	4.291793764	4.280003037	3.796071349	3.985128622	4.013114979	3.898806312	4.285300644	4.06153041	3.533835291	4.577007338	3.837951003	4.277150162	4.46660311	5.028850285	4.875983143	3.95438138	3.838366178	4.173652359	3.682569484	3.815402249	3.938464444	5.891044335	4.121375101	3.901449797	5.146280347	3.735970287	3.774391341	3.68099424	3.988643333	4.026409609
ZDHHC9	6.120611086	6.454379172	5.804081717	6.423031755	6.629625177	6.354048386	6.27588348	6.362819825	6.233695045	6.233904289	6.129464646	8.271160899	7.464347923	7.368847311	6.995485458	7.446746307	6.782756024	8.222087651	7.10253315	6.930029549	6.932670797	7.188144767	7.186602824	6.759998998	7.607602691	6.977466529	6.990874031	7.55782708	6.91397488	6.835899959	7.225508965	7.546584543	7.827140933	7.147812092	7.603066851	7.681950304	7.257635857	7.110955824	6.763517122	7.674420884	7.206803653	6.421057957	6.914746507	6.591362768	8.104264955	7.789319147	7.308543941	6.688552114	7.183363974
HMGN2P46	6.121726237	6.730591828	6.146350492	6.598573033	5.562375541	6.175953188	6.077647624	5.812467491	6.573556199	5.478807472	5.755009422	5.503639327	5.19626176	7.609195561	5.705564991	5.949388771	4.702089172	4.339363377	5.880345449	6.918176444	5.458541975	5.643785321	5.270979381	5.215205837	4.355419272	6.224773678	5.745914921	6.435733031	7.071768405	5.946237632	5.831085655	4.818747537	5.066338149	7.994248615	4.93802407	4.993337705	5.402667187	4.508269161	5.183719479	4.553422133	7.33885014	4.687321123	6.093565368	5.643094507	5.444841638	4.26864947	5.886885133	6.06676449	4.800779736
C3orf70	6.690443412	7.053118809	8.112188617	6.773650012	6.744015937	6.42655734	6.899975046	6.116008103	7.109450919	6.021289552	6.625889907	6.888003403	6.2862739	6.049415886	4.662146486	7.197896196	5.836144798	5.881706491	4.147702759	6.292569636	7.043887592	5.315561723	6.174096255	4.661246334	6.62934258	6.133479988	6.44272373	4.235949613	4.665602246	5.915346443	5.06623574	7.198801684	6.625699155	6.983965187	5.697521997	6.3471374	4.849555959	6.7679442	6.800133724	5.582616333	7.051442044	5.651948411	6.393090859	8.022800382	5.490398242	6.408406575	6.119173185	7.6276676	5.777324281
CRELD2	8.607128576	8.323326385	8.4000466	8.320862415	9.139574023	8.547098009	9.370375294	8.910953723	8.167721417	8.580557956	9.424328298	8.677774346	8.653499848	9.528645818	9.215411227	9.097042136	9.246130789	7.951383546	8.983342054	9.554469699	8.688894836	9.048148436	9.070287311	9.566926493	9.090061243	8.59336314	10.81587867	8.504059521	8.976254325	9.471229912	9.273152973	9.936055553	10.07957895	8.962258902	8.395086783	8.674566949	9.573739828	10.61086435	9.586521251	8.599132163	8.86621407	9.83846606	8.739958732	9.783644137	9.414602868	8.784070511	10.00926386	9.534410946	8.792156967
AHNAK	7.274270731	7.338282943	7.784770561	7.024100718	6.900947638	6.733094096	7.397068227	6.629169486	6.601680827	7.108460853	7.103882468	5.877744224	6.503702095	7.134636191	6.650059573	6.545896936	6.27664156	5.298629848	6.448144018	6.558160856	6.898178795	6.29464385	6.100545213	6.398677988	6.025852145	6.42245217	6.349955265	6.487813781	6.73466452	6.72307623	6.493891861	6.395331206	5.864753861	6.606534665	6.22698655	6.534390098	5.973846583	7.020484	6.940375642	6.167995589	6.472487447	6.423999147	6.399595697	6.522456278	6.682361449	6.911042881	7.115789344	6.60210385	6.399680425
LOC101929340	5.713948354	5.552182004	4.396268209	5.632145105	4.920770224	5.998399976	4.551162367	4.976679688	6.054297868	5.354938986	5.495902394	3.468774205	3.289439782	4.147729522	4.273564797	3.736071445	3.385449129	2.858311864	3.558977793	3.417087384	3.918796151	3.899155239	3.44953105	3.810542775	3.486863705	5.314401005	4.547994443	3.93744788	3.624794623	3.901997979	4.627877025	3.391073384	2.93266514	4.297859769	5.571439441	3.034059537	3.188213574	3.580062128	3.304738886	3.467414626	5.382482751	3.996875134	4.64861007	4.138296951	3.151315148	2.856395137	3.178716927	3.236988461	3.360096474
DHRS7	6.087943138	6.018752187	5.881883512	6.445088758	6.010836529	5.964785153	6.447543104	6.394502042	6.38357936	6.423751021	6.190765159	5.895927318	5.865695349	6.256576521	5.560591403	5.460575219	5.674783432	5.556791079	5.832995696	6.40530752	6.14399489	5.726945645	5.25133033	5.964529719	6.141025837	6.029953668	5.732212324	5.630289354	5.541995059	5.995184701	6.51139095	6.013160688	6.212395615	6.288607527	5.655958453	5.80924409	6.687789573	6.633269544	6.279999918	5.490268921	6.332621441	6.386707937	6.160426942	6.045692243	6.167518635	5.768113813	5.753949344	6.468462224	5.983054074
SHROOM4	4.821064079	4.58531236	4.799094052	4.715925914	4.550732117	4.925656905	4.453903283	4.532650207	4.765988199	4.74581632	4.68227552	6.519001612	5.609605782	4.824395109	4.632322387	4.974952082	4.989982255	5.640245417	5.0825827	5.122798719	4.693234882	5.195500496	5.168812688	5.105993659	5.418037447	4.792912231	4.711760329	5.635251372	4.685709053	4.954992306	4.623090149	4.59542966	4.994551107	5.532609513	5.28956312	5.617443623	5.290004656	4.912439711	4.640018838	5.237042275	5.215464296	4.662180421	5.006195192	5.164320456	5.683110038	5.395549695	5.147945606	5.060423885	6.123338613
STXBP6	5.291518229	5.041003762	5.52660383	5.411847479	5.044515718	5.23505348	6.067939341	6.024989608	5.665980117	5.297317746	5.557438294	6.302124174	6.236476589	6.949725373	5.631364765	6.299057886	6.307925977	6.229518186	6.450629053	6.072380447	6.169038815	6.466702688	6.086692728	6.234129256	6.306720862	5.76137628	4.591339642	6.53562911	4.933515514	5.76191811	6.550983324	6.202767147	5.943221322	6.350771096	5.984502608	5.485856437	6.161907517	5.611564825	5.417601074	4.419383098	5.992788829	6.407140041	6.45057364	6.704814672	5.567623127	5.618956913	5.404459883	6.052825116	6.275236426
LDLRAD3	4.806400185	5.129193277	5.623583426	4.537310428	4.517742393	4.821477946	5.484027693	5.097769273	4.501605897	4.113287082	5.19741237	7.546580435	6.714046096	4.778378461	5.886010287	5.201965577	6.798350989	8.459689704	7.294735269	6.550191429	6.251590309	5.962978132	5.506911947	6.519794665	7.959295701	5.927178173	7.105638442	7.503811826	6.253725867	6.831342326	5.676706003	6.146897791	5.855300245	5.078987834	7.086684225	6.004850066	7.524379348	7.629025975	6.62684087	7.286341819	6.381789969	7.094452315	5.769749761	5.815648901	7.105136893	8.212628503	6.911140904	5.978430154	7.101865011
PPCS	8.803757545	8.516661061	8.481513183	9.062035022	8.793765257	8.89427777	9.041139436	9.317346498	9.433360747	9.023253038	8.974525964	8.76584728	8.200360074	9.16382264	8.977526666	9.119316442	9.073110263	7.913126288	8.614257769	8.42754525	8.756723036	8.704624375	8.601677498	8.829140693	8.669520209	9.059294095	8.775432753	8.385744249	8.064289003	8.789087457	9.449994574	8.497411536	9.026916953	8.705081622	8.630463613	8.12635243	8.727901922	9.250094909	8.794384457	8.515513265	9.003253449	8.453277419	8.879921719	9.020569814	7.690789008	8.671011952	8.402521104	8.848000259	8.731063409
HOXD1	4.783785968	4.686673811	3.984460351	4.816514556	4.79975876	4.457977573	4.850640844	4.741618983	4.913173776	4.814568244	4.912079461	3.999740952	3.849594187	4.952623117	4.160969266	3.855874093	3.611343342	3.967930989	3.763893429	4.708587666	3.943576076	4.490968598	3.770704291	3.946205797	4.622500075	4.397498531	4.212014477	3.721553038	3.914061223	3.984093322	4.948108745	3.81192684	3.790608226	3.590664005	3.705220079	4.104962022	3.628409285	5.366823579	4.495275142	3.893355543	4.882785077	4.442625628	3.678682631	3.955044628	4.485613915	4.149526188	4.39609947	3.798887631	4.080682129
CDC42SE2	9.336869368	9.050435022	8.234508397	9.861603852	9.227865294	8.977795775	9.584358413	9.791890517	9.227911109	9.802553916	9.772048016	7.990420994	8.475315839	8.415890457	9.235877104	8.892062734	8.141706786	7.265830605	7.840717054	7.342392043	8.859905704	8.085922962	8.454224827	9.018671543	7.647887953	8.064480632	8.156089728	7.517456757	7.512785467	7.777667131	8.872781088	7.982854133	7.865759708	8.225719261	8.208719833	7.817178925	7.914240371	8.744646356	8.664551605	8.562153106	8.84065237	8.647967294	8.356927731	8.342394211	7.176812635	8.744721882	7.098509849	8.743317543	8.414686475
AFG3L2	7.70595078	7.586807171	7.129609951	7.988746776	7.502308376	7.839365045	7.626628583	8.063574943	8.171306243	7.851678944	7.91174474	7.338914809	6.808168126	7.658348591	7.119672255	7.508393312	7.105063686	7.050022089	7.342620724	7.222925725	7.197945149	7.093186913	7.338713804	7.729837646	7.160056043	7.246759371	7.520193318	7.093113303	6.925406378	7.47871298	7.419814333	7.450488243	7.329060452	7.290827375	7.278631419	6.819719525	7.467586421	7.342513311	7.285317788	6.867814077	7.226464852	7.113655545	7.139199895	7.392284077	6.657588216	6.700262746	6.814325685	7.243351367	6.77915792
NAPG	7.081330989	6.67951851	6.855589841	7.192279061	7.005571613	6.83841062	7.489031146	7.891373874	7.422980517	7.550522218	7.827750614	6.682787826	6.175445291	7.181712742	6.526012731	6.927988629	7.004500622	5.832538433	6.895146886	7.110211024	6.70848553	7.746505973	6.851523183	7.257577187	6.773396875	6.367187784	6.398718368	6.602901963	6.142427038	7.520447993	7.519709137	7.533142401	7.369231538	7.18408443	6.550592247	6.573362252	6.544415399	7.408744164	7.400160829	6.781487245	7.377872532	7.497362139	7.279423304	7.256995498	4.960292197	6.78809173	5.360991067	7.507951681	6.70514933
HUWE1	7.128880388	7.253248061	7.178973634	7.099984	7.172913462	7.241308688	6.962937132	7.173354372	7.146464454	7.085863347	7.177208071	7.753440792	7.299067335	7.44901388	7.137126168	7.623926171	7.310800709	7.494127069	7.25295066	7.206099928	7.055927994	7.297176045	7.334624017	7.505404233	7.218980105	7.380885636	7.409990041	7.298762908	7.297065495	7.248543667	7.175923409	7.363266327	7.258145552	7.359164852	7.439267159	7.365766142	7.354804987	7.490479551	7.266160186	7.381751712	7.25145467	7.155702254	7.039214511	7.139697567	7.38695331	7.374688985	7.421266338	7.230324863	7.476183001
SOCS2	6.262962582	6.207859977	6.595985388	6.219759317	6.504728254	5.888314929	6.194934801	6.400494904	6.259282481	5.804584098	6.104303834	6.336455174	5.742192413	5.514040836	5.584194019	6.157066917	5.738457085	5.343829871	4.647156319	5.619315784	6.359912629	4.509640026	5.558562643	5.55004654	6.367910279	5.824790887	6.256834683	4.592453824	4.845509578	4.715553304	5.354020765	5.411522666	6.532293933	5.007830124	4.783464668	5.436383454	5.754769153	6.339496749	5.741711237	5.350569966	5.879604918	5.892723086	5.429716251	5.117164048	5.118246488	5.831889308	5.186866975	5.823408191	4.739730406
RASD1	7.694651284	7.301272293	7.37423507	6.927031665	7.197344805	7.219785708	7.170401856	6.827452541	7.695770947	6.519432086	6.245497121	6.981932017	6.697462894	9.10830586	6.327430948	7.625517637	6.149087829	6.487127327	6.466383132	8.712286622	7.944041463	6.455951513	7.140787884	7.101587214	6.375727372	8.572119005	6.856339923	6.454005537	6.481836033	6.748588867	7.814822518	9.454750641	8.137333184	9.275284465	6.215701286	7.221349175	6.43081012	6.715177935	7.222319623	8.49418214	8.048189619	7.173542207	6.221161024	6.966083946	7.406736266	6.70921991	7.655034616	7.006894527	6.334655543
SERINC3	9.512858962	9.384139069	9.282823618	9.350886661	9.384721535	9.309281203	9.288948456	9.267339732	9.458741189	9.071001501	9.27249803	10.01678967	9.487850052	9.567750663	8.603789945	9.1544291	8.681450399	10.76675643	8.509951743	8.976273142	9.409232957	9.015716843	9.027970358	9.028225019	9.209029535	9.619871872	8.995956015	10.25956383	8.781037995	9.109975541	9.15968876	9.492247209	9.100888426	9.519456222	9.729080375	9.875788138	9.071022493	9.378505947	9.217529525	10.09034534	9.803209564	9.089555183	9.120587932	9.037469599	9.209020769	9.610809815	8.921177526	9.05834711	9.865788492
DHDDS	7.211859159	7.471426053	6.771350746	7.642318801	7.981703939	7.250697471	7.885925866	7.80750314	7.403786472	7.986010408	7.994808277	6.52531947	6.253284666	5.782978312	6.911326439	7.203696964	6.570843578	6.037941644	6.518038919	6.519269369	6.365471916	6.644164587	6.703626819	6.702001275	6.298938266	6.859630831	6.736570648	6.261498467	6.407029401	6.720786114	6.965216239	6.222259906	6.262084844	6.563573679	6.419949852	6.115663942	6.602319043	7.133183056	6.856303146	6.506201382	6.910397921	6.951751475	6.676238486	6.55008173	7.11749936	6.45290738	6.939227742	6.577922265	6.507140113
PRSS12	6.568906496	5.824950891	4.825527345	6.42606496	5.862215838	5.810241945	6.242036785	6.42072276	6.160673159	6.046782791	6.064954906	3.942976809	4.401101423	5.208458009	3.956032181	4.169725024	4.175904558	3.756416329	3.946113606	4.287741244	4.435718057	6.351108617	4.965855445	4.538225665	4.608069956	4.802452814	4.547671287	3.464214765	5.103108288	5.331902735	5.951979425	3.498471716	3.908342749	5.440155748	3.924645485	3.855687613	3.648887705	6.528910329	4.864532905	5.070033555	5.348335108	5.598049978	3.661694035	4.187658425	4.047863512	3.915364986	3.82620334	3.881801236	5.247113231
GNA14	5.451744373	5.55950779	5.213555378	5.161462192	6.232863818	5.443161023	6.320137533	5.390916413	5.154927576	5.343146836	5.769492884	5.405274569	5.832344864	6.548267814	4.875185259	4.327025372	4.545634607	4.037458939	4.977969439	4.475635958	5.807722098	5.165403646	4.457835574	5.317361656	4.211521775	5.52878086	5.149848705	4.058894517	6.321792631	5.324344022	5.551862653	5.654364165	6.116422404	5.678095938	5.502599411	5.259601493	4.929161269	4.794111691	4.880339999	5.16959307	5.884580769	4.12804954	4.508134913	5.012855633	5.373478902	4.911735035	5.382768406	5.083122035	5.177648609
SCP2	11.00196323	10.62990746	10.80705982	11.28196855	10.93323612	11.1525018	11.27270388	11.32148738	11.39185865	11.09750153	11.05281219	10.05051282	9.970688303	10.9338412	10.71632127	9.926115166	9.849672099	9.170886338	10.07733155	9.85076038	10.67452147	10.44611415	10.46807235	10.34927259	10.34382738	10.61168539	10.24396795	10.09767792	10.12525369	10.05209783	10.83762953	10.01397146	10.10347689	10.51327473	10.16679935	9.749580738	9.55564122	9.996424113	10.02111477	9.946809056	10.93175036	10.28226839	10.38404158	10.31586313	8.830541712	9.519026315	8.391552729	10.4325722	10.36504477
PARM1	10.66993896	10.79505692	9.796939222	10.20829286	10.06627559	11.12772891	11.07292509	10.3720688	10.58714051	10.28555219	10.06412276	8.739531767	9.311800713	8.026004437	7.104722183	8.849580538	7.842275349	7.79622843	7.257831785	8.611841792	8.731880295	8.797737577	8.621340624	8.610982349	7.890755529	9.570867336	9.105258807	8.958895408	9.260287145	8.245754594	8.631060706	7.400730178	7.014222168	9.161187044	8.428134989	6.862401503	7.8397721	10.04840807	7.738381	8.67525355	10.22075287	8.266885032	6.947456511	8.684074874	7.998945792	8.314469898	8.063343123	7.611940896	9.555891264
AMOTL2	6.876656478	6.909383145	7.547526521	6.350033037	6.197446466	6.251075294	6.680599689	5.3504557	6.039797675	5.720177111	5.558535343	7.123909455	7.470083255	5.743676185	7.57780873	7.782242635	7.136765557	7.834227297	6.922234906	6.728624426	6.99732972	7.80934401	7.294301859	7.509960139	7.610404545	6.826418984	7.194199561	8.436943873	6.991852341	7.431794719	6.509143145	6.47667214	5.883966843	7.258864037	7.761523396	7.846372511	6.896225015	6.987988709	7.151789237	7.534436919	7.002887962	7.280489264	7.172762697	7.08602302	8.402569773	7.654664776	7.862614524	6.852279437	7.548143398
HPSE	6.641298616	6.044909039	5.179692364	6.668828326	6.986195099	6.66424539	7.051919575	6.919324157	6.608599078	6.44783473	6.860544475	5.351956108	3.995055269	4.89631757	5.496394981	6.059785603	5.180726478	4.679908055	5.34985982	6.006063813	5.086286863	5.435792937	5.454932689	5.782215332	4.973752305	5.473693192	6.79437462	5.14675648	4.867536733	5.242428709	5.288067017	5.236386558	5.091123742	4.859838596	4.566205931	4.708238909	6.547888261	7.361979766	7.094930292	5.225732174	5.865767702	7.086534267	6.470039964	6.462448917	5.566956824	5.408538787	6.274120618	6.077098435	5.139314959
USP27X	4.700203928	4.788267837	4.872789789	4.756449475	4.463252814	4.681698582	4.706934489	4.688449524	4.847431657	4.660209184	4.36289908	5.517693358	5.182018738	4.770379715	4.894506042	5.004115537	5.256638552	4.959647588	4.927047077	4.652092961	4.648563858	4.481815389	4.948140474	4.744615789	4.566983926	4.976610655	4.841912365	5.035699803	4.777175162	4.995559148	4.759197356	5.26307473	5.200945328	4.980726822	5.037345147	5.384993424	4.908078608	4.677715411	4.890854048	5.121915528	4.756251332	4.557016497	4.868360163	5.217475582	5.041509481	4.842879303	4.946008498	5.02851779	5.295258395
SPATA6	3.902051162	3.865135886	4.302070383	3.700772665	3.820340789	3.817386148	3.977011054	4.229226146	4.044577245	3.868805482	3.950301783	3.991973817	3.835909944	4.12421529	3.458763563	4.173933172	3.715616016	3.265868207	3.317589089	3.962755444	4.909523895	4.174949288	3.543658628	3.883162327	4.447314629	3.952639544	3.978023339	3.76435893	3.58425147	3.610007188	4.212077456	3.939457081	3.591637891	4.449426857	3.867871202	4.055796536	3.744726052	3.895723015	4.431237788	3.692483178	4.476642686	4.091846673	4.38465105	4.44020562	3.858667496	3.919766825	3.463509783	3.721229959	3.887649528
P2RY1	4.509598354	4.312511041	4.179725179	4.984008554	4.050367494	4.140623885	4.673086923	4.070043104	5.056651709	4.347231794	5.070013252	3.343188811	3.32252274	3.075796355	3.34038433	3.683135414	3.216290066	2.929412799	3.148076575	3.199341531	3.354893397	3.699563008	3.794726804	3.635810865	3.277211628	3.485023176	3.607895057	3.015979989	2.987958519	3.23805957	3.354448348	3.018331912	2.982942748	3.131423439	2.941885055	3.065198471	3.180295066	3.487137302	2.990275303	3.126403908	4.563715158	3.294020469	3.212901	2.972723794	3.149745335	3.204038414	3.164467023	3.245290442	3.17145956
TSNARE1	4.897321861	4.964834245	4.757855712	4.822228692	4.957066123	5.119769109	4.908534928	4.966106154	4.957521846	4.99998887	4.96456063	5.392874598	5.070447928	5.117651565	5.253698337	5.371368206	5.103824552	5.08717351	5.148081851	4.840440573	4.982262074	5.051791005	5.050927508	5.002562539	5.065665067	5.115246475	4.940874323	5.480883238	5.349592406	5.186448261	5.025471729	5.209994122	5.360175138	5.24966085	5.111825525	5.107292842	5.220760623	5.230197083	4.898468554	5.088009515	4.868066897	4.885823888	5.16744019	4.919972672	5.641456762	5.106148578	5.384034699	5.081100259	5.178652138
ENOSF1	7.227339983	7.029253166	7.118940639	7.729132969	7.038846467	7.358829409	7.151078455	7.121206004	7.681477126	6.933057683	6.966074356	7.204424168	6.950312101	7.850400949	7.429457253	7.933707928	7.089049543	6.813785757	7.205921996	7.27001353	7.215430064	7.716087778	7.127401185	7.676311248	6.867695981	6.830341904	6.892796527	6.907355964	6.98173611	7.106369245	7.122312854	7.186198854	7.346074013	7.775485755	6.995310369	6.113625004	6.755106387	7.338890429	6.889078325	6.675943598	7.124368301	6.756783877	7.129347825	6.872784587	6.093998526	6.114466994	6.896088798	6.95574124	6.524131532
CHCHD10	10.25958646	9.970497956	9.842321555	10.4891196	10.76716542	10.93385373	10.31149019	11.08295825	10.76619613	10.81458826	10.9235302	10.13009968	10.34484912	10.37481072	11.11279715	10.73696742	11.11704944	10.78476059	10.81886002	9.88925911	9.710230098	10.0934917	9.551748567	10.4700732	9.842963396	10.66862171	10.9443402	9.132400973	10.22935357	10.6593452	10.63478362	9.910359345	10.68435677	10.63851676	9.048323086	8.770722541	10.47447984	10.84927234	10.4256483	9.341720858	9.826880914	9.393306697	10.93220443	10.2963048	10.21570951	9.912300618	10.36598011	9.726449418	9.68710411
CYSTM1	11.60603399	11.61510851	10.780263	11.46507939	11.65045838	11.59923018	11.70939291	11.56440252	11.32137322	11.76739433	11.62336119	10.23788668	10.36020329	10.95314973	11.45184169	10.61699295	10.27274875	9.994332186	10.24188604	11.28871154	10.62621035	11.83519481	11.29829826	10.87210272	10.55346814	11.21712489	10.19118402	9.841746217	10.87562431	11.00908058	11.51379183	10.77821936	10.50348372	11.0895175	10.01641387	10.6088435	10.34678411	10.90490225	10.76564699	10.22757795	11.15262396	10.47695423	10.81937302	11.39957365	10.51908379	10.62937146	11.00641677	11.31026154	10.69897766
LAMA1	6.535559683	6.178199154	5.125990222	5.64558173	5.080782472	6.384338958	6.103979501	4.957063803	6.10466724	5.150798548	5.51090952	4.641606551	3.932111075	3.025730131	4.703962136	4.408875176	3.669424296	3.333796324	3.428513842	3.97875579	3.935280305	4.847620024	4.009604968	5.276092577	3.218303895	5.387204414	4.627120994	3.514557151	3.539002395	3.420119603	4.394884179	5.700173327	4.293838655	3.971077292	3.53466791	3.28423795	4.270551031	3.239692282	4.522933743	4.401081091	4.936959376	3.65875244	4.867285145	3.475840605	4.308548961	4.02053906	4.403537902	3.541452593	4.275984943
B3GNT7	6.771306155	6.903003621	6.64110062	6.169171556	6.479399433	7.727805093	7.243602668	5.991276581	6.379045313	5.984125232	5.751030605	5.572710725	4.573052001	6.442766126	5.900436086	4.557494303	4.788488754	4.983015244	5.264692991	5.286351038	4.634611876	4.791913649	4.838926809	5.677707322	4.523830906	5.974085875	6.021300118	5.132249236	4.272858479	5.001736998	4.566922319	6.025674097	6.319925465	4.794987127	5.897455845	4.228811318	4.51436899	4.303280202	5.841486558	6.08991461	6.975730245	4.945606188	4.67863511	5.796077262	6.557120992	4.985439339	6.319219989	5.598650711	6.112928337
GTF3A	8.550482449	8.239852709	8.492061754	8.328798067	8.1364184	7.9233047	8.426911331	8.476590901	7.913810086	8.255140268	8.412030073	9.773463148	9.84817002	8.624497929	8.528671128	8.581787218	9.260234013	10.21547485	9.876680983	9.833506249	9.304301475	8.42039342	10.31548897	9.034039752	9.572804487	9.731360325	8.89617551	10.02037373	9.452157762	9.816951908	8.671916821	10.40450246	10.74118959	9.376451851	10.96462043	10.24010378	9.711669588	9.446900439	9.565382811	10.06413566	10.04777598	9.701437353	8.671363461	9.143660566	8.570263969	9.409952001	8.937452883	9.219784978	9.900842627
UQCR10	9.87352052	9.606612398	9.358470059	10.07205935	9.764264734	10.23280797	10.03119181	10.50954835	10.15828648	10.12275431	10.12559206	9.301798092	8.930931835	9.102132867	9.987055932	8.843201848	8.967358588	9.084998637	9.409350427	9.165467559	9.273962364	8.992033281	9.096263428	9.573512334	9.176826877	9.75113182	9.446305139	8.571253166	8.828732992	8.850397135	9.621484869	8.694247781	8.656010664	8.869728467	8.51984399	8.543348867	9.335677637	9.388238404	9.320881153	8.906421846	9.345785089	9.476183036	9.102971685	9.495809167	9.118522755	9.209117433	9.306370546	9.608610346	9.335961506
UBAC2	7.755181246	7.532424979	7.355138442	7.717735775	7.726428627	7.82017081	7.863217824	8.005823657	7.868963989	7.756102384	7.652989743	7.711682665	7.968216063	8.04209463	8.306707307	8.514487445	7.842716594	8.055547688	8.518441455	7.765553383	7.829555119	7.788143426	7.634606823	8.162012219	8.342681849	8.822249717	8.344789397	8.067911943	8.115594283	7.953813337	8.072877091	8.797546128	7.279888767	7.951840682	8.773897924	8.421499902	8.566059341	8.582549247	7.819773643	8.129149602	8.073453721	7.863293275	8.361901301	7.760002548	8.459207129	8.2676672	8.228252013	7.736465483	8.192999354
AHCY	7.921950232	7.555813586	7.930322102	8.431898721	8.426362409	8.261046552	8.607085096	8.907283547	8.552648573	8.297337628	8.918153453	10.77983806	9.828692092	9.867759879	9.785524027	10.40240223	9.871891951	10.77476179	10.46235374	9.515630007	9.046053131	9.864007454	10.0827224	10.43450841	10.33456932	9.820957584	9.543805761	10.40751699	9.316122867	9.901311453	10.0324827	10.4489655	9.564196671	9.468430285	10.40691839	9.360952832	9.854217286	10.61873475	9.641923948	10.56056355	9.233207482	9.176571795	10.56185696	9.734335001	10.33469187	10.6203642	10.32371636	9.723016122	10.33396388
RNF10	8.237503151	8.261349019	7.817599507	8.388257821	8.409539307	8.310117702	8.309845762	8.389818704	8.460334791	8.354679845	8.444442085	8.249152843	7.713268692	8.141300215	8.241385157	8.407215682	7.916969503	7.442558766	7.489625632	7.82319027	7.439152665	7.840380418	7.175167991	8.331771764	7.552152225	7.983093585	8.077264057	7.37077582	7.765960692	7.665904004	7.783406512	8.628001555	7.784078884	8.026385279	8.350852318	7.811275414	7.813317995	8.21495057	7.907798021	7.803395698	7.880334325	8.192389095	7.425186203	7.690779155	8.430746191	7.933504938	8.360250703	7.613798417	7.771647844
FAM174B	6.114484404	5.927285588	5.753952978	6.036082773	6.014771614	6.173783324	6.055798033	5.909712155	6.135352104	5.787509847	6.128643774	5.992801811	6.268252153	7.416876517	5.54684104	7.379725474	5.879559908	5.337975932	5.510921794	7.216149103	6.512953882	5.097973334	4.920864488	5.875691889	6.782808898	6.529134115	6.121381706	5.562657865	6.263857061	5.787614867	6.33012	7.039938592	7.49662491	7.346986652	5.687350467	6.189905553	6.574302504	7.20790828	8.005773033	5.868459544	6.414871847	6.549789397	5.256152663	7.092347502	6.578454709	5.752121182	7.034605145	6.293115213	5.445463166
MOB3B	8.159104803	8.05259132	7.556815827	7.991684288	8.290551688	8.119271133	7.741403054	7.909092272	8.032408586	7.765788745	7.913435119	6.787864849	6.940115509	6.615254817	7.095436546	6.258881841	6.925669841	6.985845167	6.690507139	6.447839514	6.568207956	7.00919647	7.030641876	7.263644547	5.810314691	7.271365307	6.895780079	6.965771091	7.100630211	6.582197016	7.233849058	6.883959692	6.697973487	6.969094178	6.955761634	6.339070657	6.072558988	6.384424577	6.218098793	6.715008712	7.41837164	6.930154189	6.865549199	6.866347369	6.310100686	6.038181729	5.730807909	6.962500492	6.517521322
GALNT1	8.87403621	8.546457211	7.968978062	9.057512133	8.704469491	8.967786909	9.564771922	9.376275098	9.39018631	9.336248882	9.365649747	8.89448382	8.499120476	8.775058647	8.391599301	8.152386648	8.648309547	7.834776603	8.993291574	9.099644762	8.578819043	9.347899212	9.264077599	8.714280909	8.588530008	8.048392256	7.899345186	8.607105009	7.848279931	8.817295441	9.033805537	9.704981734	8.891271976	9.074562918	8.256268622	8.672351785	7.507960982	8.695109458	8.559826156	8.322970425	9.095397734	9.314641711	9.463527191	9.478428243	6.316269509	7.798189108	6.575723619	9.268245723	8.524377297
PTGFRN	7.990286895	8.241449273	8.771100283	8.263182443	8.184281178	8.327361771	8.157548201	8.529244525	8.266884341	8.216037508	8.15513633	7.935957833	7.708162729	8.314613012	7.495544596	8.795020307	8.434167247	8.100219943	8.40775139	8.496764578	8.227838146	7.800256739	7.869305921	8.505745901	8.378793666	8.124514885	8.540965065	8.042941542	8.065471978	8.36762514	8.004575782	7.899684606	8.241472565	7.936927292	8.33131817	8.699619915	8.865803377	9.308696065	8.601834235	8.214622936	8.177877356	8.070711572	8.33801174	8.584405875	8.392248556	8.841673447	8.824859155	8.455851588	8.033799041
NCOA6	5.775890676	5.602714808	5.666394526	5.570025296	5.900264531	6.000583082	5.611860768	5.650328051	5.51829965	5.675280012	5.666525869	5.951307059	5.878746697	5.97147064	5.660918921	5.886812626	5.833845414	6.854844746	6.153878923	5.55356448	5.76078847	5.627179377	5.46972851	5.944476708	5.966914691	6.429673105	5.814103415	6.424143152	5.452031241	5.682893124	5.93426218	6.100052434	5.676328661	5.717194822	6.195824548	5.810027	5.550825142	5.839308474	5.803529188	6.002313109	6.070953085	5.493139054	5.756431378	5.796176374	5.813864206	6.182382468	5.681679832	5.688066417	6.12952151
DPM1	9.337336075	9.086206568	9.396520884	9.687473439	9.72699084	9.210960839	9.574500148	9.65116859	9.379022722	9.633494207	9.642255117	10.00611186	9.54547629	9.766515972	9.630012598	9.907028327	9.429030218	11.32542943	10.34792995	9.662815844	9.358868792	9.557652439	10.56295653	9.890774921	10.45409857	10.39476261	9.11668385	10.74350386	9.821378702	9.55458222	10.11060125	10.68531531	9.743660009	9.502411022	10.86653587	9.720434787	9.05823173	9.041640557	9.417627434	10.62779023	10.18107586	9.849274218	9.860549688	9.981738647	8.301077471	9.929899863	8.230605366	9.78296056	10.32194359
FECH	5.914487876	5.671864757	5.901747724	6.150349938	5.780206219	6.080602855	5.945859622	6.198445601	6.075329918	5.784142354	6.128391098	6.08985956	5.279607469	6.137524551	5.863625927	5.905688483	6.246014423	5.202803072	5.617217507	5.979769544	5.445835745	5.681272997	6.024334385	6.104000508	5.227903337	5.642593777	6.233914346	4.935058748	4.694578568	5.477169534	6.101949348	5.268427139	5.719917576	5.704632581	5.206508965	5.008933221	5.711768244	6.096730471	6.100584651	5.493481594	5.482177885	5.555752035	5.713763146	6.105159414	5.355463875	5.344303148	5.657553956	5.850688987	5.278534767
ARFGAP1	6.373299381	6.412895215	6.408719038	6.26869654	6.696627126	6.758948045	6.327680153	6.463355711	6.254688591	6.494771838	6.571905074	7.072891488	6.912777788	7.017724791	6.50147471	7.385062216	6.912151759	8.019996139	6.793214426	6.60151254	6.23579571	6.817633745	6.644971866	7.007828344	6.923747968	7.226746149	7.05355773	7.218880176	6.932357959	7.026681462	6.530360268	7.368853078	7.061713339	6.490622447	7.145715145	7.321728064	6.796301516	6.793652372	6.704917899	7.141791819	6.393609308	6.648353875	6.618417552	6.381007316	7.160580757	7.406416525	7.120625469	6.38844256	7.280977535
ATP5E	7.203305017	7.149154216	7.363292276	7.395918077	7.342926179	7.530630855	7.279536408	7.501640185	7.339428596	7.549653404	7.339633128	7.64060414	7.58055542	7.354256595	7.536870157	7.439703876	7.550619258	7.89540914	7.502581553	7.324919865	7.256565899	7.51602611	7.617216134	7.116753545	7.382724111	7.941456275	7.422853329	8.112379595	7.325395563	7.443492385	7.407821925	7.664910942	7.381353127	7.309221329	7.95347724	7.5704914	7.339319183	7.098264923	7.042810531	7.559470161	7.546834399	7.459468045	7.200444098	7.185957296	6.955590131	7.435483459	6.852848138	7.233080587	7.576205097
SLC5A6	6.756489907	6.780297684	6.568430835	7.143075736	7.3033969	6.974012016	7.044369625	7.184330268	6.882629441	7.135366658	7.386603471	9.045160794	8.396390924	7.571768786	8.589327714	8.450580975	9.02415764	10.15349456	8.879479922	8.215120663	7.373704993	8.240527066	7.910756267	8.756040159	9.007592841	8.339884644	8.674353062	9.076866839	8.675907217	8.446764427	8.00974704	8.422913004	8.621811391	8.067801107	8.625664004	7.906981921	8.873711375	8.189365399	8.233606161	9.32470945	7.724930934	8.102307261	8.518934891	7.954700954	8.841513253	9.635514232	8.78888656	7.740811863	8.719516665
HADHB	10.26916337	10.42604447	10.29244532	10.76170606	10.57168819	10.46427259	10.32110487	10.92071291	10.72142328	10.56318787	10.63926721	10.11831602	9.953069584	9.900151682	10.10783048	9.869545568	10.19846093	9.606395875	9.751717234	9.431677703	10.21177428	10.02578091	10.17906974	9.99959861	9.553194496	9.942680313	10.01450756	9.38747022	9.774674753	9.685107023	10.55528047	9.886905951	9.471248741	9.870277992	9.816876722	9.656269195	9.961124064	9.802030159	9.943061994	9.516710428	10.42224168	9.882741856	9.836182707	9.940739008	9.708542357	10.10832634	9.87962074	9.867128007	10.16841439
INSM1	4.462944842	4.942230198	5.321846351	4.414508585	4.666487834	6.439385714	5.137572027	4.523462154	4.316098542	3.937052672	4.145191161	4.077966506	2.929157801	5.01451797	3.739616241	2.995543445	4.761981948	2.820253356	3.538198779	5.382402165	6.084735108	3.621362247	3.119052263	4.236942865	3.678489892	4.029673117	3.457582167	2.93856136	5.114941585	3.426579329	2.996138618	3.222882767	3.628973842	3.217440636	2.977032402	3.518853225	6.203685044	2.786084782	8.971800913	3.571430609	4.792229494	4.542495627	3.888101501	3.146521701	4.832922434	4.382019104	5.565053379	3.677928038	3.880923927
DLL1	5.514886778	5.434294462	5.349221132	5.607282643	5.826389005	5.832043777	5.343346934	5.641938563	5.622464455	5.052358272	5.718214731	5.429348595	5.544908755	6.454664266	5.422495932	6.063822227	5.875936423	5.615793925	5.255358985	5.772077973	6.337540598	5.269789966	5.437078303	6.205288862	6.095082894	5.618492929	5.506658107	5.806801485	5.652086217	5.18212626	5.842100481	6.934776909	5.711713544	5.848069351	5.812230249	5.842198207	5.256003044	5.869258215	6.403120375	6.060797864	5.988298854	5.588935297	5.837858673	5.781379291	6.365445545	5.940050354	5.674652597	5.90678382	5.411518704
N6AMT2	5.873159453	6.267995634	6.889300338	6.369820289	6.57740695	6.458462137	6.196828452	6.521124257	6.385209727	5.934961528	6.543084656	6.492763448	6.926212813	6.437942248	7.082016248	6.889041991	6.409917317	7.38198891	6.545399107	7.482837065	7.033536077	6.78605197	7.635259257	7.651811256	7.363365588	7.747705593	6.90498676	6.704916961	7.280202082	6.441605784	7.094320099	7.13891605	5.974467718	6.871142284	7.999292003	7.065025254	7.726573648	5.937035483	6.708352486	6.645865878	7.753575362	6.738660704	6.849647338	6.991487728	7.555580023	7.18451835	7.208328414	6.677734641	7.378509336
NEURL1	5.72824935	5.209322926	5.000945861	5.388786373	5.511610382	5.357142798	5.529003289	5.582428039	5.635584204	5.640263191	5.474875802	4.981344443	5.185108001	5.743460814	5.081272305	6.314186512	5.150907709	4.98701333	4.833812709	5.192608165	5.41255017	4.87349505	5.15999937	5.413646203	5.550309036	5.250566314	5.12741706	4.918841556	5.076908341	5.314816155	5.325305176	5.452338773	5.972437484	5.451751385	4.721569636	5.168226239	5.42213075	5.253089764	5.334628102	5.223600429	5.353626163	5.361321018	5.120776386	5.28310794	5.726981918	5.165028443	5.630566279	5.248165516	5.302813784
PABPC1L	4.520564873	4.29455059	4.363012025	4.539240072	4.449274264	4.41705592	4.233045581	4.34868299	4.306835216	4.848631711	4.316345273	5.363857654	4.396991712	4.573843277	4.368669468	5.015512599	4.458460102	6.225071492	4.987561838	5.10378328	4.950113972	5.146409176	4.128927076	4.837566097	4.921638167	4.463321303	4.719876012	5.935291726	5.474105052	4.578315034	4.817926473	5.174610683	5.804233738	5.164218039	5.229237538	5.064258895	4.473379898	4.428885255	4.579166326	4.698081991	4.568956099	4.675030929	4.408762662	4.378824915	4.803009575	4.550622818	4.659115496	4.439817369	4.39024695
AHCYL2	10.26955212	10.09156469	9.273181214	10.69198332	10.71834512	10.06399228	10.16226601	10.36918903	10.35933288	10.96597401	10.38030828	8.122393014	6.926158883	7.882342498	7.00868111	7.48283037	6.230121739	5.493177424	7.327755937	6.896985337	7.161140568	7.588958677	8.480824531	8.257717668	6.174693196	8.170816565	8.457268483	6.551482909	6.922740527	8.226046256	8.893954331	6.781551775	7.756770409	8.772220365	7.036702599	5.987714089	6.093244863	8.006484094	6.640743515	7.251799844	9.056128532	6.491613682	7.977621482	7.879847749	7.676030906	5.898335805	7.152550772	8.147843052	7.597635148
TNFAIP8	6.39669206	6.147030752	6.127083661	6.124174932	6.51383748	6.110288881	7.113748388	6.145713551	6.017444858	6.737148869	6.155511103	5.91742012	6.283199056	7.170033859	6.14589867	5.325546405	5.732423768	5.182862225	6.307716815	6.812523966	6.357425524	6.386593177	6.960938068	6.952140843	5.926917	5.696977088	5.779867027	5.550813915	6.13009873	7.068213572	6.380613993	6.235386881	6.639711385	6.721246843	5.946452732	6.246559038	5.710108578	5.94184856	6.35061369	6.072876409	6.478567123	6.887594977	6.543826761	6.875943049	4.985556031	5.604896483	5.161802809	6.501955352	5.869526137
VPS4B	9.689202095	9.383641838	9.278643596	9.925778092	9.500707566	9.559509758	9.898733123	9.56343543	9.588253244	9.620090697	9.99640283	8.964150101	8.393953228	9.580209991	9.531414727	8.508518196	8.80573173	8.539606128	9.182747449	8.545004587	9.08556591	9.468068558	9.332869951	9.155326251	8.354949269	9.21990208	8.331392848	8.860079686	7.962286452	9.090938876	9.570126892	7.686867284	8.946029392	9.555828899	8.804114848	7.945033003	8.255233992	8.78687144	8.848043773	8.625272999	9.479059501	8.954985241	8.764469653	8.912977981	7.513771585	8.208710122	7.310368364	9.34667127	8.722637436
SLC18B1	7.835596995	7.851449721	7.743033586	8.187624965	7.548623067	8.332709116	7.890414291	7.782627168	8.067303618	7.109739809	7.342852595	7.817032773	6.841637771	8.731965149	8.675580203	7.38603886	7.647269365	6.715346633	8.4847016	8.275167783	7.850629188	8.076982996	7.128005501	8.474698891	6.422315527	7.318482578	8.564375302	7.103561456	7.603294589	7.696880144	8.316183839	8.778553011	9.755627165	6.764506117	6.796623802	7.082048316	8.336288028	7.846557987	8.909616834	6.794933088	7.514112097	8.421799797	7.964767161	7.805573874	6.852805407	7.321401776	7.028433275	8.061025528	5.957815784
AACS	7.360614674	7.143783388	7.307123774	7.748215334	7.634052367	7.728922815	8.319864465	7.880058136	7.74393284	7.533780499	7.339630437	8.237764981	8.085497554	8.291775264	8.569240679	8.864783417	8.392389251	7.759665899	8.099665881	8.025100221	7.499905608	8.038066484	7.128322546	8.648138178	8.869942858	7.982436532	7.95317192	7.883427813	8.296312575	7.68644081	8.446353556	8.544052673	8.590330381	7.771412118	8.374260965	7.283752471	8.838368174	8.509369794	7.806823663	7.830785444	7.780528931	8.124842781	7.804105165	8.686994168	8.380982585	7.716005447	8.681564833	8.229719385	7.686693138
C14orf159	7.349118719	7.508388077	7.315702469	7.465357071	7.313193906	7.540203384	7.340650071	7.390884563	7.4504464	7.437351713	7.442914725	6.85708093	7.42117636	7.332741213	7.202905644	6.65273355	7.51750376	6.684273732	6.94515205	7.12340326	7.311731414	6.71720621	6.852874668	7.471249207	6.808635899	7.281781602	6.985641889	6.862949935	6.912336873	7.281947395	7.421079095	6.867948274	7.137999554	7.149450935	6.814487878	6.60448448	7.254984918	7.025650316	6.936488741	6.401903431	7.161986897	7.165900093	6.928729978	7.299892076	7.322861708	6.689247307	7.441893887	7.079797292	6.556288541
TMED6	6.334225001	6.801360788	3.289460793	6.303937514	5.670834764	6.956712501	5.951830384	6.338031313	5.464837147	4.493056057	6.238500011	6.245978557	4.988821582	4.294773121	4.977576548	5.474921106	5.636905114	5.769991624	6.295566811	4.314806076	6.812338972	5.844648972	4.320784799	5.900646322	4.274486239	6.45479545	5.144758026	4.323364624	5.910165785	4.06231275	6.679761881	5.663619857	4.35140067	5.641038106	3.54133032	5.065484695	5.162973183	4.526315829	6.39497438	3.853589816	5.165486925	6.498710647	6.181987044	5.645618029	4.308201426	5.928739085	5.263472784	5.499446582	5.199524077
UQCC1	5.871292711	5.765385125	5.951472283	5.643838748	5.731077992	6.436970854	5.595900081	6.108131328	5.865491488	6.107545554	5.995123274	6.511689239	5.773832905	6.142588635	5.956938824	6.361640668	5.850274076	7.107469286	5.931025127	5.440826137	6.049332689	5.629374291	5.899178301	6.554589976	6.284325353	6.551336345	5.864330206	6.733168888	5.457797523	5.530604256	6.291419768	6.139295005	5.792095164	5.830266681	6.52937929	5.900405344	6.080662277	6.232933106	6.009244111	6.375751909	6.027987321	5.940738928	5.910565423	5.974810251	6.017133552	6.395710109	5.938786286	6.229406758	6.286419831
SCG5	5.710102008	6.41780696	7.23250705	6.160653124	5.65113925	7.014987306	6.189958919	6.72164315	4.770041521	5.047261641	5.428030032	6.856525538	5.35895368	3.074949099	5.283243349	7.578518973	6.197111836	3.308813744	5.070916543	8.274296549	7.374178972	8.413682675	7.58393905	6.840835766	5.350532065	5.190679867	6.683314168	5.832489036	5.022305988	7.598729664	7.711897218	5.64400494	6.295994405	8.16443469	5.454159606	6.58798778	7.686658077	7.226694514	5.46701336	5.945157846	7.151422097	6.230144003	3.990388739	8.17535823	5.333748355	6.285193907	6.163076473	6.29348312	5.210780793
STXBP5	6.380991374	5.895346873	5.925109933	6.214518366	6.639607571	6.097302647	6.599878817	6.493610772	6.204392478	5.906667584	6.303354632	5.282316943	5.667211246	6.565884923	5.123551759	5.119018886	5.187890529	5.332276606	5.185106436	7.350521728	5.856181445	5.996844518	5.993574488	5.994201487	5.118660787	5.943053595	5.499868374	6.00734157	5.611758023	5.497388207	6.136781996	6.455288325	5.933622596	6.383977072	5.756038004	5.578816324	4.256866131	4.779253535	5.918967523	5.55332181	6.272974218	5.39758911	5.560209811	5.833070167	4.004673751	4.96152536	3.886580182	5.854872873	5.617070194
DOPEY2	5.031509827	5.054536931	4.448669285	4.847295972	5.12433862	5.029282803	4.982520715	5.174213571	4.952515574	4.888108387	5.205069685	4.863103265	4.971187463	4.840794911	4.365574048	4.986528903	4.593891688	3.452866724	4.610520641	4.747745592	5.009853294	4.818193114	4.446745058	4.813499792	4.594147055	4.462266921	4.769505101	4.614225494	4.572638718	4.803191457	5.077279625	5.101762855	4.865160872	5.190209207	4.639996147	4.567740525	4.750555516	4.4341187	4.718063567	4.124796666	5.060422849	4.082457376	4.863152036	4.708309905	4.761683894	4.666070125	4.508467064	4.705772643	4.473261977
NAT9	6.421131312	6.24837301	6.322494155	6.278614871	6.662965724	6.383034069	6.214257187	6.668626012	6.206312249	6.409032739	6.666385401	7.773927837	6.749271891	7.303108607	6.627939009	7.192981512	7.068946959	7.346055304	7.050436125	7.088973828	7.03064054	7.102114588	6.581716353	7.048305279	6.351163961	7.040113424	7.130312077	7.439664973	7.293281747	7.105784905	7.159918357	6.928217874	7.649886519	7.010824309	7.25468564	6.784936859	7.14129014	7.087744438	6.800966786	7.013729849	6.676577331	6.537302905	6.943504075	6.46794941	6.751525247	7.126711798	6.896555733	6.502529416	6.659089213
PRPSAP2	7.659937538	7.428371892	7.636882688	7.866429191	7.778846939	8.069830095	8.093344511	8.10569829	8.099494575	7.771947877	7.813302292	7.251780795	7.946279129	8.195617808	7.906412957	8.470686213	7.877606741	7.446242084	8.051742306	7.947427217	8.293154883	7.690827706	7.966566142	8.407441606	7.612000324	7.768112261	8.152242536	7.674863798	7.485295015	7.742977446	8.154314874	8.397081175	9.292683598	7.578231911	8.144010427	7.475550524	8.157728389	7.968963952	8.072314486	7.228138288	7.991153848	8.148247203	8.006304858	8.224766805	6.816483581	7.64844602	7.219941887	8.209672939	7.546759892
SLC44A4	10.8156461	10.46421483	9.710885883	10.45798796	10.856099	10.59546801	10.95350466	10.75410048	10.69982931	10.69501964	10.76725983	8.769936252	8.932030449	10.09988717	8.639974629	9.621743935	8.694954183	5.172907028	7.292926248	8.553301712	8.978673216	9.318340487	8.554046018	8.388462074	7.845052606	9.140657296	9.780310726	8.527483498	8.251280555	8.581053769	9.902910617	8.643362742	8.523586585	9.45971308	8.449601618	8.260069026	8.869733306	9.788817604	8.927237606	8.931752146	10.32124772	8.395967165	8.525532957	9.151348935	9.757265158	8.282462856	9.579802168	9.713339924	9.361422338
SGMS1	6.19404556	6.177843986	7.208107723	5.554690814	5.691369561	6.444546703	6.467137121	6.167189495	5.85153437	5.484583271	5.836916644	7.040825348	5.122506349	7.413760947	7.438323562	5.897786523	6.26857645	6.506942339	7.299192555	6.080389504	6.649126255	7.500086189	7.020272843	7.268253254	6.497799594	5.967133149	6.436585921	6.545433834	6.231883263	6.324884848	7.295361736	7.528282404	6.828914613	6.37920151	6.534454873	6.083952886	5.83186142	6.349230423	6.659330892	6.345689121	7.011508834	7.932752924	8.273003992	7.366731758	4.731950827	6.119267079	5.123234847	7.425810481	6.693732267
PCCB	6.047011048	5.727026912	5.575992679	6.14605692	6.273875239	5.864236587	6.184552684	6.632159803	6.089507989	6.434949113	6.191525375	6.331573119	6.231099349	6.109055282	6.497335404	6.477618006	6.506442593	5.662538039	6.084575701	6.087274113	5.978367311	6.117988914	6.14714611	6.831507145	6.277451698	5.739022469	6.511923838	5.755216463	5.712749254	6.360814729	6.460858787	6.157305771	6.19090124	6.357467207	5.886535569	5.760304818	6.464399131	6.697345324	6.423707914	5.714281754	5.874589355	6.321207003	6.617900999	6.393800443	6.361685316	6.194704076	6.607274926	6.224673105	5.884543205
SLAIN2	6.271056273	6.295020345	6.552645465	6.113044177	6.373479667	6.145218418	6.425839763	6.283847619	6.310901852	6.345101531	6.232712786	5.974204461	5.879514926	6.3994409	5.758422783	5.914570188	5.683919069	5.883934835	5.396834335	5.71983282	6.101301286	5.764038213	5.940559328	6.402508829	5.70687792	5.625107963	5.649996233	5.577100046	5.550593568	5.641639079	6.028587934	5.675726128	5.728416633	6.178119612	5.662772581	5.819950889	5.588686339	6.219665826	5.999192304	6.001025076	6.284875405	6.213824791	6.125501599	6.109142656	5.342176751	5.956849191	5.294142883	6.09746402	5.876062786
MFSD4	8.061973161	7.751831417	7.041845261	5.315579255	6.13187578	7.991098771	7.765868523	5.872276054	6.552876716	5.885162829	6.066869576	6.813623166	5.29958104	4.369099659	5.487365321	5.38128824	5.01119464	4.879541443	4.24127518	4.705507932	5.582503231	4.357192695	5.239179444	5.961330213	4.087526563	6.299983829	5.075763121	5.472503961	4.606193473	4.307513253	5.379702609	4.668957758	4.373204903	5.511958511	5.238647592	4.280754064	4.709292021	4.906199587	4.475013911	5.575111713	7.679119312	4.530244846	4.463706115	5.218762484	5.757066626	4.739760602	5.12887034	5.653556368	5.785804679
COLCA2	6.338431208	6.062937884	5.768071581	4.961835539	5.136304856	5.752259451	6.527189162	5.999811178	7.223789302	5.710218276	6.799313262	4.41466293	6.615354882	6.6696299	4.750027102	7.264959185	6.060865376	3.186583416	5.924274376	5.745165334	7.597164942	7.645396199	3.930516258	8.031731705	6.608841936	4.019395596	4.594827826	4.432742336	5.467640222	6.765167805	6.709323294	6.380190415	7.804384515	8.191303564	5.449710737	4.225998546	9.116706692	5.943484108	5.736409063	4.438663364	4.970248803	5.377596538	5.411308688	6.484271869	5.116834313	3.65958315	7.067950861	7.198016372	5.454213548
MECP2	5.744816161	6.052186924	6.303602542	5.753342238	5.848461881	5.662030342	5.641358318	5.663442621	5.635019901	5.851121664	5.638164992	6.37748706	6.44209215	5.851533059	5.698895239	6.013668363	6.12379726	6.11607012	6.277438166	5.814789184	6.171816838	6.038305765	5.9756961	5.929875308	5.976993063	6.098185301	6.064946789	6.098061979	5.877417302	5.715058535	5.517477033	6.168930368	6.329378249	6.15202982	6.193517511	6.683274276	6.155876424	5.690222278	6.032048865	6.276382629	6.021734826	5.76931922	5.751274107	6.15520539	6.654835527	6.323669364	6.281929642	5.747648631	5.751178099
ADTRP	8.867352266	9.121429851	8.4283188	9.250305608	10.28242862	9.739117643	9.608595313	10.1780293	9.02947579	9.692787862	9.559608586	6.965780971	6.028552858	4.184379162	7.916448737	3.837260726	6.412608667	4.254036247	5.556811798	3.920408334	6.637021451	5.61538022	7.676534357	7.591423071	4.471093994	8.074778284	6.357455195	4.957039299	5.253223512	7.277060772	8.345852287	4.659866817	4.369724159	7.773908259	6.219931455	4.613489383	7.078394437	4.623986834	4.540743888	6.562011144	8.480117584	4.1874801	4.758081247	4.571616223	7.282890453	5.014625416	5.606918751	5.54182324	6.224752879
RPL36AL	10.80866376	10.44258949	10.96082176	10.71714185	11.05614106	10.73712473	11.04678405	11.45276757	11.12745668	11.19098786	11.21900516	10.56285169	10.8252464	11.2381936	11.32508242	10.81038303	10.83121449	10.05290124	11.26667393	11.38248967	11.20012239	11.26981734	11.24361674	11.55279881	11.00071045	11.25616217	10.94878859	10.42711618	10.43601191	11.07230284	11.3224405	11.068593	11.53995022	11.33418197	10.9880138	10.61713424	10.98412547	11.8285436	11.30237015	10.3095338	10.67705301	11.42125397	11.03016024	10.98750539	10.76603118	10.40951159	10.95534325	11.00872779	10.77596552
BCAS4	4.173144077	4.420279246	4.385335708	4.140383525	4.052150149	4.430630982	4.195577203	4.190426282	4.195755604	4.199411711	4.162871362	4.962887005	4.341108198	4.107007569	4.499754162	4.557393162	4.388825352	4.83251172	4.401444964	4.114839988	4.347074913	4.637339443	4.388340171	4.586396488	4.594067313	4.356507973	4.149367391	5.209062028	4.549931933	4.398493272	4.1049066	4.649576024	4.261583817	4.177815453	4.503778892	4.538154323	4.500616138	4.545051162	4.315185022	4.213634971	4.461071955	4.278278361	4.288090604	4.334817018	4.80469329	4.861492689	4.911518218	4.223819287	5.149214129
UBE2C	7.11700823	6.715565392	6.568577837	7.904844072	7.824419671	7.34811206	8.15663921	8.581438339	7.339680006	7.151330421	8.258755114	9.606889456	9.882428708	9.302175762	9.536997549	10.09491924	10.08583421	11.48729608	10.3799112	9.717545408	7.321623874	8.723407519	9.998788023	9.906993642	10.28829474	9.933340417	9.354997538	10.31615643	9.234369864	9.754981549	8.981568747	10.55836995	9.855942526	7.772742893	10.15479565	8.693083722	9.946181494	9.573569202	9.662157095	10.69668827	8.624568981	10.0302336	9.87785021	9.558572614	10.2944063	10.12896476	10.19108427	9.97895269	10.5173777
CDKL1	4.328869256	4.348846453	4.237458675	4.112745558	4.339334547	4.189654678	4.198778066	4.3091893	4.36776627	4.388577249	4.343931576	3.517639503	3.491450867	3.482305817	4.132368327	3.991611344	3.537104632	3.181091548	3.727440164	3.560551615	3.666849305	3.833361456	3.816925118	3.964297755	3.413848323	3.794468384	3.833007509	3.406256921	3.684152941	3.657479045	3.999391816	3.859473251	3.593158828	3.52992205	3.512218071	3.132878595	3.459991692	4.015202069	3.686172442	3.558376891	4.146729939	3.788362498	3.712065962	3.723588224	3.744518756	3.457979912	3.664802191	3.562997886	3.841471335
RPRD1B	6.028161121	5.845629423	5.934448419	5.889678728	6.108907343	6.052005287	6.110052066	6.092091678	6.005700519	5.954771943	6.222984774	6.591933773	6.463271351	6.342547438	6.368656457	6.327834536	6.195859825	6.995839727	6.129296178	5.584228713	5.913807769	6.179936331	6.27419516	6.56163098	6.398748576	6.203024513	6.203621678	6.724675403	5.957456947	6.047001065	6.103380845	6.628022257	6.186657817	6.040684516	6.593079306	6.202213651	6.313293519	6.18917744	6.105051055	6.315568468	6.366937066	6.361818357	6.138817479	6.174542834	6.346675056	6.62928793	6.157683385	6.202351801	6.72681343
HABP4	4.668829696	4.870437085	5.262301845	4.667635745	4.652946843	4.642269256	4.645234997	4.769887416	4.569541335	4.787084874	4.844229514	5.119891508	5.067826354	4.822474562	5.177549996	4.631352787	4.923685861	5.673561244	5.082380185	5.101104401	5.227302941	5.230446874	5.695863589	5.117586736	5.27186783	5.035403824	5.075449055	5.089193854	4.991494507	5.119544032	5.237786995	5.604465731	4.718195559	4.987430813	5.209331683	5.709225437	4.860898061	5.191120016	5.00530814	4.97118913	4.794421067	5.143622924	4.796751818	5.247618607	5.245517675	5.215102148	5.207193561	4.960832459	5.135245972
MAP3K5	8.082894132	7.835655495	7.23151741	7.590311968	8.287742571	8.062719802	8.151919644	7.511830614	7.697171081	7.444010651	7.774077682	6.974697701	7.380014771	8.311665459	7.513253837	7.176012919	7.181578684	7.506041371	7.542132855	8.910881422	7.370906663	8.791286471	7.815718231	8.237180242	6.719889776	7.328871548	6.940645774	8.023128666	8.141473509	8.14112292	8.559556153	8.909158327	9.804955733	8.908723053	7.841709445	8.34501367	7.344159887	8.009073528	7.602690288	7.421465758	7.490933315	8.191813943	7.91515049	7.814349479	6.673316403	7.23788814	6.599484537	7.69537541	7.422422344
SPECC1	5.856701444	5.913894256	5.114780877	5.960005519	6.20934908	5.69038363	6.092115231	5.96455516	6.345667927	5.703992343	5.927476735	4.654115639	5.488588968	5.150051667	5.237350221	5.327692592	5.562565533	4.65533041	4.626019333	4.634909734	5.482190479	5.465277544	4.873154995	5.112712207	4.634733123	5.601331609	5.129799952	5.179925344	5.030712524	5.172841606	5.220011684	4.955019822	5.256448063	5.574642041	4.447628686	4.913064847	5.88454177	4.87983939	4.970395602	5.102145364	6.016664227	4.731590261	5.073862198	5.3725414	5.50907483	5.085087121	5.038967324	4.823632469	5.086600443
PACSIN2	7.751695435	7.488148837	7.29105916	7.533128196	7.391344136	7.377482131	7.80121932	7.619943088	7.423906684	7.734446145	7.995262579	6.795386486	6.955966478	7.2023151	6.925131238	6.919611829	6.992246545	6.483685707	6.493102141	6.648133918	7.060094166	6.667952794	6.860812865	7.003955307	7.08360641	6.877559464	6.745865373	6.7263267	6.626379782	6.847025185	6.942215837	6.842944922	6.82661135	6.662361758	6.49146791	6.880891357	6.975828555	7.056983627	6.878435939	6.773176369	7.16440815	6.866629313	6.826069298	7.151241854	6.926249728	6.917239861	7.041946753	7.07593712	6.785456373
PLAGL2	5.77766569	5.512512859	5.372361005	5.640445663	6.180501413	5.275693758	5.61695979	5.751243577	5.729118004	5.46509379	5.808014271	8.35120798	7.298756957	5.95669435	6.604278263	7.253288425	7.664039036	8.250434524	6.748332277	5.90482483	5.981577859	5.978694896	6.569538067	6.441594702	7.781585085	6.766692281	6.270794317	8.135241192	6.418387656	6.623968526	6.066131538	6.497825184	6.057345474	6.117909449	7.00492329	6.164637314	7.002071509	5.963957227	6.027852531	7.546859558	6.643373395	5.979142257	6.434329805	6.033559792	7.378126336	7.718104573	6.884159362	6.00050045	7.360712195
PADI2	7.234407064	6.932073734	6.41865029	7.335095401	7.007826536	7.203462868	7.127737042	7.384497358	7.151800022	7.43740033	7.37807196	5.066480639	5.52615395	4.568136901	4.377489559	6.061173291	5.319369696	4.657363086	4.461862588	4.779986263	5.248728829	4.372870949	5.176722209	5.117693902	4.461983298	5.74223875	5.22217695	4.855642565	5.86098746	4.852061206	5.73675694	4.629396713	4.465454892	5.805698063	4.846225161	4.47268254	5.900210794	4.408939605	4.62921854	5.089123647	6.652140466	4.458364832	4.419634023	5.034886069	6.020009306	5.093155562	6.472773414	5.131267899	5.273412296
WWOX	5.01106403	4.975359004	5.111021949	5.073950751	4.99271116	4.727401025	5.270698137	5.240186883	5.278990952	4.762194301	5.236591557	5.53320611	5.351456025	4.487135798	5.7951773	4.807684745	5.54723406	5.281014587	5.366397478	5.372282539	5.362119366	5.250773342	5.757148714	5.659467515	5.572601163	5.410837866	5.339236098	5.512981313	5.099252492	5.832704888	5.337209861	5.323282754	5.479065635	4.79585065	5.660200587	5.148125744	6.119506311	6.035332123	5.314496246	5.624040719	5.397273422	5.097292824	5.006427623	5.266868802	6.347920839	5.778972943	5.956357118	5.080659466	5.839436562
ELOVL7	7.014541565	6.547332851	7.097608371	7.733804657	7.73597629	7.449489623	8.208245632	7.718061057	7.026757171	7.582035161	7.609322524	9.374331494	6.830940094	8.151690828	8.182759032	9.072609227	8.355597054	8.408052809	8.596241005	8.811416284	9.005652655	8.714008413	7.892850734	8.343460067	8.300391609	7.17628471	7.945939914	8.021508445	6.827381612	6.885950022	7.978825657	9.644963343	8.217106573	8.114864614	7.191769914	7.658097613	8.460094105	7.035358352	7.53288593	7.317849313	7.181564079	8.216674177	9.019677013	8.788508745	5.69068832	7.77036539	6.495535156	9.008930769	8.726048528
TMEM30B	6.944799412	6.967400402	6.232037382	6.941423121	6.941219924	7.309122638	7.32031454	7.102185917	7.334044848	7.035664574	6.996383818	6.55289849	6.802932805	7.271562331	6.90546378	6.933604969	6.639455234	6.182844461	6.241913965	6.063108599	6.552998415	6.764973542	6.381319982	6.935650525	6.589154956	6.845192831	6.641266665	5.960534481	6.614136558	6.91325072	6.80490036	6.416888229	6.673321764	6.836485927	6.322965059	6.033586787	6.219226235	6.930546848	6.640094873	6.51658826	7.15221278	6.632638427	6.944722898	6.348002617	6.657113089	5.79255855	6.436674208	6.452987645	6.76197165
CHAC2	5.66633685	4.880765745	5.238093671	6.587616838	6.560828453	5.706573444	6.702239632	6.954164776	6.32999753	6.334122145	7.046428019	6.175450435	5.442246901	6.916480958	8.455174923	7.056964853	6.890290877	6.217515438	8.221502788	8.042186911	5.448861492	7.003558874	7.481800865	7.251050509	5.670064158	5.775217403	7.520813275	5.062306914	6.297678124	7.237645804	7.577424048	7.622495694	7.908603131	6.551182755	6.342370694	5.124624642	6.779254757	6.819031613	7.347109709	6.185121472	6.360311789	7.221867868	7.902152945	8.612495108	3.443383135	5.347659568	5.381944368	7.830575503	6.388696115
MUC1	8.310444241	9.19413584	7.943598321	8.322510216	9.285432121	9.001072587	9.211577999	8.871099986	7.679267342	8.44245859	8.568932805	7.088306599	7.743378692	7.856210046	9.147010353	8.149937515	6.247577231	5.123485298	7.028465766	8.638740138	7.855149569	8.944394053	7.333124918	8.444438923	5.771826454	8.631524876	9.872808577	7.625875864	9.698296852	8.183398688	8.944519714	9.002508503	9.551477147	7.666541865	8.340292989	6.947986254	8.937575931	6.790986527	8.956353119	6.922889354	8.293497872	7.87705654	9.343632745	7.061973625	9.225193575	6.156292332	9.673480163	9.043470595	7.667908817
HID1	5.154782681	4.865103347	4.788808635	4.933500726	5.242064391	4.885757573	5.015333117	4.655706839	4.996305	5.120684425	5.478011502	6.23380474	5.854351893	6.522849014	5.22556484	6.76791957	5.791098968	5.186068637	5.74765958	5.405719725	5.116794222	5.377160361	4.821584592	5.403242362	4.813504409	5.201894742	5.921619067	5.141750129	5.446296327	5.72028846	5.697564952	5.43700519	5.976916119	5.747086027	4.853822184	5.021651847	5.916423981	6.533910714	6.157925571	5.01729615	5.457066877	5.554640683	5.043986499	6.025701813	6.030284376	5.478505829	6.744574176	5.83212518	5.184884534
SYTL1	6.146848502	5.732385247	5.483973423	5.663609199	5.736948179	6.417234117	6.652059965	6.188710925	5.847950628	5.850974571	5.790026792	6.879680624	6.656834443	6.388779215	5.735681052	7.615598103	7.16888019	5.524431744	7.134785176	7.727730908	6.601362973	6.222085213	5.338909179	7.443888064	7.141261665	6.68197152	7.854619872	5.928778822	7.266197554	8.195496899	7.423300145	6.672952456	8.036307874	8.155134056	5.633071176	5.51537515	6.850300075	8.064839398	7.600439792	5.325368633	6.601502279	7.426386029	6.596135529	8.084079502	6.35139121	4.777400337	7.872230853	7.687789879	5.920923737
FAM120C	4.537966087	4.564193865	4.909734431	4.480991043	4.803450672	4.458304752	4.689753755	4.633327512	4.477874994	4.565883914	4.517639507	5.103867681	5.086763389	4.388438815	4.84433053	4.626153627	5.018134454	4.669286123	5.655359089	5.494934789	5.049336117	4.953937326	5.256144166	5.248869527	4.844064259	5.066929621	5.346088442	4.91933311	4.315255658	4.973481623	4.391409427	5.842501478	5.607992787	4.299544762	5.43262469	5.241807658	5.243364676	4.603168426	5.441136207	5.441127837	4.894674152	5.02766515	4.631639929	4.959205867	5.435781966	5.023207098	5.346806565	5.242395467	5.337937244
C11orf95	5.210577128	5.272824873	5.712577055	5.079203991	4.979217081	4.992967296	4.862342128	4.693085166	5.048281039	4.817733033	4.765623441	5.809292601	5.616085564	5.006584104	5.392423725	6.19278365	5.589167173	6.08281247	6.059538849	5.632783238	5.656595565	5.029500233	5.229043717	5.808593427	6.255539757	5.947450382	5.716460399	6.368610401	5.984394899	4.96099826	5.256846233	4.931417541	4.496292958	5.370614724	6.161052033	5.32170066	5.620024693	5.549973567	5.282312493	5.65115485	5.305354896	5.443083936	5.128725792	5.345648427	6.207271148	6.241214857	5.778359036	5.433422749	5.756443717
HIGD1A	11.43314206	11.48898756	10.73545558	11.49867918	11.42318313	11.1873752	11.4598266	11.433161	11.20483258	11.74401346	11.4093542	8.695898022	9.28967634	9.417044748	8.830567023	9.010011257	9.133235881	9.470714269	8.869441228	9.008458944	9.495906283	8.276068805	10.21978356	9.434504279	9.514829653	10.23789881	8.97509206	8.782749685	9.453664024	9.371701119	9.646463931	9.488898154	9.712704501	9.854301416	9.347968113	8.736575692	8.951518395	9.477069907	9.243986498	9.402196449	10.44610424	8.961527811	8.826310283	9.780318424	7.635461419	9.116486422	7.839414846	9.390832683	9.795504188
PDS5B	4.338193293	4.284663899	4.602065251	4.310485593	4.121162978	4.10794349	4.137084114	4.122554537	4.167598613	4.23371222	4.219111868	4.112639193	4.290213534	4.591014728	3.831453795	3.276722822	3.770336694	4.65711578	4.373059045	4.248466635	4.572248383	4.51214015	4.391009557	4.673039246	4.621480877	4.545716151	4.004134607	4.78152201	4.580550341	4.042999339	4.194974567	4.467130306	4.146391216	4.315412769	4.770997585	4.57600266	4.014888521	3.794413667	4.033066708	4.299865409	4.594071881	4.388713644	4.410055387	4.20701411	3.648848816	4.28185584	3.764413544	4.185061558	4.429029185
TNFSF13	8.33906314	8.555269437	8.131334153	8.188634774	8.54381964	8.61516856	8.905509475	9.086725197	8.377463812	8.263938321	8.789671438	10.21095779	7.850657931	8.108366573	9.173923856	8.953160892	8.316758794	6.938117889	8.280540788	8.065854809	8.040526184	7.272230105	7.500325164	7.687189096	7.276009556	8.814641838	8.146694252	7.474640172	8.386942295	8.180337081	9.299714871	6.495572037	6.411701247	8.462834458	7.487817761	7.6597078	8.901319171	9.188555181	9.049930578	7.49775109	8.76002775	8.475960434	8.877302692	8.546479366	8.855263939	7.599490314	9.320595436	8.419868088	7.843416848
SLAIN1	3.155901125	3.763250835	3.822286479	2.853815958	3.345253659	3.096686262	3.672719403	3.080621593	2.957552195	3.856517305	3.116194567	3.06517934	2.974830458	5.912897605	3.233047599	4.85181288	4.056865049	2.455552014	2.777224245	6.047658684	3.304749667	2.436679893	3.277055021	4.369665393	2.385743558	2.704455248	2.589150869	2.377835111	2.552617613	2.442981773	3.024079913	2.7276018	5.979826935	4.17594827	2.869137252	2.987848106	5.661326588	2.520782309	4.308762304	2.79399746	2.93616627	6.083398837	3.443744865	7.582348712	2.997642075	2.737974193	4.481629449	5.852460825	2.533417941
ERGIC3	5.515705221	5.62566972	5.353689029	5.577522923	5.544179613	5.670502526	5.571826224	5.58905669	5.689162717	5.652060289	5.58567965	6.075150539	5.732016681	5.685409513	5.745299884	5.802783243	5.747388847	6.025270542	5.64588906	5.416859154	5.457668166	5.646127807	5.51250234	5.641044806	5.595963208	5.907054118	5.449123712	5.872260837	5.683971171	5.651631207	5.615990166	5.710494121	5.733347175	5.649454881	5.755164984	5.799616812	5.788135172	5.794996395	5.573048909	5.944089977	5.684781139	5.537612805	5.618585293	5.500631569	5.948089231	5.848592914	5.945128199	5.570220053	5.834016552
POMP	8.654889774	8.489960744	8.632428652	8.882879261	8.962918272	8.671457871	8.82090875	9.02031879	8.689594086	8.978249467	9.020595748	8.391560822	9.45926194	9.016554364	9.189811432	9.029460862	8.835884041	9.958623877	9.40918232	9.177765734	8.383482488	9.282879645	10.34036539	9.083400478	9.440870063	9.780607844	8.810305426	9.217506084	9.588361695	9.050552592	9.266686873	9.622787745	9.483739446	8.651569534	10.04740381	9.303011213	9.446028872	9.137004588	9.00423605	9.721607297	9.495662414	9.279555658	8.881524766	8.915428319	8.690626771	9.082938204	8.087776714	9.379591768	9.477268054
EHHADH	6.656126162	6.005850094	6.090975677	7.435264219	6.920395519	6.178314521	6.935002033	7.777422525	7.148028312	6.936994667	7.086928035	5.83985156	5.799182865	7.493884929	6.294194837	5.718318827	5.6267913	5.276068172	4.942998193	4.85940223	6.401748417	6.438585387	6.512881454	6.070619032	6.614127996	6.403131052	5.700681904	5.13050025	5.563629993	5.935580871	7.362770356	6.25695888	5.872191413	6.944610258	5.454705944	5.62859453	5.014249169	5.422113354	6.057058545	5.42967461	6.736382716	4.890655767	5.834986735	7.389330388	4.717181031	5.618241321	4.581841224	7.022836017	5.737187776
SRBD1	6.583987417	6.317753937	6.342109841	6.640379361	6.305388291	6.553579801	6.780373816	7.035158878	6.495742862	6.815720911	6.59256855	6.226791482	5.780288776	7.038778654	7.19739844	6.42279854	5.635318735	6.00693739	6.840679553	7.027689412	6.373148284	7.046906919	6.745015189	7.224482846	6.45906527	6.129522395	6.393043155	6.006466392	5.632649721	6.503355307	7.283522572	6.60958875	6.480608773	6.389784329	6.222673679	6.132864517	6.159512206	6.444974808	7.011891704	6.487737382	6.413080663	6.548392541	6.974798546	6.942420559	4.845889405	5.62536069	5.425382972	7.238027514	6.778079317
ARHGAP32	6.485968733	6.486508705	5.720109267	6.746259528	6.2776197	6.667046006	7.000220502	6.756400156	6.922529808	6.666124169	6.630843466	6.387557698	6.299562619	7.494921392	7.739099824	6.99350607	6.78230092	6.22914235	7.388276147	8.308596603	5.948590121	7.393046741	5.946801616	7.19202437	6.576622974	6.167394684	6.283438404	6.941673907	6.642200383	7.220104718	7.698910332	6.80028072	6.687796394	6.946340949	6.538533893	5.53352524	6.081115508	7.009571008	7.412115645	6.26733791	6.666556763	7.313529137	7.340824448	7.118391008	5.9474693	5.72653407	5.854842374	6.809900451	6.127499657
C21orf33	8.32750679	7.984353043	8.205244752	8.847693486	8.336545945	9.098039421	8.775086452	9.39133343	9.057559123	8.811247836	9.038932306	8.919290005	8.190823288	7.825342931	9.332763176	8.407208069	8.539289502	8.100458087	7.493870813	7.725909836	8.622703375	8.118457419	7.931803635	9.060283186	8.193605425	8.046222527	8.560732158	7.394775007	7.733990048	8.258198186	8.980349187	7.795451751	8.369759683	8.327401632	8.075500742	7.913114011	9.104900102	8.485896383	8.425220801	7.578561181	8.354894037	7.855255237	8.63346212	8.385811233	8.854307597	8.236302089	8.781386025	8.216694706	8.187570605
CHRM1	3.286757704	3.52720008	3.326765719	3.105933141	3.133623857	3.369702681	3.665609748	3.28549783	3.385790266	3.53644089	3.596943617	3.282374091	2.954319162	3.473086329	3.131043364	4.099060191	3.475372784	3.199133338	3.012249302	3.400854586	3.495781618	3.303419546	2.897564846	3.180698865	2.937007474	3.301233684	3.18012394	2.909604777	3.357289368	3.258309033	3.636947028	3.494432928	3.628130679	4.004622563	2.886667126	2.845319	3.065995313	3.659709828	3.970316316	3.027679083	3.484943388	3.267860027	3.396977509	3.416281637	3.683236603	3.120546118	3.403872952	3.443581244	3.136164475
CATSPERB	3.77852173	3.552510903	3.104634569	3.747671312	3.65939783	3.199684105	3.966275517	3.707129216	3.467106732	3.469699872	3.43977906	3.180780182	3.410978098	3.975451354	3.254252828	4.761882046	3.26295645	3.008264304	3.394597931	4.41049429	3.280782838	3.073324086	3.734335885	3.621922859	3.117857329	4.152475326	3.264244284	3.281538538	4.996461009	3.185394207	3.373823119	3.464753886	3.804790931	3.696758434	3.356639669	3.091159396	3.371934554	3.159095414	3.303063842	3.119739817	3.766609842	4.260222059	3.010863328	3.375189899	3.384361223	3.088428367	3.280443861	3.53618723	3.340623259
CLMN	7.791519101	7.631219836	6.887270696	7.909224435	7.173012146	7.56389027	7.313618707	7.220636715	7.574778589	7.158384648	7.047021164	6.973339073	6.767871321	6.207045111	5.927634133	6.24149213	6.190453865	6.225823694	6.071093825	6.050045526	6.568895941	6.425003379	6.188551315	6.271948282	6.606200404	7.1393834	6.098016806	6.876868123	6.372290862	5.74123503	6.541591291	7.066041369	6.735418551	7.328032524	6.742844387	5.848855518	6.003190237	5.896441592	6.272630813	6.127773762	7.283302616	5.864873891	5.839352358	5.707801939	6.681123136	5.849460089	5.769521888	6.536109815	6.261682339
AKR1B10	11.04880187	9.55548529	9.619302396	11.82168142	12.81858989	10.23531084	11.35834987	11.84531925	11.26296948	11.77133384	12.14571905	8.175222714	7.52677956	6.204281709	10.22631322	4.981212508	8.376144079	7.343028547	7.204647351	7.392078256	7.996856671	7.669249522	9.522961182	8.496904245	7.155304294	9.34165888	8.037887014	6.229701479	8.426801242	9.103568673	10.38587607	7.082997904	6.688342847	9.962617055	7.097726393	5.472663872	7.390450684	9.895743656	4.995492893	7.925163047	8.919738878	6.86340738	8.237425629	6.089244709	7.752985735	6.4965756	8.392392171	8.335737569	7.982804476
FA2H	7.005942317	7.310813549	6.340917296	7.453358093	8.121248006	7.391143196	7.798702716	7.781379825	7.658480096	8.057170695	8.085142346	7.30808293	7.525948565	7.26049053	6.340919994	7.423850503	7.360934291	6.412892796	6.566172526	7.510274429	6.182259118	7.364302754	7.354863863	7.152024519	6.651348422	6.869206512	7.391786125	7.24190572	7.504713881	7.377006679	7.179404086	7.234262963	7.014715934	7.640383181	7.12582351	5.955478514	7.561222907	8.772607646	7.202579265	7.160761487	7.246245693	6.913267624	6.769026989	7.351815596	7.518370328	7.103035591	7.695852192	7.365409574	6.691580697
ENDOD1	8.879846899	8.179122288	7.85739628	8.974533438	8.374518836	8.721461593	8.94575851	8.837500671	8.700728715	8.587101611	8.676002278	7.760857461	6.92639467	5.762415405	7.288357544	7.003488885	6.83440597	6.769733713	7.046672699	6.239754661	6.897050762	7.390388509	6.884030747	7.319835084	6.919498263	7.424921652	7.002520696	6.481887345	6.740810371	7.21552355	7.391764503	6.007026791	7.92392704	7.621161365	6.951335163	6.046975896	6.566080752	7.254715403	6.791057562	7.092578247	7.86438723	5.862078111	7.434941995	6.593246326	6.212796422	5.797219574	6.173807738	7.365615056	6.861298879
FGFR2	5.153303578	5.281820292	5.511494661	5.412423582	5.343582109	4.767796648	4.93188066	5.296819765	5.304437385	5.197045051	5.140723473	4.499158565	4.449435346	4.869428746	4.298671592	4.587040365	4.709008042	4.053841684	4.513867221	4.442552969	4.882724422	4.738233884	4.672149012	4.59210984	4.63993493	5.020013584	4.58975322	4.574553495	4.399266537	4.108782523	4.741962246	5.19228003	4.764994722	4.816361549	4.450203858	4.540961379	4.627256218	4.589831475	4.305081904	4.132280055	4.942053092	4.663956201	4.17297497	4.93192286	4.851895912	4.629893925	4.972441734	4.843164788	4.476825363
RPH3AL	5.249532044	5.127291925	5.026606797	5.108617466	5.174782632	5.436259753	5.148389606	5.434158085	5.557785943	5.696070534	5.391567743	5.957252285	5.077314903	5.368113933	5.253324169	5.228932191	5.275358935	5.007942631	5.515756437	5.411919069	5.015124063	5.035405157	4.967904135	5.146326038	4.887574968	5.145048051	5.225683976	4.881508561	5.112165185	5.39199442	5.321597779	5.282910351	5.25506219	5.30244533	5.085021993	5.15739277	5.119268134	5.624061012	5.058948398	5.133500825	5.117319675	5.176728582	5.124200516	5.146116902	5.713571544	4.892597349	5.669036935	5.245474342	5.27150633
SLC16A7	3.835983021	3.70400914	3.96152754	3.577108954	4.029360716	3.407524525	3.962593899	3.590431335	3.398508445	3.826864201	3.633293593	3.238294808	3.080461795	3.902553973	2.851418391	3.674431855	3.004498683	2.991644936	3.010653502	3.966218549	4.607696907	4.828880747	3.375141066	3.557661597	3.606943817	3.431531375	3.579099429	3.128051631	3.09960431	3.061495332	3.543496694	5.267473111	5.846660427	3.606978662	3.220802634	3.773355421	3.141114631	3.080738955	3.40151381	3.447687733	3.787167055	3.910066709	3.103633131	5.456998558	3.003260504	3.224418361	3.188097849	4.602746533	3.240590731
PPP3CA	8.980089912	8.635797798	8.89189273	8.856541419	9.096802127	8.549185909	9.060695846	8.658432174	8.725454913	8.683055008	8.886373983	8.510213322	8.714310625	9.228335103	8.179507002	9.099554077	8.101705421	8.729508734	8.34947128	9.091976719	9.067691756	9.458082285	8.646848389	8.733591805	8.027035304	8.571559222	8.896304676	8.906706131	8.620253531	9.441245665	8.925029345	8.845039924	10.05424041	9.485500136	8.275147025	8.575084988	8.283998497	9.259058652	8.836126613	8.42303043	9.16917713	9.402951682	8.21019189	9.218715384	7.594221408	8.23347614	7.948897384	8.839516459	8.687807452
IPO5	6.368995223	6.48343632	7.363489599	6.64024768	6.231728165	6.421345552	6.772317552	6.856454852	6.616316571	6.35351103	6.599865922	7.538891821	7.59159436	7.394228369	7.243023289	7.779951062	7.572712732	7.950924055	8.137642595	7.087678212	7.005482659	7.659299586	7.666734379	8.052681911	7.680282968	7.43067912	7.193099891	7.612029435	7.525959771	7.393054047	7.456579103	8.235304319	6.810645871	7.149031429	8.139471767	7.30736456	7.787858546	7.875507023	7.793029717	8.093813254	7.38639579	7.520223695	7.770921722	7.376845437	6.415675533	7.872943718	6.390234518	7.400920041	7.805927656
SPACA3	3.43582222	3.729527308	3.50377373	3.816534514	4.082171521	3.751526162	3.445601825	3.924298346	3.292076922	3.436810157	3.576960937	3.944436717	4.307648634	3.812387254	4.151856051	4.248867559	3.89329327	4.33518805	3.842122488	3.551081785	3.630940891	3.420180843	4.937766058	4.058703197	3.824617466	4.293558009	4.003313092	3.741080305	3.996896551	3.899459936	4.014451568	4.02834062	3.617569183	3.945715735	3.755540567	3.791857379	3.797341636	3.528563954	3.510403711	4.182369481	3.516518125	3.72731462	3.508297422	3.391188306	4.164787086	4.208861276	4.033114217	3.559193402	4.22286257
SLC27A2	7.97103658	6.902792993	7.148940065	8.27246499	8.897393256	7.839777504	8.291248369	8.914080577	8.284445885	8.222031981	8.874057937	8.189654028	7.441150269	8.917394813	8.256702964	8.244573976	7.995005616	7.394100774	8.647246267	7.604341858	7.179987963	7.990740383	8.201482375	8.739144431	8.311769853	7.697193997	7.906602396	6.994292884	8.151992319	8.257101459	8.807305443	8.391153005	8.233992518	8.300719604	7.479794795	5.349141209	8.775193401	8.632301545	8.350612458	7.704068095	8.327791111	8.285212697	8.930695345	8.384662974	7.336092405	7.645535597	8.065860269	8.197153749	7.492676728
SCAMP2	8.713757117	8.669709162	8.140768794	8.86387816	8.787143687	8.848819733	8.865232372	8.654156697	9.03603409	9.109207351	8.815583926	8.770264251	8.024162163	8.371991981	8.866053631	8.781247237	8.390469393	8.139991806	8.235844227	7.972707995	8.236589628	8.565431609	8.037859123	8.438378231	8.151789474	8.63032757	8.693647102	7.851307031	8.220398741	8.150723902	8.482526123	7.816793511	8.019986652	8.323509399	8.046218087	7.914286613	8.369127748	8.533791036	8.835172106	8.173884128	8.708955961	8.278791723	8.304868765	8.368098981	8.994049473	8.077319247	8.781867628	8.481436792	8.238719195
OCEL1	7.866374054	8.018391489	7.248669817	8.099974569	7.825516699	8.058082241	7.605976881	8.060010398	7.90462358	7.878042862	7.817875725	7.132711171	7.110078191	7.358221938	7.194944529	6.564663052	6.412392004	7.012316635	6.490066146	7.294816068	7.370369317	7.616574155	7.519760959	7.18928493	6.993142005	7.464812379	6.756265776	6.501968559	7.059689102	7.44610652	7.60542832	6.649890717	7.527943549	7.749336135	6.575472483	6.745729058	7.116428882	6.895970677	6.845419439	6.89762651	7.556136397	6.64597547	7.461579597	7.165064862	8.047271675	6.700507841	7.668336476	6.899396182	6.774160211
PRAP1	8.606545615	7.15212487	7.174808203	9.611269861	9.148137478	7.733484219	7.330872094	9.605875506	10.14426195	9.383150182	8.945734341	9.276708149	6.852217976	5.589820226	9.733468198	6.374326381	6.251751623	8.69332334	8.343376285	5.72495304	6.247337512	7.436807978	7.318573552	8.829890125	10.41366222	8.681029804	7.000558139	8.290437649	7.75166033	8.107690347	9.866461851	6.478300886	5.529715982	9.180688386	7.73520112	8.869534344	8.035079925	8.801218039	5.562903442	8.37231504	7.960500271	5.226004621	7.411958954	5.360355318	8.761496544	9.157606617	7.664694981	5.716370632	8.442449687
CLCN7	6.614359414	6.523949828	6.524751073	6.481692196	6.743604314	6.704705328	6.324094472	6.382181052	6.592755036	6.441587615	6.478827143	7.169878202	6.605363835	6.704749665	6.941351763	6.611715485	6.996834805	7.073119048	6.682468879	6.451172998	6.596356457	6.541533759	6.607589005	6.786368122	6.731155096	6.68362461	6.930052814	6.984737642	6.889785312	6.745568935	6.483293798	6.781492212	6.7785146	6.575863511	6.879420941	6.950275348	6.913211686	6.776714898	6.649557425	6.761199082	6.705217909	6.404013499	6.485068248	6.559313833	7.402827541	6.839822574	7.327745206	6.260337565	6.691763829
CCDC125	5.395128794	5.213293156	4.916800887	5.617333707	5.620160075	5.604293037	5.743891403	5.906267218	5.676828176	5.49837973	5.795001319	4.859596892	5.052701932	5.770989639	4.649672634	5.525758539	5.059953126	4.730160717	5.380001183	5.555543869	5.405773019	4.680304177	5.789606482	5.604266598	5.331058498	5.748924367	5.079658012	4.963632158	5.315858707	5.633935644	5.830962783	5.137039576	5.478055931	5.439080006	5.112673539	4.966756358	4.799984789	5.301412412	5.68543426	5.086560041	5.516419977	5.58630737	5.080292937	5.270362518	4.416400764	5.372917031	4.595455595	5.010582269	4.8828725
BMP2	8.870734471	9.236432222	7.698402358	9.267908074	9.758778105	8.275595444	8.87246383	7.738554781	8.346340329	9.475508524	8.172717408	6.350154479	6.48964613	8.323001668	6.076735886	5.33495332	6.762436193	5.429183331	6.983591447	6.495621299	6.307550009	6.631101481	7.586925465	6.986539306	7.068991384	7.345158605	6.882726784	8.390367711	7.101435892	7.670684033	7.958397784	4.819173658	5.442160736	7.641915894	6.395321657	6.318134642	5.358905617	7.412583082	5.681200144	7.244857978	7.808106856	5.693462967	7.379943632	6.123244759	7.683176944	6.552701523	6.786308119	6.472565927	6.65053726
GNPTAB	6.994953442	7.034763871	6.586969767	6.851072507	6.719696024	7.402031095	6.872673981	6.721779354	7.362575493	6.733110805	6.616830425	6.202428765	6.401153788	6.133315168	6.249360994	6.644399198	5.667791941	5.603621163	6.332980572	5.961849472	6.100148675	6.532912085	6.159385505	6.60005222	6.570045899	6.350215653	6.284256766	6.211621017	6.267203127	6.360716993	6.398603806	6.54686873	6.167584052	6.320871864	5.960951899	5.915512273	6.063524282	6.079620285	5.88853586	6.104194167	6.890148686	6.511874484	6.337945739	6.278394887	5.477248217	6.001389614	5.38400551	6.035342321	5.988553194
RALY	8.534381176	8.336895579	7.976929317	8.844295063	8.973573221	8.755922621	8.977819656	9.241187001	9.085391613	9.075711961	8.97014544	9.752222475	9.164057127	8.550855446	9.090131166	9.79583941	9.192265707	10.2093282	8.972428729	8.40521386	8.17606675	8.606705108	8.719673216	8.838232266	9.203525461	9.517857603	9.0661901	9.513070361	8.225095513	8.429953137	8.960275149	9.157299068	8.706525514	8.723376631	9.26675802	9.257020606	8.886539353	8.592459847	8.808002339	9.446007867	9.026521827	8.932254819	8.907329609	8.548169373	9.626264003	9.373146363	9.270614479	8.479778355	9.124372993
LRIG3	6.825725843	6.869381247	7.654835116	7.114371775	6.616358338	7.329609696	7.24469739	6.743152386	7.355178972	6.399698209	6.941158905	7.482021687	6.758014344	6.238651958	8.075955736	7.679883097	7.822722461	6.73055603	7.88264097	6.91284009	6.770992507	6.504778587	7.802639301	7.11369366	7.371680126	6.95038666	6.288280054	7.278040819	5.665633976	5.997059794	7.058176993	6.704592391	5.899318515	6.48331375	7.072293263	5.966832833	7.183971136	7.488185674	7.575467139	7.305665534	7.621630828	7.745287544	7.212737637	7.385291336	6.871393771	7.478802731	6.129999979	8.342735902	6.612330674
VPS37B	8.43439887	8.260296209	7.299633648	8.702174156	8.979625844	8.623813561	8.414226026	8.497311251	8.730734461	8.738808388	8.99521492	8.069364171	8.479969341	8.525649215	6.889741222	9.636478655	7.88663099	7.672894066	8.355300911	8.537652511	7.018103916	8.226591917	7.988038275	8.037211619	7.411513415	8.528735824	7.760767787	8.125227508	8.043541946	8.746129437	7.801572446	8.475829033	8.0492561	8.077462316	8.231646569	7.837997228	8.032087908	8.565378361	8.064649969	7.058080945	7.834125704	7.950978472	7.280677168	7.872049793	8.774309299	8.035028912	8.242146916	8.1300269	7.089045141
IQGAP2	6.598364965	6.617359019	6.076689142	6.73360395	6.62506468	6.384359207	6.500669457	6.466710737	6.617549317	6.604976712	6.745903962	5.455804049	5.212070841	5.084732365	5.569884262	4.174580648	5.141467426	5.681288626	5.62600181	5.014710065	6.17959229	5.961941676	6.172259714	6.157681525	4.372557008	5.876861674	5.453923638	5.363814887	5.556324201	5.012699592	6.058988263	5.744025552	5.688523494	6.338872171	5.826771164	5.007309772	4.29300527	6.167879589	5.810415178	5.460400609	6.061567202	5.65606954	6.247318513	6.228423104	4.783885271	4.639762914	4.715321653	5.80648519	5.319427903
COX10	7.580218722	7.513791145	7.588191973	7.801018443	7.97018318	7.648781586	7.63573031	8.131447151	7.845161594	7.848579144	7.978502034	7.669648002	8.01125732	8.101144815	8.17882233	7.675682708	7.860414034	7.610995176	7.990771792	7.332752796	7.322952477	7.423240999	7.540520074	8.470381538	7.237699756	7.699263761	7.716917106	7.110153915	7.486917058	7.744227816	8.059284841	7.464640589	7.162058965	7.568052177	7.178117376	6.88971548	8.085573234	7.690781441	7.721485888	7.844766362	7.502756654	7.081188686	8.09129846	7.791964517	7.714849139	7.839827507	7.870078117	7.761138204	7.767939236
B4GALT4	8.2442817	8.034390212	7.138576752	8.417291616	7.980547362	8.150094411	8.134268211	7.804820742	7.988632124	7.874904012	8.024963713	7.566879724	7.309159814	7.71558676	7.247885972	8.203078714	7.000938884	7.433817334	6.817677787	7.334752722	7.633360179	7.038738464	7.205324281	7.482065297	7.589904415	8.271555331	7.621922985	7.463395782	6.913022177	7.153524992	7.514164383	8.24837911	7.943743049	8.066856532	7.367605397	7.176649473	6.801609572	7.294237843	7.323037323	7.122986048	8.2270244	7.145049234	7.063093175	8.145829008	6.890505737	7.034291599	6.201927288	7.538959324	7.112659232
TTLL6	7.287691726	7.815543885	6.299223772	6.670991777	6.409473144	7.728817482	7.220110175	6.328118951	7.563046968	6.681826643	6.08145769	6.065065238	5.079242043	4.998677968	5.688151408	4.481958883	4.916326049	4.985874492	5.20417615	4.728730165	4.426563398	4.566530161	5.074345787	5.155079748	4.460251998	6.271252692	5.449714645	4.505929971	5.528494008	4.678641599	4.739321298	4.793376609	4.617084566	5.287819552	5.071215535	4.764878442	4.766674279	5.001089771	5.043698229	5.120268069	6.513404589	4.721892118	5.232833529	5.068085004	5.840332041	4.434201434	5.238238604	5.213282938	5.3864653
ALDH1L1	5.787615313	5.85278302	5.902696649	5.727416253	5.703371273	6.167469401	6.025513103	5.951817587	7.808811053	6.130387134	6.626726023	5.649602443	6.034519514	7.07805418	5.673933754	6.98886598	6.761928502	5.902480952	5.451752697	6.208432417	5.473625121	7.070159553	5.721419494	5.708210378	5.069118076	6.298760551	6.806719368	5.269383573	6.952152067	6.820321822	5.331055137	6.443580943	5.575882262	7.240676841	5.540241969	5.349865766	5.855300983	7.08533797	5.385434105	5.582665133	6.068839884	5.361482237	6.064713826	6.969486491	6.376387663	5.4665621	6.116298071	6.914965916	5.655933505
PAN3	8.800277706	9.047072391	8.896372306	8.631816929	8.12594196	8.63017353	8.33634509	8.230088923	8.434904787	8.30233958	8.019014675	8.062485122	8.965056728	8.870817545	8.043269671	8.782169677	8.21627248	9.653454839	8.596889223	8.070336696	9.095351183	9.072537846	8.67292884	9.152784432	9.209824954	9.098302649	8.627872038	10.04821475	9.712691699	8.330109974	8.826928207	9.040001398	9.071897843	8.910112449	10.1189956	9.562472806	8.228634019	8.271010096	8.194751609	8.944812742	9.331398046	8.609814324	8.622363918	8.267202784	7.355024929	8.635713135	6.860472226	8.081126654	8.614526044
CIB1	10.99956961	10.72785915	9.738667833	10.77057514	10.8247759	10.9162843	10.9994556	11.07853124	10.96676904	11.22150449	10.89066	10.00903974	9.451963933	10.49921844	10.06599018	9.929581608	9.793234991	9.451348927	9.817248971	11.08953372	9.362125464	10.61973455	10.03423775	10.25842399	10.70033187	10.73158094	10.27745975	9.263800122	10.07732826	10.44103369	10.21974495	9.938381769	9.963557374	10.3895009	9.368740723	10.25004473	9.991248332	10.62269831	10.54247191	9.714745387	10.26669218	10.0581447	9.628887518	10.32180837	10.75578293	10.02753423	10.91273199	10.33738501	10.3548263
GSR	8.385788964	8.173512828	8.017846942	8.695179753	8.267210327	8.771557772	8.981612519	9.166648715	8.643450142	8.840956063	9.140386298	7.874162966	7.802420823	7.254404047	8.6237935	9.077364546	8.620474486	7.272250778	8.767746283	8.916088814	7.603662462	8.152749563	9.053087454	8.499602818	8.21835789	7.87307941	7.955999022	6.512945574	8.328382402	8.192618491	8.395076357	6.82923427	7.348387614	7.979672355	7.501517203	7.353907382	8.243402724	9.436766005	8.599799237	7.900380361	8.362952354	8.980732627	8.760803273	8.638228563	7.732279839	8.529260444	8.555707627	8.763719309	8.389065254
MRPL57	7.599790307	7.2055028	7.53891394	7.679328754	7.579730266	7.779693691	7.796616173	7.983270532	7.874348625	7.878033429	8.079414018	8.243233337	8.144830324	8.562150727	8.434248129	8.344305707	8.175401308	8.050598781	8.467285359	8.315239468	7.958274651	8.117010243	8.16851128	8.345460653	8.660009526	8.491266093	8.165791675	8.089383096	8.536304434	8.176152044	8.290614179	8.418278021	7.901515581	8.127534111	8.629504658	8.223964516	8.886908176	8.509514475	8.482199781	7.519321695	8.391668533	8.008620861	8.40906319	8.493534818	7.983097475	8.419312201	8.512581994	8.121191715	8.404552329
PM20D2	5.699972231	5.717705124	6.385254387	6.237963045	5.673291759	5.951457908	5.940760766	6.112294687	6.067365807	5.583211471	5.92036435	6.576068501	6.564635381	6.604542414	6.539624562	4.089348906	6.767058544	7.785219082	6.706103991	5.198279955	6.263532604	5.988921915	7.021166174	6.723955833	5.630136482	5.938863987	6.064980937	6.941516907	5.864522872	5.258613692	6.556003264	7.038543833	5.73060346	5.946511664	7.052077214	6.337518812	6.158384096	5.266396951	6.704545495	7.240347739	6.143491066	5.602550898	6.600042417	5.061184701	4.417098511	6.286914011	4.710835483	6.406237075	7.001456961
CDK5RAP1	6.856843669	6.685292151	6.842116717	7.255645062	6.984207788	6.903478288	7.172406001	7.229648128	7.120822365	6.974872149	7.177012311	8.313453912	7.451841438	7.58071284	8.261318277	7.946277207	7.963670944	8.74878585	7.888012369	7.544165611	7.222139909	7.436028945	8.303208075	8.232239074	8.012124375	8.045417944	7.219053625	8.20972715	7.296841749	7.425570171	7.685388627	7.976774835	7.474660902	7.287741524	8.456075543	7.227555024	7.936052342	7.654182597	7.782037273	8.01618252	7.359787804	7.476085669	7.78471822	7.642247865	8.051768808	8.041661578	8.261480633	7.527436305	7.991653347
LOC727916	4.380300733	3.783359588	3.792475351	5.652743297	3.945759967	4.465991856	4.935326658	5.619051943	4.817418885	4.902071996	5.008174665	3.658438892	3.504579111	3.485951982	3.057926781	3.420033845	3.03400496	3.276625462	2.865170905	3.10368022	3.038856636	4.099331849	3.467502745	4.056383198	2.924998771	4.619964728	3.807859368	2.954941876	2.913776135	3.803119982	4.230868465	3.980623024	3.769503631	4.937573858	3.404289027	2.762636898	3.117186027	3.609388862	2.966399409	3.316053894	4.765480806	2.734828008	3.360207366	2.997737601	3.560636294	2.879057848	3.653209827	2.687067514	3.47875747
LOC646762	5.354104228	5.335060146	5.191478585	5.534880528	5.106675713	5.33420222	4.90886537	5.031282516	5.027757331	4.608630632	4.932219603	6.416109049	5.537420708	5.281396691	5.022327979	5.209767526	5.442792587	7.1090527	5.685673105	4.72965691	5.400325811	5.4851344	5.83780412	5.593879437	5.600267768	5.338316017	5.19788281	6.455493735	5.21720573	5.393566323	5.386952097	5.76895276	5.356444696	5.558488795	5.882744375	5.717055438	5.474802977	4.910079322	5.252924057	5.946224103	5.21946595	5.258423868	5.552280168	4.810753779	5.572085139	5.871093046	5.507630034	5.160269557	5.088255767
EDEM3	8.559426355	8.727740743	7.95824008	8.499865905	8.642112628	8.420819968	8.868962056	8.25540181	8.604198094	7.686604624	8.391889155	6.943185892	8.030657205	8.401599304	6.457100144	6.850446208	6.187183359	7.586491654	6.588994689	8.830364088	7.637500095	7.927629961	8.084366961	7.79341227	7.213344308	8.025322705	7.673758376	8.097380805	8.327156899	7.682335207	8.488139626	8.876585367	8.501968841	8.346520175	7.494154581	7.233519646	7.076591673	7.820026477	8.239252172	7.450801188	8.495485226	8.234965142	7.600251033	8.214020839	5.51661955	6.937682743	5.418295664	8.275306256	7.745559242
NDRG2	6.989748185	7.160813131	7.356322322	7.320603044	6.816726524	7.16547728	7.476104585	7.471839944	7.456406875	7.132062685	7.106817264	7.36401865	6.692343611	7.032544314	6.948782216	6.16807163	6.662032283	5.515700893	5.74080497	4.995835784	7.062639298	6.538494886	6.316026981	7.007232009	6.579546471	6.798816195	7.365744526	6.556067301	5.874183516	6.169710192	7.16981429	5.992876965	4.995049463	6.579542746	6.202654049	6.068999438	6.948105027	6.858188714	6.59581831	6.14233113	6.993144352	5.944731206	6.651525248	6.157018151	7.189584792	6.695813022	6.723519565	6.572457843	6.826072616
CAST	7.978224993	7.908812298	7.594120175	8.222643906	8.158918881	7.78489545	8.001884774	8.216992608	8.055835146	8.19625487	8.393416357	7.412660723	7.514111471	8.008742247	7.624152644	7.519587787	6.960546496	7.010828731	7.318864011	7.582055956	7.344616583	7.841124361	7.542999409	7.745574239	7.38215196	7.456506053	6.996203793	7.144558068	7.53073673	7.620826572	7.748601568	7.443378954	7.051478504	8.359588135	7.488541531	7.331424391	7.137898023	7.66267789	7.405097556	7.513523856	7.837171285	7.464155007	7.441245557	7.717842365	6.83793363	7.186693546	6.879814252	7.423770414	7.504689496
NXPE1	8.841283564	7.664044389	7.769698389	8.203947578	8.510922213	8.80331998	8.712355725	8.202957582	9.484896383	8.239395841	8.505636493	7.529384154	6.784148492	6.550506354	5.633297234	5.590758267	6.517686998	4.452617057	4.733507803	5.259293074	8.027124831	7.17758637	5.93678719	6.637864715	4.475483739	7.441311986	6.801010742	8.386905174	6.75009628	5.926160362	7.241890615	6.872877345	7.435031585	7.649114154	5.991983963	4.550075504	5.646563114	3.925091687	5.794501132	5.853750987	8.520243156	3.872498475	6.712910104	5.315836357	6.435327547	4.250072769	4.979884917	5.221473125	5.90959051
LOC100996583	5.217377521	5.351182562	4.813686099	5.071714483	5.701524572	5.700751665	5.816877116	6.659286649	5.830336778	5.121035569	5.380960303	4.928441572	4.981765905	5.326375653	5.458460549	6.054609912	4.18345173	4.762584409	4.46097011	5.058349647	5.32536393	5.825233518	4.926562495	5.236342629	4.02226224	5.638210777	5.806079069	5.471247531	5.26186165	5.372650943	5.423946676	5.395758011	3.877639021	5.530559334	5.021292238	4.053750575	5.372367446	4.587340238	4.173343201	4.667764304	6.597489757	4.199785224	5.025607733	5.108322336	5.127307857	4.610686638	5.322149653	5.037769118	5.598460947
SIDT2	8.860463982	8.792859183	8.219803175	8.879287581	8.68354903	8.831552201	8.488368525	8.537264656	9.08062912	8.725384443	8.287434393	7.893454945	7.773290317	7.73255673	8.104049939	7.640069254	7.404116211	6.97563205	7.698121954	8.075409567	8.760755203	7.960185512	7.492316335	8.300013903	7.942732509	8.504968961	7.8450578	7.662245597	7.823760345	7.19010694	8.066468309	7.656681086	7.95117737	8.670821807	7.722310999	7.910809146	8.000724575	7.593903991	8.19748115	7.294103098	8.645952754	7.683698357	8.106297728	8.509960592	9.170640998	7.705754561	8.687216454	8.358273527	7.780335707
UPF3A	6.427783872	6.517605914	6.957380723	6.15993967	6.358412424	6.568104669	6.320149854	6.404666719	6.471637521	6.016484899	6.382758924	6.812992299	6.985600056	6.640473549	7.013738278	7.028449033	6.131232853	6.752158167	6.56931506	5.814997524	6.921780306	6.60866916	6.523875147	6.870414676	6.803974718	7.40303688	6.152719028	7.451141149	7.236976795	6.477622176	7.072873754	7.419327842	6.29806693	7.187017604	7.686245606	7.194033998	6.826468254	6.491445417	6.339947034	6.825706356	6.983087783	6.738068857	7.011160313	6.363781583	6.046186691	6.84917227	6.070636694	6.788317564	6.810859399
PDE9A	6.387283457	6.342705155	5.725089733	6.587514305	7.122369212	5.287306176	6.061373536	6.453158544	5.728214932	6.970976468	6.197858995	5.277565888	5.468755738	5.081829453	4.586488562	5.064194855	5.482869985	5.120010411	4.113984455	5.369964369	5.357439082	4.712071523	5.003582083	4.674532523	5.053187643	5.068303632	4.773852125	4.099135229	5.33233345	4.860715802	4.464797127	4.533727266	4.985322143	5.47612406	4.667735085	5.077141803	5.184946042	4.238809306	3.84726625	4.772368205	5.14392824	4.396471875	4.368657678	5.287986936	5.694094907	4.601332784	5.279907009	4.220508591	4.983605841
PLA2G4A	6.108620968	6.136106825	7.517366441	5.861293265	5.23552111	6.077627265	6.623553549	6.595364183	6.137005322	5.348087301	5.257695175	4.194246086	3.914109483	6.414393155	5.709986878	3.307507591	5.386387298	4.827966013	8.925476561	6.585254007	5.445410613	7.894096426	6.429558937	7.743279801	6.639375205	4.438350202	6.061088545	3.467877016	4.124764821	6.537798397	8.458348943	8.059173272	6.266561352	6.170318696	4.328013891	7.243797876	3.523078329	7.520586013	7.390091087	5.532662638	6.260672207	7.921029103	8.542433591	8.396530909	4.303741745	4.464917363	5.595054856	7.60693081	4.59273112
ATP11A	4.062475072	4.177435176	4.065857701	4.10331536	4.210172487	4.11030816	4.137344687	3.944240624	3.949804804	3.884365854	4.072633942	4.835454302	4.890532596	4.651774667	4.927809298	5.24452366	5.065150249	4.983571174	4.957048542	4.930013829	4.544080575	4.972416128	4.355844319	4.838740655	5.22054586	5.013368737	4.774828169	5.091886447	5.062709889	4.805227592	4.841930682	5.013015596	4.36843969	4.560384645	5.277790886	5.004181602	4.749644063	4.970700152	5.1590841	5.066478214	4.62810794	5.042257957	4.831497836	4.957988983	5.166057714	5.195707143	4.73191443	4.759680893	5.102790944
STS	6.20708349	6.79074461	5.791337276	5.452151468	5.51175848	6.80373135	6.491370155	6.063024722	6.502594046	5.685568848	5.564953001	5.658150663	5.746208941	5.668123362	5.757706666	6.267364482	5.282413973	4.782237386	4.943506136	6.005467693	5.139254704	5.599952542	5.572058077	5.789554078	4.963469682	5.948513785	5.071943638	5.068037637	6.104849037	4.667297491	6.521492289	5.917737284	5.545289812	5.749883846	5.384072187	5.245643376	5.648904789	5.799952803	7.339264877	5.486428519	6.756268034	6.974346452	5.660433796	6.041547904	5.195799309	4.922371415	4.706561527	5.332483966	5.705971958
ERGIC1	6.885538326	6.776703521	6.230200735	6.55375537	6.877354335	6.658052884	6.789977483	6.795619783	6.347786606	6.75383752	6.972517448	7.164158266	6.961561902	7.259903355	6.967824111	7.645737611	6.958233713	6.867237028	6.805130402	7.117732748	6.475319466	5.967696719	5.581363795	6.299592358	6.157217663	6.544193779	6.801213376	5.960216256	6.615341194	6.952753026	6.559789068	6.189712646	7.688951994	7.017171441	6.430261782	6.888800052	7.013030778	6.889933839	6.664584868	6.709100884	7.012647975	6.647515128	7.157254109	7.390954065	6.841252712	6.840810933	6.920127008	6.786662565	6.564163719
ISL1	5.65592887	5.202386594	7.178540067	4.372417566	4.128062496	5.355526299	5.595908387	4.292357444	4.049316905	3.806864712	4.573608271	4.263644468	3.506670287	6.324974511	4.077829549	3.109994235	3.923491449	3.095653473	2.980028762	4.661605707	4.224258861	3.113860476	5.684533362	4.851710921	5.455709889	4.453134067	3.247926358	3.19850996	3.998037862	2.897558447	3.822277182	3.714022267	4.954281586	5.197886686	3.657824799	5.589648276	4.647856265	3.993178092	4.638373509	4.355608481	4.694651807	6.481211068	4.441409645	5.897604374	3.678295955	3.789660655	4.927558964	4.838007446	4.281497252
DIRC2	6.823712338	6.805588513	5.862396069	6.216860891	6.30655635	6.813816213	6.861093527	6.110824762	6.278924736	5.767955039	5.805556076	5.74683984	5.576221334	6.131493485	5.324927341	5.243933189	5.480828829	6.434693131	5.312313206	5.499347011	5.490732924	5.98175489	5.527220373	6.145230047	5.676382807	6.067011886	5.577002032	5.49923715	5.28184868	5.582220078	6.000008895	6.191521655	6.27131157	6.103826793	5.470221512	5.247552205	5.178246943	6.143115514	5.808176857	5.677680696	6.622209276	5.765206839	6.178811324	5.886793523	6.374174085	5.989315075	5.574776751	5.880215615	5.957400447
COMMD7	6.592292596	6.549876339	6.550703319	6.803008328	6.68062962	6.618439944	6.58298192	6.713285521	6.787319183	6.616514323	6.545764176	7.251155072	6.883801723	6.72790446	6.786359606	6.749934369	6.953254981	6.957524061	6.666379335	6.440905756	6.732594508	6.41760149	6.900173336	6.735888347	6.844759233	6.971939878	6.574266496	7.015516522	6.667165298	6.316844248	6.651986114	6.91865779	6.817353489	6.565232337	6.765221187	6.963579295	6.893361917	6.757719979	6.400507943	6.879880555	6.704908712	6.581602004	6.597601544	6.751899315	7.225144894	6.893843209	6.961979592	6.95479193	7.086732337
GCNT3	11.53875252	11.71526796	10.351733	11.51949167	11.92607355	11.15202282	11.9465402	11.83410078	11.42156973	12.02941149	11.71832	7.16879062	7.141023735	10.80222274	8.08870027	6.654593468	7.643696553	6.604937501	9.733478223	8.973070241	7.339788126	10.3890125	9.873212261	10.52198401	6.555674301	9.040089252	8.353641456	7.066861427	9.29601663	10.34697929	10.29301332	9.262548981	10.9488022	9.003961706	8.720902899	7.618249964	7.800999132	8.589878133	10.19613357	8.716305805	10.23809966	9.249449389	9.669802621	8.892789056	9.880447358	7.077826687	8.957564219	9.990642809	9.206812703
COQ2	5.706014956	5.354254755	5.295400598	5.911344039	5.734791908	5.664584057	5.817643525	5.933005861	5.794874397	5.659057461	6.174469512	6.045866067	5.427677815	6.150692249	6.013353756	6.272100773	6.201884724	6.185729772	5.707318848	6.100473497	5.248747218	5.732074119	5.929245987	6.455271949	5.609488122	5.767089131	6.294669745	6.210723454	5.73958909	6.055810235	6.228028154	6.003236519	5.702451831	5.737521193	5.535377529	4.994700521	5.681740167	5.712754847	5.791754555	5.734161543	5.788460935	5.717316127	5.871052203	6.325156454	5.427001696	5.678719485	5.826354639	6.020776334	5.852878544
SLC35D1	9.038710916	8.349406119	7.75301602	9.160918998	9.263596425	8.57186617	8.974885496	9.422054311	8.928151812	9.005625939	9.371821622	7.547883203	7.206353893	7.64298617	6.530980304	7.068689076	6.951104724	7.057733817	6.96251233	7.085108483	6.979158051	7.544856124	7.819087105	7.618411255	7.694788005	7.756584033	7.112818312	6.953914652	6.436220904	7.316480425	7.920241287	6.732773905	7.054166769	8.156529423	7.137203101	6.605476227	6.679380055	8.282045045	7.05305051	7.377137568	8.296508724	7.238341655	7.419812491	6.869716592	6.508050738	7.452970768	6.149578155	6.632570469	7.774379761
RIPK1	7.437577851	7.324231887	6.724757652	7.576695392	7.406280817	7.291656332	7.357307311	7.77577878	7.385908566	7.411263598	7.402804228	6.653542716	6.859528821	7.339098493	7.261289122	6.889350153	6.682926048	6.040575984	6.509530024	6.830005673	6.890716142	6.883987658	6.884597741	7.196286776	6.266467374	7.097567427	6.972351339	6.281534922	6.402224288	6.674481553	7.109705242	7.042979736	6.722336879	6.978676871	7.002654857	6.908398709	6.763929349	7.166151742	7.158037679	6.84938449	7.129196021	7.256186016	6.836124684	6.860212883	6.731096907	6.837783271	6.616952461	7.067494354	6.887603445
SLC28A3	3.834581256	3.789940281	3.887165293	3.958144794	3.910432076	4.413512406	4.286319604	4.25451954	3.438183031	3.791137941	3.570903126	4.252552036	4.586267827	6.494866008	4.994655597	4.68011701	4.325570632	3.428307409	5.643632278	4.841350424	5.206230343	6.063763635	5.866371458	5.366689989	3.211958032	3.805713694	4.789028753	5.637579582	5.282372293	5.767843234	5.821413915	6.159538177	5.128675094	3.931161751	4.322611618	5.931036742	5.89842423	4.864646821	5.517073827	3.851762473	3.700713657	5.681837549	5.066737689	5.411428688	4.175813885	5.58971935	4.477203612	5.105832576	3.895742494
RP11-38P22.2	7.269182802	7.626561714	7.584524031	7.794997201	7.110348513	7.155580987	7.238747237	7.438964065	7.68746211	7.178240722	7.481953599	4.810515405	3.969933241	4.43158766	4.525052952	4.286799243	3.765361138	4.989534332	4.792108459	4.532611073	5.556374658	6.887109735	6.381135009	5.882074646	3.939361808	5.986769202	4.630944203	3.7212227	5.042990212	4.716737722	5.055781481	3.410244768	3.242746472	5.770921867	4.193917472	4.852474223	3.694384407	3.974502182	3.53585156	4.000638341	6.661012259	4.972514293	4.535563131	4.442450979	3.287040168	4.037436267	3.434338049	4.442324313	3.783129579
NCOA3	6.227185793	6.131593813	6.013163671	5.983820772	6.472418928	5.78267442	6.461698967	6.230316433	5.863221089	6.556391211	6.345991876	6.889685059	6.630581411	6.366186081	5.993905886	6.594013825	6.495218941	7.31308673	6.318772863	6.064283092	6.685402294	6.462614584	6.560421273	6.370134738	6.524317601	5.80738434	6.386368121	7.638445033	6.150258843	6.201036023	6.274696632	6.158577272	6.055783438	6.712347735	6.683419643	6.529299664	6.160465898	6.322926848	6.121044924	6.714770158	6.301735025	6.909588204	5.886807067	5.937866114	5.72552293	6.563080727	5.673856759	6.230044628	6.959757695
CCL28	8.55906895	9.059817458	8.09743896	8.117269708	9.046111537	9.235923913	9.131116725	8.755559865	8.722841256	7.864005538	8.298440466	7.356503644	6.505247262	6.684179336	7.451333854	5.390239487	5.802960671	4.8156088	5.586769369	4.3855555	6.172474044	5.290838054	6.384741666	6.715131143	4.857044586	8.066925198	6.465183678	6.243799031	6.819819936	6.68938341	8.127930658	5.518108751	5.888044578	7.223322959	6.176066368	4.706521339	7.125703259	7.340983684	6.598211237	6.305901939	8.595167364	5.246490914	5.65905817	5.648785459	6.857709552	4.850589127	6.080533027	6.379727892	6.398722434
MAP2K4	7.292671589	6.847549432	6.699493068	7.254308925	7.464114582	7.206394583	7.341914786	7.484999537	7.349810808	7.219464474	7.371746963	6.09392036	6.702503073	7.332892964	6.760980259	7.056844223	6.905093198	5.782946978	6.891267241	6.774595524	6.687406872	6.458071966	6.923593669	7.281834593	6.106297344	6.639374659	6.727432636	6.273022017	6.543744269	6.750865518	7.157471197	6.784995746	6.114008446	6.738706756	6.203630111	6.480269583	6.578051245	7.010172799	6.413273534	6.459474953	7.003729494	7.28853144	6.905188591	6.950782148	5.125259866	6.425284214	5.10984225	6.918742459	6.781858164
ATG4A	7.803788934	7.49150746	7.188935444	8.068842416	8.14594363	7.657485679	8.314318114	8.221012748	7.773153454	8.250284646	8.184061178	7.364382391	6.895467147	7.929830634	7.067919816	6.774073685	6.876368649	6.753905598	6.695933391	7.572876842	6.980634249	6.70631037	7.713322204	6.834455354	6.545289501	7.232341566	7.269699388	6.407445719	7.088372197	7.394247725	7.417355973	7.487787775	7.761913501	6.824030098	6.959624841	7.213670248	7.026540439	7.898480445	6.975190546	6.787567283	7.644778275	7.334792223	6.659893839	7.3193783	6.413726552	6.31825734	6.122257507	7.051876835	6.560062319
TXNDC17	8.846356207	8.421902138	7.91772477	8.452834679	8.836353259	8.745932427	8.903436652	8.858559492	8.855294687	8.736287457	8.707767463	8.972361299	8.540724004	8.328501556	8.433339533	8.576591576	8.737917545	7.823353883	8.755994589	8.74584394	7.888529957	7.923827289	8.747417942	8.74462734	7.717567956	8.663079825	8.586490702	7.79958518	8.334574782	8.68901461	8.905287683	8.430261953	7.416147227	8.211633602	8.122055098	8.201927817	8.796935513	8.907058399	8.043754033	8.067325986	8.178636438	8.855733753	8.483264887	8.741533027	7.646698185	8.108106022	8.247121981	8.630025032	8.603822406
MGST3	7.760372063	7.764712729	7.794628512	7.858641154	7.904819244	7.827790405	7.892490817	7.929655298	8.059815564	8.031894966	7.958126127	7.651124236	7.602824514	7.666785569	7.77841717	7.625175562	7.318779489	7.27661266	7.518403311	7.487455455	7.494390349	7.348465186	7.732180439	7.699343234	7.38718756	7.835033755	7.535186647	7.520741092	7.71096569	7.312627639	7.826468546	7.688033774	7.249977883	7.693579722	7.194063317	7.246771227	7.679352116	7.4069033	7.394458978	7.278931278	7.655921582	7.468074448	7.479017109	7.428041531	7.662383228	7.514886888	7.585994692	7.611188907	7.375138744
RNF219	5.361544844	5.209816369	5.677195609	5.605451444	5.232328662	5.182808506	5.449806837	5.513186872	5.315442793	5.327659798	5.396107557	5.760313305	6.024393115	6.039142502	5.898961309	5.727724065	5.754349362	5.835780758	6.232196	6.026841213	5.905077499	5.833321508	6.151084704	6.183642038	6.359985463	5.961086482	5.641331747	6.13051679	6.380057189	5.779993431	5.802999707	6.159965319	5.435999462	5.889271033	6.404196566	5.945253808	5.787249046	5.342852163	5.909708491	5.997894946	5.920826192	5.909506436	5.960089617	5.851496743	4.98088736	5.582259751	4.698958051	5.957227725	6.140570169
TTC19	9.822027285	9.058685779	9.196859313	10.25064023	9.891992761	9.227159522	9.696550095	9.821839729	9.946871426	10.20199772	10.33121381	9.282728444	9.723392142	9.920221875	9.351968552	10.59553161	10.03828067	8.611419426	10.08569666	9.97347568	9.535896797	9.676950657	9.20296264	9.908676842	8.459504248	9.507943147	10.2738601	8.948576201	9.238411998	9.274993878	9.972273359	8.831749743	8.596617	9.664158947	9.205756842	9.066121361	9.483894601	9.455948643	9.359098188	8.992617124	9.500845901	9.314423064	9.586224456	9.821350296	7.967402146	9.039041644	8.633615863	9.821308897	9.790038486
KCNAB2	5.572076439	5.576661182	5.509834588	5.624011618	5.599849005	5.67338831	5.462857197	5.264747188	5.447534793	5.397822333	5.46720088	6.525368988	5.769803319	5.332975163	6.112956498	5.399103053	5.774671346	6.416083084	5.861675437	5.59506551	6.017755865	5.495471773	5.810539492	6.104268921	5.912075157	5.773709826	5.81660693	6.002510717	5.680742445	5.856645551	5.493514495	5.293923367	5.595257961	5.579635202	5.899877134	5.860629202	6.58072431	5.977389376	5.975549742	5.732997931	5.793955735	5.924691408	5.847681782	5.674941771	6.27904977	5.87337627	6.546436198	5.71577124	5.807865646
SMAD2	6.760418025	6.753528891	6.896253153	6.786667246	6.560574432	6.813850564	6.855223936	6.842803259	6.797431385	6.623372817	6.854800905	6.523760886	6.322125238	6.974725977	6.609169478	7.072108407	6.845775399	5.04125774	6.693086849	6.884081518	6.822334127	6.888982473	6.685491094	7.091888587	6.527830329	6.403962382	6.428928428	6.361624407	5.752929666	6.633104446	5.446269046	6.125659315	5.978168137	6.777154954	6.479912108	6.569857987	6.367954784	6.613917571	6.844970606	6.356547769	6.833240605	6.71157273	6.409112594	7.109006691	5.97227545	6.597394035	5.978979232	7.027842253	6.471036268
NDUFA6	9.383051256	8.984629872	9.101943395	9.215849013	9.380457152	9.251556795	9.269907684	9.614559778	9.377544982	9.439223221	9.484965081	8.857843251	8.776644196	9.222958115	9.48523694	9.114323186	9.166303115	9.303243096	9.305567592	8.867358545	9.013100399	8.843126449	8.899635381	9.688840672	9.493842801	9.222696049	9.258050956	8.392962137	8.508613533	8.671565616	9.200674799	8.892890871	8.741632187	8.914775892	8.308661528	8.419369197	8.919516718	8.716007754	9.276226683	8.784024962	9.003507868	9.293749069	9.329130209	9.328060606	8.450480537	9.221835381	8.299581403	8.976618694	8.665974145
IMPACT	5.616405866	5.126920342	5.785594132	5.823477163	5.198373788	5.990736339	6.025268559	5.835510609	6.043669845	5.523455251	5.746996277	6.564798887	5.84768844	6.026765046	6.211508317	6.441780643	6.063340815	5.170985702	6.578714744	6.345429293	6.331887223	6.558144492	6.1436716	6.743424841	5.623682559	5.249124209	4.564178838	5.323636119	3.738587251	6.278652482	6.477486172	6.187189635	6.567455145	6.391988509	5.981178545	5.489261793	5.232476209	5.990220851	6.423936685	6.108298931	5.984314552	6.536184312	6.752972183	6.033577088	3.677700685	5.430381587	4.470557236	6.967982636	5.510549165
APOBR	7.972102842	7.882802502	6.80543384	7.7327185	8.39027013	8.413596333	7.984174258	7.958702006	8.006394015	7.571594813	8.151043828	6.388876583	7.074371856	6.85440823	6.562768605	6.491333745	7.82623255	5.44238701	5.77118911	6.559556708	6.722169778	5.980339021	6.674978125	7.231322946	5.534273228	7.7944521	6.643663718	6.385664082	7.157840847	6.818329302	7.16769616	6.309842717	6.282683184	7.022585346	6.467196511	6.381823892	6.065081154	5.452331826	6.39781796	6.472588009	7.721594168	6.022133881	7.704899631	6.859908774	7.151615916	6.177133189	7.398143208	6.655686236	6.609978691
JADE3	5.461939122	5.684472845	6.409658061	5.616667394	6.098168035	5.496911846	5.791197863	6.015433122	5.638830552	5.586612805	5.897231475	8.303971036	6.948167257	6.655037442	6.770306745	7.306606115	7.556033614	7.957599602	7.159219596	6.637202175	6.460548623	6.935457395	6.995125263	7.33622046	7.592128099	6.68543656	6.89218861	7.747539656	6.627417699	6.378725244	7.024926497	7.685605914	8.019189723	7.059124283	8.155266915	7.102625198	6.955776663	6.92636948	6.801650192	7.850238693	7.036819781	6.115799253	7.028791728	6.659331833	6.622497266	7.697014884	5.751446501	6.815501693	8.230039941
LOC101929549	6.810835793	6.372233549	6.006753039	7.000662703	7.978140452	7.047194511	7.345624208	6.758783283	7.966615119	7.006249429	7.109930145	7.380147314	8.005412572	8.219516549	6.108459484	7.491377376	5.744738231	4.784113802	6.039742423	7.219902674	7.179941058	6.69180043	5.787049507	7.98804599	5.641252592	8.290602347	6.477842377	6.363424412	6.633042003	6.090191693	8.341990462	8.480975439	7.77547166	8.483488608	7.640636352	6.11325954	6.379750721	3.958463958	6.818899545	6.89838337	8.268187006	6.130606367	7.265291876	7.337758564	7.599948625	4.43922534	7.077351127	7.043747833	6.135097992
HSBP1L1	8.190607758	8.009176386	7.729610345	7.941990837	7.879362001	8.852089167	8.014768098	8.074975129	8.305743486	7.576214382	7.709563501	7.594152002	6.806181749	7.486146971	7.302831	7.47749419	6.980393963	7.306355549	7.613556261	7.647945589	7.459371475	6.77687667	6.50495834	7.34981646	6.71660074	8.097440964	7.251413146	7.14748065	7.151860037	6.697547661	7.445244526	6.533927421	7.184966781	7.566326725	7.048145688	6.69197207	7.264681951	7.592043931	7.533861411	6.775367779	7.856667255	7.574725683	7.657908706	6.891777446	6.441090999	6.657930482	6.782449613	7.269185364	6.648757562
RNPEP	9.343998358	9.67005668	9.028781139	9.957772214	9.446418085	10.03048869	10.16349057	10.31128447	10.10522004	9.79494395	10.04175471	9.343303025	9.122334801	10.09761396	10.67674336	10.06347223	9.471336892	9.501467328	9.525181547	9.266250757	8.763568392	9.074617744	9.29589683	9.272511516	8.650637511	9.714425727	9.542195837	9.263043826	9.401251356	9.48596296	9.869798024	9.746337317	9.02839138	9.810085681	8.922625277	9.101606481	10.41136321	9.812394592	9.468094558	9.598740325	9.566443227	9.374528026	9.622872334	9.613821153	10.09058778	8.448955775	10.16067402	9.552707409	9.283765969
FBXW5	8.00917107	7.806619747	7.171485909	8.063540359	8.221774875	8.149506137	8.204076954	8.488914176	8.193109739	8.144589593	8.532107807	7.55973462	7.792267154	8.002592768	8.208785272	7.560771508	7.86420275	6.766655735	7.44162973	7.74641494	7.66033831	7.59452172	7.602340693	7.960477359	7.78249945	7.792374687	7.661225938	7.081904692	7.521446948	7.535374107	7.877829499	7.341809407	7.73890247	7.738762298	7.518343485	7.788338875	8.020138295	8.643302457	7.745839172	7.613922566	7.509018476	7.991049718	7.640468553	7.829036257	8.597271863	7.496998837	8.544624685	7.895776772	7.5927247
HGD	5.916358504	5.557048046	4.989308566	5.829710949	6.411742123	5.929202775	5.982923044	6.184048339	5.768482771	6.662309256	6.175143829	4.479829622	4.7820003	7.476012749	4.900472822	4.321344901	4.407530013	4.830371273	5.44768153	4.828718503	5.157582961	6.545015052	5.27260389	5.112100615	5.983431281	5.526972244	5.117728741	4.117414797	4.788722726	5.745579564	5.879203109	5.961432431	6.565968744	5.666148422	4.609930365	4.962380081	4.647754924	6.798097197	5.959180314	4.677244533	5.662571685	4.479648213	4.515418554	4.592081989	5.395035214	4.728085217	4.941793956	5.105037652	4.742975276
ASCL2	4.082837508	4.155029191	3.74782071	4.034765074	3.821512107	4.425334463	3.950762098	4.121738089	3.861191943	3.766000569	4.035576613	8.581916145	7.2390163	3.762518972	7.330034048	5.383191666	7.167891322	7.01742794	6.753988481	3.840113233	7.193564107	5.724673842	6.706301506	6.679887526	6.835879968	5.602120764	5.812368479	7.770514957	5.889007207	5.593721324	6.609955389	5.457331495	4.601959736	5.854401323	7.516325007	7.018492128	6.619766823	5.924276393	5.475988216	7.297292582	5.697695156	5.238613357	6.502191597	4.41084608	7.093815412	7.63833886	6.16720787	3.809287076	6.669027975
BLVRB	8.850938257	8.754620158	8.624021507	8.911680125	9.562419065	9.086836556	8.89722872	9.32854056	9.093557662	9.543812483	9.233699277	8.578222182	8.896115908	8.97555299	8.781923254	8.307513313	8.616724848	8.307233213	8.456832933	9.419678771	8.840511513	9.899136833	9.345603314	8.554743177	9.496968501	9.263954957	8.557067619	8.198601684	8.700730081	9.638927474	9.078132594	9.322904449	9.143402532	9.046281295	8.25464108	8.395352818	9.159767577	9.860864112	9.397044955	8.204969445	8.745409762	9.460224428	9.103149863	9.525382223	9.481912415	8.940275254	9.744039684	9.364506592	8.638744361
CAPZB	8.327631737	8.299456062	8.233025463	8.479296395	8.655728001	8.343317911	8.482955282	8.392422193	8.315443398	8.638453403	8.569516433	7.955920362	7.969006627	8.035699612	8.511684547	8.374096567	8.426870192	7.677945775	7.979604361	7.792091443	8.112361309	8.050502606	8.081979734	8.307369023	7.996018054	8.267693969	8.301817295	8.174991265	8.055820053	7.983817091	8.102223243	8.297268399	7.779396133	7.619301681	7.915669339	8.317268109	8.367094894	8.154502392	8.368270941	8.165707576	8.140817193	8.15396616	8.221463532	8.577165713	8.629093696	8.013440937	8.730641713	8.455338675	7.961145186
EFCAB4B	5.454289083	5.774495057	5.211653848	5.46884502	5.490125059	5.689002425	5.311503287	4.847646343	5.102425066	5.117814905	5.410529024	5.455781895	5.433292719	5.925426991	4.584844508	5.368423437	5.056312529	5.323071023	4.884101903	5.517039985	5.456064154	5.130107003	4.396479666	5.447473088	4.95214826	5.357961438	5.082075879	5.319904568	5.205242653	5.262562738	5.306139887	5.320012153	5.727642551	5.479771943	4.872675055	4.905385871	5.071248449	4.884408116	5.559904321	4.950677088	5.494977931	4.913302415	4.981103816	5.174409055	5.163583258	5.175945007	5.051355415	5.369503431	5.373815097
NHSL1	6.66538316	6.190141163	6.188499133	6.457463749	6.055097557	6.530852497	6.435997432	6.5308349	6.545528371	6.536037079	6.526612614	5.729520663	5.732661184	6.413476527	6.616077041	6.500206982	5.600846894	5.873748784	6.339297427	6.542736776	5.848787693	6.34985095	5.940447612	5.97711116	5.688531442	6.525170897	5.854004105	5.571002582	5.759185295	5.737321184	5.999191572	6.407013317	7.237280008	6.022665211	6.025490755	5.475124599	6.026091236	6.119109089	6.212344826	5.764266625	6.351588124	5.887349054	5.962225108	6.764455255	6.348382193	5.732816558	6.188070616	6.131003287	5.956216842
GBA2	8.373874185	8.078742146	7.681790938	8.103922637	8.606476555	8.187018034	8.097578376	8.220687525	8.041021861	8.246449752	8.616357011	7.138086562	7.784647817	7.630751225	7.977574461	7.304501941	7.451452873	6.847556567	7.332389227	7.543512709	7.541970222	7.223555766	6.990475771	7.414422709	6.814430517	7.539915856	7.318671077	7.07313463	7.376283401	6.723174815	7.356262032	7.790356444	6.768468755	7.245461215	7.59081559	7.53668915	6.992531509	7.539140376	7.165457696	7.080664139	7.369546834	7.252868849	7.202595041	7.234289734	7.647824709	7.053958921	7.378382717	6.591718912	7.041884842
SPA17	6.07489593	5.879692424	5.338000866	6.305400159	6.714710603	6.483550862	6.934519566	7.169898458	6.251856243	6.884834378	6.891303896	6.112864065	6.279914518	6.291763776	6.668785059	6.647637691	5.993489887	5.629905303	7.092039837	6.536186708	6.024550258	6.731575593	7.091167543	7.437892158	6.492654337	6.127400367	6.14069694	6.179435218	5.856612467	6.320796382	6.883384403	6.687307261	4.875524522	6.107765032	6.697079653	5.220405728	6.925677965	6.633773091	6.958958774	6.736392708	6.374069079	5.816846328	7.06781156	7.018827188	5.327150991	5.955834052	5.938898912	6.529947922	6.438555585
ORMDL2	9.498392521	8.804333055	8.014437031	9.493775431	9.890675667	9.18638954	9.65535611	9.953921981	9.431506401	9.854437817	9.96862409	10.15361122	9.318490841	9.464508045	9.473578628	10.38574261	9.34987091	8.868148749	9.244706974	9.563919322	8.692176727	10.04188407	9.377662132	9.704396574	9.233280018	9.419705597	9.542613152	8.672262485	8.849015079	9.171158543	10.55673341	9.358044082	9.599469254	10.16366203	8.956602201	8.561883912	9.761028587	10.00895194	9.460334238	9.028353502	9.019181359	9.77936058	9.60618476	9.452583532	9.694614689	9.203217983	10.01824564	8.611401996	9.148763709
C2orf88	9.709642026	8.887078137	8.492447474	9.354182403	9.60706244	9.244941836	9.444421677	9.700105572	9.232971708	9.010272411	9.127602156	5.820677286	5.266849907	6.088551846	5.916985473	4.006743717	5.357059484	4.902002178	5.250237108	3.841241793	6.037273882	7.234250385	6.442807608	6.098047852	4.85385085	7.732162414	6.405772719	4.52322476	5.331697157	5.745246026	7.559377029	6.222184991	5.253349369	6.429281795	5.156607058	4.481554831	4.068322821	5.269346856	4.626690423	5.946905994	7.662553578	4.666338189	7.610404832	4.689974661	5.300820932	4.669925335	4.773028517	4.851409609	5.736013674
C12orf49	6.234591809	6.066792731	5.68484865	6.389947307	6.337073743	6.178434661	6.242882305	6.425403026	6.282207284	6.432132154	6.563703799	6.064012682	6.117883802	6.223169711	5.692931088	6.467990666	6.132077916	5.683671932	5.96681266	6.171542214	5.366179747	5.923502314	6.151166322	6.156725348	6.448614299	5.816792814	6.010496526	5.840584982	5.747581005	6.043296284	5.815952035	6.332956399	6.086752165	5.942633402	5.711081999	5.510662304	6.262011076	6.23902433	6.042935771	5.905698441	5.90553491	5.886081463	5.935490155	6.273084677	6.112962879	6.120077575	5.852340399	6.013937849	5.745397067
EPB41L4A	4.93804995	4.73117306	4.510766367	4.248658486	4.185932283	4.760715357	4.72592645	4.558613242	4.482079451	4.476326468	4.160707624	3.786110562	4.023707757	3.432546722	3.915141097	3.998183262	3.560007925	3.477190236	3.753320435	3.668241208	4.109438093	5.13046252	3.968245263	4.088774015	4.393216971	4.474846505	4.344321015	4.089005786	3.780690539	3.648982364	3.639005511	3.514348703	3.479485849	3.627108557	3.617331197	3.597219522	3.575435308	3.481549234	4.033809759	3.855682851	5.002396443	3.840636559	3.644832682	3.726761324	4.307611435	3.595543857	4.254408292	4.532974902	3.975684822
SETDB2	4.314769053	4.182260784	4.332479726	4.458882343	4.166917038	4.578916939	4.24822723	4.228992804	4.366124093	4.132869772	4.256920917	4.42459931	4.2143231	4.168567248	4.267576546	3.929111991	4.015687505	4.538569659	4.482426301	4.073390847	4.626569497	4.615449132	4.378744757	4.617978371	4.190680482	4.524075647	4.293988372	4.637093371	4.823839941	4.208999841	4.533350572	4.227673056	3.917181113	4.47778902	4.902735005	4.714690805	4.19419281	3.871067012	3.922669189	4.178123893	4.569350628	4.273268941	4.250628708	4.216024551	3.787132144	4.322607619	3.758456689	4.29293107	4.536297041
BRI3BP	9.345010668	9.055110912	8.741469044	9.739701897	9.481227999	9.395382597	9.744077349	9.889691204	9.80075319	9.336315986	9.651589991	9.993704429	9.479710748	10.41396954	10.03308672	10.64609409	9.837768865	9.97581996	10.21564069	10.01617478	8.682032689	9.514320019	9.787698539	10.12087486	9.978434607	9.397397369	9.45624816	9.093957706	9.509525221	9.806017615	10.08105302	9.797865834	10.0418587	8.526259065	10.24390644	8.180337377	10.2136904	10.27472343	10.26281071	9.873174534	9.521594097	9.72922341	10.45748957	10.29848373	9.039514152	10.04885922	9.299990823	10.18919673	9.851147002
TTPAL	5.864420882	5.633523654	6.158920912	6.21018229	6.272018486	5.892303657	6.047550755	6.149283936	5.704086646	6.240626768	6.194634409	7.191588682	6.3334771	6.569479854	6.22709146	6.572463731	6.187070706	6.833771131	6.413703114	6.352948566	6.242874241	6.50199527	6.479904409	6.574766722	7.346595508	6.207403999	6.499700758	6.926402168	5.933311882	6.300979742	6.629285611	6.866871947	7.160248137	6.518934852	6.661585406	6.812539123	6.775137578	6.413980239	6.042903513	7.33821512	6.275686065	6.496670747	6.917939246	6.574812547	6.467981215	7.180135121	6.224848146	6.159833933	6.896244879
MESDC1	6.147722376	6.512237723	5.913714324	6.615330295	6.770849365	6.42944363	6.29152128	6.599403752	6.36484326	6.55934487	6.517081522	6.684595897	6.343813574	7.851361492	6.573223997	6.753417309	6.789818541	6.431250499	6.430493855	7.162844343	6.177537743	6.62680285	5.81836458	7.042861697	6.710763475	6.220086515	6.517193559	6.408100937	6.705957189	6.523143555	6.631033216	6.884550965	6.801247766	6.476821927	6.051986001	6.306702082	6.378201713	6.871410691	7.818067666	6.343338908	6.169137077	7.272910009	6.290260744	6.490555873	6.505707025	6.549270629	6.55522841	6.40632575	6.083791474
RAB22A	7.720740474	7.184065106	7.305459013	7.621258743	7.963739835	7.281010992	7.861031292	7.604137878	7.423761535	7.574618511	7.632935634	8.304255457	7.942602776	8.28956139	7.431637669	7.744553027	7.545954533	8.868606343	8.030152061	7.578892058	7.221447584	7.613357576	8.038584352	7.750660608	8.01931299	8.12651884	7.586576485	8.758261356	7.512830331	7.54445039	7.955692647	8.392800497	7.521584081	7.742809409	8.439717546	8.150501041	6.811734981	7.764682404	7.585090002	7.986312893	8.092863342	7.772113926	7.571209174	7.777097882	6.379756624	7.883232952	6.498919473	7.97772383	8.458815505
MGAT2	7.712561557	7.398916035	7.119284498	7.800676573	7.822735466	7.481065753	7.827720951	8.09101497	7.948517269	7.861393675	7.914336266	7.600890715	7.399041714	7.618427348	7.802425254	7.599080924	7.585688555	6.471470535	7.454893991	7.284369358	7.255112093	7.43092879	7.717807467	7.504897845	7.624196254	6.919314595	7.659766615	7.151943537	6.738352916	7.087781934	7.700420154	7.516741346	7.809254391	7.280704686	7.28405662	6.894292084	7.764890324	8.06798528	7.762321246	7.200630098	7.765368799	7.850803468	7.487727046	7.590701883	7.106886039	7.300992475	7.344964681	7.540156915	7.45869685
SPATA13	5.583037185	5.670099237	5.153426415	5.618919399	5.283698691	5.383514949	5.535051959	5.270694236	5.400717746	5.626378146	4.989626852	5.088329646	5.605650041	5.371720282	5.480736747	5.28606491	5.542170908	5.361254897	5.508889515	5.027428421	5.391165678	5.343305829	5.530686531	5.932046239	5.542461647	5.638312553	5.348586846	6.240394243	6.025722017	5.26162056	5.260038525	5.56337118	5.49057323	5.52400306	6.084564979	5.742142628	5.29676301	4.897250878	5.420614074	5.074525404	5.634896347	5.394160502	5.478423099	5.163632412	5.174586693	5.676744809	5.112223362	5.255472845	5.650262103
NPTN	11.64898909	11.83719543	11.90755309	11.60107412	11.0823832	11.38100472	11.68329271	11.20024361	11.51862959	11.30964544	11.19303849	10.49389733	10.52214842	11.04328338	10.90391852	11.25548398	10.84412931	11.09528952	10.46487535	10.77130458	11.21668966	11.4973376	10.82313901	11.1048016	11.8292326	10.97034877	10.66150737	10.57764293	10.98441965	10.62768687	11.37893545	10.53603598	10.68807613	11.01444736	10.76391152	10.98581639	10.89334949	10.78873734	11.19305633	10.87117519	11.40713579	11.13866723	11.31142699	11.12795158	10.29274433	11.26441486	10.40674924	11.4583896	11.14743588
LOC102724156	6.228568901	5.202626606	5.134381673	6.113776024	5.469255536	5.960957535	5.736722883	6.123073561	6.267905081	5.425165444	6.166435763	5.444489125	3.82528831	4.547054987	4.640595255	4.576749463	4.302128965	4.65865971	3.7865847	4.346298397	4.833825074	5.089306449	4.577253753	4.227035158	4.402721133	6.11450602	5.055201769	3.769426329	4.629518354	4.19619238	5.177140065	4.149820015	4.542240413	4.765887378	4.119411933	4.078869561	4.634795147	4.705714144	4.697294534	4.199396866	5.732453906	3.595374706	5.4439866	4.099702856	3.852795044	3.859909346	4.511699911	5.208590822	4.136094896
ENTPD7	6.231268982	5.750862334	5.627989456	6.530360819	6.998561694	6.118953367	7.085836391	6.933044973	6.409644201	6.828434855	7.17666452	6.118014956	5.880001962	6.835571278	6.31583184	6.431284774	6.820088744	5.772073778	6.327051618	6.245546117	5.889546432	6.562449481	6.196540152	6.42818012	6.765206548	5.770212591	6.94297783	5.232871953	6.028450207	6.254466238	6.5070777	6.733273513	6.699032542	5.995621555	5.994130885	5.929580992	6.20761308	7.047668562	6.749608141	6.262790916	6.321849143	6.368247309	6.743460495	6.95920601	5.540519793	7.084281	5.9706212	6.671747291	6.377194922
CSNK2A2	6.799695929	6.755183631	7.220775873	6.675503498	6.632081127	6.906774381	6.726265072	6.917018997	6.962602743	6.64256136	6.722180134	7.806681339	7.531278159	6.708581738	7.536484493	7.824702369	7.968173679	8.531984327	8.017839988	7.447438617	7.444689189	7.63377405	7.81143387	7.772110214	7.813457856	7.534057598	7.465397497	7.995781899	7.352499558	7.466070575	7.660755449	7.883982775	7.184984995	7.946853078	7.843157645	7.695571017	7.62204874	8.073273625	7.498543808	8.143691841	7.37869851	7.074211336	8.078988588	7.561403563	7.570016595	7.865675835	7.617136396	7.358269358	7.83227465
PPP1R13B	6.673456998	6.735517531	6.316362732	6.707196953	6.594267738	7.010063603	6.325655088	6.687687846	6.686896047	6.533011778	7.031617808	6.423454621	6.163945061	6.538938329	6.15722192	6.688614094	6.411270694	5.855078071	5.800564615	6.344430502	6.004745986	6.709569408	6.1138282	6.453900331	6.344580074	6.331598246	6.394879763	6.429620962	6.889444919	6.113153376	6.485730389	6.384164904	6.153597943	6.558836907	6.315031543	6.00010494	6.277547464	6.362270248	5.568947504	5.356731497	6.488478063	5.890998096	6.34327383	6.390773691	6.957567766	5.765737849	6.367998089	6.094960913	5.909242104
PSEN1	6.215585221	6.023206143	5.715727388	6.199132332	6.041592981	6.159761535	6.135471676	6.197897948	6.297015414	6.221315391	6.064430835	5.724310542	5.68793773	5.876369235	5.857237846	5.885814852	5.397356338	5.132399814	5.427430888	5.315736114	5.618990152	5.3814157	5.560142946	5.859302672	5.578583471	5.605123231	5.737454705	5.541734228	5.421263692	5.469524826	5.872587508	5.61966232	5.572494255	5.703331405	5.636343374	5.399028713	5.514676788	5.851142131	5.722699082	5.528514184	5.997673044	5.92259799	5.795264047	5.661772235	5.714578002	5.415059928	5.393977033	5.761603834	5.847574334
TMEM263	7.902831424	8.086446289	8.930882036	7.225201708	8.176332869	8.298034143	8.60606645	8.309266671	7.553564694	7.261495473	8.104888988	7.980026894	8.588716195	9.466138809	7.095032349	8.668033893	7.261978352	7.186371365	8.086268957	8.856686947	8.699989362	8.574508345	8.739262266	9.186513634	9.029798182	8.566463253	8.589467807	8.255319184	8.040852086	7.162148549	8.663384676	9.953492154	8.957259482	8.780933337	8.429449785	8.578997134	7.45029179	8.207512129	8.984226046	8.002838278	8.990914771	9.486897959	8.468954163	9.07589673	5.972275177	7.904828483	6.164027869	9.017950606	8.159002941
BCL2L15	8.139124425	7.926708072	6.971025609	8.844410184	8.811906296	8.250404642	8.667558675	9.135895336	8.956069224	8.352564378	8.859065899	7.87316852	7.102955412	7.551913073	7.652347969	7.065895594	6.90809489	6.982698607	7.254861653	6.172115999	6.707702467	8.589136741	7.457544715	7.527985682	6.01667174	8.153321993	6.132112065	8.002466199	7.806489504	7.704423743	9.019741881	7.186873906	6.183052142	7.778780752	7.634235493	7.389089169	6.500872302	4.968225929	7.250465246	6.827832155	8.196238282	7.307224743	7.531674391	6.907524175	6.531675163	6.342527895	6.10225424	7.123211105	7.501945701
CUL4A	6.831293548	6.676874998	6.773192721	6.954466347	6.656983687	6.883326349	6.809227568	7.066614435	6.890586008	6.864765922	7.007890016	6.840217661	7.211881156	7.407978016	7.049299406	7.725272891	7.274793574	7.68818959	7.572356046	7.168496092	6.92513914	7.299905557	7.351970184	7.493408463	7.494215792	7.4745096	7.062090282	7.690612912	7.537892301	7.235878523	7.325950125	7.807320424	6.722511255	7.062790369	7.910177227	7.473583968	7.453412605	7.323275566	7.268855253	7.211139452	7.359952961	7.372944328	7.483912626	7.226242772	6.659465663	7.28272945	6.30183435	7.216937407	7.295567059
FMR1	8.569951079	8.223133163	8.739091527	8.724928892	8.484302583	8.152068276	8.577857876	8.374470122	8.355623325	7.877089045	8.121798368	5.212919386	8.04444638	8.142766298	8.427015227	8.098389052	8.117734948	8.384629661	8.012581797	8.032232139	8.514186414	8.514610166	8.873547693	8.605172897	8.533305521	8.458018424	7.768345579	9.532179259	8.389956778	8.453810971	8.563896693	8.755133816	8.898936362	8.047354786	9.706083306	8.815142443	7.657100935	7.91136997	8.487055458	8.745891979	9.03691304	8.765741264	8.342420584	8.435280705	6.365555758	8.216498719	6.535655066	8.624906096	8.8376411
CMTM4	8.394678163	7.989110645	8.088893084	8.652209623	8.081459427	8.616429164	8.434437846	8.441306772	8.659127295	8.006363534	8.288371278	8.029520409	7.853750175	7.253532768	7.036015445	8.398356626	8.250115685	7.840416624	8.302224669	8.039269465	7.628363062	8.163708587	7.806052911	8.336170017	7.461009073	7.907847521	7.863139875	7.97351542	7.593323968	7.879692658	7.806896674	7.774610321	7.691044061	8.055423234	8.302147298	7.089244428	7.908233329	8.411932217	7.587562748	7.929393986	7.854411649	7.189765482	8.450193524	7.74784467	7.67058833	8.142673754	7.567044548	7.744905042	7.992262018
NDUFC1	7.881213748	7.808024129	7.974931209	8.36255067	7.942425626	8.362528614	8.414698333	8.825387236	8.575416456	8.128657321	8.363185916	8.087475881	7.875474671	7.765903649	8.016521256	8.057618765	8.048007983	7.91984531	7.623505198	7.550347391	7.579917177	7.705656271	7.804128468	8.117395482	7.443053926	8.255264561	8.109600529	6.973425106	7.491416411	7.534412065	8.158257448	7.604705021	7.479571747	7.695338097	7.223226182	7.116942255	7.839212032	7.957211261	8.06002061	7.792341354	7.88250744	7.71537376	8.245613617	7.788928643	7.58541565	7.781406422	7.68863886	8.02339866	7.731308234
SLC22A23	6.690340477	6.765257495	6.424669529	6.671024133	6.653783684	6.75523769	6.575186198	6.633933601	6.782540661	6.795935965	6.560412207	6.171682046	6.194347745	6.389240671	6.42485723	6.862345516	6.268752755	5.953754075	5.923338259	6.47410569	6.140986241	6.277877943	6.113180138	6.20974166	5.880128288	6.548086587	6.425089919	5.884746517	6.180350852	6.197054577	6.271350451	6.494713198	6.159045082	6.655436523	5.987663384	5.804023935	6.104319336	6.57290442	6.017509814	6.08678799	6.513794098	5.96214835	6.176122268	6.182289018	6.689932227	5.957938196	6.224193005	6.230357514	6.062088311
FJX1	4.27555646	4.738699072	4.291185098	4.432494914	4.464379865	4.194226113	4.28152077	4.724740126	4.329630573	4.809360931	4.562496951	5.842225041	5.796153239	5.210953389	5.178982505	5.113312018	5.625530525	6.926044031	5.609973932	6.341668315	4.40006076	4.682555648	5.95033937	5.392310353	6.347779784	4.459874111	6.234307692	5.545584244	4.83890799	5.347981277	4.34858118	4.344042078	5.558468184	4.601538546	5.302998529	6.130077363	6.587417629	6.859284909	6.443100961	5.599901701	5.193594436	5.98132565	5.19340888	5.806029059	6.107062788	6.515950825	5.893438701	5.53530125	5.852705374
ETFA	10.00776985	9.778933821	9.801938815	10.97332919	10.6757113	10.1777264	10.74309274	11.41019852	10.88724833	11.03732071	10.83366582	9.798500063	9.662125527	10.33569084	10.11445921	9.944446288	10.10511302	9.828101549	10.30832215	9.774628648	9.65346931	10.41823098	10.35020174	10.68000113	11.21867442	10.03281732	10.09986134	9.213488961	9.766142837	10.36722825	10.90753349	9.654198492	9.566206851	10.07986608	9.544634391	9.355959686	10.2146538	10.34116507	10.279642	9.824099082	10.06995382	10.25762092	10.62318525	10.06971107	8.503925593	10.01950962	9.329862649	10.02894973	10.01686923
NR6A1	5.114729769	5.224966207	5.00921625	5.235677919	5.086745646	5.245974645	5.070452872	5.102133682	5.169041895	5.264887807	5.206695329	5.456215654	5.190453586	5.349961958	5.270478439	5.016821326	5.116284234	5.694887222	5.124570538	5.03453533	5.334880387	5.148982785	4.968130321	5.150859411	5.179951835	5.263525441	5.165764692	5.462429675	5.430254298	5.339236364	5.178900076	5.176486545	5.301956779	5.145559764	4.968431665	5.143847261	5.086312168	5.146299182	4.850180174	5.228894786	5.043615016	5.039551792	5.110706415	5.003536171	5.518927561	5.379561678	5.476016628	5.093363445	5.334050797
GOLPH3L	9.868233245	9.804520901	9.602236592	9.709173291	9.733972621	10.29660324	9.933756011	9.798501051	10.09134442	9.523495759	9.56094339	9.197935669	10.00475591	9.308239916	9.197537923	8.827013201	8.726702472	9.028731403	8.648282556	8.713091966	9.310260745	9.339448782	9.585617932	9.172568526	8.61171685	9.783341091	8.914001292	9.148958713	9.550527491	8.74155874	9.503606948	9.65543577	9.178082673	9.611556204	8.791712104	8.801200826	9.389135874	9.256630534	9.015162581	8.717462201	10.2088084	8.650237487	9.083204754	9.303913643	8.840753621	8.879534937	8.422861542	9.055496733	9.21030832
AKR7A3	8.704661971	8.055458401	7.614419066	9.505464448	9.393625053	8.885602824	9.220705818	10.37302835	9.592361948	9.513533167	9.726349206	7.95734309	7.562087528	7.951765508	9.640058644	8.900519276	7.786755441	8.566865221	8.223928466	8.409088009	7.603364939	7.90381187	8.319188541	8.949647171	7.908357842	8.670897624	8.600096538	7.637202837	8.435926738	8.318634504	9.366744193	8.381107535	7.516025566	8.122329696	7.745276935	7.036394127	8.668055559	8.846527284	8.796104347	7.982759078	8.418671901	7.903844858	9.133583581	9.211916771	8.683560858	7.371303254	9.058076444	8.713014015	7.941347681
OSBPL2	7.802804207	7.852344395	7.404205359	7.729476004	8.124236428	7.796781681	7.871605254	7.87388368	7.895414623	7.801773142	7.913542046	8.080700946	7.837717377	8.123637073	7.407961032	7.49172191	7.186149443	8.788161742	7.215295889	7.733890571	7.270052025	7.390051707	7.329644006	7.395468445	7.800559897	8.279813968	7.213406112	8.554976416	7.404175723	7.306911952	7.702810873	7.843366608	6.903471977	7.558577238	8.205503982	7.881697697	6.748539382	7.741624675	7.555621873	7.230072356	8.008879567	7.348137068	6.975374643	7.201447998	7.591649325	7.983623896	7.185549451	7.250944586	7.975943717
FLII	8.146072594	7.884516605	7.656157589	8.002597966	8.295270226	8.030944925	7.927094396	8.204236573	8.091537841	8.29463015	8.223561507	7.449175742	8.118869538	8.040465271	8.259229168	8.424081604	8.323015473	6.780962054	7.724566384	7.807985461	7.770103522	7.745451571	7.708137185	8.174369373	7.030000293	8.178323067	8.269651598	7.42066219	7.501927534	7.887312806	7.895937427	7.593004454	7.116979008	8.193838048	7.359899499	8.043799142	8.084625299	8.106364722	8.503801967	7.473480352	7.969906375	7.860606225	7.693421026	8.012972549	8.553505132	7.51558328	8.638158089	7.776343583	7.777943043
FAM3D	11.36740909	11.39509378	10.86067661	10.99932764	11.75061669	12.09780871	11.56476767	11.07093754	11.66292277	10.70309959	10.94962785	9.894064881	10.33108834	9.925125925	8.887291582	9.883928769	9.843127135	9.326000673	7.483653356	9.417361341	10.03062195	9.940518639	9.547790197	10.18970579	7.028070496	10.87948678	9.981296728	10.60497192	10.48198655	11.14893841	10.61510544	10.18403066	10.69913588	11.48390448	9.678328463	8.790039047	10.08608481	8.696470566	8.476186192	9.082933092	11.2088045	7.908312106	9.654837544	9.130235751	11.01852777	9.139918714	9.729439645	8.309650527	10.59372189
GET4	7.435841429	7.319836167	7.235543521	7.394395537	7.174396872	7.941908423	6.884042	7.364704156	7.144923552	7.488435166	6.999947661	7.491457395	7.359370173	7.572260237	7.174824596	7.551143159	7.347493778	8.69393972	7.306836779	6.766334125	7.339121184	7.10397241	7.3660461	7.176762694	7.809975677	7.765007344	7.122798902	8.071943017	7.681844536	6.862086437	7.119984529	7.852324843	7.902951355	7.493628593	7.537670604	7.517423607	6.805921875	7.115770994	7.091451215	7.898433469	7.479803467	7.355552729	7.170995533	7.166433225	7.613520597	7.596554063	7.12228029	6.762340919	7.599007472
KIAA1522	9.073926328	8.922713731	8.090122583	8.9670343	9.380129985	9.172706067	9.06589947	9.123457901	9.192245449	9.157279927	9.234876189	8.825061038	8.299797746	9.14838307	8.67996877	9.630682876	8.486022894	7.498477684	8.849065982	8.61612363	7.851991869	8.945930467	7.964318085	8.590826451	8.110908351	9.395689611	8.925950258	8.654243847	8.934113511	8.76528017	8.631227575	8.550657963	8.512884088	9.098668745	8.506800264	8.19500232	8.496584655	9.133749016	8.579641504	8.439400562	8.759769005	8.218889859	8.644673065	8.404475172	9.052488626	7.757029567	8.851193645	8.413056729	8.112388159
SOGA1	4.399651075	4.582223527	4.532260648	4.260525551	4.372265347	4.409461614	4.295648939	4.056946248	4.333362392	4.298686216	4.296157403	4.62331133	4.553437064	4.118115154	4.400445403	4.855192083	4.503316018	4.752016575	4.436978776	4.938798816	4.538689368	4.437501073	4.064645147	4.489848301	4.576295788	4.574086434	4.607922957	5.147838772	4.489170823	4.536328767	4.09366927	4.636190547	4.774652813	4.457735824	4.763277759	4.789769932	4.412123622	4.53378691	4.428271046	4.632775107	4.24874906	4.147425561	4.3403478	4.368816685	4.802876923	4.523009408	4.767231017	4.158585742	4.459370553
MFSD9	6.326917695	5.712506789	5.165059868	6.674188256	6.548873913	6.141960193	6.147845228	6.528581696	6.464308039	6.353934401	6.268182667	5.726686082	5.540703469	6.380834083	5.816531899	6.155919148	5.839618943	5.580657738	5.316541938	5.280361231	5.589577807	6.309266848	5.581749626	6.157755384	5.877078003	5.718132138	5.866115648	5.493909052	5.550993478	5.752708808	6.135331799	5.718284189	5.331837535	5.957328934	5.564604186	5.712349399	5.947124201	6.639588942	5.239723644	5.576441392	5.845173024	5.512696217	5.836125552	5.401937606	5.091990485	5.658102379	5.309665433	5.210574902	5.463347782
ALDH6A1	6.308955247	6.419581085	7.082476224	7.132012389	6.785718307	7.037031372	6.641369984	7.209452213	7.138438406	6.818273195	7.036092263	6.580540288	6.398643742	6.502186262	6.352652315	6.099132026	6.272568003	5.605288169	5.728007066	6.225789805	6.642286467	6.048352454	6.243485919	6.193043058	6.007168348	6.440443871	6.724986419	6.205048822	5.97839626	5.437464299	6.995914247	6.213746699	7.341536434	6.489659254	6.357207282	5.682877102	6.382952384	6.871525326	6.357579949	5.562755703	6.909605636	6.046861889	6.562409929	7.303872298	6.68847072	5.80437368	6.13163612	6.833657924	6.305155643
ZNF182	4.693638393	4.798432611	5.204502082	5.120987402	4.887882123	5.20331764	4.487372067	4.527095631	4.893918154	4.168957188	4.765544828	6.330524337	5.308552149	6.140025977	4.819158752	4.730113	5.124343363	5.501860043	5.20814528	5.593141577	6.144827115	5.835055749	5.422461252	5.802052988	5.451025989	5.599847918	5.150850529	5.998896817	5.558508776	5.333311499	5.427992659	6.115613348	6.175569663	5.718438363	5.965215524	6.148113783	4.980938707	4.937096102	5.050078945	5.606264157	5.656359683	5.455905081	5.054217785	5.031953839	4.965828317	4.755632464	4.84187763	4.782995148	5.977120969
PGM1	9.848981962	10.00562879	9.645122347	10.57134555	10.33409587	10.10786828	9.904696503	10.33947728	10.7757292	10.61021946	10.07061638	9.472422006	8.524867944	9.450358517	8.800293702	7.291504167	10.2440372	8.664475658	8.512048305	8.432010415	8.994392109	9.302558932	8.797585124	10.19056165	9.218704994	9.506452841	9.944708239	9.165736823	8.328342882	8.996245096	10.24856074	8.487492282	8.79086938	9.267495139	7.994036834	8.390288535	10.06826811	9.997061195	9.013494356	8.682253723	9.713090803	8.942912429	9.498145818	9.077510014	9.320066328	8.869265184	9.798010327	9.504505761	8.872856971
AK1	7.847896337	8.424637771	7.767646612	7.858295575	7.475028118	8.537653531	7.75085128	8.837816551	7.929071726	8.509296863	7.374052895	7.035726004	6.849982944	8.636158966	7.110307984	8.032788683	7.396694575	7.650070119	7.663172505	8.800754319	6.56004162	7.329100393	7.528585526	7.464330718	6.54174154	8.145969033	8.334452115	6.170034068	7.740478899	7.991267932	7.518781817	8.146688455	7.378288805	7.037416148	7.33827373	7.974143181	7.908320315	8.46829627	7.66884973	7.617688718	7.182385717	7.475857347	8.046673481	8.105915961	7.7811712	7.690342798	8.230547153	7.459477051	7.128693623
OSER1-AS1	4.143932487	4.016995846	4.246371451	4.278049038	4.034315087	4.35960182	3.968307259	4.013309417	4.143471903	4.010791306	3.834983811	4.692930006	4.329551078	3.951596583	4.355686829	4.119890874	3.876496199	5.021418228	3.939347068	4.196000653	4.164545478	4.109776572	3.916206811	4.193848039	4.382773781	4.438278242	4.038617408	4.452175711	4.106693798	4.212212337	4.072565797	4.048175475	4.034024628	4.342532708	4.241177174	4.058995692	4.10146951	3.875796721	3.878191978	4.816978366	4.299654073	3.79657455	4.041751166	3.941548778	4.46148123	4.257370438	4.419575708	4.070901109	4.64290912
RAB11A	9.028730473	9.075146087	8.814718598	9.156887639	9.00381203	9.182394069	9.341630482	9.294733456	9.247990241	9.441298934	9.385327614	8.857274087	8.370073072	9.245770818	9.126650026	9.291429068	8.901466834	8.579998816	8.931213602	8.629606349	8.765304125	9.446913182	8.925558665	9.273809963	9.68325695	8.920224273	8.119590265	7.991797995	8.812235461	8.992948022	9.360806833	8.319207408	8.732621707	9.182726388	8.67939431	8.655929065	8.380758489	8.443886509	9.279738472	8.974873256	8.988861253	8.547710019	8.902864237	9.087292703	7.556863894	9.003797616	7.523432811	9.160974851	9.037107437
ABHD17C	10.43266842	10.34135527	9.386319573	10.50957299	10.2328265	10.25993881	10.55442303	10.49283679	10.25313407	10.70234428	10.58656416	9.260224618	8.860458336	10.23364107	8.516423206	9.888259835	9.564217783	9.457846679	9.687832772	9.01885471	8.556611851	9.655821841	9.007500592	9.395196211	9.680921172	9.165121482	9.246215034	9.077457539	9.420251583	9.441508401	9.70288038	9.041993014	9.209411092	9.322769914	8.830191429	8.589642784	9.031699477	9.541654793	9.901209082	9.248730139	9.610720279	9.200850654	9.363668012	9.574651985	9.044534366	9.667170898	9.038387802	9.991140522	9.518570527
SLC50A1	8.03652184	8.013155009	7.351716383	7.85060399	8.058420435	7.957052493	8.636361536	8.767619346	7.767348796	8.170374756	8.130956258	8.18419972	7.463032022	8.232166019	8.078134641	8.444097798	7.50811035	6.782309449	7.723306699	8.202953596	7.472557689	7.813408902	7.691649594	8.095977836	7.614847639	7.918339597	8.558677646	7.607498157	8.10739632	7.728978661	8.567837813	8.412069556	9.401743833	7.845497568	7.562524972	7.175240797	8.812195452	8.668926935	8.199396799	7.498414197	8.284362965	7.810076381	7.6285169	7.991990538	8.454002523	7.572584456	8.93005533	8.220756836	7.819409464
LARP6	4.228533588	4.316899187	5.031873783	4.000212941	4.646757084	3.990774545	4.236550685	4.274832248	3.853700632	3.947957937	4.034013044	5.773084548	4.779436487	4.42719191	4.200249756	4.792093818	5.425972934	5.265374736	4.847914756	4.856907475	5.165897542	3.601894036	4.077900656	4.461088387	6.28154093	4.233918521	5.124511718	4.905360542	4.315525808	3.894502721	3.939082645	5.126031144	5.160745427	3.677265596	4.567319466	5.319381149	5.264278159	4.366545518	4.447452907	5.245362613	4.26056774	4.47580871	4.230897682	4.491322284	4.95536223	5.362832184	5.613722801	5.015898232	5.043722626
GALNT5	6.769837852	6.246198515	5.894194573	5.980635076	6.179826984	6.335153684	6.739878927	5.97232724	5.957372041	6.147011002	6.328392975	5.599898729	6.127695767	6.527135713	4.480595588	5.642112283	5.106979909	5.392102646	5.968519289	6.842938337	5.851938408	4.321172195	5.833067552	5.987126542	5.476657022	6.324400658	5.846498181	6.142183976	6.372528169	5.506678497	5.74973629	6.632079025	6.406382228	6.304498344	6.447174076	5.664343347	5.312819128	5.552004673	6.566909387	5.464395009	6.839620072	6.447049005	5.775728623	6.079909712	5.034628389	5.15585887	5.051222883	6.335398576	5.820019696
RPL39	13.43887925	13.56843712	13.52791091	13.56559847	13.43965633	13.660939	13.5562873	13.54610681	13.65664274	13.66999574	13.45497235	13.71156354	13.6773787	13.47923618	13.55406372	13.6038068	13.41575799	13.68437659	13.60385136	13.45235503	13.5721487	13.65007864	13.53260389	13.55341532	13.63483576	13.58717269	13.48615713	13.72004577	13.68408665	13.59108559	13.59547528	13.73757231	13.78990408	13.65034846	13.74526068	13.73448221	13.49851184	13.51585648	13.35331487	13.69286613	13.6352524	13.54502685	13.53555729	13.46424583	13.24810845	13.52085696	13.29102313	13.46337095	13.53024078
CFD	10.10265676	9.854800639	10.95061993	9.342894897	9.894581291	9.840750872	9.434407603	9.520401386	9.172254715	8.871016463	8.871055144	6.968900498	6.915346773	6.578964288	7.461147851	7.551874036	6.052577139	5.053398002	7.983729	7.080940378	10.76107737	10.81338922	6.85181148	8.412657847	6.857248359	8.991006168	7.376895121	5.200246903	6.934958338	9.515908123	6.96386905	6.297802426	6.086555214	9.818009233	6.904556923	6.358417595	6.771000725	9.306719114	7.736413504	6.752017974	8.458675454	8.666763512	8.594690274	7.827944777	8.910104337	7.188048034	9.000668723	6.957559356	7.402515378
ADNP	7.934248389	7.757529291	8.34116369	8.098290505	7.889541393	7.886948201	7.812971356	7.991091996	8.034809204	7.950358221	7.898598199	9.270628594	8.817912489	8.554443115	8.845861361	8.815851465	8.840936922	9.655695713	8.903512943	8.410945813	8.461374487	8.80339628	8.645772636	8.774503917	8.749858853	8.790858563	8.484530285	9.493348426	8.200151842	7.636601263	8.505586792	9.007062785	8.27282029	8.520350094	9.094587705	8.909017227	8.72423928	8.49876263	8.858249822	9.409912862	8.672048405	8.887743364	8.753188047	8.496665879	8.117421032	9.393996043	7.913186916	8.708391568	9.100984809
ARHGAP26	5.888071423	5.991555267	5.551720935	6.067784673	6.221640075	5.770691728	6.182120058	5.961743207	5.83666562	6.196601288	5.942272023	6.111845798	6.199120281	7.560909591	4.954429217	6.067943537	5.873939662	5.408410603	5.531326501	6.451168265	5.723153458	6.029428072	5.51711289	5.96663103	5.865619967	5.531669982	5.579699682	5.469074497	5.795735066	5.775244294	6.046628173	5.957612048	6.491459811	6.693150435	5.934189219	5.60798697	5.46043518	5.52768128	6.453238959	5.499223976	6.108648815	5.874508341	5.430768071	6.531379617	5.441004854	5.895631218	5.841791432	6.329730988	6.030008413
2-Mar	6.833148135	6.484949402	7.132187718	6.94344088	6.143731261	7.028465547	6.762132606	7.152666473	7.642625305	6.883219179	6.483514623	6.374608591	6.000497825	7.140927767	7.319248589	5.29124843	6.351790515	5.596742792	6.709207448	5.553432001	6.693429106	5.999544151	6.32231918	6.603165829	6.494828293	6.349395358	5.513039686	5.98280715	5.338414109	5.993911348	6.870204542	7.248020801	5.917153783	6.054149266	5.901385514	6.211562967	7.27032926	6.935193798	6.386306443	5.939739044	6.695546373	5.991623475	6.667229475	6.182044866	6.060506618	5.472196923	5.779307063	6.380508778	5.878166983
PQBP1	7.190529004	6.935988957	7.090138503	7.102675922	7.34258015	7.433272662	7.281255798	7.471411806	7.372509141	7.209456774	7.352135947	7.947606557	7.469673107	7.208598809	7.860132814	7.693879075	7.488194677	7.376287384	7.678314025	7.107585862	7.354054775	7.36839078	7.767378732	7.787387688	7.674422568	7.706735253	7.1058102	7.37872416	7.124087224	7.128079167	7.438829915	7.688044466	8.385000851	7.307059877	7.982223305	7.463768813	7.655172853	7.809164	7.43825796	7.736220465	7.408299905	7.386156691	7.434335794	7.120727592	8.168015611	7.49438645	7.985263827	7.296184737	7.97580492
TSPAN15	7.940908404	7.757949369	7.72673438	8.179391499	8.005220666	8.896711493	8.706772695	8.436293029	8.422932793	8.753202769	8.629447324	7.969397809	6.995358702	8.280062861	8.320171008	8.63485349	8.034332664	7.631810099	8.201305947	7.494137117	7.337059874	8.511973893	7.578213042	7.570909235	7.705703027	7.86513891	8.165386983	7.070505858	8.059874816	7.971866827	7.76657041	8.624452529	7.956089168	8.37733088	7.720717543	7.931266912	8.120317783	8.189615596	8.65405359	7.55546926	8.127397132	8.263114942	7.787689553	8.230762099	8.088745812	7.595400549	8.750075466	8.336278182	7.52223866
SCO1	7.488638759	7.253218775	7.249502956	8.481396662	8.343504906	8.009146242	8.352322945	8.726321209	8.495817619	8.641272934	8.668706209	7.40541257	8.078853833	8.416678243	8.695973387	8.616285431	8.877621899	6.971008784	8.761616909	7.792316472	7.622173095	7.212670487	8.489544278	8.875378547	7.079477715	7.996373531	8.055892084	7.193496534	7.45326569	8.136380675	8.690715518	7.677408318	7.445805664	7.846636975	7.699954147	7.046570184	8.440601578	8.262654672	8.294872252	7.741253162	8.015550083	8.111019637	8.275973485	8.322607643	7.198021815	7.702792765	7.775391501	8.19052621	8.112684229
ECH1	9.710550008	9.727166616	9.650037403	9.885218162	9.807075177	10.05052359	9.839824128	10.04206917	9.969336686	9.760068427	9.777014759	9.496089939	9.681218285	8.489451275	10.07375841	9.648880964	9.704235779	8.63046149	9.186666558	9.05834858	9.687707175	9.743993577	9.887944732	9.29555814	9.798874271	10.00556932	9.157205487	9.21923649	9.118327447	9.767309472	9.373956979	9.212736814	9.005980867	9.702646987	8.89959135	9.010050619	10.16479791	9.490573639	9.401049052	9.083736449	9.550705315	9.32821473	9.736142787	9.695545644	9.974532403	9.952312364	10.06054948	9.47797941	9.367490916
LPCAT4	6.024294324	5.977955816	5.578540419	6.119884622	6.185820533	6.22385519	5.78351091	6.274475285	6.051299621	5.797255416	5.917704928	5.419804533	5.050578883	5.901207151	5.136156547	5.880737869	5.153023166	5.025591319	5.267717685	5.652815623	5.264091549	6.044315545	5.341493816	5.751326872	5.132208958	6.118168859	5.419089827	5.311953378	5.893222361	5.4727039	5.640728813	5.394666826	5.418650422	5.712126862	5.14707313	5.121935233	5.205873384	5.666636391	5.476205892	5.192342934	5.879323395	5.806793708	5.536932159	5.258052911	5.867249717	5.138992825	5.692354748	5.33174017	5.117058275
FOXP1	7.5871742	7.693457576	7.887001689	7.308527476	7.306586882	7.338504598	7.433348334	6.909588705	7.208072848	7.164651883	7.000666412	6.646287599	7.234849762	7.705060164	6.41315527	7.311742754	6.315645825	7.116626813	6.339790392	7.650563564	7.756069195	7.741091961	6.732404703	7.066090273	7.105234951	7.453430817	6.560960065	7.160991774	7.249800336	6.656659794	6.706005679	7.363174444	7.689403303	7.406078023	6.623623065	7.311627431	6.767938546	6.251896725	6.899770247	6.740247746	7.439410058	6.866206438	7.130290913	7.186718868	6.291523218	6.562708826	6.362692404	6.969205941	6.487039532
FGFBP1	8.058279474	7.128935441	6.572320687	8.147232293	8.982869411	7.759413416	9.829806303	9.149750474	7.310044947	9.326705494	10.16657575	7.320376245	7.500743292	6.315468906	6.673516727	6.344260688	6.801384805	5.751907293	5.627069472	7.626450956	5.972303988	9.063801832	6.116842889	9.032927164	5.480106392	6.878592155	8.555959233	6.17524785	9.33589866	7.256699115	9.283975791	8.161568851	8.700235815	7.196968688	6.621586846	6.67165918	8.331903013	7.309578192	8.444051091	6.203965778	6.497353723	7.276333311	8.159548866	6.890680641	7.625616592	7.24910358	8.110868431	7.786802208	7.619824655
RPS21	9.702171661	9.431533825	9.711980932	9.942053863	9.75632519	9.811840111	10.03283619	10.2560511	9.630155564	10.02905009	10.10719363	10.81045174	9.987594743	10.46834643	10.28514486	10.58461083	9.793491163	11.40557764	10.51755579	10.26639017	9.79915057	10.83202528	10.98027981	10.71420293	10.81819944	10.78691028	10.06070237	10.91468711	9.87472243	10.17749573	10.23654566	10.90920574	10.4480963	10.4015388	10.57608773	9.971988671	10.07575135	10.41693027	9.913899807	10.47145454	10.34203784	10.72966503	11.00183195	9.699595411	9.753538614	10.93757098	10.47628599	9.99578876	10.24557592
FRMD4B	4.530543024	4.838675141	4.480733483	4.715818047	4.705304125	4.657861235	4.897176945	4.590310414	4.583901319	4.975514351	4.689628571	3.878077435	4.185239036	4.506010709	3.71032766	3.915183132	4.352850229	3.931797911	4.184904641	4.45295636	4.377374642	4.667865229	4.363430437	4.404391291	4.414968592	4.193532084	4.156746978	4.04086724	4.028298934	4.146166187	4.139232351	4.377283576	4.438799362	4.153632087	3.93680359	4.523871123	4.004810695	4.079916242	4.296821316	4.118493752	4.417422074	4.307014919	4.162713017	4.376195304	4.111650521	4.234448092	3.839207328	4.386524548	4.139669064
RALBP1	7.454048417	7.434802979	7.313521448	7.264201801	7.356374911	7.617081213	7.392393733	7.36853169	7.483627239	7.224455328	7.327593642	7.691931806	7.008769651	7.771452877	7.224864108	7.640096033	7.427440026	7.279122977	7.537692781	7.519310269	7.314736092	8.033495267	7.324172456	7.52077484	6.708294468	7.224716876	7.530352902	7.074992301	6.865762593	7.873371011	7.568943301	7.127414554	7.598172763	7.931214241	6.957684268	7.20071015	7.47538084	7.3490786	7.47951431	7.203023543	7.376513622	7.304068903	7.735392789	7.225555627	6.721455458	6.916679583	6.773700692	7.429742194	6.936025777
VAPB	6.366430191	6.510357986	6.720621948	6.79048932	6.633779332	6.543630211	6.286382685	6.838366209	6.716086612	6.608981606	6.550366363	7.464483558	6.831429337	6.697867232	6.559861919	7.153198281	6.594339267	7.589464336	6.879557183	6.49201675	6.411803607	6.399888873	6.435732374	7.013609545	7.007719817	7.103629379	6.798397711	7.404804474	6.550806796	6.2634293	6.527794866	7.080609529	6.654713005	6.66849221	7.125237708	6.844534217	6.302044537	6.521175076	6.725343743	6.869301262	6.396281008	6.070553513	5.792057495	6.436626714	6.470468078	6.945023253	5.755491008	6.360239194	6.754212444
SLC44A3	8.145603119	7.186247684	8.000887759	8.955906979	8.794445632	8.616330687	8.908739823	9.186614737	9.341452893	8.6246352	8.348662916	8.744632575	9.063390389	9.611546315	9.105866113	8.521823666	8.729329462	7.179945452	8.288869834	8.919532713	8.757265672	10.08478682	8.130914566	8.876080471	8.678247325	8.677297452	7.607670898	8.774413637	7.927882649	8.049423056	8.197655853	9.272090411	8.095838593	9.51236525	8.364271986	8.110448349	9.114972721	7.610375075	8.284228028	7.925252811	9.600588011	8.124826846	7.244898384	9.045756574	8.814845166	9.203446235	8.939361499	9.460831086	8.509842418
SPINK2	6.901950447	5.457849087	4.885034138	4.904736991	5.064838074	5.388227174	6.851978136	5.152221837	5.58630152	4.773992056	5.642670169	3.957997587	4.827730642	3.920571714	5.080523201	4.261039532	4.150202252	3.963830639	4.673092576	4.619591291	4.647703367	4.138314595	6.322092973	5.111932422	4.337282948	4.943927665	4.587321445	3.918624393	4.962986709	4.570840751	4.637841244	4.251103788	4.155886707	5.209278976	4.440574236	3.741299684	4.838233536	3.883166321	4.337745627	4.071733151	4.794700947	3.699090454	4.461604261	4.121969105	4.662900619	3.913925225	4.770963562	4.703990507	4.421796318
ZMYND8	6.477423676	6.263732524	6.082002405	6.308710521	6.30541191	6.171113082	6.279586275	5.825337727	6.10069683	6.002107273	6.1089644	6.04424626	6.858794711	5.66573866	5.760513503	5.88068099	6.210738955	7.47737748	5.949222601	5.969635645	6.056728897	6.384802144	6.318584085	6.229723542	7.215784739	6.181234839	5.769858141	6.733296383	6.779808672	6.360416463	6.080255277	6.153739097	5.777803536	6.523493941	7.146906261	6.537273551	6.168545844	5.744714689	5.848524578	6.615873927	6.418135435	6.062703726	6.320506277	5.439108867	6.241260081	6.559878982	5.930111959	5.418104549	6.521269461
DNAJC5	7.224592189	7.107962968	6.69874236	7.378169144	7.70165612	7.276430487	7.554783905	7.619554167	7.304943336	7.443130536	7.735486514	7.930545185	7.369305965	7.488041802	6.925398323	7.842857023	7.298342006	7.874724925	7.192957702	7.123066999	6.862632815	7.508158667	7.474332154	7.191113162	7.262809388	7.726764202	7.484308468	7.884735519	7.077047885	7.416266499	7.118354254	7.712555414	7.235773662	6.857421587	7.579971776	7.584917932	7.459343246	7.825045532	7.519323139	7.139698042	7.028619836	6.954622325	7.12988049	6.9128676	8.014947028	7.85626926	7.687711679	6.870136491	7.436989216
ADH1C	9.934906211	9.417514333	10.45718284	10.82137289	11.94740582	11.00630551	9.9302724	11.68141184	11.07651932	11.00139968	10.10457013	8.367803706	6.814530583	8.033781856	8.558829386	4.377257895	7.68989898	3.719800718	7.93814019	3.067832201	9.216251911	7.479147628	9.332670118	7.676513756	5.99356487	9.319545191	9.69383802	8.544329189	7.243246976	5.218405304	9.802156942	4.386419282	4.16741057	6.888346899	7.344926085	4.10659643	5.813857609	4.1032	4.168577421	6.295281402	10.88672882	4.667765122	6.108553567	6.06001791	8.707111085	5.374828399	7.191808093	6.392581368	7.713022584
AGPAT4	4.036770533	4.319632345	4.627555271	3.66472962	5.395105719	4.634464274	4.529070599	5.127130141	4.301791927	4.379005563	4.978565573	3.99786268	4.029324406	5.672533108	4.410382902	4.466588121	4.72993291	3.987631123	4.602467599	5.959522858	4.632034295	5.0743513	4.186626411	4.446229806	3.870144364	4.396049384	5.163998163	4.418617518	5.030624491	5.041121056	5.511471731	5.222629849	5.250923664	3.846259796	4.323599856	5.431885624	4.630384341	6.169148562	5.543372181	4.171687112	4.096408985	4.263745029	3.880785078	5.27686127	5.088109415	4.848819487	4.927432581	4.568008023	4.048843623
TCN1	4.630652153	5.175086502	4.805615504	4.715850958	4.932571303	4.239422999	4.598109311	4.140488582	5.640043642	5.002846383	4.32702469	5.694449454	9.7055924	10.6522863	3.816030595	8.195122744	3.421334916	4.289558604	8.404339159	7.513428471	5.294423156	7.854408367	7.584299121	9.251054209	7.377356832	5.038610358	5.085582103	3.866765633	4.814380602	8.081935175	7.652799641	10.47887114	12.69757319	11.27789669	5.287112053	9.448447854	7.231786208	8.341158082	11.36518491	5.845330868	4.231006382	10.31444494	6.657365482	7.709858897	9.437653436	3.993964314	10.01137275	8.30639979	5.289264286
TPD52	9.338036486	9.242131886	8.677404745	9.207247184	9.511263878	9.22691258	9.593429732	9.48927595	9.351909812	9.115500946	9.384841862	9.224673709	8.5098295	10.40495505	8.855100042	9.013365437	8.507719475	8.43076097	8.393285247	8.811395534	8.710211602	8.844145047	9.309781197	8.6626815	8.376503458	8.557078013	8.1062285	9.297657285	9.083588998	8.051912786	9.404474528	9.083882893	9.12948821	9.001063166	8.832786717	8.100976476	7.941019788	8.530453907	9.196396243	8.65816678	9.813748036	9.293769251	8.825274906	9.291945004	7.33092208	8.079231751	7.728198882	10.00645312	8.911609795
ATP8B1	10.17252873	10.13137257	9.848732611	10.81368356	9.841951594	10.22317806	10.64014414	10.62467055	10.7239595	10.12664366	10.23477929	8.880648728	8.862916801	9.98368038	9.112373634	9.442756514	8.837804151	7.438925612	8.884598496	8.921560627	9.31338404	10.34478191	9.507616418	9.035845287	8.641075279	9.483750746	8.69561952	9.477446036	9.6042026	9.355978309	9.686413024	8.577375303	9.302614038	9.85200999	9.214822521	8.278424349	8.87169516	8.958913445	8.662394858	9.044325496	10.04806877	8.881317306	9.877601865	9.196594363	7.895540753	8.318730312	7.799187973	9.011253633	9.037432503
NECAP1	8.064201283	7.83947286	7.724524625	8.159264891	8.150080541	8.201020463	8.119371566	8.187999903	8.28627609	8.277622272	8.215861016	7.884112585	7.437080289	7.750694738	7.286481313	8.519350936	7.029239732	7.876295818	7.580218899	7.673329298	7.362765129	7.340255699	7.86613486	7.886842638	8.190390689	7.363629607	8.136927076	7.40890573	7.016935937	7.41405967	8.151568861	7.693230558	7.662922667	7.709683825	7.50226879	7.248423535	7.588393877	8.263753683	7.973807699	7.456258873	7.851089928	8.412657622	7.875998497	8.065257251	7.495856081	7.456958649	7.625933237	7.959024614	7.572121223
3-Mar	6.976709656	7.025047442	6.433024269	6.827613333	6.655688309	7.195286037	6.990570477	6.725207652	7.201333091	6.931052734	6.706845517	6.057718157	6.43772704	6.987448878	6.158798452	6.547797004	5.314269662	5.012739085	5.785209948	6.616486876	6.488723194	6.660842742	6.02613801	6.205678685	6.128374132	6.59479008	5.989561151	6.119255152	6.396774597	5.887855566	6.214707233	6.651793929	6.359853216	6.500482924	5.713857392	5.938955349	6.657012036	5.659619281	5.644882104	5.855533291	6.890486058	5.891341803	6.034650383	6.390066084	6.571308095	6.050135274	6.152651237	6.425992947	6.25267763
SLMO2	8.415670556	8.191714624	7.56687307	8.866639298	8.729512262	7.747289587	8.219558087	8.692549371	8.28584264	8.865679908	9.028563193	8.005752502	7.494393227	8.31021793	7.931268874	7.379735858	7.300932325	9.304686422	8.005649316	7.804964714	7.627492808	8.101189461	8.691598915	8.390794456	8.712740092	8.672233025	7.604364848	8.704644046	7.616641807	7.825331833	8.467552143	9.029973797	8.229336461	8.043639194	8.898003432	7.718311848	7.182251132	7.694653795	7.296191083	8.584235816	8.524824451	8.060363574	8.267537719	7.930480796	6.652401738	7.977243878	6.003078594	8.134681905	8.801747437
KRBOX4	5.116456042	4.981242977	5.952480837	5.018821308	5.40563122	5.576315006	5.315617158	5.210893189	5.820335636	5.120385389	4.946563681	6.638293603	5.927752052	5.586261904	5.444196415	5.390946626	5.492659393	5.590850932	5.783334496	4.682162632	6.488196732	5.432215797	5.379992948	6.024842839	5.644376599	5.83779555	5.083331344	6.426559527	5.280987337	5.026031612	5.834843325	6.169839068	6.236753659	4.321326776	6.33975107	6.322103991	4.881532568	4.530348172	5.050565829	5.748205569	6.028686808	4.670839129	5.626787507	5.171595152	4.458404067	5.345453951	4.453212497	5.106324309	6.10563296
ZG16	13.92094128	13.35940884	11.27898684	13.82945904	14.29443808	13.10623856	14.29507551	13.60203649	13.34011247	13.36320603	13.62123074	6.469645673	9.219092826	8.985926862	10.65116511	4.964441674	8.812736836	5.627926053	7.302528752	5.534118917	10.37269937	4.973283696	10.12308387	10.87663143	7.948203841	12.77924161	10.47027916	6.171621028	8.798397252	9.649292087	9.598551541	7.856460899	11.31541662	6.41833819	9.946380165	5.227150224	5.609386277	5.207591167	5.103423343	11.3832508	12.43166732	4.893676986	5.865623177	6.44425606	10.83763903	6.113535544	9.88359202	8.041971037	11.77029525
ARF6	9.797617674	9.44175259	9.250380387	9.984640617	9.680199306	9.826397085	9.975890327	10.1381989	9.877451167	10.18651146	10.1621574	9.213594	9.020176511	9.296605698	9.392854866	9.208789942	9.430751244	8.028019086	9.286690211	9.118173085	8.893611171	9.21178341	9.738363818	9.715215522	9.056372303	8.608969089	9.140231201	9.131229759	9.110513347	9.300415145	9.32133257	9.447411663	9.674918733	9.167258054	9.215873193	8.853353688	9.125915023	9.319251762	9.668275166	8.853246263	9.365163357	9.777123899	9.389325931	9.479037555	9.152660477	8.872943182	8.950910177	9.544778267	9.232163326
C6orf48	8.760760468	8.755714642	9.371101791	8.902606744	8.734752134	8.908278605	9.027549279	8.993000498	9.019335287	8.642777643	8.433016702	9.213507265	9.888991577	10.09118623	9.671066178	9.569770251	9.060593306	9.603255384	10.22115466	9.1206018	10.37294742	9.717641527	9.728622074	9.631889706	9.529134284	10.34768506	8.860755511	9.786483281	9.200669611	8.914196624	9.589751016	9.482318001	8.832877968	9.628743265	10.32951152	10.28252864	9.293868498	9.269674577	8.743079017	9.911839932	9.446415	9.670774672	9.360179445	9.512424271	9.377750705	9.521191584	9.661488753	9.221132375	9.416405904
UBE2J1	7.804109917	7.349225027	7.058771714	7.425603828	8.091979819	7.618167806	8.078953883	7.763737077	7.656398046	7.472216622	7.849486443	7.200193262	7.194071848	7.661814672	7.256255466	7.114396211	6.934493911	6.524084452	7.349641371	7.37537797	7.275280748	7.119419819	7.54867037	7.85276724	6.599518242	7.235606125	7.482891558	7.033217022	6.828949677	6.975762296	7.734878204	7.627800044	6.990335951	7.425800686	7.301007137	7.115924218	6.955081428	7.838443809	7.435927469	7.452953936	8.097377967	7.439035737	7.110773023	7.536705123	6.500523678	7.091841358	6.502688362	7.477535996	7.596272441
GOT1	9.045950867	8.767703962	8.27645102	9.360473384	9.68931538	9.286981597	9.130074994	9.948596601	9.467261228	9.78486283	9.895647596	8.182316279	8.077595738	9.276217203	9.585514173	8.781139737	9.316607594	9.318282887	9.040130837	8.464494501	8.224495002	8.685454115	8.556899804	9.766260882	9.286246632	8.585398278	9.168322079	7.616672448	8.487923228	8.558789901	9.167089133	8.265727498	8.297640488	8.499797194	8.345729823	7.479669216	9.843511827	9.343794617	9.264810749	8.143173902	8.639620855	8.821318697	9.171618579	8.945278841	8.771821615	8.974660507	9.259772782	8.226612565	8.349446192
CYB5D2	6.540332806	6.554619773	6.598575418	6.96300752	6.284638491	6.92673065	7.25640566	6.930914074	7.146062197	6.583886527	6.594797646	8.205935253	6.318706692	7.539363274	7.396854355	6.647751635	6.788694213	6.385433375	6.444125465	7.203236144	6.89381418	6.245441406	6.199117845	6.730933975	6.381935098	6.831774455	6.422698264	5.912506506	5.742032846	6.284211481	7.196163245	5.053542992	5.867957207	7.193228562	5.971701141	6.208580234	6.670630287	7.238564992	6.805135959	6.642139657	6.692033905	6.471866126	6.356566529	6.939420936	7.063827566	6.5247264	7.849419803	6.713820967	6.842217057
SMPDL3A	7.196446553	7.293184877	6.49555741	7.208237322	6.971083332	7.413148239	7.068579533	6.898737168	7.051688812	6.817343434	6.620278036	5.565867375	5.43061519	5.417037135	6.102518804	4.086898357	4.945216946	5.544362375	5.518383349	4.552453865	5.396054482	6.177820871	5.559674404	5.854198351	4.468010226	6.351547632	5.173097788	5.318829731	5.213752257	5.783140058	6.369772857	4.93126052	5.063572637	6.163852453	5.459317732	5.099837611	4.424038659	5.868121276	5.403430429	5.925468114	6.32507866	5.833064234	6.141405169	4.644794542	5.800325111	5.17405875	4.677767919	5.371267992	5.8651527
MAGI3	5.959961992	5.710745949	5.507910411	6.002754807	5.996253885	5.529731935	5.933375839	5.844445577	5.965739688	6.038913014	6.052409678	5.285337942	4.745234684	5.896276648	5.375374937	5.383824141	5.323048282	5.102779507	4.989150528	5.003568282	5.09860536	5.336714429	5.018818866	5.471978227	5.390122093	5.379122591	5.18455027	5.538023037	5.221404813	5.125165625	5.606943661	5.1537303	5.247692774	5.717612374	5.224159306	4.705499777	4.771434847	4.922466747	5.26698722	5.107424036	5.713114331	5.318299207	5.616061364	5.343371703	4.297585846	4.824712336	4.602016325	5.310624407	5.408257832
C1orf210	8.803737536	8.492081565	7.780020968	8.99520074	8.638184915	7.744160249	8.931671467	8.160049027	9.119277323	8.807984016	8.187858943	7.478265576	6.807996378	8.276438028	8.025804495	6.4603037	6.550050957	4.987808307	6.821643708	6.53011077	6.747736479	6.309226221	6.381203366	5.289190105	6.297089999	5.242457289	7.355357217	6.282785842	6.180742239	6.869069288	7.206731842	6.190592075	6.676234023	6.474536259	6.587916102	6.683841617	7.044019796	8.230844872	6.87188144	7.030525214	8.280662274	5.949013832	6.576596444	6.240686014	7.628696535	7.155192642	7.432591275	7.557208506	7.305936556
MAPRE1	9.204199282	9.258514639	9.630714624	9.106921175	9.305140435	8.921199398	9.487416221	9.306343911	8.976199078	9.351381334	9.330186472	10.04771558	9.815582592	9.607098765	9.730037528	9.749836016	10.05007766	10.4575714	9.564601136	9.195304632	9.046558075	8.760945561	10.00891438	9.664781436	9.848781637	9.401054839	9.116804294	9.744330436	8.646626579	9.112203241	9.53471124	10.12492965	9.364566529	8.796243503	10.04042299	9.711181456	9.764802081	9.49616626	9.596280066	10.36051016	9.657332268	10.06481858	9.412755041	9.735885511	9.435977823	10.50375	9.312828231	9.490260606	10.01080524
MYOM3	4.928647208	4.79100933	4.68915699	4.831094197	4.706191467	4.80555628	4.941619674	4.758794195	5.200337003	4.80259588	4.932645491	5.191112962	5.298032285	4.413527158	4.794003627	4.69877992	4.740068062	4.907609245	6.136712844	4.692125051	4.754806021	5.028641924	4.568604914	5.511967242	5.50401532	5.237397954	4.676789953	5.275365873	4.663363206	5.061615611	4.675067383	4.782673401	4.612110431	5.025131404	5.874838882	5.14837476	4.688267175	5.025305969	4.707568035	5.498873923	5.041353875	4.629464189	6.301995201	4.588933366	5.171060279	5.371428881	5.291491271	4.78661806	5.230324688
LOC100506730	4.492805625	4.224993886	4.543882461	4.942809233	4.85191847	4.497389749	4.660934056	5.062174433	5.045185988	4.891314802	4.79410758	4.593570499	4.43824306	4.023398241	4.443439496	5.356827556	4.941667537	4.389898405	4.936634121	5.513489343	4.609994242	5.450352755	4.602022979	5.661802221	4.736254806	5.236128887	4.355492185	4.551645064	4.704844864	4.644208159	4.875218962	4.759235406	3.934992574	4.496650258	5.180905571	4.614577254	5.500976114	4.788535019	5.382115884	4.821102477	4.879921486	4.492839659	5.164596332	6.173320697	4.046787124	4.282659569	4.461195958	5.259286007	4.571207544
SLC17A5	8.829791669	8.999886939	7.750410558	8.859311213	8.799005773	8.646554018	8.948756114	8.643129317	8.804571885	8.250162005	8.333276481	7.540627139	7.782207887	8.555822981	7.354245932	8.191276177	7.588072256	6.037014106	7.469236114	8.098949026	7.336275552	7.758334376	8.105336294	7.910390453	6.425576857	8.332971039	7.831270162	7.232119645	7.435769336	7.665990688	8.074780396	7.895141938	7.769535302	7.998782499	7.376523528	7.434699408	8.178669593	8.300244068	7.795720618	7.483204165	8.66136378	7.838246573	8.078413378	7.556715481	8.468137111	7.478368531	7.396539607	8.408093151	7.468100131
ATP9B	4.777765259	4.646760867	4.731178025	4.70510538	4.645146082	4.728922184	4.673399149	4.946008853	4.879993528	4.768293225	4.930465577	4.714496182	4.701741584	4.819898897	5.161476001	4.534356456	4.964994881	4.446317548	4.771537917	4.764630457	4.78407164	4.83223578	4.901012753	5.294653061	4.674674845	4.65684089	4.635123444	4.46223486	4.594973704	4.986566534	5.067418913	4.640837049	4.986006046	4.70956706	4.574482424	4.473407299	4.945049915	5.096840895	4.942252247	4.597292739	4.655300463	4.905157746	4.841417383	4.870459944	5.244925158	4.663347678	5.20900802	4.890243322	4.526126767
MPP1	7.412856256	7.096800999	7.256679422	7.807011604	7.967734531	7.266596695	7.230419001	7.179359242	7.401115949	6.712652463	7.778962997	7.816922027	7.823714708	6.205142482	8.374801765	6.001929402	6.90508512	8.066283553	7.216351824	6.835026577	7.324510287	5.950418293	7.749619825	7.662569156	7.618848863	7.713205474	7.055518901	8.037300691	5.675388685	6.314467108	6.784327674	5.51656071	6.014354049	5.841145443	8.375365753	8.141069183	7.113132446	5.80681299	7.359218798	8.510496977	7.700917373	7.436335854	6.949391327	7.222304973	8.43858188	7.199192949	7.837490706	6.433202712	7.082000206
NT5DC4	3.008946648	3.138090016	2.860575902	2.981978847	2.976457918	3.117442576	3.001530817	3.030113311	3.023161107	3.212281584	3.081153638	2.817499542	2.892339722	2.971158964	3.106171725	3.001355414	3.077424403	3.026552496	2.98795408	3.20166941	3.079913381	2.941175594	2.996173121	3.174365633	3.137067914	3.158291913	3.112558897	2.991855156	3.025188802	3.066136437	3.059846777	3.242253621	3.149333708	3.044767205	2.991578188	3.154919763	3.165561834	3.072171757	3.070145898	3.026181327	2.926844904	3.197590417	3.099908108	2.963663213	3.239045036	3.298663358	3.062551285	2.916136184	2.993525169
SLC22A18AS	8.986261889	8.214883807	7.907980618	8.935668163	8.675532394	8.776824503	8.379114138	8.675912225	9.162123342	9.162576629	9.015802007	6.214036413	6.763720249	6.812283948	7.645278602	6.924612895	6.851615262	6.382455603	7.200396753	7.148108336	6.700300267	6.473809187	7.065711164	7.124997084	7.607067619	7.963709307	7.695873582	6.355503367	7.083468519	7.550785677	7.168645452	6.94515262	6.55570548	7.173498151	6.827392269	6.933615911	7.705182772	8.482891214	7.29004077	7.072225709	7.323531845	7.384901502	7.072701014	6.705234431	7.675499267	7.12608626	7.13998695	6.881297584	7.137597209
POLR3B	4.10986831	3.952963403	4.04816986	4.22420106	4.083298558	4.189939413	4.230702314	4.294964411	4.302481386	3.999131074	4.241057026	4.528737868	4.310634974	4.187187108	4.264051418	4.727464723	4.024545556	4.352061493	4.350507226	4.339702544	4.307344778	4.340636554	4.413064899	4.713402384	4.345432578	4.248814664	4.542370239	4.229194436	4.148465612	4.401656773	4.489198226	4.796269996	4.409964217	4.247656833	4.404073446	3.87185304	4.406485808	4.341206713	4.324919192	4.032885314	4.132469231	4.509249664	4.318800807	4.399150486	4.071311851	4.352249945	4.051323965	4.286878091	4.016474288
ARFRP1	6.581492867	6.576174639	6.540563208	6.5306611	6.705912147	6.823515011	6.849922898	6.990671362	6.851906066	6.633392726	6.926450036	7.261880521	6.832279789	6.766700949	7.102947271	6.639106582	6.623960608	6.4748233	6.457960649	5.826462716	6.678301546	6.260071362	6.968566025	6.995362595	7.003349483	7.103102334	6.444879017	6.667325531	6.454134767	6.33521879	6.795415058	6.568145496	6.636606376	6.436879199	6.814990003	6.996094904	6.640001952	6.722068034	6.921719967	6.524990236	6.759863722	6.580151632	6.468590034	6.498122692	7.493338522	7.03022919	7.325129416	6.292326192	6.974582488
BCAR3	8.289530149	7.739912457	7.538040277	8.498858273	7.642331824	7.953909287	8.543008741	8.170840143	8.614242133	7.987289504	8.301743184	6.760185742	6.221769203	7.091684109	6.601142506	6.21376834	6.430576399	6.723075602	6.412988662	6.865812933	7.001128965	6.818069157	7.15497764	6.906399808	7.341171514	7.591281295	6.899988625	6.923207422	6.140262044	6.905012054	7.063251095	6.713629739	6.713841446	7.643037556	6.963779484	6.285584521	6.53185126	6.455439124	7.17600535	7.076149013	8.110295898	6.718335658	7.137243984	7.238039278	7.172175867	6.894085158	6.982264544	7.130137434	6.732855166
RNF138	7.88479833	7.757862697	7.487661488	8.177360299	7.473904703	7.815459617	8.144197754	7.863491432	8.192040077	7.650976442	7.174982398	7.485797721	6.492521194	7.309726809	7.138897165	7.605179188	6.373109209	6.710863498	7.683313032	6.950812639	7.05510827	7.897709411	7.630078535	7.809583779	6.659432373	7.120418657	7.179377836	6.889069381	5.708642725	7.081304536	7.622778384	8.518551041	8.019211279	6.927455526	7.12171452	6.665220242	6.114805461	6.787299126	7.403749639	6.885727108	7.835763518	7.487503664	7.688155926	7.45858416	4.870260297	6.364253055	5.02732787	7.26959589	6.928389648
OTUD5	6.253568858	6.453506805	6.323700535	6.29757462	6.682324555	6.378065827	6.51031825	6.463632699	6.413528574	6.483707064	6.402656511	7.216288902	7.081116997	6.694713696	6.902220337	7.208215045	7.061521345	6.468711429	6.855091367	6.467190304	6.430563154	6.575043861	6.667770103	6.612469271	6.239874917	6.778187066	6.929091911	6.957424075	6.618539547	6.459831134	6.661443884	6.838696795	7.565951188	6.698908035	6.843722919	7.016949329	6.656223048	6.970775122	6.746042137	7.049792544	6.822700663	6.730467854	6.47549356	6.304945736	7.175263256	6.796054276	7.255539156	6.660197296	7.050166037
RNASEH2B	4.681425484	4.647823966	4.990942562	4.761127826	4.415083456	4.812123632	4.815311319	4.683778729	4.524278997	4.5126452	4.616863505	4.85559858	4.887497409	4.724618119	4.92910665	5.017557387	4.652577333	5.337621482	5.099291304	4.739348167	5.319287072	4.830938954	4.939141278	5.410141244	4.844294373	5.129163234	4.79497058	5.017426009	5.159013391	4.69563943	4.952995908	5.221344282	4.227832301	4.893896796	5.336920293	4.894241258	4.906809766	4.576232985	4.655123531	4.902134579	5.095105296	5.117001183	4.825944075	5.069319456	4.677030138	4.887590811	4.620387825	4.857991063	5.199610649
PHACTR3	2.887340739	2.684345821	2.767492682	2.745758357	2.90095632	2.836845438	2.828709138	2.484154729	2.664046361	2.611589741	2.605428159	5.916275356	3.522929287	2.857058931	3.470236813	2.951643556	4.375247003	3.64161847	2.931019035	2.910171374	3.378133246	2.569770194	3.055213136	3.255097852	2.793263491	3.453334449	2.9207007	5.800826316	2.928280317	3.465544427	2.719843552	2.916003013	2.719652455	2.943948169	3.730117405	2.996137983	3.260918616	2.828002048	2.819245816	4.556185941	3.412196883	2.886877841	2.882820073	2.753559246	2.818196211	3.541123343	3.025127087	2.751202764	3.699185812
HSPA2	8.574651784	9.520166936	10.1405017	7.55925651	8.118051444	6.84560998	7.850711163	7.642369159	7.45115075	8.007792773	7.881604566	6.405706424	7.947026508	6.246797224	7.152895859	7.369001468	7.936537912	6.068005876	5.093317616	7.600543207	8.160153785	5.637945471	5.958011375	8.115605722	7.013665961	8.184172046	7.494162536	6.302806934	7.56600336	7.741526025	6.394470706	10.31935949	10.41653853	7.261942946	7.216937179	7.460423505	8.408352358	6.194133246	6.986779033	7.449859628	8.336212015	6.436297172	6.493263189	8.413581596	8.286829991	7.865121199	8.471309725	6.647243485	7.540106116
CD63	12.76744316	12.65454779	12.31587994	12.56763863	12.61497036	12.63571801	12.62431597	12.49901798	12.40290022	12.69332211	12.51668728	12.13723959	12.42062454	12.68808828	12.04906912	12.32648807	12.16284142	11.43336671	11.85199263	12.376141	12.44652112	11.80946046	12.56512265	12.15279817	12.51432651	12.41031728	12.21229902	11.81608703	12.15492504	12.10821274	11.99649254	12.27463526	12.3608382	12.22764788	11.90857508	12.59716111	12.3250062	12.20754557	12.44467012	12.14804624	12.31652656	12.37610403	11.99989121	12.25939893	12.66061788	12.40219953	12.462423	12.33523914	12.06856608
ZMYM5	3.751991147	3.644729061	3.952371696	3.72548687	4.123510515	3.719151734	3.798346835	3.873453905	3.757926617	3.753317582	3.825539252	3.789177093	3.83063077	4.047453426	3.504474377	4.202976474	3.590138828	3.564227065	3.857367942	4.264356223	4.296680659	3.828603135	4.303327001	3.995382832	4.340911991	4.046895116	4.015299631	4.317855702	4.303273981	3.678445548	3.899073029	4.09229803	3.752824806	4.037312725	4.596602102	4.20074924	3.797187327	3.957499791	4.100192296	3.496057148	4.32054594	4.490670246	4.062368638	3.880125448	3.406240411	3.529569775	3.390527938	4.175787855	4.043464456
CLDN7	11.46080121	11.47037965	10.17400696	11.72957298	11.55354193	11.43315266	11.6274164	11.78478621	11.62306114	11.9218736	11.55476877	11.7298419	10.19603242	11.17576158	10.38723554	10.54714783	10.2317833	9.535091017	10.26284098	10.58795598	10.06707035	10.11434974	10.46203221	10.86402321	9.628711168	10.81594614	10.86406283	10.06107515	10.36990368	10.53846937	10.65226309	10.23838653	10.31096511	10.54559998	10.15849398	9.746274743	10.35509433	11.58161936	10.41626214	10.00715835	10.81385049	10.25765077	10.57839531	10.25041663	11.00284477	9.681437889	10.80585738	10.56176272	10.62669074
WDR7	4.844359519	4.654609978	4.783724873	4.849620406	4.705153032	4.850747356	4.850890647	4.795392884	4.874604032	4.635601193	4.657448248	4.533506651	4.560427246	4.689005867	4.618026281	4.518923182	5.02959896	4.259094929	4.820932049	4.518695074	4.807829897	4.65429505	4.74827506	4.6716199	4.238205566	4.637917591	4.635764506	4.50608598	4.157400144	4.4538192	4.868004356	4.24723409	4.85729272	4.56692577	4.570036446	4.66710383	4.593705186	4.792277395	4.812254928	4.410645803	4.759718307	4.625870031	4.558213772	4.784662316	4.251924	4.484102898	4.401546254	4.452760384	4.389756349
LSM14B	4.533967766	4.445890298	4.187405342	4.355440045	4.281317722	4.515173407	4.614356703	4.509532901	4.373752949	4.432036263	4.500312219	5.241122593	4.862159951	4.546003326	4.911658952	5.060065886	4.915080828	4.821442433	4.714596737	4.32247917	4.381962779	4.180461864	4.344787896	4.709048136	4.663573903	4.706164498	4.76699415	4.887776931	4.347560858	4.538644705	4.519282008	4.698180351	4.811793043	4.645195624	4.828982222	4.677094111	4.58300035	4.858497123	4.590600907	4.542208826	4.6119668	4.686480046	4.729395854	4.488135257	5.002476392	4.992863437	4.808755848	4.532132303	5.120009505
ZADH2	5.980153119	5.941560836	6.363602251	6.247531843	5.753726567	6.477131484	6.133020475	5.9996371	6.545456531	5.768342878	5.921344334	6.28048088	5.977181809	6.465639297	5.692252975	6.04224055	5.769958987	5.662663185	5.88798125	5.68791572	6.11237246	5.645447261	6.158167639	5.997605179	6.412983716	5.904878832	5.950803983	5.739814979	4.908546917	5.559513434	5.999328424	4.936073439	5.426467468	6.299759269	5.795560599	5.098498478	5.649434759	5.64904011	5.714748705	5.611004724	6.285349491	5.775654848	5.935240097	5.994703291	5.30757092	5.08355456	5.343795298	6.120341398	5.61520528
ABHD5	5.377178406	5.614769487	4.89256901	6.023899472	6.151710018	5.243597404	5.255828306	6.049823859	5.965068568	5.902317287	5.895468822	4.695895161	4.577864048	5.232887981	4.520764789	4.869561895	4.732177197	4.318791528	4.30153733	4.90262105	4.843998128	4.69028651	5.27594089	5.262021333	5.405138749	4.822732163	5.070254215	4.321278132	4.525308361	4.925543908	4.98723004	5.21426223	5.246219414	4.980558066	4.458752205	4.477436076	4.668238888	4.621819774	5.034230051	4.53226369	5.136737447	5.064334625	5.063777384	5.325701085	4.187158461	4.717828785	4.352438766	5.273666353	4.992041822
GRINA	5.780786824	5.701259664	6.260533988	5.789151184	6.701142125	6.16983437	6.223871956	6.183444439	6.096717439	5.809555156	5.696339706	8.089222403	8.135055145	7.388426059	7.62314704	8.421625719	7.669334373	8.401593667	7.579862183	7.23564155	6.307245767	6.36782507	6.1874115	6.771665505	6.749491909	7.540724904	8.263165379	7.780986864	7.408633955	7.434483399	7.333865112	6.644717981	8.927364918	6.963159339	7.340010016	7.493089638	7.58438001	7.624145952	7.432771525	7.715343585	6.559776361	6.816811387	7.155975056	6.664230238	8.430195656	7.297474866	8.256488782	7.056388099	7.400499639
LRRC66	7.453909337	6.883564247	4.962627957	8.311673829	7.60849911	7.227414453	7.898657047	8.010316569	7.557572695	7.459316542	8.23466748	5.039111023	5.700837381	6.399683391	6.146694727	4.154353318	3.922819659	4.122984381	4.931478704	4.348693793	4.504068277	5.632786223	6.948979559	6.031726436	5.923700352	6.060865386	4.987320211	4.144504311	5.208287586	5.491032775	8.19171541	5.333842726	5.010911957	6.995523514	5.277807913	4.280225324	4.260762964	4.321649234	4.758966391	4.866898765	6.946051186	4.924707982	5.675085264	5.013115326	4.797749442	4.366351215	4.541921045	5.499411082	5.656011194
CCDC88C	5.556731852	5.003450592	4.418958308	5.252235016	5.276207329	5.208258129	5.160356323	5.513119146	5.364722563	5.48063329	5.558123142	5.315893486	5.197114626	4.969271662	5.394030259	5.510766893	5.181214989	4.766551504	5.441862735	5.496740978	5.027623992	4.472057401	5.14405937	5.522369499	5.063945673	5.137125157	5.423130278	5.093421059	5.339811866	5.372618186	5.458059714	5.360325906	5.359513473	5.132912324	5.177506272	4.957867476	5.31173875	5.019392506	5.092406969	4.859813746	5.330884424	5.767727789	5.064950065	4.986290688	5.192700273	4.702522232	5.378886451	5.41902847	5.112277944
TMEM198	5.451012208	5.343265598	5.564029737	5.393961373	5.454392913	5.366448901	5.383279903	5.372720664	5.376436581	5.461965784	5.536683784	5.741644066	5.450357203	5.555031216	5.477634279	5.394201902	5.502350096	5.814852359	5.994078582	5.561064942	5.683200987	5.377809609	5.498748175	5.764293167	6.236457693	5.754075278	5.634470669	5.4012588	5.962692254	5.784598547	5.707295746	5.698721956	6.482910925	5.558725587	5.625597438	5.780819347	5.73386249	5.872171822	5.732836206	5.405393609	5.816603123	5.17610755	5.471335447	5.505690711	6.199954996	5.567474139	6.201434718	5.614133306	5.747977831
TMEM54	11.29632569	10.15516607	9.718500289	11.21303824	11.75707296	11.10424555	11.51908696	11.71971572	11.55380353	11.84706815	11.67236841	9.931970913	9.435115556	10.41758823	10.78201786	10.08412718	10.08318153	8.940081053	9.931075512	8.974426272	8.756804601	10.14557096	9.616822	10.31309395	9.610654427	10.85384334	10.49490133	9.342277893	9.869940033	10.3067596	10.99659882	9.093994581	9.635176629	10.51137451	9.997824719	8.6390435	9.639566872	10.49505569	9.706506664	9.474678167	10.39887174	9.826787784	9.872600217	8.963793678	10.5568939	8.800684147	9.902500913	9.029718459	9.964219354
ZZEF1	6.509712162	6.451245149	6.00606485	6.44716322	6.66913873	6.338375018	6.247191554	6.609109149	6.44972179	6.681341798	6.712656535	5.925317506	5.639449088	6.185591102	5.873678919	5.86974511	5.737782296	5.203022205	5.509938285	5.8024519	5.492725498	5.611351717	5.776468914	5.88618032	5.450593293	6.094738627	5.967574869	5.629397931	5.988116789	5.819056173	5.911250785	5.47218063	5.3594579	5.672475951	5.669326082	5.539780796	5.708741016	6.102366282	5.82521265	5.625050944	5.771308467	5.454823022	5.690574337	5.958124771	6.082232138	5.391788103	5.996599981	5.887719013	5.522402639
STAG2	8.709194219	8.539746832	8.892465165	8.768663834	9.065182109	8.400935518	8.724968547	8.460391567	8.605688751	8.565001114	8.690710007	9.147837749	8.591122853	6.720165891	8.316663892	7.328939194	7.733516959	9.621296683	9.221033075	8.627416147	9.027234368	8.892483857	9.190521481	8.621127958	8.978894222	8.44003318	7.992711372	9.452833719	8.607385795	8.634808093	8.966022816	9.127394609	9.309031053	9.182253099	9.532152403	9.363022605	7.234631237	7.15261471	8.452750422	9.351614758	8.783609532	9.021442942	8.913911365	8.265873536	6.297499531	8.021784209	5.963936039	8.137409192	8.646795408
SPRED1	6.827544378	6.119971182	6.055461351	6.302117091	7.40393582	6.287805098	6.686114551	6.930718758	6.263453165	7.218156954	7.590313915	5.749011184	6.520815491	7.384559941	5.920806084	6.205361181	6.664795185	4.904097401	7.222698879	6.94549804	6.364930721	7.075885555	6.723859181	7.19932098	6.848460863	6.356132465	5.90768933	5.91457375	5.718582937	7.104869535	6.538436825	6.369912871	6.42374617	7.173501101	6.560927142	6.232036848	6.307921728	7.51685026	7.368658987	6.830215615	7.053382735	7.641831141	6.87387444	7.427695963	5.052480135	6.822876422	4.822980355	7.474551807	6.685685831
GTF2F2	6.652814624	6.593536668	6.634930408	6.473903314	6.094064272	6.187890066	6.487773266	7.163566857	6.893956704	6.338735759	6.735208104	7.002662394	7.44393422	6.736640234	6.711118796	7.189410316	7.409938527	7.718162013	7.385080748	6.625990774	7.177410251	7.438023399	7.774109624	7.071946763	7.339971761	7.570713063	7.022134616	7.253450464	7.50081279	7.618024004	7.513139127	7.765594308	6.631210482	7.434109871	8.134548591	7.369698777	7.19692122	6.701114366	6.562041913	7.427811805	7.401686074	7.171045575	7.366788973	7.141334425	6.430822259	6.653906146	5.924993358	6.585414082	7.167722027
TCF7	6.698985934	6.851273701	6.582844275	6.285474327	6.09847116	6.64947716	6.302145092	6.299983062	6.376960787	7.101460509	6.294349228	7.421810495	7.043854315	6.6518419	7.036802531	6.896275034	7.425851403	7.76101005	7.099549107	6.311783096	6.938111035	7.847824602	6.259778867	7.397676412	7.445195458	7.063821601	6.610231229	7.428382718	7.209006657	7.425062255	7.007047555	6.79978965	7.711169202	7.210720213	6.936783203	7.256639602	7.101108975	7.221244635	6.262957956	7.421970751	6.776834652	6.735523503	6.977344755	6.546436752	7.160968318	7.672096604	7.051859459	6.492635475	7.324381037
PAN3-AS1	3.773450794	4.065211807	4.3322623	4.138259115	4.006318126	4.086566673	4.412902414	4.176219614	3.849245245	3.935250468	4.022398229	3.911619942	4.402783129	4.831982985	4.167560043	4.209054767	3.956771852	3.935078768	3.91391711	3.804142814	4.95593278	4.130824622	3.967309709	5.454358397	4.474290214	4.474744276	3.679532209	4.412886016	4.147311084	3.815664411	4.356730481	4.359511734	4.914554311	4.017389816	6.034167729	4.22578918	3.980109939	3.819002994	3.890872315	4.014165932	4.27075643	4.111561871	3.791691605	4.070013044	4.357469118	4.25954809	4.018236375	5.477093718	4.331792914
[truncated: 1,346 more rows]
[truncated: 253 more columns]
