# Supplementary material for: Reclassifying TNM stage I/II colorectal cancer into two subgroups with different overall survival, tumor microenvironment, and response to immune checkpoint blockade treatment
Source: Front Genet. 2022 Sep 21;13:948920. doi: 10.3389/fgene.2022.948920 (PMC9532767; doi:10.3389/fgene.2022.948920)
Supplement: Supplementary file 3 [file DataSheet9.ZIP › datasheet of Supplementary Figure 2/GSE39582gokegg/GEOdiff.xls]

gene	conMean	treatMean	logFC	pValue		gene	conMean	treatMean	logFC	pValue		gene	conMean	treatMean	logFC	pValue
ASRGL1	8.109685266	6.529560439	-0.31266005	3.18E-46		KRT23	6.072017805	7.872898568	0.37471887	8.73E-11		UBB	13.18722103	13.09855455	-0.009732958	0.000199796
AGR2	11.16684245	9.770062635	-0.192781589	4.41E-26		CEL	6.133688701	7.4582605	0.28208424	4.22E-07		GAPDH	13.26100214	13.16163957	-0.010850585	0.000641451
ST6GALNAC1	10.02260768	8.016416014	-0.322228633	2.70E-25		SLC35D3	4.758618344	5.726206412	0.267036925	1.43E-05		SPCS1	11.00653047	10.90694161	-0.013113151	0.00067971
AGR3	9.976111156	7.438059939	-0.423551166	3.14E-25		EREG	5.568579597	6.681804709	0.262928438	2.34E-10		HNRNPAB	11.67866377	11.56122909	-0.014580436	0.000896376
TNFRSF11A	7.487685799	6.225993703	-0.26621578	9.68E-25		FREM2	3.265182117	3.912502412	0.260928181	7.99E-06		HOMER2	3.463166974	3.42801173	-0.014719902	0.000143348
FCGBP	9.698219675	6.949134811	-0.480886564	7.50E-23		PHACTR3	3.367111903	4.032187878	0.260051194	7.86E-11		DAZAP2	8.693456162	8.602564243	-0.015163087	0.000422685
C4orf19	7.2401175	6.376003331	-0.183360728	4.33E-22		GNG4	4.758142844	5.625858122	0.241674586	2.84E-11		COX7A2	11.63655997	11.5094532	-0.015845333	1.55E-05
FFAR4	5.471925539	4.003187959	-0.450899243	4.68E-22		MAP7D2	4.652115032	5.46851123	0.233261351	2.92E-05		CYFIP1	10.15062539	10.03546676	-0.016460897	0.000709784
LINC00261	7.584268662	5.870276811	-0.369581536	4.74E-22		CELP	5.626343539	6.548548047	0.218977421	3.27E-08		INPP5B	4.643955156	4.587924493	-0.017512393	0.000953009
REG4	8.51311839	5.833011264	-0.545446834	6.45E-22		GPR143	5.201616481	6.041137432	0.215860175	2.51E-10		ARPC3	10.86003597	10.72599123	-0.017917902	0.000904881
SIDT1	6.5082125	5.340090122	-0.285397268	1.05E-21		RNF182	3.395341838	3.891552061	0.196788827	3.38E-05		DYNLL1	11.44856477	11.30607461	-0.018068626	9.69E-07
TCEA3	7.002356078	6.294102966	-0.153839646	3.12E-21		REEP1	5.345250195	6.086317865	0.187312205	1.68E-07		ADD1	7.146722883	7.057038473	-0.018218973	0.000811441
MUC2	10.20497456	7.623279142	-0.420788977	3.63E-21		WIF1	3.386458786	3.850007486	0.185083813	0.000189126		FUCA2	9.082375136	8.967799696	-0.018315572	0.000953009
RAB26	5.834650006	4.984468669	-0.227206393	1.49E-20		UCA1	6.287901857	7.147528655	0.184865799	4.53E-06		PTP4A2	10.23352361	10.10429177	-0.018334776	0.00028382
ABHD3	9.020390695	8.21949777	-0.134139677	4.34E-20		PIPOX	4.431405422	5.020936527	0.180192164	6.60E-07		MDH1	10.55450613	10.42034906	-0.018455467	0.000416418
TSPAN13	11.15672392	10.43431956	-0.096576931	5.48E-20		ASCL2	5.969818578	6.760286669	0.179397336	7.43E-09		WDR55	6.532158526	6.4488025	-0.018528517	0.000266919
NR3C2	7.832713727	6.517454777	-0.265203564	8.39E-20		KIAA0226L	7.927836234	8.953656338	0.175549784	1.16E-10		QRICH1	7.145786455	7.053978743	-0.018655573	0.000213791
TMEM61	5.447073578	4.694456162	-0.214523319	1.03E-19		PRSS33	4.933772448	5.559306824	0.17221383	2.11E-05		NDUFB1	8.006728149	7.903296081	-0.018758367	0.000106127
SCGB2A1	4.9360305	3.726474372	-0.405539971	1.15E-19		CYP4F3	5.229992831	5.875942905	0.168011409	1.36E-05		RHOA	8.591724	8.480713182	-0.018762056	2.76E-05
SPINK4	9.846344266	7.181446128	-0.455313794	1.18E-19		CKMT2	5.139019325	5.772456811	0.167692397	8.63E-05		ARCN1	9.80134424	9.672105554	-0.019149637	2.26E-05
KIAA1324	7.435860935	6.205728405	-0.260899231	1.40E-19		RP11-524D16__A.3	3.874198058	4.343357777	0.164913087	1.61E-11		OSBP	6.629063247	6.54149102	-0.019185507	0.00059067
IMPA2	8.721810805	8.060186372	-0.113814498	1.80E-19		GAS2	4.23746424	4.745993696	0.163508991	5.30E-06		PDLIM1	11.17093166	11.02243054	-0.019307127	0.00059067
RAB27B	5.037440188	4.323167	-0.220602237	1.91E-19		PRAP1	7.574325519	8.481969635	0.163281893	2.21E-09		PTPN2	5.011090825	4.943434709	-0.019610909	0.000666727
SMIM14	6.84918313	6.175997905	-0.149259672	2.52E-19		ACSL6	4.01450124	4.492465736	0.162286741	6.47E-08		RNF7	7.671521526	7.567173074	-0.0197583	0.000168927
SLC35A1	9.224327227	8.500940601	-0.117821213	2.70E-19		AX748273	3.488956279	3.901346318	0.161176551	1.40E-07		NDUFA12	10.73294581	10.58634099	-0.019842069	0.000207221
HEPACAM2	7.179458091	4.858731912	-0.563295121	6.08E-19		STMN3	5.049674273	5.633122378	0.157744484	2.48E-11		PSME1	10.89235737	10.74348947	-0.019853567	0.000917778
ATOH1	6.683815071	5.615157757	-0.251345262	8.47E-19		QPRT	7.186591045	8.009494622	0.156403624	4.62E-06		NDFIP1	8.349532026	8.234729615	-0.01997406	0.000657142
SGSM3	6.857976565	6.451377655	-0.088175701	8.99E-19		GRP	4.220069948	4.700485101	0.155542742	3.94E-06		COPB2	6.363348273	6.275372122	-0.020085072	0.000112023
ZBTB7C	5.702949065	5.045745338	-0.176640753	9.82E-19		SRPX2	4.566386013	5.085575209	0.15535814	4.55E-11		ANXA2	10.37428443	10.22995812	-0.02021159	0.000339021
MIA3	6.762770916	6.21731023	-0.121323916	1.60E-18		ACE2	6.508178182	7.247571919	0.155243995	8.12E-05		ATP2A2	7.878506013	7.768446061	-0.020296038	2.46E-05
MB	6.006755987	5.064188095	-0.246255068	1.97E-18		COL9A3	5.659658084	6.300104027	0.154660752	0.000133033		UQCRC2	8.374726532	8.25768902	-0.020303993	0.00040213
PAPSS2	9.090971968	8.249926541	-0.140053276	2.00E-18		ARID3A	5.967216494	6.629856601	0.151919547	1.91E-11		ATG7	5.813169273	5.731875615	-0.020317616	0.000682992
MCU	8.28562974	7.74051202	-0.098182351	2.58E-18		FOXQ1	8.903462864	9.87978652	0.15011331	6.19E-10		LRRC59	5.376869266	5.301452426	-0.020378729	0.000121449
ATP2A3	6.259595149	5.625787338	-0.154014333	3.38E-18		ERP27	5.807414942	6.444236176	0.15011325	0.000228702		COX8A	11.31388821	11.15484471	-0.020424392	0.000376805
PTGER2	5.88929424	4.876787196	-0.272163735	3.41E-18		DPEP1	7.411121942	8.22256723	0.149896936	2.81E-05		GABARAP	10.80793403	10.65291109	-0.020843048	0.000349438
TOX	5.13198026	4.339330142	-0.242043269	5.06E-18		LDLRAD3	6.346869338	7.028416966	0.147154641	2.80E-10		FBXL14	5.10645224	5.033007074	-0.020900686	0.000773677
RTFDC1	6.868908058	7.179524527	0.063807529	7.41E-18		CAB39L	5.883611864	6.508267345	0.145571438	2.21E-08		AP3S1	10.2956068	10.14631018	-0.021073691	0.000730516
ANG	8.467170455	7.594063655	-0.157007841	9.21E-18		SLC2A12	4.534696396	5.012799797	0.144610653	9.07E-07		LUZP1	6.180983799	6.090565203	-0.021260367	0.000788583
CAPN9	5.452357519	4.387330919	-0.313536638	9.87E-18		PLA2G12B	4.98052624	5.500096007	0.143158617	5.21E-06		MBP	5.502872104	5.422048142	-0.021346876	0.00043983
LGALS4	12.41866756	11.73204632	-0.082055717	1.06E-17		PMEPA1	7.96212989	8.788948581	0.14253618	1.41E-12		APP	9.529076344	9.386802716	-0.021702542	0.000846884
MUC4	6.266910292	5.116471723	-0.292605059	1.27E-17		SLC19A3	4.295133565	4.735872608	0.140927279	6.00E-07		YTHDF2	9.549522779	9.40694273	-0.021702718	2.97E-05
LIMA1	8.186612338	7.393500459	-0.147009009	1.41E-17		APCDD1	7.980148403	8.787437365	0.139026925	7.40E-05		BRK1	7.592597117	7.4791665	-0.021715956	0.000620068
IL1R2	7.269827045	6.033473182	-0.26893231	1.87E-17		SSUH2	5.302681221	5.838885527	0.138971006	9.82E-12		GOLPH3	9.845697364	9.69751048	-0.021878965	3.55E-07
CTSE	7.168125701	5.636713338	-0.346741738	2.78E-17		RLN2	3.744722851	4.121356932	0.138260467	8.93E-06		ATF7	5.725701468	5.639281007	-0.021941217	0.000699625
CASP7	8.887992838	8.316083196	-0.095953463	5.28E-17		CYP4F2	5.566654896	6.12306502	0.137443357	7.61E-06		RNF207	5.417693922	5.335876912	-0.021953503	7.82E-05
ITLN1	8.785386091	6.242775892	-0.492918014	7.21E-17		PLAG1	3.762303734	4.137691791	0.137209862	7.01E-07		ACTR1A	7.928357714	7.808402412	-0.021994651	0.000766323
TPD52L2	8.533355558	8.96425825	0.07107105	7.71E-17		RP3-368A4.6	4.907685773	5.395929412	0.136828596	0.000227521		PSMD1	9.250721506	9.110320338	-0.022064109	0.000892152
NUDT16	5.308513695	4.935960973	-0.104976997	1.13E-16		SPACA3	3.930951974	4.320048649	0.136168821	1.16E-09		DDOST	10.47230001	10.31301995	-0.022111476	0.000478441
NELFCD	9.335806383	9.943348189	0.090957086	1.19E-16		GPALPP1	5.961290903	6.549799824	0.135826039	2.83E-13		ANXA2P2	10.5581519	10.39748793	-0.022122317	0.000819196
KLF4	9.121116182	8.108873399	-0.169708894	1.23E-16		S100A2	6.233043494	6.846748372	0.135482212	0.000256181		POLR2A	5.036178032	4.959525061	-0.022127314	0.000418497
PFDN4	6.410864929	6.773221932	0.079323255	1.36E-16		FTX	5.751299416	6.314850919	0.134860728	3.78E-07		KDM4A	6.773389266	6.669768581	-0.022241204	0.000632204
GLTP	8.222606435	7.721155061	-0.090779091	1.42E-16		FAM217B	6.78071387	7.443794338	0.134601029	3.62E-13		HEBP2	7.938962214	7.817450203	-0.022252306	5.03E-05
SPDEF	7.176063201	6.761662264	-0.085814639	1.55E-16		TNMD	3.833355468	4.205326581	0.133610057	7.04E-05		SEC24C	8.054910026	7.931279905	-0.022314775	0.000487974
EPHA4	4.777741195	4.218158095	-0.179715539	1.81E-16		EPDR1	7.535270929	8.258889209	0.132288373	4.31E-07		SURF4	9.468277747	9.321822135	-0.022490042	0.000922115
CA12	7.771352591	6.852014284	-0.18163756	1.83E-16		CLDN1	7.056569981	7.732399095	0.131949005	1.73E-07		CMTM6	6.730584175	6.626451588	-0.022495202	0.000292642
PTGER4	7.479580032	6.784023953	-0.140816003	1.95E-16		AP000525.9	4.908115052	5.370823892	0.129974349	2.06E-05		SETD8	6.902108877	6.795196804	-0.022521896	0.000871304
SLITRK6	4.946680071	3.637598885	-0.443474129	2.38E-16		SHROOM2	5.846693461	6.393629486	0.129014188	7.75E-06		OXSR1	8.364741708	8.235165081	-0.022523422	0.000492807
STYK1	6.014884175	5.133968041	-0.228462642	2.38E-16		INHBB	6.107055545	6.675359297	0.128368524	3.68E-08		ATP5J	10.91956878	10.74929742	-0.022673517	2.18E-05
MRAP2	6.803774922	5.683256419	-0.259617607	2.66E-16		RBP2	5.450822279	5.954485845	0.127503057	3.23E-05		CHCHD1	9.294849766	9.148763392	-0.022854795	0.000373043
DYNLRB1	6.657117149	6.878828628	0.047265358	2.75E-16		PLAGL2	6.584155714	7.178486905	0.124681327	2.57E-10		SLC25A3	9.503295422	9.353491047	-0.022922949	0.00067971
STAU1	10.03470694	10.41212803	0.053266473	2.75E-16		COMP	4.979971331	5.429335054	0.124638081	4.73E-05		EVI5	5.039466903	4.95975223	-0.023003076	0.000788583
EP300-AS1	4.339612838	3.469733068	-0.322741659	4.11E-16		TCFL5	6.149173416	6.694549926	0.122594573	1.39E-11		KDELR2	10.38184513	10.21753864	-0.023015172	3.68E-05
SLC9A2	4.697459662	4.117796824	-0.190008125	4.16E-16		MRGBP	5.79300689	6.306556649	0.122540134	9.70E-13		C18orf8	5.145593247	5.064026831	-0.023052369	3.94E-05
AAR2	7.931974136	8.331538628	0.070902977	5.39E-16		FJX1	5.481547351	5.964585689	0.121838729	6.24E-08		CTDNEP1	8.610911299	8.474201047	-0.023088571	0.000930846
KLK1	7.560284799	6.721551851	-0.169646226	6.63E-16		PPP1R3D	5.757776662	6.264360588	0.12165543	1.98E-12		CAP1	11.0090881	10.83264599	-0.023309293	2.48E-05
CTNNBL1	7.914320825	8.397328108	0.08546481	8.96E-16		C6orf123	3.862317403	4.201690081	0.121503023	1.76E-06		SMDT1	7.277132825	7.160473081	-0.023315236	0.000229888
CRYM	7.412686526	6.791881176	-0.126185284	9.06E-16		CYP2B6	4.330517825	4.709993743	0.121185597	1.52E-05		PSMG2	10.46506581	10.29687744	-0.023374482	2.46E-05
ASXL1	6.646788643	7.134667791	0.102188776	1.05E-15		AREG	4.950502682	5.379558189	0.119912666	2.54E-05		AFF1	5.906052682	5.811101162	-0.023382655	6.30E-05
C9orf152	9.434595747	8.622905561	-0.129786623	1.08E-15		XPNPEP2	4.680474325	5.084451973	0.11943754	4.08E-05		TBC1D10A	5.627036558	5.536518858	-0.023396184	0.000306357
KIAA1211	5.035873234	4.43305427	-0.183940943	1.08E-15		TMEM74B	5.759922727	6.255569331	0.119091736	2.83E-08		EFCAB14	6.555320734	6.449841541	-0.023402652	0.000333922
CA2	9.126970591	7.248837446	-0.332386446	1.12E-15		THBS2	7.682830994	8.343240453	0.118969807	0.000709784		TOR1AIP2	5.047989078	4.966722507	-0.023414644	0.000953009
CBFA2T3	4.940750682	4.304793149	-0.198786341	1.21E-15		AZGP1	7.205055136	7.82354898	0.118813732	0.000994139		CBY1	5.554004727	5.46454125	-0.023428019	2.74E-05
TC2N	6.013205091	5.412367581	-0.151874342	1.39E-15		TMEM170B	3.463344786	3.76011123	0.118609321	0.000213791		ZSCAN30	4.728535662	4.652087818	-0.023515147	0.000123421
GMDS	8.02283137	7.396804534	-0.117209322	1.65E-15		SCRN1	6.883856136	7.472180426	0.118312344	2.33E-06		TTC7A	5.095641156	5.013211088	-0.023528702	0.000538356
MLPH	9.062342071	7.991447439	-0.181427116	1.94E-15		TGIF2	5.774835662	6.267025986	0.118001084	7.88E-12		GPR107	5.381752409	5.294559453	-0.023565374	0.000297149
ERN2	8.116558851	7.701526459	-0.075723783	2.06E-15		STX16	6.983471429	7.574933453	0.117288847	5.17E-15		CD63	12.23905199	12.04047134	-0.023599945	2.73E-08
FAM46A	6.85998711	6.37115427	-0.106651095	2.11E-15		ZNF514	5.986714234	6.492625358	0.117037557	7.11E-07		ATP5G3	9.643310383	9.486069054	-0.023718113	6.66E-05
DDX27	8.207753208	8.727971453	0.088659031	2.29E-15		CPNE1	8.291782377	8.991331345	0.116852499	1.37E-14		WWP2	5.803864545	5.709175426	-0.023731457	0.000507575
LOC100505501	4.913919558	4.185720818	-0.231398152	2.31E-15		PM20D2	6.004630052	6.505848088	0.115661772	1.65E-09		PTTG1IP	11.11781375	10.93547869	-0.023856744	0.000248394
CPT2	7.474889175	6.987749872	-0.097224222	2.52E-15		EPSTI1	7.283190078	7.891073459	0.115651073	9.74E-08		KAT6B	5.471753799	5.382009736	-0.023858317	0.000962011
CA8	3.945864487	3.529075392	-0.16105116	3.15E-15		PAN3-AS1	4.214502344	4.565604939	0.115443744	6.25E-09		EPG5	4.759224636	4.681051804	-0.023893821	5.76E-05
CANT1	9.114290896	8.638989155	-0.077267904	3.58E-15		PMAIP1	6.665405403	7.219281939	0.115162722	4.12E-06		MAP3K13	5.554242857	5.462433811	-0.024046366	0.000131618
FAM46C	7.022950214	6.195690649	-0.180812096	3.73E-15		NKD1	5.975078812	6.471428331	0.115126427	2.16E-06		GOLGA3	6.22919689	6.125690514	-0.024173693	6.37E-05
CHST5	6.554085403	5.699295061	-0.201610987	3.77E-15		ZNF280C	3.567960643	3.863927378	0.114968278	2.79E-05		FAM120B	6.712108338	6.600549081	-0.024179959	0.000257501
CDC42EP5	10.15400721	9.395375973	-0.11202639	4.23E-15		MACC1	6.282988597	6.800604493	0.114212029	1.34E-05		SRRM1	8.988005143	8.838496561	-0.024199964	0.000279503
RAB27A	7.632521604	6.973426581	-0.130292031	4.51E-15		MINOS1P1	4.152848669	4.492352277	0.113369764	0.000155232		DCAF6	5.98925213	5.889586446	-0.024209532	3.52E-05
VSIG2	6.984152318	5.951983784	-0.230714427	4.80E-15		ANXA9	4.94793389	5.350797595	0.112927733	8.93E-08		TXLNA	5.846854838	5.749056845	-0.024335478	9.32E-05
STX16	6.983471429	7.574933453	0.117288847	5.17E-15		PLA1A	5.140581623	5.556475257	0.112238401	0.000948538		SLC25A35	5.549283377	5.456406297	-0.024350402	0.000280935
RAP1GAP	6.467953799	6.038153162	-0.099202021	5.39E-15		LARP6	4.708743799	5.08862277	0.111933017	3.42E-08		SLC12A6	5.34313511	5.253463986	-0.02441749	0.000842876
POFUT1	5.119055474	5.522209554	0.109367995	6.04E-15		SEMA3A	3.810415084	4.117712669	0.111894998	8.94E-07		SSU72	7.921618208	7.788427818	-0.024463037	0.000219414
TRAF3IP2	5.690111435	5.371921331	-0.083018729	6.04E-15		AOAH	6.603408877	7.135798291	0.111863856	1.25E-11		ALDH2	10.37199943	10.19722495	-0.024517438	4.58E-05
AGPAT9	5.543823539	4.595295851	-0.27072359	6.37E-15		MPP1	7.141517221	7.717096696	0.111827574	2.00E-07		MICU1	8.099556701	7.963057676	-0.024520443	0.000118227
RETNLB	7.068937974	5.463080176	-0.371778887	6.37E-15		F10	4.947457448	5.344808622	0.111450992	6.24E-08		ADI1	8.241315838	8.102383804	-0.024528276	0.000535726
SLC18A1	4.016277013	3.411664318	-0.235383076	7.14E-15		FARP1	6.224306312	6.721396439	0.110847939	8.25E-12		MEI1	5.006446708	4.921746851	-0.024616568	0.000206145
RHBDL2	5.644464922	4.772598459	-0.242061863	8.44E-15		HSPH1	7.822560883	8.442603426	0.110046966	1.49E-12		TOR2A	5.383958351	5.292448581	-0.024731902	0.000141076
GALNT7	9.062195396	8.352861811	-0.117590028	8.98E-15		RIPPLY3	3.454018351	3.727237297	0.109830925	2.05E-06		SEC11A	10.17162812	9.998685642	-0.024740257	1.68E-05
SRD5A3	5.645969922	5.092789257	-0.148765424	1.08E-14		NUFIP1	6.071496955	6.551728412	0.109823291	2.14E-14		MTERF4	6.058721344	5.955576919	-0.024772085	0.000171618
ZDHHC3	6.875598721	6.575309993	-0.064426436	1.23E-14		POFUT1	5.119055474	5.522209554	0.109367995	6.04E-15		RP11-468E2.5	4.805782753	4.723798574	-0.024823984	0.000328895
AQP3	7.102668026	6.293852932	-0.174417589	1.32E-14		TEX30	6.023996058	6.494660939	0.108533384	1.24E-08		LOC283482	4.377645929	4.302614628	-0.024941643	0.00049524
CPNE1	8.291782377	8.991331345	0.116852499	1.37E-14		SYNE4	5.843787682	6.299621439	0.108361373	0.00047374		AGPAT3	6.494642208	6.383316736	-0.024943814	0.000709784
UGDH	8.597706344	7.936417966	-0.115463829	1.45E-14		TLE2	6.914819357	7.453864358	0.108297003	2.56E-07		C14orf166	10.87263788	10.68526447	-0.025079388	4.48E-06
CKAP4	7.368862331	6.966003662	-0.081110669	1.49E-14		ATP9A	7.447002325	8.027181851	0.108233774	5.30E-12		RAP1B	10.92791218	10.73948355	-0.025093178	1.54E-06
TOMM34	8.259368591	8.780055115	0.088198501	1.52E-14		RNF43	8.886916792	9.575867203	0.107720165	1.59E-09		CYTH1	6.891047149	6.772074561	-0.025125371	0.000109332
DENND2D	6.796714656	6.403482743	-0.085980781	1.62E-14		LOC441179	3.401338292	3.664313635	0.10744049	0.000208303		ATP5D	8.520221416	8.373007095	-0.025145075	0.000587803
UNC13B	8.304559071	7.798928642	-0.09062762	1.70E-14		ZCCHC24	7.049340545	7.594044912	0.107380229	5.38E-08		MGST3	7.519180851	7.389236243	-0.025150247	1.63E-08
SDHA	10.16973645	9.800669845	-0.05333003	2.01E-14		TTI1	7.023559091	7.565432264	0.107220234	2.22E-13		TMEM165	5.826364429	5.725637439	-0.025159624	5.18E-05
NUFIP1	6.071496955	6.551728412	0.109823291	2.14E-14		PABPC1L	4.906446448	5.284356311	0.107049233	1.51E-09		COPS4	5.601172325	5.504292486	-0.025171681	5.92E-05
ITM2C	10.49587103	9.602666541	-0.128314913	2.44E-14		NOTUM	6.407081195	6.898542439	0.1066243	8.29E-06		CS	10.61415498	10.42981278	-0.025276259	0.000144881
CAMK2D	6.834075714	6.419919791	-0.090190959	2.81E-14		GDPD5	6.74074724	7.252862149	0.1056419	8.96E-11		OS9	9.171393331	9.011767392	-0.025330851	6.08E-07
CLCA1	9.47931863	6.775365588	-0.484484568	2.96E-14		SCML1	6.914368506	7.439305493	0.105570448	4.61E-08		TXN	9.542898377	9.376654676	-0.025354207	0.000535726
SGMS2	6.559185312	5.933984068	-0.144515582	2.96E-14		GSPT2	6.790075468	7.303292764	0.105119455	0.000258827		RAB1A	8.298948519	8.154309568	-0.02536583	2.36E-06
HYAL1	6.436051032	5.241051311	-0.296319532	3.05E-14		SERPINA7	3.873992429	4.165221081	0.104571939	3.64E-05		IFT43	6.379814747	6.268590405	-0.025373466	0.000351203
PSMA7	9.545250558	10.03531924	0.072231538	3.05E-14		RBP1	5.116030104	5.500243345	0.104470695	2.96E-05		RAB8A	9.663049143	9.494523257	-0.025382938	6.73E-05
ACPP	4.310446877	3.931574527	-0.132730243	3.12E-14		RIIAD1	5.418873045	5.824871588	0.104233397	7.02E-06		BTBD10	7.931432714	7.792892635	-0.025422554	0.000288199
TET2	4.206128682	4.013179351	-0.067747356	3.18E-14		RP6-99M1.2	3.497448201	3.758884324	0.104001828	0.000709784		MYL12B	11.59565416	11.39291433	-0.025447372	1.12E-07
CHP1	8.981096026	8.358858588	-0.103585564	3.24E-14		RP11-138A9.1	6.593536916	7.085479351	0.103812893	9.04E-06		MORF4L1	10.3058244	10.12551808	-0.02546419	0.000879588
CREB3L1	7.313665026	6.551647588	-0.158736794	3.28E-14		SPIN3	4.576247805	4.91668573	0.103520966	7.89E-08		MBD2	4.826034338	4.741587959	-0.025467881	2.42E-06
NANS	6.821900026	6.575148993	-0.053150026	3.31E-14		MPP6	3.632208253	3.899816365	0.10255927	6.85E-06		RNF168	5.315948383	5.222923534	-0.025469514	0.000748221
B3GNT6	5.679692805	4.932523284	-0.20348704	3.35E-14		ASXL1	6.646788643	7.134667791	0.102188776	1.05E-15		MAPKAPK5-AS1	6.809323143	6.690102818	-0.025483016	6.44E-05
B3GALT5	5.594392643	4.696750027	-0.252318701	3.59E-14		ABCC2	4.036056247	4.330289682	0.10151726	0.000191617		PGAM1	10.96635118	10.7738207	-0.025553619	1.75E-05
STIM2	6.109396279	5.735940993	-0.090999639	3.82E-14		RP11-258C19.7	5.274451442	5.658081426	0.101291882	7.56E-06		NFATC2IP	7.10442413	6.979673162	-0.025558231	0.000455362
GTF2IRD1	8.428478461	9.008054047	0.095943269	4.72E-14		KRBOX4	5.557446506	5.961550385	0.101265416	6.50E-09		UBAC1	8.09876324	7.956421047	-0.025581987	0.00098486
FOXA3	8.164247656	7.463360818	-0.129494511	4.82E-14		LRRC2	3.787244084	4.062383892	0.101178175	0.000431178		PPP2CB	6.98783087	6.864593122	-0.025670479	0.000520195
MTG2	5.320323312	5.568107243	0.065673078	5.44E-14		LOC101060264	5.818943578	6.241536966	0.101144076	3.68E-05		POLG	5.827931896	5.725012662	-0.025705134	0.000720081
OSER1	7.448975312	7.948820277	0.093698778	6.45E-14		PCMTD2	6.147528708	6.59277548	0.100879384	4.83E-12		JAGN1	9.068578442	8.908363966	-0.025715914	3.15E-05
ATP5A1	8.153000481	7.908074858	-0.044004572	6.86E-14		HOGA1	3.820320292	4.095371027	0.100300564	1.30E-05		SH3BP2	5.406222701	5.310702439	-0.025718246	0.000158554
PLD1	5.147514883	4.722659797	-0.124276483	6.92E-14		JADE3	6.892153318	7.387777507	0.100185623	2.09E-10		MRPS27	5.664993091	5.564864142	-0.02572773	0.000730516
TADA2B	7.153207214	6.887031899	-0.054707875	7.14E-14		C2orf54	4.503326221	4.826348385	0.099941069	2.16E-09		MSRA	5.477399838	5.380495642	-0.02575212	0.000320673
L1TD1	6.258043039	4.719983804	-0.406929671	7.28E-14		NEDD4	6.255162487	6.69894573	0.098886703	1.52E-07		SNAP29	6.625077935	6.507583257	-0.025815562	0.000644561
STK4	5.199833481	5.502944791	0.081738431	7.50E-14		PROSER2	5.622117461	6.020667682	0.098809893	2.41E-06		RPS29	9.378952909	9.212597939	-0.025818814	2.38E-05
MMP28	5.520615682	4.919375405	-0.166354018	7.58E-14		NUTM2A-AS1	3.939233753	4.216978939	0.098294788	0.00027666		MAT2B	7.148742584	7.021756243	-0.025857589	0.000926471
COMMD6	8.034392597	8.279274014	0.043315308	7.66E-14		SALL4	5.948222084	6.366609405	0.098066744	2.19E-07		MBTPS1	7.77794639	7.63961827	-0.025888738	1.52E-05
SLC4A4	4.823815734	3.875255101	-0.315883515	8.72E-14		ZBED8	4.37367387	4.678950608	0.097339352	0.000271054		CAPN2	8.003743208	7.861222257	-0.025921242	0.000119506
STARD5	6.87860126	6.33240027	-0.119362777	8.72E-14		TP53RK	7.095779455	7.589820757	0.097104645	4.78E-12		ARFIP2	8.92244411	8.763362601	-0.025954405	0.000540998
TRPM4	7.958936351	7.216504554	-0.141275428	9.35E-14		PROX1	5.899679526	6.309802385	0.096958234	3.44E-05		C14orf2	10.20682869	10.02484105	-0.025955321	2.70E-05
RAE1	6.939892903	7.296022588	0.072196797	9.64E-14		GTF2IRD1	8.428478461	9.008054047	0.095943269	4.72E-14		TRIM10	4.276021429	4.199598088	-0.026017818	0.000207221
CEBPB	10.66302556	11.15856552	0.065534724	9.73E-14		MTRF1	4.318706006	4.615068182	0.095752853	3.00E-07		CTDSPL	6.340676903	6.226873061	-0.026128995	0.000459893
ECI2	8.097868039	7.376688	-0.134568916	1.21E-13		FER1L4	4.645923727	4.963891568	0.095506132	8.88E-12		CCNK	6.419655532	6.304377257	-0.026142018	0.000125424
UAP1	9.825273519	9.377105399	-0.067354922	1.22E-13		RBM39	7.558356974	8.074559135	0.095310835	2.15E-13		EML2	5.840810357	5.735877372	-0.026154363	0.000184719
UGT8	8.381566468	7.756082196	-0.111891808	1.24E-13		PTP4A3	6.413029701	6.846916703	0.094448372	9.69E-07		CASC4	6.188481662	6.076900676	-0.026249777	1.78E-05
BLNK	7.791326461	6.988935209	-0.156796293	1.31E-13		ARL11	2.863279688	3.056987493	0.094442049	0.00098486		YIPF3	7.941876532	7.798662365	-0.02625324	0.000803754
GNAQ	7.822382896	7.443286135	-0.071668459	1.33E-13		UBE2C	9.451724617	10.08748309	0.093916754	1.96E-12		ETV6	6.556050526	6.437807561	-0.026257521	0.000796135
MPPE1	7.251284916	6.923445432	-0.066746491	1.39E-13		KRT15	4.562736188	4.86949648	0.09387336	1.94E-06		CDK2AP1	10.62569658	10.43399315	-0.026266031	0.000292642
PDRG1	7.888132539	8.330982365	0.078802831	1.45E-13		TGM2	5.820824968	6.212028351	0.093840778	1.47E-10		KRAS	5.890715136	5.784437135	-0.026266207	0.0006896
KIF1C	6.784609234	6.393603203	-0.085636514	1.54E-13		OSER1	7.448975312	7.948820277	0.093698778	6.45E-14		AP3B1	7.11043013	6.981971912	-0.026302282	0.000142587
SAR1B	7.043126344	6.691152743	-0.073961185	1.87E-13		CTSV	7.093783597	7.564308878	0.092652955	1.01E-05		SLC25A16	5.809625006	5.704357128	-0.026380739	0.000358346
SHROOM3	7.034712123	6.718060068	-0.066446691	1.89E-13		SLC22A3	5.697637974	6.071860628	0.09177472	6.15E-08		SNX1	6.623979143	6.503688122	-0.026440054	2.36E-05
PIGR	11.0259701	9.573841142	-0.203735822	1.91E-13		SLC5A6	8.275230383	8.815873953	0.09130412	2.09E-10		SPINT2	10.65314194	10.45909234	-0.02652133	2.03E-05
PLLP	7.031122929	6.049377865	-0.216968339	1.93E-13		NELFCD	9.335806383	9.943348189	0.090957086	1.19E-16		NDEL1	5.587501468	5.485673973	-0.026534423	8.03E-05
SH3BGRL3	10.43564333	9.917976689	-0.073401802	1.97E-13		LOC729680	7.743986662	8.245829	0.090588075	1.51E-08		SMAD1	8.328996396	8.177115385	-0.02655067	2.74E-05
RBM39	7.558356974	8.074559135	0.095310835	2.15E-13		LOC728819	3.164128675	3.367776939	0.089988315	0.000471405		ZFP91	7.656477143	7.516352703	-0.026647973	0.000152783
TTI1	7.023559091	7.565432264	0.107220234	2.22E-13		TMEM55A	4.891088253	5.205716905	0.089941362	0.000144112		HADHA	9.248787903	9.079310588	-0.026681551	1.66E-05
BCAS1	6.651915039	5.796612703	-0.198559646	2.49E-13		SHROOM4	5.139614416	5.468820169	0.089569493	1.28E-10		CYB561D1	7.194126857	7.062258068	-0.026690059	0.00043983
GPALPP1	5.961290903	6.549799824	0.135826039	2.83E-13		ZNF251	5.27668737	5.6145975	0.089550092	3.91E-08		KIAA0753	7.003721747	6.87531752	-0.026695425	0.000462174
YTHDF1	9.547801961	9.971401142	0.062627598	2.86E-13		ABAT	5.997119604	6.378841182	0.089024614	0.00016982		MRPS35	9.980776019	9.797747385	-0.026701896	0.000676442
TSPAN1	10.8151129	9.824592432	-0.138579262	3.58E-13		SERPINA10	4.718531455	5.018800243	0.089004605	2.94E-08		C1RL	6.786108227	6.661445446	-0.026749182	0.000335613
FAM217B	6.78071387	7.443794338	0.134601029	3.62E-13		USPL1	5.115980026	5.440991784	0.088859018	1.13E-10		TRPT1	7.632426461	7.49221248	-0.026749969	0.000429039
TFF3	11.56908683	10.55661949	-0.132127075	4.07E-13		DDX27	8.207753208	8.727971453	0.088659031	2.29E-15		RBFA	5.245096084	5.148492959	-0.026819006	0.000587803
P2RX4	8.152901474	7.694971284	-0.083397638	4.27E-13		LINC01315	5.921940117	6.297246689	0.088651283	1.90E-06		RPN1	10.05502385	9.869799595	-0.026823807	0.000623082
MCTP2	5.338413097	4.943634304	-0.110838922	4.44E-13		WNT11	5.132390468	5.457637155	0.088645548	0.000306358		GPBP1L1	7.785666474	7.642107682	-0.026849957	0.000382513
NDUFV2	9.587111701	9.174206432	-0.063512871	4.44E-13		TMEM255B	4.940320149	5.252816047	0.088486526	7.09E-09		VPS13D	5.549648084	5.446995703	-0.026935561	0.000510076
PRPF6	7.486266727	7.923370818	0.081867872	4.66E-13		TOMM34	8.259368591	8.780055115	0.088198501	1.52E-14		TMEM242	5.017664714	4.924811054	-0.026947697	7.24E-06
ASAP3	5.587577409	5.20315425	-0.102836436	5.23E-13		DNMT3B	5.576818143	5.926834885	0.08781964	2.60E-06		ATP13A4	3.254503552	3.193936534	-0.027101843	0.000788583
IDH1	8.79024689	8.519822365	-0.045080335	5.60E-13		ESF1	6.155183208	6.541272182	0.087769447	0.000216024		KDELR1	9.567367065	9.389249493	-0.027112106	8.35E-05
ARSJ	4.886110623	4.236593797	-0.205781717	5.82E-13		AMOTL2	7.157851526	7.606815946	0.08776608	1.22E-09		PPP2R3C	4.951375227	4.859153142	-0.027124383	0.00081531
KITLG	5.290693344	4.80655073	-0.138454839	6.11E-13		PIGU	7.570419026	8.043528662	0.087455388	6.14E-12		CASP9	5.831505636	5.722718986	-0.027167656	3.09E-06
NEO1	6.240246513	5.857060608	-0.091426199	6.29E-13		ZMYM5	3.989349987	4.2386475	0.087450295	1.44E-07		TRAF3	6.716408474	6.590828122	-0.027230226	0.000271054
LOC101929340	3.850700584	3.334071459	-0.207835923	6.73E-13		CSE1L	8.013865019	8.514271608	0.087384903	7.27E-13		ERLIN1	8.396023766	8.239027696	-0.027232158	0.000830958
C2orf72	6.373506247	6.044660088	-0.076426044	7.06E-13		L1CAM	4.532526175	4.814776912	0.087153602	6.76E-08		BLOC1S1	9.292443727	9.117272372	-0.027455771	0.000538356
PKP2	7.416357792	6.8711355	-0.110162313	7.13E-13		EVPL	6.179191143	6.563482865	0.087043572	9.89E-07		IPO5P1	3.879710409	3.806500115	-0.027483848	0.000626109
CSE1L	8.013865019	8.514271608	0.087384903	7.27E-13		RP11-1114A5.4	3.12294437	3.317043676	0.086991138	2.92E-07		SEC23IP	6.261117994	6.142707547	-0.027545591	0.000315833
RNASE4	9.310768701	8.670102811	-0.102851181	8.81E-13		LL22NC03-N14H11.1	5.646998344	5.996903176	0.086733471	6.77E-05		NARS	10.78080231	10.5765738	-0.027592195	1.78E-06
PPP4R1	8.564707208	8.175481291	-0.067100263	9.33E-13		ETV4	6.958542643	7.389045385	0.086602802	5.47E-06		OXSM	7.836732513	7.687808486	-0.027679858	0.00082702
MRGBP	5.79300689	6.306556649	0.122540134	9.70E-13		ACOT8	6.17736689	6.559427223	0.086577824	1.18E-07		ITFG1	6.303784656	6.183566635	-0.027779038	0.000455362
CES3	7.377654013	6.760378507	-0.126058109	9.98E-13		C2	5.468627935	5.806425	0.086471264	3.38E-05		SH3GLB1	9.124369013	8.950053574	-0.027828476	2.30E-05
RNF125	5.949675688	5.141261939	-0.210688514	1.02E-12		MOSPD1	6.529984292	6.933100169	0.086421083	3.43E-07		ANXA7	9.533120864	9.350817649	-0.027856066	2.76E-07
EIF4E3	6.053460273	5.45546477	-0.15005794	1.03E-12		DSN1	5.989232032	6.357339777	0.086052172	2.11E-07		ACBD3	7.88689911	7.735960473	-0.027877764	0.000373043
PITPNM3	4.539378468	4.149497723	-0.129558061	1.06E-12		RNASEH1-AS1	5.338948123	5.666583635	0.08592367	1.77E-06		CAPNS1	10.95899088	10.74876411	-0.02794417	1.44E-06
P2RY1	3.362424584	3.081523689	-0.125858028	1.12E-12		TNNC2	5.380160318	5.709843041	0.085801925	7.23E-08		AKAP13	6.000141156	5.884726014	-0.028021195	0.000433326
MBOAT1	7.358238929	6.716633047	-0.131622311	1.23E-12		ZDHHC9	7.110928201	7.545332703	0.085546627	7.12E-12		ZDHHC7	9.123252935	8.947706318	-0.02803041	8.34E-06
EIF6	10.33511362	10.78382332	0.061314516	1.30E-12		CTNNBL1	7.914320825	8.397328108	0.08546481	8.96E-16		SMCR8	5.990209864	5.874830304	-0.028059368	2.92E-05
SPATA18	4.897639344	4.456669669	-0.136120508	1.32E-12		DNTTIP1	8.426842643	8.940609784	0.085381047	4.16E-12		HDAC1	10.63149758	10.42625971	-0.028123132	1.96E-06
LINC01207	7.247771623	6.071076446	-0.255585157	1.34E-12		CENPJ	4.90942361	5.208488399	0.085311081	2.45E-07		SLC25A44	7.292208636	7.15133073	-0.028144113	0.000311062
BTBD6	8.373839195	8.047652149	-0.057321266	1.39E-12		NEU1	8.470611558	8.98579275	0.085179655	4.20E-11		COG7	7.319976662	7.178350878	-0.028186605	6.48E-05
VILL	7.670556857	6.971932486	-0.137772717	1.39E-12		NUDCD1	5.968954968	6.331625709	0.085097604	1.45E-06		EFHD2	8.094697065	7.93803427	-0.028195299	6.33E-05
PMEPA1	7.96212989	8.788948581	0.14253618	1.41E-12		TH	3.677176578	3.900223642	0.084958395	2.18E-05		HFE	5.501174039	5.394702108	-0.028196249	0.00040213
SLC37A1	5.831883221	5.563464676	-0.067978223	1.42E-12		N4BP2L2	6.069420195	6.436385162	0.084691958	3.34E-07		ARNT	5.502013786	5.395419689	-0.028224569	3.75E-06
CATSPERB	3.541666104	3.253712365	-0.122341487	1.46E-12		NEK3	6.738077994	7.143326622	0.084258961	7.82E-07		ADH5	9.232171526	9.053167061	-0.028247451	0.000232279
HSPH1	7.822560883	8.442603426	0.110046966	1.49E-12		HILPDA	8.28762087	8.785976655	0.08424466	3.56E-06		BCKDHA	7.974659922	7.819967297	-0.028260422	0.000233483
TRPC4AP	7.179174227	7.513169588	0.065603757	1.50E-12		HOMER1	6.109405805	6.476549378	0.084193297	0.000298665		ACTR10	9.513566292	9.32888998	-0.028280828	4.76E-05
ST3GAL4	4.896933377	4.484552946	-0.126914395	1.56E-12		SLC7A5	7.904934864	8.374436405	0.083238526	0.000859014		GTF2B	8.473206104	8.30860302	-0.028302034	0.00012276
NEDD4L	6.609750123	6.119710216	-0.111132393	1.61E-12		CCDC170	4.768329688	5.051385858	0.08319526	8.92E-05		SLC25A4	5.688176552	5.577481554	-0.028352407	3.21E-05
RBM47	7.554851981	7.139630108	-0.081554157	1.69E-12		SMKR1	4.367634519	4.626627811	0.083108908	0.00081531		FAM160A2	7.76130576	7.610134209	-0.028377495	0.000448644
BCL2L1	6.631258338	6.996630264	0.077377595	1.73E-12		TPX2	9.006734305	9.540812689	0.083108057	4.56E-09		ZNF225	4.020761987	3.942438824	-0.028380568	0.000303259
EGLN3	6.830392948	5.995586446	-0.188067703	1.80E-12		SNHG17	8.035325006	8.510086439	0.082817408	1.30E-06		SPAG7	8.873383474	8.700183459	-0.028438494	1.12E-05
PLCG1	6.652075195	6.929580736	0.05896359	1.94E-12		VMP1	7.935239591	8.402780088	0.082592944	2.05E-05		ALG12	6.514547675	6.387309568	-0.028456638	0.000657142
YWHAB	10.63165445	10.96805906	0.044942125	1.94E-12		BC016361	3.053170494	3.232822514	0.08248615	2.32E-06		JOSD1	9.162541149	8.983431095	-0.028481205	0.00017435
UBE2C	9.451724617	10.08748309	0.093916754	1.96E-12		FAM120C	5.006004968	5.300472304	0.082461196	5.05E-09		CORO1B	7.99984774	7.842936757	-0.028578575	1.03E-05
ATP5B	11.69992736	11.39002724	-0.038728375	1.98E-12		CTD-3025N20.3	3.12241974	3.305145459	0.082049277	0.000431178		BTG1	7.863596812	7.709105581	-0.028625866	0.000131618
PPP1R3D	5.757776662	6.264360588	0.12165543	1.98E-12		EPB41L1	4.709251357	4.984830209	0.082046636	1.64E-07		TNFRSF14	7.314429506	7.170550304	-0.028661502	0.00040213
GMEB2	7.439268727	7.723862514	0.054161671	2.08E-12		NOS3	4.338497597	4.592332554	0.082031588	2.90E-07		PIP4K2C	8.245532506	8.083228189	-0.028681092	0.000103852
SMCO4	8.8625845	8.319434703	-0.091241976	2.08E-12		BRCA2	5.076152747	5.372937378	0.081975541	0.000133033		SUMO3	9.170915104	8.990123736	-0.028724725	7.02E-06
ACER3	6.136105688	5.767480122	-0.089382206	2.14E-12		FOXC1	5.21359337	5.51804548	0.081879282	0.000144881		UNC119B	5.908138682	5.791628182	-0.028734705	2.76E-06
C15orf65	5.290396019	4.704017351	-0.169482339	2.33E-12		IL17D	4.434590149	4.693548068	0.081878159	0.000295639		LITAF	7.3371245	7.192353426	-0.02875085	5.09E-05
RIMS3	5.23610463	4.809205547	-0.122695337	2.68E-12		ZNF182	5.463289669	5.782282622	0.081869207	2.83E-08		SNX6	8.929632448	8.753416628	-0.028754555	2.20E-05
HM13	6.326967214	6.548835818	0.049724342	2.81E-12		PRPF6	7.486266727	7.923370818	0.081867872	4.66E-13		BCAT2	6.348609409	6.223303547	-0.028760004	0.000455362
ALDH3A2	8.27141911	7.828836297	-0.079336994	2.89E-12		RP11-486A14.1	4.398174305	4.654780412	0.08180833	0.000167155		PCYT1A	6.025836844	5.906901182	-0.028760134	0.000163663
ELOVL6	6.630932182	6.031932709	-0.136591365	3.00E-12		STK4	5.199833481	5.502944791	0.081738431	7.50E-14		ABCD4	5.518700617	5.409675926	-0.028786453	1.92E-05
POLR1D	9.282991896	9.682297338	0.06075954	3.00E-12		SLC6A4	3.393859747	3.591641209	0.081716292	2.30E-07		ATP1A1	11.05090132	10.8325606	-0.028789735	0.000107865
ABLIM1	7.915479935	7.552388486	-0.06774385	3.05E-12		ITGBL1	4.025775221	4.259826324	0.08152799	0.000544983		CTNNA1	8.47887424	8.311019135	-0.02884733	5.44E-06
GPR126	4.297709117	3.849576716	-0.158868018	3.05E-12		C1orf105	3.981399299	4.2126365	0.081447866	2.38E-05		PANK4	6.8122475	6.677341676	-0.028856987	0.000314235
TMED10	8.680852721	8.354030264	-0.055364396	3.14E-12		PLAC1	4.283934214	4.532540959	0.081383732	8.82E-05		RABGAP1L	5.636511506	5.524870108	-0.028861994	0.000867189
GALNT8	4.882420974	4.39239852	-0.152587738	3.29E-12		DUS4L	5.383529208	5.694296095	0.080965262	4.56E-07		TMEM50A	9.514457708	9.325798176	-0.028894222	1.60E-06
EIF2S2	8.720761143	9.128421703	0.065911383	3.42E-12		DGAT2	6.48751613	6.861717459	0.080903502	2.38E-05		SLC9A1	5.106758948	5.005493236	-0.028895724	1.18E-05
TMEM125	8.282083591	7.799518865	-0.086608634	3.58E-12		SS18L1	7.247367851	7.664711108	0.080774294	1.60E-08		PPP2R1B	6.00217161	5.883057162	-0.028918514	0.000256181
RAB3B	4.18995463	3.902946804	-0.102370823	3.93E-12		TMTC4	6.304711935	6.664033757	0.079965254	1.87E-07		CBX3P2	2.587066792	2.535696128	-0.028935435	0.000686289
MUC5B	6.175565331	5.332501297	-0.2117588	4.04E-12		NEURL2	4.998455377	5.283014419	0.079879006	1.13E-10		LRR1	6.890557818	6.753477243	-0.028990269	0.000530502
DNTTIP1	8.426842643	8.940609784	0.085381047	4.16E-12		SNORA72	4.399545805	4.649960939	0.079864005	0.000365626		TMEM131	6.255204526	6.130397372	-0.029076465	3.99E-05
FAS	6.908262013	6.151763932	-0.167322659	4.32E-12		LOC101926907	4.559749818	4.81923925	0.079850756	0.000158554		CCDC174	6.062967435	5.941875608	-0.029105671	0.000117592
GAREM	5.887390286	5.450709257	-0.111184301	4.44E-12		RBL1	4.006872286	4.234807264	0.079819784	7.71E-07		HMGCL	8.546967565	8.37624025	-0.029109825	0.000103852
SLC35C2	6.354887935	6.575039399	0.049132855	4.56E-12		GRINA	7.363804286	7.782572453	0.079795819	3.05E-08		COQ10B	5.434849045	5.326274986	-0.02911305	0.00055439
ARF4	10.94498795	10.63939378	-0.040854417	4.61E-12		NOD2	5.025806403	5.310794872	0.079572708	0.000596444		PFKL	8.277170922	8.111738486	-0.029126607	0.000124086
ADRM1	8.758139955	9.169801986	0.066266076	4.74E-12		LOC646762	5.430103474	5.737670074	0.079485323	8.81E-11		EMC6	8.655029494	8.481865088	-0.0291572	0.000317439
TP53RK	7.095779455	7.589820757	0.097104645	4.78E-12		PFDN4	6.410864929	6.773221932	0.079323255	1.36E-16		MFN2	6.271410805	6.145892061	-0.029167596	0.000180883
PCMTD2	6.147528708	6.59277548	0.100879384	4.83E-12		C7orf13	5.493158506	5.803452385	0.079275471	1.76E-07		PEAK1	6.847385818	6.710186831	-0.029200368	1.78E-05
FRMD3	5.758956435	4.973627824	-0.211508853	5.06E-12		CAPS2	2.628004597	2.776363797	0.079228823	0.000108156		SIK2	5.323588506	5.216881068	-0.029211517	5.60E-07
OXCT1	7.533092156	6.775969689	-0.152814757	5.06E-12		GTF3A	9.570398156	10.10861618	0.078934661	8.63E-10		PFN1	11.70018433	11.46562948	-0.029215696	3.04E-06
TFF1	10.93075891	9.387677811	-0.219553335	5.10E-12		PDRG1	7.888132539	8.330982365	0.078802831	1.45E-13		CABLES1	5.715569253	5.600669655	-0.029297857	8.77E-05
ATP9A	7.447002325	8.027181851	0.108233774	5.30E-12		SULT2B1	6.367621448	6.724273831	0.078623905	6.60E-06		TRIM14	5.567313149	5.45512675	-0.029368516	0.000485574
RP11-54K16.2	7.081754792	7.338677493	0.051413207	5.86E-12		NFAT5	6.157945662	6.502809932	0.078614119	1.19E-07		ASCC2	7.014710786	6.872820588	-0.029481324	0.000989489
PIGU	7.570419026	8.043528662	0.087455388	6.14E-12		ATP11A	4.855668929	5.127393993	0.078555701	1.06E-08		TRIM3	4.488234032	4.397115412	-0.029590505	0.000248394
GNPDA1	8.384437903	8.786781682	0.067620781	6.26E-12		ANKRD13B	5.25157974	5.544600405	0.078332022	4.82E-07		GRSF1	7.395763519	7.245544608	-0.029604962	0.000103852
SPTLC2	6.701009	6.411134635	-0.063798639	6.49E-12		WDR35	5.34863611	5.647030345	0.078321329	2.21E-06		B3GALT2	2.90189437	2.84275625	-0.029704604	0.000367467
TAF4	6.058606494	6.363994899	0.070946674	6.80E-12		ST6GAL1	5.706280344	6.024309899	0.078245359	0.000339021		HSPA5	9.395851987	9.204050838	-0.029755035	1.77E-05
GSKIP	10.02995518	9.377758358	-0.097000149	6.92E-12		NKD2	7.093723422	7.488640946	0.078160837	2.47E-06		TMEM167A	9.196839903	9.009073649	-0.029759457	6.66E-05
ZDHHC9	7.110928201	7.545332703	0.085546627	7.12E-12		DIDO1	6.225432026	6.571441378	0.078035886	2.03E-11		CREB3	7.922607325	7.760555027	-0.029815462	0.000892152
SQRDL	10.9405879	10.39092705	-0.07436589	7.66E-12		N6AMT2	6.989771019	7.377965196	0.077977789	1.31E-10		AHCYL1	7.661146273	7.504393108	-0.029824863	1.24E-06
DGKA	6.231788974	5.704922277	-0.127439149	7.73E-12		BC041025	5.109920942	5.393567953	0.07793899	0.000275248		AREL1	5.0365245	4.933386453	-0.029850228	1.92E-06
TGIF2	5.774835662	6.267025986	0.118001084	7.88E-12		VAV2	5.876269792	6.201931459	0.077816947	3.70E-09		ANKFY1	5.688846649	5.572318392	-0.029858499	6.92E-07
SLAIN1	3.555133292	2.851391764	-0.318237381	7.95E-12		NAPB	4.81501463	5.081293243	0.077655543	7.42E-06		SPRED2	5.195490727	5.0890545	-0.02986238	0.000135907
LINC00675	6.332548994	5.907177304	-0.100317419	8.02E-12		ZNF623	5.113360357	5.39613327	0.077654278	1.57E-05		SEC13	10.30375867	10.0922822	-0.029918256	2.35E-06
FARP1	6.224306312	6.721396439	0.110847939	8.25E-12		SLMO2	8.065818182	8.511684554	0.0776238	5.25E-09		CSTB	8.410427331	8.237691338	-0.029939035	0.000887945
SLC27A2	7.891352	7.357251554	-0.101105574	8.25E-12		IMMP2L	5.248539974	5.538592372	0.07760321	2.07E-11		SLC39A9	5.90185613	5.780463899	-0.029983475	3.06E-05
TP53I3	8.331600747	7.849805818	-0.08593674	8.33E-12		PROCR	7.542576013	7.959246074	0.07757445	0.00012015		RAB14	7.069916195	6.924379662	-0.030008284	3.23E-05
HGD	5.26985074	4.798596946	-0.13514946	8.40E-12		ATG9B	3.801060364	4.010800155	0.077488147	5.63E-08		ERP29	10.38655948	10.17252945	-0.030039387	3.94E-07
GALNT12	8.648076344	7.994364162	-0.113395967	8.72E-12		AXIN2	6.759248838	7.131950743	0.077433812	0.000212683		MPZL1	7.241333357	7.091774764	-0.030108651	7.33E-08
FER1L4	4.645923727	4.963891568	0.095506132	8.88E-12		BCL2L1	6.631258338	6.996630264	0.077377595	1.73E-12		CSNK1G3	6.677901974	6.53986627	-0.030133781	0.000515112
EAPP	8.878502896	8.494870243	-0.063724517	8.96E-12		PARD6B	4.477102675	4.723484439	0.077286101	5.05E-07		ARF3	8.808499312	8.62635602	-0.030144992	0.000207221
TMBIM6	11.22112418	10.95374155	-0.034793473	9.04E-12		MOCS3	5.947262532	6.273960872	0.077150769	5.65E-06		CNOT8	7.913723234	7.749886378	-0.030181452	0.000157717
C3orf52	5.444612955	5.000659405	-0.122711148	9.55E-12		POU5F1P4	5.366257994	5.660577689	0.077032878	2.67E-08		TSPYL1	5.392035506	5.280385939	-0.030186618	6.06E-05
SSUH2	5.302681221	5.838885527	0.138971006	9.82E-12		TTPAL	6.484430649	6.840048304	0.077026606	7.01E-10		VIMP	10.17405258	9.963300054	-0.030198878	0.000218279
NKRF	7.369251851	7.738737459	0.070580056	1.01E-11		TIMP3	7.497710883	7.90863648	0.076978787	0.000330562		ALDH9A1	9.889118136	9.684150372	-0.030216393	4.95E-06
PHF20	6.314440104	6.599497203	0.063701297	1.03E-11		IL22RA1	7.01491324	7.399068912	0.076918475	4.10E-06		C14orf1	6.561560799	6.425160169	-0.030306611	0.000275248
TEP1	5.878319208	5.498552027	-0.09635195	1.03E-11		LINC01003	7.204665078	7.59804125	0.076696179	8.04E-06		TWF1	5.859602338	5.737650412	-0.03034269	0.000446425
LRP3	5.84287789	6.149207581	0.073721371	1.13E-11		OXTR	4.083586169	4.305723912	0.076419145	8.35E-05		SMARCA2	5.61928524	5.502277128	-0.03035783	0.000129522
MAPRE2	5.796980461	5.569589953	-0.057730506	1.15E-11		MYOM3	5.024711825	5.297422919	0.076249833	1.06E-09		CTC1	5.040424922	4.935465466	-0.03035921	3.83E-07
NUDT6	5.986507708	5.457764318	-0.133404541	1.15E-11		IER5L	6.153470961	6.487070608	0.076166727	3.18E-07		SERPINB8	5.834009234	5.712321196	-0.030410567	0.000576462
PDE4D	4.325231266	4.023647088	-0.104273502	1.21E-11		SNTB1	5.043137656	5.316102331	0.076047271	1.38E-05		MBD1	6.046882513	5.920683993	-0.030427694	1.96E-05
PIAS2	4.614846058	4.319792041	-0.095320662	1.23E-11		POLA1	6.976717753	7.354298432	0.076039251	2.10E-08		ANP32A	8.235231422	8.063062405	-0.030481304	0.000926471
AOAH	6.603408877	7.135798291	0.111863856	1.25E-11		TUSC8	3.554978312	3.747096973	0.075932556	0.000576462		EMC7	6.292209078	6.160270209	-0.030572976	4.62E-05
CAPN5	7.694650169	7.153441128	-0.105218327	1.25E-11		LOC102724880	4.442375019	4.682369777	0.075907683	0.000480808		HIPK2	5.784155734	5.662788926	-0.03059364	0.000121449
PLA2G2A	10.39830455	8.579387176	-0.27740181	1.26E-11		CXorf56	4.338417032	4.572794459	0.075907334	3.68E-07		HINT2	8.911533558	8.724350676	-0.030625962	4.57E-05
HPSE	5.662303032	5.024453534	-0.172422265	1.27E-11		FMR1	8.328897442	8.777970277	0.075761857	3.23E-10		TAPT1	4.542373052	4.446908682	-0.030643416	1.46E-07
NCOA6	5.850109448	6.071279189	0.053536901	1.39E-11		LINC00954	2.833197539	2.985921459	0.075745024	0.00014721		SIGIRR	7.640900571	7.480194811	-0.030666844	0.000178056
TCFL5	6.149173416	6.694549926	0.122594573	1.39E-11		ZAK	7.06617039	7.44625977	0.075587409	6.98E-06		SNIP1	6.200957	6.070474088	-0.030681694	0.000838886
CEP250	4.961890773	5.143099966	0.051748218	1.51E-11		ACRC	3.812551734	4.017514041	0.075546152	4.27E-05		METTL17	7.491961799	7.334074365	-0.030728649	1.02E-05
RP11-524D16__A.3	3.874198058	4.343357777	0.164913087	1.61E-11		ZGPAT	6.980143286	7.355318791	0.07553122	2.59E-11		PEF1	8.404466649	8.227323595	-0.03073308	4.81E-05
CHST6	4.677085831	4.307333682	-0.118814813	1.67E-11		AS3MT	3.500126377	3.688079277	0.075462654	0.000141829		DNM2	6.115302247	5.986369014	-0.030742593	6.06E-05
RPS27L	8.251880903	7.793835311	-0.082389553	1.67E-11		PP7080	6.752451526	7.113635534	0.075175682	0.000543652		SSR1	8.808399922	8.622413068	-0.030788294	0.000119506
VPS53	4.584772792	4.375119554	-0.067527799	1.79E-11		PAN3	8.759603955	9.227890304	0.075135211	1.05E-09		ERLEC1	7.314096097	7.159458439	-0.03082912	3.75E-06
HIGD1A	9.45995763	8.983412014	-0.074570219	1.84E-11		ACTR5	6.150913786	6.478873446	0.074942223	1.24E-10		TCP11L1	4.623264656	4.525467412	-0.030845143	0.000227521
INSM1	4.104585994	3.358929257	-0.289235302	1.86E-11		CYP2W1	5.649813903	5.950264412	0.074750431	3.59E-05		ARHGEF16	7.186879825	7.034791527	-0.030857892	0.000104417
ARID3A	5.967216494	6.629856601	0.151919547	1.91E-11		ZFAS1	9.553768864	10.06181779	0.07474909	3.10E-11		PRDM10	5.394163526	5.279858108	-0.030900099	0.000180883
MYO5C	9.117963552	8.665232378	-0.073473203	1.93E-11		ZNF785	4.072763338	4.289274797	0.074725763	1.19E-05		GNAI3	8.207068247	8.03307627	-0.030914376	0.000217149
MTMR10	5.713033942	5.531299459	-0.046638651	1.98E-11		SLC1A7	4.553207084	4.795053466	0.074663826	3.16E-06		MAP2K1	8.458363656	8.278789291	-0.030958788	0.000734026
EHHADH	5.910337136	5.373592372	-0.137353541	2.00E-11		ANKRD10-IT1	7.387408981	7.778935149	0.074504229	1.83E-06		SLC10A7	3.933004662	3.849487669	-0.030965447	0.00011082
SLC44A4	8.928106662	8.140812824	-0.133181414	2.00E-11		PMS2P5	5.067630182	5.336048588	0.074460558	2.21E-05		PIH1D1	8.894050701	8.705124122	-0.03097576	8.50E-06
UGT2B15	5.334459747	4.702400939	-0.181944616	2.00E-11		RBMS1	7.229391156	7.61107202	0.07422552	0.000244585		GALNT3	7.131566604	6.979981459	-0.030995827	0.000191617
ANO7	6.451320675	6.087711392	-0.083694566	2.01E-11		FAM122B	7.297412734	7.682164277	0.074127762	1.53E-08		PARL	6.606346506	6.465830953	-0.031016853	7.86E-05
DIDO1	6.225432026	6.571441378	0.078035886	2.03E-11		PLTP	7.415906169	7.806470115	0.074047356	0.000181835		TXNDC15	7.901064357	7.732926615	-0.031032491	0.00091346
AFG3L2	7.268853344	6.995314223	-0.055338935	2.07E-11		GGH	9.475740208	9.974307588	0.073978048	7.02E-06		NCOA4	10.9778052	10.74361432	-0.031110224	2.42E-08
IMMP2L	5.248539974	5.538592372	0.07760321	2.07E-11		LRP3	5.84287789	6.149207581	0.073721371	1.13E-11		GAK	8.712585136	8.526359074	-0.031171035	6.36E-06
DSC2	7.324225461	6.669784655	-0.13503602	2.24E-11		XPO4	6.227604532	6.552064703	0.073272271	4.69E-07		PRPF18	5.937424922	5.810358959	-0.031210071	0.000333922
SCIN	5.820904812	5.058762196	-0.202459004	2.24E-11		C11orf95	5.549930929	5.8379755	0.07299834	1.09E-08		OCIAD2	10.07057457	9.854949703	-0.031225585	0.000113239
RNF113A	7.997602494	8.389928926	0.069091013	2.35E-11		SERPINE2	6.11288739	6.430018439	0.072968884	5.58E-06		MED8	7.304085266	7.147537784	-0.031257266	2.11E-05
PAFAH2	6.782460617	6.386031628	-0.086889067	2.37E-11		TRIB3	6.923967896	7.280972311	0.072532087	0.000737551		EIF2B2	8.152055649	7.976988797	-0.031319648	0.000647685
STMN3	5.049674273	5.633122378	0.157744484	2.48E-11		ZMYND8	6.308440578	6.633130182	0.07240642	9.38E-10		TAB2	7.958098708	7.787163473	-0.031325881	0.000759034
SDR16C5	7.299685909	5.848399115	-0.31979262	2.50E-11		TM9SF4	7.930036104	8.337862176	0.07235009	1.08E-10		SDHB	6.597538532	6.455670385	-0.031360952	9.11E-05
ZGPAT	6.980143286	7.355318791	0.07553122	2.59E-11		SLC30A2	4.967502071	5.222861399	0.07231985	1.94E-08		SLC30A5	6.642039519	6.498812264	-0.031450234	0.000859014
UCKL1	6.56396376	6.823365676	0.055916261	2.62E-11		PSMA7	9.545250558	10.03531924	0.072231538	3.05E-14		CDC42SE1	6.936920669	6.7871835	-0.031482367	0.000709784
QSOX1	6.496361455	6.06169175	-0.099911416	2.66E-11		RAE1	6.939892903	7.296022588	0.072196797	9.64E-14		TPRG1L	8.444365	8.262013399	-0.031495539	0.000167155
GNG4	4.758142844	5.625858122	0.241674586	2.84E-11		PROSER1	7.755820227	8.153675811	0.072171233	2.16E-07		PTPRF	7.693015149	7.526817946	-0.031509072	0.000412288
RSPH1	6.219246065	5.606818547	-0.149557318	3.10E-11		AURKA	6.794389318	7.142187155	0.072022052	4.78E-08		RTCA	6.813664714	6.666429757	-0.031516632	0.000502607
ZFAS1	9.553768864	10.06181779	0.07474909	3.10E-11		AKAP11	7.233475299	7.603183338	0.071914628	6.62E-08		CCNG1	10.34540638	10.12136322	-0.0315867	0.000373043
XPNPEP1	7.832212188	7.572948824	-0.048564671	3.19E-11		ADA	6.016140416	6.322718953	0.071706853	4.60E-05		SGPL1	6.863352494	6.714709959	-0.031588368	7.40E-05
LIMK2	6.921093234	6.610840622	-0.066166206	3.21E-11		ZNF12	7.575856825	7.961502878	0.071631726	5.02E-07		KLK3	5.484512136	5.365681568	-0.031601856	0.00027666
SIAE	5.081542429	4.745261385	-0.098778915	3.21E-11		SMIM17	2.742534669	2.881943196	0.071532042	0.000292642		RCOR1	6.697728266	6.552489392	-0.031628733	6.72E-06
MS4A8	5.938130325	5.157313635	-0.203388973	3.27E-11		STAG2	8.585502097	9.021677547	0.071493214	5.30E-09		RHOC	6.997783831	6.846020399	-0.031632508	2.24E-05
RPN2	11.16097363	11.49065266	0.041997858	3.27E-11		DNAJC3-AS1	3.807391617	4.000791169	0.071482357	9.43E-06		PXN	6.423371734	6.284048007	-0.031636589	0.000641451
UQCRFS1	11.36292369	11.07857055	-0.036562344	3.33E-11		SP6	5.984580844	6.287202034	0.071167918	4.20E-07		RAB25	10.25452576	10.0318656	-0.031670848	0.00093524
KIAA1468	7.442316273	7.00597177	-0.087166526	3.39E-11		KBTBD6	4.928622968	5.177699743	0.071126684	0.00016453		FBXO34	9.032388162	8.836175588	-0.031685399	0.000238357
PTRHD1	9.181048675	8.817325345	-0.058317856	3.51E-11		TPD52L2	8.533355558	8.96425825	0.07107105	7.71E-17		GATSL3	4.708408123	4.606116007	-0.031688632	0.000716633
USP27X	4.847114909	5.060900081	0.062267707	3.51E-11		KDELC1	5.634261513	5.918525912	0.071011371	0.000144112		ZNF18	6.346059812	6.208106709	-0.031707763	0.000107283
SPINK5	6.867085338	5.776035095	-0.249618384	3.55E-11		GTF2F2	7.125340617	7.484667142	0.070979176	3.36E-09		SNRNP35	7.014855643	6.862251473	-0.03173142	8.09E-06
NUCB2	6.460794734	5.947354588	-0.119463546	3.67E-11		CABLES2	6.771117721	7.112488088	0.070960329	7.70E-06		OR10H3	3.729821045	3.64866448	-0.031737921	0.000737551
AMN	6.355978461	5.937472351	-0.098265345	3.74E-11		TAF4	6.058606494	6.363994899	0.070946674	6.80E-12		GLRX5	9.448308974	9.24120998	-0.031974383	1.79E-05
SLC2A13	4.268212084	3.971588419	-0.103915742	3.91E-11		MORF4L2	6.667227838	7.003087358	0.070904055	1.77E-07		LPP-AS2	3.193881429	3.123832642	-0.031993591	0.000565326
ATP8A1	5.055055292	4.584935642	-0.140825389	3.95E-11		AAR2	7.931974136	8.331538628	0.070902977	5.39E-16		MAN1A2	5.193808955	5.079722588	-0.032043237	5.75E-06
GID8	8.161107695	8.488347838	0.056718796	3.95E-11		UQCC1	6.03597513	6.339995068	0.070894856	5.37E-10		DAD1	9.997548844	9.777765932	-0.032069555	4.80E-06
GNE	8.883516364	7.936038919	-0.162711751	3.95E-11		SPAG4	5.723786312	6.011599142	0.070779	0.000354758		RP11-326I11.3	4.857937481	4.751132682	-0.032072427	0.00093524
TRIM7	4.696607565	4.162146	-0.174291478	3.98E-11		EMC3-AS1	5.682208669	5.967674493	0.070717033	2.07E-06		MAPK3	8.883397974	8.687989054	-0.03208934	2.91E-05
NEU1	8.470611558	8.98579275	0.085179655	4.20E-11		NKRF	7.369251851	7.738737459	0.070580056	1.01E-11		HIP1R	7.282683026	7.122247446	-0.032137494	6.40E-06
SRPX2	4.566386013	5.085575209	0.15535814	4.55E-11		NFS1	6.544320221	6.871909608	0.070467717	4.82E-08		SIPA1L1	5.762870195	5.635883622	-0.032145703	1.62E-05
TMEM254	6.305838344	5.963242946	-0.080591072	4.63E-11		RFC3	6.380531961	6.699576108	0.070393107	1.12E-06		SFMBT1	5.772137636	5.644822966	-0.032177366	0.000823099
ZBTB8A	7.547425045	7.09470327	-0.089242178	4.75E-11		METTL2B	4.642274701	4.874051041	0.070289464	0.000517648		SGSM2	5.87290774	5.743238203	-0.032210575	3.41E-05
DHDDS	6.643477331	6.355417243	-0.063951732	4.80E-11		LAPTM4B	9.596895844	10.07581611	0.070256957	0.00034246		XBP1	6.998483214	6.843582122	-0.03229061	6.19E-05
ENOX2	5.460125539	5.712615507	0.065217309	4.84E-11		KHDRBS3	5.214043818	5.473525797	0.070067744	3.44E-05		PPA2	6.504149675	6.360113595	-0.032307925	4.59E-07
AHCY	9.780785526	10.26191188	0.0692773	5.53E-11		CTB-181H17.1	3.77699876	3.964630811	0.069946217	0.000382513		PPM1B	8.029343247	7.851467209	-0.032319712	0.000525325
LAMA1	4.214038221	3.731492912	-0.175450453	5.53E-11		KLF7	5.364860903	5.631043155	0.069861442	6.01E-06		ACAA1	8.622139357	8.430980399	-0.032345475	3.99E-06
ST6GALNAC6	6.476478526	5.871057851	-0.141589113	5.58E-11		ZMYM2	4.940759208	5.185822831	0.069840172	6.87E-07		FBXO25	8.289191818	8.10535327	-0.032356382	0.000830958
RP11-747H7.3	5.207926455	4.609050932	-0.176239365	5.67E-11		PUS7	8.217116461	8.623629149	0.069662923	1.89E-07		FBXO4	3.742928948	3.659902135	-0.03236259	0.000469081
HELZ2	5.555478649	5.786964115	0.058895481	5.73E-11		ZNF736	3.474680481	3.646558054	0.069655044	0.000199796		ZFYVE9	5.369485344	5.250355885	-0.032368599	4.00E-05
MAOA	8.750504279	7.863821642	-0.154135559	5.88E-11		OSER1-AS1	4.209078123	4.416934182	0.069541047	3.29E-10		SARAF	10.2216454	9.994641311	-0.032400752	0.000235908
UBAC2	8.066778734	8.3657665	0.052505047	5.93E-11		RB1CC1	7.463752786	7.831669865	0.069418749	4.89E-06		ARL6IP5	10.14210463	9.916827027	-0.032406566	1.70E-05
ROMO1	8.675965461	9.078814446	0.065479606	6.04E-11		AHCY	9.780785526	10.26191188	0.0692773	5.53E-11		HELQ	4.286878727	4.191647709	-0.032410135	0.000295639
HAGLR	4.626052266	4.159025845	-0.153535916	6.20E-11		SEC14L4	3.869594318	4.059903595	0.069263145	2.32E-05		GOLGB1	8.013896578	7.835805027	-0.032422391	6.26E-05
GALNT1	8.646991058	8.170092845	-0.081845724	6.95E-11		RNF113A	7.997602494	8.389928926	0.069091013	2.35E-11		NADK	6.893320357	6.739907757	-0.032470217	3.30E-06
FAM118B	5.797313156	5.521345574	-0.070364518	7.07E-11		FGD1	5.314534558	5.575231696	0.069088414	0.000127458		C11orf30	4.939824156	4.829883757	-0.032471219	5.73E-05
ATP5E	7.487649188	7.674647838	0.035587709	7.39E-11		ASAP1	6.567231104	6.888721412	0.06895101	1.00E-07		LETM1	5.911812539	5.780144534	-0.032494955	3.06E-05
C3orf70	6.049327565	5.405859682	-0.162250718	7.46E-11		LOC440149	4.362561519	4.575922649	0.068887189	7.17E-08		MAML3	5.101436974	4.987656635	-0.032541534	3.41E-05
MAFG	6.484821565	6.722189554	0.051864347	7.79E-11		WWOX	5.353377786	5.614831878	0.068793359	9.17E-09		STX18	8.22128739	8.037849473	-0.032554767	8.22E-07
PHACTR3	3.367111903	4.032187878	0.260051194	7.86E-11		NRXN2	4.127170351	4.328691824	0.068778106	2.78E-05		ECHS1	10.47032234	10.23657128	-0.032573289	2.17E-07
SIPA1L2	6.646145006	6.210561554	-0.097794049	7.86E-11		FAM228B	5.48479739	5.751904223	0.068601325	0.000244585		IFT27	4.969523929	4.858281189	-0.032661658	1.28E-06
SPATA6	4.012205364	3.742480351	-0.10040071	7.93E-11		NUPL1	5.754168195	6.033387615	0.068360879	3.70E-06		SDF4	9.051844435	8.849101743	-0.032680773	1.34E-06
MED11	7.149558857	6.828589054	-0.066266712	8.14E-11		PJA1	7.948409195	8.33310773	0.068188485	8.30E-08		FAM219B	5.932332539	5.799368878	-0.032703565	9.84E-05
WSB2	9.938531286	9.593012149	-0.051048782	8.36E-11		LOC100291323	3.730734279	3.910855115	0.068024481	9.00E-07		EIF2AK3	5.69936289	5.571549946	-0.032721929	4.18E-06
ALDH1L1	6.025980636	5.643703662	-0.0945538	8.58E-11		SPATC1L	5.884173013	6.167384203	0.067819056	0.000320673		ATP6V1B2	8.958965935	8.757535635	-0.032807269	0.000418497
SERPINB1	8.701776948	8.290971284	-0.069768914	8.65E-11		SPATA13	5.498008162	5.762484135	0.067781825	1.11E-08		TMEM59	7.144640961	6.983833676	-0.032842313	2.81E-06
KRT23	6.072017805	7.872898568	0.37471887	8.73E-11		ARHGAP39	4.245680532	4.449879128	0.06777033	9.68E-05		USP14	8.653964779	8.459176027	-0.032844106	0.000262844
LOC646762	5.430103474	5.737670074	0.079485323	8.81E-11		CLCN5	4.679241468	4.904175662	0.067735976	3.44E-05		SUMF1	8.583398942	8.389969257	-0.03288353	0.000412288
GDPD5	6.74074724	7.252862149	0.1056419	8.96E-11		KCNH2	6.025404662	6.314818993	0.067683246	0.000317439		RSPH3	6.410225565	6.265714135	-0.032896174	3.97E-05
SCP2	10.25821275	9.865450047	-0.056322626	1.00E-10		UPF3A	6.764942831	7.089714615	0.067649813	2.91E-09		MAPK1	6.847141377	6.692526547	-0.032950844	4.17E-07
BAG1	8.08671213	7.733306473	-0.064467867	1.03E-10		GNPDA1	8.384437903	8.786781682	0.067620781	6.26E-12		CASP3	8.197656156	8.012180338	-0.033016585	0.000109038
RP11-247L20.4	5.604309052	4.985421324	-0.168821082	1.04E-10		OTUD6B	6.263153734	6.56347327	0.067570173	0.000187647		TM9SF3	7.768920383	7.5929685	-0.033050104	1.37E-05
TM9SF4	7.930036104	8.337862176	0.07235009	1.08E-10		WWC3	7.17546076	7.519417966	0.067549521	6.12E-07		MGST1	7.897764071	7.718628818	-0.03309969	0.00039025
ALDH6A1	6.319096013	5.939938493	-0.089270194	1.12E-10		MED4	6.440110994	6.747752446	0.067321494	1.59E-07		MESDC2	7.320900065	7.154816061	-0.033106353	2.01E-05
NEURL2	4.998455377	5.283014419	0.079879006	1.13E-10		GYLTL1B	6.508823649	6.819344973	0.067236343	0.00040213		CNIH1	9.136523786	8.929188162	-0.033116349	0.000150371
USPL1	5.115980026	5.440991784	0.088859018	1.13E-10		RALY-AS1	5.21839039	5.467233196	0.067206036	0.000222855		NDUFS2	9.848593104	9.624980946	-0.033133962	3.43E-07
KIAA0226L	7.927836234	8.953656338	0.175549784	1.16E-10		GNL3L	5.413399675	5.670840209	0.067027598	6.00E-07		INPP5A	7.329292468	7.162794101	-0.033151463	0.000723544
SI	5.689557156	3.985302845	-0.513627006	1.16E-10		ARFGAP1	6.90671226	7.233746405	0.066743901	2.66E-10		GDE1	9.169195844	8.960713257	-0.033181639	1.87E-05
SGPP1	6.917334435	6.297626824	-0.135407938	1.18E-10		LMO7	5.243659026	5.491643041	0.066663977	3.45E-07		NDUFS4	5.767207214	5.636053561	-0.033187537	1.53E-05
ACTR5	6.150913786	6.478873446	0.074942223	1.24E-10		NCOA3	6.3771025	6.678449905	0.066612216	5.50E-10		SH3PXD2A	6.028761091	5.891465473	-0.033235017	5.60E-05
SHROOM4	5.139614416	5.468820169	0.089569493	1.28E-10		GRB7	6.901094078	7.226159574	0.066404014	1.41E-06		CMPK1	7.69751124	7.521948615	-0.033285618	3.36E-06
N6AMT2	6.989771019	7.377965196	0.077977789	1.31E-10		AF090939	4.253930481	4.453939399	0.066285472	3.60E-05		MAP7	8.486536305	8.292898635	-0.033299394	0.000210482
RER1	8.473234805	8.208818297	-0.045738295	1.33E-10		ADRM1	8.758139955	9.169801986	0.066266076	4.74E-12		NLRX1	6.681410474	6.528810655	-0.033332492	4.26E-06
CEP70	5.397231851	5.009894777	-0.10743936	1.34E-10		DNAJC15	7.584773221	7.940842338	0.066186006	1.06E-06		DUSP19	3.219984201	3.146395358	-0.033353647	7.02E-06
FAM114A1	7.533667753	7.049425284	-0.095846765	1.36E-10		POU5F1P3	5.30517513	5.554182372	0.066174172	1.80E-06		RPA1	7.114175844	6.951426601	-0.03338755	3.83E-05
C2orf88	5.759016565	4.914494027	-0.228779581	1.43E-10		NES	5.509707357	5.768086676	0.06611715	2.65E-07		DR1	6.03784037	5.899520372	-0.033434946	1.54E-05
NAT9	7.007460818	7.289253851	0.056879371	1.43E-10		PLEKHA4	5.878492331	6.154020682	0.066083101	2.76E-06		MCCC1	7.713399104	7.536661993	-0.033441069	0.000838886
TGM2	5.820824968	6.212028351	0.093840778	1.47E-10		MEX3A	6.021240792	6.303351054	0.066058201	1.77E-08		CIRBP	7.513027747	7.340879818	-0.033441447	0.000100525
CDC16	8.757040506	9.11762252	0.058214296	1.56E-10		C8orf33	7.759466344	8.122618169	0.065987392	1.40E-06		HADHB	9.977574481	9.748826736	-0.033460541	3.00E-10
HOXD1	4.159756773	3.851780466	-0.110973696	1.58E-10		EIF2S2	8.720761143	9.128421703	0.065911383	3.42E-12		NDUFV3	7.467411	7.296195628	-0.033463726	0.000459893
PLA2G4A	5.984669461	4.832642473	-0.308459302	1.58E-10		BCAS4	4.476944331	4.686123953	0.065880736	3.77E-10		ABR	7.875412032	7.694605378	-0.033508066	0.000380601
DHRS7	5.975842201	5.744094682	-0.057062523	1.60E-10		TMEM150B	4.033293429	4.221594946	0.065829794	4.28E-07		KRT7	4.53214226	4.427907797	-0.033567966	0.00020939
SLC18B1	7.679386831	7.129706736	-0.107148386	1.60E-10		ZXDA	5.206521416	5.449065047	0.065688913	5.06E-05		MRPS18A	8.025518039	7.840641926	-0.033622745	9.89E-05
TIMM17B	6.231115955	6.445666351	0.048838948	1.65E-10		PDS5B	4.296353331	4.496460493	0.065677148	4.56E-09		CYB561D2	6.217920227	6.074427905	-0.033683567	6.16E-05
TMEM9B	8.674280948	8.337456	-0.057136928	1.65E-10		MTG2	5.320323312	5.568107243	0.065673078	5.44E-14		PDCL	7.000985701	6.839346162	-0.033699649	6.66E-05
TPSG1	6.519106669	6.103397959	-0.09506162	1.65E-10		RAB11FIP2	6.480804442	6.782348149	0.065611941	2.21E-05		RNF141	5.045737494	4.9290765	-0.033747779	6.48E-05
DPM1	9.84366513	10.28043345	0.062633609	1.67E-10		TRPC4AP	7.179174227	7.513169588	0.065603757	1.50E-12		NIPAL3	5.778225981	5.644562831	-0.033764778	1.47E-05
SERINC3	9.338180084	9.684244966	0.052498162	1.69E-10		EMILIN3	6.738846955	7.052350905	0.0656025	3.49E-06		IFI27L1	6.669946162	6.515458372	-0.033808439	0.000151975
C12orf57	9.738454143	9.152005845	-0.089604807	1.70E-10		DIS3	5.924593532	6.200153331	0.065587715	7.61E-07		CYB5A	7.807614123	7.62650475	-0.033859735	1.15E-06
AHCYL2	7.61313237	6.824092	-0.157853066	1.73E-10		ZSWIM3	5.541458383	5.799101919	0.065563784	2.94E-08		LOC100129034	5.744294565	5.610877831	-0.033903231	4.47E-05
CRK	8.622799104	8.282261993	-0.058131428	1.75E-10		CEBPB	10.66302556	11.15856552	0.065534724	9.73E-14		CXXC1	8.065976753	7.878495581	-0.033929078	8.82E-07
VPS4B	8.864869714	8.430060574	-0.07255643	1.75E-10		CELSR3	5.863670045	6.135996014	0.065493622	6.12E-05		ACP2	7.949990955	7.765136128	-0.033942003	3.79E-05
MECP2	6.002147448	6.198391662	0.046415158	1.79E-10		ROMO1	8.675965461	9.078814446	0.065479606	6.04E-11		CASZ1	5.243912513	5.121959351	-0.033947813	1.65E-05
PPCS	8.783011526	8.529334574	-0.042282505	1.87E-10		IFFO2	6.095340227	6.377886818	0.065371745	1.25E-05		GSN	5.370900338	5.24592677	-0.033966282	5.41E-05
PLCL2	4.702251643	4.289350581	-0.132592511	1.92E-10		IZUMO2	4.410967812	4.61519173	0.065295351	0.000271054		MRPL27	9.164605734	8.951330912	-0.033970614	5.32E-05
CARS2	4.60347861	4.756922108	0.047303959	1.95E-10		RAB22A	7.786408455	8.146887669	0.065290989	1.19E-09		PPP2R5E	7.905332117	7.721342439	-0.033974377	4.47E-05
RNF10	7.926541227	7.670545743	-0.047362252	1.97E-10		ENOX2	5.460125539	5.712615507	0.065217309	4.84E-11		SMIM12	6.591326597	6.437595514	-0.034046925	1.22E-05
STXBP6	5.909014929	5.485479723	-0.107299849	1.99E-10		MOSPD2	6.204246214	6.491100818	0.065207223	1.57E-07		C19orf10	9.29528076	9.07813775	-0.034102062	0.00016982
BEST2	5.421587688	4.521796412	-0.261819362	2.06E-10		GPCPD1	7.411065961	7.753317473	0.065132674	0.000345932		RASGEF1B	3.236043058	3.160434236	-0.034108009	0.000176194
TMEM30B	6.641918214	6.380653764	-0.057895708	2.08E-10		RP3-522P13.1	2.944780221	3.080566236	0.065035591	2.88E-06		FYCO1	6.615531214	6.460914122	-0.034118708	8.49E-09
JADE3	6.892153318	7.387777507	0.100185623	2.09E-10		MYC	10.82326631	11.32128988	0.06490239	4.50E-08		RAB3D	6.701555208	6.544628926	-0.034184541	0.000480808
PADI2	5.288273623	4.808958054	-0.137072484	2.09E-10		NT5C3B	8.234981643	8.613200297	0.064783947	7.07E-08		ENSA	7.633264792	7.454496892	-0.034189251	1.16E-06
SLC5A6	8.275230383	8.815873953	0.09130412	2.09E-10		PCID2	7.457778844	7.800187764	0.064762837	5.23E-10		KIAA0319L	7.561404097	7.384212155	-0.034210154	5.03E-05
ACADS	7.17820387	6.736846027	-0.091549572	2.11E-10		TSPAN6	10.02325703	10.48269052	0.064657666	4.93E-09		GPS2	7.846614597	7.662518689	-0.034251653	2.86E-05
ETHE1	10.41529634	9.861213635	-0.078866771	2.13E-10		UTP14A	5.923146617	6.194423595	0.064606245	1.12E-06		PPP6C	8.269253318	8.075123797	-0.034272688	1.16E-06
NAPG	6.876006877	6.436275297	-0.095344952	2.15E-10		SLCO4A1	6.125270565	6.405598932	0.064559899	6.64E-07		MFSD1	9.497859123	9.274755007	-0.034293184	6.55E-05
HMGN2P46	5.557064006	4.98415477	-0.156973989	2.22E-10		IPO5	7.39967539	7.737955527	0.064490453	8.42E-10		ANXA2P3	6.3530405	6.203757568	-0.034304907	0.000101623
MOB3B	6.736785448	6.347639007	-0.08584027	2.22E-10		SPRYD7	5.169315844	5.405022297	0.064327216	0.000177122		RABL3	6.001395519	5.860210338	-0.034345566	0.000469081
EREG	5.568579597	6.681804709	0.262928438	2.34E-10		MAP3K8	5.147019416	5.38168823	0.064321591	0.000254867		DMAP1	6.895538266	6.733301588	-0.034349088	4.15E-05
PACSIN2	6.900176039	6.691223169	-0.044363206	2.34E-10		C6orf15	5.845715656	6.112208642	0.064314135	0.000239591		ANKRD9	6.764805344	6.605333196	-0.034417084	0.000234693
ZFYVE21	7.588074786	7.244513716	-0.066845045	2.38E-10		SCAND1	8.63552626	9.028784432	0.064247667	4.50E-10		TLL2	3.365698273	3.286319723	-0.034433003	0.000435484
GPR143	5.201616481	6.041137432	0.215860175	2.51E-10		SLC6A6	5.329830331	5.572446203	0.064221176	2.76E-06		TMEM229B	5.072987045	4.953312439	-0.034441852	7.29E-06
CDKL1	3.705626377	3.525208068	-0.072009016	2.55E-10		SUGT1	6.852224552	7.163080818	0.064007789	4.68E-08		DAG1	8.035402429	7.845775101	-0.034454297	5.27E-06
PLAGL2	6.584155714	7.178486905	0.124681327	2.57E-10		KLHL23	6.732851468	7.037795412	0.063905938	0.000306358		UBE2K	8.672141688	8.467355338	-0.034476894	1.34E-06
ARFGAP1	6.90671226	7.233746405	0.066743901	2.66E-10		DNM1	6.00167726	6.273475601	0.0638992	0.000966541		SHOC2	8.250463825	8.055491682	-0.034502578	0.000476085
SLC41A2	5.859355799	5.271396892	-0.152556739	2.73E-10		RP11-319G9.3	3.348787422	3.500223291	0.063808161	4.34E-05		ICMT	6.618028357	6.461309074	-0.034574986	1.57E-06
COX5A	8.838660532	8.527498426	-0.051705167	2.80E-10		RTFDC1	6.868908058	7.179524527	0.063807529	7.41E-18		MIB2	5.146912455	5.024961682	-0.034594648	4.15E-05
LDLRAD3	6.346869338	7.028416966	0.147154641	2.80E-10		TRIM71	3.275648753	3.423563378	0.063718055	0.000823099		C4orf33	3.741984513	3.65314948	-0.034662801	0.00098486
CHCHD10	10.22686269	9.761922338	-0.067126457	2.87E-10		PHF20	6.314440104	6.599497203	0.063701297	1.03E-11		RTCB	9.494739175	9.269271527	-0.034672408	4.05E-07
UQCRC1	10.85265828	10.53258678	-0.043188661	2.87E-10		CPNE7	6.120999351	6.396541662	0.063524897	2.57E-06		TMBIM6	11.22112418	10.95374155	-0.034793473	9.04E-12
HADHB	9.977574481	9.748826736	-0.033460541	3.00E-10		TAF1B	4.159055857	4.345965291	0.063420591	1.33E-05		LINC00556	2.952168513	2.881785149	-0.034812295	0.000235908
NEDD9	5.861114558	5.541397209	-0.080925252	3.05E-10		DUSP2	6.137853188	6.412761257	0.063211559	0.000261498		TCF7L2	8.185437429	7.99010025	-0.034845912	2.99E-05
TMEM171	6.404930662	5.763052514	-0.152349787	3.05E-10		RALGAPB	6.731899773	7.033316689	0.063191482	1.15E-08		PI4KA	6.996214162	6.829191432	-0.034859677	0.000360153
RARRES1	7.725695864	6.630843365	-0.220472509	3.18E-10		UGGT2	4.323170591	4.516383615	0.063078266	6.73E-05		GCC2	5.762239312	5.62466923	-0.03486132	0.000459893
FMR1	8.328897442	8.777970277	0.075761857	3.23E-10		ZNF275	7.048798338	7.363343662	0.062983705	5.59E-08		UBE4B	6.39383037	6.241176865	-0.034862374	0.000330562
UQCR10	9.180141097	8.846539236	-0.053403144	3.26E-10		SUV39H1	6.348271513	6.631167851	0.062899141	1.49E-05		LIN7C	8.200315552	8.004412351	-0.034883936	0.000720081
OSER1-AS1	4.209078123	4.416934182	0.069541047	3.29E-10		SETDB2	4.315864409	4.507659777	0.062729089	3.67E-09		ZC3H7A	6.738016078	6.576829203	-0.034931666	0.000161943
AP5M1	6.053687357	5.769584108	-0.069346841	3.35E-10		TBC1D4	7.500001675	7.833007662	0.062675452	3.41E-06		RNF34	5.855761903	5.715586446	-0.034955361	0.000212683
FECH	5.620206994	5.290103236	-0.087327389	3.35E-10		DPM1	9.84366513	10.28043345	0.062633609	1.67E-10		MFAP1	8.472856143	8.269952973	-0.034969249	3.36E-05
LAS1L	6.692480649	6.940575439	0.052514218	3.64E-10		YTHDF1	9.547801961	9.971401142	0.062627598	2.86E-13		CCDC149	5.318882097	5.191482189	-0.034976565	9.89E-07
C14orf159	7.138091974	6.895476993	-0.049888137	3.67E-10		NABP1	5.274259071	5.508038115	0.062570105	0.000104984		AGPAT4-IT1	5.453622273	5.322849358	-0.035016043	0.00049524
BCAS4	4.476944331	4.686123953	0.065880736	3.77E-10		GPR157	5.526723312	5.771672264	0.062564993	8.53E-07		CLCC1	6.598659578	6.440428358	-0.035016345	0.000834913
C1orf21	5.634378416	5.315233959	-0.084123265	3.90E-10		PDP1	7.273480519	7.595549811	0.062508509	5.73E-05		CMIP	7.032291571	6.863643291	-0.035020312	0.000720081
DOPEY2	4.702885799	4.465471358	-0.074733831	3.96E-10		RP11-803D5.4	4.217152292	4.403355392	0.062334166	7.12E-05		CAPZB	8.201278019	8.004567662	-0.035025262	4.21E-09
BCAR3	6.923853734	6.535102818	-0.083365314	4.00E-10		LAGE3	7.900008656	8.248660466	0.062305619	1.33E-08		DTWD2	5.758777675	5.620638432	-0.035028615	7.75E-06
SLC39A8	5.975268981	5.638300264	-0.083743349	4.06E-10		ADRA2C	5.376565896	5.613785	0.062288819	3.23E-05		LRP10	7.821585338	7.633653628	-0.035087327	0.000181835
ENOSF1	7.124706877	6.738049324	-0.080499671	4.13E-10		USP27X	4.847114909	5.060900081	0.062267707	3.51E-11		NCOR1	6.312254455	6.160476061	-0.035113521	0.000189622
COLCA2	5.969845331	5.007175953	-0.253696401	4.31E-10		TAF9B	5.320546792	5.554746743	0.062146618	6.85E-06		TM9SF1	6.142073545	5.994212628	-0.035155527	0.000408196
GFI1	4.592076052	4.307501061	-0.092295384	4.46E-10		FLJ25917	2.996956851	3.128811169	0.062116279	3.63E-07		GYS1	7.305571325	7.129656804	-0.03516447	0.00027666
PCCB	6.142895221	5.913481189	-0.054911099	4.46E-10		CTPS2	7.169854234	7.484693176	0.061999388	9.19E-07		IFNAR1	5.803549727	5.663180514	-0.035323075	0.00017527
SCAND1	8.63552626	9.028784432	0.064247667	4.50E-10		CYB5B	7.117938318	7.430219223	0.061945346	9.15E-06		TCIRG1	7.696051481	7.5096285	-0.03537691	0.000418497
COMMD7	6.760278364	6.953887399	0.040737054	4.73E-10		PRMT3	7.029728922	7.337990216	0.061915923	3.64E-05		USP3	7.75037089	7.562553932	-0.035391825	2.89E-05
TNFSF13	8.322611565	7.796352223	-0.094237035	4.73E-10		MYBL2	7.19283889	7.507961676	0.061859996	0.000129522		C14orf119	9.479006364	9.248442399	-0.035525426	4.65E-07
HSBP1L1	7.311934552	6.957637459	-0.07165565	4.77E-10		KLHL15	5.82471224	6.079765703	0.06182895	0.000382513		LZIC	6.915222773	6.74688477	-0.035554206	0.000568091
MAP2K4	6.648655617	6.270607757	-0.084457374	4.81E-10		FBXO17	4.836492708	5.048153818	0.061794646	0.000437652		RP11-473I1.9	5.602093714	5.465703068	-0.035559032	0.000221703
SPECC1	5.116009903	4.830449932	-0.082861482	4.89E-10		NANP	7.069002481	7.37835673	0.061792894	9.73E-05		KIAA0247	8.504127948	8.29637327	-0.035682498	3.70E-06
PTGFRN	8.379118656	8.068573824	-0.054484815	4.93E-10		SNAI1	5.055524474	5.276682649	0.06177045	2.06E-08		TMED2	10.28776209	10.03587455	-0.035762843	3.30E-05
MRPS31	6.716395188	6.994482696	0.058530241	4.98E-10		TOP1MT	5.279087481	5.509774899	0.061704806	2.04E-08		PRRC1	8.195321201	7.994590541	-0.035776349	1.42E-06
PCID2	7.457778844	7.800187764	0.064762837	5.23E-10		TOP2A	6.547300104	6.832961128	0.061610811	0.000145654		NFKB1	8.243636208	8.041530027	-0.035810817	6.51E-07
NDRG2	6.541770786	6.163792986	-0.085862801	5.32E-10		ZNF853	4.388449266	4.579541757	0.061492016	5.61E-06		SEC22A	4.96970911	4.847851216	-0.035815987	0.000269669
STXBP5	5.599289851	5.175139182	-0.1136462	5.37E-10		OR7E37P	7.486738234	7.812582818	0.061462265	5.27E-07		LOC100507217	4.667186331	4.552690284	-0.035833749	0.000165401
UQCC1	6.03597513	6.339995068	0.070894856	5.37E-10		FAM19A5	4.078473545	4.25590725	0.061437416	0.000871304		TSPAN14	7.092305532	6.917767899	-0.035948078	9.44E-07
NCOA3	6.3771025	6.678449905	0.066612216	5.50E-10		WBP4	6.022904818	6.284467838	0.061331124	6.32E-06		ALKBH5	7.305531097	7.125325649	-0.036033207	5.60E-07
VPS37B	8.07411689	7.670105905	-0.074057975	5.60E-10		EIF6	10.33511362	10.78382332	0.061314516	1.30E-12		BAD	6.279702104	6.124746905	-0.036045894	2.35E-06
OGFR	6.822386753	7.075672811	0.052590795	5.69E-10		NT5DC4	3.07911089	3.212680682	0.061263769	9.13E-08		EPHA10	4.171061312	4.068100919	-0.03605905	9.49E-06
TNFAIP8	6.233392364	5.793661689	-0.105542083	5.74E-10		CCZ1B	5.002621513	5.219575959	0.061248301	0.000410237		CHD3	6.694755994	6.529433743	-0.036073593	9.47E-05
RPL36AL	11.02117267	10.74548811	-0.036546718	5.83E-10		TCF7	7.013960442	7.317616547	0.061144525	1.75E-08		8-Mar	5.147400701	5.020274953	-0.036077714	1.06E-06
SOCS2	5.460180026	5.0340095	-0.117240579	5.83E-10		RIPK2	6.378734461	6.654887155	0.061143981	3.36E-06		AK7	4.267873084	4.162370892	-0.036111751	2.91E-05
ENDOD1	6.971201253	6.486704284	-0.103921607	5.88E-10		CDK8	7.275887851	7.590821176	0.061132659	1.40E-07		MON2	4.907886792	4.786512264	-0.036127166	6.37E-05
IQGAP2	5.673420123	5.196216892	-0.126757051	6.08E-10		AGO2	7.442340143	7.764220399	0.061084743	0.000183272		SH3D19	7.534866494	7.348515811	-0.036129053	0.000669951
CHRM1	3.267996747	3.06495275	-0.092541714	6.13E-10		CBX4	7.279576636	7.593654372	0.060939787	1.45E-06		ZBTB14	5.377175013	5.244173304	-0.036133065	0.000103852
FOXQ1	8.903462864	9.87978652	0.15011331	6.19E-10		TPT1-AS1	5.109786792	5.330239257	0.060937197	7.87E-07		CMBL	7.88870839	7.692735547	-0.036292395	3.87E-06
SYTL1	6.824709013	6.150929399	-0.149963118	6.34E-10		ANO9	7.73468224	8.068271818	0.060917665	6.23E-05		MINOS1	8.050267636	7.850053878	-0.036334191	3.37E-08
FGFR2	4.640659357	4.382771297	-0.082486404	6.40E-10		SLC2A4RG	5.221181247	5.446149061	0.060860229	3.68E-07		PCSK7	6.860570948	6.689916108	-0.036340525	0.000799936
GNA14	5.123440922	4.69480998	-0.126046288	6.40E-10		POLR1D	9.282991896	9.682297338	0.06075954	3.00E-12		NME3	7.481497688	7.295356236	-0.036348678	0.000220556
TTPAL	6.484430649	6.840048304	0.077026606	7.01E-10		MET	7.455568584	7.775870649	0.060685839	8.44E-05		PDE8A	6.687697026	6.520825649	-0.036454844	0.000165401
SLC28A2	4.682307422	4.037756122	-0.213665884	7.13E-10		LOC100289098	5.388126942	5.619513845	0.060661485	0.000133746		THAP4	8.005361253	7.805504507	-0.036474624	2.14E-06
CDC42SE2	8.224228	7.737524466	-0.088008195	7.19E-10		TGDS	5.473346948	5.708383216	0.060658879	2.73E-05		YWHAE	9.423013084	9.187721318	-0.03648135	0.000307918
SMAD2	6.556344448	6.285246155	-0.060922403	7.31E-10		PHF11	5.941675883	6.196528818	0.060590362	1.37E-07		MAPK8	5.905113734	5.757634149	-0.036488726	3.30E-05
SCG5	6.3194335	5.390896649	-0.229269984	7.43E-10		SESTD1	6.118475091	6.380802399	0.060565723	0.000118227		KDM5B	6.333658188	6.175464892	-0.036491263	0.000151975
FBXW5	7.714938974	7.44195902	-0.051972299	7.68E-10		C8orf59	6.490427312	6.767689547	0.060349925	0.000143348		RPL36AL	11.02117267	10.74548811	-0.036546718	5.83E-10
PRPSAP2	7.879824961	7.520138615	-0.067404328	7.68E-10		TXLNG	6.626622805	6.909653257	0.060339513	2.92E-05		UQCRFS1	11.36292369	11.07857055	-0.036562344	3.33E-11
CRELD2	9.186356539	8.768558784	-0.06715304	7.88E-10		IFT52	6.180659656	6.44318877	0.060014039	1.56E-08		MTF1	6.965658117	6.791177027	-0.036598026	5.09E-07
FAM162A	8.475028857	8.193569209	-0.048726238	7.94E-10		MRE11A	4.433309409	4.621530838	0.059986755	2.92E-07		MCM9	4.53649237	4.42261073	-0.036678968	2.68E-05
ISL1	4.427343039	3.765562703	-0.233575692	8.01E-10		ZNF337	6.732187123	7.017820473	0.059947764	8.18E-08		SRP54	8.260935351	8.053434378	-0.036700991	0.000122103
AKAP5	4.120525195	3.821144953	-0.108823246	8.11E-10		DCUN1D2	6.030716	6.286179412	0.059854151	1.17E-06		MAPK1IP1L	8.215916695	8.009462865	-0.036716058	4.53E-07
IPO5	7.39967539	7.737955527	0.064490453	8.42E-10		LOC101929709	4.781786247	4.984283608	0.05983652	1.57E-05		INPP5K	6.683593195	6.515631764	-0.036718854	5.30E-06
GTF3A	9.570398156	10.10861618	0.078934661	8.63E-10		TMEM176A	9.812388831	10.22775083	0.05981261	0.000361969		PPIP5K1	5.913194812	5.764588128	-0.036720275	0.000124753
RPRD1B	6.24253511	6.438173953	0.044519527	8.70E-10		GLA	8.598019857	8.961542858	0.059742692	1.82E-07		STK10	6.361503325	6.201556662	-0.036737344	2.13E-06
C21orf33	8.317465253	8.008565155	-0.054600147	8.85E-10		QSER1	5.93436824	6.184906142	0.05965725	1.30E-05		KIAA1279	7.735670084	7.541042061	-0.036762371	8.09E-06
RNF138	7.067796	6.643846554	-0.089241646	9.38E-10		CSTF1	6.568585591	6.845103385	0.059489582	7.56E-07		PQLC1	6.172141481	6.016796595	-0.036775547	1.28E-06
ZMYND8	6.308440578	6.633130182	0.07240642	9.38E-10		SKA3	6.902324825	7.192389169	0.059388716	6.19E-05		ATP9B	4.783783156	4.663330365	-0.036791357	3.29E-08
FAM174B	6.13814687	5.663485926	-0.116112848	9.69E-10		KCNAB2	5.901151506	6.149086736	0.059375658	3.23E-09		NPTN	10.96846771	10.69216031	-0.036808623	8.29E-09
NEURL1	5.209831104	5.018702554	-0.053922159	9.69E-10		ZNF512B	4.045005857	4.214949635	0.059373601	0.000200842		DNAJC11	7.723266065	7.528697676	-0.036810746	8.71E-07
POMP	9.173796857	9.511014446	0.052080266	9.69E-10		DUSP15	5.104955013	5.319051899	0.059270866	3.70E-06		COLCA1	7.825217442	7.628068243	-0.036813091	0.000135907
AHNAK	6.471098104	6.189480189	-0.064192296	9.77E-10		GINS1	7.920848864	8.252693946	0.059210089	0.000784832		GATA6	6.9998625	6.823465142	-0.036822018	6.20E-07
MUC1	8.181273734	7.354576257	-0.153683251	9.77E-10		CDK5RAP1	7.746279058	8.070564007	0.059166024	1.12E-09		LRRC16A	5.713148844	5.56912073	-0.036836548	0.000330562
GNPTAB	6.222452234	5.992198581	-0.054397815	9.85E-10		RNASEH2B	4.907728474	5.113126426	0.059150266	8.24E-08		GNA11	8.680317377	8.461432331	-0.036845893	0.000352976
SLC16A14	6.199769338	5.282468399	-0.23100231	9.93E-10		BORA	7.429593396	7.740301574	0.059106519	1.85E-05		ZNF784	6.029257883	5.877090365	-0.036878357	0.000183753
CIB1	10.16329234	9.787004601	-0.054428548	1.00E-09		STRA6	4.405327532	4.589434608	0.059067147	3.43E-06		OXA1L	9.715364416	9.469828608	-0.036929796	3.00E-07
CAST	7.491558312	7.237110264	-0.049852091	1.04E-09		SUPT20H	6.031517188	6.283281554	0.058997281	1.98E-08		TRIM5	4.624398227	4.507418858	-0.036964119	0.00060227
PAN3	8.759603955	9.227890304	0.075135211	1.05E-09		PLCG1	6.652075195	6.929580736	0.05896359	1.94E-12		C1QBP	10.0985803	9.84284723	-0.037004879	0.000522754
MYOM3	5.024711825	5.297422919	0.076249833	1.06E-09		CD3EAP	7.544261786	7.858981459	0.05896261	2.94E-06		GOLGA1	6.563788701	6.397535014	-0.037012659	5.47E-06
RIPK1	6.83353039	6.598886264	-0.050408555	1.07E-09		HELZ2	5.555478649	5.786964115	0.058895481	5.73E-11		SEC16A	8.820598279	8.596331419	-0.037155409	6.58E-05
TTC19	9.46225774	9.094176926	-0.057241387	1.10E-09		GPSM2	7.433890682	7.743188297	0.058810253	0.000650823		SCFD1	6.003748214	5.851053851	-0.037166978	1.02E-05
CDK5RAP1	7.746279058	8.070564007	0.059166024	1.12E-09		LOC101928545	4.128980253	4.300742486	0.058800231	0.000365626		TMEM57	6.843843766	6.669511027	-0.037225831	9.15E-06
MESDC1	6.500349578	6.223425142	-0.062808501	1.12E-09		WFDC10A	3.639588325	3.790985858	0.058797799	4.88E-05		OAZ3	4.501415338	4.386621216	-0.03726855	9.68E-05
PDIA3	8.604091429	8.243479149	-0.061769502	1.12E-09		SLC19A2	6.822095344	7.10583273	0.05878881	6.26E-05		TBC1D12	5.119836442	4.989167568	-0.037298598	0.000994139
TMED6	5.208282305	4.498798926	-0.211267762	1.13E-09		SLC2A8	5.685968812	5.922061973	0.058693402	5.42E-06		ROGDI	5.906314987	5.755364723	-0.037350942	0.000462174
SPACA3	3.930951974	4.320048649	0.136168821	1.16E-09		MRPS31	6.716395188	6.994482696	0.058530241	4.98E-10		TINF2	7.917144584	7.714638568	-0.037381631	1.35E-06
RAB22A	7.786408455	8.146887669	0.065290989	1.19E-09		ZC3H12B	3.923403604	4.085553831	0.058425907	2.07E-07		SCO2	8.467249182	8.250409966	-0.037427537	0.00016453
RP11-382B18.4	3.841447675	3.356875703	-0.194530984	1.19E-09		C17orf96	6.239625078	6.496585588	0.058222336	2.08E-05		MRPL44	6.83488639	6.659648182	-0.037471393	0.000773677
EDEM3	7.715813552	7.240440385	-0.091740833	1.21E-09		CDC16	8.757040506	9.11762252	0.058214296	1.56E-10		WDR44	5.54137576	5.399032439	-0.037543314	0.000284545
RALY	8.963549162	9.295148223	0.052407783	1.21E-09		DUSP14	6.604359532	6.876183331	0.058189349	0.000510076		AKR1A1	9.960281799	9.704427453	-0.037543461	5.17E-09
AMOTL2	7.157851526	7.606815946	0.08776608	1.22E-09		DLEU2	4.340576805	4.519226527	0.058189104	0.000273843		PSMD9	6.749300468	6.575895872	-0.037550527	9.26E-06
BLVRB	8.891683773	8.525429858	-0.060684063	1.23E-09		LINC-PINT	4.915103487	5.117246068	0.058145816	0.000777379		ZNF552	5.376603188	5.238430318	-0.037560423	3.26E-06
PPP3CA	8.851989948	8.512905236	-0.056350242	1.23E-09		ABHD12	7.609372883	7.921996608	0.058086523	4.80E-06		AAGAB	6.039886968	5.884425	-0.037620102	1.70E-05
FA2H	7.118116747	6.689028041	-0.089699002	1.29E-09		PTK7	4.928813019	5.130634264	0.057896935	0.000214905		CTDP1	6.726318403	6.552996973	-0.037662208	3.52E-06
OCEL1	7.175938019	6.897641405	-0.057064301	1.29E-09		LY75	8.231387305	8.567899588	0.057805972	0.000194647		MRPS36	8.798268623	8.571315243	-0.037703051	5.58E-06
TSNARE1	5.12655289	5.305972257	0.049628053	1.29E-09		PTPRO	7.129343201	7.42076952	0.057799627	0.000269669		TMEM41B	8.745694929	8.519651392	-0.037778625	8.35E-05
FLII	7.933717396	7.636076209	-0.055165508	1.30E-09		GBGT1	5.134278643	5.34402473	0.057765089	5.82E-05		ING2	5.183667065	5.049623905	-0.03779712	8.97E-05
RASD1	7.222313864	6.595589041	-0.130959608	1.31E-09		CMC4	7.421801669	7.724700851	0.057709615	1.41E-07		CTNNBIP1	7.66561461	7.467374703	-0.037800343	2.90E-06
ERGIC3	5.698918208	5.84578425	0.036708498	1.33E-09		CHD6	4.497861604	4.681232338	0.057649099	1.84E-06		DOCK5	5.070179318	4.938957932	-0.037830092	0.00011142
PRSS12	4.623082779	4.084531264	-0.178684669	1.35E-09		BIRC7	5.289294981	5.504816885	0.057619138	6.92E-05		NUP50	6.02372224	5.867753655	-0.037846944	1.06E-05
RPH3AL	5.189594786	5.035905297	-0.043370742	1.40E-09		PDK3	6.367838636	6.626643331	0.057474493	3.81E-05		PHF23	7.63308424	7.435138412	-0.037906514	4.92E-05
FUT8	7.444637136	6.847649547	-0.120592663	1.43E-09		RP4-781L3.1	8.916861091	9.277910426	0.057263975	8.42E-08		LRPAP1	6.437036981	6.270091068	-0.03791036	7.28E-05
RP11-38P22.2	4.822052247	4.040900811	-0.254970343	1.44E-09		SLC22A11	3.6742375	3.822989764	0.057256453	0.00059355		EAF2	3.677317078	3.581822811	-0.037959608	0.00021158
PPIC	8.7057325	8.314531034	-0.066330798	1.49E-09		IFITM1	11.66601501	12.13791289	0.057208536	5.51E-09		SHPK	5.829995318	5.678559655	-0.037969683	8.97E-05
AACS	7.980695494	7.612509797	-0.068142299	1.50E-09		VAPB	6.650190175	6.919166574	0.057202675	4.97E-09		TSPO	10.30146308	10.03379679	-0.037981627	6.81E-08
HUWE1	7.30937074	7.425733635	0.022786355	1.50E-09		L3MBTL1	4.805866403	5.000091878	0.057158061	3.68E-07		ATP6V0D1	9.700212831	9.448124385	-0.037988444	2.05E-05
PABPC1L	4.906446448	5.284356311	0.107049233	1.51E-09		ACTL10	5.837002519	6.072531318	0.057070334	0.00017527		POLD3	6.112945006	5.954078203	-0.037989418	2.11E-05
LOC100996583	5.124464974	4.70877025	-0.122051054	1.55E-09		FIGNL1	6.616180981	6.882835899	0.057004415	0.000608149		RNF14	5.811782545	5.660718453	-0.037995554	0.000522754
RNF43	8.886916792	9.575867203	0.107720165	1.59E-09		RAB29	6.339577708	6.594939351	0.056972649	3.06E-06		NOVA1	2.964491708	2.887432743	-0.037997419	0.00098486
B3GNT7	5.485353487	4.934875365	-0.152570945	1.60E-09		FCRLB	4.356251273	4.531686338	0.056960836	0.000596444		LOC102724362	7.416372903	7.223252061	-0.038065271	0.000135907
PARM1	8.708858364	7.960431297	-0.129637011	1.65E-09		CLDN15	6.627349487	6.894139534	0.056938498	0.000623082		PSMB6	9.587713708	9.337656926	-0.038126247	3.35E-05
PM20D2	6.004630052	6.505848088	0.115661772	1.65E-09		SUSD3	5.2380295	5.448716277	0.056892185	1.17E-05		FAM120AOS	5.98944526	5.833133601	-0.038151269	3.43E-06
CCDC88C	5.225135123	4.987745264	-0.067080561	1.67E-09		NAT9	7.007460818	7.289253851	0.056879371	1.43E-10		TRAM2	6.828814351	6.650539777	-0.038163674	0.000282374
DIRC2	5.796645117	5.519677149	-0.070634279	1.69E-09		NAA16	5.880836636	6.116993514	0.056801332	0.00059355		TMEM167B	8.75885413	8.529850507	-0.038221685	1.56E-06
MAP3K5	7.776924117	7.336326318	-0.084141851	1.78E-09		NFATC2	5.202671994	5.411317061	0.05672702	1.50E-05		SLC25A24	6.867585377	6.688000831	-0.038227914	2.12E-07
ADTRP	6.16530387	5.135232696	-0.263742351	1.79E-09		GID8	8.161107695	8.488347838	0.056718796	3.95E-11		WARS2	5.417494688	5.275771318	-0.038243803	0.000398133
CHAC2	6.600338227	5.931263007	-0.15420061	1.87E-09		MCM8	5.228597766	5.438236736	0.056714867	0.000148783		USP46	5.133430675	4.998849453	-0.038327223	0.000487974
ADH6	5.11594113	4.528395182	-0.175999799	1.93E-09		RBM38	6.351029851	6.605441365	0.056664412	0.000119506		TXNDC11	7.868227266	7.661948507	-0.038327299	1.68E-07
SLC50A1	7.975888981	7.652245541	-0.059762162	1.96E-09		SLC13A3	4.258028006	4.428184169	0.056529786	1.27E-06		BCR	6.808017006	6.629532709	-0.038327457	9.84E-05
PDE9A	5.099770364	4.691543595	-0.120369615	2.01E-09		TMEM99	6.392348747	6.647522243	0.05647058	0.000692927		PITPNA	8.099490708	7.886952655	-0.038363213	9.96E-08
SCAMP2	8.30717876	8.031218595	-0.048739692	2.11E-09		THOC2	7.136261903	7.420951993	0.056435711	1.15E-06		RUSC1	8.478978331	8.256306392	-0.038393928	1.34E-06
CLMN	6.453171662	6.075448696	-0.087017442	2.14E-09		OFD1	6.513107312	6.772889851	0.056425536	0.000620068		FAM174A	7.691652026	7.489590865	-0.038406585	0.000269669
C2orf54	4.503326221	4.826348385	0.099941069	2.16E-09		LIMS2	5.970685039	6.207790527	0.05618341	0.000311062		ZFYVE1	6.378266792	6.210539486	-0.038445849	9.67E-06
PRAP1	7.574325519	8.481969635	0.163281893	2.21E-09		PRR7	5.522792448	5.74201825	0.056160005	0.000784832		ZBTB8OS	8.022579584	7.811404486	-0.038484229	0.000339021
FAM3D	9.924835844	9.040299304	-0.134672703	2.23E-09		SNX21	5.748482916	5.976134615	0.056031382	2.59E-07		RABAC1	9.410431227	9.162533885	-0.038514206	9.78E-05
SLC17A5	7.836747078	7.438590939	-0.075225573	2.25E-09		NXT1	8.352042656	8.682669466	0.056009584	7.61E-07		FZD5	7.438839571	7.24285273	-0.038519543	0.000769992
STS	5.732138662	5.344410507	-0.101042683	2.25E-09		FSTL3	6.095053786	6.336315635	0.056005251	0.00047374		MYO1C	8.357484325	8.137211554	-0.038534245	3.65E-06
MFSD4	5.374355786	4.786831358	-0.167020852	2.40E-09		SPATA33	5.060901338	5.261174547	0.055990565	0.000120798		CRYZL1	5.837120565	5.683113689	-0.038575291	0.000151171
ENTPD3	3.733932078	3.508353264	-0.089901661	2.50E-09		MPHOSPH8	6.339040422	6.589852757	0.055981762	3.73E-07		ACO2	7.455570292	7.258562439	-0.038634861	3.41E-07
NDUFA6	8.976233468	8.714089649	-0.042760245	2.58E-09		UCKL1	6.56396376	6.823365676	0.055916261	2.62E-11		ATP5B	11.69992736	11.39002724	-0.038728375	1.98E-12
ELOVL7	7.985071851	7.273060047	-0.134742902	2.67E-09		TMLHE	5.180070136	5.384678061	0.05588846	4.56E-06		GALNT10	6.596191675	6.421292608	-0.03876958	0.000846884
RALBP1	7.334965032	7.087458615	-0.049521682	2.67E-09		AK056098	4.823522312	5.012197581	0.055356247	1.28E-05		SLC35A4	8.41540111	8.192129534	-0.03879351	6.52E-08
SGMS1	6.544626104	6.012274351	-0.122399929	2.67E-09		LOC286437	6.229952273	6.473591682	0.05534526	5.41E-05		ARPIN	6.348841052	6.180246392	-0.038828903	1.08E-05
SRBD1	6.420932123	6.05238373	-0.085279288	2.67E-09		AX748339	4.564562292	4.742942851	0.055305962	5.29E-05		FNIP2	7.299716429	7.105640014	-0.03887582	2.89E-05
RNF145	6.8621435	6.621074162	-0.051594006	2.69E-09		NBPF20	5.792510916	6.018678257	0.055257838	4.73E-05		RP11-589P10.5	5.217423838	5.078691818	-0.038880704	0.000172525
ZC3H13	6.419187468	6.649387432	0.050830746	2.82E-09		DNAJC5	7.303863461	7.588898838	0.055230768	4.21E-09		RDH11	6.21245937	6.046968655	-0.038952411	1.20E-05
ADNP	8.624533753	8.947029047	0.052962234	2.87E-09		TLDC2	5.202942565	5.405823608	0.055186656	0.000367467		TPM1	7.915855234	7.704875169	-0.038973645	1.15E-05
UPF3A	6.764942831	7.089714615	0.067649813	2.91E-09		SLC7A1	6.029445026	6.264243128	0.055114991	1.61E-06		TRIM38	7.130169578	6.93985225	-0.039031441	1.67E-06
SLC35D1	7.367732753	6.941652797	-0.085941525	2.98E-09		LMTK3	4.534143838	4.710541439	0.055062737	0.000116961		ACO1	5.916055896	5.758129412	-0.03903547	2.59E-08
CYB5D2	6.63239539	6.27443875	-0.0800436	3.01E-09		TEAD4	6.849510214	7.115652074	0.054995141	0.000944086		ASB8	6.713808104	6.534127176	-0.039136767	1.90E-05
AKR1B10	7.668316506	6.309366324	-0.281414768	3.23E-09		FAM219A	5.613004838	5.830502993	0.054847046	1.00E-04		PPM1A	6.234107058	6.067255541	-0.039138855	0.000216024
DLL1	5.708505006	5.402757696	-0.079416988	3.23E-09		INTS6-AS1	3.868907708	4.018549851	0.054748665	4.83E-06		SAR1A	7.932984883	7.720607872	-0.039149359	0.000282374
KCNAB2	5.901151506	6.149086736	0.059375658	3.23E-09		NDRG3	7.416157234	7.702862682	0.054722875	3.97E-06		SLC35A5	7.612876714	7.408891507	-0.039184007	5.18E-05
MGAT2	7.383249065	7.133708615	-0.049603539	3.26E-09		LINC00857	5.021447864	5.215351764	0.054661158	3.89E-06		NFYC	5.952792162	5.793255601	-0.039192206	4.34E-06
SIDT2	8.037315877	7.69925498	-0.061994933	3.26E-09		ZNF572	4.228303662	4.391541122	0.054648323	0.000319052		TNFRSF21	8.617083468	8.386096831	-0.03920017	0.00011082
CCDC125	5.146134084	4.870840851	-0.079318202	3.36E-09		CXXC5	8.798245344	9.137424122	0.054571689	6.38E-08		EXD2	6.144615253	5.979808514	-0.039223392	1.64E-06
GSR	8.061703786	7.607487811	-0.083664657	3.36E-09		GGT7	5.923824532	6.151894216	0.054501788	5.29E-05		ATPIF1	8.44860826	8.22167452	-0.039281446	4.82E-08
GTF2F2	7.125340617	7.484667142	0.070979176	3.36E-09		FLVCR1	7.415252494	7.700552236	0.054466093	9.26E-05		TXNL4A	7.151993331	6.959841872	-0.039290863	1.49E-05
OSBPL2	7.661381052	7.951881649	0.053691807	3.36E-09		BRSK1	6.763034026	7.023017236	0.054420364	2.56E-07		AP4B1	4.897998026	4.766373608	-0.039300152	2.41E-05
RNF219	5.849708558	6.068886365	0.053067058	3.45E-09		TCEA2	4.918298961	5.107130588	0.054353516	1.22E-05		RP11-28F1.2	4.058248143	3.949010372	-0.039365925	4.27E-05
NXPE1	6.29694676	5.39784748	-0.222268257	3.53E-09		BIVM	4.472146708	4.643649696	0.054291627	7.30E-07		EFTUD1	7.752811643	7.544024128	-0.039385324	5.72E-06
FAM102B	8.123305071	7.678011142	-0.081334172	3.56E-09		UCHL3	9.903718136	10.28348776	0.054287493	2.16E-08		SELT	8.439386916	8.211536824	-0.039485943	1.06E-05
PHLPP1	4.258719481	4.061350392	-0.068460203	3.62E-09		GET4	7.454684766	7.740533818	0.054285717	9.73E-09		KPNA6	6.907306935	6.720709459	-0.039509797	1.10E-05
SETDB2	4.315864409	4.507659777	0.062729089	3.67E-09		MMP11	6.498288	6.747460791	0.054285004	0.000311062		TOR1B	8.402457844	8.175408993	-0.039520493	9.73E-06
VAV2	5.876269792	6.201931459	0.077816947	3.70E-09		HOMER3	5.098740708	5.293974899	0.054210382	0.000145654		TACC1	5.756500786	5.600900993	-0.039533178	0.000178994
FOXK1	5.444282253	5.581191655	0.035831325	3.79E-09		ORC3	7.228294701	7.504944399	0.054186057	2.40E-05		BAG3	8.741107468	8.504748459	-0.039547509	7.16E-05
LOC102724156	4.53960389	4.142216047	-0.132163616	3.79E-09		POU5F1B	6.716257623	6.97322777	0.054169035	1.36E-08		MAN2B2	7.196276955	7.001344135	-0.03961879	8.72E-05
LRIG3	6.908345591	6.449995128	-0.099042185	3.82E-09		GMEB2	7.439268727	7.723862514	0.054161671	2.08E-12		TSTA3	9.581654786	9.321907115	-0.039649698	0.000551687
CYSTM1	10.89692877	10.51100057	-0.052021567	3.95E-09		RPS16P5	5.672367338	5.888960311	0.054061987	0.00062915		HK1	9.573833331	9.314185939	-0.039667008	1.83E-06
CSNK2A2	7.608949942	7.872643122	0.049150709	4.04E-09		PLXNA3	4.745870117	4.926850047	0.053992945	9.21E-06		BCL2L2	6.423103201	6.248899831	-0.039668263	1.08E-06
GCNT3	9.050972312	7.916033899	-0.193294993	4.11E-09		LOC101928303	3.182392435	3.303622	0.053936871	0.00028382		FAM114A2	6.126493422	5.960304432	-0.039675544	0.000116961
C12orf49	5.976211435	5.79130852	-0.045341835	4.14E-09		TMEM243	8.144100416	8.454101899	0.053896152	1.48E-06		CAAP1	7.571723727	7.365816426	-0.03977633	0.000264196
NHSL1	6.039046435	5.810154736	-0.05574418	4.17E-09		PPP1R35	7.635904266	7.926408054	0.053868224	1.87E-07		APAF1	5.289639006	5.145758291	-0.039785577	0.000249676
CAPZB	8.201278019	8.004567662	-0.035025262	4.21E-09		OSBPL2	7.661381052	7.951881649	0.053691807	3.36E-09		UBA5	7.455577656	7.252753412	-0.039791337	0.000123421
DNAJC5	7.303863461	7.588898838	0.055230768	4.21E-09		KPNA3	8.26667439	8.579395601	0.053568954	4.25E-07		FHL2	10.21150927	9.933675872	-0.039796535	3.26E-05
ABHD17C	9.313226279	8.905206128	-0.064632026	4.31E-09		ENGASE	7.793743201	8.088557223	0.053565992	2.65E-06		B4GALT1	5.039509351	4.902032176	-0.039903325	0.000900619
RPS21	10.38235193	10.67937089	0.040693365	4.41E-09		NCOA6	5.850109448	6.071279189	0.053536901	1.39E-11		CAB39	8.099420552	7.878349223	-0.03992533	0.000344192
IMPACT	5.867409656	5.348330007	-0.133635236	4.45E-09		SLC39A4	8.666380766	8.993580696	0.053465999	3.62E-05		SLC31A1	6.499546844	6.322139486	-0.039926269	0.00012015
NDUFC1	7.794838851	7.580125054	-0.040297548	4.45E-09		TAB3	4.548379708	4.720092723	0.053462502	0.000131618		AK2	7.326206208	7.12589298	-0.039995492	7.42E-06
COX10	7.606190461	7.353260446	-0.04878998	4.48E-09		STAU1	10.03470694	10.41212803	0.053266473	2.75E-16		BMP2K	4.836220065	4.703943135	-0.040009274	0.00025356
ECH1	9.403559195	9.116407372	-0.044741519	4.48E-09		TMEM150A	5.35194561	5.552590155	0.053097458	2.21E-07		LOC93622	7.004170656	6.812557885	-0.040017652	0.000766323
MAGI3	5.224373312	4.993509986	-0.065203733	4.48E-09		SMYD5	6.431948416	6.672946568	0.053068116	2.07E-06		CDC42EP2	6.581448792	6.401335804	-0.040032211	0.000191617
BMP2	6.876243675	6.14214848	-0.162877283	4.52E-09		RNF219	5.849708558	6.068886365	0.053067058	3.45E-09		TPMT	5.776490344	5.618230169	-0.040077482	0.000256181
PDS5B	4.296353331	4.496460493	0.065677148	4.56E-09		TAF15	6.137438325	6.36735348	0.053057235	0.000948538		SEMA4G	5.972702377	5.809007209	-0.040092213	0.000118227
TPX2	9.006734305	9.540812689	0.083108057	4.56E-09		PRR15	8.723940506	9.050156027	0.052962733	0.00055439		ZBTB1	5.357981812	5.211096872	-0.04010261	0.000900619
GALNT5	5.875783468	5.479327716	-0.100782338	4.67E-09		ADNP	8.624533753	8.947029047	0.052962234	2.87E-09		GTF3C6	10.15466806	9.876159905	-0.040120981	5.24E-06
GPA33	10.05071104	9.309854676	-0.110467016	4.67E-09		SPATA2	7.016067091	7.278068223	0.052893031	4.42E-06		WDR26	6.41082776	6.234807405	-0.040165653	1.22E-06
MRPL57	8.245237792	8.499495324	0.043816079	4.78E-09		TBC1D31	4.882478201	5.064440615	0.052789324	0.000416418		PIGS	7.762219519	7.548849872	-0.040212379	4.82E-08
B4GALT4	7.486988519	7.180111601	-0.060379274	4.85E-09		C11orf84	5.91561263	6.136052243	0.052783182	1.62E-06		TRIP4	7.691777078	7.480114446	-0.040256608	7.20E-05
SLAIN2	5.861553851	5.625447905	-0.059315192	4.85E-09		HSF2BP	4.302579383	4.462787243	0.052743219	6.48E-06		ABHD10	7.676802519	7.465480372	-0.040270442	0.000122103
LIPH	6.717177825	6.228975331	-0.108860363	4.89E-09		OGFR	6.822386753	7.075672811	0.052590795	5.69E-10		DSCR3	7.145531214	6.948745993	-0.040288623	4.92E-05
TSPAN6	10.02325703	10.48269052	0.064657666	4.93E-09		VEGFA	8.177401429	8.480945649	0.052582674	1.88E-05		YIPF5	7.954584351	7.735510851	-0.040289978	2.07E-05
VAPB	6.650190175	6.919166574	0.057202675	4.97E-09		LAS1L	6.692480649	6.940575439	0.052514218	3.64E-10		NDUFC1	7.794838851	7.580125054	-0.040297548	4.45E-09
FAM120C	5.006004968	5.300472304	0.082461196	5.05E-09		UBAC2	8.066778734	8.3657665	0.052505047	5.93E-11		RABGGTA	7.029310461	6.835646764	-0.040305329	2.02E-05
TSPAN15	7.887525669	7.503853054	-0.071941219	5.09E-09		SERINC3	9.338180084	9.684244966	0.052498162	1.69E-10		CLSTN1	9.272699922	9.016875291	-0.0403619	1.49E-06
KLF9	5.099092662	4.83948327	-0.075387542	5.13E-09		RALY	8.963549162	9.295148223	0.052407783	1.21E-09		WIBG	5.751118253	5.592276953	-0.040406692	3.00E-06
AKR1A1	9.960281799	9.704427453	-0.037543461	5.17E-09		ZBED6CL	6.326398974	6.56016523	0.05234761	0.000127458		ADPRM	6.169507403	5.999090736	-0.040411451	0.000264196
SLMO2	8.065818182	8.511684554	0.0776238	5.25E-09		ATRX	5.812309188	6.026864277	0.052296126	5.79E-05		UGP2	7.72075189	7.506847007	-0.040534272	0.000446425
LOC727916	3.531140695	3.165899101	-0.157519028	5.30E-09		POMP	9.173796857	9.511014446	0.052080266	9.69E-10		TPGS2	5.895467123	5.731988122	-0.040570509	1.50E-06
STAG2	8.585502097	9.021677547	0.071493214	5.30E-09		NKAP	6.685597221	6.931182716	0.052045109	0.000126776		PHACTR4	7.626580708	7.415092649	-0.040571667	1.39E-05
MAPRE1	9.538609513	9.855252345	0.047113839	5.42E-09		LOC100289092	4.537782519	4.704376068	0.052015927	0.000126098		MPND	7.090229591	6.893510892	-0.040593404	0.000360153
IFITM1	11.66601501	12.13791289	0.057208536	5.51E-09		WFDC10B	3.482864175	3.610681196	0.051996832	2.15E-05		DERL2	7.808042156	7.591400493	-0.040594777	2.45E-07
NOL4L	4.886418403	5.023440912	0.039898507	5.57E-09		NCOA5	6.50068261	6.738709601	0.051881138	3.36E-07		AGPS	7.104534955	6.907245568	-0.040629702	0.000144881
SPINK2	4.478832929	4.144059655	-0.11207808	5.64E-09		MAFG	6.484821565	6.722189554	0.051864347	7.79E-11		PTP4A1	8.240109981	8.011285939	-0.040629756	0.000243327
WDR7	4.591883416	4.427397736	-0.052627029	5.64E-09		SLX4IP	5.348392591	5.543980689	0.051816864	0.000568091		TECPR1	6.728099526	6.541177189	-0.040648752	8.50E-06
KLB	3.532836032	3.3188745	-0.090132715	5.73E-09		STARD3	5.900897448	6.116566561	0.05178766	1.92E-06		FAM188A	6.745658584	6.557919405	-0.04072113	4.22E-05
COQ2	5.872007123	5.654273932	-0.054511939	5.96E-09		CEP250	4.961890773	5.143099966	0.051748218	1.51E-11		FRS2	5.4707105	5.318388493	-0.040739047	6.77E-05
CLCN7	6.77953574	6.981773223	0.042407015	6.01E-09		LINC01420	6.21011689	6.436833426	0.051730711	0.000702996		BCL2	5.020485305	4.880650223	-0.040753466	1.12E-06
PSEN1	5.647666221	5.482665284	-0.042777427	6.06E-09		GCNT7	3.579743545	3.710333149	0.051692496	4.62E-05		ATP6V1D	6.610555455	6.426380189	-0.040765166	1.53E-07
ZG16	8.437559825	6.762915135	-0.319180576	6.10E-09		LINC01410	3.370438812	3.493194899	0.051610704	0.000823099		ELMO3	7.796839747	7.579463655	-0.040793719	0.000156885
SLC28A3	4.716004494	4.137835926	-0.188688653	6.20E-09		RP5-1085F17.3	5.857710097	6.070978541	0.051592279	0.000192622		RUNDC1	6.531859675	6.349720784	-0.040800644	6.40E-05
PAN3-AS1	4.214502344	4.565604939	0.115443744	6.25E-09		LAMP2	8.261901883	8.562583703	0.051572259	6.12E-06		APC	4.957193682	4.818956946	-0.040802716	0.000396148
SOGA1	4.50707139	4.65875398	0.047753845	6.30E-09		LOC157562	4.697213416	4.868151426	0.051568901	0.000218279		ARF4	10.94498795	10.63939378	-0.040854417	4.61E-12
F3	8.039451747	7.45877198	-0.108158996	6.35E-09		GHDC	6.361823708	6.593333899	0.05156775	0.000104984		MEGF9	5.275300903	5.127845689	-0.040900539	8.97E-05
PQBP1	7.465649468	7.69531875	0.043713314	6.40E-09		EIF3B	7.34166163	7.608820689	0.05156624	1.16E-08		KSR2	3.727104175	3.622815649	-0.04094375	0.000192622
KRBOX4	5.557446506	5.961550385	0.101265416	6.50E-09		ZC3H8	5.863659649	6.077030095	0.05156507	0.000247118		MED9	5.710166929	5.550288324	-0.040970203	2.94E-06
GBA2	7.344659545	7.067663365	-0.055462292	6.60E-09		MTERF3	7.773050558	8.055219331	0.051442972	5.86E-05		ANO10	7.600043013	7.386934007	-0.041031895	8.53E-05
SMPDL3A	5.666034857	5.285099635	-0.100408807	6.60E-09		RP11-54K16.2	7.081754792	7.338677493	0.051413207	5.86E-12		TAOK3	7.099687708	6.900210966	-0.041115095	4.09E-08
ALDH1A1	8.386620416	7.305986791	-0.199010415	6.66E-09		LRCH1	5.501256026	5.70036302	0.051292751	4.10E-06		S100A13	6.703858474	6.515468453	-0.041122782	6.55E-05
HABP4	5.090737519	5.268902568	0.04962782	6.76E-09		LTV1	5.951359552	6.166357182	0.051199178	1.71E-05		CHIC2	7.503179545	7.292210385	-0.041145897	0.000676442
LOC100506730	4.801195506	4.491146811	-0.096309801	6.76E-09		PAPD5	7.162583279	7.420914818	0.051117039	8.24E-06		FLJ20021	6.706063117	6.517492459	-0.041149053	1.32E-05
CFD	7.749621643	6.882123736	-0.171272045	7.09E-09		VASH2	3.414211688	3.537202973	0.051056495	0.000525325		PIK3C2B	9.350593182	9.087450291	-0.041182322	6.00E-07
FMO5	4.956281526	4.487578628	-0.14332092	7.09E-09		TUBGCP3	5.843540032	6.053674128	0.050968394	0.000219414		MLEC	10.11348142	9.82856275	-0.04122734	1.65E-05
PIK3R3	5.712509857	5.406756027	-0.079361491	7.09E-09		PCDHGA1	3.625055312	3.755348297	0.050943711	0.000376805		IVD	6.367311058	6.187817615	-0.041253571	3.92E-06
TMEM255B	4.940320149	5.252816047	0.088486526	7.09E-09		PRKAR1B	5.877757753	6.088866669	0.050907821	6.08E-07		MFAP3	6.171163286	5.997182784	-0.041257524	0.000134463
RAB11A	8.827323019	8.511659601	-0.052535536	7.20E-09		ZNF470	3.296230279	3.414482176	0.050849768	0.000582107		SEC11C	6.428499065	6.247250655	-0.041260519	9.78E-05
TSPAN8	12.9185617	12.47983431	-0.049846675	7.31E-09		ZC3H13	6.419187468	6.649387432	0.050830746	2.82E-09		ULK3	7.088177656	6.888321466	-0.041262291	1.45E-05
ASCL2	5.969818578	6.760286669	0.179397336	7.43E-09		ZNF44	4.417232487	4.575611399	0.050821765	0.000264196		RNF144B	4.785893526	4.650874068	-0.041286425	7.04E-05
FGFBP1	7.30322826	6.534075581	-0.160551179	7.79E-09		MAGED2	7.841370552	8.121865845	0.05070536	1.75E-05		KIF1B	6.067019104	5.895794351	-0.041301651	2.03E-05
SCO1	8.00814074	7.664143628	-0.063342731	7.79E-09		MIPEP	7.35177713	7.614744061	0.050702515	9.73E-06		FAM98C	7.383468474	7.175029297	-0.041313976	3.22E-06
KIAA1522	8.589480688	8.273213905	-0.054123026	8.03E-09		SETD6	6.1541465	6.374086608	0.050659834	0.00040213		HIPK1	6.17270863	5.99843298	-0.041318031	1.65E-06
EFCAB4B	5.213666565	4.946578115	-0.07586746	8.16E-09		C6orf48	9.701517779	10.04816543	0.050649746	4.92E-08		ADCY6	7.274993006	7.069542642	-0.041328977	2.25E-05
GGT6	7.428719851	6.718813236	-0.144907193	8.22E-09		RELL2	5.772703039	5.978150365	0.050452173	3.13E-05		ILDR1	5.697316571	5.536342628	-0.041349342	0.000298665
NPTN	10.96846771	10.69216031	-0.036808623	8.29E-09		RRS1	8.479400481	8.781063635	0.050433436	5.14E-06		EDEM1	7.660309948	7.443746169	-0.041373907	3.41E-06
CLINT1	7.564953903	7.259359514	-0.059489025	8.42E-09		MYL6B	7.368826214	7.630735007	0.050387197	0.0009575		COQ6	6.20978589	6.034092351	-0.041406749	0.000151171
TXNDC17	8.368637883	8.091297872	-0.048621688	8.42E-09		PKD1P1	5.450172909	5.643667649	0.05033103	2.47E-05		BTBD7	5.897169903	5.73020025	-0.041437203	1.07E-05
FYCO1	6.615531214	6.460914122	-0.034118708	8.49E-09		RBMX2	6.724420942	6.962957642	0.050290208	7.98E-07		CD164	10.46584251	10.16940207	-0.041453599	1.07E-06
AK1	7.570602383	7.192664932	-0.0738817	8.62E-09		KIF3B	8.066301688	8.352065588	0.050225676	2.21E-08		MYCL	5.998000331	5.827401973	-0.041628771	3.77E-05
CMTM4	7.843581065	7.581821784	-0.048967936	8.62E-09		CTSA	9.884852942	10.23478697	0.050189666	7.21E-07		NDUFA9	10.19614103	9.905909209	-0.04166193	3.74E-08
TMEM263	8.443560532	7.904175331	-0.095236542	8.75E-09		COBLL1	4.429354961	4.585881676	0.050102514	0.000349438		DNAJC16	5.990399682	5.819641986	-0.041721859	6.78E-07
LOC101929549	6.775916643	6.064824068	-0.159950331	9.10E-09		LSM8	5.940343779	6.149971622	0.050033328	0.000930846		AF007147	5.353325669	5.200702689	-0.041728856	0.00097566
GOT1	8.790767922	8.391794777	-0.067009801	9.17E-09		USP11	8.063103987	8.347608946	0.050027689	1.10E-07		METTL20	3.404505461	3.307379446	-0.041756676	7.35E-07
WWOX	5.353377786	5.614831878	0.068793359	9.17E-09		FITM2	6.346409851	6.570275486	0.050013169	2.06E-05		SUOX	6.522953825	6.336733358	-0.041786106	0.000114467
ZFP64	5.425866065	5.55096702	0.032885686	9.54E-09		PDDC1	7.487847968	7.751933878	0.050005122	9.76E-09		TMEM39B	6.128655877	5.953590318	-0.041810751	0.000784832
GET4	7.454684766	7.740533818	0.054285717	9.73E-09		DCAF13	5.514119929	5.70852952	0.049988519	1.22E-05		C4orf3	8.560534812	8.315619486	-0.041877187	4.60E-05
PDDC1	7.487847968	7.751933878	0.050005122	9.76E-09		ZNF786	5.357164156	5.545998095	0.049977616	2.29E-05		HIF1A	10.88808482	10.57595929	-0.041961682	6.60E-07
RGS13	2.776037058	2.524491014	-0.137034285	9.99E-09		CUL4A	7.287094286	7.543871209	0.049961389	1.52E-08		LOC100287525	5.48419239	5.32674277	-0.042025568	0.000517648
RPL39	13.55694012	13.64266205	0.009093591	1.02E-08		SLC16A1-AS1	4.031012955	4.17303977	0.04995625	5.14E-06		GPT	5.717884019	5.553675392	-0.042038502	0.00021158
AKR7A3	8.371906305	7.904665189	-0.082851809	1.02E-08		FBXO2	4.416042649	4.571609128	0.049947953	2.28E-05		ZFYVE19	6.296785961	6.115744345	-0.042087529	1.20E-05
APOBR	6.723017721	6.25378627	-0.104379038	1.02E-08		SDC4	9.989010799	10.34086809	0.049943579	6.33E-07		TBRG1	5.788531481	5.622089845	-0.042090882	5.89E-05
AGPAT4	4.699028188	4.346599074	-0.112475393	1.04E-08		PLOD3	9.609122883	9.947325736	0.049903972	2.94E-06		PIAS3	6.370493994	6.187048149	-0.042153988	0.00059067
ATP11A	4.855668929	5.127393993	0.078555701	1.06E-08		UMODL1	2.977000753	3.081693527	0.049863807	0.000320673		SLC35C1	7.304892617	7.09444398	-0.042173446	1.65E-07
GMEB1	5.944909701	5.754814831	-0.046885388	1.06E-08		HM13	6.326967214	6.548835818	0.049724342	2.81E-12		KRT19	7.827455338	7.601873709	-0.042188314	0.000252259
NOSTRIN	6.831567753	6.225623878	-0.133998277	1.07E-08		KIF26B	4.516575604	4.67483527	0.04968617	0.000263518		CCDC17	3.900954987	3.788531331	-0.042188672	0.000107283
NR6A1	5.165000078	5.306464257	0.03898253	1.07E-08		TSNARE1	5.12655289	5.305972257	0.049628053	1.29E-09		ATP5F1	8.478405117	8.233805574	-0.042233521	3.27E-08
C11orf95	5.549930929	5.8379755	0.07299834	1.09E-08		HABP4	5.090737519	5.268902568	0.04962782	6.76E-09		RNMTL1	7.397342429	7.183850682	-0.042249697	0.000457622
CLDN7	10.36903385	9.985137142	-0.054427328	1.11E-08		SIM2	4.409592195	4.563846703	0.049605094	0.000330562		MPC1	6.196755494	6.017869318	-0.042260267	5.54E-06
SPATA13	5.498008162	5.762484135	0.067781825	1.11E-08		CRYGS	3.892695422	4.028669932	0.049534143	0.000507575		PPCS	8.783011526	8.529334574	-0.042282505	1.87E-10
ARHGAP32	6.585554929	6.127767851	-0.103943371	1.12E-08		CLK1	7.606630273	7.872296385	0.049527055	0.000369317		APOL6	6.097359162	5.921220365	-0.042289984	0.000492807
CYP2C18	5.003815877	4.475049311	-0.161125125	1.12E-08		RP11-1C8.6	3.317041519	3.432887568	0.049525537	0.000387331		GBE1	8.026587812	7.79421073	-0.042383875	0.000769992
CCL28	6.557605006	5.787202176	-0.180302959	1.15E-08		LOC100506791	4.586917234	4.746959791	0.049478954	4.81E-05		LOC102725017	4.822213695	4.682515081	-0.042411944	6.37E-05
RALGAPB	6.731899773	7.033316689	0.063191482	1.15E-08		LSM14B	4.628172422	4.789627351	0.049470801	7.12E-08		MAPK6	6.145484468	5.967342345	-0.042438201	4.56E-06
EIF3B	7.34166163	7.608820689	0.05156624	1.16E-08		INTS6	5.029255097	5.204686392	0.049466504	8.82E-06		ENTPD4	6.158812864	5.980267223	-0.042442341	2.28E-05
SYS1	6.461672558	6.652204554	0.041924887	1.19E-08		BYSL	7.460396844	7.720171554	0.049380532	0.00034246		LDLRAP1	7.157050916	6.949465034	-0.042463319	3.04E-06
GABRP	4.170167578	3.551434622	-0.231703432	1.22E-08		XPO5	7.23256863	7.484348696	0.049368667	2.21E-06		PDLIM5	5.961384714	5.788165662	-0.042541266	1.73E-05
TEX30	6.023996058	6.494660939	0.108533384	1.24E-08		USP27X-AS1	3.838273221	3.971719831	0.049306446	0.000133746		SERAC1	4.452560377	4.323157541	-0.042549764	0.000692927
SLC16A7	3.651349981	3.256459905	-0.165125493	1.25E-08		EIF3E	8.317806331	8.606767351	0.049268378	7.42E-06		MRPL54	8.590419747	8.340663885	-0.042566405	1.37E-05
TMEM50B	6.691539851	6.454922892	-0.051938379	1.28E-08		CSNK2A2	7.608949942	7.872643122	0.049150709	4.04E-09		ATP1B1	11.90069433	11.55398316	-0.042655452	8.74E-08
GBA3	4.269107552	3.701441115	-0.205847432	1.31E-08		LOC100507670	4.816528558	4.983418878	0.049142124	3.02E-06		RGP1	7.053754078	6.848069676	-0.042693898	1.18E-07
LAGE3	7.900008656	8.248660466	0.062305619	1.33E-08		SLC35C2	6.354887935	6.575039399	0.049132855	4.56E-12		GSTM1	7.457094019	7.23954077	-0.042715346	0.00040213
SERPINA1	7.254109045	6.654789324	-0.124405438	1.33E-08		PRKDC	6.69743224	6.92910398	0.049060726	1.10E-05		TRAPPC8	8.657979253	8.405358764	-0.042720945	1.17E-05
PPP1R13B	6.303079922	6.019888385	-0.066320218	1.34E-08		TCEAL4	8.392106935	8.682141324	0.049017845	6.12E-06		NDUFA6	8.976233468	8.714089649	-0.042760245	2.58E-09
POU5F1B	6.716257623	6.97322777	0.054169035	1.36E-08		CAPN10	5.502119974	5.691887764	0.048919616	0.000286733		MAMDC4	5.149993552	4.99956125	-0.042769133	0.000478441
DENND2A	5.299386032	4.979235392	-0.089901004	1.37E-08		ZXDB	4.864218792	5.031841574	0.048878378	0.000327235		PSEN1	5.647666221	5.482665284	-0.042777427	6.06E-09
GSS	9.206712214	9.480426439	0.042265903	1.40E-08		TIMM17B	6.231115955	6.445666351	0.048838948	1.65E-10		VTI1B	7.461078195	7.242901318	-0.042816409	7.61E-06
LPCAT4	5.52525213	5.278105007	-0.066020246	1.42E-08		ZNF217	7.964883117	8.238897878	0.04879817	4.80E-06		CD96	3.695778552	3.587571	-0.04287093	0.000459893
3-Mar	6.172606851	5.822207973	-0.084313531	1.48E-08		C6orf1	6.030358409	6.237564736	0.048739134	1.01E-05		NAA40	6.155614325	5.975347432	-0.042880244	6.70E-05
ABHD5	4.862084578	4.612380838	-0.076063351	1.49E-08		NOL8	7.94594587	8.218834189	0.048714802	1.03E-05		LINC00294	6.789235039	6.590368635	-0.042889866	0.000850909
LOC729680	7.743986662	8.245829	0.090588075	1.51E-08		LOC101928881	7.056397195	7.298660662	0.048699977	0.000105554		BC035400	2.962708669	2.875866878	-0.042919873	0.000143348
CUL4A	7.287094286	7.543871209	0.049961389	1.52E-08		RBM26	5.008097234	5.179679473	0.048600251	8.82E-07		POLR3GL	7.519065481	7.298626412	-0.042928388	1.89E-06
FAM122B	7.297412734	7.682164277	0.074127762	1.53E-08		MYCBP2	7.936458942	8.208231155	0.048575905	2.65E-06		SLC8B1	6.137274435	5.957307432	-0.042937684	4.48E-06
IFT52	6.180659656	6.44318877	0.060014039	1.56E-08		USP36	5.61501324	5.806770669	0.048446633	9.13E-08		RP11-164P12.4	4.239567675	4.11515077	-0.042971866	0.000383472
TMEM198	5.702074136	5.876529743	0.043477658	1.58E-08		UBXN7	6.393696487	6.611976257	0.048431284	0.000264196		TST	10.43605975	10.12973902	-0.042980104	2.36E-05
CGRRF1	6.317337175	6.002690642	-0.073707257	1.58E-08		TIGD4	3.01350287	3.116293669	0.048389756	1.82E-06		RAB5B	7.993971662	7.759259709	-0.042993443	9.43E-06
ERGIC1	6.73477124	6.486081365	-0.054281821	1.59E-08		OGT	6.817606844	7.049618946	0.048279872	0.000182792		SREBF1	6.340529253	6.154303514	-0.043007674	0.000219414
SS18L1	7.247367851	7.664711108	0.080774294	1.60E-08		CCDC22	6.319287935	6.534321473	0.048275431	6.30E-05		MANBA	7.26916563	7.055336135	-0.04307496	5.63E-05
MFSD9	5.64954474	5.373603318	-0.07224479	1.61E-08		C8orf44	4.341965805	4.489681486	0.048264735	0.000400127		COL4A6	3.331389013	3.233314284	-0.043110083	0.000515112
MGST3	7.519180851	7.389236243	-0.025150247	1.63E-08		FGF18	4.664097714	4.82270602	0.048244856	0.000614082		BC010186	4.933598448	4.788338784	-0.043115068	0.000165401
SUCLG2	9.713322968	9.33571123	-0.057204995	1.68E-08		B4GALT5	8.444732292	8.731640108	0.048200979	2.08E-07		PRMT5	8.085563565	7.847484426	-0.043118073	0.000398133
GOLPH3L	9.080602565	8.764414595	-0.051130303	1.69E-08		SMTNL2	4.67306126	4.831810919	0.04819605	0.000769992		ARL1	8.389547292	8.142483372	-0.043124095	3.87E-06
SLC22A23	6.23796974	6.048860209	-0.044413234	1.75E-08		NAA10	7.98059274	8.251677689	0.048191567	1.19E-05		RPS6KA2	6.072689948	5.893779865	-0.043142536	0.000830958
TCF7	7.013960442	7.317616547	0.061144525	1.75E-08		UBR5	7.501288117	7.756086399	0.048190519	2.20E-05		NAGA	7.709396208	7.482153453	-0.043164319	4.43E-07
MEX3A	6.021240792	6.303351054	0.066058201	1.77E-08		STARD13	4.985005084	5.154122385	0.048131818	0.000512588		UQCRC1	10.85265828	10.53258678	-0.043188661	2.87E-10
NKX2-2	3.538050994	3.260936824	-0.11766835	1.77E-08		LOC100506469	5.326071981	5.506328588	0.048018778	8.47E-07		NCOA1	7.422134545	7.203017622	-0.04323272	2.33E-05
ZADH2	5.791231818	5.523661838	-0.068245248	1.78E-08		CENPI	3.822456578	3.951810115	0.048013514	0.000107865		PLCH1	4.251942643	4.126375372	-0.043247068	6.00E-07
TMEM54	9.833481169	9.336802723	-0.074773637	1.85E-08		ELN	5.719425253	5.912836338	0.047980168	7.36E-05		SRA1	8.038487156	7.801084473	-0.043249316	3.07E-07
SLC22A18AS	7.146087903	6.748172095	-0.082656894	1.88E-08		LRP11	8.670572195	8.963674743	0.047963096	1.06E-05		GINM1	7.867180065	7.634690459	-0.043276939	8.53E-05
PPAPDC1B	7.559434656	7.215063405	-0.067266271	1.89E-08		ADCY3	6.411621156	6.628280081	0.047945382	1.60E-05		GFPT1	9.105561545	8.836382797	-0.043292073	8.92E-05
SLC35A3	8.777273675	8.318822993	-0.077393471	1.89E-08		TNFRSF12A	7.863266208	8.128654608	0.047887891	0.000312645		SRSF8	7.576367558	7.352253635	-0.043319786	1.93E-07
LXN	8.140966162	7.560094007	-0.106795848	1.91E-08		IRAK1	7.847880091	8.112710601	0.047881027	4.89E-06		RPH3AL	5.189594786	5.035905297	-0.043370742	1.40E-09
PPP1R36	6.349557403	5.836493446	-0.121554171	1.92E-08		ARFRP1	6.729982695	6.956744351	0.04780951	2.98E-08		RP4-794H19.1	4.780411747	4.638796703	-0.043384265	0.000117592
SLC30A2	4.967502071	5.222861399	0.07231985	1.94E-08		NPEPL1	6.227581104	6.437347385	0.047794419	4.21E-08		YIPF1	7.690057416	7.461990939	-0.043433761	2.10E-07
LACTB	6.19730261	5.848005365	-0.083695781	1.97E-08		SOGA1	4.50707139	4.65875398	0.047753845	6.30E-09		SUDS3	7.454557812	7.233371101	-0.043454608	0.00059067
SUPT20H	6.031517188	6.283281554	0.058997281	1.98E-08		ZNF581	7.270541974	7.515117216	0.047732694	2.03E-05		CALML4	6.523403851	6.329589682	-0.043512966	1.87E-05
SPRED1	6.669944539	6.205003311	-0.104242785	2.00E-08		CNPY3	6.047006656	6.250376068	0.047721828	6.73E-05		NASP	7.567173935	7.342005574	-0.043580397	5.26E-05
LOC100505592	4.303590247	3.89228227	-0.144924384	2.03E-08		LRRC37A3	5.566764403	5.75374775	0.047662947	7.29E-06		PNP	9.259050695	8.983438804	-0.04359648	8.45E-06
PRADC1	7.057984526	6.76283427	-0.061628268	2.04E-08		ZC2HC1A	4.372446519	4.519242588	0.047640263	0.000565326		VEPH1	3.685037994	3.575343514	-0.043597633	2.55E-05
TOP1MT	5.279087481	5.509774899	0.061704806	2.04E-08		C20orf27	6.752127545	6.978409865	0.047556178	0.000883758		GALM	8.002901253	7.76390852	-0.043739989	1.24E-05
SNAI1	5.055524474	5.276682649	0.06177045	2.06E-08		APMAP	9.18954774	9.497174764	0.04750454	3.45E-07		SEPSECS	5.024174325	4.874129635	-0.0437419	0.000879588
ACAD8	6.676516851	6.369937068	-0.067816523	2.09E-08		DNAJC2	5.668238442	5.857872568	0.047476361	4.43E-07		ITGA6	9.670028026	9.38116075	-0.04375363	0.00025356
ADH1C	7.032264636	5.646777034	-0.316561696	2.09E-08		DGKH	5.588552552	5.774966453	0.047337896	6.23E-05		HMG20B	6.608889669	6.411450203	-0.043757195	3.43E-06
UBE2J1	7.302202526	7.05543573	-0.049596499	2.09E-08		CARS2	4.60347861	4.756922108	0.047303959	1.95E-10		ARF6	9.165455688	8.891580622	-0.043766706	3.82E-08
POLA1	6.976717753	7.354298432	0.076039251	2.10E-08		SSC5D	5.100134981	5.270044459	0.047279703	0.000647685		TXK	3.211229416	3.115166514	-0.043816456	0.000382513
UCHL3	9.903718136	10.28348776	0.054287493	2.16E-08		DYNLRB1	6.657117149	6.878828628	0.047265358	2.75E-16		FCHO2	5.91785711	5.740640919	-0.043863046	2.92E-05
ENTPD7	6.267675753	5.972921432	-0.069493802	2.19E-08		GLS	5.593976312	5.780219507	0.047250136	4.85E-07		SLC12A2	10.24383827	9.937061412	-0.043865195	0.000663518
KIF3B	8.066301688	8.352065588	0.050225676	2.21E-08		ASAP1-IT2	4.017783792	4.151398115	0.047197361	0.000871304		RAB2B	7.354476312	7.13403198	-0.043904933	5.47E-06
CAB39L	5.883611864	6.508267345	0.145571438	2.21E-08		SBK1	5.233705162	5.407738162	0.047192646	0.000330562		ATP5A1	8.153000481	7.908074858	-0.044004572	6.86E-14
ECI1	8.224110773	7.918296547	-0.054669598	2.26E-08		RP1-6P5.2	2.825137968	2.919060243	0.047182661	3.44E-05		RPRD1A	6.701560539	6.500206466	-0.04401154	0.000871304
KIT	5.968633961	5.215933007	-0.19447544	2.36E-08		MAPRE1	9.538609513	9.855252345	0.047113839	5.42E-09		CACNB3	6.561727019	6.364442223	-0.044041494	7.66E-06
FUT3	7.981701597	7.386190628	-0.111865846	2.38E-08		CBFA2T2	6.31512024	6.523831493	0.046909315	2.99E-05		PGRMC2	7.743768734	7.510703189	-0.044087881	1.61E-06
NCOA4	10.9778052	10.74361432	-0.031110224	2.42E-08		HAUS7	7.324009468	7.565938595	0.046885411	0.000608149		PDK1	5.898190838	5.720610993	-0.044103259	0.00098025
SOCS6	6.151798455	5.722040439	-0.104478545	2.42E-08		FERMT1	7.920022344	8.181147534	0.046798717	0.000106703		PFKFB4	5.876731571	5.69965225	-0.044140103	5.82E-05
PGM1	9.205709701	8.736162209	-0.075529305	2.43E-08		CCDC86	7.579787487	7.829055953	0.046680954	0.000512588		FUCA1	6.551732506	6.35417173	-0.044172375	1.83E-06
BCL2L15	7.255331519	6.619867203	-0.132239261	2.47E-08		CEP68	5.962696351	6.158157757	0.046533957	0.000269669		CEP85L	4.183218247	4.056953953	-0.04421634	0.000444216
PTPN18	6.143933266	5.950363034	-0.046184856	2.51E-08		VEGFB	6.027975799	6.225415622	0.046496533	0.000289673		ZNF24	5.952100623	5.772383041	-0.04423188	1.12E-06
ME2	8.298296305	7.918199831	-0.067642695	2.53E-08		HSPD1	7.339573305	7.579773223	0.046458493	1.62E-06		CSNK1E	7.203551766	6.985860338	-0.044270613	1.67E-05
AP1G1	7.492448416	7.258775628	-0.045711023	2.57E-08		MECP2	6.002147448	6.198391662	0.046415158	1.79E-10		MYO1E	7.231268955	7.012736115	-0.044271395	2.86E-05
LGR4	5.460830942	5.262216203	-0.05344997	2.57E-08		MTIF3	5.196854117	5.366553635	0.046357335	9.57E-07		KIAA0430	5.707801539	5.535239993	-0.044289303	2.06E-05
ACO1	5.916055896	5.758129412	-0.03903547	2.59E-08		PTPN12	5.970687591	6.165235061	0.046258818	2.89E-05		STARD10	7.917075286	7.677634041	-0.044305776	6.24E-08
POU5F1P4	5.366257994	5.660577689	0.077032878	2.67E-08		MYOM2	4.449778442	4.594664331	0.046225963	0.000275248		TSPAN3	6.586200903	6.386955378	-0.044318149	8.08E-07
ACBD5	7.199561019	6.843857473	-0.073099228	2.67E-08		UFM1	7.457516136	7.700317547	0.046222747	8.82E-05		ADAM9	6.903441961	6.694515041	-0.044336301	0.000272445
SLC30A7	7.250580857	6.998967493	-0.050954469	2.67E-08		SOX4	7.211398812	7.446152595	0.046216052	2.14E-06		DCAF11	7.050890617	6.837401128	-0.044357434	5.87E-07
CD63	12.23905199	12.04047134	-0.023599945	2.73E-08		TDRKH	3.909530604	4.036794176	0.046214629	0.000238973		PACSIN2	6.900176039	6.691223169	-0.044363206	2.34E-10
KCNK6	6.519266175	6.118906912	-0.091435629	2.73E-08		CKAP2	5.107048623	5.273220912	0.046194642	1.77E-05		DOLPP1	7.789348903	7.553361926	-0.044383825	3.78E-07
RP3-507I15.1	10.45139605	10.67384645	0.0303845	2.73E-08		TOP1	8.122799818	8.386995236	0.046176946	7.76E-07		SLC22A23	6.23796974	6.048860209	-0.044413234	1.75E-08
TMEM74B	5.759922727	6.255569331	0.119091736	2.83E-08		EXOSC8	8.423768435	8.697743128	0.046175324	5.51E-06		DAP	9.210397292	8.931091277	-0.044426922	6.62E-08
ZNF182	5.463289669	5.782282622	0.081869207	2.83E-08		ZNF503	5.131552325	5.298383541	0.046156966	1.39E-06		ASS1	11.24418116	10.90284437	-0.044474044	0.000429039
HID1	5.563887364	5.261837169	-0.08052661	2.85E-08		TRIM13	6.178775416	6.379542696	0.046132075	0.00034246		PPARGC1B	5.420908578	5.256330986	-0.044478553	7.75E-06
AKAP7	6.607374052	6.177945176	-0.096949952	2.87E-08		CMSS1	7.958400344	8.216935142	0.046121904	0.00098486		SSFA2	6.83942039	6.631741953	-0.044486197	0.000799936
POLR3B	4.312287903	4.179658784	-0.045068331	2.92E-08		RNF6	5.515521714	5.694657993	0.046111843	0.000152783		C6orf203	7.343415227	7.120308764	-0.044511375	1.68E-05
SERPINA10	4.718531455	5.018800243	0.089004605	2.94E-08		PTCH1	4.881355584	5.039514764	0.046002979	0.000799936		DGKQ	6.562592026	6.36318027	-0.044517754	3.70E-07
ZSWIM3	5.541458383	5.799101919	0.065563784	2.94E-08		ARHGEF7	4.795954643	4.951331574	0.04599855	2.29E-06		GANC	4.939789429	4.789617176	-0.044539196	7.48E-05
CDS1	6.994068792	6.681772777	-0.065901063	2.95E-08		YAE1D1	8.220937071	8.48708227	0.045965812	1.00E-04		DPF3	3.974586195	3.853467993	-0.044647257	2.76E-05
ARFRP1	6.729982695	6.956744351	0.04780951	2.98E-08		NSUN5P1	7.867532903	8.122211635	0.045961312	4.28E-06		MDM2	4.671224825	4.528828899	-0.044662849	5.56E-07
GRINA	7.363804286	7.782572453	0.079795819	3.05E-08		E2F1	6.113055779	6.310455669	0.045850453	2.76E-07		C11orf53	5.982620545	5.800180439	-0.044679779	2.34E-05
GCH1	8.884321487	8.508449932	-0.062365273	3.15E-08		CTSH	9.903800662	10.22292926	0.045754461	0.000416418		NDUFAF1	7.26427261	7.042718953	-0.044685833	0.000233483
SH3RF2	6.375925623	6.081143007	-0.068292283	3.15E-08		PXMP4	5.88904587	6.078359507	0.045648095	3.19E-05		CPEB2	5.052673617	4.898523946	-0.044699898	1.11E-05
ATP5F1	8.478405117	8.233805574	-0.042233521	3.27E-08		DIO3OS	5.273778078	5.443067946	0.045583182	2.49E-06		IQGAP1	8.7998465	8.531332703	-0.044707232	7.61E-06
CELP	5.626343539	6.548548047	0.218977421	3.27E-08		DDIT3	7.340957416	7.576543541	0.0455716	0.000137365		MPDU1	6.682459545	6.478477	-0.044724503	1.81E-07
ATP9B	4.783783156	4.663330365	-0.036791357	3.29E-08		XIAP	7.064831084	7.291547095	0.045569886	1.08E-05		ECH1	9.403559195	9.116407372	-0.044741519	4.48E-09
C1orf210	6.765658662	6.242852676	-0.116024973	3.32E-08		TIMM8A	4.401287032	4.542318115	0.045503286	3.64E-05		TMEM168	7.969974136	7.726074331	-0.044839485	0.000278078
MINOS1	8.050267636	7.850053878	-0.036334191	3.37E-08		EMD	7.148000766	7.376931946	0.045481137	1.98E-05		KAZALD1	5.357628208	5.193587601	-0.044863008	1.50E-06
RIOK3	7.352729019	7.090488953	-0.052394699	3.39E-08		CEP164	5.821482455	6.007888338	0.045471414	1.20E-05		STAM2	6.220324357	6.029683878	-0.044907444	6.89E-06
LARP6	4.708743799	5.08862277	0.111933017	3.42E-08		NIT2	8.633909877	8.910283162	0.045457247	3.08E-06		C16orf62	4.846302143	4.697765905	-0.044909528	0.000953009
ATP8B1	9.137551727	8.69001752	-0.072448582	3.47E-08		ATP6V1H	5.636632234	5.816561784	0.045333176	3.87E-06		MYO5B	6.723651597	6.517501291	-0.044926006	7.38E-06
TAF13	5.767687273	5.471808351	-0.075975242	3.47E-08		DCBLD2	5.184093623	5.349418642	0.045290339	0.000842876		IFI27	11.0552982	10.71619647	-0.044945003	0.000459893
CAMTA2	6.278573857	6.007700764	-0.063623941	3.60E-08		CHMP4B	9.536688117	9.840262155	0.045208414	8.61E-08		ZBED5-AS1	7.06679587	6.849961081	-0.044960445	0.000904881
TTLL6	5.367380584	4.948403534	-0.117255034	3.60E-08		PALM3	5.740581753	5.92321075	0.045182471	0.000255523		MRPL35	6.781112539	6.572975872	-0.044975298	7.98E-07
ZZEF1	5.764071604	5.562523993	-0.051348604	3.66E-08		DDAH2	7.771189214	8.017855291	0.04508099	0.000480808		SNX24	4.302346455	4.170063797	-0.04505425	5.58E-06
INHBB	6.107055545	6.675359297	0.128368524	3.68E-08		SLC25A36	6.129926909	6.324377223	0.045053549	0.000113851		RFC5	7.319703091	7.094627959	-0.045058098	0.000378699
NDUFA9	10.19614103	9.905909209	-0.04166193	3.74E-08		CUL4B	6.726170097	6.939273953	0.04499946	0.000476085		CTAGE5	4.523096968	4.383999345	-0.045063343	5.52E-07
PTPN21	4.90687824	4.719281412	-0.05623827	3.77E-08		CDADC1	5.144124727	5.306906993	0.044945641	1.49E-05		POLR3B	4.312287903	4.179658784	-0.045068331	2.92E-08
ARF6	9.165455688	8.891580622	-0.043766706	3.82E-08		YWHAB	10.63165445	10.96805906	0.044942125	1.94E-12		IDH1	8.79024689	8.519822365	-0.045080335	5.60E-13
CCDC68	6.584681779	5.976360264	-0.139846602	3.91E-08		RTEL1	6.247734026	6.444882392	0.044820995	0.000635272		GLUL	8.644322357	8.377870993	-0.045169204	6.96E-05
ZNF251	5.27668737	5.6145975	0.089550092	3.91E-08		AMZ2	8.616754695	8.888597	0.044811105	4.42E-06		LGMN	9.240180844	8.955139182	-0.045205233	3.52E-05
SLC1A1	6.89256361	6.25104377	-0.140943572	3.94E-08		TMEM185A	6.100864273	6.293284622	0.044799557	1.59E-05		BNIP3L	8.661257916	8.393729831	-0.045264542	0.000570869
MPLKIP	9.019773377	9.279535581	0.040961418	4.00E-08		ZSWIM1	5.603940078	5.780515865	0.044756718	1.09E-07		C9orf66	3.275936506	3.174723068	-0.045276645	6.58E-05
TAOK3	7.099687708	6.900210966	-0.041115095	4.09E-08		RTKN	6.003929214	6.193099554	0.04475467	5.51E-05		PIGK	5.626310156	5.452438412	-0.045287516	1.15E-05
MEPCE	8.366389987	8.608521331	0.041160201	4.18E-08		RCBTB1	4.090625721	4.219449919	0.044733389	2.17E-05		DHRS4-AS1	5.515793864	5.345288412	-0.045300749	8.71E-07
ORMDL2	9.392618617	9.055589655	-0.052718845	4.18E-08		MED22	5.675866435	5.854467378	0.044697285	2.17E-05		LOC100288911	4.77667161	4.628996331	-0.045306278	0.000231081
TBC1D25	6.081761123	6.238018392	0.036598654	4.18E-08		BRAT1	6.499031279	6.703385128	0.044665132	0.000221703		RP11-443B7.1	3.775874903	3.659126689	-0.045311601	0.000244585
NPEPL1	6.227581104	6.437347385	0.047794419	4.21E-08		RP11-308D16.4	4.416559058	4.555376115	0.044647372	2.42E-06		ZNF226	4.363442981	4.228498696	-0.045321411	2.47E-06
PIGN	6.566419344	6.251923723	-0.070806709	4.21E-08		XPOT	8.481926052	8.748266027	0.044605187	0.0001381		GOLM1	6.812246883	6.601480946	-0.045341012	1.49E-07
KCTD1	4.705553188	4.504547142	-0.062982263	4.28E-08		FAM53A	4.330345338	4.466313581	0.044602465	1.35E-06		C12orf49	5.976211435	5.79130852	-0.045341835	4.14E-09
ATG4A	7.101529052	6.74592652	-0.074113085	4.31E-08		USP35	5.333322299	5.500516074	0.044532468	0.000109629		GOLGA5	8.395074532	8.134840973	-0.045428991	1.27E-06
NECAP1	7.687442143	7.398825216	-0.055207429	4.37E-08		RPRD1B	6.24253511	6.438173953	0.044519527	8.70E-10		ARHGEF28	5.447626006	5.27838173	-0.045531973	9.47E-05
ELL3	7.110246273	6.732561169	-0.078744098	4.41E-08		ABLIM2	4.974101877	5.129915095	0.044498892	2.03E-06		AIM1	8.896179916	8.6197175	-0.045545378	0.000105554
HSPA2	7.303279825	6.542677743	-0.158663295	4.47E-08		ASPSCR1	6.588697851	6.794269236	0.044325021	0.000644561		DYRK2	7.461979766	7.229812473	-0.045600221	0.000232279
MYC	10.82326631	11.32128988	0.06490239	4.50E-08		TCEAL1	7.188662279	7.412861676	0.044307263	0.000273843		HADH	8.95591039	8.677141439	-0.045620247	4.40E-07
ASPHD2	6.080899364	5.646702899	-0.106875988	4.54E-08		DLGAP4	6.27723076	6.472845297	0.044271778	1.14E-07		AP1G1	7.492448416	7.258775628	-0.045711023	2.57E-08
SCML1	6.914368506	7.439305493	0.105570448	4.61E-08		SCML2	8.268232065	8.525659101	0.044232489	3.94E-06		RER1	8.473234805	8.208818297	-0.045738295	1.33E-10
SUGT1	6.852224552	7.163080818	0.064007789	4.68E-08		EDEM2	7.183279461	7.406657845	0.044180049	3.18E-06		FUT10	5.011977091	4.855515439	-0.045755367	8.82E-05
OTUD5	6.728259727	6.923463074	0.041260448	4.75E-08		VWA8	6.514392649	6.716445662	0.044067282	0.000103852		MECOM	5.71955539	5.540854709	-0.045794466	0.00043983
AURKA	6.794389318	7.142187155	0.072022052	4.78E-08		TARBP1	7.983294019	8.230675297	0.044026658	0.000159395		SYTL4	5.271407078	5.106513493	-0.045849489	0.000669951
FOXP1	7.092973045	6.804734324	-0.059851629	4.78E-08		ZPR1	7.700551597	7.938746486	0.043949435	3.11E-07		EZR	8.389476474	8.126784601	-0.045896129	0.000292642
ATPIF1	8.44860826	8.22167452	-0.039281446	4.82E-08		LINC00410	3.365116279	3.469204662	0.043948596	0.000994139		SLC35B3	7.231950084	7.005466703	-0.045903554	0.000422685
NFS1	6.544320221	6.871909608	0.070467717	4.82E-08		CHCHD7	8.060228584	8.309420493	0.043927112	2.25E-05		TIMM22	5.851783331	5.66849348	-0.045910993	0.000124086
PIGS	7.762219519	7.548849872	-0.040212379	4.82E-08		AC007389.3	4.722298455	4.868187642	0.043895553	0.000570869		SPRYD4	6.487424214	6.284198142	-0.04591711	0.000535726
TCN1	7.070941688	5.603133	-0.335668624	4.82E-08		MRPS23	6.79192763	7.001654514	0.043874789	7.24E-05		LYSMD4	5.712296591	5.533044432	-0.045997379	0.000333922
JKAMP	7.531942558	7.211000568	-0.062822542	4.85E-08		SLC3A2	8.416113117	8.675643041	0.043816599	3.70E-05		TJP3	7.34711724	7.116513412	-0.046007701	4.49E-05
C6orf48	9.701517779	10.04816543	0.050649746	4.92E-08		MRPL57	8.245237792	8.499495324	0.043816079	4.78E-09		IDH2	8.121235922	7.865906939	-0.046086181	0.000361969
CPS1	4.198272078	3.524932304	-0.252200116	4.96E-08		SORBS1	6.206860351	6.398074459	0.043774096	0.000145654		BTD	5.444112656	5.27291375	-0.046096523	4.74E-06
CLDN8	4.321139909	3.430340757	-0.333060048	5.00E-08		ZFP57	4.415239974	4.551220905	0.043761761	0.000653975		C11orf24	7.826564273	7.580415284	-0.046102241	1.14E-07
RETSAT	8.533574416	8.183512216	-0.060430008	5.11E-08		SLC25A14	6.745680708	6.953432953	0.043761388	1.26E-06		CASD1	4.405547325	4.266947858	-0.046116783	1.81E-05
ZCCHC24	7.049340545	7.594044912	0.107380229	5.38E-08		ZNF541	4.649558669	4.7927535	0.043760958	0.00059067		MYL12A	6.016022857	5.826749892	-0.046118663	4.88E-07
FRMD4B	4.252586903	4.089923547	-0.056266843	5.50E-08		PQBP1	7.465649468	7.69531875	0.043713314	6.40E-09		MED31	5.239140961	5.07428048	-0.046127013	1.23E-06
FLNB	9.053771227	8.767867203	-0.046292905	5.54E-08		UBN2	5.120808208	5.277795696	0.043563979	6.98E-06		VAPA	6.036838331	5.846858784	-0.046131419	6.91E-08
DSG2	10.09779322	9.732083345	-0.053219459	5.59E-08		DHX34	4.777457773	4.923885108	0.043553977	1.97E-07		KLF3	7.597961597	7.358810351	-0.046139866	1.72E-06
ZNF275	7.048798338	7.363343662	0.062983705	5.59E-08		COPRS	8.545980903	8.8076935	0.043518172	9.67E-06		LOC643072	4.7862395	4.635509655	-0.046164624	5.45E-05
ATG9B	3.801060364	4.010800155	0.077488147	5.63E-08		TMEM198	5.702074136	5.876529743	0.043477658	1.58E-08		SMEK1	6.729274961	6.517291892	-0.046178461	1.00E-05
ARHGAP26	5.867998896	5.582636095	-0.071922083	5.71E-08		Ndufaf4	3.565343026	3.674370865	0.043456362	0.000280935		PTPN18	6.143933266	5.950363034	-0.046184856	2.51E-08
CRIP1	9.027627097	8.305500365	-0.120279741	5.84E-08		SLC52A2	8.063543831	8.309954405	0.043426536	0.000227521		LOC101060691	4.299033201	4.163434149	-0.046238247	0.00098486
ACADM	8.665034279	8.262539014	-0.068620278	6.06E-08		NPTXR	4.704858812	4.848547088	0.043401065	0.000429039		HPCAL1	8.529101857	8.260077459	-0.046238518	2.81E-05
METTL7A	6.211021903	5.968337534	-0.057501527	6.06E-08		LOC101928043	3.223410123	3.321822845	0.043387377	0.00014721		XRCC6BP1	4.996730747	4.83896927	-0.046284702	4.98E-05
FOXA1	5.11024211	4.650038426	-0.136149006	6.15E-08		LONRF1	5.141384117	5.298147264	0.043331143	0.000226346		FLNB	9.053771227	8.767867203	-0.046292905	5.54E-08
SLC22A3	5.697637974	6.071860628	0.09177472	6.15E-08		COMMD6	8.034392597	8.279274014	0.043315308	7.66E-14		FEM1B	6.128080461	5.934338243	-0.04634808	0.000210482
F10	4.947457448	5.344808622	0.111450992	6.24E-08		SSB	8.743420338	9.009719358	0.043284411	3.68E-06		ACY3	5.360612286	5.190843926	-0.046428683	0.000171618
FJX1	5.481547351	5.964585689	0.121838729	6.24E-08		CCDC71L	6.030691006	6.214364176	0.043283471	1.06E-07		HECTD3	8.169001487	7.91018998	-0.046447401	2.63E-05
STARD10	7.917075286	7.677634041	-0.044305776	6.24E-08		C19orf40	5.177240377	5.334908392	0.043280195	6.66E-05		NRBF2	7.046365351	6.823037534	-0.046465127	5.00E-05
ANKS4B	5.812771597	5.390211399	-0.108884366	6.38E-08		LINC00657	8.979768825	9.252919811	0.043230383	2.68E-05		STK39	8.845930669	8.565085628	-0.046546265	1.23E-05
CXXC5	8.798245344	9.137424122	0.054571689	6.38E-08		FAM210B	8.423572825	8.679520689	0.043183098	0.000459893		IBTK	5.663516519	5.483442851	-0.046616119	0.000157717
SS18	6.576666162	6.291348953	-0.063987055	6.38E-08		NSDHL	6.958790656	7.169530865	0.043042113	0.000333922		MTMR10	5.713033942	5.531299459	-0.046638651	1.98E-11
GMPR	5.521322448	5.030724162	-0.13424777	6.42E-08		NAT10	8.19232976	8.440128682	0.042991207	6.44E-06		RNPEP	9.451660948	9.15064425	-0.046694558	8.36E-08
ACSL6	4.01450124	4.492465736	0.162286741	6.47E-08		PMS2P8	6.024137234	6.206100885	0.042932513	7.80E-06		FAM83E	6.790454422	6.574186257	-0.046695793	7.85E-06
BNIP1	5.940187481	5.732874351	-0.051249806	6.52E-08		MED1	6.922039831	7.131077986	0.042922938	4.13E-05		TMEM19	6.085779656	5.891900932	-0.046708927	0.000830958
ETFA	10.0119826	9.666163459	-0.050712392	6.52E-08		AX747652	3.343771708	3.444745338	0.042920979	0.000962011		FAM98B	5.908802773	5.720535419	-0.046715661	2.36E-05
SLC35A4	8.41540111	8.192129534	-0.03879351	6.52E-08		ANXA6	5.971415344	6.151436669	0.042850472	4.89E-05		MBNL3	5.398594903	5.226444068	-0.046754255	0.00014721
WIPI1	8.334390773	7.984276399	-0.06191508	6.52E-08		ANKRD10	5.791498481	5.965815608	0.042782711	4.76E-05		DPP8	7.633038981	7.389553081	-0.046770446	3.41E-07
KAT2B	6.263149662	5.712774236	-0.132696836	6.57E-08		CSPP1	5.061931662	5.214258439	0.04277406	0.000238357		ARFIP1	7.744439136	7.497075547	-0.046832821	4.89E-05
AKAP11	7.233475299	7.603183338	0.071914628	6.62E-08		ITCH	5.354263331	5.515359385	0.042766801	0.00059067		PACRGL	4.776768688	4.624182892	-0.046836558	0.000939653
DAP	9.210397292	8.931091277	-0.044426922	6.62E-08		DARS	8.77513476	9.038930142	0.042730743	1.09E-05		PIGB	6.032481597	5.839739351	-0.046847632	0.000124086
ARHGAP44	5.710058805	5.328204561	-0.099856132	6.71E-08		KIAA1429	5.159686357	5.314531912	0.042659258	4.32E-05		HSH2D	5.48494126	5.309653034	-0.046858581	2.20E-05
SLC44A3	8.461134623	7.935792919	-0.092476759	6.71E-08		ZNF93	4.564904864	4.701814703	0.04263289	0.000647685		GMEB1	5.944909701	5.754814831	-0.046885388	1.06E-08
L1CAM	4.532526175	4.814776912	0.087153602	6.76E-08		FGFR4	6.026255896	6.206981716	0.04262996	0.000466768		EGLN1	6.086069974	5.891110122	-0.0469714	5.58E-06
BRI3BP	9.681677331	9.266355291	-0.063255014	6.81E-08		TRAF5	5.471131643	5.635176	0.042621401	0.000424793		C15orf37	4.843472123	4.688307351	-0.046974487	5.92E-05
TSPO	10.30146308	10.03379679	-0.037981627	6.81E-08		PAM16	7.26117887	7.478749047	0.042593182	5.75E-06		CLDN12	9.400029935	9.098852311	-0.04698077	0.000121449
VAPA	6.036838331	5.846858784	-0.046131419	6.91E-08		KLHL29	4.424229942	4.556632007	0.042541494	0.00014643		KCNQ4	4.804477045	4.650449527	-0.047009228	0.000382513
PANK3	7.606376948	7.244691865	-0.070285107	6.97E-08		FAM3A	6.912749474	7.119170635	0.042449539	1.06E-05		YTHDC2	5.633985136	5.453066865	-0.047087912	0.000198756
NT5C3B	8.234981643	8.613200297	0.064783947	7.07E-08		CLCN7	6.77953574	6.981773223	0.042407015	6.01E-09		CLTB	7.232830552	7.000251358	-0.047153627	4.02E-07
FUT8-AS1	4.384396104	4.232159169	-0.050984256	7.12E-08		CEBPZ	7.953173799	8.190155649	0.042360171	5.63E-05		STX12	8.334809506	8.066425507	-0.047219716	7.28E-08
LSM14B	4.628172422	4.789627351	0.049470801	7.12E-08		YAP1	8.29558524	8.542763426	0.042359066	3.92E-06		RNASE1	6.291162182	6.088486209	-0.047242981	0.000227521
LOC440149	4.362561519	4.575922649	0.068887189	7.17E-08		ANKRD13D	4.996591058	5.145436736	0.042349389	1.31E-05		CCDC85C	6.643921162	6.429747338	-0.047272907	2.01E-06
ETFDH	6.060804201	5.613361351	-0.110644302	7.23E-08		ZNF74	5.36749739	5.527295392	0.042324131	1.02E-05		VANGL1	6.666386662	6.45139648	-0.047293516	6.77E-05
2-Mar	6.284136409	5.975981838	-0.072538734	7.23E-08		IL32	9.830757253	10.12314158	0.042282625	0.000994139		BDKRB2	7.147194786	6.916666095	-0.047300296	0.000755414
TNNC2	5.380160318	5.709843041	0.085801925	7.23E-08		GSS	9.206712214	9.480426439	0.042265903	1.40E-08		GFM2	6.508013617	6.298030581	-0.047316507	3.26E-05
STX12	8.334809506	8.066425507	-0.047219716	7.28E-08		ELOVL5	5.456721156	5.618837318	0.042237308	1.08E-05		RNF10	7.926541227	7.670545743	-0.047362252	1.97E-10
ZNF335	5.409784279	5.536336635	0.033360602	7.28E-08		FAM195B	7.045224357	7.254465534	0.042223679	0.000414348		GLRX	9.155585234	8.859651784	-0.047402111	5.70E-05
CWH43	4.524040377	3.869522568	-0.225456232	7.33E-08		TFDP3	3.957173864	4.074646791	0.042204552	0.000105554		ZNF283	3.343316286	3.235179115	-0.047434255	0.000673189
MPZL1	7.241333357	7.091774764	-0.030108651	7.33E-08		LOC158960	7.294594519	7.511027453	0.042182485	2.74E-05		CCNG2	6.729360247	6.511630628	-0.047450491	8.82E-05
BCAP31	10.13272022	10.39856132	0.03736241	7.66E-08		GOLGA7B	5.532613208	5.696728331	0.042172541	0.000344192		ATP11B	5.917282669	5.725727932	-0.047475694	1.04E-05
UBE2G1	8.277742851	8.007739392	-0.047842409	7.72E-08		PLCL1	2.949746474	3.03723952	0.042169723	0.000367467		SEL1L	6.62896276	6.414224372	-0.047508328	6.51E-07
CYB5D1	6.483624968	6.122456324	-0.082690066	7.77E-08		AIG1	5.292296227	5.449253068	0.042164676	0.000345932		RILP	7.189082545	6.955951642	-0.047559766	8.25E-07
TPD52	8.752303169	8.317793791	-0.073461793	7.77E-08		ORC6	7.8026105	8.03367298	0.042102852	0.000557106		IKZF2	4.123660084	3.989930993	-0.047561621	3.65E-07
SPIN3	4.576247805	4.91668573	0.103520966	7.89E-08		GATAD1	6.401666006	6.590871534	0.042021841	1.38E-05		RP11-61L19.3	4.681229844	4.529342034	-0.047586113	0.000378699
GLOD4	9.030845773	8.698018142	-0.05417439	8.12E-08		RPN2	11.16097363	11.49065266	0.041997858	3.27E-11		ATP2C1	6.955980019	6.730239027	-0.047596045	2.78E-05
SPA17	6.365080091	5.948229966	-0.097718243	8.18E-08		RAB11FIP3	5.66662137	5.833970689	0.04198933	0.000510076		TRIQK	5.544778097	5.364572615	-0.047666486	0.000249676
ZNF337	6.732187123	7.017820473	0.059947764	8.18E-08		PEA15	8.554214123	8.806811162	0.041984411	0.000177122		UBR7	7.752599214	7.500436818	-0.047705465	1.30E-05
RNASEH2B	4.907728474	5.113126426	0.059150266	8.24E-08		SYS1	6.461672558	6.652204554	0.041924887	1.19E-08		HMGN3	10.09023392	9.761857426	-0.047732034	2.07E-05
ALOX5	5.659960532	5.272554399	-0.102289918	8.30E-08		TSGA13	3.646739591	3.754172277	0.041887674	0.000300189		DCBLD1	6.705147188	6.486639635	-0.04779771	0.000105554
PJA1	7.948409195	8.33310773	0.068188485	8.30E-08		CDK12	5.816341506	5.987580797	0.041861239	2.27E-07		ZSWIM7	6.356923396	6.149663027	-0.047821344	3.34E-06
RNPEP	9.451660948	9.15064425	-0.046694558	8.36E-08		CCDC137	6.911844201	7.115265547	0.041846902	0.000433326		SPTSSA	8.762107909	8.476423338	-0.04782234	3.87E-06
RP4-781L3.1	8.916861091	9.277910426	0.057263975	8.42E-08		RHOD	6.855864669	7.057458703	0.04181015	0.000113851		UBE2G1	8.277742851	8.007739392	-0.047842409	7.72E-08
MOCS2	5.855649253	5.649673932	-0.051661535	8.52E-08		EGR4	4.101572448	4.222018541	0.041755802	9.57E-05		IER5	8.703852935	8.419692709	-0.0478866	9.06E-05
CHMP4B	9.536688117	9.840262155	0.045208414	8.61E-08		NOMO3	6.235997299	6.418881534	0.041701632	0.000101073		TTC13	7.724842279	7.47262273	-0.047890791	2.55E-06
CTH	5.907413227	5.442526466	-0.118250015	8.61E-08		KIF24	2.963306429	3.050209892	0.041700701	0.000773676		LEPREL1	5.920174039	5.726821845	-0.047904865	0.000859014
FXYD3	10.41072834	9.826138142	-0.083374578	8.67E-08		TRMT2B	6.141907351	6.321905541	0.041672729	8.44E-05		IRF2	7.426878461	7.18398425	-0.047971782	1.03E-05
ATP1B1	11.90069433	11.55398316	-0.042655452	8.74E-08		LOC100630923	4.023761896	4.141668358	0.041667098	1.38E-07		ZCCHC10	6.700471299	6.481190628	-0.048003708	2.98E-05
S100A16	10.7418064	10.30960309	-0.059247833	8.74E-08		MED30	5.970138864	6.144964453	0.041640176	0.000197721		ARHGEF37	5.848762143	5.657320764	-0.048012346	1.48E-05
AGL	8.220001675	7.759367892	-0.083199558	8.93E-08		LRRC61	6.562472929	6.754585128	0.041627595	3.12E-05		IL10RB	7.865408156	7.60792148	-0.048019276	4.44E-05
ANXA9	4.94793389	5.350797595	0.112927733	8.93E-08		KLHL31	3.444420097	3.545156135	0.041588057	0.000214905		LPIN2	7.148622305	6.914275297	-0.048087183	1.60E-05
C18orf25	4.947818377	4.785228318	-0.048204782	8.93E-08		DIEXF	6.70233011	6.898156743	0.041548165	0.000218279		SSR3	7.316885903	7.076933338	-0.048105432	8.40E-05
CLCA4	6.534330617	4.990111547	-0.388967387	9.00E-08		SUPT3H	4.838895818	4.980166473	0.04151609	0.000515112		ABHD17B	6.041351136	5.843070149	-0.048144632	9.63E-07
NT5DC4	3.07911089	3.212680682	0.061263769	9.13E-08		BRSK2	4.509800864	4.641425135	0.041504118	4.39E-05		TIPARP	8.415060214	8.138779446	-0.048161142	2.22E-05
USP36	5.61501324	5.806770669	0.048446633	9.13E-08		SAMD10	5.28791487	5.442181358	0.041486083	6.25E-07		RPS6KC1	6.303701773	6.096698128	-0.048171168	0.000734026
PTGDR	3.77283774	3.442055155	-0.13237984	9.23E-08		WDSUB1	6.511138071	6.700300581	0.041316086	0.000455362		TMCO4	6.122760104	5.921646993	-0.048183668	5.38E-07
NSMCE1	9.012281929	9.273791284	0.041266812	9.47E-08		ELMO2	6.049212273	6.224925595	0.041309306	5.41E-07		CHRNB1	4.714649578	4.559774554	-0.048188049	0.000647685
PPM1L	4.202291175	3.984601331	-0.076740743	9.47E-08		NSMCE1	9.012281929	9.273791284	0.041266812	9.47E-08		C18orf25	4.947818377	4.785228318	-0.048204782	8.93E-08
RIMKLA	3.982746877	3.81638825	-0.061555845	9.47E-08		MED13	6.459442773	6.646873588	0.041266201	1.32E-07		SLC25A48	4.688374325	4.534290155	-0.048211047	2.78E-07
SMAD9	5.703981766	5.153401439	-0.14644439	9.60E-08		OTUD5	6.728259727	6.923463074	0.041260448	4.75E-08		ANXA1	6.274680578	6.068405993	-0.048224409	0.000644561
EPSTI1	7.283190078	7.891073459	0.115651073	9.74E-08		SLC7A6	6.367676935	6.552059324	0.041181277	0.00067971		SDF2L1	8.378665221	8.103161554	-0.048235527	0.000650823
FBXO8	7.269497636	6.984152791	-0.057770548	9.74E-08		MEPCE	8.366389987	8.608521331	0.041160201	4.18E-08		INO80C	6.314982442	6.107208176	-0.0482657	2.26E-06
TNFSF10	8.523110636	8.067650203	-0.079231527	9.82E-08		LOC101926916	3.349971981	3.44688975	0.041146126	0.000113239		KIF13A	5.111616481	4.943248912	-0.048320043	1.01E-05
CLRN3	10.30682694	9.76336923	-0.078149256	9.89E-08		LOC101927974	5.380928506	5.536592743	0.041143266	0.000807589		ITGB7	6.454495377	6.24140423	-0.048433656	2.99E-05
PITPNA	8.099490708	7.886952655	-0.038363213	9.96E-08		FNIP1	4.645830961	4.780141966	0.041116803	4.47E-05		TNIP3	3.519729208	3.403493628	-0.04844803	0.000543652
RPL30	13.00391821	13.14847465	0.015949055	9.96E-08		ZNF449	5.511397234	5.670531324	0.041065808	1.24E-05		ACADVL	10.1246073	9.78988075	-0.04850276	9.96E-07
ASAP1	6.567231104	6.888721412	0.06895101	1.00E-07		PRICKLE3	5.340036675	5.493923142	0.040987077	0.000378699		FAM13A-AS1	5.066945383	4.899421899	-0.048504748	0.000663518
MT1E	9.775094149	9.066711162	-0.108531272	1.02E-07		MPLKIP	9.019773377	9.279535581	0.040961418	4.00E-08		FH	8.624325909	8.339166669	-0.048508475	3.48E-07
IER3IP1	7.695874649	7.406557628	-0.055282129	1.03E-07		ZNF830	6.98670376	7.187873615	0.040953072	1.20E-05		XPNPEP1	7.832212188	7.572948824	-0.048564671	3.19E-11
DHRS9	7.180868864	6.153670128	-0.222711307	1.05E-07		ZNF133	6.538738065	6.726874939	0.040924205	0.00037492		FAM76A	4.638299545	4.484684743	-0.048589421	7.52E-06
CCDC71L	6.030691006	6.214364176	0.043283471	1.06E-07		RHEBL1	4.561803123	4.692795777	0.040843493	0.000435484		TXNDC17	8.368637883	8.091297872	-0.048621688	8.42E-09
C14orf142	7.085153409	6.699278926	-0.080793271	1.06E-07		DRAP1	7.781155182	8.004303797	0.040791573	3.38E-05		MUT	7.888359539	7.62684423	-0.048639074	3.06E-06
UGT2B28	5.28705376	4.818165953	-0.133979911	1.06E-07		COMMD7	6.760278364	6.953887399	0.040737054	4.73E-10		VIT	4.113047305	3.976655716	-0.048652	0.000272445
HDHD2	8.203883227	7.861279966	-0.061542727	1.09E-07		PRPS2	8.289494104	8.526789345	0.040718556	0.000125424		RASEF	7.004808429	6.772515412	-0.048653824	0.000462174
ZSWIM1	5.603940078	5.780515865	0.044756718	1.09E-07		NKX3-2	5.205559961	5.354571878	0.040717867	0.000573659		FAM162A	8.475028857	8.193569209	-0.048726238	7.94E-10
USP11	8.063103987	8.347608946	0.050027689	1.10E-07		RPS21	10.38235193	10.67937089	0.040693365	4.41E-09		COPS3	8.197645909	7.925351324	-0.048734785	1.85E-05
MYL12B	11.59565416	11.39291433	-0.025447372	1.12E-07		PHF20L1	5.797949032	5.963811	0.040691886	0.000285273		ARSB	3.925114883	3.794732986	-0.048736505	4.62E-06
C11orf24	7.826564273	7.580415284	-0.046102241	1.14E-07		IFITM3	12.09736936	12.44334838	0.040681393	1.28E-07		SCAMP2	8.30717876	8.031218595	-0.048739692	2.11E-09
DLGAP4	6.27723076	6.472845297	0.044271778	1.14E-07		DOCK9	4.712070377	4.846755034	0.040658081	5.01E-06		ALAS1	8.626752351	8.339994824	-0.048771053	2.01E-07
HK2	9.340906474	8.882863331	-0.072537766	1.14E-07		LOC101929609	4.338608896	4.462532736	0.040630212	0.000570869		COX10	7.606190461	7.353260446	-0.04878998	4.48E-09
TMEM220	5.562298169	5.022537277	-0.147264716	1.16E-07		USE1	6.652662825	6.842584764	0.040609485	1.31E-05		CTBS	7.07167889	6.836460115	-0.048803268	0.00016109
RGP1	7.053754078	6.848069676	-0.042693898	1.18E-07		F7	4.964984513	5.106622439	0.040580179	2.73E-05		CDKN1A	8.980317	8.681216655	-0.048869124	1.37E-05
ACOT8	6.17736689	6.559427223	0.086577824	1.18E-07		ARFGEF2	6.964839221	7.163026953	0.040479321	6.62E-05		PAFAH1B1	7.510120896	7.259575581	-0.048950926	2.39E-06
AFAP1L2	4.959369643	4.575794284	-0.116134566	1.18E-07		CCDC92	7.816511532	8.03853375	0.04040749	0.000429039		TMX1	8.953337455	8.654625959	-0.048954093	1.18E-05
NFAT5	6.157945662	6.502809932	0.078614119	1.19E-07		ELF1	8.507669786	8.749246405	0.040394721	4.10E-05		SLC44A2	7.322541026	7.078224527	-0.048956845	1.31E-07
KDELR3	7.534375455	7.090849034	-0.087529547	1.21E-07		EXOSC5	8.001816468	8.229008014	0.040390989	2.62E-05		CMTM4	7.843581065	7.581821784	-0.048967936	8.62E-09
S100A14	9.362625305	8.723797662	-0.101956813	1.26E-07		RASL10B	5.323850182	5.474897169	0.040361895	2.30E-06		ZNF776	6.819068864	6.591340784	-0.049002792	7.69E-05
IFITM3	12.09736936	12.44334838	0.040681393	1.28E-07		TSR2	7.812313175	8.033757953	0.040325211	9.63E-07		GCAT	7.30552161	7.061530277	-0.049006426	0.000535726
LRRC66	5.435562591	4.789775216	-0.182471413	1.30E-07		KAT2A	7.812948214	8.033901703	0.040233758	5.29E-05		UBR1	6.587126662	6.366844405	-0.049070784	1.93E-05
SLC44A2	7.322541026	7.078224527	-0.048956845	1.31E-07		HDAC8	5.981028922	6.150015804	0.040196424	0.000351203		LMAN1	7.598841071	7.344544196	-0.049106445	0.000576462
TLE1	6.353118571	6.11161625	-0.055910986	1.31E-07		PGS1	5.966642539	6.135220223	0.040195782	1.30E-06		FAM109B	6.836120565	6.60734098	-0.049108043	3.46E-05
TMOD3	5.679187169	5.389149196	-0.075626932	1.31E-07		ZC4H2	5.4640675	5.618429973	0.040191731	2.51E-05		PLS1	10.75743579	10.39730364	-0.049124789	7.60E-05
MED13	6.459442773	6.646873588	0.041266201	1.32E-07		CAMKV	4.500379071	4.62730852	0.040126766	0.000400127		ABHD6	5.63984611	5.450947568	-0.049148754	1.47E-05
CDCP1	6.299226364	6.055629723	-0.056897663	1.33E-07		NSMCE2	7.999669273	8.225248912	0.040118982	1.49E-05		SH3RF1	7.158595175	6.918322662	-0.049254196	7.21E-07
FAM107B	8.019099403	7.492567115	-0.09798012	1.35E-07		FBXO44	5.458524539	5.612246459	0.040067328	9.26E-05		TRIM15	7.314302805	7.068403115	-0.049336034	0.000339021
PHF11	5.941675883	6.196528818	0.060590362	1.37E-07		LNX2	8.276190578	8.509210689	0.040058447	0.000103852		RCHY1	6.093851734	5.888881243	-0.049360819	4.95E-07
LOC100630923	4.023761896	4.141668358	0.041667098	1.38E-07		HTRA3	5.734048266	5.895387716	0.040032648	0.0009575		CYCS	7.419660039	7.169769926	-0.049426261	0.000115707
AX748273	3.488956279	3.901346318	0.161176551	1.40E-07		LOC145694	5.03406989	5.175471966	0.039965186	0.000842876		ESCO1	5.037216818	4.867422155	-0.049468924	2.50E-05
CDK8	7.275887851	7.590821176	0.061132659	1.40E-07		KIRREL	4.737836253	4.870850419	0.039945342	0.000154412		AKIRIN1	7.335559805	7.088224459	-0.049482778	5.46E-06
CMC4	7.421801669	7.724700851	0.057709615	1.41E-07		KDM5C	6.167098818	6.340222966	0.039941613	0.000367467		RALBP1	7.334965032	7.087458615	-0.049521682	2.67E-09
EGF	3.546133208	3.091704405	-0.19784434	1.41E-07		LOC101928222	4.079151916	4.193566622	0.039908539	0.00025618		MYRF	4.606287273	4.450769453	-0.049549616	0.000418497
NBL1	9.593026448	9.245797182	-0.053188319	1.42E-07		NOL4L	4.886418403	5.023440912	0.039898507	5.57E-09		PLGRKT	8.732465	8.437469095	-0.049578643	2.44E-06
SSTR1	4.402506448	4.061915209	-0.116164993	1.42E-07		MRPS17	8.294156279	8.526639554	0.03988204	4.78E-05		PROM2	5.632558896	5.44223273	-0.049591841	1.77E-06
ZMYM5	3.989349987	4.2386475	0.087450295	1.44E-07		NSUN5	8.283977026	8.515834791	0.039824409	3.89E-07		UBE2J1	7.302202526	7.05543573	-0.049596499	2.09E-08
SMPDL3B	5.968260792	5.691937655	-0.068390718	1.46E-07		FXYD2	4.053670727	4.167127284	0.039824262	0.000750012		MGAT2	7.383249065	7.133708615	-0.049603539	3.26E-09
TAPT1	4.542373052	4.446908682	-0.030643416	1.46E-07		FLT1	5.080846156	5.222994919	0.039808519	0.000713201		ASAP2	8.414893201	8.130314676	-0.04963377	7.02E-06
CHMP1B	8.053211117	7.74888327	-0.055575743	1.47E-07		MCTS1	5.944348721	6.110358622	0.039738302	3.24E-06		GAS2L1	6.271932552	6.059822493	-0.049634511	1.05E-05
PDSS2	6.559127084	6.294053264	-0.05951444	1.47E-07		FRS3	5.447611136	5.599656493	0.039714605	3.16E-06		SEMA4B	8.62299563	8.331281277	-0.049650763	2.94E-06
GOLM1	6.812246883	6.601480946	-0.045341012	1.49E-07		GALNT11	7.875851857	8.095626122	0.039706689	0.000106127		FAR2	6.381457474	6.165376561	-0.049696949	0.000485574
NEDD4	6.255162487	6.69894573	0.098886703	1.52E-07		TSPY26P	4.778913156	4.91222073	0.039692839	3.97E-05		LPCAT3	6.172131032	5.962901385	-0.049754213	0.000962011
ATP6V1D	6.610555455	6.426380189	-0.040765166	1.53E-07		SLC10A3	7.521273026	7.73104875	0.039687267	1.56E-05		TSPAN8	12.9185617	12.47983431	-0.049846675	7.31E-09
MOSPD2	6.204246214	6.491100818	0.065207223	1.57E-07		TMEM41A	7.518992253	7.728649595	0.039677043	0.000113239		CAST	7.491558312	7.237110264	-0.049852091	1.04E-09
MED4	6.440110994	6.747752446	0.067321494	1.59E-07		LINC00260	3.642495364	3.744043351	0.039670004	0.000106703		PLEK2	9.265955558	8.95121275	-0.049856605	3.30E-06
EPB41L1	4.709251357	4.984830209	0.082046636	1.64E-07		CHCHD6	6.769165981	6.957578831	0.039607257	0.000369317		C14orf159	7.138091974	6.895476993	-0.049888137	3.67E-10
SLC35C1	7.304892617	7.09444398	-0.042173446	1.65E-07		UBE2E2-AS1	3.561164344	3.660036486	0.039509014	0.00049524		TMEM251	7.830905097	7.56465423	-0.049904924	5.65E-06
REEP1	5.345250195	6.086317865	0.187312205	1.68E-07		TIGD5	7.02845937	7.222854392	0.0393606	5.94E-06		BCL10	6.006885195	5.802572142	-0.049924537	4.17E-05
TXNDC11	7.868227266	7.661948507	-0.038327299	1.68E-07		IGSF22	5.738451981	5.896949743	0.039307295	0.000150371		TRAK2	7.643604968	7.383575926	-0.049933525	5.99E-05
PLAC8	9.860503247	8.679867615	-0.18398824	1.70E-07		IFITM2	10.96212055	11.26472849	0.039285636	0.00010845		DLST	8.503454506	8.214045655	-0.049956085	4.69E-07
KIAA0513	4.967916922	4.758622939	-0.062096904	1.71E-07		SFXN3	6.329717338	6.504446757	0.039285277	0.000298665		SYNJ1	4.013326006	3.876711588	-0.049964944	3.20E-06
CLDN1	7.056569981	7.732399095	0.131949005	1.73E-07		SULF2	8.460653396	8.694138716	0.039274031	0.000883758		SORT1	7.137382812	6.894176068	-0.05001701	7.16E-05
C7orf13	5.493158506	5.803452385	0.079275471	1.76E-07		ADD3-AS1	4.17648289	4.291684324	0.039255435	0.000879588		RIPK3	6.760641675	6.529461439	-0.050196183	3.21E-05
GP2	4.951977422	4.585962311	-0.110780238	1.77E-07		EFNA1	8.932269396	9.178573088	0.039243125	0.000422685		BSPRY	7.653260851	7.391067628	-0.050291798	0.000265554
MORF4L2	6.667227838	7.003087358	0.070904055	1.77E-07		XPO1	8.386835279	8.618041372	0.039233503	1.33E-05		RIPK1	6.83353039	6.598886264	-0.050408555	1.07E-09
YES1	6.600058779	6.350173419	-0.055682882	1.80E-07		PDCD5	6.279971383	6.452606736	0.039124116	0.000455362		CDC14A	3.46021826	3.341263824	-0.05046914	3.56E-06
GSTZ1	7.111613474	6.744378574	-0.076491394	1.81E-07		MED12	6.123003182	6.290970257	0.039043108	8.88E-07		SWAP70	6.528804338	6.304195432	-0.050506546	1.62E-05
MPDU1	6.682459545	6.478477	-0.044724503	1.81E-07		LOC100652824	3.235780442	3.324536527	0.039039509	0.000139953		CPEB3	4.17015861	4.026692216	-0.050507054	1.84E-05
GLA	8.598019857	8.961542858	0.059742692	1.82E-07		POLR1B	6.647215578	6.829532649	0.039036714	9.37E-07		GOPC	6.625210325	6.396731372	-0.050631356	6.46E-07
PABPC3	11.85002555	12.05210891	0.024395446	1.82E-07		NR6A1	5.165000078	5.306464257	0.03898253	1.07E-08		ETFA	10.0119826	9.666163459	-0.050712392	6.52E-08
ZSWIM6	8.201678299	7.874190399	-0.058787559	1.83E-07		DHRS12	5.331568883	5.477483885	0.038953208	1.23E-06		1-Mar	5.667069506	5.470824071	-0.050844734	2.07E-07
TMEM173	7.349111234	6.910430365	-0.088794227	1.85E-07		TUFT1	8.269603857	8.495561176	0.038891027	2.41E-05		TMEM11	7.514608662	7.254367865	-0.05084807	2.17E-07
PPP1R35	7.635904266	7.926408054	0.053868224	1.87E-07		PSG4	4.32889337	4.447025101	0.038842284	8.53E-05		MAP3K6	4.743709461	4.579400095	-0.050857035	5.01E-06
TMTC4	6.304711935	6.664033757	0.079965254	1.87E-07		PIN4	6.551317318	6.729978095	0.038816781	3.06E-05		PPCDC	5.827899312	5.62587527	-0.050898385	0.000119506
PUS7	8.217116461	8.623629149	0.069662923	1.89E-07		CDX2	7.211769818	7.408437324	0.038815914	0.000887945		LINC00909	6.8230325	6.58650152	-0.05090072	0.000998809
CREB3L4	6.373541032	5.998086953	-0.087592696	1.91E-07		UPF3B	6.008745799	6.172231169	0.038728207	0.000122103		SLC30A7	7.250580857	6.998967493	-0.050954469	2.67E-08
SRSF8	7.576367558	7.352253635	-0.043319786	1.93E-07		POM121C	7.153590156	7.348155628	0.038714716	0.000189622		FUT8-AS1	4.384396104	4.232159169	-0.050984256	7.12E-08
DHX34	4.777457773	4.923885108	0.043553977	1.97E-07		VCPIP1	5.065590597	5.203134669	0.038650565	0.00030172		RTN4IP1	6.688796799	6.45652798	-0.050988159	0.000149575
MPP1	7.141517221	7.717096696	0.111827574	2.00E-07		NDUFB2-AS1	4.743378805	4.872014696	0.038603399	3.26E-05		WSB2	9.938531286	9.593012149	-0.051048782	8.36E-11
ALAS1	8.626752351	8.339994824	-0.048771053	2.01E-07		ZBTB33	5.902902981	6.062901899	0.038583849	1.63E-05		GOLPH3L	9.080602565	8.764414595	-0.051130303	1.69E-08
RP11-96D1.11	6.67543889	6.351352318	-0.071798892	2.04E-07		NAA20	9.366015506	9.619476358	0.038522936	1.91E-05		BNIP1	5.940187481	5.732874351	-0.051249806	6.52E-08
1-Mar	5.667069506	5.470824071	-0.050844734	2.07E-07		SDCCAG3	5.585754838	5.736901966	0.038519611	4.34E-05		FAM189A2	5.340914097	5.154393297	-0.051284056	0.000513848
ZC3H12B	3.923403604	4.085553831	0.058425907	2.07E-07		TIGD6	2.688309429	2.761017959	0.038501068	0.000369317		TTC39B	5.621810903	5.425277155	-0.051338087	0.000823099
B4GALT5	8.444732292	8.731640108	0.048200979	2.08E-07		CETN2	9.093488922	9.339308973	0.038481884	3.06E-05		ZZEF1	5.764071604	5.562523993	-0.051348604	3.66E-08
C19orf33	9.738589903	9.305842338	-0.065576148	2.08E-07		TDRD3	5.958321701	6.119155568	0.038426558	0.000398133		TTLL7	3.413004831	3.293634318	-0.051362071	1.81E-05
YIPF1	7.690057416	7.461990939	-0.043433761	2.10E-07		RP11-173B14.4	4.661899662	4.787620081	0.038390719	0.000282374		CCNJL	5.643205818	5.445629135	-0.051416235	0.000386364
DSN1	5.989232032	6.357339777	0.086052172	2.11E-07		NOTCH4	5.25267337	5.394128851	0.038338109	2.47E-07		BSG	9.972755708	9.622777568	-0.051538829	5.75E-06
SLC25A24	6.867585377	6.688000831	-0.038227914	2.12E-07		CIRH1A	8.692057851	8.926107223	0.03833336	0.000151975		RNF145	6.8621435	6.621074162	-0.051594006	2.69E-09
PROSER1	7.755820227	8.153675811	0.072171233	2.16E-07		SLC38A7	5.592734162	5.742958189	0.038240302	1.36E-05		MOCS2	5.855649253	5.649673932	-0.051661535	8.52E-08
ECHS1	10.47032234	10.23657128	-0.032573289	2.17E-07		RNF114	9.029434617	9.271836311	0.038219441	4.14E-07		IDH3A	7.122809786	6.872129959	-0.051689144	5.60E-05
SLC25A11	7.531885344	7.209720716	-0.063067664	2.17E-07		VMA21	5.166236506	5.304708797	0.038159866	7.56E-06		COX5A	8.838660532	8.527498426	-0.051705167	2.80E-10
TMEM11	7.514608662	7.254367865	-0.05084807	2.17E-07		CHAMP1	8.014379799	8.228569176	0.038050709	0.000178994		C5orf22	5.587020091	5.389881385	-0.051825484	1.53E-06
FOSL2	7.158096169	6.870270459	-0.059209032	2.19E-07		DUSP16	6.706797078	6.88595148	0.038032063	0.000282374		GMNN	9.172280409	8.848597568	-0.051831643	1.17E-05
SALL4	5.948222084	6.366609405	0.098066744	2.19E-07		FTSJ1	7.75028363	7.957304865	0.038030765	0.000165401		MINPP1	7.476193922	7.212134162	-0.051877757	0.000325583
ANXA13	7.170633929	6.418862662	-0.159782974	2.21E-07		OCM2	3.353975643	3.443548412	0.038023748	0.00039025		PALLD	7.204068584	6.949403696	-0.051922726	0.000692927
EPB41L4A	4.005260357	3.751138405	-0.094567531	2.21E-07		ZNF696	5.638982643	5.789376345	0.037973041	4.05E-06		TMEM50B	6.691539851	6.454922892	-0.051938379	1.28E-08
TMEM150A	5.35194561	5.552590155	0.053097458	2.21E-07		HNF1A	5.515071948	5.662006358	0.037933662	8.19E-06		MS4A2	3.411861084	3.291142419	-0.05197045	0.000133033
STRN3	6.189827013	5.759752554	-0.103892258	2.22E-07		CDCA7	7.894205636	8.10451752	0.037932201	0.000611109		FBXW5	7.714938974	7.44195902	-0.051972299	7.68E-10
CDK12	5.816341506	5.987580797	0.041861239	2.27E-07		IBA57-AS1	3.378411273	3.468401169	0.03792581	0.000524037		DHCR24	9.5186655	9.181591993	-0.052015001	1.76E-06
SLC6A4	3.393859747	3.591641209	0.081716292	2.30E-07		TULP4	5.223004019	5.362072203	0.037910832	7.86E-05		CYSTM1	10.89692877	10.51100057	-0.052021567	3.95E-09
TMEM30A	8.488509552	8.167360074	-0.055641428	2.32E-07		APOC2	4.159307825	4.269931669	0.037869522	7.20E-05		NAA38	8.587293292	8.283052027	-0.052041016	1.24E-06
OSR2	5.058234136	4.439157142	-0.188348039	2.37E-07		XRCC2	5.915159078	6.072387291	0.037846839	0.000104984		WDR20	5.224760026	5.039197358	-0.052170816	2.06E-06
CCNDBP1	8.546864584	8.206292108	-0.058664756	2.45E-07		C3orf43	3.242666045	3.32879852	0.037821101	0.000151975		TESK2	6.64033861	6.404424101	-0.052187964	1.66E-05
CENPJ	4.90942361	5.208488399	0.085311081	2.45E-07		SEPHS1	7.349194149	7.544337378	0.037808129	2.08E-05		PVRL2	7.388458052	7.125743669	-0.052232723	8.19E-06
DERL2	7.808042156	7.591400493	-0.040594777	2.45E-07		POLR1A	6.16212176	6.3257045	0.037798974	2.50E-05		COQ3	7.435544753	7.170834486	-0.052297424	8.76E-06
NOTCH4	5.25267337	5.394128851	0.038338109	2.47E-07		MICU2	9.029694052	9.269141162	0.037758565	0.000319052		LOC284578	3.792587545	3.657485574	-0.052330309	0.000101899
PHF8	4.503720604	4.622745736	0.037632683	2.47E-07		RGL2	7.171826019	7.361912405	0.037740094	0.00047374		ARRB1	6.242093929	6.019641547	-0.052352485	2.07E-05
ATPAF2	5.209967286	5.020014615	-0.053582749	2.49E-07		CDX4	4.383113851	4.499239277	0.037724941	0.000570869		TNFRSF10D	5.112450753	4.930221493	-0.052362579	7.36E-05
HEATR5A	7.577678818	7.16023425	-0.081749206	2.50E-07		CBX3	7.346606078	7.541222318	0.037720461	0.000307918		RIOK3	7.352729019	7.090488953	-0.052394699	3.39E-08
BRSK1	6.763034026	7.023017236	0.054420364	2.56E-07		CAMSAP2	6.000727234	6.159657865	0.037712866	0.000699625		CEP97	4.266071234	4.113895439	-0.05240293	2.40E-05
TLE2	6.914819357	7.453864358	0.108297003	2.56E-07		TSEN54	7.275603097	7.468086419	0.03767178	4.40E-07		ARHGEF26	3.790400351	3.655130757	-0.05242722	0.000380601
C17orf85	5.775198747	5.5569985	-0.055564745	2.59E-07		MYADML2	4.669197344	4.792724757	0.037671524	0.000811441		RAB11A	8.827323019	8.511659601	-0.052535536	7.20E-09
RNF19B	7.942378032	7.553734797	-0.072380897	2.59E-07		ZFP41	5.318150636	5.458799946	0.037659184	5.96E-05		SRR	5.195204442	5.009410419	-0.052539707	0.000720081
SNX21	5.748482916	5.976134615	0.056031382	2.59E-07		PHF8	4.503720604	4.622745736	0.037632683	2.47E-07		P2RY2	5.579937214	5.380299919	-0.052562292	0.000530502
KLK11	6.473873305	5.88316623	-0.138036332	2.61E-07		ZNF250	4.389036136	4.504994365	0.037621153	0.000189622		ARHGEF39	4.979114422	4.800872851	-0.052592442	0.00082702
NES	5.509707357	5.768086676	0.06611715	2.65E-07		CYP26A1	4.347166799	4.461992845	0.037612748	0.00034246		TBC1D2	6.678195201	6.439105223	-0.052598038	0.000926471
TRIM36	4.546540909	4.360857068	-0.060157629	2.65E-07		FNTA	7.456798539	7.653756399	0.037611619	4.12E-06		WDR7	4.591883416	4.427397736	-0.052627029	5.64E-09
RNASEL	5.848261981	5.565170358	-0.071582089	2.74E-07		SLC25A26	7.473100604	7.670379804	0.037591071	8.09E-06		MFSD2A	5.766518117	5.559928696	-0.052634087	7.50E-07
ANXA7	9.533120864	9.350817649	-0.027856066	2.76E-07		FAM60A	8.639859091	8.867759899	0.037561925	0.000323938		TOR4A	5.9072525	5.695520405	-0.052659611	4.39E-05
E2F1	6.113055779	6.310455669	0.045850453	2.76E-07		USP12	5.631094753	5.779537669	0.037538663	0.00047374		TTC22	5.200752734	5.014208068	-0.052698585	0.000190617
ZC3H12C	4.350444169	3.941584074	-0.142387156	2.76E-07		VCX2	4.941331136	5.071306818	0.037457822	0.000819196		ORMDL2	9.392618617	9.055589655	-0.052718845	4.18E-08
SLC25A48	4.688374325	4.534290155	-0.048211047	2.78E-07		SAP18	8.735280416	8.964810838	0.037419125	3.79E-05		BAK1	6.810894136	6.566481649	-0.052723633	2.57E-05
UGT2B17	6.830643656	5.155081135	-0.406026397	2.84E-07		NOM1	6.430547994	6.599455689	0.037405353	0.000635272		COL9A2	5.609711305	5.408356791	-0.052736197	1.81E-05
BTNL8	6.252046078	5.377044568	-0.217514982	2.86E-07		BCAP31	10.13272022	10.39856132	0.03736241	7.66E-08		OSBPL7	5.756565266	5.549938209	-0.052736555	7.21E-07
CPM	5.360687162	4.933819561	-0.119712991	2.86E-07		ADAMTS6	3.467103481	3.558062135	0.037360808	0.000525325		LARP1B	5.194107864	5.00695627	-0.052942119	1.87E-06
NOS3	4.338497597	4.592332554	0.082031588	2.90E-07		TONSL	5.370295273	5.511051669	0.03732624	0.000713201		AC005224.2	3.627917299	3.497178764	-0.052950025	4.57E-05
MRE11A	4.433309409	4.621530838	0.059986755	2.92E-07		LOC441178	4.184715584	4.29437348	0.037318094	0.000297149		KCTD3	7.566002455	7.29294252	-0.053030221	0.000557106
RP11-1114A5.4	3.12294437	3.317043676	0.086991138	2.92E-07		CDIPT-AS1	4.672257994	4.794601358	0.03729093	0.000682992		TRAPPC6B	6.68787024	6.44639252	-0.05305482	0.000371176
INPP1	8.63389211	8.276077986	-0.061063825	2.98E-07		TFE3	5.390786442	5.53180077	0.037253441	1.46E-06		KRCC1	8.136744169	7.842935189	-0.053057952	0.000103291
LHFPL2	7.814204429	7.530405453	-0.053371454	3.00E-07		TRMT1	6.087891065	6.246947209	0.037208794	6.16E-05		TMEM107	4.939648766	4.761047034	-0.053129581	0.000433326
MTRF1	4.318706006	4.615068182	0.095752853	3.00E-07		KRT82	4.166119325	4.274678777	0.037111851	0.000144112		RNF144A	5.038850695	4.856603912	-0.053146879	0.00016453
OXA1L	9.715364416	9.469828608	-0.036929796	3.00E-07		KNOP1	6.700931078	6.875280554	0.037057017	4.98E-05		NANS	6.821900026	6.575148993	-0.053150026	3.31E-14
SRA1	8.038487156	7.801084473	-0.043249316	3.07E-07		ELK1	5.609787364	5.755708804	0.037047517	1.55E-06		NBL1	9.593026448	9.245797182	-0.053188319	1.42E-07
ZPR1	7.700551597	7.938746486	0.043949435	3.11E-07		ZRSR2	6.791759058	6.968035588	0.036966713	6.66E-05		PDIK1L	6.825202143	6.578018257	-0.053218763	0.000117592
BCORL1	4.642985539	4.741079777	0.030162882	3.13E-07		PTK2	6.373841656	6.538956149	0.036897169	0.000178994		DSG2	10.09779322	9.732083345	-0.053219459	5.59E-08
IER5L	6.153470961	6.487070608	0.076166727	3.18E-07		CCDC85B	5.229505331	5.36489627	0.036875791	5.97E-06		LGALS9	8.241509909	7.942709561	-0.053277425	0.000106127
C4BPB	6.904624448	6.382144689	-0.11352163	3.22E-07		TFDP2	6.267361727	6.429598311	0.036870346	0.000113239		SDHA	10.16973645	9.800669845	-0.05333003	2.01E-14
NPDC1	8.698211019	8.277582547	-0.071509216	3.27E-07		PARP4	9.801036078	10.0544694	0.036830778	1.57E-06		LHFPL2	7.814204429	7.530405453	-0.053371454	3.00E-07
EXPH5	6.372392851	6.078689236	-0.068074945	3.29E-07		TBC1D16	5.907090513	6.059750196	0.036810604	7.73E-05		UQCR10	9.180141097	8.846539236	-0.053403144	3.26E-10
N4BP2L2	6.069420195	6.436385162	0.084691958	3.34E-07		AATF	8.620438182	8.843069838	0.036786078	7.90E-06		ST5	7.376869065	7.108663128	-0.05343036	1.55E-06
NCOA5	6.50068261	6.738709601	0.051881138	3.36E-07		PLS3	9.564918974	9.811693872	0.036749475	0.000530502		LGR4	5.460830942	5.262216203	-0.05344997	2.57E-08
C6orf136	7.841508	7.526904257	-0.059074505	3.38E-07		FTCDNL1	3.793108416	3.890947791	0.036741014	0.000106127		KCTD15	4.756516474	4.583274628	-0.053526641	0.000376805
PDE5A	4.54924776	4.333964345	-0.069940724	3.38E-07		ERGIC3	5.698918208	5.84578425	0.036708498	1.33E-09		ATPAF2	5.209967286	5.020014615	-0.053582749	2.49E-07
ACO2	7.455570292	7.258562439	-0.038634861	3.41E-07		ZNFX1	8.21774689	8.429447689	0.036695211	9.25E-07		ARFGAP3	8.562445922	8.25018177	-0.053597066	1.32E-05
DPP8	7.633038981	7.389553081	-0.046770446	3.41E-07		SLC26A10	4.439132727	4.553405534	0.036668109	0.000669951		HEXIM1	7.23664437	6.971902149	-0.053768554	1.45E-05
ESD	7.535583494	7.682063669	0.027774694	3.43E-07		TBC1D25	6.081761123	6.238018392	0.036598654	4.18E-08		HOMEZ	3.642566344	3.509275622	-0.053781986	4.34E-06
MOSPD1	6.529984292	6.933100169	0.086421083	3.43E-07		EEPD1	5.307112903	5.443411973	0.036583987	9.42E-05		PLCD1	7.331473974	7.063195905	-0.053782166	2.72E-06
NDUFS2	9.848593104	9.624980946	-0.033133962	3.43E-07		MGC4294	4.323774234	4.434535797	0.036491898	0.000696268		TMEM102	4.953360565	4.772031155	-0.053804179	0.000244585
APMAP	9.18954774	9.497174764	0.04750454	3.45E-07		PKLR	4.094503253	4.19938977	0.036491265	0.000807589		SFXN2	5.419757045	5.221243818	-0.05383465	4.17E-07
ATP2C2	6.490373377	6.180004392	-0.070693612	3.45E-07		APLF	3.066199721	3.144744264	0.036491027	6.62E-05		WDR25	5.382623987	5.185407236	-0.053852351	2.41E-05
LMO7	5.243659026	5.491643041	0.066663977	3.45E-07		PNPT1	8.665601331	8.887293047	0.036444194	0.000448644		MMACHC	6.345305506	6.112637108	-0.053894706	0.00014643
FH	8.624325909	8.339166669	-0.048508475	3.48E-07		OXLD1	7.238577968	7.423549291	0.036402817	0.000133033		SLC39A7	7.092601266	6.832442014	-0.053913533	1.67E-05
NR1H4	3.574901656	3.214724169	-0.153208598	3.48E-07		PPDPF	8.956603727	9.184225466	0.036206282	2.35E-06		NEURL1	5.209831104	5.018702554	-0.053922159	9.69E-10
PXMP2	7.842321019	7.505095176	-0.063410331	3.50E-07		BC012193	3.788823474	3.88497148	0.036154083	0.000433326		SMAP2	7.336463909	7.066615703	-0.054065414	9.50E-07
GOLPH3	9.845697364	9.69751048	-0.021878965	3.55E-07		ZNF783	6.819523175	6.992531676	0.036144015	1.61E-05		KIAA1522	8.589480688	8.273213905	-0.054123026	8.03E-09
ACSM3	6.275747968	5.649937696	-0.151552457	3.58E-07		SMOX	5.779405636	5.925139074	0.035927886	0.000278078		TMEM2	7.992210883	7.697779534	-0.054152298	9.76E-07
EMC9	7.203626071	6.927454561	-0.056397953	3.58E-07		HIST1H4E	5.30419537	5.437832662	0.035897841	0.000322302		RABEP1	5.859255455	5.643400081	-0.05415272	7.25E-07
PTAR1	6.098062532	5.775941831	-0.078294731	3.58E-07		TTC16	4.338469396	4.447721088	0.035880169	0.00076267		GLOD4	9.030845773	8.698018142	-0.05417439	8.12E-08
FLJ25917	2.996956851	3.128811169	0.062116279	3.63E-07		ORAI2	5.359789149	5.494599378	0.035838048	8.08E-05		GK5	4.197207292	4.042487189	-0.054186515	5.09E-05
IKZF2	4.123660084	3.989930993	-0.047561621	3.65E-07		FOXK1	5.444282253	5.581191655	0.035831325	3.79E-09		HIBCH	7.775867987	7.489179176	-0.05419612	6.62E-05
CXorf56	4.338417032	4.572794459	0.075907334	3.68E-07		CHST10	5.728529851	5.87257048	0.035827184	0.00028382		SEH1L	7.707447247	7.423024169	-0.054246044	7.69E-05
L3MBTL1	4.805866403	5.000091878	0.057158061	3.68E-07		PCIF1	6.175283	6.330340169	0.035777773	6.64E-06		ERGIC1	6.73477124	6.486081365	-0.054281821	1.59E-08
SLC2A4RG	5.221181247	5.446149061	0.060860229	3.68E-07		PHYHIP	4.442296455	4.553815155	0.035770058	0.000358346		DNAJC22	6.290364266	6.058000851	-0.054301783	4.77E-06
DGKQ	6.562592026	6.36318027	-0.044517754	3.70E-07		FAM122C	3.766838838	3.861385351	0.035764227	1.05E-05		CRADD	6.675888305	6.429229135	-0.054314048	4.75E-07
MPHOSPH8	6.339040422	6.589852757	0.055981762	3.73E-07		PRPF3	7.089052565	7.266486872	0.035665205	0.000926471		HMGCR	8.462014857	8.149240514	-0.054335608	1.00E-05
DOLPP1	7.789348903	7.553361926	-0.044383825	3.78E-07		ELFN1	4.590911805	4.705661986	0.035616977	0.000457622		ATL3	6.351173455	6.116354216	-0.054351212	5.72E-07
FTX	5.751299416	6.314850919	0.134860728	3.78E-07		APEX2	6.57494161	6.739281291	0.035616661	0.000505085		TRIP11	4.848078292	4.668797703	-0.054361919	2.64E-06
LDHD	4.886125656	4.428128358	-0.141993924	3.81E-07		RFNG	6.5754165	6.739756534	0.035614196	0.000404143		GNPTAB	6.222452234	5.992198581	-0.054397815	9.85E-10
CTC1	5.040424922	4.935465466	-0.03035921	3.83E-07		ATP5E	7.487649188	7.674647838	0.035587709	7.39E-11		CLDN7	10.36903385	9.985137142	-0.054427328	1.11E-08
EFNA5	4.693664701	4.432063932	-0.082736092	3.86E-07		LYPLA1	9.675420604	9.916996595	0.035578882	5.24E-05		CIB1	10.16329234	9.787004601	-0.054428548	1.00E-09
NSUN5	8.283977026	8.515834791	0.039824409	3.89E-07		TULP3	6.698527747	6.865467527	0.035513925	0.000137365		USP43	5.168450877	4.97705527	-0.054439523	4.57E-05
MOGAT2	5.930224006	5.44570848	-0.122966848	3.91E-07		NECAB3	6.640398506	6.805874926	0.035510815	1.21E-05		PTGFRN	8.379118656	8.068573824	-0.054484815	4.93E-10
ERP29	10.38655948	10.17252945	-0.030039387	3.94E-07		EIF3H	8.708435299	8.925233095	0.035476324	0.000184719		BPNT1	5.589153409	5.381957426	-0.054498796	3.34E-05
PLXNA2	5.840637857	5.623515959	-0.054653514	3.97E-07		DRD2	5.377133266	5.510994149	0.035475368	2.90E-06		COQ2	5.872007123	5.654273932	-0.054511939	5.96E-09
CITED2	6.502452253	6.215933392	-0.065012856	4.00E-07		SLC2A9	5.658495032	5.799337615	0.035469733	1.07E-05		DNAJC17	5.669239201	5.458820297	-0.054565937	0.000307918
CLTB	7.232830552	7.000251358	-0.047153627	4.02E-07		UNKL	5.229869552	5.359967507	0.035449293	4.08E-05		C21orf33	8.317465253	8.008565155	-0.054600147	8.85E-10
PRSS16	6.544184201	6.15259802	-0.08901762	4.02E-07		MBTPS2	5.614293208	5.753408696	0.035312545	0.00011142		ZNF596	3.437563766	3.309866865	-0.054613288	0.000363793
RTCB	9.494739175	9.269271527	-0.034672408	4.05E-07		ENTPD6	6.722191201	6.888589216	0.035276971	0.000273843		PLXNA2	5.840637857	5.623515959	-0.054653514	3.97E-07
AKR7A2	8.738798922	8.393693716	-0.058129186	4.08E-07		RUSC2	6.026414	6.175502676	0.035256788	3.19E-05		SOCS4	5.448179727	5.245631905	-0.054657722	4.44E-05
RNF114	9.029434617	9.271836311	0.038219441	4.14E-07		ANKRD27	8.355147468	8.56156625	0.035209455	1.98E-05		ECI1	8.224110773	7.918296547	-0.054669598	2.26E-08
MAPK1	6.847141377	6.692526547	-0.032950844	4.17E-07		E2F3	6.928512825	7.099675122	0.035207292	0.000295639		SMAD4	4.953510325	4.769309331	-0.054670902	1.19E-05
SFXN2	5.419757045	5.221243818	-0.05383465	4.17E-07		LRPPRC	8.088763416	8.288583628	0.035206427	8.53E-05		PRELID2	7.5803805	7.298399932	-0.054690058	0.000190617
GCG	4.504009052	3.436901919	-0.390101046	4.20E-07		C1orf56	4.811379	4.93017848	0.035189428	0.000398133		TADA2B	7.153207214	6.887031899	-0.054707875	7.14E-14
SP6	5.984580844	6.287202034	0.071167918	4.20E-07		NDRG4	5.162880136	5.290315723	0.03517772	0.000507575		ANKMY2	8.543502688	8.224985743	-0.054814493	7.30E-07
CEL	6.133688701	7.4582605	0.28208424	4.22E-07		DKFZp434J0226	3.551592091	3.639238743	0.035170805	0.000166276		OIP5-AS1	7.699768474	7.412437007	-0.054867127	1.07E-06
KPNA3	8.26667439	8.579395601	0.053568954	4.25E-07		HSD17B10	9.816367532	10.05857897	0.035165332	5.35E-05		EMP2	8.326535331	8.015740236	-0.054880559	1.56E-05
TMEM150B	4.033293429	4.221594946	0.065829794	4.28E-07		ACBD6	7.418408039	7.601436919	0.035162537	0.00011142		PCCB	6.142895221	5.913481189	-0.054911099	4.46E-10
EPDR1	7.535270929	8.258889209	0.132288373	4.31E-07		GDI1	8.252156409	8.455370919	0.035096878	9.32E-06		TYW3	7.222576156	6.952538135	-0.054973758	0.000323938
BRINP3	3.191900357	2.66256625	-0.261598192	4.40E-07		MORC2	6.44103224	6.599564291	0.035078866	6.88E-05		ADAM28	4.458732266	4.291966446	-0.054994775	1.75E-05
HADH	8.95591039	8.677141439	-0.045620247	4.40E-07		FAM65A	5.966567266	6.113108419	0.035005007	0.000635272		RELL1	5.843076377	5.624488453	-0.055006258	1.63E-06
TSEN54	7.275603097	7.468086419	0.03767178	4.40E-07		EFNA4	7.518022636	7.70251723	0.034976745	0.000319052		MTERF2	6.330508519	6.093668689	-0.05501033	0.000706383
DNAJC2	5.668238442	5.857872568	0.047476361	4.43E-07		AC018755.16	6.159762169	6.310838804	0.034957125	0.000131618		TMEM92	5.669781084	5.457358378	-0.055090246	0.000128831
NAGA	7.709396208	7.482153453	-0.043164319	4.43E-07		LINC01356	4.637972032	4.751688486	0.034946138	0.000846884		FLII	7.933717396	7.636076209	-0.055165508	1.30E-09
SGCB	6.805664273	6.458054446	-0.07563638	4.46E-07		TAMM41	4.897829539	5.01764077	0.034866623	1.74E-05		KLK15	4.50533289	4.336235365	-0.055190641	7.66E-06
MAPK1IP1L	8.215916695	8.009462865	-0.036716058	4.53E-07		MEST	9.854289916	10.09530146	0.03486017	0.000926471		ELAC1	4.815691623	4.634919182	-0.055198828	8.35E-05
DUS4L	5.383529208	5.694296095	0.080965262	4.56E-07		AP1M1	6.990493325	7.161395054	0.034846383	0.000757221		NECAP1	7.687442143	7.398825216	-0.055207429	4.37E-08
PPA2	6.504149675	6.360113595	-0.032307925	4.59E-07		SAMD4B	6.184205195	6.335292912	0.034823135	5.41E-06		BAIAP2L2	5.693602435	5.479812912	-0.05521512	4.32E-05
RFX6	3.141576169	2.822536142	-0.154496505	4.65E-07		LOC101928647	4.768288344	4.884689284	0.034795315	0.000333922		IER3IP1	7.695874649	7.406557628	-0.055282129	1.03E-07
C14orf119	9.479006364	9.248442399	-0.035525426	4.65E-07		SQSTM1	7.07865111	7.251411595	0.034787394	9.57E-07		ADSSL1	5.333935325	5.133337189	-0.055303303	7.21E-07
DLST	8.503454506	8.214045655	-0.049956085	4.69E-07		NOTCH1	6.313491299	6.467475284	0.034764613	0.000218279		NUDT16P1	5.227641351	5.031035581	-0.055304774	5.45E-05
SCYL2	7.821649578	7.450201757	-0.070193407	4.69E-07		GPX2	9.136192734	9.35901	0.034762843	0.000867189		AFG3L2	7.268853344	6.995314223	-0.055338935	2.07E-11
SPTLC3	3.626773545	3.462676338	-0.066799124	4.69E-07		CTD-2287O16.5	3.869500461	3.963319858	0.034562073	0.000737551		TMED10	8.680852721	8.354030264	-0.055364396	3.14E-12
XPO4	6.227604532	6.552064703	0.073272271	4.69E-07		TNS3	6.522748253	6.680699324	0.034519181	1.18E-06		MCEE	6.771458545	6.516432466	-0.055384266	1.20E-06
CRADD	6.675888305	6.429229135	-0.054314048	4.75E-07		HSPE1	10.29584357	10.54423301	0.034392118	2.10E-05		GBA2	7.344659545	7.067663365	-0.055462292	6.60E-09
CD200	5.902207604	5.32197398	-0.14929321	4.78E-07		TCEB1	7.952096701	8.143639115	0.034338329	0.000834913		DNAJA4	6.527965325	6.2815285	-0.055517738	5.27E-06
ANKRD13B	5.25157974	5.544600405	0.078332022	4.82E-07		RNF216	5.547192188	5.680766007	0.034327769	9.73E-06		MBNL1-AS1	5.136391864	4.942419486	-0.055537808	0.000922115
G3BP2	8.262248305	7.940565108	-0.057292734	4.82E-07		LINC00636	3.464778299	3.548206926	0.034327106	0.000226346		C17orf85	5.775198747	5.5569985	-0.055564745	2.59E-07
GLS	5.593976312	5.780219507	0.047250136	4.85E-07		LARP1	7.803854734	7.991760905	0.034326499	5.60E-07		CHMP1B	8.053211117	7.74888327	-0.055575743	1.47E-07
MYL12A	6.016022857	5.826749892	-0.046118663	4.88E-07		NIP7	7.616518416	7.798747331	0.034110732	0.000620068		ZSCAN31	5.800927532	5.581693966	-0.05558057	0.000260159
RCHY1	6.093851734	5.888881243	-0.049360819	4.95E-07		PTDSS2	6.739273351	6.900272649	0.034060324	3.28E-05		TMEM30A	8.488509552	8.167360074	-0.055641428	2.32E-07
FEM1C	7.610409896	7.258127757	-0.068376708	5.02E-07		FDX1L	6.535488234	6.69148623	0.034031663	9.01E-05		YES1	6.600058779	6.350173419	-0.055682882	1.80E-07
ZNF12	7.575856825	7.961502878	0.071631726	5.02E-07		RPPH1	4.639531266	4.749905527	0.033919763	0.000608149		RNF11	8.59113424	8.265771291	-0.055699169	6.20E-07
PARD6B	4.477102675	4.723484439	0.077286101	5.05E-07		CHD7	6.139117773	6.285139642	0.033913452	0.000207221		NCK1	6.37419611	6.13273727	-0.05571226	1.32E-05
TMEM246	6.78931211	6.299669115	-0.107989355	5.05E-07		RNF44	8.154002656	8.347725088	0.033874663	2.87E-05		BCKDHB	6.819144448	6.560762568	-0.055727234	8.24E-06
MTF1	6.965658117	6.791177027	-0.036598026	5.09E-07		RP11-385F5.4	3.772563091	3.86196702	0.033790816	0.000347681		NHSL1	6.039046435	5.810154736	-0.05574418	4.17E-09
SCNN1A	7.135414571	6.856451432	-0.057535153	5.09E-07		FOXN2	5.966460604	6.107839764	0.033786858	0.00043983		METTL25	6.669151351	6.416034243	-0.055821349	9.97E-06
GNPNAT1	9.331005636	8.972531101	-0.056517555	5.12E-07		CDH26	3.259854948	3.337021811	0.033753345	0.000222855		MT2A	10.40701183	10.01194505	-0.055833609	5.63E-05
OR7E37P	7.486738234	7.812582818	0.061462265	5.27E-07		TPP2	5.803724831	5.94094848	0.033714158	0.00079235		MAP3K9	4.973656805	4.784809899	-0.055845354	2.68E-05
SLC27A3	6.911995162	6.594111426	-0.067923942	5.30E-07		OLA1	7.071945591	7.239115669	0.033706293	7.00E-05		TLN2	5.209122909	5.011264784	-0.055865709	1.02E-06
TMCO4	6.122760104	5.921646993	-0.048183668	5.38E-07		PAAF1	6.558509403	6.713467196	0.033690083	1.96E-05		CDKN2C	6.650464526	6.39766927	-0.055908701	9.13E-07
ELMO2	6.049212273	6.224925595	0.041309306	5.41E-07		WDR45	7.624518065	7.804624095	0.033682998	0.000557106		TLE1	6.353118571	6.11161625	-0.055910986	1.31E-07
RASAL1	5.622967234	5.343342662	-0.073589102	5.41E-07		DNASE1	4.319423844	4.421393392	0.033662215	1.52E-05		CLCN3	8.101483097	7.793174649	-0.055974891	9.19E-07
AOC1	9.630385169	9.099588682	-0.081792166	5.49E-07		ZCCHC14	5.688220753	5.822461534	0.033651748	2.47E-06		RAB8B	6.130773117	5.896857953	-0.056122573	0.000838886
HOXB13	6.789668513	6.182674304	-0.135110132	5.49E-07		MLLT6	6.334457519	6.483925284	0.033646394	4.49E-05		MYOF	7.593856117	7.303833338	-0.056178818	4.77E-06
CTAGE5	4.523096968	4.383999345	-0.045063343	5.52E-07		BLCAP	9.141098506	9.356655318	0.03362536	9.91E-06		DHRS7B	7.679440409	7.385964149	-0.056214928	1.67E-06
MDM2	4.671224825	4.528828899	-0.044662849	5.56E-07		SNRPB2	6.34883613	6.498468365	0.033607586	0.000289673		LOC102723542	5.045154981	4.852288412	-0.056233283	0.000131618
ALKBH5	7.305531097	7.125325649	-0.036033207	5.60E-07		EBPL	9.874126266	10.10620187	0.033515904	1.52E-05		PTPN21	4.90687824	4.719281412	-0.05623827	3.77E-08
LARP1	7.803854734	7.991760905	0.034326499	5.60E-07		IGBP1	9.617940896	9.843977797	0.033513343	5.37E-06		FRMD4B	4.252586903	4.089923547	-0.056266843	5.50E-08
SIK2	5.323588506	5.216881068	-0.029211517	5.60E-07		RHOT1	6.193923708	6.339403574	0.033493502	0.000926471		SCP2	10.25821275	9.865450047	-0.056322626	1.00E-10
ATL3	6.351173455	6.116354216	-0.054351212	5.72E-07		ZMIZ2	6.506522266	6.659263318	0.033475958	5.92E-05		PPP3CA	8.851989948	8.512905236	-0.056350242	1.23E-09
C14orf28	4.980479545	4.747848196	-0.069010851	5.83E-07		ZNF335	5.409784279	5.536336635	0.033360602	7.28E-08		EMC9	7.203626071	6.927454561	-0.056397953	3.58E-07
TRPA1	5.178264299	4.814565905	-0.105062876	5.83E-07		ARMC10	8.596310903	8.797333885	0.033348706	3.75E-05		N4BP2	5.205679591	5.00581877	-0.056480456	0.000579278
POLR2J	10.1720424	10.39226561	0.030900829	5.87E-07		PACS1	5.269186409	5.392096905	0.033266205	0.000121449		GNPNAT1	9.331005636	8.972531101	-0.056517555	5.12E-07
DCAF11	7.050890617	6.837401128	-0.044357434	5.87E-07		SMG5	7.027700864	7.191381547	0.033216172	3.32E-06		MPI	5.705548221	5.485936845	-0.056627502	1.01E-05
GNL3L	5.413399675	5.670840209	0.067027598	6.00E-07		PMS2P3	6.203837818	6.347970466	0.033134444	4.89E-05		EFCAB4A	6.848683429	6.584764872	-0.056694749	2.43E-05
PIK3C2B	9.350593182	9.087450291	-0.041182322	6.00E-07		SPNS1	7.365026097	7.536119595	0.033131223	0.000730516		FAR1	7.189541961	6.912284818	-0.056737197	0.000522754
PLCH1	4.251942643	4.126375372	-0.043247068	6.00E-07		FAM50A	8.134299208	8.323179345	0.033116665	7.99E-05		PLCE1	4.606857299	4.429172345	-0.056745775	0.000273843
SLC19A3	4.295133565	4.735872608	0.140927279	6.00E-07		MED14	5.368085045	5.492422514	0.033035083	1.90E-05		DTD2	6.314807013	6.070861392	-0.05683741	0.000352976
SEC24A	6.475118032	6.208834878	-0.060583927	6.04E-07		PDE7A	4.533627669	4.638512372	0.032996277	0.000189622		PIP5K1B	6.634543318	6.378210291	-0.056845498	5.21E-05
OS9	9.171393331	9.011767392	-0.025330851	6.08E-07		LRFN1	4.427126675	4.529528081	0.032990093	0.000803754		CDCP1	6.299226364	6.055629723	-0.056897663	1.33E-07
PRKAR1B	5.877757753	6.088866669	0.050907821	6.08E-07		ERF	5.905824721	6.042275554	0.032953439	0.000819196		NFIC	6.463301104	6.21328052	-0.056916012	9.57E-05
TMEM144	4.569114675	4.36056652	-0.067399071	6.08E-07		HEATR1	5.709745955	5.841539311	0.032922029	6.44E-05		MLXIP	6.448050825	6.19860602	-0.056919305	3.65E-06
TFAP2A	3.99070111	3.662054439	-0.123988992	6.12E-07		SMIM11	5.522021396	5.649410453	0.032903844	0.00016453		RP3-406A7.7	5.951518727	5.721123932	-0.05695927	0.000469081
WWC3	7.17546076	7.519417966	0.067549521	6.12E-07		LQFBS-1	4.67593889	4.783800595	0.032901179	0.000485574		TMC4	8.70562537	8.36855298	-0.056969752	1.54E-06
MIER1	5.663114409	5.440291061	-0.057911837	6.16E-07		MTBP	3.37411989	3.451925912	0.032890264	0.000231081		TDP2	10.42904401	10.02523724	-0.056970539	3.26E-06
MPP5	7.122941987	6.824040905	-0.061846946	6.16E-07		ZFP64	5.425866065	5.55096702	0.032885686	9.54E-09		DHRS7	5.975842201	5.744094682	-0.057062523	1.60E-10
GATA6	6.9998625	6.823465142	-0.036822018	6.20E-07		USP40	6.748758305	6.903934358	0.03279666	0.000887945		OCEL1	7.175938019	6.897641405	-0.057064301	1.29E-09
RNF11	8.59113424	8.265771291	-0.055699169	6.20E-07		WDR74	6.382061727	6.528802385	0.032795812	4.30E-05		LOC101926967	4.958468331	4.766072723	-0.057093577	1.99E-05
SAMD10	5.28791487	5.442181358	0.041486083	6.25E-07		ZNF391	3.436208799	3.515134547	0.032762208	0.000202947		ANTXR2	6.281880909	6.038053027	-0.057113166	2.63E-05
CLCA2	3.028108156	2.854668162	-0.085093685	6.33E-07		MMP24-AS1	7.709032052	7.885600939	0.032670977	0.00013958		GPRIN2	5.702382169	5.481032655	-0.057117001	0.000137365
SDC4	9.989010799	10.34086809	0.049943579	6.33E-07		TBC1D5	7.346831422	7.515089574	0.032668129	2.57E-05		TMEM9B	8.674280948	8.337456	-0.057136928	1.65E-10
GOPC	6.625210325	6.396731372	-0.050631356	6.46E-07		CLNS1A	7.642660156	7.817529595	0.032637896	7.08E-05		CIDEC	6.336493279	6.090171196	-0.057201867	0.000875437
NFKB1	8.243636208	8.041530027	-0.035810817	6.51E-07		ING1	6.641321708	6.793135486	0.032607244	0.000101623		SUCLG2	9.713322968	9.33571123	-0.057204995	1.68E-08
SEL1L	6.62896276	6.414224372	-0.047508328	6.51E-07		RP11-533E19.7	4.125404448	4.219561696	0.032557582	0.000371176		TTC19	9.46225774	9.094176926	-0.057241387	1.10E-09
HIF1A	10.88808482	10.57595929	-0.041961682	6.60E-07		TNPO2	6.553793584	6.703316608	0.032544841	2.08E-05		MOK	5.847617104	5.620026878	-0.057271818	0.000953009
PIPOX	4.431405422	5.020936527	0.180192164	6.60E-07		PRPF40A	7.569677857	7.742181764	0.032508274	2.81E-05		LPAR3	4.095115571	3.935684358	-0.057289647	0.000632204
SLCO4A1	6.125270565	6.405598932	0.064559899	6.64E-07		TRMT112	10.30896304	10.54381973	0.032498388	1.95E-05		G3BP2	8.262248305	7.940565108	-0.057292734	4.82E-07
DAPK1	5.141342656	4.795891601	-0.100346116	6.73E-07		FUNDC2	7.110027961	7.271144027	0.032327139	1.58E-05		CNNM4	7.482082019	7.190659601	-0.057315665	0.000142587
TATDN3	5.379090812	5.150396635	-0.062678806	6.73E-07		LAMP1	9.353082558	9.56496123	0.032317199	2.23E-06		BTBD6	8.373839195	8.047652149	-0.057321266	1.39E-12
DNAJC16	5.990399682	5.819641986	-0.041721859	6.78E-07		RAP2A	5.805258701	5.936643912	0.032287221	0.000228702		MFSD6	7.704523013	7.404363872	-0.057329847	3.13E-06
GNAS	8.075269942	8.251674824	0.031176482	6.87E-07		CRYBB3	5.394969981	5.516857993	0.032231913	0.000361969		TLE4	4.345624039	4.175938209	-0.057463001	4.65E-06
RP11-363E7.4	4.692326974	4.250431189	-0.142694343	6.87E-07		TRIM56	7.860692565	8.038238459	0.03222295	0.000339021		METTL7A	6.211021903	5.968337534	-0.057501527	6.06E-08
ZMYM2	4.940759208	5.185822831	0.069840172	6.87E-07		LINC00934	3.364806864	3.440620811	0.032145204	0.000279503		SCNN1A	7.135414571	6.856451432	-0.057535153	5.09E-07
ANKFY1	5.688846649	5.572318392	-0.029858499	6.92E-07		RBM12	7.594775857	7.765779108	0.032123284	5.48E-05		TRERF1	4.337233344	4.16762452	-0.057549758	2.06E-05
PLAG1	3.762303734	4.137691791	0.137209862	7.01E-07		LOC644794	4.716958864	4.823017507	0.032079028	0.000557106		CNNM2	5.403714006	5.192288338	-0.05758082	1.46E-05
NMNAT1	5.35340576	5.107336818	-0.067885801	7.06E-07		PRRC2A	7.521592532	7.690438514	0.032027711	0.000773677		CYP2J2	8.004469032	7.691081791	-0.057619171	0.000444216
C15orf48	11.18966166	10.47177323	-0.095660653	7.11E-07		ZNF358	6.11140663	6.248515689	0.032009048	0.000414348		MAPRE2	5.796980461	5.569589953	-0.057730506	1.15E-11
ZNF514	5.986714234	6.492625358	0.117037557	7.11E-07		RP5-1068B5.3	4.812683974	4.92051723	0.031968284	0.000994139		DDX60L	5.019542078	4.822612581	-0.057740839	3.52E-05
ADSSL1	5.333935325	5.133337189	-0.055303303	7.21E-07		HMHA1	5.707969565	5.835427385	0.03186068	0.000641451		FBXO8	7.269497636	6.984152791	-0.057770548	9.74E-08
CTSA	9.884852942	10.23478697	0.050189666	7.21E-07		PUS3	6.999077071	7.155091149	0.031805451	0.000727022		KIAA1598	7.826587701	7.519292392	-0.057786544	2.39E-06
OSBPL7	5.756565266	5.549938209	-0.052736555	7.21E-07		MAP1A	4.311157864	4.407073318	0.031745507	0.000382513		SLC30A4	4.55455463	4.375639966	-0.05781595	9.79E-06
SH3RF1	7.158595175	6.918322662	-0.049254196	7.21E-07		GGA3	5.654735747	5.780420047	0.031714726	2.57E-05		S100P	11.55441292	11.10042806	-0.057828646	0.000363793
RABEP1	5.859255455	5.643400081	-0.05415272	7.25E-07		MROH1	4.978132032	5.088713074	0.031696353	0.000502607		MTUS1	7.208702922	6.925417385	-0.057838673	7.36E-05
ANKMY2	8.543502688	8.224985743	-0.054814493	7.30E-07		GPSM1	5.493412649	5.61511527	0.031612972	0.000335613		TMEM30B	6.641918214	6.380653764	-0.057895708	2.08E-10
BIVM	4.472146708	4.643649696	0.054291627	7.30E-07		CDKN1B	9.602450883	9.814707628	0.031542612	0.000229888		MIER1	5.663114409	5.440291061	-0.057911837	6.16E-07
METTL20	3.404505461	3.307379446	-0.041756676	7.35E-07		HDAC5	6.039296545	6.172708169	0.031523071	9.39E-05		RP11-50E11.3	4.086954929	3.925775324	-0.058048725	8.45E-06
COPS8	6.000660195	6.133012973	0.031474767	7.40E-07		COPS8	6.000660195	6.133012973	0.031474767	7.40E-07		AKR7A2	8.738798922	8.393693716	-0.058129186	4.08E-07
ELP5	7.129648435	6.840742966	-0.059677915	7.50E-07		ZSCAN25	5.899581266	6.029647588	0.031461124	5.15E-05		CRK	8.622799104	8.282261993	-0.058131428	1.75E-10
MFSD2A	5.766518117	5.559928696	-0.052634087	7.50E-07		IRF5	5.192447942	5.306682304	0.031395334	0.000238357		BBS4	5.696360104	5.471358318	-0.058141311	1.36E-06
ZMYND12	4.084742597	3.79956252	-0.104411852	7.50E-07		HDAC11	6.486365266	6.62896173	0.031372655	4.34E-05		IVNS1ABP	7.178242279	6.894564743	-0.058171141	1.09E-06
CSTF1	6.568585591	6.845103385	0.059489582	7.56E-07		TULP1	4.309016792	4.403575655	0.031316732	0.000904881		UBE2Q2	8.337329403	8.007487973	-0.05823561	0.000219414
DIS3	5.924593532	6.200153331	0.065587715	7.61E-07		SYT7	4.568369747	4.668233878	0.03119742	0.000596444		LOC100506100	6.104406195	5.862662865	-0.058294868	5.45E-05
NXT1	8.352042656	8.682669466	0.056009584	7.61E-07		CCT6A	9.609632857	9.819560176	0.031177094	0.000222855		PTRHD1	9.181048675	8.817325345	-0.058317856	3.51E-11
RBL1	4.006872286	4.234807264	0.079819784	7.71E-07		GNAS	8.075269942	8.251674824	0.031176482	6.87E-07		MUC13	9.960822084	9.564804676	-0.058529308	1.85E-05
TOP1	8.122799818	8.386995236	0.046176946	7.76E-07		MMP17	5.295391136	5.410877392	0.0311253	0.000909161		RAB12	5.476536058	5.258555	-0.058597253	3.99E-05
NEK3	6.738077994	7.143326622	0.084258961	7.82E-07		RPIA	9.104812682	9.303061703	0.031076259	2.41E-05		CCNDBP1	8.546864584	8.206292108	-0.058664756	2.45E-07
TPT1-AS1	5.109786792	5.330239257	0.060937197	7.87E-07		ABI2	6.114387558	6.247521764	0.031076022	9.32E-05		CARD16	5.060985039	4.858969277	-0.058767899	8.87E-05
FAM214A	5.445770078	5.147455061	-0.081276743	7.92E-07		ARHGAP23	5.174527221	5.287107716	0.031051665	0.000122103		ZSWIM6	8.201678299	7.874190399	-0.058787559	1.83E-07
CRYBG3	7.054433864	6.763599642	-0.060739043	7.98E-07		HCG18	4.996791552	5.105365128	0.031012109	4.44E-05		WFDC21P	5.770442532	5.540014318	-0.058792258	0.000134463
MRPL35	6.781112539	6.572975872	-0.044975298	7.98E-07		OR7E156P	5.765058838	5.890208007	0.03098325	0.000330562		MIS12	7.680835519	7.37389173	-0.058837022	4.45E-06
RASSF6	5.717924864	5.260575426	-0.120271046	7.98E-07		UXT	10.03340655	10.25101028	0.030954586	1.73E-05		ZCCHC2	5.706911591	5.478285243	-0.058985827	5.08E-06
RBMX2	6.724420942	6.962957642	0.050290208	7.98E-07		TSC22D2	4.401597929	4.497026946	0.030944163	0.000548997		CIPC	6.945142656	6.666784973	-0.059013132	0.000180883
AMPD1	4.16746476	3.832222493	-0.120988675	8.03E-07		PDZD11	9.495585506	9.701446743	0.030942946	1.56E-05		TIMM21	7.34879311	7.054077466	-0.059049917	9.83E-07
TSPAN3	6.586200903	6.386955378	-0.044318149	8.08E-07		CPNE6	4.824848591	4.929368757	0.030919241	0.000157717		C6orf136	7.841508	7.526904257	-0.059074505	3.38E-07
USP18	5.961418234	5.534094703	-0.107308259	8.19E-07		LINC00537	5.188364649	5.300747101	0.030915832	0.000173435		GPD1L	8.772137091	8.419527581	-0.059189073	1.26E-05
STX18	8.22128739	8.037849473	-0.032554767	8.22E-07		POLR2J	10.1720424	10.39226561	0.030900829	5.87E-07		C9orf3	6.829508149	6.554981986	-0.059189866	4.68E-06
RILP	7.189082545	6.955951642	-0.047559766	8.25E-07		TAF1	5.634816688	5.756706669	0.030875025	0.000134462		FOSL2	7.158096169	6.870270459	-0.059209032	2.19E-07
LOC100506469	5.326071981	5.506328588	0.048018778	8.47E-07		NCK2	8.637736292	8.824580068	0.030874355	3.89E-06		S100A16	10.7418064	10.30960309	-0.059247833	8.74E-08
GPR157	5.526723312	5.771672264	0.062564993	8.53E-07		RHEB	6.410450987	6.549100959	0.030871015	2.87E-06		IL15	4.992177182	4.791213047	-0.059278173	0.000245849
DHRS4-AS1	5.515793864	5.345288412	-0.045300749	8.71E-07		HDAC6	5.876449825	6.003283561	0.03080698	3.42E-05		SLAIN2	5.861553851	5.625447905	-0.059315192	4.85E-09
DNAJC11	7.723266065	7.528697676	-0.036810746	8.71E-07		SNX12	7.021810442	7.173180858	0.030769956	0.000202947		FAM57A	7.857519032	7.540745358	-0.059366729	8.30E-05
RORC	6.081921565	5.775659176	-0.0745416	8.71E-07		TTLL4	5.426934448	5.543765824	0.030728835	0.000197721		BTBD3	7.69055537	7.380158054	-0.059436072	0.000247118
ANKRD13C	5.277377429	5.02509498	-0.070670301	8.82E-07		TLDC1	4.512193513	4.609277466	0.030711675	0.000352976		CLINT1	7.564953903	7.259359514	-0.059489025	8.42E-09
CXXC1	8.065976753	7.878495581	-0.033929078	8.82E-07		IAH1	6.598286188	6.740101385	0.030678939	8.40E-05		SENP8	4.699428416	4.509574764	-0.059493896	3.85E-05
RBM26	5.008097234	5.179679473	0.048600251	8.82E-07		GJB4	4.708313188	4.809067764	0.030546966	0.000653975		PDSS2	6.559127084	6.294053264	-0.05951444	1.47E-07
MED12	6.123003182	6.290970257	0.039043108	8.88E-07		KIAA0196	7.820250896	7.987303014	0.030493552	0.000328895		LOC643733	3.916847987	3.758529899	-0.059524658	0.000191617
MGLL	9.137328104	8.710953696	-0.068941683	8.88E-07		BRI3	7.864574455	8.031983865	0.030387666	1.60E-05		METTL4	5.144530052	4.936538311	-0.059539571	4.73E-05
COPG1	8.37989876	8.022812743	-0.06282469	8.94E-07		RP3-507I15.1	10.45139605	10.67384645	0.0303845	2.73E-08		ELP5	7.129648435	6.840742966	-0.059677915	7.50E-07
SEMA3A	3.810415084	4.117712669	0.111894998	8.94E-07		KIAA1430	4.438521994	4.532979858	0.030380405	0.000587803		KLHL2	7.109611435	6.821395385	-0.059703826	1.86E-05
LOC100291323	3.730734279	3.910855115	0.068024481	9.00E-07		CDC14B	4.814001896	4.916356804	0.030352913	0.000846884		PEAR1	5.461284942	5.23980927	-0.059726133	0.00017527
SLC2A12	4.534696396	5.012799797	0.144610653	9.07E-07		CXorf40A	8.142300688	8.315348845	0.030340289	0.000412288		SLC50A1	7.975888981	7.652245541	-0.059762162	1.96E-09
CDKN2C	6.650464526	6.39766927	-0.055908701	9.13E-07		DNAJA3	8.923631714	9.1131155	0.030313379	2.63E-05		FOXP1	7.092973045	6.804734324	-0.059851629	4.78E-08
CLCN3	8.101483097	7.793174649	-0.055974891	9.19E-07		NIFK	6.724232273	6.866755054	0.030258942	0.000124086		TWSG1	7.32111737	7.02344177	-0.059885671	0.000446425
CTPS2	7.169854234	7.484693176	0.061999388	9.19E-07		PRDX4	10.65866262	10.88448387	0.030246569	0.000653975		B3GNT5	6.119272864	5.869914561	-0.060020727	0.000360153
MT1X	9.568317396	8.994040014	-0.089295944	9.25E-07		BCORL1	4.642985539	4.741079777	0.030162882	3.13E-07		WDR52	4.402357136	4.222922514	-0.060034412	0.000696268
SLC36A4	4.225558695	3.909311014	-0.112227738	9.25E-07		HGH1	7.366621383	7.521886703	0.030091481	0.000692927		TRIM36	4.546540909	4.360857068	-0.060157629	2.65E-07
ZNFX1	8.21774689	8.429447689	0.036695211	9.25E-07		CXorf40B	8.149302299	8.320643878	0.030018625	0.000696268		ACVRL1	7.021461961	6.73430973	-0.060241374	8.30E-05
POLR1B	6.647215578	6.829532649	0.039036714	9.37E-07		EFNB1	6.675426955	6.815499784	0.029959341	0.000198756		NRARP	9.143282416	8.769094385	-0.060284324	4.86E-06
TSPAN14	7.092305532	6.917767899	-0.035948078	9.44E-07		AZIN1	9.455949377	9.654092351	0.029918316	0.000130217		C4orf32	5.185575701	4.973326446	-0.060293034	1.82E-05
LRG1	7.231877662	6.753453426	-0.09874485	9.50E-07		LDB1	6.617742779	6.756355358	0.029905993	0.000116332		SULT1A2	8.030389117	7.701684865	-0.060295803	0.000170717
SMAP2	7.336463909	7.066615703	-0.054065414	9.50E-07		JARID2	6.23742974	6.367994068	0.029887332	0.000294137		PFKFB2	5.912922896	5.670765777	-0.060327896	7.33E-06
APBA1	4.948901214	4.72154227	-0.067850058	9.57E-07		NONO	10.17282097	10.38553307	0.029855467	1.80E-05		B4GALT4	7.486988519	7.180111601	-0.060379274	4.85E-09
MTIF3	5.196854117	5.366553635	0.046357335	9.57E-07		ST3GAL2	5.926535084	6.05040623	0.029843122	1.42E-05		RETSAT	8.533574416	8.183512216	-0.060430008	5.11E-08
SQSTM1	7.07865111	7.251411595	0.034787394	9.57E-07		VPS9D1-AS1	5.748864994	5.868788507	0.029785568	0.000291154		SNAP23	7.027524162	6.739233372	-0.060432023	2.47E-06
ABHD17B	6.041351136	5.843070149	-0.048144632	9.63E-07		DOCK9-AS2	4.142176422	4.228303169	0.02968982	0.000412288		ADAM10	7.780504721	7.461263486	-0.060443789	1.09E-05
TSR2	7.812313175	8.033757953	0.040325211	9.63E-07		PLEKHA8	4.631571675	4.727836338	0.029678255	9.78E-05		GPD2	6.10864126	5.857713128	-0.060513977	1.11E-05
DYNLL1	11.44856477	11.30607461	-0.018068626	9.69E-07		PHKG1	4.785265435	4.884721939	0.029677488	0.000358346		ASAH2B	5.149341409	4.937655236	-0.06056182	3.81E-05
PTP4A3	6.413029701	6.846916703	0.094448372	9.69E-07		IRF2BP2	8.484447818	8.660182959	0.029576735	7.29E-06		SEC24A	6.475118032	6.208834878	-0.060583927	6.04E-07
TMEM2	7.992210883	7.697779534	-0.054152298	9.76E-07		AKAP1	7.826887273	7.988965986	0.02957012	0.000124086		STYX	4.553320273	4.365991047	-0.060609768	1.17E-05
TIMM21	7.34879311	7.054077466	-0.059049917	9.83E-07		ZC3H3	4.942978039	5.044953615	0.029460508	0.000271054		NUDT13	4.419136675	4.237252926	-0.060635304	0.000442018
CCDC149	5.318882097	5.191482189	-0.034976565	9.89E-07		AIP	7.515336506	7.669784615	0.02934836	0.000220556		BLVRB	8.891683773	8.525429858	-0.060684063	1.23E-09
EVPL	6.179191143	6.563482865	0.087043572	9.89E-07		CARKD	8.525488623	8.700399554	0.029299134	0.000480808		JAK2	4.733659649	4.538534905	-0.060729327	7.16E-05
ACADVL	10.1246073	9.78988075	-0.04850276	9.96E-07		CAMTA1	6.270779799	6.39927452	0.029263498	0.000730516		CRYBG3	7.054433864	6.763599642	-0.060739043	7.98E-07
OSTF1	7.699517331	7.376049669	-0.061919638	9.96E-07		SCAP	8.28588689	8.4555545	0.029243241	0.000850909		CDC42EP1	6.962172292	6.675022014	-0.060764922	0.000152783
SLC30A9	7.21929026	6.908985696	-0.063383085	1.01E-06		TRIM44	6.992528266	7.135193439	0.029138362	5.70E-05		RP11-469M7.1	6.188796987	5.933114297	-0.060869422	6.06E-05
TLN2	5.209122909	5.011264784	-0.055865709	1.02E-06		NUB1	5.497916961	5.609948081	0.029102302	4.17E-05		RPS6KA1	7.865401435	7.540273236	-0.060903597	1.61E-06
TMTC2	6.38352713	6.005668919	-0.088028841	1.05E-06		CSDC2	4.985118442	5.086561162	0.02906285	0.000476085		SMAD2	6.556344448	6.285246155	-0.060922403	7.31E-10
DNAJC15	7.584773221	7.940842338	0.066186006	1.06E-06		CDH6	3.988553877	4.069457541	0.02897073	0.000151975		TMPRSS2	7.561018253	7.248329682	-0.060931961	4.30E-05
8-Mar	5.147400701	5.020274953	-0.036077714	1.06E-06		BC027448	3.821546643	3.899033851	0.028960041	0.000799936		DDB2	6.991797916	6.702357845	-0.060994772	5.75E-06
CD164	10.46584251	10.16940207	-0.041453599	1.07E-06		ZNF316	5.016054429	5.117502811	0.028886987	0.000352976		INPP1	8.63389211	8.276077986	-0.061063825	2.98E-07
OIP5-AS1	7.699768474	7.412437007	-0.054867127	1.07E-06		PLB1	4.006821714	4.087780439	0.028859391	2.44E-05		LINC00324	5.003869344	4.795202007	-0.061452527	0.000205074
BCL2L2	6.423103201	6.248899831	-0.039668263	1.08E-06		PIGT	7.854328812	8.012973581	0.028849724	8.66E-06		HDHD2	8.203883227	7.861279966	-0.061542727	1.09E-07
SMCHD1	5.102503331	4.877443811	-0.065079966	1.08E-06		NEUROD6	4.965361688	5.065406	0.028779097	0.000133746		RIMKLA	3.982746877	3.81638825	-0.061555845	9.47E-08
IVNS1ABP	7.178242279	6.894564743	-0.058171141	1.09E-06		PEX5	6.377964091	6.506322291	0.028746313	0.000179936		PRADC1	7.057984526	6.76283427	-0.061628268	2.04E-08
BCL2	5.020485305	4.880650223	-0.040753466	1.12E-06		EHMT2	6.052474786	6.173759926	0.028624219	7.95E-05		PDIA3	8.604091429	8.243479149	-0.061769502	1.12E-09
RFC3	6.380531961	6.699576108	0.070393107	1.12E-06		ACAN	5.095416286	5.197336689	0.028572505	0.000953008		PGGT1B	6.601306675	6.324610716	-0.061774939	1.96E-05
ZNF24	5.952100623	5.772383041	-0.04423188	1.12E-06		CEACAM6	11.93096403	12.16883391	0.028480309	6.51E-05		ZNF684	3.558452	3.409149818	-0.061837774	5.72E-06
UTP14A	5.923146617	6.194423595	0.064606245	1.12E-06		NDUFB11	10.18299633	10.38545405	0.028402157	5.57E-05		MPP5	7.122941987	6.824040905	-0.061846946	6.16E-07
FRAS1	3.886810961	3.719477885	-0.063486823	1.15E-06		LBR	10.22977466	10.4324664	0.028305908	0.000435484		ATP8B4	3.451342981	3.306493473	-0.061855796	0.000796135
CYB5A	7.807614123	7.62650475	-0.033859735	1.15E-06		ATIC	9.600364662	9.790400216	0.02827863	0.000345932		WIPI1	8.334390773	7.984276399	-0.06191508	6.52E-08
THOC2	7.136261903	7.420951993	0.056435711	1.15E-06		RBBP6	6.129434195	6.250670412	0.028257028	0.000143348		OSTF1	7.699517331	7.376049669	-0.061919638	9.96E-07
ENSA	7.633264792	7.454496892	-0.034189251	1.16E-06		HOXA-AS2	3.813588649	3.888862689	0.028199059	0.000340736		TRIM58	3.310027091	3.170935791	-0.061934361	0.000136634
PPP6C	8.269253318	8.075123797	-0.034272688	1.16E-06		R3HDM2	8.18498863	8.346541135	0.028198046	0.000295639		C10orf54	5.928295987	5.679041804	-0.061969948	5.41E-06
DCUN1D2	6.030716	6.286179412	0.059854151	1.17E-06		ATP4B	4.086090792	4.166687986	0.02817981	0.000279503		BTN3A2	7.919486974	7.58646652	-0.061978884	7.40E-05
AKAP8L	5.464226409	5.564155453	0.026145464	1.18E-06		ATP6AP2	7.777763494	7.931137162	0.028172368	7.90E-06		SIDT2	8.037315877	7.69925498	-0.061994933	3.26E-09
TNS3	6.522748253	6.680699324	0.034519181	1.18E-06		RCL1	5.755370455	5.868851473	0.028169404	0.000507575		CACNB2	4.198267227	4.021629905	-0.062013677	0.000152783
DEGS2	6.287427922	5.859095838	-0.101791908	1.19E-06		TSPYL2	6.902292435	7.037856432	0.028060485	9.01E-05		KIAA0513	4.967916922	4.758622939	-0.062096904	1.71E-07
GPHN	6.835547766	6.512456899	-0.069855034	1.19E-06		C9orf173	5.242842519	5.345810993	0.028059619	0.000660323		HCFC2	4.762581857	4.561719345	-0.0621662	1.03E-05
ITPKA	6.228430968	5.820248128	-0.097788114	1.20E-06		LRRC75B	5.098893188	5.199000378	0.028050144	0.00040213		PNMA1	7.204652162	6.900657095	-0.062195035	0.000254867
MCEE	6.771458545	6.516432466	-0.055384266	1.20E-06		CUTA	10.11767057	10.31563014	0.027954781	2.37E-05		LOC101927934	5.245223506	5.023681385	-0.062259282	9.84E-05
WDR26	6.41082776	6.234807405	-0.040165653	1.22E-06		C17orf89	6.468158364	6.59467875	0.027947381	0.000152783		TVP23B	7.954135584	7.617985601	-0.062295593	2.05E-06
FGFBP3	3.77965213	3.535756676	-0.096234464	1.22E-06		LRRC14	6.032802435	6.150740676	0.027931814	0.000608149		GCH1	8.884321487	8.508449932	-0.062365273	3.15E-08
DHRS12	5.331568883	5.477483885	0.038953208	1.23E-06		MANBAL	8.223436968	8.383772101	0.027858009	0.000424793		STK17B	5.430211403	5.20026498	-0.062423227	0.000210482
MED31	5.239140961	5.07428048	-0.046127013	1.23E-06		CD99L2	5.070979799	5.169730541	0.027824558	0.00098486		KCNK1	5.557371065	5.321380973	-0.062601878	6.68E-06
AHCYL1	7.661146273	7.504393108	-0.029824863	1.24E-06		ESD	7.535583494	7.682063669	0.027774694	3.43E-07		TATDN3	5.379090812	5.150396635	-0.062678806	6.73E-07
NAA38	8.587293292	8.283052027	-0.052041016	1.24E-06		DDX56	6.301572825	6.424050372	0.027771246	8.08E-05		MGAT4A	5.878937188	5.62876202	-0.06273771	0.000124086
SLC25A14	6.745680708	6.953432953	0.043761388	1.26E-06		GNB1L	5.78627011	5.898631297	0.027746563	0.000106703		F2RL1	9.086614805	8.699703304	-0.062776722	1.46E-05
GOLGA5	8.395074532	8.134840973	-0.045428991	1.27E-06		YEATS2	6.1660015	6.285685061	0.027734748	1.94E-05		MESDC1	6.500349578	6.223425142	-0.062808501	1.12E-09
SLC13A3	4.258028006	4.428184169	0.056529786	1.27E-06		RAB20	6.210649344	6.331056824	0.02770223	0.000165401		LIAS	6.223080403	5.957948189	-0.062813308	0.000533108
IFT27	4.969523929	4.858281189	-0.032661658	1.28E-06		ZHX3	5.151389545	5.250853831	0.027590396	0.000989489		JKAMP	7.531942558	7.211000568	-0.062822542	4.85E-08
PQLC1	6.172141481	6.016796595	-0.036775547	1.28E-06		LIMK1	4.936608416	5.031753182	0.027540946	0.000450873		COPG1	8.37989876	8.022812743	-0.06282469	8.94E-07
PGS1	5.966642539	6.135220223	0.040195782	1.30E-06		ARL10	4.380614312	4.464832655	0.027472904	1.00E-04		BLVRA	5.780369162	5.533846851	-0.062878915	4.78E-05
SNHG17	8.035325006	8.510086439	0.082817408	1.30E-06		ZFP36L2	8.026434753	8.180521007	0.027433427	0.000842876		GUSBP5	3.238544877	3.100281284	-0.062946621	0.000245849
SPON1	5.764044955	5.104751426	-0.175240876	1.30E-06		ANGEL1	5.828619552	5.940365412	0.027397442	0.000147995		KCTD1	4.705553188	4.504547142	-0.062982263	4.28E-08
ETNK1	6.559113532	6.128275669	-0.098019651	1.31E-06		EMG1	8.840992221	9.010386703	0.027380732	0.000653975		SLC25A11	7.531885344	7.209720716	-0.063067664	2.17E-07
HSD17B2	6.948214318	5.988050662	-0.214555827	1.31E-06		PLXNB1	6.338621377	6.460023824	0.027370391	0.000378699		DHRS1	7.993073091	7.651079041	-0.063087055	3.38E-06
FAM83B	5.803375545	5.440767297	-0.093082166	1.33E-06		REEP2	6.023312838	6.138621209	0.027357458	0.000115085		BBS7	5.051874961	4.835641284	-0.063111704	0.000510076
RBBP8	8.187491578	7.811688392	-0.067787116	1.34E-06		COPS6	8.479675669	8.640770061	0.027150805	0.000453112		LPAR5	6.43822961	6.162297682	-0.063195653	1.70E-05
RUSC1	8.478978331	8.256306392	-0.038393928	1.34E-06		NOP58	9.956672649	10.14532602	0.027079623	0.000848893		BRI3BP	9.681677331	9.266355291	-0.063255014	6.81E-08
SDF4	9.051844435	8.849101743	-0.032680773	1.34E-06		LOC255654	5.339624344	5.44063973	0.02703805	0.000289673		ZNF271	4.498651805	4.305647257	-0.063262576	5.06E-05
UBE2K	8.672141688	8.467355338	-0.034476894	1.34E-06		NAT6	6.018316325	6.131994858	0.02699655	0.0006896		CCNO	5.853686455	5.602461351	-0.06328468	0.000944086
ABCD3	8.226632688	7.835234047	-0.07032566	1.35E-06		TMEM86A	4.691978455	4.780461439	0.026953494	0.000796135		IL23R	3.502551909	3.352186885	-0.06330385	0.000720081
FAM53A	4.330345338	4.466313581	0.044602465	1.35E-06		CASC15	3.922565091	3.996201568	0.026831967	3.38E-05		SCO1	8.00814074	7.664143628	-0.063342731	7.79E-09
TINF2	7.917144584	7.714638568	-0.037381631	1.35E-06		VIL1	8.266303455	8.421104676	0.026767172	0.000138838		ZNF488	4.944171864	4.73170725	-0.063368076	0.000418497
BBS4	5.696360104	5.471358318	-0.058141311	1.36E-06		IDH3G	8.079957552	8.231260574	0.026765675	0.000134463		SLC30A9	7.21929026	6.908985696	-0.063383085	1.01E-06
PPP1R9A	4.779891955	4.368452189	-0.129855807	1.38E-06		RECQL5	4.403302416	4.485469946	0.026673214	0.000123421		PXMP2	7.842321019	7.505095176	-0.063410331	3.50E-07
ZNF503	5.131552325	5.298383541	0.046156966	1.39E-06		CDK13	5.856452156	5.965686595	0.026661245	8.45E-06		FRAS1	3.886810961	3.719477885	-0.063486823	1.15E-06
C8orf33	7.759466344	8.122618169	0.065987392	1.40E-06		KAT6A	5.735307922	5.842179047	0.026635629	3.06E-05		NDUFV2	9.587111701	9.174206432	-0.063512871	4.44E-13
GRB7	6.901094078	7.226159574	0.066404014	1.41E-06		PFDN2	9.13481976	9.304892122	0.026613161	7.24E-05		TPBG	5.820561883	5.569556182	-0.06359606	0.00030172
PRRC1	8.195321201	7.994590541	-0.035776349	1.42E-06		TAZ	6.400226442	6.519028358	0.026534002	0.000269669		CAMTA2	6.278573857	6.007700764	-0.063623941	3.60E-08
RASD2	4.850802045	4.456960946	-0.122162987	1.42E-06		B3GAT1	5.105021032	5.199725095	0.026518446	0.00091346		EAPP	8.878502896	8.494870243	-0.063724517	8.96E-12
CAPNS1	10.95899088	10.74876411	-0.02794417	1.44E-06		SMARCAL1	7.20014787	7.333640426	0.026502996	0.000320673		SPTLC2	6.701009	6.411134635	-0.063798639	6.49E-12
FGD4	5.291573117	4.921390182	-0.104630779	1.44E-06		WDR46	7.424256	7.561637858	0.0264523	0.000311062		DAPP1	4.941694104	4.727425257	-0.063951061	2.62E-06
CBX4	7.279576636	7.593654372	0.060939787	1.45E-06		GCC1	5.318599708	5.416893635	0.026419303	3.87E-06		DHDDS	6.643477331	6.355417243	-0.063951732	4.80E-11
TLR3	4.788236656	4.418038054	-0.116088613	1.45E-06		PMS2P1	7.447534357	7.585104878	0.026406255	0.000917778		SPPL2A	8.030111377	7.681746993	-0.06398555	4.15E-06
NUDCD1	5.968954968	6.331625709	0.085097604	1.45E-06		DDX18	8.585116656	8.743473628	0.026368813	0.000167155		SS18	6.576666162	6.291348953	-0.063987055	6.38E-08
TFF2	6.114553656	5.467975365	-0.161240447	1.45E-06		RANBP10	5.062292688	5.155564743	0.026339547	0.000485574		NUS1P3	4.75276939	4.546331142	-0.064065632	5.96E-05
TFE3	5.390786442	5.53180077	0.037253441	1.46E-06		SH3GL1	8.016575286	8.163990581	0.026288475	0.000449756		AHNAK	6.471098104	6.189480189	-0.064192296	9.77E-10
TMEM243	8.144100416	8.454101899	0.053896152	1.48E-06		CYTH3	5.329382838	5.427055311	0.026201139	0.000380601		ADH1A	3.624261701	3.466483284	-0.06421433	0.000130217
CLSTN1	9.272699922	9.016875291	-0.0403619	1.49E-06		JRK	5.465570104	5.56568677	0.026187729	6.81E-06		ZDHHC3	6.875598721	6.575309993	-0.064426436	1.23E-14
KAZALD1	5.357628208	5.193587601	-0.044863008	1.50E-06		AKAP8L	5.464226409	5.564155453	0.026145464	1.18E-06		TANC2	4.054280682	3.877197885	-0.064431602	3.54E-06
TPGS2	5.895467123	5.731988122	-0.040570509	1.50E-06		CYHR1	6.090705981	6.201911088	0.026103381	8.17E-05		BAG1	8.08671213	7.733306473	-0.064467867	1.03E-10
LOC100652770	4.010264812	3.825508811	-0.06804586	1.51E-06		WIPI2	6.503993922	6.621550014	0.025843062	8.24E-06		CCDC186	5.389548571	5.153479568	-0.064617586	8.92E-05
C5orf22	5.587020091	5.389881385	-0.051825484	1.53E-06		MIR4435-1HG	4.935920929	5.025109264	0.025835683	0.000386363		ABHD17C	9.313226279	8.905206128	-0.064632026	4.31E-09
RAP1B	10.92791218	10.73948355	-0.025093178	1.54E-06		DPY30	9.532825773	9.704510135	0.025751461	5.63E-05		BHLHE41	4.710341481	4.502921155	-0.064970436	7.86E-05
KCTD12	8.177615773	7.564288892	-0.112475816	1.54E-06		HGS	5.866718435	5.972272203	0.025726168	0.000799936		CITED2	6.502452253	6.215933392	-0.065012856	4.00E-07
TMC4	8.70562537	8.36855298	-0.056969752	1.54E-06		UBE2I	6.074287545	6.183540811	0.025717984	6.55E-05		ANKRD12	5.052753669	4.830062068	-0.065028119	0.00023713
ELK1	5.609787364	5.755708804	0.037047517	1.55E-06		FGF6	5.800349097	5.904675027	0.025717929	0.000755414		SMCHD1	5.102503331	4.877443811	-0.065079966	1.08E-06
ST5	7.376869065	7.108663128	-0.05343036	1.55E-06		UTP6	5.719665552	5.822523486	0.025713764	5.51E-05		MAGI3	5.224373312	4.993509986	-0.065203733	4.48E-09
TMEM167B	8.75885413	8.529850507	-0.038221685	1.56E-06		TJAP1	6.692311584	6.812016142	0.025577237	0.000171618		LMO4	5.043076026	4.820008345	-0.06526833	2.49E-06
ICMT	6.618028357	6.461309074	-0.034574986	1.57E-06		NUDCD3	5.464503442	5.562188993	0.025562361	1.95E-05		APPL2	7.575611805	7.239664757	-0.065439512	3.99E-06
PARP4	9.801036078	10.0544694	0.036830778	1.57E-06		HMGB1	10.90946398	11.10431639	0.025540361	2.89E-05		RP11-532F12.5	6.922226052	6.614985426	-0.065498077	8.09E-06
TMEM50A	9.514457708	9.325798176	-0.028894222	1.60E-06		ZNF775	4.562294831	4.643582514	0.025478589	0.000788583		C19orf33	9.738589903	9.305842338	-0.065576148	2.08E-07
PGRMC2	7.743768734	7.510703189	-0.044087881	1.61E-06		CCBL1	4.442182578	4.520899973	0.025341307	0.00016982		MREG	5.937588909	5.673275818	-0.065695206	0.000242076
RPS6KA1	7.865401435	7.540273236	-0.060903597	1.61E-06		CREG1	10.22712034	10.40829576	0.025333883	0.000187647		ELL2	5.689640325	5.436282791	-0.065716948	5.75E-06
SLC7A1	6.029445026	6.264243128	0.055114991	1.61E-06		POLN	4.995994214	5.084387764	0.025302256	0.000188632		ADM	8.861358208	8.466112027	-0.065828263	4.98E-05
HSPD1	7.339573305	7.579773223	0.046458493	1.62E-06		SETD5	6.304760448	6.416283176	0.025296259	0.000505085		CDS1	6.994068792	6.681772777	-0.065901063	2.95E-08
C11orf84	5.91561263	6.136052243	0.052783182	1.62E-06		EXOC7	6.058947175	6.165589108	0.02517162	8.72E-05		GSTA1	4.303833948	4.111402541	-0.065991786	0.000235908
REG1A	8.870314221	7.170131284	-0.306985677	1.63E-06		VPS72	8.066580877	8.208490568	0.025159656	0.000300189		LPCAT4	5.52525213	5.278105007	-0.066020246	1.42E-08
RELL1	5.843076377	5.624488453	-0.055006258	1.63E-06		METTL5	6.686717506	6.804038993	0.02509324	0.000380601		FUT2	7.591532481	7.251705453	-0.06607082	3.54E-06
EXD2	6.144615253	5.979808514	-0.039223392	1.64E-06		SND1	9.228183597	9.390085784	0.025091631	0.000312645		DYRK4	7.463927558	7.129562264	-0.066121482	2.55E-06
HIPK1	6.17270863	5.99843298	-0.041318031	1.65E-06		AVL9	5.273181409	5.365314135	0.024989013	0.000842876		LIMK2	6.921093234	6.610840622	-0.066166206	3.21E-11
DHRS7B	7.679440409	7.385964149	-0.056214928	1.67E-06		USP42	5.014945162	5.102432486	0.024951263	0.000879588		MED11	7.149558857	6.828589054	-0.066266712	8.14E-11
TRIM38	7.130169578	6.93985225	-0.039031441	1.67E-06		ZNF503-AS2	4.541075331	4.620259649	0.024939961	0.000156056		PPP1R13B	6.303079922	6.019888385	-0.066320218	1.34E-08
CADPS2	7.023393883	6.598506764	-0.090028765	1.70E-06		DOCK6	5.734036494	5.83370073	0.024860291	0.00016109		PPIC	8.7057325	8.314531034	-0.066330798	1.49E-09
KLF3	7.597961597	7.358810351	-0.046139866	1.72E-06		RP9P	5.823323442	5.924479169	0.024845578	0.000242076		SHROOM3	7.034712123	6.718060068	-0.066446691	1.89E-13
C6orf123	3.862317403	4.201690081	0.121503023	1.76E-06		ICA1L	3.612090273	3.674551946	0.024734398	0.000834912		PEX11A	6.404649558	6.116094405	-0.066508957	1.56E-05
DHCR24	9.5186655	9.181591993	-0.052015001	1.76E-06		ELK2AP	6.690952461	6.806623446	0.024727706	0.000208303		LPAR1	6.016790006	5.744894939	-0.066713496	0.000325583
PROM2	5.632558896	5.44223273	-0.049591841	1.77E-06		TTBK2	3.276788338	3.333020615	0.024547755	0.000367467		MPPE1	7.251284916	6.923445432	-0.066746491	1.39E-13
RNASEH1-AS1	5.338948123	5.666583635	0.08592367	1.77E-06		TNPO3	7.780710831	7.913539182	0.024421094	0.000400127		SPTLC3	3.626773545	3.462676338	-0.066799124	4.69E-07
C11orf92	3.12404824	2.730599176	-0.194199175	1.78E-06		PABPC3	11.85002555	12.05210891	0.024395446	1.82E-07		ZFYVE21	7.588074786	7.244513716	-0.066845045	2.38E-10
NARS	10.78080231	10.5765738	-0.027592195	1.78E-06		AKT2	5.34920261	5.440348081	0.024375111	0.000582107		GOT1	8.790767922	8.391794777	-0.067009801	9.17E-09
POU5F1P3	5.30517513	5.554182372	0.066174172	1.80E-06		TYSND1	5.138730948	5.225739601	0.024223119	0.000557106		CCDC88C	5.225135123	4.987745264	-0.067080561	1.67E-09
BACE2	8.294671565	7.81331225	-0.086250587	1.81E-06		INO80B	6.742163727	6.856164804	0.024190126	0.000867189		PPP4R1	8.564707208	8.175481291	-0.067100263	9.33E-13
RAVER2	4.809252052	4.576933865	-0.071431094	1.82E-06		TNRC18	5.15752761	5.244238426	0.024053639	4.87E-05		CHCHD10	10.22686269	9.761922338	-0.067126457	2.87E-10
TIGD4	3.01350287	3.116293669	0.048389756	1.82E-06		TRAPPC9	6.265674955	6.370886703	0.024024253	0.0002882		CRELD2	9.186356539	8.768558784	-0.06715304	7.88E-10
ANKRD10-IT1	7.387408981	7.778935149	0.074504229	1.83E-06		METTL6	3.957359377	4.023731581	0.023995982	0.00050014		CCDC112	3.885390578	3.708613899	-0.067179555	0.000653975
FUCA1	6.551732506	6.35417173	-0.044172375	1.83E-06		C11orf31	7.445610591	7.569757331	0.023856887	3.08E-05		PPAPDC1B	7.559434656	7.215063405	-0.067266271	1.89E-08
GDPD3	6.681229506	6.122337378	-0.126031069	1.83E-06		SSBP4	6.851277597	6.965492054	0.02385223	0.000966541		UAP1	9.825273519	9.377105399	-0.067354922	1.22E-13
HK1	9.573833331	9.314185939	-0.039667008	1.83E-06		TRMT61A	6.522592364	6.631062189	0.023794517	0.000208845		VSIG1	3.456622779	3.298918703	-0.067369946	2.53E-05
CHD6	4.497861604	4.681232338	0.057649099	1.84E-06		ZNRD1	5.106111377	5.190950568	0.023773743	2.79E-05		TMEM144	4.569114675	4.36056652	-0.067399071	6.08E-07
FLJ32255	4.338192565	4.066209574	-0.093409519	1.86E-06		NHP2	10.79062526	10.96933311	0.023697355	0.000146819		PRPSAP2	7.879824961	7.520138615	-0.067404328	7.68E-10
LARP1B	5.194107864	5.00695627	-0.052942119	1.87E-06		C7orf26	6.026224026	6.125979378	0.023686204	0.000188632		VPS53	4.584772792	4.375119554	-0.067527799	1.79E-11
PRIMPOL	6.672260162	6.315516176	-0.079274891	1.88E-06		GEMIN6	6.480250162	6.587136	0.023601829	0.000546318		ME2	8.298296305	7.918199831	-0.067642695	2.53E-08
POLR3GL	7.519065481	7.298626412	-0.042928388	1.89E-06		BC043540	3.859786169	3.9228615	0.023385476	0.000490385		ABLIM1	7.915479935	7.552388486	-0.06774385	3.05E-12
LINC01315	5.921940117	6.297246689	0.088651283	1.90E-06		RAD54L2	6.179745292	6.279958405	0.023207627	1.78E-05		TET2	4.206128682	4.013179351	-0.067747356	3.18E-14
AREL1	5.0365245	4.933386453	-0.029850228	1.92E-06		IKBKG	7.248165461	7.365644547	0.023195887	0.000102176		TYMS	7.157035195	6.828611291	-0.067769861	4.98E-06
STARD3	5.900897448	6.116566561	0.05178766	1.92E-06		WDR27	4.881264526	4.960112216	0.023117824	0.000620068		RBBP8	8.187491578	7.811688392	-0.067787116	1.34E-06
KRT15	4.562736188	4.86949648	0.09387336	1.94E-06		NCOR2	5.685753396	5.777444385	0.02307994	0.000517648		ACAD8	6.676516851	6.369937068	-0.067816523	2.09E-08
HDAC1	10.63149758	10.42625971	-0.028123132	1.96E-06		KHSRP	6.978605838	7.089984669	0.022843659	0.00081531		APBA1	4.948901214	4.72154227	-0.067850058	9.57E-07
LPIN1	6.737406084	6.392743426	-0.075758066	1.96E-06		PRR11	8.681609851	8.819872608	0.022795228	0.000596444		NMNAT1	5.35340576	5.107336818	-0.067885801	7.06E-07
CCDC85C	6.643921162	6.429747338	-0.047272907	2.01E-06		HUWE1	7.30937074	7.425733635	0.022786355	1.50E-09		SLC27A3	6.911995162	6.594111426	-0.067923942	5.30E-07
ABLIM2	4.974101877	5.129915095	0.044498892	2.03E-06		LSM7	10.6263941	10.79550524	0.02277864	0.000340736		SLC37A1	5.831883221	5.563464676	-0.067978223	1.42E-12
RIPPLY3	3.454018351	3.727237297	0.109830925	2.05E-06		ATN1	5.580573818	5.668989892	0.022678223	0.000842876		LOC100652770	4.010264812	3.825508811	-0.06804586	1.51E-06
TVP23B	7.954135584	7.617985601	-0.062295593	2.05E-06		MTHFSD	4.023949338	4.087605919	0.022643973	0.000568091		EXPH5	6.372392851	6.078689236	-0.068074945	3.29E-07
WDR20	5.224760026	5.039197358	-0.052170816	2.06E-06		FAM131A	5.214646909	5.296714236	0.022528107	0.000538355		MT1G	6.74079411	6.430031378	-0.068092783	0.000429039
EMC3-AS1	5.682208669	5.967674493	0.070717033	2.07E-06		NRF1	5.38549524	5.469861527	0.022425292	0.000239591		PLSCR4	7.12698326	6.79825577	-0.068126894	0.000737551
SMYD5	6.431948416	6.672946568	0.053068116	2.07E-06		WBSCR16	5.454281883	5.539509716	0.022369032	0.000337313		CTA-292E10.6	3.160355013	3.014557939	-0.068140172	0.000125424
NPY6R	3.767520903	3.498129372	-0.107031871	2.11E-06		SNORA71A	4.553017792	4.624158764	0.022367834	0.000568091		AACS	7.980695494	7.612509797	-0.068142299	1.50E-09
STK10	6.361503325	6.201556662	-0.036737344	2.13E-06		PPM1F	5.567119383	5.653685514	0.022260614	3.44E-05		PPP1R1B	10.07299355	9.607686196	-0.06823156	0.000617068
SOX4	7.211398812	7.446152595	0.046216052	2.14E-06		ARL8A	6.940291292	7.047693939	0.022155058	0.000859014		ZADH2	5.791231818	5.523661838	-0.068245248	1.78E-08
THAP4	8.005361253	7.805504507	-0.036474624	2.14E-06		LINC00638	5.598152903	5.68398675	0.0219523	0.000250965		SH3RF2	6.375925623	6.081143007	-0.068292283	3.15E-08
NKD1	5.975078812	6.471428331	0.115126427	2.16E-06		CDIPT	9.709788838	9.857074466	0.021719604	0.000173435		FEM1C	7.610409896	7.258127757	-0.068376708	5.02E-07
SEMG1	3.644877338	3.111003655	-0.228490174	2.16E-06		AF213884.2	5.976603656	6.066822284	0.021615179	0.000289673		SMPDL3B	5.968260792	5.691937655	-0.068390718	1.46E-07
CEP76	6.341121669	5.97199698	-0.086524623	2.20E-06		C17orf70	5.984592695	6.074729007	0.021566989	0.000854952		PHLPP1	4.258719481	4.061350392	-0.068460203	3.62E-09
MOCOS	6.291715675	5.903049088	-0.091993138	2.20E-06		FAM91A1	6.870946851	6.973504277	0.021374888	0.000875437		GLIPR2	6.478782448	6.178063804	-0.068567944	0.000420586
WDR35	5.34863611	5.647030345	0.078321329	2.21E-06		LOC101929280	6.630475344	6.729155128	0.021313078	0.000196691		ACADM	8.665034279	8.262539014	-0.068620278	6.06E-08
XPO5	7.23256863	7.484348696	0.049368667	2.21E-06		PGRMC1	10.19108821	10.3423863	0.021260987	0.000838886		ZNF45	5.378787786	5.12890125	-0.068631276	2.24E-06
LAMP1	9.353082558	9.56496123	0.032317199	2.23E-06		PTPN1	4.790657065	4.861203878	0.021090099	0.000168039		AK024936	3.766480792	3.590882122	-0.068878878	6.85E-05
ZNF45	5.378787786	5.12890125	-0.068631276	2.24E-06		STK24	6.636495935	6.734175527	0.021079625	8.63E-05		VWA5A	7.382470279	7.038286527	-0.068879396	3.17E-05
INO80C	6.314982442	6.107208176	-0.0482657	2.26E-06		EFCAB13	3.382420708	3.431987784	0.020988303	0.000939653		TXNDC16	6.936818351	6.613155899	-0.068935194	6.19E-05
ARHGEF7	4.795954643	4.951331574	0.04599855	2.29E-06		EIF3M	6.349967727	6.442993081	0.020981786	0.000429039		MGLL	9.137328104	8.710953696	-0.068941683	8.88E-07
CA1	5.40704874	4.70838202	-0.199609981	2.29E-06		ATP10A	5.253399455	5.330355554	0.020980482	0.000351203		C14orf28	4.980479545	4.747848196	-0.069010851	5.83E-07
RASL10B	5.323850182	5.474897169	0.040361895	2.30E-06		RRP1	6.508111864	6.603238014	0.0209346	0.000620068		RP11-499E18.1	4.635246071	4.418365973	-0.069133007	0.000233483
BC016361	3.053170494	3.232822514	0.08248615	2.32E-06		MSL1	7.710904643	7.82331598	0.020880109	3.00E-06		AP5M1	6.053687357	5.769584108	-0.069346841	3.35E-10
SCRN1	6.883856136	7.472180426	0.118312344	2.33E-06		TES	7.433936481	7.541906095	0.020802826	0.000635272		BTN3A3	6.527373662	6.220769689	-0.069409535	0.000702996
BAD	6.279702104	6.124746905	-0.036045894	2.35E-06		PEX16	7.024602688	7.126089264	0.020693926	5.00E-05		ST6GALNAC2	5.750250045	5.479892196	-0.06947718	0.000727022
PPDPF	8.956603727	9.184225466	0.036206282	2.35E-06		POLR2F	6.423641169	6.515096736	0.020395295	0.000728766		ENTPD7	6.267675753	5.972921432	-0.069493802	2.19E-08
SEC13	10.30375867	10.0922822	-0.029918256	2.35E-06		NDUFA7	7.223968195	7.324842784	0.020006254	0.000450873		KCNMA1	4.382800195	4.176142169	-0.069682084	0.000145654
FTL	12.8703254	13.02942478	0.017724864	2.35E-06		ANAPC11	7.004608156	7.102345939	0.019991285	0.000887945		MT1HL1	10.17014201	9.690553432	-0.069688859	3.06E-06
RAB1A	8.298948519	8.154309568	-0.02536583	2.36E-06		GTDC1	4.956367104	5.022966588	0.019256631	0.000838886		SERPINB1	8.701776948	8.290971284	-0.069768914	8.65E-11
KIAA1598	7.826587701	7.519292392	-0.057786544	2.39E-06		RPS15A	8.280406149	8.390682919	0.019086704	0.000394173		GPHN	6.835547766	6.512456899	-0.069855034	1.19E-06
PAFAH1B1	7.510120896	7.259575581	-0.048950926	2.39E-06		ZNF48	6.941571364	7.033839068	0.019050044	0.000166276		LEO1	6.939848597	6.611779182	-0.069865646	2.62E-06
PROSER2	5.622117461	6.020667682	0.098809893	2.41E-06		TCEA1	6.256748078	6.33927652	0.018905184	0.000530502		PDE5A	4.54924776	4.333964345	-0.069940724	3.38E-07
MBD2	4.826034338	4.741587959	-0.025467881	2.42E-06		RPL36	11.64673252	11.79980301	0.018837511	0.000252259		AP1S3	4.35099789	4.144924797	-0.07000039	0.000823099
RP11-308D16.4	4.416559058	4.555376115	0.044647372	2.42E-06		FBXL12	5.866203422	5.942491514	0.018640838	0.000796135		PLA2G3	4.886338766	4.654900845	-0.070003451	0.000300189
PLGRKT	8.732465	8.437469095	-0.049578643	2.44E-06		SNTB2	5.187893487	5.254164939	0.018312631	0.000525325		TMEM159	6.343703701	6.042620311	-0.070151095	2.25E-05
NKD2	7.093723422	7.488640946	0.078160837	2.47E-06		RAX2	6.169820643	6.247439953	0.018036579	0.000723544		EHF	7.963780799	7.585696946	-0.070171776	0.000485574
SNAP23	7.027524162	6.739233372	-0.060432023	2.47E-06		PABPC1	7.966091883	8.066224554	0.018021449	3.87E-06		SCYL2	7.821649578	7.450201757	-0.070193407	4.69E-07
ZCCHC14	5.688220753	5.822461534	0.033651748	2.47E-06		MAU2	5.198662851	5.26313602	0.017782085	4.39E-05		RHOF	6.007870208	5.722526899	-0.070201306	0.00028382
ZNF226	4.363442981	4.228498696	-0.045321411	2.47E-06		FTL	12.8703254	13.02942478	0.017724864	2.35E-06		CEP192	6.348580818	6.046757655	-0.070272364	5.01E-06
DIO3OS	5.273778078	5.443067946	0.045583182	2.49E-06		DTX2P1-UPK3BP1-PMS2P11	7.648799506	7.743306905	0.017716493	0.000118545		PANK3	7.606376948	7.244691865	-0.070285107	6.97E-08
LMO4	5.043076026	4.820008345	-0.06526833	2.49E-06		GS1-111G14.1	9.036171831	9.145654622	0.017374733	0.000660323		ABCD3	8.226632688	7.835234047	-0.07032566	1.35E-06
PTPRH	6.457723318	6.042654655	-0.095843137	2.50E-06		RPL7	10.49501176	10.6213176	0.017258964	0.000459893		FAM118B	5.797313156	5.521345574	-0.070364518	7.07E-11
DYRK4	7.463927558	7.129562264	-0.066121482	2.55E-06		TCEB2	9.175608214	9.285128676	0.017118112	0.000426911		SCEL	2.928875006	2.789292446	-0.070447423	4.07E-06
TTC13	7.724842279	7.47262273	-0.047890791	2.55E-06		PUM2	7.362357253	7.449613466	0.016997814	0.000962011		KCNV1	3.261346474	3.105894311	-0.070458978	7.44E-05
CPNE7	6.120999351	6.396541662	0.063524897	2.57E-06		HS1BP3	5.200920773	5.262238507	0.016909578	0.000416418		IFI16	7.876002078	7.500150919	-0.070543866	0.000819196
DOCK8	4.358227208	4.102524966	-0.087229297	2.57E-06		XRCC5	8.153485084	8.245201142	0.016137839	0.00027666		DIRC2	5.796645117	5.519677149	-0.070634279	1.69E-09
DNMT3B	5.576818143	5.926834885	0.08781964	2.60E-06		RPL30	13.00391821	13.14847465	0.015949055	9.96E-08		ANKRD13C	5.277377429	5.02509498	-0.070670301	8.82E-07
DAPP1	4.941694104	4.727425257	-0.063951061	2.62E-06		RNPS1	9.076527604	9.175095068	0.015582634	0.000565326		ATP2C2	6.490373377	6.180004392	-0.070693612	3.45E-07
LEO1	6.939848597	6.611779182	-0.069865646	2.62E-06		RPS19	10.46989267	10.57339101	0.014191488	1.02E-05		TSLP	2.976052117	2.833573507	-0.070777163	9.04E-06
TRIP11	4.848078292	4.668797703	-0.054361919	2.64E-06		RPS7	12.69471436	12.8149672	0.013601853	8.77E-05		PIGN	6.566419344	6.251923723	-0.070806709	4.21E-08
ENGASE	7.793743201	8.088557223	0.053565992	2.65E-06		RPL8	13.01069047	13.11051592	0.011026932	0.000977952		C1orf226	5.714618201	5.440745027	-0.070852894	1.08E-05
MYCBP2	7.936458942	8.208231155	0.048575905	2.65E-06		RPL39	13.55694012	13.64266205	0.009093591	1.02E-08		PTGS1	5.978288851	5.691724236	-0.07086684	0.000294137
TMEM100	4.065311253	3.677393527	-0.144682243	2.70E-06								TUBB2A	9.024557045	8.591541568	-0.070939106	5.86E-06
PLCD1	7.331473974	7.063195905	-0.053782166	2.72E-06								LINC00467	5.044312474	4.802275378	-0.070939512	0.000129522
PLEKHA4	5.878492331	6.154020682	0.066083101	2.76E-06								BIRC3	6.533139221	6.219347081	-0.071013252	0.000565326
SLC6A6	5.329830331	5.572446203	0.064221176	2.76E-06								FUT6	6.678715084	6.357884135	-0.071023845	3.38E-06
UNC119B	5.908138682	5.791628182	-0.028734705	2.76E-06								ACADSB	5.794245513	5.514607351	-0.071362648	5.65E-06
VIPR1	7.543897773	7.13150277	-0.081104009	2.79E-06								RAVER2	4.809252052	4.576933865	-0.071431094	1.82E-06
TMEM59	7.144640961	6.983833676	-0.032842313	2.81E-06								NPDC1	8.698211019	8.277582547	-0.071509216	3.27E-07
RHEB	6.410450987	6.549100959	0.030871015	2.87E-06								MBIP	6.179608188	5.880649872	-0.071539772	8.68E-05
RP3-522P13.1	2.944780221	3.080566236	0.065035591	2.88E-06								RNASEL	5.848261981	5.565170358	-0.071582089	2.74E-07
CTNNBIP1	7.66561461	7.467374703	-0.037800343	2.90E-06								LOC100996756	5.018942136	4.775862243	-0.07162209	0.000274544
DRD2	5.377133266	5.510994149	0.035475368	2.90E-06								HSBP1L1	7.311934552	6.957637459	-0.07165565	4.77E-10
NT5E	6.000551286	5.584416486	-0.103688509	2.92E-06								GNAQ	7.822382896	7.443286135	-0.071668459	1.33E-13
CD3EAP	7.544261786	7.858981459	0.05896261	2.94E-06								RP11-96D1.11	6.67543889	6.351352318	-0.071798892	2.04E-07
MED9	5.710166929	5.550288324	-0.040970203	2.94E-06								ARHGAP26	5.867998896	5.582636095	-0.071922083	5.71E-08
PLOD3	9.609122883	9.947325736	0.049903972	2.94E-06								TSPAN15	7.887525669	7.503853054	-0.071941219	5.09E-09
SEMA4B	8.62299563	8.331281277	-0.049650763	2.94E-06								LONRF3	5.625434857	5.351650932	-0.071980606	1.05E-05
LOXL1-AS1	3.814675273	3.384869426	-0.17246007	2.98E-06								CDKL1	3.705626377	3.525208068	-0.072009016	2.55E-10
PRKAG2-AS1	4.548844578	4.316792277	-0.07554047	2.98E-06								ISG20	7.883454727	7.499368851	-0.07205881	5.06E-05
MSL1	7.710904643	7.82331598	0.020880109	3.00E-06								MFSD9	5.64954474	5.373603318	-0.07224479	1.61E-08
WIBG	5.751118253	5.592276953	-0.040406692	3.00E-06								RNF19B	7.942378032	7.553734797	-0.072380897	2.59E-07
LOC100507670	4.816528558	4.983418878	0.049142124	3.02E-06								RAP1GAP2	7.312593805	6.954508365	-0.072434697	3.28E-05
LRRC31	6.068425916	5.363335243	-0.178191911	3.02E-06								ATP8B1	9.137551727	8.69001752	-0.072448582	3.47E-08
LDLRAP1	7.157050916	6.949465034	-0.042463319	3.04E-06								HK2	9.340906474	8.882863331	-0.072537766	1.14E-07
PFN1	11.70018433	11.46562948	-0.029215696	3.04E-06								2-Mar	6.284136409	5.975981838	-0.072538734	7.23E-08
MT1HL1	10.17014201	9.690553432	-0.069688859	3.06E-06								VPS4B	8.864869714	8.430060574	-0.07255643	1.75E-10
MUT	7.888359539	7.62684423	-0.048639074	3.06E-06								LNX1	6.391695461	6.076892135	-0.072864987	1.78E-05
RAB29	6.339577708	6.594939351	0.056972649	3.06E-06								OAS2	5.660776818	5.381603628	-0.072963909	0.000103852
KIAA1244	5.486534357	5.088433669	-0.108673508	3.08E-06								LYPD6B	5.520137	5.247754892	-0.073003735	0.000429039
NIT2	8.633909877	8.910283162	0.045457247	3.08E-06								ACBD5	7.199561019	6.843857473	-0.073099228	2.67E-08
CASP9	5.831505636	5.722718986	-0.027167656	3.09E-06								CCDC109B	6.999061409	6.652662169	-0.073229693	0.000242076
MFSD6	7.704523013	7.404363872	-0.057329847	3.13E-06								SH3BGRL3	10.43564333	9.917976689	-0.073401802	1.97E-13
C1orf115	5.330157214	5.055326635	-0.076373776	3.16E-06								TPD52	8.752303169	8.317793791	-0.073461793	7.77E-08
FRS3	5.447611136	5.599656493	0.039714605	3.16E-06								MYO5C	9.117963552	8.665232378	-0.073473203	1.93E-11
SLC1A7	4.553207084	4.795053466	0.074663826	3.16E-06								PNPLA3	4.498723669	4.2753115	-0.073486214	0.000653975
EDEM2	7.183279461	7.406657845	0.044180049	3.18E-06								RASAL1	5.622967234	5.343342662	-0.073589102	5.41E-07
SYNJ1	4.013326006	3.876711588	-0.049964944	3.20E-06								CGRRF1	6.317337175	6.002690642	-0.073707257	1.58E-08
FAM98C	7.383468474	7.175029297	-0.041313976	3.22E-06								AK1	7.570602383	7.192664932	-0.0738817	8.62E-09
MCTS1	5.944348721	6.110358622	0.039738302	3.24E-06								ARG2	5.613808169	5.333406703	-0.07392242	0.000515112
TDP2	10.42904401	10.02523724	-0.056970539	3.26E-06								SAR1B	7.043126344	6.691152743	-0.073961185	1.87E-13
ZNF552	5.376603188	5.238430318	-0.037560423	3.26E-06								VPS37B	8.07411689	7.670105905	-0.074057975	5.60E-10
NADK	6.893320357	6.739907757	-0.032470217	3.30E-06								ATG4A	7.101529052	6.74592652	-0.074113085	4.31E-08
PLEK2	9.265955558	8.95121275	-0.049856605	3.30E-06								SQRDL	10.9405879	10.39092705	-0.07436589	7.66E-12
SMG5	7.027700864	7.191381547	0.033216172	3.32E-06								RORC	6.081921565	5.775659176	-0.0745416	8.71E-07
ZSWIM7	6.356923396	6.149663027	-0.047821344	3.34E-06								LRRC75A	6.808463188	6.46561025	-0.074542645	6.09E-05
CMPK1	7.69751124	7.521948615	-0.033285618	3.36E-06								HIGD1A	9.45995763	8.983412014	-0.074570219	1.84E-11
RIPK2	6.378734461	6.654887155	0.061143981	3.36E-06								DOPEY2	4.702885799	4.465471358	-0.074733831	3.96E-10
DHRS1	7.993073091	7.651079041	-0.063087055	3.38E-06								WFDC2	5.172912461	4.911761824	-0.074736173	0.000114467
FUT6	6.678715084	6.357884135	-0.071023845	3.38E-06								TMEM54	9.833481169	9.336802723	-0.074773637	1.85E-08
EDEM1	7.660309948	7.443746169	-0.041373907	3.41E-06								CACNA2D2	5.91724224	5.618329932	-0.074783609	0.000269669
TBC1D4	7.500001675	7.833007662	0.062675452	3.41E-06								ROR1	4.231910649	4.017435155	-0.07503443	0.00020939
FAM120AOS	5.98944526	5.833133601	-0.038151269	3.43E-06								NOV	4.895496766	4.647202696	-0.075092692	0.000871304
HMG20B	6.608889669	6.411450203	-0.043757195	3.43E-06								SLC17A5	7.836747078	7.438590939	-0.075225573	2.25E-09
STRA6	4.405327532	4.589434608	0.059067147	3.43E-06								CD55	9.489108364	9.006720784	-0.075270595	0.000133746
EMILIN3	6.738846955	7.052350905	0.0656025	3.49E-06								SLCO2A1	6.634097357	6.296792669	-0.075283019	0.000502607
CTDP1	6.726318403	6.552996973	-0.037662208	3.52E-06								MALL	9.107705091	8.644299203	-0.075338569	7.95E-05
FUT2	7.591532481	7.251705453	-0.06607082	3.54E-06								KLF9	5.099092662	4.83948327	-0.075387542	5.13E-09
TANC2	4.054280682	3.877197885	-0.064431602	3.54E-06								PGM1	9.205709701	8.736162209	-0.075529305	2.43E-08
CDC14A	3.46021826	3.341263824	-0.05046914	3.56E-06								PRKAG2-AS1	4.548844578	4.316792277	-0.07554047	2.98E-06
HILPDA	8.28762087	8.785976655	0.08424466	3.56E-06								TMOD3	5.679187169	5.389149196	-0.075626932	1.31E-07
RP1-74M1.3	6.005276981	5.685541412	-0.078933051	3.63E-06								SGCB	6.805664273	6.458054446	-0.07563638	4.46E-07
MLXIP	6.448050825	6.19860602	-0.056919305	3.65E-06								ERN2	8.116558851	7.701526459	-0.075723783	2.06E-15
MYO1C	8.357484325	8.137211554	-0.038534245	3.65E-06								LPIN1	6.737406084	6.392743426	-0.075758066	1.96E-06
SSB	8.743420338	9.009719358	0.043284411	3.68E-06								EFCAB4B	5.213666565	4.946578115	-0.07586746	8.16E-09
DUSP15	5.104955013	5.319051899	0.059270866	3.70E-06								TAF13	5.767687273	5.471808351	-0.075975242	3.47E-08
KIAA0247	8.504127948	8.29637327	-0.035682498	3.70E-06								ABHD5	4.862084578	4.612380838	-0.076063351	1.49E-08
NUPL1	5.754168195	6.033387615	0.068360879	3.70E-06								SEC24D	4.768687604	4.523713554	-0.076084696	4.89E-05
ARNT	5.502013786	5.395419689	-0.028224569	3.75E-06								PAQR8	8.428338494	7.995148703	-0.076123389	3.68E-05
ERLEC1	7.314096097	7.159458439	-0.03082912	3.75E-06								C1orf115	5.330157214	5.055326635	-0.076373776	3.16E-06
ARL1	8.389547292	8.142483372	-0.043124095	3.87E-06								C2orf72	6.373506247	6.044660088	-0.076426044	7.06E-13
ATP6V1H	5.636632234	5.816561784	0.045333176	3.87E-06								GSTZ1	7.111613474	6.744378574	-0.076491394	1.81E-07
CMBL	7.88870839	7.692735547	-0.036292395	3.87E-06								OASL	6.383240149	6.052734716	-0.076701805	0.00025356
GCC1	5.318599708	5.416893635	0.026419303	3.87E-06								PPM1L	4.202291175	3.984601331	-0.076740743	9.47E-08
ME1	6.371235481	5.924347	-0.104917016	3.87E-06								ADORA2B	8.030078286	7.611576453	-0.077218768	0.000186666
PABPC1	7.966091883	8.066224554	0.018021449	3.87E-06								CANT1	9.114290896	8.638989155	-0.077267904	3.58E-15
SPTSSA	8.762107909	8.476423338	-0.04782234	3.87E-06								LOC100506125	5.020698481	4.758839892	-0.077278169	0.000128831
LINC00857	5.021447864	5.215351764	0.054661158	3.89E-06								SLC35A3	8.777273675	8.318822993	-0.077393471	1.89E-08
NCK2	8.637736292	8.824580068	0.030874355	3.89E-06								XK	8.047530766	7.626413392	-0.077541452	0.000543652
IVD	6.367311058	6.187817615	-0.041253571	3.92E-06								PLEKHH1	7.098268721	6.725494973	-0.077826743	1.21E-05
YAP1	8.29558524	8.542763426	0.042359066	3.92E-06								CLRN3	10.30682694	9.76336923	-0.078149256	9.89E-08
GRP	4.220069948	4.700485101	0.155542742	3.94E-06								PTAR1	6.098062532	5.775941831	-0.078294731	3.58E-07
SCML2	8.268232065	8.525659101	0.044232489	3.94E-06								FMOD	8.319916481	7.87988902	-0.078393735	2.65E-05
NDRG3	7.416157234	7.702862682	0.054722875	3.97E-06								ELL3	7.110246273	6.732561169	-0.078744098	4.41E-08
ACAA1	8.622139357	8.430980399	-0.032345475	3.99E-06								COL4A5	3.952111078	3.742002385	-0.078813018	0.000294887
APPL2	7.575611805	7.239664757	-0.065439512	3.99E-06								ETHE1	10.41529634	9.861213635	-0.078866771	2.13E-10
ZNF696	5.638982643	5.789376345	0.037973041	4.05E-06								RP1-74M1.3	6.005276981	5.685541412	-0.078933051	3.63E-06
SCEL	2.928875006	2.789292446	-0.070447423	4.07E-06								EFHC2	3.042965019	2.880594122	-0.079111352	2.65E-05
IL22RA1	7.01491324	7.399068912	0.076918475	4.10E-06								TNFSF10	8.523110636	8.067650203	-0.079231527	9.82E-08
LRCH1	5.501256026	5.70036302	0.051292751	4.10E-06								PRIMPOL	6.672260162	6.315516176	-0.079274891	1.88E-06
FNTA	7.456798539	7.653756399	0.037611619	4.12E-06								CCDC125	5.146134084	4.870840851	-0.079318202	3.36E-09
PMAIP1	6.665405403	7.219281939	0.115162722	4.12E-06								PAG1	7.036705403	6.6602355	-0.079326924	0.000168927
SGPP2	6.996809409	6.525812986	-0.10053955	4.15E-06								TRIM16	7.243772513	6.856187824	-0.079334607	7.56E-06
SPPL2A	8.030111377	7.681746993	-0.06398555	4.15E-06								ALDH3A2	8.27141911	7.828836297	-0.079336994	2.89E-12
EIF2AK3	5.69936289	5.571549946	-0.032721929	4.18E-06								PIK3R3	5.712509857	5.406756027	-0.079361491	7.09E-09
NLRX1	6.681410474	6.528810655	-0.033332492	4.26E-06								DLL1	5.708505006	5.402757696	-0.079416988	3.23E-09
NSUN5P1	7.867532903	8.122211635	0.045961312	4.28E-06								REEP3	6.569545981	6.216685845	-0.079647995	1.86E-05
HOMEZ	3.642566344	3.509275622	-0.053781986	4.34E-06								ARX	4.766317344	4.510163777	-0.079695187	0.000455362
NFYC	5.952792162	5.793255601	-0.039192206	4.34E-06								FOS	9.603559526	9.086606135	-0.079827689	0.000505085
AMZ2	8.616754695	8.888597	0.044811105	4.42E-06								ATP2B1	7.364679325	6.968131061	-0.079850949	4.92E-06
SPATA2	7.016067091	7.278068223	0.052893031	4.42E-06								MIR3916	3.414663649	3.230461932	-0.080003003	0.00049524
MIS12	7.680835519	7.37389173	-0.058837022	4.45E-06								CYB5D2	6.63239539	6.27443875	-0.0800436	3.01E-09
C14orf166	10.87263788	10.68526447	-0.025079388	4.48E-06								TUBBP5	5.037140708	4.764713595	-0.080215535	0.000269668
SLC8B1	6.137274435	5.957307432	-0.042937684	4.48E-06								BMP5	3.966965584	3.751982122	-0.080382928	0.000352976
UCA1	6.287901857	7.147528655	0.184865799	4.53E-06								RTP4	6.593077162	6.235693547	-0.080401937	5.92E-05
MAPK6	6.145484468	5.967342345	-0.042438201	4.56E-06								ENOSF1	7.124706877	6.738049324	-0.080499671	4.13E-10
TMLHE	5.180070136	5.384678061	0.05588846	4.56E-06								HID1	5.563887364	5.261837169	-0.08052661	2.85E-08
ARSB	3.925114883	3.794732986	-0.048736505	4.62E-06								DISP2	5.15714126	4.877156196	-0.080531386	6.12E-05
QPRT	7.186591045	8.009494622	0.156403624	4.62E-06								SHF	5.26484389	4.978978318	-0.080541021	0.000113851
TLE4	4.345624039	4.175938209	-0.057463001	4.65E-06								TMEM254	6.305838344	5.963242946	-0.080591072	4.63E-11
C9orf3	6.829508149	6.554981986	-0.059189866	4.68E-06								C14orf142	7.085153409	6.699278926	-0.080793271	1.06E-07
BTD	5.444112656	5.27291375	-0.046096523	4.74E-06								NEDD9	5.861114558	5.541397209	-0.080925252	3.05E-10
MT1H	9.443021383	8.906678791	-0.084360971	4.77E-06								SECTM1	7.410616994	7.006088385	-0.080984475	0.00014721
DNAJC22	6.290364266	6.058000851	-0.054301783	4.77E-06								FAM221A	7.464065532	7.056097399	-0.081091177	0.000232279
MYOF	7.593856117	7.303833338	-0.056178818	4.77E-06								VIPR1	7.543897773	7.13150277	-0.081104009	2.79E-06
ABHD12	7.609372883	7.921996608	0.058086523	4.80E-06								CKAP4	7.368862331	6.966003662	-0.081110669	1.49E-14
DAD1	9.997548844	9.777765932	-0.032069555	4.80E-06								FAM214A	5.445770078	5.147455061	-0.081276743	7.92E-07
ZNF217	7.964883117	8.238897878	0.04879817	4.80E-06								FAM102B	8.123305071	7.678011142	-0.081334172	3.56E-09
INTS6-AS1	3.868907708	4.018549851	0.054748665	4.83E-06								RBM47	7.554851981	7.139630108	-0.081554157	1.69E-12
NRARP	9.143282416	8.769094385	-0.060284324	4.86E-06								HEATR5A	7.577678818	7.16023425	-0.081749206	2.50E-07
IRAK1	7.847880091	8.112710601	0.047881027	4.89E-06								GSTM4	6.442705851	6.087662757	-0.081778289	1.72E-05
RB1CC1	7.463752786	7.831669865	0.069418749	4.89E-06								AOC1	9.630385169	9.099588682	-0.081792166	5.49E-07
ATP2B1	7.364679325	6.968131061	-0.079850949	4.92E-06								GALNT1	8.646991058	8.170092845	-0.081845724	6.95E-11
ALDH9A1	9.889118136	9.684150372	-0.030216393	4.95E-06								LGALS4	12.41866756	11.73204632	-0.082055717	1.06E-17
TYMS	7.157035195	6.828611291	-0.067769861	4.98E-06								SAMD9L	5.38983263	5.091122959	-0.082256564	1.74E-05
CEP192	6.348580818	6.046757655	-0.070272364	5.01E-06								RPS27L	8.251880903	7.793835311	-0.082389553	1.67E-11
DOCK9	4.712070377	4.846755034	0.040658081	5.01E-06								FGFR2	4.640659357	4.382771297	-0.082486404	6.40E-10
MAP3K6	4.743709461	4.579400095	-0.050857035	5.01E-06								OGFRL1	5.237672084	4.946504601	-0.082516321	0.000416418
ZCCHC2	5.706911591	5.478285243	-0.058985827	5.08E-06								LINC00238	2.812255916	2.655903797	-0.082524996	4.30E-05
NAT1	7.997448117	7.537839176	-0.085388713	5.11E-06								SLC22A18AS	7.146087903	6.748172095	-0.082656894	1.88E-08
RRS1	8.479400481	8.781063635	0.050433436	5.14E-06								CYB5D1	6.483624968	6.122456324	-0.082690066	7.77E-08
SLC16A1-AS1	4.031012955	4.17303977	0.04995625	5.14E-06								LIPG	7.340339786	6.931398432	-0.082700397	0.000228702
PLA2G12B	4.98052624	5.500096007	0.143158617	5.21E-06								EFNA5	4.693664701	4.432063932	-0.082736092	3.86E-07
GTF3C6	10.15466806	9.876159905	-0.040120981	5.24E-06								AKR7A3	8.371906305	7.904665189	-0.082851809	1.02E-08
DAG1	8.035402429	7.845775101	-0.034454297	5.27E-06								SPECC1	5.116009903	4.830449932	-0.082861482	4.89E-10
DNAJA4	6.527965325	6.2815285	-0.055517738	5.27E-06								TRAF3IP2	5.690111435	5.371921331	-0.083018729	6.04E-15
GAS2	4.23746424	4.745993696	0.163508991	5.30E-06								AGL	8.220001675	7.759367892	-0.083199558	8.93E-08
INPP5K	6.683593195	6.515631764	-0.036718854	5.30E-06								BCAR3	6.923853734	6.535102818	-0.083365314	4.00E-10
SYTL2	7.664606442	7.204608061	-0.089291767	5.34E-06								FXYD3	10.41072834	9.826138142	-0.083374578	8.67E-08
IGBP1	9.617940896	9.843977797	0.033513343	5.37E-06								P2RX4	8.152901474	7.694971284	-0.083397638	4.27E-13
C10orf54	5.928295987	5.679041804	-0.061969948	5.41E-06								CCNYL1	6.834894234	6.450146547	-0.083587074	6.56E-06
GPRIN3	4.836173864	4.524462912	-0.096119568	5.41E-06								SYT17	5.042664078	4.758636041	-0.083638006	1.57E-05
SAMD4B	6.184205195	6.335292912	0.034823135	5.41E-06								GSR	8.061703786	7.607487811	-0.083664657	3.36E-09
SLC2A8	5.685968812	5.922061973	0.058693402	5.42E-06								ANO7	6.451320675	6.087711392	-0.083694566	2.01E-11
CTNNA1	8.47887424	8.311019135	-0.02884733	5.44E-06								LACTB	6.19730261	5.848005365	-0.083695781	1.97E-08
AKIRIN1	7.335559805	7.088224459	-0.049482778	5.46E-06								EPN3	6.237355409	5.885650892	-0.083732496	8.14E-06
ETV4	6.958542643	7.389045385	0.086602802	5.47E-06								SLC39A8	5.975268981	5.638300264	-0.083743349	4.06E-10
GOLGA1	6.563788701	6.397535014	-0.037012659	5.47E-06								TIMP4	5.294052597	4.995410486	-0.083769295	0.000433326
RAB2B	7.354476312	7.13403198	-0.043904933	5.47E-06								KCTD9	7.427386039	7.008023426	-0.083846967	7.02E-06
EXOSC8	8.423768435	8.697743128	0.046175324	5.51E-06								FRK	5.938806981	5.603165534	-0.083931029	1.04E-05
MPC1	6.196755494	6.017869318	-0.042260267	5.54E-06								SPIB	4.475021058	4.221690824	-0.084073545	0.000231081
EGLN1	6.086069974	5.891110122	-0.0469714	5.58E-06								C1orf21	5.634378416	5.315233959	-0.084123265	3.90E-10
MRPS36	8.798268623	8.571315243	-0.037703051	5.58E-06								MAP3K5	7.776924117	7.336326318	-0.084141851	1.78E-09
SERPINE2	6.11288739	6.430018439	0.072968884	5.58E-06								3-Mar	6.172606851	5.822207973	-0.084313531	1.48E-08
SNX24	4.302346455	4.170063797	-0.04505425	5.58E-06								LOC101927809	3.977055221	3.751268243	-0.084322164	0.000255523
ZNF853	4.388449266	4.579541757	0.061492016	5.61E-06								TNIK	5.826258643	5.495444791	-0.084333493	2.03E-05
ACADSB	5.794245513	5.514607351	-0.071362648	5.65E-06								MT1H	9.443021383	8.906678791	-0.084360971	4.77E-06
MOCS3	5.947262532	6.273960872	0.077150769	5.65E-06								TMEM64	6.152431669	5.802894291	-0.084384082	0.000614082
TMEM251	7.830905097	7.56465423	-0.049904924	5.65E-06								PLK2	7.070670279	6.66887998	-0.0844025	9.78E-05
EFTUD1	7.752811643	7.544024128	-0.039385324	5.72E-06								ENTPD5	6.55950287	6.186538791	-0.084453996	7.20E-05
ZNF684	3.558452	3.409149818	-0.061837774	5.72E-06								MAP2K4	6.648655617	6.270607757	-0.084457374	4.81E-10
BSG	9.972755708	9.622777568	-0.051538829	5.75E-06								CCPG1	4.813556253	4.539787007	-0.084478538	8.08E-05
DDB2	6.991797916	6.702357845	-0.060994772	5.75E-06								PAX9	3.409999312	3.215759277	-0.084612034	1.20E-05
ELL2	5.689640325	5.436282791	-0.065716948	5.75E-06								LPHN3	3.595173338	3.390075946	-0.084743737	4.17E-05
MAN1A2	5.193808955	5.079722588	-0.032043237	5.75E-06								STARD4	7.480040935	7.052902662	-0.084829036	3.44E-05
PAM16	7.26117887	7.478749047	0.042593182	5.75E-06								TRIB2	6.340760701	5.978559601	-0.084857989	4.60E-05
TUBB2A	9.024557045	8.591541568	-0.070939106	5.86E-06								EIF5A	9.465050123	8.923561108	-0.084990587	1.91E-05
TIGD5	7.02845937	7.222854392	0.0393606	5.94E-06								CLCA2	3.028108156	2.854668162	-0.085093685	6.33E-07
CCDC85B	5.229505331	5.36489627	0.036875791	5.97E-06								GDA	5.937114604	5.596468135	-0.085245315	7.52E-06
KLF7	5.364860903	5.631043155	0.069861442	6.01E-06								SRBD1	6.420932123	6.05238373	-0.085279288	2.67E-09
SERTAD4	4.037610227	3.768817014	-0.099389896	6.09E-06								TEX11	3.874670416	3.652216622	-0.085301261	0.000300189
RP11-757F18.5	3.825736097	3.578471169	-0.096394003	6.09E-06								NAT1	7.997448117	7.537839176	-0.085388713	5.11E-06
LAMP2	8.261901883	8.562583703	0.051572259	6.12E-06								LCK	6.423174156	6.053370811	-0.085547685	0.000727022
TCEAL4	8.392106935	8.682141324	0.049017845	6.12E-06								PHGR1	5.183104149	4.884475358	-0.085612773	2.56E-05
WBP4	6.022904818	6.284467838	0.061331124	6.32E-06								KIF1C	6.784609234	6.393603203	-0.085636514	1.54E-13
GAK	8.712585136	8.526359074	-0.031171035	6.36E-06								SPDEF	7.176063201	6.761662264	-0.085814639	1.55E-16
HIP1R	7.282683026	7.122247446	-0.032137494	6.40E-06								MOB3B	6.736785448	6.347639007	-0.08584027	2.22E-10
HSD11B2	8.368276429	7.719922824	-0.116344084	6.44E-06								NDRG2	6.541770786	6.163792986	-0.085862801	5.32E-10
NAT10	8.19232976	8.440128682	0.042991207	6.44E-06								TP53I3	8.331600747	7.849805818	-0.08593674	8.33E-12
HSF2BP	4.302579383	4.462787243	0.052743219	6.48E-06								SLC35D1	7.367732753	6.941652797	-0.085941525	2.98E-09
CCNYL1	6.834894234	6.450146547	-0.083587074	6.56E-06								DENND2D	6.796714656	6.403482743	-0.085980781	1.62E-14
SULT2B1	6.367621448	6.724273831	0.078623905	6.60E-06								PIGZ	7.414454948	6.985454459	-0.085986664	0.000216024
PCIF1	6.175283	6.330340169	0.035777773	6.64E-06								BACE2	8.294671565	7.81331225	-0.086250587	1.81E-06
KCNK1	5.557371065	5.321380973	-0.062601878	6.68E-06								MT1F	8.783587292	8.273721899	-0.086273803	9.38E-06
RCOR1	6.697728266	6.552489392	-0.031628733	6.72E-06								ADRB1	3.528027461	3.322801162	-0.086461826	0.000135183
JRK	5.465570104	5.56568677	0.026187729	6.81E-06								CEP76	6.341121669	5.97199698	-0.086524623	2.20E-06
MPP6	3.632208253	3.899816365	0.10255927	6.85E-06								TMEM125	8.282083591	7.799518865	-0.086608634	3.58E-12
TAF9B	5.320546792	5.554746743	0.062146618	6.85E-06								PAFAH2	6.782460617	6.386031628	-0.086889067	2.37E-11
STAM2	6.220324357	6.029683878	-0.044907444	6.89E-06								CLMN	6.453171662	6.075448696	-0.087017442	2.14E-09
UBN2	5.120808208	5.277795696	0.043563979	6.98E-06								KIAA1468	7.442316273	7.00597177	-0.087166526	3.39E-11
ZAK	7.06617039	7.44625977	0.075587409	6.98E-06								DOCK8	4.358227208	4.102524966	-0.087229297	2.57E-06
GGH	9.475740208	9.974307588	0.073978048	7.02E-06								FECH	5.620206994	5.290103236	-0.087327389	3.35E-10
ASAP2	8.414893201	8.130314676	-0.04963377	7.02E-06								CBR3	6.963112922	6.553359899	-0.087497656	2.74E-05
DUSP19	3.219984201	3.146395358	-0.033353647	7.02E-06								KDELR3	7.534375455	7.090849034	-0.087529547	1.21E-07
KCTD9	7.427386039	7.008023426	-0.083846967	7.02E-06								CREB3L4	6.373541032	5.998086953	-0.087592696	1.91E-07
RIIAD1	5.418873045	5.824871588	0.104233397	7.02E-06								CDC42SE2	8.224228	7.737524466	-0.088008195	7.19E-10
SUMO3	9.170915104	8.990123736	-0.028724725	7.02E-06								TMTC2	6.38352713	6.005668919	-0.088028841	1.05E-06
PDE4B	5.150265604	4.795881453	-0.102850837	7.04E-06								SGSM3	6.857976565	6.451377655	-0.088175701	8.99E-19
ZNF204P	4.312525649	3.940836919	-0.130030989	7.15E-06								GBP3	8.754324409	8.235148074	-0.088201256	0.000242076
TMEM242	5.017664714	4.924811054	-0.026947697	7.24E-06								LCN2	11.26410751	10.5931341	-0.088603519	0.000268291
IRF2BP2	8.484447818	8.660182959	0.029576735	7.29E-06								TMEM173	7.349111234	6.910430365	-0.088794227	1.85E-07
KLK12	6.141932701	5.695965905	-0.108752194	7.29E-06								PRSS16	6.544184201	6.15259802	-0.08901762	4.02E-07
LRRC37A3	5.566764403	5.75374775	0.047662947	7.29E-06								RNF138	7.067796	6.643846554	-0.089241646	9.38E-10
TMEM229B	5.072987045	4.953312439	-0.034441852	7.29E-06								ZBTB8A	7.547425045	7.09470327	-0.089242178	4.75E-11
IL18	6.687804377	6.215375081	-0.105691191	7.33E-06								ALDH6A1	6.319096013	5.939938493	-0.089270194	1.12E-10
LINC01268	3.94820576	3.678459615	-0.102095425	7.33E-06								SYTL2	7.664606442	7.204608061	-0.089291767	5.34E-06
PFKFB2	5.912922896	5.670765777	-0.060327896	7.33E-06								MT1X	9.568317396	8.994040014	-0.089295944	9.25E-07
MYO5B	6.723651597	6.517501291	-0.044926006	7.38E-06								ACER3	6.136105688	5.767480122	-0.089382206	2.14E-12
AK2	7.326206208	7.12589298	-0.039995492	7.42E-06								CARD6	5.568262097	5.233482473	-0.089455854	0.000590669
EIF3E	8.317806331	8.606767351	0.049268378	7.42E-06								C12orf57	9.738454143	9.152005845	-0.089604807	1.70E-10
NAPB	4.81501463	5.081293243	0.077655543	7.42E-06								FA2H	7.118116747	6.689028041	-0.089699002	1.29E-09
FAM76A	4.638299545	4.484684743	-0.048589421	7.52E-06								ARRDC4	7.671452916	7.208973155	-0.089706062	0.00012015
GDA	5.937114604	5.596468135	-0.085245315	7.52E-06								INSC	3.656713442	3.435854831	-0.089878492	0.000650823
RP11-258C19.7	5.274451442	5.658081426	0.101291882	7.56E-06								DENND2A	5.299386032	4.979235392	-0.089901004	1.37E-08
TRIM16	7.243772513	6.856187824	-0.079334607	7.56E-06								ENTPD3	3.733932078	3.508353264	-0.089901661	2.50E-09
VMA21	5.166236506	5.304708797	0.038159866	7.56E-06								CDKN2B-AS1	2.9765355	2.796569338	-0.089976	0.000176194
CYP4F2	5.566654896	6.12306502	0.137443357	7.61E-06								CADPS2	7.023393883	6.598506764	-0.090028765	1.70E-06
IQGAP1	8.7998465	8.531332703	-0.044707232	7.61E-06								KLB	3.532836032	3.3188745	-0.090132715	5.73E-09
VTI1B	7.461078195	7.242901318	-0.042816409	7.61E-06								SERPINA3	6.21579776	5.839211243	-0.09016606	0.000900619
CACNB3	6.561727019	6.364442223	-0.044041494	7.66E-06								NTRK2	3.866640896	3.632353649	-0.090176113	7.60E-05
KLK15	4.50533289	4.336235365	-0.055190641	7.66E-06								CAMK2D	6.834075714	6.419919791	-0.090190959	2.81E-14
CABLES2	6.771117721	7.112488088	0.070960329	7.70E-06								SAMD13	6.883756065	6.465116182	-0.090519678	0.000453112
DTWD2	5.758777675	5.620638432	-0.035028615	7.75E-06								UNC13B	8.304559071	7.798928642	-0.09062762	1.70E-14
PPARGC1B	5.420908578	5.256330986	-0.044478553	7.75E-06								AK055981	5.58873011	5.247914851	-0.090776194	1.12E-05
SHROOM2	5.846693461	6.393629486	0.129014188	7.75E-06								GLTP	8.222606435	7.721155061	-0.090779091	1.42E-16
PMS2P8	6.024137234	6.206100885	0.042932513	7.80E-06								PPARGC1A	4.340968656	4.075825493	-0.090924722	2.25E-05
FAM83E	6.790454422	6.574186257	-0.046695793	7.85E-06								STIM2	6.109396279	5.735940993	-0.090999639	3.82E-14
AATF	8.620438182	8.843069838	0.036786078	7.90E-06								CYB5R2	6.496328662	6.098349385	-0.091205816	0.000579278
ATP6AP2	7.777763494	7.931137162	0.028172368	7.90E-06								SMCO4	8.8625845	8.319434703	-0.091241976	2.08E-12
FREM2	3.265182117	3.912502412	0.260928181	7.99E-06								NEO1	6.240246513	5.857060608	-0.091426199	6.29E-13
LINC01003	7.204665078	7.59804125	0.076696179	8.04E-06								KCNK6	6.519266175	6.118906912	-0.091435629	2.73E-08
KIAA1279	7.735670084	7.541042061	-0.036762371	8.09E-06								ACADS	7.17820387	6.736846027	-0.091549572	2.11E-10
RP11-532F12.5	6.922226052	6.614985426	-0.065498077	8.09E-06								EDEM3	7.715813552	7.240440385	-0.091740833	1.21E-09
SLC25A26	7.473100604	7.670379804	0.037591071	8.09E-06								MOCOS	6.291715675	5.903049088	-0.091993138	2.20E-06
SNRNP35	7.014855643	6.862251473	-0.03173142	8.09E-06								GFI1	4.592076052	4.307501061	-0.092295384	4.46E-10
EPN3	6.237355409	5.885650892	-0.083732496	8.14E-06								SLC44A3	8.461134623	7.935792919	-0.092476759	6.71E-08
LIMCH1	5.309928318	4.954264615	-0.100021458	8.14E-06								CHRM1	3.267996747	3.06495275	-0.092541714	6.13E-10
HNF1A	5.515071948	5.662006358	0.037933662	8.19E-06								FAM83B	5.803375545	5.440767297	-0.093082166	1.33E-06
PVRL2	7.388458052	7.125743669	-0.052232723	8.19E-06								FLJ32255	4.338192565	4.066209574	-0.093409519	1.86E-06
BCKDHB	6.819144448	6.560762568	-0.055727234	8.24E-06								CKB	9.735927123	9.122100291	-0.093952337	0.00025356
LINC00668	6.272023175	5.770349297	-0.120272238	8.24E-06								TNFSF13	8.322611565	7.796352223	-0.094237035	4.73E-10
PAPD5	7.162583279	7.420914818	0.051117039	8.24E-06								KBTBD12	3.672656286	3.440402027	-0.094246724	3.78E-05
WIPI2	6.503993922	6.621550014	0.025843062	8.24E-06								ALDH1L1	6.025980636	5.643703662	-0.0945538	8.58E-11
NOTUM	6.407081195	6.898542439	0.1066243	8.29E-06								EPB41L4A	4.005260357	3.751138405	-0.094567531	2.21E-07
ZDHHC7	9.123252935	8.947706318	-0.02803041	8.34E-06								FAM149A	4.896573838	4.585814993	-0.094594487	0.000611109
CDK13	5.856452156	5.965686595	0.026661245	8.45E-06								TPSG1	6.519106669	6.103397959	-0.09506162	1.65E-10
PNP	9.259050695	8.983438804	-0.04359648	8.45E-06								TMEM263	8.443560532	7.904175331	-0.095236542	8.75E-09
RP11-50E11.3	4.086954929	3.925775324	-0.058048725	8.45E-06								PIAS2	4.614846058	4.319792041	-0.095320662	1.23E-11
PIH1D1	8.894050701	8.705124122	-0.03097576	8.50E-06								NAPG	6.876006877	6.436275297	-0.095344952	2.15E-10
TECPR1	6.728099526	6.541177189	-0.040648752	8.50E-06								C15orf48	11.18966166	10.47177323	-0.095660653	7.11E-07
PIGT	7.854328812	8.012973581	0.028849724	8.66E-06								PTPRH	6.457723318	6.042654655	-0.095843137	2.50E-06
COQ3	7.435544753	7.170834486	-0.052297424	8.76E-06								FAM114A1	7.533667753	7.049425284	-0.095846765	1.36E-10
INTS6	5.029255097	5.204686392	0.049466504	8.82E-06								CASP7	8.887992838	8.316083196	-0.095953463	5.28E-17
RLN2	3.744722851	4.121356932	0.138260467	8.93E-06								GPRIN3	4.836173864	4.524462912	-0.096119568	5.41E-06
LYZ	10.0616242	9.203416007	-0.128621865	9.04E-06								FGFBP3	3.77965213	3.535756676	-0.096234464	1.22E-06
RP11-138A9.1	6.593536916	7.085479351	0.103812893	9.04E-06								MYO1A	7.609387019	7.118022574	-0.096303733	4.08E-05
TSLP	2.976052117	2.833573507	-0.070777163	9.04E-06								LOC100506730	4.801195506	4.491146811	-0.096309801	6.76E-09
CYB5B	7.117938318	7.430219223	0.061945346	9.15E-06								TEP1	5.878319208	5.498552027	-0.09635195	1.03E-11
TMEM57	6.843843766	6.669511027	-0.037225831	9.15E-06								RP11-757F18.5	3.825736097	3.578471169	-0.096394003	6.09E-06
PLXNA3	4.745870117	4.926850047	0.053992945	9.21E-06								FBXO16	4.468658188	4.179731595	-0.096431395	7.90E-05
PSMD9	6.749300468	6.575895872	-0.037550527	9.26E-06								TSPAN13	11.15672392	10.43431956	-0.096576931	5.48E-20
GDI1	8.252156409	8.455370919	0.035096878	9.32E-06								AKAP7	6.607374052	6.177945176	-0.096949952	2.87E-08
MEP1B	4.085864805	3.659409209	-0.159030716	9.38E-06								GSKIP	10.02995518	9.377758358	-0.097000149	6.92E-12
MT1F	8.783587292	8.273721899	-0.086273803	9.38E-06								CPT2	7.474889175	6.987749872	-0.097224222	2.52E-15
DNAJC3-AS1	3.807391617	4.000791169	0.071482357	9.43E-06								BMX	4.003210987	3.741195338	-0.097658359	8.08E-05
RAB5B	7.993971662	7.759259709	-0.042993443	9.43E-06								SPA17	6.365080091	5.948229966	-0.097718243	8.18E-08
EPHA10	4.171061312	4.068100919	-0.03605905	9.49E-06								ITPKA	6.228430968	5.820248128	-0.097788114	1.20E-06
COPRS	8.545980903	8.8076935	0.043518172	9.67E-06								SIPA1L2	6.646145006	6.210561554	-0.097794049	7.86E-11
ZFYVE1	6.378266792	6.210539486	-0.038445849	9.67E-06								FAM107B	8.019099403	7.492567115	-0.09798012	1.35E-07
MIPEP	7.35177713	7.614744061	0.050702515	9.73E-06								ETNK1	6.559113532	6.128275669	-0.098019651	1.31E-06
RNF216	5.547192188	5.680766007	0.034327769	9.73E-06								MCU	8.28562974	7.74051202	-0.098182351	2.58E-18
TOR1B	8.402457844	8.175408993	-0.039520493	9.73E-06								AMN	6.355978461	5.937472351	-0.098265345	3.74E-11
SLC30A4	4.55455463	4.375639966	-0.05781595	9.79E-06								RNF183	5.977812474	5.582738027	-0.098644781	0.000807589
BLCAP	9.141098506	9.356655318	0.03362536	9.91E-06								TMEM56	5.917315448	5.526010027	-0.098704626	0.000686289
METTL25	6.669151351	6.416034243	-0.055821349	9.97E-06								LRG1	7.231877662	6.753453426	-0.09874485	9.50E-07
HMGCR	8.462014857	8.149240514	-0.054335608	1.00E-05								SIAE	5.081542429	4.745261385	-0.098778915	3.21E-11
SMEK1	6.729274961	6.517291892	-0.046178461	1.00E-05								LRIG3	6.908345591	6.449995128	-0.099042185	3.82E-09
C6orf1	6.030358409	6.237564736	0.048739134	1.01E-05								RAP1GAP	6.467953799	6.038153162	-0.099202021	5.39E-15
MPI	5.705548221	5.485936845	-0.056627502	1.01E-05								SERTAD4	4.037610227	3.768817014	-0.099389896	6.09E-06
CTSV	7.093783597	7.564308878	0.092652955	1.01E-05								ARHGAP44	5.710058805	5.328204561	-0.099856132	6.71E-08
KIF13A	5.111616481	4.943248912	-0.048320043	1.01E-05								QSOX1	6.496361455	6.06169175	-0.099911416	2.66E-11
METTL17	7.491961799	7.334074365	-0.030728649	1.02E-05								LIMCH1	5.309928318	4.954264615	-0.100021458	8.14E-06
RPS19	10.46989267	10.57339101	0.014191488	1.02E-05								LINC00675	6.332548994	5.907177304	-0.100317419	8.02E-12
SCFD1	6.003748214	5.851053851	-0.037166978	1.02E-05								DAPK1	5.141342656	4.795891601	-0.100346116	6.73E-07
ZNF74	5.36749739	5.527295392	0.042324131	1.02E-05								GLIS3	4.314894779	4.024945534	-0.100356118	0.000116332
CORO1B	7.99984774	7.842936757	-0.028578575	1.03E-05								SPATA6	4.012205364	3.742480351	-0.10040071	7.93E-11
HCFC2	4.762581857	4.561719345	-0.0621662	1.03E-05								LINC00597	4.211168071	3.928057338	-0.100404467	0.000177122
IRF2	7.426878461	7.18398425	-0.047971782	1.03E-05								SMPDL3A	5.666034857	5.285099635	-0.100408807	6.60E-09
NOL8	7.94594587	8.218834189	0.048714802	1.03E-05								SGPP2	6.996809409	6.525812986	-0.10053955	4.15E-06
ATP11B	5.917282669	5.725727932	-0.047475694	1.04E-05								GALNT5	5.875783468	5.479327716	-0.100782338	4.67E-09
FRK	5.938806981	5.603165534	-0.083931029	1.04E-05								STS	5.732138662	5.344410507	-0.101042683	2.25E-09
FAM122C	3.766838838	3.861385351	0.035764227	1.05E-05								SLC27A2	7.891352	7.357251554	-0.101105574	8.25E-12
GAS2L1	6.271932552	6.059822493	-0.049634511	1.05E-05								DEGS2	6.287427922	5.859095838	-0.101791908	1.19E-06
LONRF3	5.625434857	5.351650932	-0.071980606	1.05E-05								PRKACB	7.170054929	6.681515041	-0.101808899	0.000333922
CLDN18	4.352211877	3.825804095	-0.185985792	1.06E-05								S100A14	9.362625305	8.723797662	-0.101956813	1.26E-07
FAM3A	6.912749474	7.119170635	0.042449539	1.06E-05								B4GALNT2	4.086650331	3.807790993	-0.101964514	1.22E-05
LRP11	8.670572195	8.963674743	0.047963096	1.06E-05								LINC01268	3.94820576	3.678459615	-0.102095425	7.33E-06
NUP50	6.02372224	5.867753655	-0.037846944	1.06E-05								ALOX5	5.659960532	5.272554399	-0.102289918	8.30E-08
SELT	8.439386916	8.211536824	-0.039485943	1.06E-05								RAB3B	4.18995463	3.902946804	-0.102370823	3.93E-12
SLC2A9	5.658495032	5.799337615	0.035469733	1.07E-05								CHGB	4.448059091	4.14212025	-0.102806517	0.00093524
BTBD7	5.897169903	5.73020025	-0.041437203	1.07E-05								ACVR1C	5.286247253	4.922643196	-0.102810732	0.00020939
ARPIN	6.348841052	6.180246392	-0.038828903	1.08E-05								ASAP3	5.587577409	5.20315425	-0.102836436	5.23E-13
C1orf226	5.714618201	5.440745027	-0.070852894	1.08E-05								PDE4B	5.150265604	4.795881453	-0.102850837	7.04E-06
ELOVL5	5.456721156	5.618837318	0.042237308	1.08E-05								RNASE4	9.310768701	8.670102811	-0.102851181	8.81E-13
XIAP	7.064831084	7.291547095	0.045569886	1.08E-05								SCARA5	5.022021039	4.675540068	-0.103135053	0.00016024
ADAM10	7.780504721	7.461263486	-0.060443789	1.09E-05								CHP1	8.981096026	8.358858588	-0.103585564	3.24E-14
DARS	8.77513476	9.038930142	0.042730743	1.09E-05								NT5E	6.000551286	5.584416486	-0.103688509	2.92E-06
KPNA6	6.907306935	6.720709459	-0.039509797	1.10E-05								STRN3	6.189827013	5.759752554	-0.103892258	2.22E-07
PRKDC	6.69743224	6.92910398	0.049060726	1.10E-05								SLC2A13	4.268212084	3.971588419	-0.103915742	3.91E-11
CPEB2	5.052673617	4.898523946	-0.044699898	1.11E-05								ENDOD1	6.971201253	6.486704284	-0.103921607	5.88E-10
GPD2	6.10864126	5.857713128	-0.060513977	1.11E-05								ARHGAP32	6.585554929	6.127767851	-0.103943371	1.12E-08
AK055981	5.58873011	5.247914851	-0.090776194	1.12E-05								CD1D	4.135345734	3.847336784	-0.104147826	0.000709784
SPAG7	8.873383474	8.700183459	-0.028438494	1.12E-05								SPRED1	6.669944539	6.205003311	-0.104242785	2.00E-08
TPH1	3.257368188	2.960893568	-0.137674168	1.14E-05								PDE4D	4.325231266	4.023647088	-0.104273502	1.21E-11
PIGK	5.626310156	5.452438412	-0.045287516	1.15E-05								APOBR	6.723017721	6.25378627	-0.104379038	1.02E-08
TPM1	7.915855234	7.704875169	-0.038973645	1.15E-05								ZMYND12	4.084742597	3.79956252	-0.104411852	7.50E-07
GMNN	9.172280409	8.848597568	-0.051831643	1.17E-05								SOCS6	6.151798455	5.722040439	-0.104478545	2.42E-08
SUSD3	5.2380295	5.448716277	0.056892185	1.17E-05								FGD4	5.291573117	4.921390182	-0.104630779	1.44E-06
STYX	4.553320273	4.365991047	-0.060609768	1.17E-05								ME1	6.371235481	5.924347	-0.104917016	3.87E-06
TRAPPC8	8.657979253	8.405358764	-0.042720945	1.17E-05								NUDT16	5.308513695	4.935960973	-0.104976997	1.13E-16
SLC9A1	5.106758948	5.005493236	-0.028895724	1.18E-05								TRPA1	5.178264299	4.814565905	-0.105062876	5.83E-07
TMX1	8.953337455	8.654625959	-0.048954093	1.18E-05								CAPN5	7.694650169	7.153441128	-0.105218327	1.25E-11
NAA10	7.98059274	8.251677689	0.048191567	1.19E-05								TNFAIP8	6.233392364	5.793661689	-0.105542083	5.74E-10
SMAD4	4.953510325	4.769309331	-0.054670902	1.19E-05								IL18	6.687804377	6.215375081	-0.105691191	7.33E-06
ZNF785	4.072763338	4.289274797	0.074725763	1.19E-05								SYT13	6.659097604	6.188692568	-0.10569203	1.32E-05
CEP164	5.821482455	6.007888338	0.045471414	1.20E-05								LINC01133	5.000141318	4.64551925	-0.106129008	1.95E-05
RDH11	6.21245937	6.046968655	-0.038952411	1.20E-05								NR4A2	6.794948539	6.312963939	-0.106145115	0.000130217
ZFYVE19	6.296785961	6.115744345	-0.042087529	1.20E-05								FAM46A	6.85998711	6.37115427	-0.106651095	2.11E-15
ZNF702P	3.806224831	3.499474007	-0.121222691	1.20E-05								LXN	8.140966162	7.560094007	-0.106795848	1.91E-08
ZNF830	6.98670376	7.187873615	0.040953072	1.20E-05								ASPHD2	6.080899364	5.646702899	-0.106875988	4.54E-08
PAX9	3.409999312	3.215759277	-0.084612034	1.20E-05								ST3GAL4-AS1	3.940255429	3.658622324	-0.10698866	0.000418497
NECAB3	6.640398506	6.805874926	0.035510815	1.21E-05								NPY6R	3.767520903	3.498129372	-0.107031871	2.11E-06
PLEKHH1	7.098268721	6.725494973	-0.077826743	1.21E-05								SLC18B1	7.679386831	7.129706736	-0.107148386	1.60E-10
SLC2A10	7.277342403	6.709846872	-0.117131849	1.21E-05								STXBP6	5.909014929	5.485479723	-0.107299849	1.99E-10
SMIM12	6.591326597	6.437595514	-0.034046925	1.22E-05								USP18	5.961418234	5.534094703	-0.107308259	8.19E-07
B4GALNT2	4.086650331	3.807790993	-0.101964514	1.22E-05								CEP70	5.397231851	5.009894777	-0.10743936	1.34E-10
DCAF13	5.514119929	5.70852952	0.049988519	1.22E-05								FCAMR	3.971571981	3.686072088	-0.107625865	4.08E-05
TCEA2	4.918298961	5.107130588	0.054353516	1.22E-05								CASP5	6.433811273	5.971021473	-0.10769586	0.000320673
DQX1	5.73033861	5.295319277	-0.113902719	1.23E-05								TMEM246	6.78931211	6.299669115	-0.107989355	5.05E-07
STK39	8.845930669	8.565085628	-0.046546265	1.23E-05								PGAP1	5.100917143	4.732773831	-0.108070686	3.90E-05
GALM	8.002901253	7.76390852	-0.043739989	1.24E-05								F3	8.039451747	7.45877198	-0.108158996	6.35E-09
ZNF449	5.511397234	5.670531324	0.041065808	1.24E-05								MT1E	9.775094149	9.066711162	-0.108531272	1.02E-07
IFFO2	6.095340227	6.377886818	0.065371745	1.25E-05								KIAA1244	5.486534357	5.088433669	-0.108673508	3.08E-06
GPD1L	8.772137091	8.419527581	-0.059189073	1.26E-05								MUC5AC	5.556466006	5.153102858	-0.10872621	7.56E-05
AK056098	4.823522312	5.012197581	0.055356247	1.28E-05								KLK12	6.141932701	5.695965905	-0.108752194	7.29E-06
HOGA1	3.820320292	4.095371027	0.100300564	1.30E-05								OR7E14P	5.885242948	5.457768601	-0.108790744	1.45E-05
QSER1	5.93436824	6.184906142	0.05965725	1.30E-05								AKAP5	4.120525195	3.821144953	-0.108823246	8.11E-10
UBR7	7.752599214	7.500436818	-0.047705465	1.30E-05								LIPH	6.717177825	6.228975331	-0.108860363	4.89E-09
ANKRD13D	4.996591058	5.145436736	0.042349389	1.31E-05								ANKS4B	5.812771597	5.390211399	-0.108884366	6.38E-08
USE1	6.652662825	6.842584764	0.040609485	1.31E-05								CHRNA5	4.853619825	4.499576209	-0.109271981	3.94E-05
SYT13	6.659097604	6.188692568	-0.10569203	1.32E-05								ACKR4	3.452757429	3.199537392	-0.109885655	2.87E-05
NCK1	6.37419611	6.13273727	-0.05571226	1.32E-05								LRMP	5.342898045	4.950236101	-0.110125151	5.99E-05
ARFGAP3	8.562445922	8.25018177	-0.053597066	1.32E-05								PKP2	7.416357792	6.8711355	-0.110162313	7.13E-13
FLJ20021	6.706063117	6.517492459	-0.041149053	1.32E-05								GPA33	10.05071104	9.309854676	-0.110467016	4.67E-09
TAF1B	4.159055857	4.345965291	0.063420591	1.33E-05								ETFDH	6.060804201	5.613361351	-0.110644302	7.23E-08
XPO1	8.386835279	8.618041372	0.039233503	1.33E-05								GP2	4.951977422	4.585962311	-0.110780238	1.77E-07
MACC1	6.282988597	6.800604493	0.114212029	1.34E-05								MCTP2	5.338413097	4.943634304	-0.110838922	4.44E-13
CYP4F3	5.229992831	5.875942905	0.168011409	1.36E-05								HOXD1	4.159756773	3.851780466	-0.110973696	1.58E-10
SLC38A7	5.592734162	5.742958189	0.038240302	1.36E-05								ANO1	5.788389442	5.359257405	-0.111128879	8.82E-05
ARL14	7.289297818	6.567470115	-0.150442115	1.37E-05								NEDD4L	6.609750123	6.119710216	-0.111132393	1.61E-12
CDKN1A	8.980317	8.681216655	-0.048869124	1.37E-05								GAREM	5.887390286	5.450709257	-0.111184301	4.44E-12
MRPL54	8.590419747	8.340663885	-0.042566405	1.37E-05								FUT3	7.981701597	7.386190628	-0.111865846	2.38E-08
TM9SF3	7.768920383	7.5929685	-0.033050104	1.37E-05								UGT8	8.381566468	7.756082196	-0.111891808	1.24E-13
GATAD1	6.401666006	6.590871534	0.042021841	1.38E-05								CDC42EP5	10.15400721	9.395375973	-0.11202639	4.23E-15
SNTB1	5.043137656	5.316102331	0.076047271	1.38E-05								SPINK2	4.478832929	4.144059655	-0.11207808	5.64E-09
PHACTR4	7.626580708	7.415092649	-0.040571667	1.39E-05								SLC36A4	4.225558695	3.909311014	-0.112227738	9.25E-07
BCMO1	4.141149987	3.791774264	-0.127158378	1.41E-05								AGPAT4	4.699028188	4.346599074	-0.112475393	1.04E-08
ST3GAL2	5.926535084	6.05040623	0.029843122	1.42E-05								KCTD12	8.177615773	7.564288892	-0.112475816	1.54E-06
CD177	6.50928413	5.719081189	-0.186715503	1.42E-05								GNAI1	5.937301357	5.489462662	-0.113142404	8.97E-05
PRUNE2	5.987005273	5.427656878	-0.14150502	1.43E-05								GALNT12	8.648076344	7.994364162	-0.113395967	8.72E-12
SLC35D3	4.758618344	5.726206412	0.267036925	1.43E-05								C4BPB	6.904624448	6.382144689	-0.11352163	3.22E-07
HEXIM1	7.23664437	6.971902149	-0.053768554	1.45E-05								STXBP5	5.599289851	5.175139182	-0.1136462	5.37E-10
OR7E14P	5.885242948	5.457768601	-0.108790744	1.45E-05								IMPA2	8.721810805	8.060186372	-0.113814498	1.80E-19
ULK3	7.088177656	6.888321466	-0.041262291	1.45E-05								DQX1	5.73033861	5.295319277	-0.113902719	1.23E-05
CNNM2	5.403714006	5.192288338	-0.05758082	1.46E-05								UGDH	8.597706344	7.936417966	-0.115463829	1.45E-14
F2RL1	9.086614805	8.699703304	-0.062776722	1.46E-05								C1orf210	6.765658662	6.242852676	-0.116024973	3.32E-08
ABHD6	5.63984611	5.450947568	-0.049148754	1.47E-05								TLR3	4.788236656	4.418038054	-0.116088613	1.45E-06
NIPAL3	5.778225981	5.644562831	-0.033764778	1.47E-05								FAM174B	6.13814687	5.663485926	-0.116112848	9.69E-10
ARHGEF37	5.848762143	5.657320764	-0.048012346	1.48E-05								AFAP1L2	4.959369643	4.575794284	-0.116134566	1.18E-07
CDADC1	5.144124727	5.306906993	0.044945641	1.49E-05								SSTR1	4.402506448	4.061915209	-0.116164993	1.42E-07
NSMCE2	7.999669273	8.225248912	0.040118982	1.49E-05								SYTL5	4.786142455	4.415709885	-0.116217949	0.000100525
SUV39H1	6.348271513	6.631167851	0.062899141	1.49E-05								HSD11B2	8.368276429	7.719922824	-0.116344084	6.44E-06
TXNL4A	7.151993331	6.959841872	-0.039290863	1.49E-05								LYPD8	5.733727805	5.287775885	-0.116812386	0.000416418
NFATC2	5.202671994	5.411317061	0.05672702	1.50E-05								SLC2A10	7.277342403	6.709846872	-0.117131849	1.21E-05
CYP2B6	4.330517825	4.709993743	0.121185597	1.52E-05								GMDS	8.02283137	7.396804534	-0.117209322	1.65E-15
DNASE1	4.319423844	4.421393392	0.033662215	1.52E-05								SOCS2	5.460180026	5.0340095	-0.117240579	5.83E-10
EBPL	9.874126266	10.10620187	0.033515904	1.52E-05								TTLL6	5.367380584	4.948403534	-0.117255034	3.60E-08
HSPA4L	4.863650019	4.273424014	-0.186646949	1.52E-05								TMCC3	6.637194818	6.118782358	-0.117329037	0.000189622
MBTPS1	7.77794639	7.63961827	-0.025888738	1.52E-05								GALNT7	9.062195396	8.352861811	-0.117590028	8.98E-15
NDUFS4	5.767207214	5.636053561	-0.033187537	1.53E-05								NKX2-2	3.538050994	3.260936824	-0.11766835	1.77E-08
DR1	6.03784037	5.899520372	-0.033434946	1.54E-05								SLC35A1	9.224327227	8.500940601	-0.117821213	2.70E-19
COX7A2	11.63655997	11.5094532	-0.015845333	1.55E-05								CTH	5.907413227	5.442526466	-0.118250015	8.61E-08
EMP2	8.326535331	8.015740236	-0.054880559	1.56E-05								SULT1B1	6.954806734	6.40738173	-0.118275481	8.53E-05
PDZD11	9.495585506	9.701446743	0.030942946	1.56E-05								OTC	4.025291299	3.708192635	-0.118376999	8.77E-05
PEX11A	6.404649558	6.116094405	-0.066508957	1.56E-05								CHST6	4.677085831	4.307333682	-0.118814813	1.67E-11
SLC10A3	7.521273026	7.73104875	0.039687267	1.56E-05								STARD5	6.87860126	6.33240027	-0.119362777	8.72E-14
LOC101929709	4.781786247	4.984283608	0.05983652	1.57E-05								NUCB2	6.460794734	5.947354588	-0.119463546	3.67E-11
SYT17	5.042664078	4.758636041	-0.083638006	1.57E-05								DNAJC12	5.772128383	5.312668277	-0.119666755	1.60E-05
ZNF623	5.113360357	5.39613327	0.077654278	1.57E-05								CPM	5.360687162	4.933819561	-0.119712991	2.86E-07
FUNDC2	7.110027961	7.271144027	0.032327139	1.58E-05								RASSF6	5.717924864	5.260575426	-0.120271046	7.98E-07
TMEM185A	6.100864273	6.293284622	0.044799557	1.59E-05								LINC00668	6.272023175	5.770349297	-0.120272238	8.24E-06
ADCY3	6.411621156	6.628280081	0.047945382	1.60E-05								CRIP1	9.027627097	8.305500365	-0.120279741	5.84E-08
BRI3	7.864574455	8.031983865	0.030387666	1.60E-05								PDE9A	5.099770364	4.691543595	-0.120369615	2.01E-09
DNAJC12	5.772128383	5.312668277	-0.119666755	1.60E-05								CYTIP	6.020925071	5.538687649	-0.120440983	3.26E-05
LPIN2	7.148622305	6.914275297	-0.048087183	1.60E-05								FUT8	7.444637136	6.847649547	-0.120592663	1.43E-09
ZNF783	6.819523175	6.992531676	0.036144015	1.61E-05								AMPD1	4.16746476	3.832222493	-0.120988675	8.03E-07
SIPA1L1	5.762870195	5.635883622	-0.032145703	1.62E-05								XDH	7.008661578	6.444224527	-0.121132203	3.38E-05
SWAP70	6.528804338	6.304195432	-0.050506546	1.62E-05								ZNF702P	3.806224831	3.499474007	-0.121222691	1.20E-05
ZBTB33	5.902902981	6.062901899	0.038583849	1.63E-05								MIA3	6.762770916	6.21731023	-0.121323916	1.60E-18
CASZ1	5.243912513	5.121959351	-0.033947813	1.65E-05								PPP1R36	6.349557403	5.836493446	-0.121554171	1.92E-08
MLEC	10.11348142	9.82856275	-0.04122734	1.65E-05								LOC100996583	5.124464974	4.70877025	-0.122051054	1.55E-09
HADHA	9.248787903	9.079310588	-0.026681551	1.66E-05								RASD2	4.850802045	4.456960946	-0.122162987	1.42E-06
TESK2	6.64033861	6.404424101	-0.052187964	1.66E-05								CATSPERB	3.541666104	3.253712365	-0.122341487	1.46E-12
CSNK1E	7.203551766	6.985860338	-0.044270613	1.67E-05								SGMS1	6.544626104	6.012274351	-0.122399929	2.67E-09
SLC39A7	7.092601266	6.832442014	-0.053913533	1.67E-05								RIMS3	5.23610463	4.809205547	-0.122695337	2.68E-12
C6orf203	7.343415227	7.120308764	-0.044511375	1.68E-05								C3orf52	5.444612955	5.000659405	-0.122711148	9.55E-12
SEC11A	10.17162812	9.998685642	-0.024740257	1.68E-05								MOGAT2	5.930224006	5.44570848	-0.122966848	3.91E-07
AAGAB	6.039886968	5.884425	-0.037620102	1.70E-05								TFAP2A	3.99070111	3.662054439	-0.123988992	6.12E-07
ARL6IP5	10.14210463	9.916827027	-0.032406566	1.70E-05								PLD1	5.147514883	4.722659797	-0.124276483	6.92E-14
LPAR5	6.43822961	6.162297682	-0.063195653	1.70E-05								SERPINA1	7.254109045	6.654789324	-0.124405438	1.33E-08
LTV1	5.951359552	6.166357182	0.051199178	1.71E-05								P2RY1	3.362424584	3.081523689	-0.125858028	1.12E-12
GSTM4	6.442705851	6.087662757	-0.081778289	1.72E-05								HHLA2	4.423609805	4.053678142	-0.12599259	5.86E-05
UXT	10.03340655	10.25101028	0.030954586	1.73E-05								GDPD3	6.681229506	6.122337378	-0.126031069	1.83E-06
PDLIM5	5.961384714	5.788165662	-0.042541266	1.73E-05								GNA14	5.123440922	4.69480998	-0.126046288	6.40E-10
SAMD9L	5.38983263	5.091122959	-0.082256564	1.74E-05								CES3	7.377654013	6.760378507	-0.126058109	9.98E-13
TAMM41	4.897829539	5.01764077	0.034866623	1.74E-05								CRYM	7.412686526	6.791881176	-0.126185284	9.06E-16
ADAM28	4.458732266	4.291966446	-0.054994775	1.75E-05								IQGAP2	5.673420123	5.196216892	-0.126757051	6.08E-10
MAGED2	7.841370552	8.121865845	0.05070536	1.75E-05								ST3GAL4	4.896933377	4.484552946	-0.126914395	1.56E-12
PGAM1	10.96635118	10.7738207	-0.025553619	1.75E-05								BCMO1	4.141149987	3.791774264	-0.127158378	1.41E-05
CKAP2	5.107048623	5.273220912	0.046194642	1.77E-05								DGKA	6.231788974	5.704922277	-0.127439149	7.73E-12
HSPA5	9.395851987	9.204050838	-0.029755035	1.77E-05								ITM2A	6.326686909	5.790613736	-0.127733938	3.26E-05
CASC4	6.188481662	6.076900676	-0.026249777	1.78E-05								ITM2C	10.49587103	9.602666541	-0.128314913	2.44E-14
LNX1	6.391695461	6.076892135	-0.072864987	1.78E-05								IGJ	10.11847194	9.256275615	-0.128487707	0.000228702
PEAK1	6.847385818	6.710186831	-0.029200368	1.78E-05								LYZ	10.0616242	9.203416007	-0.128621865	9.04E-06
RAD54L2	6.179745292	6.279958405	0.023207627	1.78E-05								FOXA3	8.164247656	7.463360818	-0.129494511	4.82E-14
GLRX5	9.448308974	9.24120998	-0.031974383	1.79E-05								PITPNM3	4.539378468	4.149497723	-0.129558061	1.06E-12
NONO	10.17282097	10.38553307	0.029855467	1.80E-05								PARM1	8.708858364	7.960431297	-0.129637011	1.65E-09
CASD1	4.405547325	4.266947858	-0.046116783	1.81E-05								C9orf152	9.434595747	8.622905561	-0.129786623	1.08E-15
COL9A2	5.609711305	5.408356791	-0.052736197	1.81E-05								PPP1R9A	4.779891955	4.368452189	-0.129855807	1.38E-06
TTLL7	3.413004831	3.293634318	-0.051362071	1.81E-05								ZNF204P	4.312525649	3.940836919	-0.130030989	7.15E-06
C4orf32	5.185575701	4.973326446	-0.060293034	1.82E-05								RAB27A	7.632521604	6.973426581	-0.130292031	4.51E-15
PKIB	5.619108065	4.76782998	-0.237008356	1.83E-05								RASD1	7.222313864	6.595589041	-0.130959608	1.31E-09
CPEB3	4.17015861	4.026692216	-0.050507054	1.84E-05								ADAMDEC1	8.300488364	7.577888845	-0.131400243	0.000269669
BORA	7.429593396	7.740301574	0.059106519	1.85E-05								MBOAT1	7.358238929	6.716633047	-0.131622311	1.23E-12
COPS3	8.197645909	7.925351324	-0.048734785	1.85E-05								TFF3	11.56908683	10.55661949	-0.132127075	4.07E-13
MUC13	9.960822084	9.564804676	-0.058529308	1.85E-05								LOC102724156	4.53960389	4.142216047	-0.132163616	3.79E-09
KLHL2	7.109611435	6.821395385	-0.059703826	1.86E-05								BCL2L15	7.255331519	6.619867203	-0.132239261	2.47E-08
REEP3	6.569545981	6.216685845	-0.079647995	1.86E-05								PTGDR	3.77283774	3.442055155	-0.13237984	9.23E-08
CALML4	6.523403851	6.329589682	-0.043512966	1.87E-05								PLCL2	4.702251643	4.289350581	-0.132592511	1.92E-10
GDE1	9.169195844	8.960713257	-0.033181639	1.87E-05								KAT2B	6.263149662	5.712774236	-0.132696836	6.57E-08
VEGFA	8.177401429	8.480945649	0.052582674	1.88E-05								ACPP	4.310446877	3.931574527	-0.132730243	3.12E-14
ASB8	6.713808104	6.534127176	-0.039136767	1.90E-05								SLC44A4	8.928106662	8.140812824	-0.133181414	2.00E-11
MED14	5.368085045	5.492422514	0.033035083	1.90E-05								NUDT6	5.986507708	5.457764318	-0.133404541	1.15E-11
EIF5A	9.465050123	8.923561108	-0.084990587	1.91E-05								IMPACT	5.867409656	5.348330007	-0.133635236	4.45E-09
NAA20	9.366015506	9.619476358	0.038522936	1.91E-05								UGT2B28	5.28705376	4.818165953	-0.133979911	1.06E-07
ABCD4	5.518700617	5.409675926	-0.028786453	1.92E-05								NOSTRIN	6.831567753	6.225623878	-0.133998277	1.07E-08
UBR1	6.587126662	6.366844405	-0.049070784	1.93E-05								ABHD3	9.020390695	8.21949777	-0.134139677	4.34E-20
VNN1	4.804883799	4.253815743	-0.175743998	1.93E-05								GMPR	5.521322448	5.030724162	-0.13424777	6.42E-08
YEATS2	6.1660015	6.285685061	0.027734748	1.94E-05								ECI2	8.097868039	7.376688	-0.134568916	1.21E-13
LINC01133	5.000141318	4.64551925	-0.106129008	1.95E-05								FAM3D	9.924835844	9.040299304	-0.134672703	2.23E-09
NUDCD3	5.464503442	5.562188993	0.025562361	1.95E-05								ELOVL7	7.985071851	7.273060047	-0.134742902	2.67E-09
TRMT112	10.30896304	10.54381973	0.032498388	1.95E-05								DSC2	7.324225461	6.669784655	-0.13503602	2.24E-11
MBD1	6.046882513	5.920683993	-0.030427694	1.96E-05								HOXB13	6.789668513	6.182674304	-0.135110132	5.49E-07
PAAF1	6.558509403	6.713467196	0.033690083	1.96E-05								HGD	5.26985074	4.798596946	-0.13514946	8.40E-12
PGGT1B	6.601306675	6.324610716	-0.061774939	1.96E-05								SGPP1	6.917334435	6.297626824	-0.135407938	1.18E-10
ANKRD27	8.355147468	8.56156625	0.035209455	1.98E-05								SPATA18	4.897639344	4.456669669	-0.136120508	1.32E-12
EMD	7.148000766	7.376931946	0.045481137	1.98E-05								FOXA1	5.11024211	4.650038426	-0.136149006	6.15E-08
LOC101926967	4.958468331	4.766072723	-0.057093577	1.99E-05								ELOVL6	6.630932182	6.031932709	-0.136591365	3.00E-12
MESDC2	7.320900065	7.154816061	-0.033106353	2.01E-05								RGS13	2.776037058	2.524491014	-0.137034285	9.99E-09
RABGGTA	7.029310461	6.835646764	-0.040305329	2.02E-05								PADI2	5.288273623	4.808958054	-0.137072484	2.09E-10
KIF1B	6.067019104	5.895794351	-0.041301651	2.03E-05								EHHADH	5.910337136	5.373592372	-0.137353541	2.00E-11
SPINT2	10.65314194	10.45909234	-0.02652133	2.03E-05								TPH1	3.257368188	2.960893568	-0.137674168	1.14E-05
TNIK	5.826258643	5.495444791	-0.084333493	2.03E-05								VILL	7.670556857	6.971932486	-0.137772717	1.39E-12
ZNF581	7.270541974	7.515117216	0.047732694	2.03E-05								KLK11	6.473873305	5.88316623	-0.138036332	2.61E-07
ATP6V0D1	9.700212831	9.448124385	-0.037988444	2.05E-05								KITLG	5.290693344	4.80655073	-0.138454839	6.11E-13
VMP1	7.935239591	8.402780088	0.082592944	2.05E-05								TSPAN1	10.8151129	9.824592432	-0.138579262	3.58E-13
AP000525.9	4.908115052	5.370823892	0.129974349	2.06E-05								LGALS2	6.61708226	6.007437061	-0.139445586	0.000453112
FITM2	6.346409851	6.570275486	0.050013169	2.06E-05								CCDC68	6.584681779	5.976360264	-0.139846602	3.91E-08
KIAA0430	5.707801539	5.535239993	-0.044289303	2.06E-05								PAPSS2	9.090971968	8.249926541	-0.140053276	2.00E-18
TRERF1	4.337233344	4.16762452	-0.057549758	2.06E-05								PTGER4	7.479580032	6.784023953	-0.140816003	1.95E-16
ARRB1	6.242093929	6.019641547	-0.052352485	2.07E-05								ATP8A1	5.055055292	4.584935642	-0.140825389	3.95E-11
HMGN3	10.09023392	9.761857426	-0.047732034	2.07E-05								SLC1A1	6.89256361	6.25104377	-0.140943572	3.94E-08
YIPF5	7.954584351	7.735510851	-0.040289978	2.07E-05								TRPM4	7.958936351	7.216504554	-0.141275428	9.35E-14
C17orf96	6.239625078	6.496585588	0.058222336	2.08E-05								PRUNE2	5.987005273	5.427656878	-0.14150502	1.43E-05
SEPHS1	7.349194149	7.544337378	0.037808129	2.08E-05								ST6GALNAC6	6.476478526	5.871057851	-0.141589113	5.58E-11
TNPO2	6.553793584	6.703316608	0.032544841	2.08E-05								CHGA	5.125318896	4.645931419	-0.141673914	3.23E-05
HSPE1	10.29584357	10.54423301	0.034392118	2.10E-05								LDHD	4.886125656	4.428128358	-0.141993924	3.81E-07
POLD3	6.112945006	5.954078203	-0.037989418	2.11E-05								ZC3H12C	4.350444169	3.941584074	-0.142387156	2.76E-07
PRSS33	4.933772448	5.559306824	0.17221383	2.11E-05								RP11-363E7.4	4.692326974	4.250431189	-0.142694343	6.87E-07
MED8	7.304085266	7.147537784	-0.031257266	2.11E-05								IRX3	4.027157526	3.646734372	-0.143156788	3.66E-05
WFDC10B	3.482864175	3.610681196	0.051996832	2.15E-05								FMO5	4.956281526	4.487578628	-0.14332092	7.09E-09
MED22	5.675866435	5.854467378	0.044697285	2.17E-05								SGMS2	6.559185312	5.933984068	-0.144515582	2.96E-14
RCBTB1	4.090625721	4.219449919	0.044733389	2.17E-05								TMEM100	4.065311253	3.677393527	-0.144682243	2.70E-06
ATP5J	10.91956878	10.74929742	-0.022673517	2.18E-05								ABCA12	3.116359896	2.818862297	-0.144748851	6.64E-05
TH	3.677176578	3.900223642	0.084958395	2.18E-05								FKBP1B	5.845068013	5.287048351	-0.144757291	0.000505085
HSH2D	5.48494126	5.309653034	-0.046858581	2.20E-05								GGT6	7.428719851	6.718813236	-0.144907193	8.22E-09
PI3	8.942581909	8.034164696	-0.154543391	2.20E-05								LOC100505592	4.303590247	3.89228227	-0.144924384	2.03E-08
SNX6	8.929632448	8.753416628	-0.028754555	2.20E-05								DUSP4	6.377938513	5.76831125	-0.144941177	6.77E-05
UBR5	7.501288117	7.756086399	0.048190519	2.20E-05								VLDLR	4.997946097	4.515963378	-0.146301555	4.15E-05
PMS2P5	5.067630182	5.336048588	0.074460558	2.21E-05								SMAD9	5.703981766	5.153401439	-0.14644439	9.60E-08
RAB11FIP2	6.480804442	6.782348149	0.065611941	2.21E-05								SLC16A9	6.566535468	5.931344304	-0.146773279	3.50E-05
TIPARP	8.415060214	8.138779446	-0.048161142	2.22E-05								LIMA1	8.186612338	7.393500459	-0.147009009	1.41E-17
RHOC	6.997783831	6.846020399	-0.031632508	2.24E-05								TMEM220	5.562298169	5.022537277	-0.147264716	1.16E-07
ADCY6	7.274993006	7.069542642	-0.041328977	2.25E-05								SAMD5	6.12841263	5.532514291	-0.147578166	6.09E-05
CHCHD7	8.060228584	8.309420493	0.043927112	2.25E-05								PYY	5.14127874	4.640703865	-0.147783593	4.60E-05
PPARGC1A	4.340968656	4.075825493	-0.090924722	2.25E-05								SRD5A3	5.645969922	5.092789257	-0.148765424	1.08E-14
TMEM159	6.343703701	6.042620311	-0.070151095	2.25E-05								SMIM14	6.84918313	6.175997905	-0.149259672	2.52E-19
ARCN1	9.80134424	9.672105554	-0.019149637	2.26E-05								CD200	5.902207604	5.32197398	-0.14929321	4.78E-07
ENTPD4	6.158812864	5.980267223	-0.042442341	2.28E-05								RSPH1	6.219246065	5.606818547	-0.149557318	3.10E-11
FBXO2	4.416042649	4.571609128	0.049947953	2.28E-05								SYTL1	6.824709013	6.150929399	-0.149963118	6.34E-10
ZNF786	5.357164156	5.545998095	0.049977616	2.29E-05								EIF4E3	6.053460273	5.45546477	-0.15005794	1.03E-12
SH3GLB1	9.124369013	8.950053574	-0.027828476	2.30E-05								ARL14	7.289297818	6.567470115	-0.150442115	1.37E-05
SEC14L4	3.869594318	4.059903595	0.069263145	2.32E-05								ACSM3	6.275747968	5.649937696	-0.151552457	3.58E-07
NCOA1	7.422134545	7.203017622	-0.04323272	2.33E-05								TC2N	6.013205091	5.412367581	-0.151874342	1.39E-15
REG1B	7.235159097	5.908943311	-0.292124583	2.33E-05								SOSTDC1	6.169847682	5.553019561	-0.151962395	4.81E-05
C11orf53	5.982620545	5.800180439	-0.044679779	2.34E-05								TMEM171	6.404930662	5.763052514	-0.152349787	3.05E-10
LEFTY1	8.811424669	7.601215709	-0.213145123	2.34E-05								ART3	4.03291789	3.628508628	-0.152447332	3.34E-05
FAM98B	5.908802773	5.720535419	-0.046715661	2.36E-05								SCNN1B	5.054546708	4.547495257	-0.152509584	0.000262844
SNX1	6.623979143	6.503688122	-0.026440054	2.36E-05								SLC41A2	5.859355799	5.271396892	-0.152556739	2.73E-10
TST	10.43605975	10.12973902	-0.042980104	2.36E-05								B3GNT7	5.485353487	4.934875365	-0.152570945	1.60E-09
CUTA	10.11767057	10.31563014	0.027954781	2.37E-05								GALNT8	4.882420974	4.39239852	-0.152587738	3.29E-12
C1orf105	3.981399299	4.2126365	0.081447866	2.38E-05								OXCT1	7.533092156	6.775969689	-0.152814757	5.06E-12
DGAT2	6.48751613	6.861717459	0.080903502	2.38E-05								PRKAR2B	5.968292987	5.367895101	-0.152961881	9.62E-05
RPS29	9.378952909	9.212597939	-0.025818814	2.38E-05								NR1H4	3.574901656	3.214724169	-0.153208598	3.48E-07
CEP97	4.266071234	4.113895439	-0.05240293	2.40E-05								HAGLR	4.626052266	4.159025845	-0.153535916	6.20E-11
ORC3	7.228294701	7.504944399	0.054186057	2.40E-05								NR5A2	4.516796474	4.060459838	-0.153656789	2.60E-05
AP4B1	4.897998026	4.766373608	-0.039300152	2.41E-05								MUC1	8.181273734	7.354576257	-0.153683251	9.77E-10
RPIA	9.104812682	9.303061703	0.031076259	2.41E-05								TCEA3	7.002356078	6.294102966	-0.153839646	3.12E-21
TUFT1	8.269603857	8.495561176	0.038891027	2.41E-05								ATP2A3	6.259595149	5.625787338	-0.154014333	3.38E-18
WDR25	5.382623987	5.185407236	-0.053852351	2.41E-05								MAOA	8.750504279	7.863821642	-0.154135559	5.88E-11
EFCAB4A	6.848683429	6.584764872	-0.056694749	2.43E-05								CHAC2	6.600338227	5.931263007	-0.15420061	1.87E-09
PLB1	4.006821714	4.087780439	0.028859391	2.44E-05								RFX6	3.141576169	2.822536142	-0.154496505	4.65E-07
PSMG2	10.46506581	10.29687744	-0.023374482	2.46E-05								PI3	8.942581909	8.034164696	-0.154543391	2.20E-05
ATP2A2	7.878506013	7.768446061	-0.020296038	2.46E-05								DMBT1	9.222143747	8.275506459	-0.156254546	2.54E-05
PKD1P1	5.450172909	5.643667649	0.05033103	2.47E-05								BLNK	7.791326461	6.988935209	-0.156796293	1.31E-13
CAP1	11.0090881	10.83264599	-0.023309293	2.48E-05								HMGN2P46	5.557064006	4.98415477	-0.156973989	2.22E-10
ESCO1	5.037216818	4.867422155	-0.049468924	2.50E-05								ANG	8.467170455	7.594063655	-0.157007841	9.21E-18
POLR1A	6.16212176	6.3257045	0.037798974	2.50E-05								LOC727916	3.531140695	3.165899101	-0.157519028	5.30E-09
ZC4H2	5.4640675	5.618429973	0.040191731	2.51E-05								AHCYL2	7.61313237	6.824092	-0.157853066	1.73E-10
VSIG1	3.456622779	3.298918703	-0.067369946	2.53E-05								HSPA2	7.303279825	6.542677743	-0.158663295	4.47E-08
AREG	4.950502682	5.379558189	0.119912666	2.54E-05								CREB3L1	7.313665026	6.551647588	-0.158736794	3.28E-14
DMBT1	9.222143747	8.275506459	-0.156254546	2.54E-05								GPR126	4.297709117	3.849576716	-0.158868018	3.05E-12
VEPH1	3.685037994	3.575343514	-0.043597633	2.55E-05								MEP1B	4.085864805	3.659409209	-0.159030716	9.38E-06
PHGR1	5.183104149	4.884475358	-0.085612773	2.56E-05								ANXA13	7.170633929	6.418862662	-0.159782974	2.21E-07
BAK1	6.810894136	6.566481649	-0.052723633	2.57E-05								LOC101929549	6.775916643	6.064824068	-0.159950331	9.10E-09
GGA3	5.654735747	5.780420047	0.031714726	2.57E-05								FGFBP1	7.30322826	6.534075581	-0.160551179	7.79E-09
TBC1D5	7.346831422	7.515089574	0.032668129	2.57E-05								CA8	3.945864487	3.529075392	-0.16105116	3.15E-15
NR5A2	4.516796474	4.060459838	-0.153656789	2.60E-05								CYP2C18	5.003815877	4.475049311	-0.161125125	1.12E-08
EXOSC5	8.001816468	8.229008014	0.040390989	2.62E-05								TFF2	6.114553656	5.467975365	-0.161240447	1.45E-06
ANTXR2	6.281880909	6.038053027	-0.057113166	2.63E-05								C3orf70	6.049327565	5.405859682	-0.162250718	7.46E-11
DNAJA3	8.923631714	9.1131155	0.030313379	2.63E-05								GNE	8.883516364	7.936038919	-0.162711751	3.95E-11
HECTD3	8.169001487	7.91018998	-0.046447401	2.63E-05								BMP2	6.876243675	6.14214848	-0.162877283	4.52E-09
EFHC2	3.042965019	2.880594122	-0.079111352	2.65E-05								NXPE4	7.260770578	6.482594331	-0.163551374	0.000201892
FMOD	8.319916481	7.87988902	-0.078393735	2.65E-05								SLC16A7	3.651349981	3.256459905	-0.165125493	1.25E-08
LINC00657	8.979768825	9.252919811	0.043230383	2.68E-05								MMP28	5.520615682	4.919375405	-0.166354018	7.58E-14
MAP3K9	4.973656805	4.784809899	-0.055845354	2.68E-05								MFSD4	5.374355786	4.786831358	-0.167020852	2.40E-09
MCM9	4.53649237	4.42261073	-0.036678968	2.68E-05								FAS	6.908262013	6.151763932	-0.167322659	4.32E-12
C14orf2	10.20682869	10.02484105	-0.025955321	2.70E-05								RP11-247L20.4	5.604309052	4.985421324	-0.168821082	1.04E-10
F7	4.964984513	5.106622439	0.040580179	2.73E-05								C15orf65	5.290396019	4.704017351	-0.169482339	2.33E-12
TGDS	5.473346948	5.708383216	0.060658879	2.73E-05								KLK1	7.560284799	6.721551851	-0.169646226	6.63E-16
CBR3	6.963112922	6.553359899	-0.087497656	2.74E-05								KLF4	9.121116182	8.108873399	-0.169708894	1.23E-16
CBY1	5.554004727	5.46454125	-0.023428019	2.74E-05								CFD	7.749621643	6.882123736	-0.171272045	7.09E-09
LOC158960	7.294594519	7.511027453	0.042182485	2.74E-05								HPSE	5.662303032	5.024453534	-0.172422265	1.27E-11
SMAD1	8.328996396	8.177115385	-0.02655067	2.74E-05								LOXL1-AS1	3.814675273	3.384869426	-0.17246007	2.98E-06
DPF3	3.974586195	3.853467993	-0.044647257	2.76E-05								TRIM7	4.696607565	4.162146	-0.174291478	3.98E-11
RHOA	8.591724	8.480713182	-0.018762056	2.76E-05								AQP3	7.102668026	6.293852932	-0.174417589	1.32E-14
ATP2C1	6.955980019	6.730239027	-0.047596045	2.78E-05								SPON1	5.764044955	5.104751426	-0.175240876	1.30E-06
NRXN2	4.127170351	4.328691824	0.068778106	2.78E-05								LAMA1	4.214038221	3.731492912	-0.175450453	5.53E-11
ZNF280C	3.567960643	3.863927378	0.114968278	2.79E-05								VNN1	4.804883799	4.253815743	-0.175743998	1.93E-05
ZNRD1	5.106111377	5.190950568	0.023773743	2.79E-05								ADH6	5.11594113	4.528395182	-0.175999799	1.93E-09
DPEP1	7.411121942	8.22256723	0.149896936	2.81E-05								RP11-747H7.3	5.207926455	4.609050932	-0.176239365	5.67E-11
HPCAL1	8.529101857	8.260077459	-0.046238518	2.81E-05								ZBTB7C	5.702949065	5.045745338	-0.176640753	9.82E-19
PRPF40A	7.569677857	7.742181764	0.032508274	2.81E-05								LRRC31	6.068425916	5.363335243	-0.178191911	3.02E-06
GPS2	7.846614597	7.662518689	-0.034251653	2.86E-05								PRSS12	4.623082779	4.084531264	-0.178684669	1.35E-09
MYO1E	7.231268955	7.012736115	-0.044271395	2.86E-05								EPHA4	4.777741195	4.218158095	-0.179715539	1.81E-16
ACKR4	3.452757429	3.199537392	-0.109885655	2.87E-05								CCL28	6.557605006	5.787202176	-0.180302959	1.15E-08
RNF44	8.154002656	8.347725088	0.033874663	2.87E-05								FAM46C	7.022950214	6.195690649	-0.180812096	3.73E-15
FNIP2	7.299716429	7.105640014	-0.03887582	2.89E-05								MLPH	9.062342071	7.991447439	-0.181427116	1.94E-15
HMGB1	10.90946398	11.10431639	0.025540361	2.89E-05								CA12	7.771352591	6.852014284	-0.18163756	1.83E-16
PTPN12	5.970687591	6.165235061	0.046258818	2.89E-05								UGT2B15	5.334459747	4.702400939	-0.181944616	2.00E-11
USP3	7.75037089	7.562553932	-0.035391825	2.89E-05								LRRC66	5.435562591	4.789775216	-0.182471413	1.30E-07
AK7	4.267873084	4.162370892	-0.036111751	2.91E-05								C4orf19	7.2401175	6.376003331	-0.183360728	4.33E-22
MAPK3	8.883397974	8.687989054	-0.03208934	2.91E-05								MT1M	5.540470292	4.877261189	-0.183937208	0.000148783
FCHO2	5.91785711	5.740640919	-0.043863046	2.92E-05								KIAA1211	5.035873234	4.43305427	-0.183940943	1.08E-15
MAP7D2	4.652115032	5.46851123	0.233261351	2.92E-05								PLAC8	9.860503247	8.679867615	-0.18398824	1.70E-07
SMCR8	5.990209864	5.874830304	-0.028059368	2.92E-05								CLDN18	4.352211877	3.825804095	-0.185985792	1.06E-05
TXLNG	6.626622805	6.909653257	0.060339513	2.92E-05								CNTN3	3.980891422	3.498530574	-0.186342423	7.12E-05
RBP1	5.116030104	5.500243345	0.104470695	2.96E-05								HSPA4L	4.863650019	4.273424014	-0.186646949	1.52E-05
YTHDF2	9.549522779	9.40694273	-0.021702718	2.97E-05								CD177	6.50928413	5.719081189	-0.186715503	1.42E-05
ZCCHC10	6.700471299	6.481190628	-0.048003708	2.98E-05								HAVCR1	3.995450649	3.508818115	-0.187373069	0.000692927
CBFA2T2	6.31512024	6.523831493	0.046909315	2.99E-05								NPY1R	3.531662084	3.101139635	-0.187548822	0.000124086
ITGB7	6.454495377	6.24140423	-0.048433656	2.99E-05								EGLN3	6.830392948	5.995586446	-0.188067703	1.80E-12
TCF7L2	8.185437429	7.99010025	-0.034845912	2.99E-05								OSR2	5.058234136	4.439157142	-0.188348039	2.37E-07
CETN2	9.093488922	9.339308973	0.038481884	3.06E-05								SLC28A3	4.716004494	4.137835926	-0.188688653	6.20E-09
KAT6A	5.735307922	5.842179047	0.026635629	3.06E-05								SLC9A2	4.697459662	4.117796824	-0.190008125	4.16E-16
LETM1	5.911812539	5.780144534	-0.032494955	3.06E-05								CEACAM7	8.596115727	7.53394502	-0.1902794	0.000220556
PIN4	6.551317318	6.729978095	0.038816781	3.06E-05								AGR2	11.16684245	9.770062635	-0.192781589	4.41E-26
SLC39A9	5.90185613	5.780463899	-0.029983475	3.06E-05								GCNT3	9.050972312	7.916033899	-0.193294993	4.11E-09
C11orf31	7.445610591	7.569757331	0.023856887	3.08E-05								C11orf92	3.12404824	2.730599176	-0.194199175	1.78E-06
LRRC61	6.562472929	6.754585128	0.041627595	3.12E-05								KIT	5.968633961	5.215933007	-0.19447544	2.36E-08
RELL2	5.772703039	5.978150365	0.050452173	3.13E-05								RP11-382B18.4	3.841447675	3.356875703	-0.194530984	1.19E-09
JAGN1	9.068578442	8.908363966	-0.025715914	3.15E-05								EGF	3.546133208	3.091704405	-0.19784434	1.41E-07
VWA5A	7.382470279	7.038286527	-0.068879396	3.17E-05								BCAS1	6.651915039	5.796612703	-0.198559646	2.49E-13
PXMP4	5.88904587	6.078359507	0.045648095	3.19E-05								CBFA2T3	4.940750682	4.304793149	-0.198786341	1.21E-15
RUSC2	6.026414	6.175502676	0.035256788	3.19E-05								SLC6A14	5.859829468	5.104970662	-0.19895601	0.000380601
RIPK3	6.760641675	6.529461439	-0.050196183	3.21E-05								ALDH1A1	8.386620416	7.305986791	-0.199010415	6.66E-09
SLC25A4	5.688176552	5.577481554	-0.028352407	3.21E-05								SBSPON	4.823427942	4.200188399	-0.199604773	5.26E-05
ADRA2C	5.376565896	5.613785	0.062288819	3.23E-05								CA1	5.40704874	4.70838202	-0.199609981	2.29E-06
CHGA	5.125318896	4.645931419	-0.141673914	3.23E-05								CHST5	6.554085403	5.699295061	-0.201610987	3.77E-15
RAB14	7.069916195	6.924379662	-0.030008284	3.23E-05								SCIN	5.820904812	5.058762196	-0.202459004	2.24E-11
RBP2	5.450822279	5.954485845	0.127503057	3.23E-05								MS4A8	5.938130325	5.157313635	-0.203388973	3.27E-11
CYTIP	6.020925071	5.538687649	-0.120440983	3.26E-05								B3GNT6	5.679692805	4.932523284	-0.20348704	3.35E-14
FHL2	10.21150927	9.933675872	-0.039796535	3.26E-05								PIGR	11.0259701	9.573841142	-0.203735822	1.91E-13
GFM2	6.508013617	6.298030581	-0.047316507	3.26E-05								C16orf54	4.307670513	3.73825598	-0.204542543	6.66E-05
ITM2A	6.326686909	5.790613736	-0.127733938	3.26E-05								ARSJ	4.886110623	4.236593797	-0.205781717	5.82E-13
NDUFB2-AS1	4.743378805	4.872014696	0.038603399	3.26E-05								GBA3	4.269107552	3.701441115	-0.205847432	1.31E-08
PTDSS2	6.739273351	6.900272649	0.034060324	3.28E-05								LOC101929340	3.850700584	3.334071459	-0.207835923	6.73E-13
RAP1GAP2	7.312593805	6.954508365	-0.072434697	3.28E-05								RNF125	5.949675688	5.141261939	-0.210688514	1.02E-12
MAPK8	5.905113734	5.757634149	-0.036488726	3.30E-05								TMED6	5.208282305	4.498798926	-0.211267762	1.13E-09
TMED2	10.28776209	10.03587455	-0.035762843	3.30E-05								FRMD3	5.758956435	4.973627824	-0.211508853	5.06E-12
ART3	4.03291789	3.628508628	-0.152447332	3.34E-05								MUC5B	6.175565331	5.332501297	-0.2117588	4.04E-12
BPNT1	5.589153409	5.381957426	-0.054498796	3.34E-05								LEFTY1	8.811424669	7.601215709	-0.213145123	2.34E-05
PSMB6	9.587713708	9.337656926	-0.038126247	3.35E-05								SLC28A2	4.682307422	4.037756122	-0.213665884	7.13E-10
MFAP1	8.472856143	8.269952973	-0.034969249	3.36E-05								TMEM61	5.447073578	4.694456162	-0.214523319	1.03E-19
C2	5.468627935	5.806425	0.086471264	3.38E-05								HSD17B2	6.948214318	5.988050662	-0.214555827	1.31E-06
CASC15	3.922565091	3.996201568	0.026831967	3.38E-05								PLLP	7.031122929	6.049377865	-0.216968339	1.93E-13
DRAP1	7.781155182	8.004303797	0.040791573	3.38E-05								BTNL8	6.252046078	5.377044568	-0.217514982	2.86E-07
RNF182	3.395341838	3.891552061	0.196788827	3.38E-05								TFF1	10.93075891	9.387677811	-0.219553335	5.10E-12
XDH	7.008661578	6.444224527	-0.121132203	3.38E-05								RARRES1	7.725695864	6.630843365	-0.220472509	3.18E-10
MAML3	5.101436974	4.987656635	-0.032541534	3.41E-05								RAB27B	5.037440188	4.323167	-0.220602237	1.91E-19
SGSM2	5.87290774	5.743238203	-0.032210575	3.41E-05								NXPE1	6.29694676	5.39784748	-0.222268257	3.53E-09
HDAC6	5.876449825	6.003283561	0.03080698	3.42E-05								DHRS9	7.180868864	6.153670128	-0.222711307	1.05E-07
RP1-6P5.2	2.825137968	2.919060243	0.047182661	3.44E-05								CWH43	4.524040377	3.869522568	-0.225456232	7.33E-08
CLCN5	4.679241468	4.904175662	0.067735976	3.44E-05								RAB26	5.834650006	4.984468669	-0.227206393	1.49E-20
KHDRBS3	5.214043818	5.473525797	0.070067744	3.44E-05								STYK1	6.014884175	5.133968041	-0.228462642	2.38E-16
PPM1F	5.567119383	5.653685514	0.022260614	3.44E-05								SEMG1	3.644877338	3.111003655	-0.228490174	2.16E-06
PROX1	5.899679526	6.309802385	0.096958234	3.44E-05								C2orf88	5.759016565	4.914494027	-0.228779581	1.43E-10
STARD4	7.480040935	7.052902662	-0.084829036	3.44E-05								SCG5	6.3194335	5.390896649	-0.229269984	7.43E-10
FAM109B	6.836120565	6.60734098	-0.049108043	3.46E-05								VSIG2	6.984152318	5.951983784	-0.230714427	4.80E-15
SLC16A9	6.566535468	5.931344304	-0.146773279	3.50E-05								SLC16A14	6.199769338	5.282468399	-0.23100231	9.93E-10
DCAF6	5.98925213	5.889586446	-0.024209532	3.52E-05								LOC100505501	4.913919558	4.185720818	-0.231398152	2.31E-15
DDX60L	5.019542078	4.822612581	-0.057740839	3.52E-05								GABRP	4.170167578	3.551434622	-0.231703432	1.22E-08
LGMN	9.240180844	8.955139182	-0.045205233	3.52E-05								ISL1	4.427343039	3.765562703	-0.233575692	8.01E-10
CYP2W1	5.649813903	5.950264412	0.074750431	3.59E-05								SLC18A1	4.016277013	3.411664318	-0.235383076	7.14E-15
[truncated: 19,653 more rows]
