# Supplementary material for: Reclassifying TNM stage I/II colorectal cancer into two subgroups with different overall survival, tumor microenvironment, and response to immune checkpoint blockade treatment
Source: Front Genet. 2022 Sep 21;13:948920. doi: 10.3389/fgene.2022.948920 (PMC9532767; doi:10.3389/fgene.2022.948920)
Supplement: Supplementary file 3 [file DataSheet9.ZIP › datasheet of Supplementary Figure 2/GSE39582gsea/fenzu.txt]

GSM1681354	cluster1
GSM1681356	cluster1
GSM1681361	cluster1
GSM1681362	cluster1
GSM1681371	cluster1
GSM971960	cluster1
GSM971969	cluster1
GSM971970	cluster1
GSM971972	cluster1
GSM971978	cluster1
GSM971989	cluster1
GSM971990	cluster1
GSM972237	cluster1
GSM972242	cluster1
GSM972249	cluster1
GSM972269	cluster1
GSM972278	cluster1
GSM972282	cluster1
GSM972290	cluster1
GSM972297	cluster1
GSM972315	cluster1
GSM972454	cluster1
GSM972494	cluster1
GSM972496	cluster1
GSM972508	cluster1
GSM972509	cluster1
GSM1681353	cluster1
GSM1681357	cluster1
GSM1681360	cluster1
GSM1681363	cluster1
GSM1681364	cluster1
GSM1681370	cluster1
GSM971965	cluster1
GSM971967	cluster1
GSM971976	cluster1
GSM971979	cluster1
GSM971987	cluster1
GSM971993	cluster1
GSM971994	cluster1
GSM971995	cluster1
GSM972016	cluster1
GSM972032	cluster1
GSM972036	cluster1
GSM972037	cluster1
GSM972042	cluster1
GSM972044	cluster1
GSM972049	cluster1
GSM972050	cluster1
GSM972052	cluster1
GSM972054	cluster1
GSM972055	cluster1
GSM972056	cluster1
GSM972058	cluster1
GSM972065	cluster1
GSM972070	cluster1
GSM972072	cluster1
GSM972075	cluster1
GSM972076	cluster1
GSM972077	cluster1
GSM972078	cluster1
GSM972079	cluster1
GSM972080	cluster1
GSM972081	cluster1
GSM972082	cluster1
GSM972084	cluster1
GSM972088	cluster1
GSM972091	cluster1
GSM972124	cluster1
GSM972125	cluster1
GSM972129	cluster1
GSM972135	cluster1
GSM972137	cluster1
GSM972140	cluster1
GSM972149	cluster1
GSM972161	cluster1
GSM972163	cluster1
GSM972165	cluster1
GSM972182	cluster1
GSM972187	cluster1
GSM972192	cluster1
GSM972195	cluster1
GSM972196	cluster1
GSM972197	cluster1
GSM972200	cluster1
GSM972206	cluster1
GSM972221	cluster1
GSM972222	cluster1
GSM972223	cluster1
GSM972226	cluster1
GSM972228	cluster1
GSM972239	cluster1
GSM972259	cluster1
GSM972262	cluster1
GSM972264	cluster1
GSM972270	cluster1
GSM972277	cluster1
GSM972280	cluster1
GSM972285	cluster1
GSM972286	cluster1
GSM972287	cluster1
GSM972292	cluster1
GSM972298	cluster1
GSM972304	cluster1
GSM972316	cluster1
GSM972317	cluster1
GSM972319	cluster1
GSM972326	cluster1
GSM972327	cluster1
GSM972329	cluster1
GSM972330	cluster1
GSM972331	cluster1
GSM972332	cluster1
GSM972333	cluster1
GSM972347	cluster1
GSM972348	cluster1
GSM972351	cluster1
GSM972355	cluster1
GSM972383	cluster1
GSM972387	cluster1
GSM972388	cluster1
GSM972389	cluster1
GSM972391	cluster1
GSM972396	cluster1
GSM972404	cluster1
GSM972406	cluster1
GSM972409	cluster1
GSM972416	cluster1
GSM972417	cluster1
GSM972418	cluster1
GSM972423	cluster1
GSM972424	cluster1
GSM972430	cluster1
GSM972434	cluster1
GSM972443	cluster1
GSM972447	cluster1
GSM972451	cluster1
GSM972458	cluster1
GSM972459	cluster1
GSM972461	cluster1
GSM972470	cluster1
GSM972472	cluster1
GSM972473	cluster1
GSM972475	cluster1
GSM972480	cluster1
GSM972482	cluster1
GSM972487	cluster1
GSM972488	cluster1
GSM972489	cluster1
GSM972502	cluster1
GSM972503	cluster1
GSM972510	cluster1
GSM972516	cluster1
GSM972519	cluster1
GSM972522	cluster1
GSM972244	cluster2
GSM972281	cluster2
GSM972293	cluster2
GSM972303	cluster2
GSM972313	cluster2
GSM972335	cluster2
GSM972342	cluster2
GSM972462	cluster2
GSM972464	cluster2
GSM972469	cluster2
GSM972492	cluster2
GSM1681359	cluster2
GSM971959	cluster2
GSM971963	cluster2
GSM971968	cluster2
GSM971973	cluster2
GSM971975	cluster2
GSM971981	cluster2
GSM971984	cluster2
GSM971986	cluster2
GSM971991	cluster2
GSM971992	cluster2
GSM972015	cluster2
GSM972031	cluster2
GSM972033	cluster2
GSM972034	cluster2
GSM972035	cluster2
GSM972038	cluster2
GSM972040	cluster2
GSM972041	cluster2
GSM972046	cluster2
GSM972047	cluster2
GSM972053	cluster2
GSM972057	cluster2
GSM972059	cluster2
GSM972060	cluster2
GSM972061	cluster2
GSM972062	cluster2
GSM972063	cluster2
GSM972067	cluster2
GSM972068	cluster2
GSM972069	cluster2
GSM972071	cluster2
GSM972073	cluster2
GSM972074	cluster2
GSM972083	cluster2
GSM972085	cluster2
GSM972086	cluster2
GSM972087	cluster2
GSM972089	cluster2
GSM972090	cluster2
GSM972092	cluster2
GSM972093	cluster2
GSM972094	cluster2
GSM972095	cluster2
GSM972123	cluster2
GSM972126	cluster2
GSM972127	cluster2
GSM972128	cluster2
GSM972130	cluster2
GSM972131	cluster2
GSM972132	cluster2
GSM972138	cluster2
GSM972143	cluster2
GSM972144	cluster2
GSM972147	cluster2
GSM972153	cluster2
GSM972160	cluster2
GSM972167	cluster2
GSM972169	cluster2
GSM972172	cluster2
GSM972173	cluster2
GSM972177	cluster2
GSM972179	cluster2
GSM972180	cluster2
GSM972184	cluster2
GSM972190	cluster2
GSM972204	cluster2
GSM972205	cluster2
GSM972225	cluster2
GSM972233	cluster2
GSM972241	cluster2
GSM972243	cluster2
GSM972247	cluster2
GSM972248	cluster2
GSM972255	cluster2
GSM972257	cluster2
GSM972267	cluster2
GSM972275	cluster2
GSM972283	cluster2
GSM972294	cluster2
GSM972306	cluster2
GSM972307	cluster2
GSM972309	cluster2
GSM972311	cluster2
GSM972312	cluster2
GSM972318	cluster2
GSM972322	cluster2
GSM972324	cluster2
GSM972338	cluster2
GSM972340	cluster2
GSM972343	cluster2
GSM972344	cluster2
GSM972353	cluster2
GSM972356	cluster2
GSM972357	cluster2
GSM972358	cluster2
GSM972359	cluster2
GSM972381	cluster2
GSM972382	cluster2
GSM972384	cluster2
GSM972385	cluster2
GSM972386	cluster2
GSM972392	cluster2
GSM972393	cluster2
GSM972397	cluster2
GSM972398	cluster2
GSM972402	cluster2
GSM972403	cluster2
GSM972405	cluster2
GSM972407	cluster2
GSM972408	cluster2
GSM972410	cluster2
GSM972414	cluster2
GSM972422	cluster2
GSM972426	cluster2
GSM972427	cluster2
GSM972436	cluster2
GSM972440	cluster2
GSM972445	cluster2
GSM972450	cluster2
GSM972460	cluster2
GSM972465	cluster2
GSM972468	cluster2
GSM972477	cluster2
GSM972478	cluster2
GSM972483	cluster2
GSM972484	cluster2
GSM972485	cluster2
GSM972486	cluster2
GSM972490	cluster2
GSM972491	cluster2
GSM972493	cluster2
GSM972505	cluster2
GSM972506	cluster2
GSM972515	cluster2
GSM972517	cluster2
GSM972521	cluster2
