# Supplementary material for: Reclassifying TNM stage I/II colorectal cancer into two subgroups with different overall survival, tumor microenvironment, and response to immune checkpoint blockade treatment
Source: Front Genet. 2022 Sep 21;13:948920. doi: 10.3389/fgene.2022.948920 (PMC9532767; doi:10.3389/fgene.2022.948920)
Supplement: Supplementary file 5 [file DataSheet4.ZIP]

Archive with 57 entries (50 files):
- datasheet of Figure 4/
- datasheet of Figure 4/.DS_Store
- __MACOSX/
- __MACOSX/datasheet of Figure 4/
- __MACOSX/datasheet of Figure 4/._.DS_Store
- datasheet of Figure 4/GSE17536gokegg/
- datasheet of Figure 4/GSE17536gokegg/.DS_Store
- __MACOSX/datasheet of Figure 4/GSE17536gokegg/
- __MACOSX/datasheet of Figure 4/GSE17536gokegg/._.DS_Store
- datasheet of Figure 4/GSE17536gokegg/estimation_matrix.csv
- __MACOSX/datasheet of Figure 4/GSE17536gokegg/._estimation_matrix.csv
- datasheet of Figure 4/GSE17536gokegg/GEOdif.txt
- __MACOSX/datasheet of Figure 4/GSE17536gokegg/._GEOdif.txt
- datasheet of Figure 4/GSE17536gokegg/GEOdifheatmap.txt
- __MACOSX/datasheet of Figure 4/GSE17536gokegg/._GEOdifheatmap.txt
- datasheet of Figure 4/GSE17536gokegg/geneSigExp.txt
- __MACOSX/datasheet of Figure 4/GSE17536gokegg/._geneSigExp.txt
- datasheet of Figure 4/GSE17536gokegg/diff.xls
- __MACOSX/datasheet of Figure 4/GSE17536gokegg/._diff.xls
- datasheet of Figure 4/GSE17536gokegg/17536david.txt
- __MACOSX/datasheet of Figure 4/GSE17536gokegg/._17536david.txt
- datasheet of Figure 4/GSE17536gokegg/1654060154.12.png
- __MACOSX/datasheet of Figure 4/GSE17536gokegg/._1654060154.12.png
- datasheet of Figure 4/GSE17536gokegg/17536estimation_matrix.xlsm
- __MACOSX/datasheet of Figure 4/GSE17536gokegg/._17536estimation_matrix.xlsm
- datasheet of Figure 4/GSE17536gokegg/17536.png
- __MACOSX/datasheet of Figure 4/GSE17536gokegg/._17536.png
- datasheet of Figure 4/GSE17536gokegg/1654060045.85.png
- __MACOSX/datasheet of Figure 4/GSE17536gokegg/._1654060045.85.png
- datasheet of Figure 4/GSE17536gokegg/17536david.xlsx
- __MACOSX/datasheet of Figure 4/GSE17536gokegg/._17536david.xlsx
- datasheet of Figure 4/GSE17536gsea/
- datasheet of Figure 4/GSE17536gsea/bijiao.txt
- __MACOSX/datasheet of Figure 4/GSE17536gsea/
- __MACOSX/datasheet of Figure 4/GSE17536gsea/._bijiao.txt
- datasheet of Figure 4/GSE17536gsea/HALLMARK_ALLOGRAFT_REJECTION.enplot.png
- __MACOSX/datasheet of Figure 4/GSE17536gsea/._HALLMARK_ALLOGRAFT_REJECTION.enplot.png
- datasheet of Figure 4/GSE17536gsea/.DS_Store
- __MACOSX/datasheet of Figure 4/GSE17536gsea/._.DS_Store
- datasheet of Figure 4/GSE17536gsea/GSE17536mrnaMatrix.txt
- __MACOSX/datasheet of Figure 4/GSE17536gsea/._GSE17536mrnaMatrix.txt
- datasheet of Figure 4/GSE17536gsea/fenzu.txt
- __MACOSX/datasheet of Figure 4/GSE17536gsea/._fenzu.txt
- datasheet of Figure 4/GSE17536gsea/HALLMARK_INTERFERON_GAMMA_RESPONSE.enplot.png
- __MACOSX/datasheet of Figure 4/GSE17536gsea/._HALLMARK_INTERFERON_GAMMA_RESPONSE.enplot.png
- datasheet of Figure 4/GSE17536gsea/HALLMARK_TNFA_SIGNALING_VIA_NFKB.enplot.png
- __MACOSX/datasheet of Figure 4/GSE17536gsea/._HALLMARK_TNFA_SIGNALING_VIA_NFKB.enplot.png
- datasheet of Figure 4/GSE17536gsea/HALLMARK_COMPLEMENT.enplot.png
- __MACOSX/datasheet of Figure 4/GSE17536gsea/._HALLMARK_COMPLEMENT.enplot.png
- datasheet of Figure 4/GSE17536gsea/HALLMARK_INFLAMMATORY_RESPONSE.enplot.png
- __MACOSX/datasheet of Figure 4/GSE17536gsea/._HALLMARK_INFLAMMATORY_RESPONSE.enplot.png
- datasheet of Figure 4/GSE17536gsea/HALLMARK_IL6_JAK_STAT3_SIGNALING.enplot.png
- __MACOSX/datasheet of Figure 4/GSE17536gsea/._HALLMARK_IL6_JAK_STAT3_SIGNALING.enplot.png
- datasheet of Figure 4/GSE17536gsea/HALLMARK_INTERFERON_ALPHA_RESPONSE.enplot.png
- __MACOSX/datasheet of Figure 4/GSE17536gsea/._HALLMARK_INTERFERON_ALPHA_RESPONSE.enplot.png
- datasheet of Figure 4/GSE17536gsea/HALLMARK_IL2_STAT5_SIGNALING.enplot.png
- __MACOSX/datasheet of Figure 4/GSE17536gsea/._HALLMARK_IL2_STAT5_SIGNALING.enplot.png
