# Supplementary material for: Reclassifying TNM stage I/II colorectal cancer into two subgroups with different overall survival, tumor microenvironment, and response to immune checkpoint blockade treatment
Source: Front Genet. 2022 Sep 21;13:948920. doi: 10.3389/fgene.2022.948920 (PMC9532767; doi:10.3389/fgene.2022.948920)
Supplement: Supplementary file 5 [file DataSheet4.ZIP › datasheet of Figure 4/GSE17536gokegg/estimation_matrix.csv]

cell_type	GSM437093	GSM437094	GSM437095	GSM437096	GSM437097	GSM437099	GSM437100	GSM437101	GSM437106	GSM437107	GSM437108	GSM437109	GSM437110	GSM437111	GSM437112	GSM437113	GSM437114	GSM437115	GSM437116	GSM437117	GSM437120	GSM437121	GSM437122	GSM437128	GSM437129	GSM437131	GSM437132	GSM437136	GSM437137	GSM437138	GSM437139	GSM437140	GSM437141	GSM437142	GSM437146	GSM437150	GSM437151	GSM437153	GSM437154	GSM437158	GSM437160	GSM437162	GSM437163	GSM437164	GSM437165	GSM437166	GSM437167	GSM437168	GSM437169
B cell_TIMER	0.103134598227685	0.102696274200196	0.102423335861862	0.0957957010306579	0.0943781476637396	0.102868741599823	0.0966190734861964	0.0925845788159561	0.0971608020985086	0.103954860907156	0.100884172737564	0.090880483593229	0.103688662312795	0.0903267459176586	0.0875935206163035	0.0894243304769732	0.0982843659613357	0.0953510521038351	0.0890084942583809	0.0891015361496528	0.0987969686526518	0.0940640908637275	0.0936781573463292	0.0990521221205674	0.0986260690915104	0.0963143483141515	0.0952085129708447	0.0911827964250871	0.0911896851680084	0.0968442095906121	0.0871894323869895	0.0950936198588352	0.0897405990511179	0.095865204001553	0.103620197098215	0.095249907088751	0.097632071857502	0.0987002204342058	0.0963164798990908	0.0936229163821592	0.0958038876411754	0.0914975488172952	0.09107206048579	0.097118645513126	0.0984985492072784	0.0894227244303702	0.0937717058127659	0.0946146905413389	0.0915967538291821
T cell CD4+_TIMER	0.130561783970364	0.123569627716919	0.124095137394691	0.131512022046907	0.120679137873113	0.121675671899249	0.130029444793474	0.11772702897959	0.120872600241231	0.123199864544825	0.118411126508554	0.124924645845229	0.127776373830645	0.116705159773719	0.11539221051681	0.119838318812802	0.124114976754331	0.117167113166385	0.118396836632032	0.121128760550106	0.123178669787053	0.12065812425256	0.122013436402733	0.121512870551177	0.118956469383949	0.120115166283257	0.118133719566519	0.116256658446596	0.123880935427076	0.119640796419574	0.123237864404708	0.116013949015394	0.12337523182516	0.111607127196476	0.124944356627675	0.110399630736578	0.122332931561162	0.113789044329714	0.118834063606095	0.123072269494272	0.115158384167889	0.121250984819178	0.122121115478782	0.115320956882628	0.117818981379168	0.123311663791723	0.117858053169334	0.111580615559563	0.116114753295303
T cell CD8+_TIMER	0.211780101132169	0.202743468108423	0.197191999152794	0.194217254792756	0.207732489677763	0.214742945045082	0.20702733777018	0.209784925889393	0.220968524927194	0.198630735876749	0.211676845440647	0.219749884000441	0.205166088370376	0.201385374409322	0.212602987074247	0.204171690899373	0.207228082913429	0.207867876248421	0.219671556180167	0.198851262624349	0.212343926599766	0.20903130071608	0.197450134205208	0.204443088200567	0.212563800069656	0.204301837876749	0.197788420566398	0.220105384857313	0.199103350816513	0.200461413792481	0.205315410037207	0.202838394483348	0.218900906236646	0.202793191178446	0.206177255471024	0.208340609672248	0.200164180058578	0.202416981693828	0.203361110373528	0.193348314196884	0.204471086526313	0.209128697660332	0.209156997694399	0.205247405649032	0.207694523687407	0.203866380791023	0.212936516760158	0.205685690808391	0.20009674181672
Neutrophil_TIMER	0.12014512136374	0.115186047313793	0.118705457122537	0.116410546013952	0.120079780747109	0.120660079858131	0.125469430390499	0.116240452677901	0.125597169793683	0.115144219497692	0.123437301950522	0.128623581461552	0.119244510396	0.128328277605007	0.133119222331581	0.120259928962755	0.118264864889377	0.113494393805303	0.128842367384638	0.120680436269673	0.123954776890439	0.121412487642093	0.119101180951366	0.115216905250768	0.119026282713448	0.117144506535767	0.11306567652277	0.114808770246167	0.122056720278969	0.123477760457289	0.116934107319139	0.119621555699114	0.120602273846329	0.129613265235075	0.126972547056882	0.123698937326098	0.119666726375387	0.112257492929591	0.118101143068018	0.120630813241693	0.126241535658999	0.124368389358217	0.12417620404144	0.114196399429695	0.115457562592486	0.131245281018352	0.132728347547724	0.117951029261238	0.11688079105043
Macrophage_TIMER	0.0430913912758974	0.042327076742805	0.0414275813888623	0.0476891200840919	0.0453737589530145	0.0450073443077847	0.0470970515666271	0.0426686994658862	0.0422763157721679	0.0467255983243693	0.0436316915758706	0.0458832716315918	0.0411472110212875	0.0458700761643949	0.0401005402102253	0.0494220191785992	0.0421204388786297	0.0440600749935128	0.0485399528333299	0.0446040891077438	0.0456471366490493	0.0472414567101751	0.0465294130693235	0.0456853687346016	0.0464295330026961	0.0451678911120348	0.045571564156187	0.0421371511603717	0.0457918135070106	0.0508372404900276	0.0570839555006627	0.040621864030801	0.0451471316963879	0.0467687964841717	0.0351788974541326	0.0420619835275521	0.0390817164914533	0.036255973440545	0.043610799688471	0.049298527752312	0.0376622610025865	0.0477200818953226	0.0468985812611616	0.0452975811809394	0.0423147820457366	0.0466182009073825	0.0456074645773866	0.0465286888873533	0.0467979963778678
Myeloid dendritic cell_TIMER	0.513922182696532	0.498819561699035	0.495128133897412	0.498606067913502	0.511056961289315	0.503079679722478	0.51461772917587	0.499906059783241	0.511837629273705	0.504396470354466	0.506645291536508	0.521458099234304	0.509293425723165	0.518495853941357	0.51202481645585	0.50915260974376	0.514668651082136	0.506168213544619	0.514388037097954	0.512705476766474	0.511480853661096	0.511689690204713	0.501131446644131	0.502941251459129	0.504480048966114	0.503112165671131	0.496787267098344	0.507621717844487	0.508173628366132	0.497641810041104	0.500449896826977	0.495828191571845	0.514173572471888	0.506955962187544	0.509577181921622	0.502982589512394	0.508070006815211	0.496459388893649	0.502324238908428	0.501887707166751	0.510393947577054	0.504091294846241	0.516333771115884	0.502150077717076	0.50248555376257	0.510594631411738	0.518166196394939	0.499862588823357	0.501097297003236
B cell naive_CIBERSORT	0.0267910169101457	0.0841116519917661	0.0568423345777331	0	0	0	0.0661797063208192	0	0.00762272043197682	0.0722480373044069	0	0.0153292259878735	0.0326958698643048	0.0128456624036212	0.0190751350227296	0.0417845011422876	0	0	0.0553360343024255	0.0343171469302323	0.0293038815641598	0.00869273696114584	0	0	0.0239264776194116	0.0394030720171055	0	0	0	0	0.0706014025129294	0.0709550814282505	0	0	0.0502201912361878	0	0.0271886305296581	0.0294112741051193	0.0257079915543553	0	0	0.0440540280732861	0	0	0.100211981807288	0.0394781438237259	0.0218328558320245	0.0173049789798406	0
B cell memory_CIBERSORT	0	0	0	0.0710361011769881	0.00898593945440948	0.0638544868778089	0	0.0607945055031592	0.0072310822943549	0	0.0443441468395058	0.00161867340115651	0.0151302316616603	0.00176605595474956	0.00717894201906131	0	0.0217859130085324	0.0226652117698695	0	0	0	0	0.0149608671354078	0.0500479449070181	0.00272222789434087	0.0152509225173371	0.0631414117993106	0.0671211054031673	0.0291432428812222	0.0453384170370189	0	0	0.0255325149351377	0.0506273448246759	0	0.0386123496928685	0	0	0	0.0383888167341928	0.0240937577653929	0	0.0324278485896995	0.0562398789186348	0	0	0	0	0.0251348155933162
B cell plasma_CIBERSORT	0.0846850507302174	0.100698576568878	0.117150034090473	0.0818602737571722	0.0519146552943854	0.129930652083809	0.075156169166783	0.0535590395384521	0.0709446705475028	0.144781232873048	0.0593157084108608	0.0533609850357325	0.0882097645280612	0.025263023169358	0.022898693226368	0.0117420952143347	0.0901734561545872	0.0916946451309502	0.0695630786137677	0.0125753309542971	0.113581819737423	0.0644612981998266	0.0501770409310829	0.0947693645203454	0.0787596895908539	0.109858559628027	0.0505854135058151	0.0480125613267865	0.0333018430828465	0.0678940845414513	0	0.0930612434128802	0.0396334148506319	0.0338521810898632	0.0657027936789266	0.0590710975682362	0.078332528482968	0.0569079967984783	0.0709262202524205	0.0432855849264484	0.0380145637043828	0.0869683014812446	0.0416313234348159	0.0579417388986195	0.0975845595766633	0.0664548120300975	0.0325776242884965	0.0393144975464155	0.00314632563664435
T cell CD8+_CIBERSORT	0.104093231060762	0.0536916497885414	0.132014417782982	0.016875270210422	0.137677700114471	0.0540797452121804	0.0414526570726301	0.0594862515509139	0.0456096271059164	0.120792396981561	0	0.0147692480266911	0.0336004270665999	0.0526190903473302	0.0448112557736833	0.0492486521391947	0.127273174605676	0.113147888691876	0.0362960897166526	0.0928108503398829	0.0506145200224125	0.128700412340045	0.0775472482136838	0.0231802938997358	0.0461548689582183	0.00464145392533745	0.029221404471997	0.0630043025518145	0.0568620742870201	0.0796570144614555	0.0223819144651466	0.0464098195653396	0.100345500967181	0.0298576238072084	0	0.0717361673197774	0.0708308191781446	0.229673067737374	0.127380423868623	0.0470543876738336	0.0788819249332315	0.0802450044399993	0.0886296510921935	0.0770449144681709	0.0836491747394258	0.0421650593902121	0.0842437361522567	0.137915350120462	0.115229498268731
T cell CD4+ naive_CIBERSORT	0	0	0	0	0	0	0	0	0	0	0	0	0	0	0	0	0	0	0	0	0	0	0	0	0	0	0	0.0176587368916728	0	0	0	0	0	0	0	0	0	0	0	0	0	0	0	0	0	0	0	0	0
T cell CD4+ memory resting_CIBERSORT	0.10091010173706	0.208622987564713	0.103104866874742	0.147334304220912	0.0301149442335378	0.177502979725114	0.14864913611213	0.0576612573362997	0.173843428840729	0.0797505374562339	0.108489932914676	0.176409893325536	0.156129801656435	0.0214434476056793	0.0671381074643383	0.0546477947079392	0.141748628156128	0.0428905474002591	0.0725067579177218	0.0119119106706027	0.210086068060359	0.0731198560884982	0.148123074282585	0.0760829327156664	0.127530715028277	0.109041253409635	0.134800054970567	0	0.0320972114043572	0.126854170383746	0.156261429836959	0.0742205646903054	0.0335301631474682	0.0456287540682224	0.239198598725557	0.0295733192232031	0.113210915719945	0	0.125910613356772	0.189213875827829	0.0741148314696733	0.124864393443073	0.0791950140440957	0.160407614948013	0.0439798872709094	0.0806070180718757	0.0446339717912283	0.0361846270988982	0.0595099207100811
T cell CD4+ memory activated_CIBERSORT	0.000296016361972359	0	0	0	0	0	0.0717729286051708	0.0966537847638625	0.0523178875471732	0	0	0.0112667430927836	0.0409255278235295	0	0.0110016204963958	0.0778513299579413	0	0.0778879837751593	0.0495265330113264	0.0602684982987659	0.00219205073543048	0.0131470452713919	0	0	0	0	0	0.0583367513678946	0.0944512190429535	0	0	0	0.00725601278704398	0	0.0116134607757996	0	0	0	0.0257793553999457	0	0	0	0	0	0.0547948937500504	0	0.00111028233243699	0.117440871192003	0.0136027600239307
T cell follicular helper_CIBERSORT	0.101136896612938	0.0803464248425237	0.0202865457036957	0.146455834141448	0.066365484806493	0.0672646742290983	0.0623504815851996	0.0165659390173707	0.0974060321398699	0.0564071716155545	0.116245322070496	0.0709468090598426	0.0752088716386385	0.0874801780905739	0.104579556258775	0.0523502838682344	0.0767263696167525	0.0583727016284309	0.108177855828216	0.0898111811947092	0.0452344316391721	0.0915800217126524	0.0714927097738779	0.13308156561092	0.0815187128662707	0.113514747828047	0.008334490206688	0.0504282111514963	0.0631993170846787	0.0393829401527629	0.00665880394119165	0.107856136881391	0.142240773440785	0.0587792648736608	0.0852072610423558	0.0900499246453081	0.056631820878866	0.0727072619635439	0.0509046404365183	0.000687775003750095	0.10203780398329	0.0910390393789349	0.064249392102071	0.0703117449992598	0.0848152091579056	0.0883011021896044	0.0512155445519612	0	0.0416286212234593
T cell regulatory (Tregs)_CIBERSORT	0.0290254783591432	0.0521185277839776	0.0475829186836351	0.075363115489278	0.0560485980113156	0.0620797640254774	0	0.0605459007430447	0	0.0612712242409338	0.0676221696414199	0.0174967159240477	0.0558233872994101	0.0184529807287619	0.00512372421594289	0.0302484519493691	0.0408318872032564	0.0295435177320054	0	0.0206896607510833	0.000564915011760137	0.0291545405849964	0.0500500636908667	0.0572837401166474	0.0504474983896531	0.0435534402238152	0.110360050730421	0.0527871565939123	0	0.106561161240855	0.0843776609319239	0.0644577632753993	0	0.000124805809958355	0.0187337186250394	0.0538907374292526	0.0474641774112112	0.114310799821911	0.0569245182993455	0.076309422235746	0.0144182763923395	0.0397251142922502	0.0501184839534584	0.00941805988458575	0	0.00293719028385363	0.0522743588851972	0	0.0639317754222263
T cell gamma delta_CIBERSORT	0.0328773742899221	0	0	0	0	0.0412366084266139	0.0171357229445252	0.0155258430117204	0.0385065133879051	0.00461208192536666	0.0583312011350784	0.0533048820353277	0	0	0.00222311391529522	0	0	0	0.0615261936471931	0	0	0	0	0.0420907249568	0.0656847239271584	0.0162065408953232	0	0.0407748654103787	0	0	0	0.0116670837434615	0.0756018989068806	0	0.0718251074463556	0	0	0	0	0	0.0388434625483078	0.00741886961327488	0.0185964182818653	0	0	0.0151196429285643	0.0405539562795425	0	0
NK cell resting_CIBERSORT	0	0.0512088168583829	0.0672196266108233	0.0195610303270968	0.0162233806650572	0	0.0104430800830727	0.105177954655669	0.0399417172670341	0.0112312228406428	0.0178481596709355	0.0041598895372912	0.0833827476804056	0	0	0.0243214568265912	0.0298536876427507	0.0801885761551528	0	0.01706072153302	0.0118497120229617	0.00108429842610216	0.0325511324960103	0	0	0.0209564491138736	0.0773340652127378	0.0244386615330183	0.0856636937031544	0.0281690577214993	0.0482396451883571	0.0268236320042403	0	0.0321105801445064	0.00489903783396703	0.0537466492804503	0.0671545472868679	0.105852748724014	0.0561940077184343	0.0553567606545548	0	0	0.00591226157902817	0.00337317103676842	0.094151637276286	0.0130312089206737	0	0.0704191678285353	0.0879718306392045
NK cell activated_CIBERSORT	0.0195382299834932	0	0	0.0216695482685695	0.00435188899003923	0.00480106717310928	0.00212882595103967	0	0.000662483076308454	0	0	0	0	0.044732502576209	0.0175061382064588	0	0	0	0.0182676071699298	0	0.0243876631177785	0.0242304816037997	0	0.0128275235057219	0	0	0	0	0	0	0	0	0.0219790344777987	0	0	0	0	0	0	0	0.0615516226558231	0	0	0	0	0	0.0131138302676767	0	0
Monocyte_CIBERSORT	0	0	0	0	0	0.00864790955589379	0	0	0	0.0200546273226449	0	0	0	0	0	0	0	0	0	0	0.00424216848163797	0	0	0	0	0	0	0	0	0	0	0	0	0	0	0.00257146729914284	0	0	0	0	0	0	0	0	0.026013608767894	0.00336527708459365	0	0	0
Macrophage M0_CIBERSORT	0.127412292965638	0	0.053515766563213	0.0483211395140771	0.181794189360251	0.00691337341180146	0.0759115889450959	0.0478688947753208	0.0342059750834285	0.00596575484907189	0.0452961364335122	0.0520726145979314	0.0344062986968071	0.124666643872768	0.149784742389158	0.278238122452542	0.0645945183770596	0.0645221003617183	0.131872388954811	0.260052855683373	0.0313298853102208	0.0892661090283539	0.112342006586978	0.0585267760457295	0	0.0190401057464222	0.0701188768807754	0.201749287774325	0.090440581495443	0.0453295126994269	0.214971911903582	0.0269226636155594	0.0650966242897711	0.0792045727566681	0.054753418286284	0.119185651897053	0.0494940540608107	0	0.0539710091778084	0	0.112001506274465	0.0634302144099804	0.103257175527433	0.124074523307993	0	0.0924600329191569	0.0577622854344955	0.0881972864734713	0.260539462142696
Macrophage M1_CIBERSORT	0.129382493974586	0.0448604397420661	0.0273521499341625	0.0614054139313659	0.0525956279332539	0.0589158175334688	0.0649416452646503	0.0560697815330892	0.0458549748540631	0.0856617362061167	0.0578185214396584	0.153510230010457	0.0797676599966285	0.0889385613745797	0.130107766245579	0.0518812978866407	0.0601495749146957	0.0175648472640965	0.110177678642676	0.0749141093162156	0.0300213854784069	0.114879202432358	0.0645238154949933	0.0700921446972223	0.108473767756022	0.138241601943921	0.0915249804874107	0.0490705563758948	0.103098675959789	0.0126182463724384	0.0529498065118305	0.111257977481376	0.165194060833941	0.090045012085496	0.0788574400262226	0.0299259441466024	0.0418930718851032	0.0252381380760421	0.035548090039047	0.00726086313195967	0.128057307697026	0.0793787703496474	0.0558214669823814	0.118792634569795	0.0818651334020383	0.0571402199594287	0.100135910988657	0.0991137004381748	0.0336610476309207
Macrophage M2_CIBERSORT	0.101274607562407	0.122696061607086	0	0.0690174411735811	0.159826028072856	0.0758146940092	0.120518021962553	0.0888350263231648	0.0926804408669439	0.126843865884904	0.0807408054319418	0.138895273307929	0.0885667688003254	0.152031929572019	0.070030397736585	0.180928616591977	0.126154497868553	0.161554918198702	0.101950618643889	0.152791937037156	0.135054730927465	0.129771149988725	0.121864607040131	0.108043263539404	0.164362632428984	0.154251913171828	0.110574418524328	0.135001746578142	0.147637742445844	0.0860375512724599	0.150934021833554	0.0327188112362991	0.121974357233548	0.105477905498643	0.0865672038743078	0.0900989743973637	0.13539200839253	0.062461353438623	0.129071454759927	0.165721312135419	0.0373342360756924	0.129226038855751	0.115592527512629	0.088078936336224	0.108450377572638	0.0855204388689313	0.119660639333771	0.150510115275958	0.138666624630663
Myeloid dendritic cell resting_CIBERSORT	0.0636579169315827	0.0966628598161543	0.148625803736385	0.109050007919903	0.0583349899351379	0.0708750825524552	0.0601449594107855	0.112953424046556	0.115523429989109	0.0630931557659718	0.0449658217806918	0.107071908637043	0.0882799156580684	0.0650449355955705	0.043617919322769	0.0691482967489079	0.0763015280284273	0.154354401258174	0.0489051325825883	0.0355570856538987	0.0908503401775321	0.102635932282613	0.0753085796833248	0.118554204002263	0.0645487382461518	0.0990128421375204	0.106500226257405	0.106681461701774	0.0804368419112833	0.0724899746185044	0.0485670396197214	0.102642025507817	0.0852026828174672	0.0616782490212391	0.0602448362394739	0.0758262914118226	0.0793262393243818	0.106171502365406	0.0852347596585393	0.111291671780199	0.0967793081820812	0.0585014900287022	0.187616681277796	0.139436796831297	0.107857731354773	0.161972937113517	0.130652575868986	0.0711476374548397	0.0443129184146236
Myeloid dendritic cell activated_CIBERSORT	0.0262808457090129	0.0087160236356237	0	0	0.0127643945848287	0.026423091206171	0.0441904342247987	0	0.0188984566014584	0	0.0437151317572846	0.0302852224210664	0.00832461603029396	0.0366015619053169	0.0261230638678633	0	0.0144757737972538	0.0193357121415141	0.0028581784751254	0	0.0238175324714128	0.0336107240738503	0.0430560062977789	0.0342719692239636	0.0452466108267492	0	0	0.0183970008753763	0.00792684140223577	0.0562017376662763	0.02205713990927	0	0	0.0304398262412548	0.0383001216682243	0.0218537951452781	0.0167673896599027	0.0428812957426723	0.0345011388662421	0.0340225025093784	0	0.0309468596926652	0.0263208537556402	0	0	0.0057489194229227	0.0101930644602537	0	0.0053724618905664
Mast cell activated_CIBERSORT	0	0	0	0	0	0	0	0	0	0	0	0	0	0	0	0	0	0	0	0	0	0	0	0	0	0	0	0	0	0	0	0	0	0	0	0	0	0	0	0	0	0	0	0	0	0	0	0	0
Mast cell resting_CIBERSORT	0.0482496243880261	0.0850729730230502	0.144464397133107	0.104333343468895	0.146075413436219	0.135586314395919	0.0899561909213036	0.15964016582538	0.127189974049903	0.147286954733543	0.203629117811068	0.0784502149210914	0.113754097597488	0.234649509022816	0.20622376481089	0.0605832205401335	0.108055493316684	0.0618504205155106	0.0877050523799619	0.108747987637868	0.16391319558379	0.0669970450803555	0.125227775407521	0.10488971714257	0.125948526475724	0.0941434323821938	0.122634838204893	0.0553876017270495	0.114821801531576	0.131235092903555	0.085562194496321	0.164430364167072	0.0916394138954849	0.256025003146609	0.105671364936195	0.205042181727114	0.186690200971883	0.133421859764513	0.0966904842343415	0.195670978443189	0.135074487631591	0.120342448778991	0.0914997195919619	0.0871696634243693	0.116625805324129	0.161529677074588	0.142487899609081	0.142785642668628	0.0920832125197221
Eosinophil_CIBERSORT	0	0	0	0	0	0	0	0	0	0	0	0.00149175625839907	0	0	0.0213051659446544	0.00490973925333254	0	0	0.0074147719715806	0	0.0158235540077001	0	0	0	0	0	0	0	0	0	0	0	0	0.00710605053533648	0	0	0	0	0.00513086781438522	0	0	0.0233860016769274	0.0245201396429781	0	0	0.0270728736627597	0.0086680521470423	0	0
Neutrophil_CIBERSORT	0.00438882242309364	0.0111930067772376	0.0818411383090474	0.0277171764002915	0.0169267651077453	0.0160737395818799	0.0490684514294419	0.00866223137599777	0.0315605859163227	0	0.0516378246628712	0.0195597144197997	0.00579401400134366	0.0334639177806474	0.0512708930834534	0.0121161407205742	0.0218754973096445	0.00442652797658063	0.037916028142135	0.0284907239988946	0.0171321456503769	0.0286691459252858	0.0127750729657586	0.0162578351159927	0.0146748099921847	0.0228836650596141	0.0248697687476516	0.0111499927372973	0.0609189137675964	0.102231038928549	0.0364370288492137	0.0665768329906085	0.0247735474168611	0.119042826096658	0.0282054456051035	0.058815448816527	0.0296235962177276	0.0209627014623028	0.0201244245632954	0.0357360489435001	0.0587969106867029	0.020473425485273	0.0146110426319523	0.00771032237626862	0	0.0570954462554949	0.0888834117768921	0.0296661249227739	0.0152087252532159
B cell naive_CIBERSORT-ABS	0.0245410807030721	0.0720360825212966	0.047336185899965	0	0	0	0.0634064712064201	0	0.00736984008507878	0.0642646978191254	0	0.015047390373351	0.0305012628497693	0.0122152164262582	0.018628495278646	0.0374383594196574	0	0	0.0544086484623252	0.0288390506139034	0.026146352263398	0.00792096115558085	0	0	0.0212246996586284	0.0349387148699424	0	0	0	0	0.0580891688208421	0.059197690478894	0	0	0.0462665605655279	0	0.0231336891240112	0.0259291500802242	0.0226747337492873	0	0	0.0394537566228535	0	0	0.0869319999635641	0.0378910714213962	0.0207015077007856	0.0148693248259235	0
B cell memory_CIBERSORT-ABS	0	0	0	0.0570185560553251	0.00781057393859462	0.0556195804252148	0	0.049724935443395	0.00699119436781179	0	0.0408405466821703	0.00158891326759941	0.0141146626410459	0.00167938055900227	0.0070108488012485	0	0.0189494424699904	0.0187583406245119	0	0	0	0	0.0117077147336805	0.0388175778991941	0.00241483390822431	0.0135229972197474	0.047006021367156	0.055037534909497	0.0249591239502592	0.0377611035991496	0	0	0.0219079878831965	0.0430356069108863	0	0.0353624986612845	0	0	0	0.0325232995140697	0.020979703363794	0	0.0319251615638527	0.0464225800291398	0	0	0	0	0.0210117283285191
B cell plasma_CIBERSORT-ABS	0.0775731160666388	0.0862416894653657	0.0975581990621863	0.0657067959895246	0.0451241916029687	0.113174323475575	0.0720067788327332	0.0438069157963852	0.0685911127778435	0.128783044185192	0.054629215601045	0.0523799161924023	0.0822889626412409	0.0240231516210709	0.0223625257774726	0.0105207617407499	0.078433101199492	0.0758889616507653	0.0683972593621094	0.0105679124961891	0.101343238883568	0.0587381674334978	0.0392663390486903	0.0735038610788147	0.0698661450867494	0.0974116152466465	0.03765862942182	0.0393690330968937	0.0285206705603927	0.0565470902534126	0	0.0776408196882612	0.034007162025485	0.0287759344975449	0.0605302809137848	0.0540993134396887	0.0666499314941966	0.0501704205155746	0.0625577131012588	0.0366718790254003	0.0331012819912857	0.0778867756391301	0.0409859668333249	0.0478273613451439	0.0846527608432747	0.0637832427018661	0.0308894972453576	0.033781031174128	0.00263020586981373
T cell CD8+_CIBERSORT-ABS	0.0953513781381802	0.045983356922422	0.109936705944144	0.0135452752121679	0.119669385921808	0.0471054249321564	0.0397155994371416	0.0486548906625294	0.0440965480907068	0.107444951869915	0	0.0144977078917273	0.0313451045063566	0.0500366237683685	0.0437620108909093	0.0441261398201752	0.110702530539745	0.0936442446943344	0.0356877974875733	0.0779953186642483	0.0451607432022718	0.117273877193031	0.0606850560365584	0.0179788174289856	0.0409430609471225	0.00411557848101135	0.0217540584514456	0.051661865225783	0.0486983403316803	0.0663441066551131	0.0184153113340978	0.0387196248458739	0.0861007239164245	0.0253803742998953	0	0.0656984136160934	0.0602670351299541	0.202481110524597	0.112350946980262	0.0398648375740154	0.068686644979942	0.0718655481425849	0.0872557401592455	0.0635958642960698	0.0725640779102037	0.0404699695096038	0.079878343269268	0.118503937035178	0.0963273792109286
T cell CD4+ naive_CIBERSORT-ABS	0	0	0	0	0	0	0	0	0	0	0	0	0	0	0	0	0	0	0	0	0	0	0	0	0	0	0	0.0144796981857692	0	0	0	0	0	0	0	0	0	0	0	0	0	0	0	0	0	0	0	0	0
T cell CD4+ memory resting_CIBERSORT-ABS	0.0924355711763433	0.178671829552489	0.0858619052477451	0.118260844062396	0.0261758939937302	0.15461155103209	0.142420051292792	0.0471621945914749	0.168076250707478	0.0709381788316773	0.0999182188752816	0.173166507734341	0.145650081761681	0.0203910351368614	0.0655660846660516	0.0489637000284042	0.123293316804883	0.0354973739435951	0.0712916050530083	0.0100103949619183	0.187449035688725	0.0666279840707742	0.115914584594632	0.0590105182735562	0.113129946111636	0.0966869095964524	0.100352749228668	0	0.0274889888254407	0.105653302053613	0.128568218971613	0.061922076999493	0.0287703114958493	0.0387865713818045	0.220367469392486	0.0270842481682334	0.0963265187944269	0	0.11105455780308	0.160303444578047	0.0645356857254007	0.111825628784	0.0779673560956629	0.132406674505485	0.0381517208788921	0.0773665117707897	0.0423211016397337	0.0310916860786263	0.0497479793384457
T cell CD4+ memory activated_CIBERSORT-ABS	0.000271156613911224	0	0	0	0	0	0.0687653116643186	0.0790548943192425	0.0505822649869646	0	0	0.0110595982920132	0.0381785310068722	0	0.010744020172353	0.0697537601882252	0	0.064462196296492	0.0486965095735617	0.0506477498375853	0.00195585457108536	0.011979798235104	0	0	0	0	0	0.0478345964452135	0.0808907811994081	0	0	0	0.00622596875484883	0	0.0106991804119562	0	0	0	0.0227376774527916	0	0	0	0	0	0.0475335345691814	0	0.00105274905087207	0.100911215415381	0.0113713783608134
T cell follicular helper_CIBERSORT-ABS	0.0926433195933089	0.0688114137957222	0.0168938821009377	0.117555722375833	0.0576848451607841	0.0585899776349371	0.0597377086591073	0.0135495838214388	0.0941746305139935	0.0501742327398012	0.107060860135311	0.0696424158996394	0.0701607136315732	0.083186781250201	0.102130850853118	0.0469051607558035	0.0667367911739317	0.0483108223932297	0.106364885076477	0.0754744910885032	0.0403603659632215	0.0834491826746303	0.0559470413041377	0.103219104193911	0.0723136194414525	0.100653558336157	0.00620466368387738	0.0413498021971342	0.0541257400597855	0.0328009529299034	0.00547870683183573	0.0899841713776359	0.122048656348721	0.0499651195687591	0.0784992411737012	0.0824707733418933	0.0481856906073028	0.0640991444517791	0.0448984575889869	0.000582688250073908	0.0888496879692721	0.0815324332399225	0.0632534168143822	0.0580380447464848	0.0735755907273011	0.084751283763334	0.0485616264816438	0	0.034799908381693
T cell regulatory (Tregs)_CIBERSORT-ABS	0.0265878898604723	0.0446360816775139	0.0396252881097147	0.06049172116475	0.0487174124801307	0.0540737322750824	0	0.0495215970734995	0	0.0545008121710083	0.0622793891149949	0.0171750299049049	0.0520764187113021	0.017547335920011	0.00500375343356905	0.0271022121841878	0.0355156792004177	0.0244510121718776	0	0.017386939969049	0.000504044724041856	0.0265660843661512	0.0391669722611461	0.0444297173133944	0.0447509666437837	0.0386188475082441	0.0821582342694978	0.0432840752004874	0	0.0887518204699589	0.0694239493285519	0.0537769902103119	0	0.000106090765695155	0.0172588894237102	0.0493549640298	0.0403853192811651	0.100777065073046	0.0502080566470942	0.0646499268863429	0.0125547523418269	0.0355768827425766	0.0493415618715379	0.00777403236134184	0	0.00281911143848772	0.0495655745332329	0	0.0534444779093158
T cell gamma delta_CIBERSORT-ABS	0.0301162997455514	0	0	0	0	0.0359185856936894	0.0164176570717333	0.0126988703185021	0.0372290769988545	0.00410245125416935	0.0537224935594406	0.0523248446741876	0	0	0.00217106023237172	0	0	0	0.0604950658928651	0	0	0	0	0.0326458958081019	0.0582676046048162	0.0143703443001588	0	0.0334343134692752	0	0	0	0.00973382594078435	0.06486965696118	0	0.0661706099079486	0	0	0	0	0	0.0338230478541897	0.00664416601478315	0.0183081420438764	0	0	0.0145118137425684	0.0384525068400282	0	0
NK cell resting_CIBERSORT-ABS	0	0.0438569742678404	0.055978009436344	0.0157010546148442	0.0141013541056318	0	0.0100054668327439	0.0860269684247974	0.0386166686300907	0.00999018338660314	0.0164379890060772	0.00408340785289203	0.0777859440562745	0	0	0.0217917030810758	0.0259668133385922	0.0663662286055766	0	0.0143372936217791	0.0105728909698814	0.000988030093697965	0.0254730805422088	0	0	0.0185820892329976	0.0575718315161062	0.0200390574497512	0.0733648879737984	0.0234612228751492	0.0396904423065934	0.022378905540577	0	0.0272954923779835	0.00451335658185865	0.0492230032190837	0.0571390463562876	0.0933203980983434	0.0495637382106199	0.0468986715418388	0	0	0.00582061142897369	0.00278434636448822	0.0816747656384178	0.0125073374808375	0	0.0605077580061502	0.0735410291390795
NK cell activated_CIBERSORT-ABS	0.0178973900254793	0	0	0.0173934989698627	0.00378265966532612	0.00418190412010673	0.00203961831915252	0	0.000640505496040892	0	0	0	0	0.0425370979781088	0.0170962361491938	0	0	0	0.0179614572906428	0	0.0217598624046581	0.0220792029509903	0	0.00994912765873191	0	0	0	0	0	0	0	0	0.0188589499407797	0	0	0	0	0	0	0	0.0535962383889391	0	0	0	0	0	0.0124342898776853	0	0
Monocyte_CIBERSORT-ABS	0	0	0	0	0	0.00753264374317878	0	0	0	0.0178386100557272	0	0	0	0	0	0	0	0	0	0	0.00378506960720344	0	0	0	0	0	0	0	0	0	0	0	0	0	0	0.00235503691556669	0	0	0	0	0	0	0	0	0.0225663138846165	0.00322998859658877	0	0	0
Macrophage M0_CIBERSORT-ABS	0.116712082065428	0	0.0445659435600966	0.0387859349878443	0.158015415617824	0.00602179967749241	0.0727305430360701	0.0391528425595271	0.0330712071325016	0.00530654460581729	0.0417173202413883	0.0511152331002217	0.0320968845482436	0.118548190680445	0.146277568315234	0.24929767133409	0.0561844761513295	0.053400230656703	0.129662317565371	0.218540238283503	0.0279540516125608	0.0813407083734226	0.0879138992295951	0.0453938257118168	0	0.016882867038362	0.0522004391567104	0.165429091224735	0.0774559541255695	0.0377536874246056	0.176873818902103	0.022461527426938	0.0558556828342303	0.0673275849346793	0.0504429051533883	0.109154259949954	0.0421124579585141	0	0.0476030288363705	0	0.0975256081187746	0.0568066156789033	0.101656512988269	0.102415929738679	0	0.0887430201026551	0.0547691243846914	0.075783628680903	0.217800857821155
Macrophage M1_CIBERSORT-ABS	0.118516823636978	0.0384200079617682	0.022777854985471	0.0492882911411845	0.0457160926694101	0.0513178198094463	0.0622202906221603	0.0458604974904062	0.0443337565368528	0.0761961957354367	0.0532503203296886	0.150687866373525	0.0744135077172056	0.0845735892548661	0.127061323882263	0.0464849555299018	0.0523182530378233	0.0145371413840244	0.108331192526416	0.0629554605648918	0.0267865442479034	0.104679769342851	0.0504934920220068	0.0543640161840987	0.0962249094113837	0.122578866728613	0.0681363476967226	0.0402365611135974	0.0882967157387274	0.0105093856302966	0.0435658519522097	0.09282232056784	0.141743556885008	0.0765424645084025	0.0726493156479001	0.0274071940257331	0.0356450943854147	0.0222500891182138	0.0313538097764984	0.00615145884819771	0.111506239716106	0.0710897691622313	0.0549561389252901	0.098056053661976	0.0710164557728128	0.0548431092703958	0.0949470077760618	0.0851635710295483	0.0281393267218688
Macrophage M2_CIBERSORT-ABS	0.0927694654404764	0.105081084602064	0	0.0553982379824888	0.138920701158561	0.0660373558232005	0.115467760651265	0.0726597891120624	0.0896058086216397	0.112827739208437	0.0743615306284693	0.136341613081511	0.0826220041291112	0.144570428917728	0.0683906526503317	0.162109643338941	0.109729502672411	0.133707208029049	0.100242011200084	0.128401536834317	0.120502417467683	0.118249550489131	0.0953658663261057	0.0837992010803996	0.145802803233204	0.13677521412833	0.0823178217227029	0.110697869105519	0.126441272457588	0.0716582778874656	0.124184953315798	0.0272972424443252	0.104659206001512	0.0896611444772183	0.0797521212574159	0.0825156947674268	0.115199499607445	0.055066291985021	0.113842454986286	0.140400364714659	0.0325088849073979	0.115731816347615	0.113800645954261	0.0727037744314036	0.0940786525639536	0.0820824067018152	0.11345999193635	0.129326004743059	0.115919905366125
Myeloid dendritic cell resting_CIBERSORT-ABS	0.0583118618470885	0.0827853642339906	0.123770051449527	0.0875311832489604	0.0507047431609375	0.0617347745932633	0.0576246080422931	0.0923866667281888	0.111690991778737	0.0561214219933953	0.0414131035192323	0.105103337151915	0.0823544050981763	0.061852627039921	0.042596616128817	0.0619559577396216	0.0663672628813293	0.127747865984756	0.0480855232983839	0.0298810561070364	0.0810611042202866	0.0935235054748783	0.058933172786778	0.0919515687943758	0.0572598944320364	0.0877947145441774	0.0792847636504256	0.0874759829615451	0.0688884595174785	0.0603748789736982	0.0399598147229705	0.0856340481024281	0.0731075394461857	0.0524293914488689	0.0555020061856203	0.0694442878993192	0.0674954392390369	0.0936014131600074	0.0751780035929897	0.0942871565901906	0.0842708388282061	0.0523925654613708	0.184708302350039	0.115096546869751	0.0935645431724348	0.155461415711575	0.123882341654637	0.0611336964434034	0.0370438764396384
Myeloid dendritic cell activated_CIBERSORT-ABS	0.0240737541860767	0.00746469939664037	0	0	0.0110948051889309	0.0230154734347282	0.042338651091784	0	0.0182715087415886	0	0.0402612296435041	0.0297284132071672	0.00776585246751924	0.0348052117644393	0.0255113985482355	0	0.012591064816619	0.0160027569232864	0.00281027778473938	0	0.021251164037058	0.0306266301384577	0.0336937314357219	0.0265816076480582	0.0401373633279587	0	0	0.0150850551674733	0.00678877837647666	0.0468088605020258	0.018148094489481	0	0	0.0258752735520869	0.0352849094201199	0.0200144463550121	0.0142666832516712	0.0378043993936563	0.0304303872274571	0.0288241246661069	0	0.0277152833453699	0.0259128355778208	0	0	0.00551780543235422	0.00966487407978182	0	0.00449116920236811
Mast cell activated_CIBERSORT-ABS	0	0	0	0	0	0	0	0	0	0	0	0	0	0	0	0	0	0	0	0	0	0	0	0	0	0	0	0	0	0	0	0	0	0	0	0	0	0	0	0	0	0	0	0	0	0	0	0	0
Mast cell resting_CIBERSORT-ABS	0.0441975730137756	0.0728593905826555	0.120304586527274	0.0837452576148393	0.126968674009316	0.118100611042935	0.0861866113735915	0.130572604779677	0.122970503449254	0.13101188616058	0.187540523034781	0.0770078678287334	0.10611871301969	0.22313326062663	0.201395084467116	0.0542817629354547	0.0939869425425963	0.0511890763509916	0.0862351887602108	0.091388387444463	0.146251347043209	0.061048780607557	0.0979977335494671	0.0813532858056512	0.111726418297579	0.0834770075655841	0.091296277050933	0.0454163715763531	0.0983367426987749	0.109302050288366	0.0703985556075648	0.13718394239512	0.0786305295168012	0.217633206579018	0.0973522896969674	0.187784580179825	0.158847024938296	0.117625486520985	0.0852820797559319	0.165773951361482	0.117616467722507	0.107775880962032	0.0900813176964347	0.0719532252600589	0.101170681602572	0.155035975299069	0.135104375429416	0.122688741996821	0.0769779844971767
Eosinophil_CIBERSORT-ABS	0	0	0	0	0	0	0	0	0	0	0	0.00146432956104747	0	0	0.0208063105575843	0.00439906132173584	0	0	0.00729050656982746	0	0.0141185465904367	0	0	0	0	0	0	0	0	0	0	0	0	0.00604047473922787	0	0	0	0	0.00452548233291537	0	0	0.020943955840048	0.024140035608744	0	0	0.0259845091531776	0.008218885777169	0	0
Neutrophil_CIBERSORT-ABS	0.00402024475733151	0.00958607209314412	0.0681542615383605	0.0222477493850313	0.0147127355003925	0.0140008117694079	0.0470122568634877	0.00708499711285351	0.0305135775698871	0	0.0475579561005535	0.0192000991243014	0.00540510910838812	0.0318215585399383	0.0500703973313424	0.0108559015586029	0.0190273631226375	0.00366351395308885	0.0372805870944501	0.0239427080899616	0.0152861358732235	0.0261237849773765	0.00999720862643563	0.0126097041998382	0.0130177303816281	0.0202909521458133	0.0185144558513199	0.00914269976386115	0.0521727360897189	0.0851453823118188	0.0299795279529221	0.0555449260731013	0.0212567613496418	0.101191960336813	0.0259849459996856	0.053865181647348	0.0252055014278339	0.018480839366574	0.0177499657204078	0.0302758543272237	0.0511975656485729	0.0183355207607429	0.0143845465218307	0.00636439950520943	0	0.0548001355272246	0.0842775973756252	0.0254906549333014	0.0127139028355806
B cell_QUANTISEQ	0.0603112905362972	0.0573476529589405	0.0669513200206754	0.043535842321907	0.050314189610076	0.0559657792711573	0.0620704768248128	0.0464649270953124	0.0491880392723605	0.0538095324888302	0.0497906285203488	0.0693697351848003	0.0666104896746737	0.0510003418460401	0.0535097371810965	0.0551480701057457	0.0438965723530458	0.0397569660506942	0.0584509954742932	0.0531171187841457	0.0466731406560783	0.0544198787585811	0.0487624004284669	0.0461995703904876	0.0573741485157055	0.0543368803728612	0.0433722328404875	0.0389700521037036	0.0500459811127493	0.0477017308127304	0.0413569980611143	0.0457879317160545	0.0453668846650994	0.0380968463825297	0.0587374395398301	0.0501112510724918	0.05194615093524	0.0673434462800861	0.0624034354706965	0.0442450927412942	0.0479755666191941	0.0582167926193789	0.0535530088947599	0.0490697900006732	0.0622516731936657	0.0412792294947754	0.0409470918922258	0.04313699737485	0.0452452548002851
Macrophage M1_QUANTISEQ	0.104707766997211	0.0577962676911445	0.0956833169409313	0.0584439758851974	0.078809351959976	0.086876646925759	0.103008363681772	0.0995076507326695	0.0817317797064677	0.105386294059668	0.113387099366582	0.107387455072834	0.096599507187045	0.131877664975036	0.0935114575726113	0.0408901318100678	0.11977361072717	0.0519102998259668	0.0844047584410796	0.100001910434173	0.134735316441505	0.0844564828007527	0.0814139832211427	0.10133641587161	0.0872823240329516	0.0757311330318828	0.0857893682446523	0.0478162494105494	0.0820963062271761	0.0511965020320462	0.0336950379135572	0.0853120308228435	0.0712270670833219	0.145541902060179	0.122727469508418	0.0619057718045478	0.161177391332299	0.0899211673547249	0.0788525850577356	0.0502095062688429	0.108868445044057	0.100889765316152	0.0882369956615436	0.0567417889174018	0.0573335190161728	0.0752293080392607	0.109864846759865	0.0588112106879969	0.0392784520156158
Macrophage M2_QUANTISEQ	0.0481047734005371	0.0481403030888455	0.0377163764138839	0.0414063028768788	0.0632688151922401	0.0435456314285541	0.0534077618441682	0.0482039880054698	0.0522094261722661	0.0765503670348913	0.0508946573766222	0.0912805820737358	0.0530067491393506	0.0255997630004478	0.0398604403877376	0.0698181365128019	0.0355522433830097	0.043219576940764	0.0657040558476948	0.0292489223848636	0.0400483568951884	0.0509590776006501	0.0403918772967241	0.0429967371299686	0.0492777048299756	0.0694136760010553	0.0240252767952328	0.0284454541185454	0.0404636520402385	0.0320424156041067	0.0591383298364608	0.0217784704952922	0.058868063383288	0.0244070446651139	0.0422349301224437	0.0444065610427902	0.0175649346697611	0.0283087332222995	0.0466420627145841	0.0469104985878529	0.0350875879441762	0.0554804208215315	0.0672157584911157	0.0414054577771407	0.0663898871177127	0.0537130066537788	0.0663153437603844	0.0500828404866338	0.0479482935609561
Monocyte_QUANTISEQ	0	0	0	0	0	0	0	0	0	0	0	0	0	0	0	0	0	0	0	0	0	0	0	0	0	0	0	0	0	0	0	0	0	0	0	0	0	0	0	0	0	0	0	0	0	0	0	0	0
Neutrophil_QUANTISEQ	0.167688396985629	0.145759088289733	0.161569308506112	0.15117225290821	0.162911190216698	0.150564100674305	0.146427154635436	0.155748802427824	0.133754581448537	0.149438856935959	0.160438791078129	0.141113556008829	0.166789195209586	0.173543893261632	0.149979831730849	0.17292884925794	0.174407932366598	0.249721041961188	0.165671559561399	0.149420114320867	0.18679526320481	0.171302696964515	0.156703164001359	0.162953130757205	0.158512832307816	0.169490103736249	0.156021769654438	0.266048340235747	0.165910730835373	0.148314840654335	0.207842268313406	0.139304615559727	0.130076144279076	0.215646995830139	0.195103854090965	0.196345978648616	0.19574838415573	0.172210725557583	0.16360309810147	0.146531070131457	0.160303058703292	0.160612523408128	0.169334171665257	0.175679872976569	0.165457093586918	0.188122778983727	0.197432697568053	0.144881129283014	0.20908295096741
NK cell_QUANTISEQ	0.0243985290324478	0.024642086506231	0.0228132922003106	0.0176544944782464	0.0198723473788645	0.0204240719473881	0.028560444869284	0.0196015232729094	0.0306009454351477	0.0249000486907851	0.0240267200110623	0.0271148160086745	0.0244730130031312	0.027106167930658	0.0208483842080343	0.0258748787540619	0.0189402500198478	0.0190006560857199	0.026309395529069	0.0251917612404148	0.0207107260766114	0.02211593164466	0.0207818425524788	0.0177424786899592	0.0188235932884965	0.026780064879729	0.0186629093303237	0.017791327248523	0.0229646316086247	0.0225655634899209	0.0205127921927865	0.0236369486984955	0.0241214557376422	0.0192782739071934	0.0190297463946224	0.0282472575590723	0.0190645874918703	0.0315674366269639	0.0263778613100422	0.0225771045880744	0.0197370164275018	0.0239630093672962	0.0245443043934419	0.0210756535209452	0.0202052932667995	0.0165506930745506	0.0175847372515502	0.0233559719828756	0.0239221037250412
T cell CD4+ (non-regulatory)_QUANTISEQ	0.0918616945225325	0.0507195731557881	0.167057765912585	0.104661690562611	0.0932295704563915	0.0906924980802967	0.0484364914984999	0.113894055279445	0.0321111252220239	0.0847448672064928	0.085037436325223	0.0610454032488524	0.0959228838207412	0.102733321472739	0.0757948879570988	0.0499613401780987	0.118011239684203	0.0824328531937144	0.0586451124252853	0.0571512248266108	0.0918169531679655	0.0686496470696549	0.0666686989599913	0.116371352278775	0.0773378476436709	0.0910599646313413	0.0898467240294628	0.0664593499152041	0.0496726271375177	0.0175932501993223	0.0357622429604884	0.0641144192605855	0.0463867879751507	0.144948557868685	0.164356377964207	0.0793883662541501	0.160752373905723	0.0671900567599513	0.0719679654978619	0.0330537116198273	0.0794117140168909	0.0738246685780111	0.11272184110296	0.0901102082992622	0.0764600927498237	0.140364352912129	0.119510177114405	0.0512370410397834	0.0405897463589586
T cell CD8+_QUANTISEQ	0.0485011303622196	0.0294261826711775	0.0314007774755833	0.0209932509360961	0.0349218994013153	0.0384703625497377	0.0450396192864778	0.0326029862886401	0.0294179204424696	0.0206107677584915	0.033882689045231	0.0503595864717653	0.0379691659478311	0.0348078185705091	0.0295096518554654	0.0372761643872842	0.0332185309734761	0.0256486090555698	0.0448381160364761	0.0274793254597439	0.0277253141960941	0.0403480273611024	0.020003672475863	0.0326835150060369	0.0347618367349401	0.0328041556866664	0.0235604193617099	0.0248686326705648	0.0299756530214459	0.0174821485821575	0.0231378025165494	0.0284723658911744	0.0467889026477376	0.0264301102206491	0.0283400372397353	0.050024035946891	0.0251933002350955	0.044971716711844	0.041859283041337	0.0196551730367797	0.0426121280159099	0.0363311980310232	0.0440859445709926	0.0381755284828032	0.0375111484091909	0.0317267186463551	0.0443051943986918	0.0326555626887665	0.0270429183967817
T cell regulatory (Tregs)_QUANTISEQ	0.0725045853516831	0.0978588244028683	0.038732572522239	0.0332625893807766	0.0476933689342412	0.0621050275307208	0.0868745850613986	0.0427026004109031	0.0764345025857995	0.0649900542534816	0.0717025086794357	0.0896657790716724	0.0724906605612855	0.0423817292510539	0.0557769999518668	0.0521753657910695	0.0470923477710288	0.0447028326490506	0.0809743094494639	0.0552936267118173	0.0669261086782081	0.056524020998211	0.0468216594276615	0.0425980520993706	0.0510877937506313	0.0552415475065747	0.0311811006473955	0.0318937495046095	0.0516106587492618	0.0877526556376935	0.0347391870561366	0.0511139238722447	0.0556106092217692	0.0293987591350001	0.0488007620350886	0.0629830055277831	0.0541619949893499	0.0608678007914803	0.0651101220599166	0.0736587111549336	0.0559903543649204	0.0696191129491797	0.0548261333679089	0.0430698753615168	0.0435090613269316	0.0530731529806443	0.0381835678023868	0.0522183189337796	0.0433019148173228
Myeloid dendritic cell_QUANTISEQ	0	0	0	0	0	0	0	0	0	0	0	0	0	0	0	0	0	0	0	0	0	0	0	0	0	0	0	0	0	0.000740375640695433	0	0	0	0	0	0	0	0	0.00180546868532536	0	0	0	0	0	0	0	0	0.00317653702373238	0
uncharacterized cell_QUANTISEQ	0.381921832811442	0.488310021235272	0.37807527000768	0.528869600650077	0.448979266850198	0.451355881592082	0.42617510229815	0.441273466486826	0.514551679714928	0.4195692115714	0.410839469597366	0.362663086858837	0.386138335456356	0.410949299691884	0.48120860915524	0.495927063202931	0.409107272721621	0.443607164237333	0.415001697235239	0.503095995837363	0.384568820683539	0.451224236801872	0.518452701636313	0.437118747776587	0.465541918895812	0.425142474153641	0.527540199096298	0.477706844792554	0.507259759267613	0.574610517346992	0.543815341149501	0.540479293683582	0.521554085006915	0.356251509930511	0.32066938310469	0.426587772143658	0.314390882284931	0.437618916695067	0.44137811806103	0.563159131870938	0.450014128864057	0.4210625089093	0.38548184185202	0.484671824663688	0.470882231332785	0.399940759214779	0.365856343452438	0.540444390498567	0.523588365357629
Myeloid dendritic cell activated_XCELL	0.109783785246359	4.8602926063942e-18	0	2.84487554313988e-18	0.0488104597773212	1.59921565420222e-22	0.090314025163559	1.25159070731128e-19	0.0521225603914076	0.019288747799133	0.0305504047867789	0.111015702402608	0.0483041629253554	0.0934228604983457	0.0557202930812427	0.0321714598667251	0.03583802158083	0	0.0672367622208707	0.0171527480120314	0.0380429490182213	0.053478490689877	0.00590682501508387	2.09967776286091e-18	0.0308368212938951	0.00869843828841237	0	0.0469160331380168	0.0348472659945817	2.18030770061837e-18	5.28931671042875e-20	7.38133026859361e-19	0.0415854159972043	0.0242697601703101	0.0472310912827383	3.94219417261294e-18	0.0237729363214386	0	8.41756287294185e-20	1.02747485594032e-17	1.07818283525638e-19	0.0281724469165338	0.177560488251999	0.00195606207963632	0.00162964301500986	0.0566906959679121	0.0604637588393885	0.00446734925174386	8.57019521173455e-20
B cell_XCELL	0.0107961747619114	0.0019828184903456	0.00147075009845677	0	0	0.0290083831452319	0	6.3378177113465e-19	0.0096002510216426	0.0144428999446927	0	0.00478223608582017	0.0146067098538102	2.64288381593229e-18	0.00308479231495686	0	0.00430944353414732	0	0	5.75117024762642e-19	0.00275322171028198	0	0	2.70175826559925e-19	0.00815416502648578	0	1.8984836432212e-20	0	7.9302179578648e-19	8.52751513171599e-20	1.26668875287388e-18	0	0.000250424132013886	1.34464904875331e-21	0.0210702811662145	1.07594967381914e-18	0.00295581417104784	0	0	0	1.65412597838423e-19	0	0	0	1.56634687130642e-19	0	0	0.00140922529843089	0
T cell CD4+ memory_XCELL	9.62472640668635e-20	4.50637601435602e-18	5.13437308749378e-19	7.18017276927762e-19	0.000577872304245599	0.00132437965788841	0	0	0.00710255599501769	2.14925477101278e-20	0.00163966934868811	0	0	2.01724671661804e-18	0.0052442171731147	6.52722183449602e-19	0	1.92169887064518e-19	0	5.35891178172357e-20	0.000293969038733081	1.0787488394775e-19	0	3.54374908748011e-19	0	4.98432484095166e-19	0	0	0	0	7.52552413211729e-20	0	0	3.33893465565406e-19	0.000519088006987137	0	4.88628543694077e-19	0	0	2.10439445541884e-18	0	0	1.91104389416286e-19	3.67855579495414e-19	0	0	0	0	6.02459525789977e-19
T cell CD4+ naive_XCELL	2.19035025383999e-19	0	0	1.99860624715549e-19	0	0	0.00978616768445605	0	0	6.81547842935956e-19	4.87476727749872e-19	0.0166329352640347	0.00246765434188473	0	0	0	0	0	6.08028637007198e-20	9.44277060745836e-20	2.75327651422121e-19	0	1.87036348026239e-18	0	3.36685586493721e-19	0	2.81193778712522e-19	6.85818158349947e-20	0	0	2.10535302033305e-19	4.09226005678853e-19	0	1.6313008806744e-19	5.31086294095603e-19	0	0.00438042547788581	0	0	0	1.39480469979534e-18	3.2053426710413e-19	0.00162683693902659	1.15773330652592e-18	0	0	1.02177710214629e-18	1.20842157060983e-18	0
T cell CD4+ (non-regulatory)_XCELL	0	2.38478895994946e-18	4.73169731196204e-19	2.56611132930213e-19	0.00370224405136168	0	9.07076765907935e-21	0	1.46055285960129e-19	4.35801380477561e-18	0	0	0	0	0	1.57076281363237e-18	1.08360934918502e-18	1.75140588216123e-19	1.46506512815241e-18	3.20174286125863e-19	0.00138077382826801	0	5.37613734585768e-05	0	5.70666017939868e-20	0	3.39050444014771e-19	1.53531531433158e-18	7.78136487944652e-20	0	0	8.94622799782722e-18	0.000362538579368914	5.23108005657552e-19	1.84574396575628e-20	3.71732069759115e-18	2.8638465544782e-19	0	3.47373972129899e-19	8.60870742235629e-19	0	9.77359510229802e-20	0	5.65473608378052e-20	0	1.01028163640573e-18	4.14801749900735e-19	1.12150860810096e-18	0
T cell CD4+ central memory_XCELL	1.40794771352364e-18	7.70397986694503e-19	0.0119491306525707	2.2290190720743e-18	0	0	0	1.47101964998358e-18	0	5.67509464178027e-18	6.29311315214644e-19	8.62629516745757e-20	2.03619326405405e-19	0.00424718215190381	0	9.05353332148661e-20	1.2309224730052e-18	1.7607388645896e-19	0	3.3628386573059e-19	1.86468021782153e-18	2.4525513159867e-18	0	3.12311949495871e-18	3.16735906515062e-18	0	1.16076211864588e-18	0	0	0	0	0	1.51285675741384e-18	1.25817310741846e-18	2.51795300838746e-19	4.60598471893482e-19	7.46345175572126e-20	0.00736175780798909	1.45941665614841e-19	0	0	0	0	0	1.8914470538235e-18	0	3.63985537561241e-18	0	1.53727831321316e-19
T cell CD4+ effector memory_XCELL	0.00654020293063476	0.0301330181235459	1.09223471458418e-19	0.0141953167414122	0	0.0227174021050418	0.0241303219876954	5.54431987158407e-18	0.000306440156815628	0.00787066107164963	0.00306514613990557	0.0183947902553628	0.0170057860323118	0.000768820100160005	0	1.27972566815901e-18	1.25485618669356e-18	0	0	4.77120952359955e-19	0.0121079706075707	1.66482092691138e-18	4.75842634263073e-19	1.14432769411686e-19	0	0.00929106159328363	0	0	0	1.44395720947006e-18	0	1.22301836436188e-18	3.24916759004609e-19	0.000136708361396388	0.00684831285590357	0	0.027844420306002	0	1.28394707742199e-18	0.0070047169734658	0	0	0.00076124065766545	0	0	0.0222929978909167	3.28930691432258e-18	2.71040258947838e-19	0
T cell CD8+ naive_XCELL	0.00263022456148871	0.00460408595886539	0.00509685614106121	0	0.00705920117204293	0.00280725482995303	0.00668976202835237	0.00184590124074684	0	6.18268328346657e-19	0	0.00756702912434405	0.0130972798046578	0	0.00360501627799873	0.0117862183507043	0	0.00258561206465049	0.00920362926080923	8.27985898687582e-05	8.16037361004844e-20	0.00841068479350179	0.000815641341818503	0.00493947387042604	0.000952486032102636	0.000431259411495269	0.00133030377751625	0.00650702063898695	0.00148818231423601	0	0.00410189258865355	0.00449016096887882	0.00827481622162765	0	0.0110483133621715	0.00143622050123078	0.00845272016043462	0.00791118920203342	0.019888646016759	9.8282009269415e-19	0.0136053864707055	0.00704081391350895	0.00992394936101356	0.0134064240793854	0.0153510473518235	2.00797917490291e-20	0.003064135957349	0.00190512115245781	0.00782948370742414
T cell CD8+_XCELL	0.0357921245980113	2.8237511559138e-19	0.0104305332417489	5.39717686321795e-19	0.0106611688963173	0.0372061283662194	0.0567324897435585	1.79630361653181e-18	0.000892578011575013	1.09699018085511e-18	0	0.0486092099426505	0.00616098744431134	1.46120409417449e-18	0.002929155045232	2.39699811112245e-19	0.00284382556694587	5.58914911875432e-19	0.0283635515479342	0	0.00444416699785593	0.00929222295295207	0	0.000388392651540335	0.00490833495020381	0	8.53352952902972e-05	0.0199957722064563	0	1.26679690115204e-18	7.61250234398201e-05	1.56220599151607e-18	0.0306641368868969	7.29475714728523e-20	0.0236298642477153	0	0.00466347291181185	1.92504432679657e-18	9.41688371359674e-21	0	0	0.00775649166846015	0.00877452714210035	0	0	0.00412480027574083	0.00472974222202152	3.28104274217198e-20	2.27479426064733e-18
T cell CD8+ central memory_XCELL	0.046939268351287	0	0	1.82533059719691e-18	0.0168023598779767	0.0632616322345841	0.0455667179112972	6.69010188328883e-19	0.0272378278973879	1.04280878509623e-18	0.0188010213217376	0.076270475531521	0.0151255403105935	0	0.00571904718731928	5.51940519942771e-18	0.00814413396556732	6.46057834948378e-19	0.0391587343748192	2.42065811135349e-19	0.00540626863363501	0.0178922369735539	0	0.00198055636624543	0.010256978244085	1.59792007897715e-19	6.57260705702533e-19	0.00306915553076981	0	2.57808848857591e-18	7.60316635734267e-20	0	0.0533432823641357	1.6666675796338e-18	0.044269828907574	2.83108610939395e-18	0.000678630941163504	3.1300523371266e-18	0	5.13083712960205e-18	1.28811215567841e-18	0.00964384169380257	0.00451825678892463	0	0.00483832818055353	0	0.0407726431297477	2.06415862046534e-18	0
T cell CD8+ effector memory_XCELL	0	0	0	3.96222250647468e-19	6.27235790125721e-19	1.92410558436034e-18	0	0	6.56967896065702e-19	0	5.56039860828323e-19	0	0	0	0	3.19382406685613e-19	0	0	0.00663793662512732	3.48652672333238e-18	0	0	0	8.8134703682001e-19	1.067490073372e-17	1.62278516928665e-19	1.76501870994828e-18	0	0	1.05585316340288e-18	0	2.74488457013486e-20	0.00281185873758577	0	0	0	8.02083451831446e-19	0	0	0	0	4.76889772782056e-19	0	4.18868798834458e-18	0	0	7.67917408310175e-18	0	0
Class-switched memory B cell_XCELL	0.00752637970759301	0.00878093793071594	3.07568954752462e-18	0.00314818909487904	0.00343921087948417	0.0175015965075647	0.00146342631802849	0.000684196785382695	0.0082416631039511	0.0216825432397945	0.00249290742555681	0.0140119842023888	0.0204974766629605	0.00140244774296543	9.39701119457238e-20	0	0.0103809046018449	0	0	0.000826565070442844	0.00462317278779361	0.000262710480540595	1.09087775221628e-18	0.000856330914990261	0.00467214670642351	0.00573563904560304	4.34708827080451e-19	0.000144425008050628	0.000509985863798582	0	0	0	0.00241860288473292	5.12417550958731e-22	0.0182364839116564	0	0.00518718456142547	3.27433355570684e-18	2.01824212269499e-19	0.00441839466793286	0.00355026522564542	0.00703352510342273	0	0.0002647235798	0.000435606047874438	5.22453947019088e-19	0.000788110633853001	0.0043679419034856	0.00541723942384295
Common lymphoid progenitor_XCELL	2.34917107424698e-20	0.00505798110437095	0	8.12048386881268e-20	1.83522771027221e-21	0.00357415065137425	0.00140119627496998	0	0.00413433002075079	0	0.000635972807944156	0.00306069373278835	0.000172491367383412	0	0.00626408394163056	1.46666432506269e-20	0.00600733665778102	0.00270561794278107	1.32120839050818e-19	4.39176387145739e-20	0	0	0.00242575026011641	0.00381534024417176	0	0.00449558314706226	5.06970967741255e-19	0	3.6073307546765e-20	0.00153917628880505	0.000376895080805516	0.00363478726387016	0	0.000681629946227116	0.0024633837930621	0	0.00287100549891568	3.29528170925897e-18	0.000694699501048253	0.00383346393696667	0	0.00123932330092395	1.66009055324472e-19	0.000696080397256483	0.001168497095149	0.00281492136363575	0.00382610024974314	0.0020555120832355	6.02813007494762e-19
Common myeloid progenitor_XCELL	0	0.0006203048462099	0	1.51748043527084e-18	1.26905122337065e-18	0	0	0	0	0	0	0.00157510116608048	1.04402197049388e-19	0.00203793054630171	0	0.0018757487261192	0	0	3.57197341684953e-19	1.39100549796641e-18	8.42986834965251e-19	0	0	3.81098359990855e-19	1.26868518713439e-18	0.00295399139913509	0	8.2439202218519e-19	2.8696314614074e-19	1.73814875650895e-19	1.12109679182221e-18	1.46560160184241e-18	0	0	0	0.00217431760417949	1.00250032633555e-19	1.06488548680148e-18	1.93954574671724e-20	0	0	0.00141112558319965	0.00443394254998352	0.00210728396927795	0.00220981078836554	0	2.83074644046418e-19	2.00472732516406e-18	1.33754880177121e-18
Myeloid dendritic cell_XCELL	0.00533660162266842	0.000808396235851911	0	0	0.00198575729996664	0	0.00527908623201978	3.0874315100148e-19	0.000753292064488523	4.13000074041428e-20	0	0.0162084159255635	0.00461176097209568	0.00594659860421265	0.00243593002117024	0.0109200946441192	0.000460345176259782	1.48193660298475e-06	0.0048652837905812	0	0.000630076642874287	0.00217208478307362	0	1.53466689820595e-19	0.000537070080165482	0.00221548687087435	0	0.00682329143930797	0.000558286550022728	2.83812484565947e-19	0	5.78547172685393e-19	0.000605895254422141	0.00138656765947773	0.00378030237722768	0.0185399707816476	0.00176293715836863	0.00263592978543545	0.00194560540029545	0	3.70745292716934e-20	0.00279355983117568	0.0392741784525828	0.000632121877828984	0.00207929071544117	0.00491256064038926	0.00171544304955107	0	0
Endothelial cell_XCELL	0.00334074854692766	0.0109300146647375	0.00786452805811344	0.00388152432595643	0.000428328640589437	0	0.0138403084033169	2.64573344696778e-19	4.19411690524514e-19	3.5102839246817e-20	0	0.0031733813141898	0.00463181004475576	1.34546530930746e-21	0.0028075352485117	0.00181374772567093	0.00166673747201802	2.56309485606321e-20	0.00495676068973609	1.15610377770481e-20	0.00083942736198828	0	0.00332290055322487	0.00345149300902657	0.000725542311280721	0.00856041898856916	0	2.71621240514144e-20	0	0.00320757581230484	0.00894447888668646	0.000634582572916678	5.57869868895485e-21	0.00912387900579149	0.00980601051798321	0.00860235806858237	0	0	0.00985666685319411	2.1509285342551e-20	0	0.00271764362203888	0.00728060811718843	0	0.000676061192391518	0.0139773617920327	0.00126989411524418	3.13753885636043e-19	0.0186477113593125
Eosinophil_XCELL	3.48973823924602e-18	6.15768038559081e-19	0	0	0	0	3.10488656956503e-19	8.09449880342319e-18	4.92011115632088e-19	1.37261841443332e-18	5.53372331966108e-18	0	3.67918948689834e-18	0	0	0.00730790160830941	0	0.00236648638515392	0.00478711728159121	0	0.00884491526240898	1.74161147978607e-18	0	0	0	6.17959087716966e-19	0	0	0	0	0	1.10234193740205e-18	0	1.95242078021741e-19	0	3.96189943298404e-19	4.99541644077942e-19	0	0	0.00259238250258018	6.38957937799865e-18	3.56615734920654e-20	0.0306784125170399	0	0	0.00336579406470172	3.77945618901139e-19	1.69978211258823e-18	2.80865357681346e-18
Cancer associated fibroblast_XCELL	1.64683401947311e-18	0	0	0	0.0174959070544064	0	0	1.80253326951071e-18	0	0	0	0	2.0788989427596e-19	0.0103990288990947	0.011081495620292	0.0816681544843732	0.00327008245890869	0.00111722322719959	0.0492664582603278	0.0425657765420397	0.0145551734717115	0.00804204713879745	0.0601047179441965	0.0124178675819085	5.53450656170271e-18	1.71823899936607e-19	0.0340974559551433	0.0636394290791185	0.0348112501496331	0.0288956499787104	0.0184045724709239	1.69668131588524e-19	0.0249346663725129	0	0	0	0	0	6.17354381172806e-19	3.81729074268936e-18	1.15421097190843e-19	0.0415313398933673	0.0297925718086443	0.0555024632669638	2.27715882788787e-18	0.0219159270336901	1.73401249964338e-20	1.50414334845548e-19	0
Granulocyte-monocyte progenitor_XCELL	1.52282670091624e-20	1.52466602634501e-18	0	0	0	6.08051231525669e-18	4.84663209617938e-18	1.58331241966634e-18	0	0	1.31273839940068e-18	0.0141076427269091	4.09667266887638e-18	9.15823560271035e-18	0.0133872441628777	0.00788592665396897	0.00192820901750928	2.15102467206758e-19	0.0385396581492281	6.55110586614351e-19	0.0303511468127969	2.32973429079336e-19	0	1.26964470700814e-18	6.16826438775935e-18	0	0	0	7.98184929585116e-19	6.11141763323567e-18	0	1.97361856010396e-18	2.01974364044219e-18	5.57762708907443e-19	7.81577328901634e-19	0	0	0	3.35349421454975e-18	1.24387111873421e-18	1.93091440746892e-18	0.00404971906037948	0.0565023237285557	1.12874379613711e-19	0.00750227773081062	0.0267310866661924	9.66808020047319e-20	0	1.73903448567322e-19
Hematopoietic stem cell_XCELL	0.0359403226342229	0.0534315148536533	0.0485690317499478	0.0172641038548729	0.00419951913359369	4.6425416843431e-20	0.0742575634140148	0.0153799200740716	0.00639661236389987	0.00970139156287358	0	0.0564071288869174	0.037949539350192	0.0853321347132883	0.0395053236270435	0.114829009515342	0.0243784994615331	0.0170165474874846	0.0610965171117918	0.0353148122557548	0.00894210478167954	0.0179685950856976	0.0214998090536997	0.0161518218146699	0.00381089223926238	0.0740949165727957	0.0323557918816994	0.0380070373932426	0.0163411943533027	0.0260951441943519	0.0375819597440067	0.0185717892502757	0.0118991788356332	0.010591063159267	0.0437545137871704	0.0847271897400681	0.0286241512755883	0.154247572211749	0.0948246572741731	0.0127636602204255	0.013933090416339	0.0613970005878861	0.103952945310591	0.0693483156293894	0.0493452242579054	0.0563520587642971	0.0158367986782799	0.0151726436185361	0.0761870362565703
Macrophage_XCELL	0.0107357094120101	0	6.91256858479657e-19	1.19885307713992e-18	0.00649777904715089	0.00341191548343933	0.0102357562699228	0	3.73500422821764e-05	0.00212630668449117	0	0.0257902246556512	0.00850895826764197	0.0267971893870643	0.0123447121018982	0.0157301476835356	0.00266235700323418	0.00261980803234773	0.0207851373723844	0.00812433842453829	0	0.00882906750892531	0	0	0.00376073383216867	0.00702365926418458	3.89834446132132e-19	0.000498069467621271	0.00682358613178418	0	0.00250516613648582	0	0.0154912222007983	0.00755131637248339	0.00466082672738711	0.00740676162253299	0.00608842872820642	1.26383793296023e-19	0.00411284742631166	1.18469544355142e-18	0	0.00728640727928571	0.0287262277924258	8.20916388969765e-20	0.00315926427035575	0.00718475263914733	0.0134906210595506	0.00785514506779637	0.0112946437529654
Macrophage M1_XCELL	0.0105126922352368	0	0	0	0.00756101801330778	0.00121494660881614	0.0101184417794333	1.03890674052243e-18	0.00201032708357319	0.00136326228489124	0.00159327194012565	0.0216506900037585	0.00559425387140124	0.0217564777245774	0.0105438470009765	0.00782121703762281	0.0030181022846615	2.03416174487603e-19	0.0223483360237665	0.00696322235662503	0.00260762492156714	0.00966383427922632	0.00182866012592337	2.65537271803888e-19	0.00560199718083603	0.00143241563564656	4.43535704503094e-19	0.000740119628165977	0.0119411698669326	0	0.00133883423739052	1.87065066344858e-18	0.0148096275968292	0.00378832636237262	0.00185836623325078	0.00317491279501589	0.00184472151838223	0	0.000604920603638016	0	0.000363161312077778	0.0112451275128908	0.0168932853861052	0	6.01493219738591e-20	0.00541101536079845	0.00926619376492811	0.00220479044659136	0.00243579611950326
Macrophage M2_XCELL	0.00974125789347038	0.00436488749889685	0.00205599567020006	0.000293346212136067	0.000440944427887681	0.0104104351679803	0.0111304006094678	0.00063454138263275	0.00370375945651549	0.00765487037592614	0.00229827444432719	0.0137228131819111	0.00556597625547414	0.00827273660157551	0.00423297234253908	0.0213708153462195	0.0018105034522312	0.00119986409610927	0.0105569809210314	0.00314472164746301	6.28974789937739e-20	0.00257393926559418	0	0	0.00100436701137791	0.0103375363362428	0	0.000214112114482801	4.64875563372145e-19	4.48531609156201e-20	0.00606549964523938	0.00494611051841193	0.00273470174894971	0.00912186301697591	0.00615548311462442	0.0157819395007358	0.00489235861458851	0.00449105712267996	0.0108681094159253	0.00544271523082095	0.00653236986237025	0.00495301130854086	0.0271347036771538	0.00464544855617579	0.00659904607145834	0.00767618238776251	0.0101110965210612	0.00857622666093515	0.0250290900564706
Mast cell_XCELL	0.000508213085586527	0.00447319634150194	0.00201319141661611	0.00113928752279495	0.000930868617221409	0.00304551931447407	7.50283900911221e-05	4.6053475071381e-22	0.000440000122358871	0.0035957452930757	5.25194307020069e-20	0.001336192215207	0.000798036504126988	0.0055340778873575	0.000814920554925541	0.00288602984317008	0.00146620581348418	7.87879541520833e-20	4.22727650288097e-20	0.00194255583684598	0	1.1584442799671e-20	0	0	0	0.00286293161876568	5.79778158347722e-20	0.00205745498893067	2.18787951169184e-20	3.74539760190691e-20	0	0.00340007926231239	0	0.014990182077592	1.14162834539677e-19	0.00607838023346909	0.00317342781565249	0.0083040652050751	0.0012391284994223	0	0.00013228464376216	0.00137401718463264	0.00275597180704075	0.00190171902133254	0.00225160358649155	2.12839610586804e-19	0.0018307246265593	0.000373928384384061	0.000692241216966561
B cell memory_XCELL	0.0090127294373821	0.00653700227926459	0.00417729650520336	2.12805218146379e-18	0	0.00827280497157061	0	0.000906004354776639	0.00213127277247679	0.00202121126792685	0.00179107836508317	0.00203487336621733	0.0140560332546498	0	0.00151911296233056	0	0.00208160338551711	0.00303289565820814	0.00205891048715248	0	8.60746198378841e-20	0.00495693523788532	8.10218641579288e-19	0.000615260448251634	0.00297903179399348	0.00157993647773539	0	0	5.01976188432575e-19	3.98688673845634e-19	0	0	0	2.36010095398443e-20	0.00707904988578786	0	0.00504319349385958	1.02943901668576e-18	0.000895161390316373	1.78923677835577e-18	0.0018792548336793	0	0.00254502648019715	0	0.00604086908040224	0	0	0.00153860617104021	1.02149242427995e-18
Monocyte_XCELL	2.93930100689643e-19	0	1.49404310007295e-17	0	6.96473829921697e-19	0	9.63350620480537e-19	1.64885507338159e-17	0	0	0	0	5.04448101256554e-18	0	0.00109117595414304	0	5.57551098386002e-18	0	0.00255542864385562	5.55244047393645e-20	0.00614213882054205	0	0	0	0	5.48625595454404e-19	0	3.23124157271414e-18	7.21909729732914e-18	5.37274147068912e-19	0	0	1.22019296557993e-18	0.0130625436899259	1.53568352111326e-18	2.47922651127514e-19	3.01857704383255e-18	3.1409545139259e-17	8.575044228026e-18	2.03151891312416e-18	1.20624107517421e-17	1.82157275868672e-18	1.10224171023545e-19	0	5.61446775559797e-19	0.0179966867851787	0.00422175046633687	2.1895266693798e-19	0
B cell naive_XCELL	3.34949199509046e-20	0.0011786308522947	2.25910568376827e-19	6.19411055755775e-20	4.25861791501047e-06	0.00083836939966102	0	0.000882075253560329	2.97886299537949e-23	3.90047342361639e-19	8.72730724567382e-19	0.00346974962426574	0.00177058400899622	0.00130153635503682	0.00369002981005117	4.22636042293316e-19	0.000263172375265358	0.000156066815904977	1.33542333066525e-18	0	2.67318110250576e-19	0.00106772899258329	2.93379297949184e-19	7.62776999944877e-20	0.0025786641435845	0.00159109058818613	0	0.000272885588653183	0.000101571624172137	1.72213616208891e-18	6.50834174566185e-19	0.00330962281329319	0.000704654249049328	0.000351774252021531	8.11856226415688e-21	0.00158035652214277	9.21448536086913e-19	0.00284611821802434	0.00152928932420421	4.00983399677638e-19	0.00220630988671271	1.70344282614707e-19	0.000531032748067072	1.16849722598013e-19	0.00449446490664136	0	0.00199832603006138	0.00355767104755499	2.08077929221976e-18
Neutrophil_XCELL	1.03151713734821e-18	0	0.000351613637194473	0	1.10251282735571e-20	0	0.0011182654347967	3.42554459713664e-19	2.34917954213469e-20	0	0	0.00316104129790054	0	0.000777352749907507	0.00551942876975237	0	1.07332242465249e-20	0	0.00124106205829453	1.00574146381424e-18	0.00200496367771921	5.91450566908698e-19	0	0	1.36810227792399e-19	6.1404248357347e-21	0	0	0	0.00134841304489023	3.65159613890366e-19	7.08084880787323e-19	0	0.00778441991691351	0.00145318622342166	0.00695923245656977	1.24856482999103e-19	3.6179032929464e-18	0	0	0	0.000688600724424816	0.000212207477084838	0	1.19684750499724e-19	0.010324130441636	0.00746868714718868	1.29088501235229e-21	0
NK cell_XCELL	0	1.50844620394939e-17	1.81414894053051e-19	2.51777831769795e-18	0	2.31587064024644e-19	6.11926743747014e-19	1.53168936839569e-17	0	9.71092523336342e-21	2.19934739498896e-18	0	1.44581749015426e-19	4.90736903096167e-19	0	1.69532565189178e-18	0	3.26267770979026e-18	0	6.04341239969213e-18	0.000901724895890269	2.49447029712603e-18	8.26189106455532e-19	3.72264707888386e-18	0	0	0	0	0	0	0	1.43919705257289e-18	0	1.80558075267254e-20	0	6.07988104458397e-20	3.49779852908198e-18	1.08583405668872e-18	0	0	0	0	9.7385274810092e-21	0	0	0	6.04307589239227e-18	2.2423557193777e-17	0
T cell NK_XCELL	0.0507430601755155	0.12538163416597	0.0103404052261351	0.0259929111338271	0.00993711179905017	0.0381098682196475	0.00375815221421758	0.0875018188344763	0.0286403628235541	0.0583344473473841	0.0752781330724922	0.0123704969392095	0.0752085991292892	0.0207843063199907	0.0259849468212683	0.00493971662402114	0.041391562323707	0.0984714130902821	0.000343508250351477	0.00416707391309138	0.00449801802148054	0.0480611645114453	0.00541652285558726	0.0728310735608291	0.0500484901640373	0.0555788481360418	0.012078480228307	0	0.0318667967093531	0.00855515035574332	6.92586741500664e-20	0.00936447051698855	0.00638172527901281	0.0167829148608928	0.00222504163343675	0.161432207927386	0.0214847978616967	0.11460225746169	0.0673486204191736	0.0365526718484331	0.0482856929537935	0.00668405948105204	0.0162079565482441	0.0144262943514638	0.0546099986792162	0.033306728510796	0.00445665815914119	0.0639310260611136	0.0199264350563275
Plasmacytoid dendritic cell_XCELL	0.00774783256361056	0.00446446615779138	0	5.05642460474181e-19	0.00177610351980314	0.00408542384599969	0.0201937282943217	0.0175908733766394	0.0251213395783833	0.00695371944225841	0.00574173708305975	0.0205963819350876	0.0283802162282741	0	0.00653950937284334	0.000802793995535104	0.00418778909437348	0.0506739172878004	0.0272525210995743	0.00884760868845154	0.0102194666365821	0.0134932243479533	0.0161236121063933	2.89390062729593e-19	0.00318460710829997	0.00970414638059607	0	0.020300325490254	0.0192690115294379	0	2.0809189216658e-18	0.00605487309922995	0.00940095234717737	0.0098954246779178	0.0105065277514748	0.00780110777323542	0.00455177280232921	7.34150550323176e-19	0.00974035235935423	0	0.00973898663298959	0.0139384401532093	0.0300975937249241	0	0.0112267184313183	0.0171668454516954	0.00256774501515912	0.0257394861970267	0
B cell plasma_XCELL	0.00837658970734167	0.0148745645492856	0.00526006910269813	0.00770869594439556	0.00717893653320222	0.0239279660729529	0.00798472776535053	0.00602196260912357	0.0124303237409307	0.00987407554946976	0.00495254203845294	0.0122366227899534	0.0125067470909203	0.0137754460423456	0.00400410540577254	3.97807403775791e-19	0.00677705862043476	0.00108258227339869	0.0140970839247558	0.000605505996488455	0.00347663485511674	0.0011411600337866	0.00183641207623446	0.000339556957333295	0.00486085959812535	0.00946788908115855	0.00209417769253564	0	0.00401110929512155	0.00178164380409731	0.00413729291024988	0.00165837369213151	0.00247996631419285	0.00159876942936567	0.0168114305829812	0.0155227571009472	0.00918631173436147	0.0088588417061425	0.0035513719766485	0.00243351870006161	0.0121134579392636	0.00440761802850288	0.00144878667493088	0	0.00573388197342223	0.00315703448548511	0.00852223325082792	0.00744255488206113	0.00646353321880591
T cell gamma delta_XCELL	0.0195943452653595	8.55214531877784e-19	0.00588325910987139	0.0108886297725583	0.0094293781759015	0	0.012922333949203	1.78201322224697e-18	0.00137373582158901	0.00260902070703981	0	0.00392042550638526	8.73151810126934e-21	0.000900923703538782	0.0329963836641773	0.00103436863388907	0.00360113030303821	3.54739599915698e-19	0.0201985119909481	0.0122400140185246	0.00141604104035721	3.23457772338467e-20	0.00589468059441082	0	0.00231021638163517	3.52954958885771e-19	0.00709588764473679	0.00717017025436632	0.00669736651486822	0.0170587924227035	0.0093901303452665	0.00878403521283186	0.0176096579812221	0.00362388412091897	1.84487367075462e-19	0	0.0195718854102195	0	0	0.00417585185634121	0.0142777294193648	0.00501672860027602	1.6763031319543e-19	0.000665394920102896	0.0132081940893711	0.00317051764099785	0.00977566156054901	0.0018106758824135	0.00349596816598289
T cell CD4+ Th1_XCELL	0	0.000656260314801731	0.00485455707550211	0	1.8376907761204e-18	5.85058908693486e-18	2.76143814165693e-05	0.0104920107525412	0	0	8.51302664342365e-18	4.38072739232518e-18	3.27261869689223e-18	0.00577891893004661	1.48819704536391e-18	0.0055889656687325	0	0.0282157920477178	0.000901521020453223	0.00359313949543934	0	0.00279652450922311	0.00371125321645276	0.00161209420755571	0.00631315725604905	0.00319235240424843	0.0256849375099022	0	0.00204689532602721	0.0155947098752705	0.00416634977252796	0	0	0.0131316509496862	2.48110297346721e-19	0	0	0.0246578497453409	0	0	7.08808918774853e-19	0	0.0121058520162762	0.0127654331697996	0.00768936941813199	0.0191960677930923	0	0	0.00081589992906121
T cell CD4+ Th2_XCELL	0.102223670980902	0.0635714953271035	0.0369018237560626	0.0606384156087472	0.0881016671429739	0.128356645641755	0.0458733133288212	0.0963336592350019	0.20048288329345	0.0599339542430005	0.159782745609715	0.0583910678125395	0.0964910676842685	0.0132804550885739	0.093284044032707	0.00781528035260837	0.0918342028189584	0.0418198813560033	0.0901946694104846	0.0615177379514603	0.0583592706592354	0.117795126171258	0.0500360401197711	0.0697423150996012	0.0808379940236155	0.0179315502164537	0.0457780025835567	0.0298565897281597	0.0491534216773551	0.0633616413894115	0.0335055948055916	0.10717577182153	0.14565715783698	0.0826995725698901	0.199801048954367	0.0286564969340025	0.031056230440074	0.0114932543983034	0.0206931108018287	0.0770270253407323	0.164244093183034	0.0413827516552837	0.0205064003980963	0.020818308765278	0.083463636696241	0.0631408269745987	0.131539220016584	0.0855002589228089	0.0230526400622084
T cell regulatory (Tregs)_XCELL	2.02199348165801e-20	4.04525795188237e-19	2.53448624856157e-18	2.49590547665358e-19	3.08469573133415e-20	9.56607685010163e-19	0.00307137518528787	5.57419081583128e-18	0	0	3.70452527757338e-19	0.0140693570329641	0	0.00218776311694688	0.0045386337665373	0	0	0	0	1.05112115648383e-18	0	1.26253082930734e-18	0	6.04450484316887e-20	1.88670290936144e-18	1.18490019090687e-18	0	3.6473840960567e-19	2.73076649809679e-19	3.63840588078515e-18	0	0	2.42443501369051e-18	2.15089049726194e-18	8.95587364290226e-18	0	1.88058470668833e-18	0	3.59904019049306e-19	2.30105568076352e-18	0	2.78633280211697e-18	0	0	2.91821470128782e-18	4.30846934582173e-18	0	1.18488002258315e-17	6.45972782948472e-18
immune score_XCELL	0.0421125489867918	0.00484294071179965	0.00951072559601087	0.000759525015196636	0.0158518786080119	0.0484479642062431	0.0489604173802593	2.86545245028855e-17	0.00781564750823145	0.0134433012815064	5.1903934302347e-18	0.0665915467485286	0.0231243020279908	0.026036812419028	0.0188134098413855	0.0245627825194228	0.00782811806271422	0.00332518423606976	0.0417317204630941	0.00671126284092285	0.0180679878905605	0.0135289168299673	3.58409156390517e-05	0.000258928434360226	0.0115735359260158	0.00806805183588307	5.68901968601987e-05	0.0195830587348775	0.00492124845453795	0.000898942029926824	0.00172086077328376	0.00226671950820827	0.0315828113690001	0.0298500198109284	0.0363963071613108	0.0259895633961463	0.0124293871900582	0.00729332999367373	0.00486505421735295	0.00172825500172012	8.81897625081188e-05	0.0132660511253193	0.0736143501255162	0.00168922726610768	0.00499343904819232	0.0319391498978626	0.0223046457141387	0.00642553250040756	0.00799125664662134
stroma score_XCELL	0.00228831369350327	0.00546500733236877	0.00393226402905672	0.00194076216297822	0.00924312627014293	0	0.00692015420165844	1.03355330710375e-18	2.09705845262257e-19	4.1833290451505e-19	0	0.00237280565943239	0.00231590502237788	0.00519951444954736	0.00694451543440185	0.0428679364026398	0.00256418513212054	0.000992660110927516	0.0277518897138148	0.0216854735550815	0.00769730041684987	0.00497712744324824	0.0326092186185934	0.00793468029546752	0.000362771155640363	0.00452239818172608	0.0174962111317517	0.0330909111557579	0.0180956922794398	0.016064102741969	0.0140467175118251	0.000317291286458339	0.0130094468410598	0.00456193950289575	0.0049030052589916	0.00430117903429119	0	8.65064796529874e-19	0.00544607238226447	1.99350777661324e-18	1.71651902909198e-19	0.023889373654687	0.0198852300787919	0.0284193879031932	0.00033803059619576	0.0179466444128614	0.000634947057622092	2.32084110240795e-19	0.00932385567965627
microenvironment score_XCELL	0.0444008626802951	0.0103079480441684	0.0134429896250676	0.00270028717817485	0.0250950048781549	0.0484479642062431	0.0558805715819177	2.96880778099893e-17	0.00781564750823145	0.0134433012815064	5.1903934302347e-18	0.068964352407961	0.0254402070503687	0.0312363268685753	0.0257579252757873	0.0674307189220626	0.0103923031948348	0.00431784434699727	0.0694836101769089	0.0283967363960043	0.0257652883074103	0.0185060442732156	0.0326450595342324	0.00819360872982775	0.0119363070816562	0.0125904500176091	0.0175531013286119	0.0526739698906354	0.0230169407339777	0.0169630447718958	0.0157675782851088	0.00258401079466661	0.0445922582100598	0.0344119593138241	0.0412993124203025	0.0302907424304375	0.0124293871900582	0.00729332999367373	0.0103111265996174	0.00172825500172013	8.8189762508119e-05	0.0371554247800064	0.0934995802043081	0.0301086151693009	0.00533146964438808	0.049885794310724	0.0229395927717608	0.00642553250040756	0.0173151123262776
B cell_EPIC	0.029284346351833	0.0301346611709163	0.0292613020438395	0.0274177072554045	0.0277824267298613	0.0296806586783538	0.0287624061874278	0.0273837242275465	0.0294825967629656	0.0287167658334519	0.02873604160728	0.0297086872279293	0.0307040477041421	0.0285217538118554	0.0261730025415951	0.02686326818093	0.0292871808620476	0.0276793525988875	0.0288174204973234	0.0275237617489798	0.0272937091627183	0.0281578675130259	0.0267057340352804	0.0280153426097845	0.0275410623106859	0.029697531907531	0.027573358347288	0.0280916156295057	0.0274288956858526	0.0274120498360764	0.0270977391978704	0.0289808067518334	0.0271887747977459	0.0272061191353009	0.0302757785215115	0.0289063807453823	0.0290730468971895	0.029404022169859	0.0291840769076741	0.0271830839206919	0.0279649586780234	0.0291416431056794	0.0284396850798918	0.026937189918691	0.0285936536729805	0.0268091876632217	0.0275310396381489	0.0276049890713005	0.0298925636178404
Cancer associated fibroblast_EPIC	0.0088063227700174	0.00784393891570165	0.00802461790066333	0.00851906093990938	0.00832687973788571	0.00726233924628241	0.00895613856737094	0.00756282876286102	0.00855852816021339	0.00789446595132637	0.00800944779907992	0.00880311099132803	0.0081145413000341	0.00909134569426139	0.00831440181931896	0.00890836180032559	0.00802242399838828	0.00775875402113865	0.00865081223336593	0.00913445062587154	0.00852935307498939	0.00875317000909428	0.00873026250106176	0.0084871446228328	0.00808627854259841	0.00813698950058801	0.0086686241012048	0.00855661655015787	0.00873096832219252	0.00916271144051729	0.00894673344505427	0.00769012714146918	0.00850984830695701	0.00816132907778445	0.00779223018180318	0.0084115138740398	0.00852416528430447	0.00779776573892803	0.00836279199641366	0.00829275772198314	0.00768150903878378	0.00867334416226599	0.00903981055771129	0.00841427756367427	0.00764024575085161	0.00882667011731816	0.00855396289118361	0.00784814738686308	0.00788808992365895
T cell CD4+_EPIC	0.134868795397848	0.124230517549121	0.130730060083317	0.127121345842126	0.133139307751382	0.133071983090137	0.137898955911323	0.126319909767879	0.134008995646559	0.127852722848797	0.127043453175289	0.131657923388962	0.131419533535947	0.125567590685434	0.129471651689709	0.122518089775292	0.129989847358427	0.125324204356504	0.127620891256767	0.12667554126944	0.131757490267954	0.129915717231141	0.124039578685569	0.126008630245392	0.130762172015703	0.125770662922469	0.119221151685392	0.126491436441935	0.128617770792267	0.124912140708929	0.128236651119573	0.124423974537899	0.127655136154573	0.129144747384437	0.133777670611626	0.124550530322832	0.129396201955388	0.123090668020866	0.122647240870265	0.125925394737436	0.126328675124629	0.12743310754682	0.127366797016558	0.122877103332631	0.123854549166668	0.128623887680594	0.132596721875556	0.120238506129225	0.119725659031235
T cell CD8+_EPIC	0.0852894267079696	0.0822999512657042	0.0822936795890812	0.0839726398542627	0.0841755679618574	0.0841630714004634	0.0825991243013302	0.0833670241208082	0.0856283649189539	0.0814971958060203	0.0851075249903907	0.086964576654486	0.0843934672133139	0.0864903913438392	0.0853252002195386	0.085871454684328	0.0837117538136606	0.0836759917847288	0.0842778578513726	0.0828360895681695	0.0839728757862569	0.0845412699910065	0.0809685700299186	0.0845328751022452	0.0835987135322497	0.0837510917597742	0.0828303470165101	0.0839147047149367	0.0813828211361131	0.0793366995591261	0.0824728335503704	0.0842457972003325	0.0859313543627141	0.0821806155616859	0.0821198144590782	0.0862229786780054	0.0807388161299384	0.0877386435858448	0.0854114770361895	0.0813286672252201	0.0844232533516351	0.0831841855996851	0.0855013167974957	0.0855608030064742	0.085788812369724	0.0929940185900234	0.0861230844574451	0.0839936808256169	0.083015403051164
Endothelial cell_EPIC	0.0912301346445293	0.0917742181058938	0.0914399609637096	0.0917487397182978	0.0889789022811058	0.0882922745057248	0.0949807558762278	0.0884110944030054	0.0900909634922375	0.0893598854836208	0.0887423302852397	0.0919169490216101	0.0911270432561445	0.0905704024655673	0.0880209129092632	0.0897752038937906	0.0902034944768201	0.0889365808980084	0.0906627077399326	0.090393952526383	0.0914122842927448	0.0895997718293484	0.0912775609862493	0.0894633312311019	0.0875581414260277	0.0932236617026146	0.0886252975161508	0.0908609803381499	0.0893011408545479	0.0925981154445569	0.0921529993854917	0.0891053033824673	0.0884012552104799	0.0893217616639367	0.0906266443998835	0.0915530436957434	0.089197344306651	0.0895092311874413	0.0925701505612252	0.0886801035338466	0.088271259807902	0.0917098490293165	0.0932531139961961	0.0891776752884308	0.0886836479836348	0.0935156417000929	0.0901632483892519	0.0875265918322369	0.0924424133635858
Macrophage_EPIC	0.00637452550206276	0.00590689489822831	0.00561469692567824	0.00578681522342092	0.00653082168062395	0.00637039051384828	0.00655668980050325	0.00606456246887206	0.00616151232785102	0.00609395855387419	0.0064371929580359	0.00691318498914313	0.00633207472905774	0.00682512406485107	0.00659509044620137	0.00640595580141798	0.0062107537546287	0.00624458814553604	0.00673334636941054	0.00627525282566021	0.00644988167829726	0.00648457013210298	0.00604956910319028	0.00602483307919451	0.00610826441804669	0.00600007448282504	0.00599346268323836	0.00593318833413353	0.00633728377583502	0.00609911733800527	0.00651257027759959	0.00565913800881845	0.00675031102413895	0.00642869893732634	0.00623461072065867	0.00646815569894831	0.00638780086807132	0.00572833865584282	0.00601301622307334	0.00628725094605171	0.00629015240719562	0.00635613503353054	0.00672116097306074	0.00581094058207359	0.0059963805666884	0.00670247228872704	0.00670251145613793	0.00635027072291691	0.00633174462398149
NK cell_EPIC	1.52537366952036e-10	1.05425119688367e-09	2.5261309949488e-10	7.26530842321078e-11	3.85737745111515e-10	6.57076182993485e-10	4.92312881797556e-11	2.79033408109588e-10	3.47919218914326e-10	2.51280413350446e-09	5.53273410627731e-10	1.12006674634821e-10	1.38435453078411e-10	4.66802066927295e-11	1.15111125984178e-09	2.50368769230462e-11	7.54892043189228e-10	7.29528995790159e-11	4.81487438030711e-10	1.16763846024271e-10	1.16323509830531e-09	2.58037465332795e-10	2.9730725910812e-10	1.26031998279809e-09	9.42325887847977e-10	2.18357883094347e-10	4.09519673110812e-10	6.61860157681593e-10	1.41830814230797e-10	5.17494308066887e-10	1.43526189766932e-08	5.72047756958925e-10	4.63476071257158e-10	3.91529283861736e-10	4.96056104529241e-10	8.70224167064657e-10	5.46636007459399e-10	8.73212083573812e-10	1.12986646957404e-09	2.35816936935189e-09	3.23138656803322e-10	1.85732638564523e-10	8.12897625366968e-08	4.29967644060513e-10	4.187252004102e-11	1.56778359626915e-10	8.84316132946297e-09	5.85710775097473e-10	4.58616388113215e-09
uncharacterized cell_EPIC	0.644146448473202	0.657809817040183	0.652635682241098	0.655433691093926	0.651066093471546	0.651159281908114	0.640245929306586	0.660890855969995	0.646069038343301	0.658585003010105	0.655924008631412	0.644035567614535	0.647909292122925	0.652933391887512	0.656099739223263	0.65965766583888	0.652574544981135	0.660380528122244	0.65323696357034	0.657160951318732	0.650584404573804	0.652547633036244	0.662228724361423	0.657467841849129	0.656345366812362	0.65341998750584	0.667087758240696	0.656151457329321	0.658201119291361	0.660479165155295	0.654580458671422	0.659894852405132	0.655563319679915	0.657556727848	0.649173250609383	0.653887396114825	0.656682624011822	0.656731329768006	0.655811245275293	0.662302739556601	0.659040191268693	0.65350173533697	0.649678034289324	0.661222009878058	0.65944271044758	0.642528121803245	0.648329422449115	0.66643781344613	0.66070412180237
T cell_MCPCOUNTER	6.6076751158125	6.3801640791875	6.3410074675	6.2444469060625	6.3697522746875	6.487544612625	6.6160505015	6.4226252058125	6.6289446023125	6.468037984125	6.6125358453125	6.7681809620625	6.611659559875	6.430908650375	6.5731792900625	6.376482471	6.4272407178125	6.39761923875	6.6284689054375	6.287305006375	6.3709338734375	6.40866917925	6.192371536625	6.300446984375	6.3803078428125	6.4010168613125	6.1510399049375	6.341066587375	6.312017985125	6.1976272359375	6.2932003415	6.3772462449375	6.5821974521875	6.3703654235625	6.5693872705625	6.495895196	6.4369893798125	6.5111021770625	6.4252603024375	6.2368400135625	6.3704446428125	6.401039039875	6.5933651885625	6.341283388875	6.39009887525	6.6822602568125	6.5496227105	6.4036111253125	6.297302449625
T cell CD8+_MCPCOUNTER	6.367345763	6.115971398	6.292388191	6.372580091	6.190467859	6.15729122	6.024371373	6.245362555	5.849315303	6.098975539	6.284086133	6.277065071	6.190467859	6.870707275	6.368328765	6.23548535	6.072778905	6.323524898	6.151995946	6.220835353	6.301101213	6.124757289	6.084961139	6.1341316	6.226606829	6.255958244	6.171417528	6.106662931	6.001437465	5.953649892	6.1151042	6.175629094	6.100530969	6.174058679	6.08833576	6.762575601	6.066596894	7.016426118	6.632900434	6.249198271	6.163376222	6.141234851	6.49876263	6.447028897	6.30475001	6.278296144	6.399766533	6.363578425	6.215108514
cytotoxicity score_MCPCOUNTER	6.33881550157143	6.04396945071429	5.99879897985714	5.90354987614286	6.259419719	6.15960733171429	6.26794562714286	6.05614846314286	6.464245706	5.87535306757143	6.32136693757143	6.50371875257143	6.22327136842857	6.28269053371429	6.26992277957143	6.07196080828571	6.09593510914286	6.03449902471429	6.399471263	6.00373785957143	6.352190098	6.278029113	5.83512554971429	5.95195659428571	6.31460831528571	6.01658565142857	5.81615386357143	6.01514337942857	6.09988508314286	5.99685276714286	5.91302585214286	6.048351099	6.54677532514286	6.03624670685714	6.12069902785714	6.24902222985714	5.93577555885714	6.23168684942857	6.134673449	5.85937008314286	6.39510051414286	6.09328074328571	6.18175886757143	6.11167076642857	6.24742266442857	6.272196117	6.41036938542857	6.07004067271429	5.95506440257143
NK cell_MCPCOUNTER	6.74764900811111	6.67677791522222	6.65804204522222	6.50751225455556	6.59026244233333	6.709995247	6.56696455233333	6.63698720877778	6.75210197644444	6.66082189322222	6.75105867266667	6.72725418766667	6.75025232733333	6.70910485	6.68654226911111	6.75426568733333	6.56331930922222	6.64840977788889	6.68443820844444	6.600220529	6.57853668166667	6.73455890177778	6.53813149477778	6.59140274377778	6.55207874577778	6.72082199933333	6.55485087922222	6.61441014288889	6.57356537255556	6.58202491211111	6.50496559433333	6.652586021	6.62559446411111	6.626218404	6.66227045288889	6.88671777922222	6.67677263611111	6.98231452877778	6.82372528433333	6.42007190588889	6.73420967111111	6.62084748411111	6.84841594588889	6.76469174933333	6.78563752033333	6.82330530155556	6.79175426533333	6.64328038211111	6.73056862311111
B cell_MCPCOUNTER	7.00265748944444	7.05505483466667	6.86285432033333	6.58393072911111	6.63306989144444	7.18317030344444	6.885143052	6.64903745488889	7.04128877744444	6.86223780877778	6.81142274922222	7.10460989455556	7.23588042833333	6.76310628622222	6.70128545822222	6.66348396977778	6.89930957166667	6.66284238322222	7.00948026422222	6.49731244911111	6.777286484	6.76559023822222	6.41473464622222	6.69803766733333	6.86378990966667	7.03220065633333	6.53230284944444	6.66537571355556	6.48270040522222	6.53439189088889	6.386655936	6.765780683	6.61501306922222	6.49900403622222	7.126598156	6.84567443	6.83174245488889	6.94544351633333	6.90247700122222	6.57830121411111	6.60997933833333	6.99375338922222	6.928655565	6.70431043022222	6.99767221	6.85323845144444	6.75321879955556	6.54179643011111	6.61113303755556
Monocyte_MCPCOUNTER	7.52652538142857	6.89024719742857	6.81631479528571	6.97633881742857	7.35954394842857	7.32574947257143	7.69536268085714	7.08616671685714	7.32095555542857	7.22291657228571	7.55178224285714	8.22238956257143	7.43091068257143	7.882212299	7.721298592	7.70902147157143	7.45442091842857	7.01200754114286	8.03359557128571	7.57246800957143	7.51236309457143	7.54583988171429	7.064932781	6.95156469642857	7.22459196485714	7.12830936985714	6.91030749228571	7.03178804014286	7.41028980414286	6.92857911414286	7.46149388885714	6.89834367128571	7.65196336628571	7.72591416	7.27833661228571	7.134255137	7.15616550328571	6.70261275314286	7.10764948528571	7.181213655	7.278157913	7.45829761928571	7.764527298	7.06088656257143	7.18785773857143	7.68905649614286	7.895552421	7.25405351657143	7.25624549785714
Macrophage/Monocyte_MCPCOUNTER	7.52652538142857	6.89024719742857	6.81631479528571	6.97633881742857	7.35954394842857	7.32574947257143	7.69536268085714	7.08616671685714	7.32095555542857	7.22291657228571	7.55178224285714	8.22238956257143	7.43091068257143	7.882212299	7.721298592	7.70902147157143	7.45442091842857	7.01200754114286	8.03359557128571	7.57246800957143	7.51236309457143	7.54583988171429	7.064932781	6.95156469642857	7.22459196485714	7.12830936985714	6.91030749228571	7.03178804014286	7.41028980414286	6.92857911414286	7.46149388885714	6.89834367128571	7.65196336628571	7.72591416	7.27833661228571	7.134255137	7.15616550328571	6.70261275314286	7.10764948528571	7.181213655	7.278157913	7.45829761928571	7.764527298	7.06088656257143	7.18785773857143	7.68905649614286	7.895552421	7.25405351657143	7.25624549785714
Myeloid dendritic cell_MCPCOUNTER	7.33316513933333	7.2132820295	6.97699426833333	7.1548931255	7.0463058945	7.11589047083333	7.45274248516667	6.910906101	6.97829866566667	7.049893869	6.89911709533333	7.72207874633333	7.32408671183333	7.26047664983333	7.304710172	7.32228261866667	7.28845625316667	7.1090595395	7.41826757383333	7.0974769555	7.0036966395	7.1666234695	6.90625876316667	6.9858800525	6.971824446	7.257466867	6.9094572785	7.34704824816667	7.02630177733333	6.86941587366667	6.9553830205	6.96980309233333	7.22533987666667	6.86756490733333	7.2331493605	7.509665243	7.04691055683333	7.2466935855	7.242353644	7.01198289916667	7.34936955483333	7.24536179083333	7.969754294	7.1741474655	7.06504072633333	7.24476154583333	7.4428711835	6.94041037666667	7.08073072966667
Neutrophil_MCPCOUNTER	7.0552223672	6.94019509026667	7.29111203633333	7.06007618353333	7.15892687453333	7.08149066926667	7.27539552746667	7.03403924493333	7.37452556413333	6.96930749133333	7.1776126102	7.07740703426667	7.06808486666667	7.03430465193333	7.18733581913333	7.07155391073333	6.96537346933333	6.9264935194	7.15310903186667	6.97859135906667	7.17780256066667	7.01854976173333	6.962910095	6.88082866066667	7.0378876912	7.14380027693333	6.8617831164	7.09519632646667	7.11743866566667	7.2705861476	7.04006927746667	7.16397895233333	6.9215070896	7.26855917633333	7.20271768966667	7.1507598968	7.14623597186667	6.98384995513333	7.1159138062	7.01687960546667	7.21865573326667	7.19997517093333	7.1839552186	6.95893040113333	7.18081726973333	7.38444021066667	7.25050008573333	6.97938423193333	7.081374703
Endothelial cell_MCPCOUNTER	7.03753105330303	7.14762982863636	7.08663504209091	7.18229646033333	6.90925493163636	6.80981161251515	7.33324076257576	6.75523446869697	6.95243229712121	6.86184455848485	6.87604278566667	7.02204931442424	6.92400468069697	7.02968702654545	6.95209245345455	7.08581712269697	6.9681385489697	6.8669924939697	7.1176752369697	7.05284866160606	7.09209741757576	6.96424973730303	7.14423964715152	7.02696436324242	6.92154761921212	7.092798876	6.89417640324242	6.9732216459697	6.86378877509091	7.06724648066667	7.13648585527273	6.88259178145455	6.76545361566667	6.90592940406061	7.08856011906061	7.02109218166667	6.84989074009091	6.91875684218182	7.08396835748485	6.89403539057576	6.79863420533333	7.14413469578788	7.20277080821212	6.93075618427273	6.91846997981818	7.30232186433333	6.960220928	6.79435495006061	7.16022464560606
Cancer associated fibroblast_MCPCOUNTER	9.55886540475	8.945941366375	8.621013151625	9.405591378875	9.362625394875	8.332464390625	9.675201983625	8.547466430875	9.529797538625	8.772125424375	8.915089907	9.679197122375	9.283523798875	10.109045575	9.083404572875	9.608275311125	9.05164301725	8.795796622375	9.73974931925	10.0647093835	9.729572118	9.477171354375	9.650088438125	9.3065001775	8.99204967525	9.081073395875	9.439864204125	9.4538937165	9.61311153875	9.89167315925	8.97953457125	8.8041703905	9.32683162575	9.13372280875	8.831929992375	9.092566347625	9.28635065975	8.98447708325	9.509944010625	9.188873800125	8.60329938925	9.68247557475	9.921273359	9.5084868595	8.594779401125	9.845562514125	9.47455287575	8.671563337875	8.72617089525
[truncated: 32 more columns]
