# Supplementary material for: Reclassifying TNM stage I/II colorectal cancer into two subgroups with different overall survival, tumor microenvironment, and response to immune checkpoint blockade treatment
Source: Front Genet. 2022 Sep 21;13:948920. doi: 10.3389/fgene.2022.948920 (PMC9532767; doi:10.3389/fgene.2022.948920)
Supplement: Supplementary file 5 [file DataSheet4.ZIP › datasheet of Figure 4/GSE17536gokegg/GEOdif.txt]

geneNames	GSM437093	GSM437094	GSM437095	GSM437096	GSM437097	GSM437099	GSM437100	GSM437101	GSM437106	GSM437107	GSM437108	GSM437109	GSM437110	GSM437111	GSM437112	GSM437113	GSM437114	GSM437115	GSM437116	GSM437117	GSM437120	GSM437121	GSM437122	GSM437128	GSM437129	GSM437131	GSM437132	GSM437136	GSM437137	GSM437138	GSM437139	GSM437140	GSM437141	GSM437142	GSM437146	GSM437150	GSM437151	GSM437153	GSM437154	GSM437158	GSM437160	GSM437162	GSM437163	GSM437164	GSM437165	GSM437166	GSM437167	GSM437168	GSM437169
A1BG	5.384244511	5.409197542	5.231371635	5.420509292	5.410790078	5.44890333	5.426359204	5.340028076	5.68114457	5.501939588	5.665055804	5.475495157	5.529297813	6.508304019	5.715743105	5.459951798	5.420417527	5.281221107	5.602860884	5.439222333	5.556698468	5.393215639	5.260651752	5.184277312	5.384895264	5.452046163	5.869016227	5.066477128	5.34360731	5.570607113	5.539900562	5.392039199	5.433787813	5.296552306	5.547512387	5.740433724	5.287654464	5.87254162	5.528680514	5.454416323	5.429391165	5.297273992	5.561721771	5.517993642	5.620311067	5.797424408	5.729203858	5.471902119	5.526174804
A1BG-AS1	7.608853439	7.277176218	7.387601701	7.493031918	7.227437398	7.348533857	7.689841565	7.410216226	7.929454294	8.158057897	8.130474851	7.288750742	7.598193033	7.215244069	7.046755946	6.82717451	7.426139432	7.451813964	6.91286105	7.539749507	7.211696759	7.442606255	7.399408407	7.281094547	7.104826194	7.717531824	7.529354832	7.341663478	7.557840107	7.853016894	7.434931057	7.679933649	7.46493793	7.938633024	7.347309588	7.597533714	7.544765498	7.537658158	7.323505841	7.778525004	7.47195007	7.37203265	7.104338372	6.880275694	7.051043305	6.800588859	7.145413634	7.732845968	7.652675766
A1CF	7.901250055	8.734379325	8.466869234	8.894438549	8.901630862	7.714779808	8.529199853	9.529637625	7.836522363	8.771261184	8.586896426	8.196285284	8.295888358	8.477307816	8.522750192	8.744190864	8.416858078	9.06357804	9.085260488	8.522956345	9.057965173	8.116402133	8.950221656	8.628127124	8.224754666	8.827467554	9.116571204	9.022619944	9.072476048	7.675069124	9.016187317	8.380010933	7.480467385	7.41755427	8.790733767	8.343548046	8.653239883	8.686869725	8.220995494	8.273793753	7.748603902	8.830768465	8.648062907	8.044567682	8.90245364	7.664294485	8.016818555	8.722969666	8.894694704
A2M	9.141102348	8.978762289	8.789891737	9.038634895	9.026972015	8.887194844	9.231817871	8.469534743	9.014929815	9.093042269	8.723120147	8.920458133	8.933065696	9.37021346	8.726833714	8.82880487	9.003132924	8.829808701	9.082833544	9.221796458	9.218085648	8.893963823	9.093657502	8.711436379	8.877352908	9.001384133	8.844860787	8.950372645	8.793981699	8.764214321	8.968710056	8.678161502	8.521236056	8.614739363	8.86739474	8.521168564	8.853863035	8.182908561	9.013034821	8.796056826	8.251752865	9.168178315	9.570154487	8.680021578	8.453624028	9.31788431	8.611100322	8.521279507	9.006543654
A2M-AS1	6.09378136	6.156742343	5.967663702	5.904530877	5.837228254	6.179258059	6.494100022	6.027888713	5.779342802	6.186501873	5.500308495	6.162966553	6.007407312	5.847987784	5.938601025	6.531949942	6.090698162	5.942730732	6.246159939	6.103821168	6.168945252	6.104808699	5.919218327	6.04913301	5.490692477	6.15481152	5.982033305	6.219616643	5.940239377	5.878756796	5.910765504	6.00438234	5.933349572	5.924535064	6.166781308	6.176893704	6.128259298	6.426589561	6.412583409	5.68386843	6.081423571	6.023522184	6.407750898	5.947155434	6.4385413	6.002590324	6.250417948	5.716631158	6.011025368
A2ML1	5.463942866	5.517080693	5.587223261	5.496527909	5.487737633	5.592020416	5.593631568	5.516898231	5.420677114	5.608256298	5.334923383	5.494890066	5.506077906	5.983333128	5.720471224	5.87980172	5.419207771	5.733241509	5.648353406	5.42228557	5.361224149	5.461194528	5.357015976	5.511792962	5.57638471	5.68592983	5.479490499	5.584922802	5.539563973	5.375749167	5.405026708	5.500157573	5.521507652	5.368222055	5.610649895	5.929324008	5.563237953	5.854846969	5.723864574	5.612374648	5.506290324	5.493079388	5.724684721	5.695279633	5.681187099	5.757802005	5.727302209	5.570303652	5.765825699
A2MP1	6.620676736	6.679520051	6.814737336	6.696328517	6.623070047	6.720495442	6.627875981	6.76494465	6.687736081	6.61927854	6.700403868	6.586851269	6.770930103	6.638825831	6.933727894	7.01449142	6.706918014	6.727323645	6.635834213	6.596257493	6.800568903	6.732313376	6.535966171	6.761005251	7.050598504	7.159735088	6.537098083	6.723818795	6.512026932	6.43211186	6.607938744	6.67889567	6.704737439	6.714958136	6.715942197	6.580341072	6.660609459	6.992577943	6.714958136	6.553546338	6.769647289	6.769959708	7.153101565	6.980921217	6.909686834	6.704159917	6.833630485	6.792672995	7.046687887
A4GALT	8.103250338	8.142815904	7.605065445	8.120179216	7.801775849	8.177875939	8.072447438	8.02994486	8.219488872	8.58281328	8.174681981	7.93814308	7.958487441	8.240953828	7.684165523	7.649026349	7.733590856	7.865378969	7.90521493	7.86563373	7.798462902	7.864204749	7.870049314	7.740511682	7.840418039	8.221977008	7.747194532	7.821636387	7.949043552	8.232057826	7.697516302	7.87127755	7.877429031	7.6521032	7.88967502	8.396571555	7.93814308	8.36023762	8.065201914	8.124909129	8.003001355	7.804272083	8.044399844	7.989947878	7.983996813	7.93814308	7.702679629	8.194284292	8.093278997
A4GNT	6.603233793	6.571692167	6.589116508	6.553201196	6.422646476	6.792015357	6.630810863	6.598901823	6.554189374	6.591729167	6.610128487	6.59909238	6.519442083	6.831331971	6.969128144	6.804359586	6.568798644	6.679304957	6.644587247	6.593366884	6.730881852	6.590946336	6.448990163	6.467377459	6.788959272	7.04919276	6.408049094	6.595777602	6.591729167	6.461480598	6.6768198	6.579578877	6.539398658	6.558811403	6.584074907	6.580506625	6.502868923	6.704960487	6.591729167	6.471992728	6.59660908	6.523012186	6.777859956	6.9181492	6.768623759	6.81502792	6.671583472	6.66973913	6.6348412
AA06	6.161193931	6.306876506	6.194196096	6.379484929	6.053036093	6.472138391	6.320957192	6.393728106	6.417071201	6.542946594	6.226016816	6.248201114	6.102523841	6.863149912	6.52627491	6.467836994	6.359019571	6.379140625	6.30961362	6.251909925	5.900273888	5.954012683	6.148084231	5.982578857	6.310826404	6.483378315	6.28918335	6.278317757	6.101607353	6.310194359	6.101022136	6.37365281	6.221554836	6.280712411	6.146448728	6.66622138	6.16697601	6.962529377	6.327840841	6.515929702	6.161771484	6.139488531	6.385377939	6.312114257	6.336217963	6.357627733	6.174225325	6.431959104	6.661485951
AAAS	8.656719076	8.413983209	8.268594606	8.702124663	8.626183257	8.608103219	8.445012173	8.567417977	8.722502336	8.689842129	8.206818402	8.2070153	8.44263582	8.329023302	8.718576709	8.519079465	8.881103098	8.633966841	8.540925495	8.686700997	8.698856207	8.681520755	8.535812814	8.69295532	8.749384194	8.583143007	8.581979435	8.493570593	8.519668311	8.674189008	8.638963612	8.524389881	8.573288371	8.549915662	8.377019651	8.29917874	8.203716012	8.670084245	8.287649429	8.807924744	8.803404303	8.394120691	8.553065597	8.807319458	8.761255887	8.604894347	9.064561539	8.419850346	8.381071898
AACS	9.230455342	9.465082985	8.75137841	9.675087899	9.203925515	8.643792476	8.657888211	9.276138434	9.252388679	8.628264431	9.648025551	8.444774731	9.034913288	8.375734647	8.834814335	8.416628076	9.764601591	9.326665837	9.171912057	9.22095212	9.206624551	9.146720704	9.278601798	9.739513186	9.431034672	9.17153536	9.072478903	8.866376182	8.914197335	9.1097087	9.031114901	9.031376102	9.407530382	9.48911932	9.177562472	8.658699125	8.807385761	7.915773654	8.661271324	9.783322969	9.507162099	8.658945796	9.101090911	9.447223486	8.695324532	9.670545315	9.695056461	9.509058012	8.434079926
AACSP1	6.090074707	6.322686689	6.221277563	5.990254646	5.967481802	6.118704146	6.058999469	6.281438066	6.379675722	6.37081664	6.586495846	6.26437582	6.317896909	6.134753396	5.984037516	6.153588555	6.16536327	6.096816262	6.050748673	6.101713463	5.65796644	6.208620012	5.83036562	6.026356276	6.106647996	6.120439374	6.314036156	6.086043577	6.254332167	6.238208037	5.954544515	6.556949277	6.159753508	6.47957457	6.288148759	6.468119932	6.249573071	6.291561177	6.291908847	5.942937097	6.155271758	6.145073311	6.047592768	6.056142278	6.072849735	5.880248423	5.918167354	6.260805174	6.495538834
AADAC	6.012908643	6.43005786	6.335945803	5.971294496	6.188986907	6.679642319	6.162904356	6.354951251	6.157337661	6.020357934	6.260040671	6.013641492	6.19992702	7.963836005	6.427135241	6.497630244	6.172000614	6.164628465	6.53351047	6.086333819	6.064976855	6.101218466	5.897588783	6.074462243	6.071416345	6.978611175	5.969720403	6.310780234	6.013930084	5.974966368	6.362772256	6.282104222	5.858763601	6.024227349	6.02810158	6.037577914	6.01382442	6.443623534	6.075084728	6.074365895	6.26621969	6.21422195	6.189063687	6.422262967	6.224657591	6.324961308	6.155864696	6.296377	6.803364116
AADACL2	4.046513021	4.148768275	4.090361306	3.929313062	4.099475024	4.059586738	4.127430325	4.192081206	4.133735579	4.13201189	4.191274995	4.24237938	4.2421513	4.429110584	4.145172735	4.313460793	4.094524187	4.244848195	4.092496214	4.161956342	3.815019941	4.083339773	4.073459951	4.013799795	3.999132594	4.064070025	4.039394716	4.136297855	4.150096062	4.029671628	4.099758747	4.194083531	4.097247107	4.156377053	4.1606602	4.711552759	4.408149012	4.841042455	4.393332094	4.253497756	4.286677526	4.131586383	4.092496214	4.180629222	4.29280418	4.12658002	4.17321367	4.048930083	4.144091762
AADACP1	5.330001463	6.674511645	5.508164551	6.02423967	5.489119891	6.414435623	5.610002864	7.032770684	5.014637137	6.00257503	5.632171698	5.639927225	5.330518065	5.441696504	5.911951371	6.391102926	5.226966869	5.447329416	6.089872944	5.466428424	6.010348603	5.530211986	6.997066748	6.044018146	5.700506564	7.874456244	5.151667707	8.068899598	5.560783017	5.657172258	8.110716139	6.108106517	5.484780915	5.33869377	6.213117978	5.098858997	5.458447112	5.021754564	5.782739206	5.779666311	5.578751828	6.557280083	5.88406722	6.300682236	6.635861317	5.684282419	5.402786902	6.527259054	7.36542049
AADAT	7.232272658	6.881817523	7.270511861	7.014285205	7.977531522	7.079734711	7.470770622	7.759514234	7.175944319	7.502395917	7.310566228	6.948470241	7.47659852	7.265123837	7.517515928	6.801378443	7.952308941	7.364669665	6.817618642	7.78757103	8.277311074	7.795170413	7.080234641	7.812375715	7.521155515	6.62178848	7.823262813	7.329988116	7.214262712	7.08297845	7.384267508	6.787574715	7.176675325	7.471963933	6.804912035	7.303310333	7.014408225	7.690695681	6.909177596	7.808544278	7.620130915	6.937607201	6.916294268	7.35904211	7.045170076	7.673676528	7.352158797	7.25571911	6.96099556
AAED1	7.73112112	7.171753684	7.233868404	7.958194241	7.530408009	7.106458055	7.778957313	8.003855262	7.765889615	7.659986316	7.203584041	7.773661577	7.231448555	8.013873674	8.288192056	8.069905085	7.540375409	7.179227266	7.77447741	7.816996781	7.735616687	7.60734857	7.867618622	7.661830297	8.133274415	7.420078517	7.772735699	7.783618657	7.922230292	8.072245462	7.668948904	7.422498087	8.116068185	7.730304432	8.020011427	7.344589583	7.514714661	7.092407971	7.135994939	7.592652192	7.071371398	7.479129304	7.470515538	8.391789175	7.296307604	7.420315408	8.473612925	7.353503049	7.869621541
AAGAB	7.801368766	7.724813908	7.735789779	8.059359517	8.0020434	7.801807846	7.679898535	7.686348029	7.569829391	7.672231182	7.853619494	7.320864919	7.528357929	7.791720861	7.778651962	7.175683089	7.991069638	7.705949253	7.99889984	7.679816135	7.882377583	7.654822562	7.955115715	7.826700455	7.817864224	7.511142996	7.957996509	7.665938857	7.518886543	7.762589161	7.526210523	7.937743244	8.003498392	8.127161321	7.796351795	7.712657513	7.681179736	7.565730652	7.11689747	7.803571761	7.830965804	7.501363325	7.699383755	7.607427175	7.681131897	7.867379172	7.910780059	7.837601432	7.681312665
AAK1	7.361162153	7.161465436	7.356590833	7.117012566	7.146587344	7.044479023	7.312149722	7.094385628	7.19336304	6.986408411	6.913417922	7.179637201	7.304284094	7.145428208	7.432350074	7.399410771	7.21217385	7.139746045	7.283362337	7.352037844	7.159983847	7.21519674	7.024650754	7.13697263	7.221363933	7.339702165	7.152527234	7.211136468	7.239780845	7.078749786	7.392392026	7.200418223	7.46974812	7.1889776	7.279117832	7.217802467	7.308187652	7.319846993	7.301891006	6.812998586	7.118109255	7.254890591	7.418235006	7.445803002	7.238033154	7.140833994	7.082314067	7.068480643	7.444806153
AAMDC	7.418135275	7.455805892	7.290132449	7.47802481	7.55907294	7.882734667	7.598296427	7.820060105	7.830794182	7.991773245	7.654802369	8.086051416	7.750039356	7.738703523	7.470014659	7.779590576	7.446853323	7.866153999	7.885503403	7.502089628	7.692371183	7.486106183	7.805999253	7.508876435	7.92654683	7.624187965	7.664390487	7.277425171	7.567249223	7.920960034	7.771146281	7.489142371	7.864321666	7.672287255	7.44913036	7.508309008	7.637594428	7.399698766	7.496033792	7.490639468	7.544480622	7.861268692	7.792917538	7.983099172	7.577558728	7.723003115	7.578431111	7.567250783	7.917082643
AAMP	9.878690034	9.529408771	9.513423426	10.12770999	9.934969821	9.80002717	9.897498458	9.614386347	9.929227006	9.742232233	9.950330525	9.498822045	9.329374455	9.341258393	9.775614308	9.436610886	9.91880233	9.541750476	9.689717553	10.02064438	9.793835383	9.677937357	9.810568784	9.423935257	9.757688764	9.636249449	10.10152288	9.573204292	9.539596839	9.289817229	9.921179303	9.767299393	9.981327497	9.81555757	9.548039418	9.101100201	9.857637542	9.286977542	9.174367247	9.911408184	9.984496057	9.464512539	9.538933419	9.464792959	9.525919335	9.849581776	9.822551084	9.959416145	9.294512372
AANAT	5.806367789	6.026150042	5.898322384	5.937897604	5.983472023	5.859287481	5.912318984	5.926067099	5.899302436	6.062794596	5.752067206	5.966105028	5.856203012	6.172349361	5.887970719	5.941500653	5.849872437	6.022776126	5.856100015	5.946711868	5.789676421	6.045010601	5.918369663	5.749721916	5.839308066	5.810569533	5.840278217	5.707617807	6.008129661	5.969515991	5.906553165	6.012556939	5.736823344	5.869345887	5.871236613	6.134696056	6.034927744	6.14997183	6.014182258	5.766690602	5.958033494	5.883232791	5.963521655	5.871764737	5.835950991	5.760057449	5.713102207	5.895338813	5.948243388
AAR2	9.578285136	9.328935756	9.654859379	9.427958325	9.212195169	9.186121706	9.839818348	9.427101506	9.581322681	9.500464989	9.214253187	9.397589842	9.133608341	9.281017903	9.385556176	9.880849217	9.256136889	9.235719193	9.943009571	9.516275337	9.184327542	9.216238393	9.279750379	9.171209171	9.627340537	9.382199457	9.857116898	9.721529515	9.781514005	8.751765546	10.12612447	9.874431959	9.309103826	9.376452249	9.175322826	8.790854962	9.902202222	9.546977116	9.504560431	9.670449928	9.100716905	9.673554602	9.584296264	9.315965973	9.451307953	9.308348467	9.001634321	9.533613399	10.11408899
AARS	10.20252327	10.01024668	9.857861279	10.0445428	10.3989652	9.997969227	10.09271676	10.05247757	10.2489004	10.05587594	10.0732096	10.06554589	9.979181017	10.09523425	9.65694474	9.412593179	9.793503602	9.947403104	9.876730177	9.949192537	10.01386316	10.12371489	10.01393265	10.25232597	10.0228748	10.15989049	10.46974317	10.07674354	9.88943775	10.05967632	9.965400813	9.949694647	10.03387275	10.38252566	9.3330377	9.778264098	10.07734534	9.745537729	9.979717375	10.43137772	10.45398542	9.973171916	9.981878104	9.555188635	10.08654616	9.947909917	10.20594851	10.71062547	9.801936308
AARS2	8.431108229	8.044488833	8.185664787	8.494888732	8.058464822	8.048476531	8.2202433	8.120630253	8.17870427	8.073623272	8.387000638	7.960347806	7.999443216	8.074522303	7.951053485	7.628780775	7.814661045	7.953296942	7.960483075	8.196422027	7.961824721	8.134672109	8.031457784	7.991369024	7.800383128	7.969430474	8.005191597	7.942030109	7.92757022	8.00442216	8.240453339	8.140781321	7.897814404	8.180290979	8.294547276	7.963857965	7.918648365	8.091066658	8.064662069	8.459279628	8.106415887	7.948141625	8.024836062	7.568762427	7.823322911	8.124152283	7.814215514	7.988939456	8.184696732
AASDH	7.816583039	8.272228495	7.739725451	8.382519913	8.526443781	8.644951212	8.335001206	8.713429042	8.486730413	8.664612108	7.786398683	8.734859641	8.47338331	8.044326671	7.958921457	8.172625704	8.067825274	8.17067798	8.173805171	8.357869868	8.312009249	8.244202386	8.77671469	8.500349638	8.40460904	8.234964681	8.172496761	7.935990823	8.41840817	8.225089522	8.253303457	8.305662828	8.395474365	8.276249681	8.176179133	7.997458757	7.870880964	7.62852144	8.157376851	8.560676344	7.721670563	8.097562148	7.69888371	8.05608388	8.051375454	8.080765435	8.430877014	8.418066536	8.057870047
AASDHPPT	7.907120857	7.800522143	8.008872544	7.72703968	8.352056416	8.203685178	7.935392429	8.265533989	8.216550285	8.116911175	8.170043677	8.059863741	8.312830718	7.575778878	8.621912848	8.01822866	8.309831177	8.03034355	7.939022263	8.357131176	8.443190281	8.166667076	8.382139768	8.174347141	8.461700508	7.682756429	8.292148893	7.681595655	8.289290319	7.992104445	8.005159633	7.640849583	8.466613008	8.361746291	7.394149404	7.550799907	7.887397686	7.675011951	7.523052976	7.920960277	8.682640563	8.040893027	7.671157738	7.890770344	8.328577043	7.843434341	8.267649875	8.378565303	7.746431229
AASS	5.755099691	5.713838351	5.479073224	5.723482112	6.123521795	5.343829349	6.187812666	5.388913727	5.084031538	5.489610413	6.032894869	5.974718957	5.704393946	5.733560145	5.545628493	5.779131105	5.607050175	5.534090591	5.54738756	5.593271465	5.698026874	5.531823624	6.238954565	5.684275169	5.94985507	5.614480696	5.925989169	6.461070882	5.506669434	5.822581183	6.478485367	5.55917194	5.559017331	5.477786373	5.483332045	5.624008697	5.559687434	5.610033368	5.728108142	5.894182796	5.755294721	5.693451238	5.53409291	5.324638074	5.547054896	5.512350898	5.346371516	5.589221571	6.036145936
AATF	9.49789036	9.34567093	9.668039855	9.712596504	9.633886704	9.603856505	9.483646569	9.473007215	9.923648963	10.0195725	9.656063632	9.716137467	9.228826416	9.300663006	9.801457514	9.780400956	9.371825029	9.871821928	9.893277569	9.542873108	9.657224505	9.493428014	9.742869375	9.732826253	9.698763109	9.402883341	9.851888941	9.939902429	9.840870329	9.504188315	9.73922427	9.463201465	9.724221684	10.15940199	8.740300726	9.008154537	9.371172848	9.47006057	9.680430498	9.74060614	10.00727335	9.552675566	9.631870661	9.512411589	9.766413022	9.717988951	9.565946494	8.952968489	9.723996143
AATK	8.270905912	7.988220182	7.966268444	8.395498731	8.341085788	8.285694891	8.232575805	7.731349894	8.079377285	8.146433742	7.973623421	7.813279462	7.819874976	8.48601812	7.947320671	8.306465914	7.751453227	8.426369452	8.285667856	8.122329175	8.250037136	7.951538111	8.36207482	7.958316281	8.185669044	8.793856398	8.239661439	8.588157599	7.920096584	7.773546319	8.076881618	8.064028338	7.819947168	7.762889345	7.815549521	8.038728214	7.751328877	8.243185683	7.959627997	7.978730919	7.89193673	7.908753015	8.553571567	8.302723532	8.352848398	8.418646386	8.45800555	8.066337209	8.041378515
AB488780	7.853702722	8.051725304	8.137897695	7.383733753	7.949882572	7.873057728	7.996589942	7.890445571	7.660672144	7.836904802	7.648431256	7.929807525	7.748080363	8.574107198	8.064554794	8.422002341	7.619778153	8.129343813	8.172934106	7.959752447	7.787125966	7.946277499	7.966608971	7.807514444	8.157021472	7.967368663	8.095861102	8.034292966	7.998622	7.683877846	7.767127082	7.782518971	7.592962567	7.520446715	7.827945625	8.113842335	7.728624362	8.770382886	8.282864537	7.331365032	7.746295706	7.876251711	7.924468893	8.21953324	8.103107856	8.209106707	7.800220868	7.69625355	8.073536553
ABAT	8.748537875	7.156156801	8.704182948	6.80938949	9.140667714	6.287532589	8.055640303	9.357029063	7.544648921	8.196691023	7.253843863	8.152625124	7.873594839	8.144040752	7.547561765	9.13410416	7.506157175	8.894425022	9.142632356	8.505601774	7.917241907	7.829465173	9.335062438	7.593237508	8.095782537	8.099109701	10.00853406	8.986308404	8.691880694	6.604656578	9.183993058	7.808978933	7.587964018	6.547823263	7.379766474	6.922970099	9.022682188	8.063931225	8.291305562	6.609617615	6.140945675	8.271037425	8.920796589	8.139779799	8.761541852	7.501257842	6.584975788	8.888687824	9.528909122
ABCA1	7.711458152	6.780393488	6.880153973	6.873734763	7.131400614	7.523235087	7.40291227	7.097793819	7.565997714	7.359674311	7.052679201	7.401956362	7.239959367	7.630069616	7.191278854	7.406365114	7.156513568	7.454189945	7.165477741	7.209761519	7.472809266	7.329770221	7.191533087	7.338393153	7.2926408	6.835499836	6.904640641	7.052908002	7.393478914	7.141257414	7.255310608	6.616985742	7.357377512	7.595843753	7.094694884	7.051519532	7.380834178	7.063925888	7.331107248	6.825870185	6.963307485	7.414258716	7.273612302	6.854735036	7.121236845	7.422597831	7.246047831	7.13127898	7.282591427
ABCA11P	7.395274952	7.030602144	7.243581199	6.879290451	6.921175327	6.918959626	7.341672186	7.50904368	6.887828487	7.076097185	6.980206248	7.168478157	7.325194469	6.836733661	6.941030717	7.745996091	7.311036494	7.446665588	7.269972842	7.476796658	6.811589174	7.243581199	7.202539733	7.073996887	7.282558724	7.658010613	7.855882979	7.828793218	7.328155262	6.412067858	7.434138636	7.430269901	7.122656605	6.980315422	6.929101319	7.282339725	7.154921004	6.661938606	7.661495164	7.159787268	7.505646516	7.349461069	6.886538768	7.363894105	7.322424818	7.285394066	6.761421064	7.457573503	7.405555292
ABCA12	4.455167264	4.472658736	4.6198553	5.300493254	4.246550556	4.861064095	4.433587929	4.63302396	4.826917427	4.61967433	5.314687481	4.522987738	5.001675664	4.417694203	4.073149236	4.059135828	4.34255137	4.452325627	4.095127631	4.355994301	5.997036177	4.627142753	4.14188084	4.269174952	4.151431966	4.542996197	4.259170436	4.325417931	4.351549459	4.570887284	4.196363064	4.608516027	4.378345979	4.497065538	5.8114502	4.688338925	4.613730299	4.541554141	4.487894786	4.431393869	6.79814443	4.342535783	4.314083871	4.047732309	4.097624474	4.433429799	5.506073865	4.368001213	4.363513815
ABCA13	3.850159484	3.928742619	3.924599014	3.879270653	4.047891198	4.051209404	3.878402206	3.817486454	3.850726556	4.08448879	4.005247784	3.843243294	3.889503525	3.950776404	3.850526532	3.944383355	3.859674905	3.802728132	3.868837582	3.818517154	3.917603821	3.834158253	3.998218638	4.241136004	3.868402673	4.551808277	3.834140083	3.935829068	3.898210049	3.834058959	3.94170482	3.879216637	3.854225923	3.82726511	3.925216194	3.872101479	3.856189837	3.863991447	4.593395699	3.82939654	3.872479032	3.9930241	3.813547379	3.919899408	3.859832911	3.889269333	3.899798692	3.898184028	3.878509194
ABCA17P	4.576510912	4.789362089	4.442362064	4.759268317	4.838831072	4.615440916	5.32794468	5.13386077	5.141031187	4.935852221	5.452210854	5.104512172	5.07710361	5.630270124	4.65539396	4.917621702	5.007546387	4.586167577	4.875229264	4.668503221	4.507453363	4.7638669	4.832018224	4.468875002	4.41569094	4.915041275	4.590866396	4.786450093	4.846489502	5.08047279	4.944355949	5.436403518	6.188725719	4.754550084	4.665712032	5.113610448	4.949201559	5.128513882	4.97930585	5.16430654	4.85439495	4.815237518	4.633203757	4.532158199	4.860152774	4.523611551	4.718322821	5.098086067	5.218311432
ABCA2	7.222892343	7.101336987	7.04345915	7.443096034	7.180489254	7.450172151	7.15823278	7.163241733	7.487015675	7.484905494	7.566525069	7.037294113	7.065473058	7.383375872	7.274097687	7.44685659	7.38239895	7.277655818	7.333907709	7.468262703	7.064114102	7.255021998	6.963923432	7.125718026	7.027481087	7.274709967	7.297680002	7.318027825	7.153861045	7.450700291	7.184189701	7.386744037	7.39366907	7.373916054	7.18023241	7.313253216	7.218334978	7.423499112	7.411160876	7.483585222	7.376381407	7.023352761	7.003450888	7.459876185	6.99284954	7.31869576	7.210454176	7.426157432	7.219242218
ABCA3	6.792078839	6.896553556	6.389388003	6.827196086	6.873888999	6.754776313	6.822982965	6.715573785	6.90036334	7.122512943	6.753906711	6.434660973	6.633354893	6.502218923	6.250650854	5.943932115	6.594684961	6.498911815	6.431452608	6.793831995	6.529949287	6.685528521	6.818630968	6.454657814	6.393151295	6.78438706	6.697221111	6.550834715	6.698163374	7.414437968	6.510195117	6.78511842	7.098252478	6.633517439	6.53760049	6.646403039	6.563920093	6.921417672	6.707908577	7.567563884	7.106848105	6.717136634	6.6477268	6.893780003	6.225071892	6.486009048	7.060294636	6.691623059	6.545558713
ABCA4	6.805218613	6.993531098	6.794328641	6.791470375	6.723295602	7.563873652	6.773823037	6.992804116	6.90736224	6.936229982	7.137032359	6.957229159	7.043425185	6.9653082	6.851542406	6.711353968	6.865922885	6.865498261	6.688604404	6.804841636	6.483370856	6.876531308	6.686508392	6.796229076	6.686856167	6.84538183	6.717703372	6.725550811	6.807440399	6.719979657	6.73981077	6.826498818	6.949402516	6.903670799	6.935445091	7.098817032	6.876617844	7.225131293	6.8964106	7.465933351	6.960825324	6.797239554	6.84212873	6.718740867	6.925206403	6.910656156	6.90272033	7.009300658	6.817109325
ABCA5	6.178102789	6.73454777	6.472524963	6.557442171	6.581132671	6.19838784	6.561459453	6.63654828	6.310844	6.201688471	6.304184962	6.478307664	6.11339644	5.940415504	5.880826885	6.625767805	5.731332837	6.304835131	5.970735867	5.630769249	7.261448718	5.831591579	6.435665026	6.27315847	6.178574605	6.352021084	5.839364201	6.054611823	6.200319826	7.094398458	6.698284871	6.208008286	6.219028432	6.009317214	6.316980141	5.700823953	6.418365694	5.835501074	6.212851577	6.538891728	6.129232105	6.519857194	6.059183679	6.189872666	6.093111824	5.897951583	6.056751476	5.881502971	6.444159921
ABCA6	5.404956824	5.505334141	5.624621846	5.216023861	5.360919119	5.430870599	5.811426731	5.334635212	5.562488284	5.063884925	5.260310001	5.632501399	5.626856343	5.32970887	5.580495656	6.149278145	5.084362036	5.600498972	5.887316945	5.262213966	5.310067559	5.684681702	5.36651092	5.35930779	5.145794399	5.474216422	5.352249797	5.657539389	5.626594386	5.018638284	5.582532933	5.429246042	5.420126587	5.165696074	5.787690649	5.659466918	5.306885732	5.176498515	5.537822296	5.231602902	5.468899443	5.858884099	5.961052155	5.763228082	5.79822524	5.72513343	5.119732267	5.288156346	5.636366262
ABCA7	7.431037996	6.96161167	7.015911838	7.206275783	6.868137993	6.992213711	7.10125537	7.167050968	7.523233985	7.371905666	7.118662471	6.658175495	7.273596817	7.221411463	6.844905137	6.541082405	7.035550689	6.613080484	6.706050977	6.828707589	6.788142588	7.024063011	6.895569493	6.798500105	6.434033008	6.721684688	6.534988833	6.708546121	6.907878198	7.357258638	7.230239671	6.921273172	7.089922377	7.731424358	7.042972842	7.119646096	6.77172773	7.05288211	7.0012271	7.461452931	7.086371222	6.795573625	6.788025676	6.556463231	6.527239843	6.975343952	7.385326034	7.12792828	7.162679599
ABCA8	5.47162307	5.427442151	5.367991954	5.460076659	5.336791768	5.851426343	5.701468454	5.356280269	5.893444058	5.593187063	5.484157426	5.594207397	5.374510731	5.821474541	5.57196721	5.785868295	5.482346177	5.855128672	5.7186849	5.531624722	6.061281707	5.545774554	5.669622101	5.435605055	5.467276814	5.712492189	5.466504608	5.916537077	5.627392177	5.367637542	5.392097173	5.798363317	5.396672932	5.385275213	5.960489955	5.510417731	5.419234975	5.76559093	5.993585608	5.490225517	5.395309024	6.086751777	6.155303019	5.464108428	5.595936092	5.81284031	5.522705304	5.406218205	5.403572299
ABCA9	5.230938684	5.26852345	5.168465807	5.162960259	5.111938311	5.20721828	5.251499251	5.298056521	5.289205972	5.316200857	5.301793911	5.315095795	5.545840976	5.116840485	5.266706854	5.302449064	5.247439961	5.263571619	5.303294075	5.214984872	5.324894824	5.246473563	5.121999322	5.269300349	5.078530235	5.357889096	5.236096844	5.314636568	5.275372049	5.335729292	5.133510506	5.299467625	5.340814978	5.266669012	5.21185865	5.338291766	5.415734397	5.472049783	5.406789705	5.24095571	5.376320988	5.324332581	5.424395368	5.24690102	5.196267898	5.187763157	5.22245276	5.226628038	5.305117888
ABCB1	7.28061371	6.787851602	6.498267673	6.622603733	9.11572427	6.285031767	8.20966194	8.61330963	8.777930601	9.979624796	7.442072312	8.007145276	7.786928089	6.65452397	7.446348876	9.195029605	8.712355112	8.866122629	6.578015573	7.053275855	8.794351976	7.421056417	8.847288727	9.283260017	8.297112722	9.484316347	7.213442993	8.1325627	8.190475593	5.957902446	10.82599872	7.613558303	8.879041061	6.02157396	6.765014537	7.042476422	7.096054174	7.239468935	8.469939449	7.883606035	6.48692542	8.17477066	8.35063181	8.831104712	7.921348934	7.985483242	7.586287601	6.707445574	10.1856414
ABCB10	7.958785242	8.566877456	9.03407887	9.030839318	8.807162143	8.856405843	8.797201529	9.736959411	9.142156915	8.497566249	8.786269611	7.882014877	8.816942378	8.033323015	9.072738412	8.929607286	8.743046583	8.966292465	9.133061769	9.126061023	8.740959034	8.629669248	9.382764272	8.73281706	9.331807058	8.556879987	9.472148836	8.816942378	9.064350625	8.904468941	9.048115588	9.165463235	9.043849712	8.430340836	8.416374998	7.888767715	8.693235837	8.112689421	8.367330698	9.696098832	8.879291092	8.785881555	8.263946577	8.89460879	8.559061563	8.866591652	9.308567178	8.960741279	8.947631281
ABCB11	5.775054816	5.963822497	5.821304533	5.708801732	5.755132647	5.832720639	5.918782246	6.069722617	5.71666842	6.112347379	5.840169765	5.938568603	6.111893888	6.182273134	5.891126697	5.84109021	5.729923057	5.874293595	5.817705684	5.705667451	5.681329135	5.822334978	5.700105256	5.723363306	5.724675325	5.915346587	5.827812626	5.714097586	5.848578339	5.83587283	5.805858761	5.909112947	5.738858474	5.715765065	6.034297915	6.470424695	5.919503365	6.497434529	6.060901693	5.720477198	6.055443572	5.904215827	5.97319349	5.841755135	6.027791787	5.981737526	5.939983502	5.861209804	6.136974191
ABCB4	5.760699126	5.666395886	5.601736294	5.506601576	5.668453305	5.581820036	5.546342485	5.894406231	5.729097961	5.892417601	5.774383705	5.836463363	6.16400959	6.289068993	5.801655502	5.864909116	6.233155933	5.870365463	5.808146522	5.760969978	5.800254807	5.812164931	5.598117511	5.953315391	5.758281513	6.33259161	5.636201497	5.764490103	5.769030063	5.719262993	6.109399937	5.703294697	5.805155467	5.454996124	5.811546109	6.129830104	5.787627987	6.314078561	6.171037233	6.120472423	5.912753766	5.795021965	5.867581464	5.901660579	5.777607508	5.829637932	5.986548933	5.736503397	6.199748756
ABCB5	4.94388606	4.89456746	4.925820638	4.783566107	4.821508452	4.867369244	4.871609886	4.925781483	4.824421053	4.83138159	4.866989333	4.848602055	4.960380434	5.222847719	5.197694665	5.149188307	4.837453002	4.993578962	5.023144697	4.960352977	4.836698239	4.877732487	4.690542901	4.899066279	4.946412567	4.981852846	4.864389616	4.895052816	4.789996975	4.871623267	4.846298526	4.960877965	4.845710541	4.937495267	4.886260519	5.16168065	4.939469881	5.342933392	5.126815269	4.94222823	4.886820607	4.925630357	5.161098722	5.166259841	5.208964096	5.023978826	5.008551463	5.009038622	5.003097026
ABCB6	7.695039267	7.747845312	7.533049714	7.516685146	6.938025502	7.490638503	7.593011231	7.605079273	7.613352135	7.585480239	7.587607284	7.543149571	7.59264039	7.209498718	7.115405637	7.211886905	7.392060617	7.32963801	7.258645959	7.467439441	6.984908279	7.527412296	7.425364318	7.1923116	7.033495656	7.553735853	7.668122376	7.469674003	7.538333906	7.867498755	7.52129793	7.747720534	7.43695326	7.441335816	7.461909618	7.920137617	7.503438435	7.467729242	7.418441389	7.735811807	7.756060233	7.260142267	7.394008251	7.185850489	7.352428602	6.957617922	7.154314697	7.621531409	7.912101109
ABCB7	8.457883184	8.324407518	8.106185817	8.211625882	8.697407239	8.277495698	8.52495545	8.399932475	8.649276619	9.265276796	8.332795518	8.420090637	8.37074551	7.820720789	8.286239545	8.582780572	8.057795565	8.476054287	8.764250894	8.805610443	8.163419988	8.359976881	9.032191901	8.841492792	9.03545397	8.358996846	8.066286308	8.19933638	8.731640249	8.283387564	9.035328749	7.962615002	8.782314675	8.204356231	8.062543712	7.778554113	8.179901031	8.544123751	7.935752606	8.467939492	8.340744561	8.651711288	8.627727343	8.30596396	9.317945525	8.335151921	8.377851133	8.707332039	9.042192456
ABCB8	7.03221101	7.007166459	6.942761121	7.341876	7.152715571	7.079997159	7.047872824	7.124609423	7.149586109	7.086346874	7.125589076	6.937123195	6.733056706	7.420683463	7.19913965	7.177125944	7.099780758	7.1273429	7.150278629	7.17784804	7.39671562	6.772736544	7.079553173	6.99322867	7.316132505	7.321005052	7.09938577	6.996540066	7.019180943	7.249300669	7.059558218	7.216064848	6.870382424	7.071728814	7.012732008	6.899046904	6.96207536	7.168805608	6.885354433	7.118195958	7.048450953	6.997391485	7.086323586	7.363049286	7.098919718	7.207944211	7.216052868	7.120152541	6.894912414
ABCB9	7.02425591	7.161292236	7.199426684	7.139656471	6.89489452	7.010723938	7.184585465	7.030087089	7.111162174	7.089905357	6.825473083	7.054358486	7.194227992	7.286395315	6.869458525	7.306260266	6.789363757	7.129553745	6.991104413	7.022032195	6.968295743	7.076923356	7.200282349	6.88720219	6.991521365	7.694939965	7.125691802	7.176920062	7.055718362	7.105967279	6.941180669	7.271191295	6.871574504	7.151621387	7.109485135	7.415234755	7.085373416	7.510294059	7.16084384	7.331020161	7.15053359	6.979736882	7.217918457	7.067927365	6.972121912	6.875421309	6.763190569	7.035149983	7.05719477
ABCC1	8.549478591	9.076953242	9.518751256	9.023170055	9.277298131	8.81668654	9.072283874	8.767593682	8.758252659	8.491364461	8.68593511	8.668918912	8.714108035	8.923070855	9.006681917	8.655174789	8.972059909	8.873204511	8.387229962	8.963395644	9.59820397	8.933147137	9.46101364	8.928438763	9.217053633	7.76372935	9.56660029	8.703361799	9.1263706	8.23631562	8.522433602	8.224235358	8.506328781	8.669328202	8.395335197	8.613928901	9.244263058	8.757338314	8.62154514	9.267474386	9.01413133	8.616956878	8.449532422	8.232392681	8.722304519	8.81473772	8.368605958	8.55334266	8.091565953
ABCC10	9.38781673	8.922464388	8.83539353	9.148274068	8.856775874	8.891135028	9.234020398	8.81339172	9.088435197	8.630524922	8.860508241	8.664830923	8.582861857	8.937938414	8.739305209	8.228249994	8.605431652	8.989289638	8.949737664	9.12935789	9.259481157	8.61115047	9.041662719	8.660311083	8.731405553	8.794388601	9.370836476	8.804279566	8.672911273	8.320993737	8.868930775	8.80163749	8.453672566	8.940270653	8.484191947	8.454103821	8.370162942	8.408439645	8.437502365	8.967082881	8.331682227	8.482342995	8.874399412	8.534282617	8.546714318	9.086241998	8.555742961	8.947443288	8.795672031
ABCC11	6.454542158	6.602130831	6.801632005	6.32082863	6.499435481	6.504115495	6.451115715	6.583384433	6.337960195	6.482552593	6.150175671	6.68007991	6.731377728	6.513099671	6.61273304	6.810468626	6.440863522	6.654610136	6.670477143	6.46558938	6.28434344	6.607114789	6.441059544	6.560734489	6.482948108	6.718221279	6.577912377	6.629489748	6.555860292	6.497507279	6.360734223	6.506704408	6.42708325	6.445798104	6.629354193	7.090593814	6.616847286	7.033223128	6.893078399	6.5432079	6.756565949	6.621576771	6.740061555	6.636244844	6.755683597	6.661730597	6.642344257	6.5355547	6.839035114
ABCC12	5.730082135	5.673872031	5.622532839	5.666620353	5.813078446	5.771766023	5.520015709	5.723314353	5.676080689	5.67199487	5.533890164	5.747353974	5.849450218	6.207153821	6.060288454	5.935872479	5.797338252	5.894086793	5.89439573	5.666258998	5.583045862	5.687704137	5.581298221	5.623116393	5.670087721	5.769784138	5.736475815	5.655853662	5.636364975	5.737188111	5.697257155	5.747981599	5.694327554	5.748221553	5.723040561	5.976249499	5.705849063	6.36867387	6.1502806	5.55884031	5.719801091	5.711452618	6.032250675	6.067113976	6.031710635	5.748116372	5.780143557	5.802587165	5.701304898
ABCC13	5.944772318	6.095444015	5.816123037	5.783841495	5.639949195	5.638738342	5.620536339	6.082201401	5.53298076	5.457724589	5.249687222	5.774894212	5.829838013	6.256521159	5.96924049	5.997351538	5.57253096	5.667449179	5.585564111	5.448198432	5.598921777	5.677274424	5.524463942	5.838339985	5.55144197	6.034238583	5.691456954	5.686027848	5.673731483	5.5840252	5.545654155	5.650127488	5.673297536	5.485409859	5.778201627	6.364796562	5.941903388	6.557644721	6.085615797	5.553945502	5.573302625	5.712155004	5.783652677	5.948903749	6.003620141	5.761751727	6.241485334	5.502871169	5.988516413
ABCC2	6.680003923	6.553415104	6.982398704	6.644067944	6.721001944	6.402379006	7.291364155	6.852658933	6.760267297	7.027446038	6.77169788	6.71257337	6.602923911	7.987430737	7.322620811	7.753083216	6.934631464	7.063189786	7.11387098	6.859625227	6.88073376	6.860740675	8.387472406	6.663494848	6.910021105	8.063670717	7.150529388	7.16833743	7.529941276	6.695495532	7.360773631	7.629192531	6.722957193	6.99446185	6.898813589	7.567532084	6.891940252	7.483556271	6.904994971	6.451752705	6.533958096	6.550622897	7.410096659	7.148947549	7.747381102	6.831333798	7.233327732	6.686215257	7.255824889
ABCC3	8.568786306	8.744363211	8.858960453	9.116176849	8.614991011	9.152933217	8.556047368	8.545980342	8.68767062	8.913119886	8.759476177	8.276046995	8.449337278	9.271636934	8.178571102	8.386235364	8.648558333	8.57358226	8.114631814	8.427720501	9.096417058	8.373632172	8.503385071	8.837840923	8.125253231	9.071048762	8.732518623	8.749193043	8.786431545	9.100220115	8.54252054	8.694210268	8.482760583	8.319240395	8.433029794	8.672782876	8.714343284	8.391721809	8.770304401	8.776963714	8.064142947	8.352143232	8.698012029	8.777970406	8.414065662	8.843107819	8.665179924	8.439848144	8.500576195
ABCC4	6.318211665	6.280426705	7.186189687	6.571694522	7.091228633	6.289212348	7.218249293	6.990020604	6.392236457	7.039322764	6.507041732	6.73862878	6.508522877	6.123887043	8.240771062	6.886271447	7.450776709	6.979813773	6.705532978	7.493009465	7.385919567	6.940466696	7.889628232	7.274020056	7.151072406	6.992796875	7.806880967	7.442211149	7.626338471	6.027540777	7.325969276	7.473116126	7.44625638	6.867988259	6.561904163	6.20680424	6.872142501	6.54259712	6.447539754	7.179605419	7.067682287	7.505831909	6.474419298	7.235594921	7.296823921	6.781602018	7.103063182	7.037129564	6.881962332
ABCC5	7.116512101	6.766925768	7.161545095	6.967632672	7.076568672	7.344090287	7.105850855	6.894460367	7.096900371	7.080175288	6.929582954	7.050246866	6.824350481	6.730256871	6.978562147	7.02356262	7.072473642	7.068487329	7.04174806	7.0556996	7.410231577	6.868506787	7.330465612	6.993006475	7.408197366	6.81747262	6.868646673	6.966466597	7.151333155	6.540983646	7.133340073	6.949352128	6.959812855	6.961939092	7.182142923	6.566759325	7.327377539	6.826324224	6.731390749	6.915729471	6.636895449	7.064047933	6.936295396	7.043860216	7.120870288	7.204666011	7.02024648	6.928160664	6.946422105
ABCC6P1	5.461576826	5.609789523	6.071962901	5.687756368	6.216156259	5.285600837	6.314949172	5.51065732	5.614692108	5.465511541	5.969417794	5.206609072	5.356883276	5.269978884	5.446567261	5.680638301	5.827037467	5.396999306	5.24505287	5.498403948	5.399590594	5.512395087	5.781443107	6.029545593	5.366520961	5.651736051	6.353813407	5.589386806	5.478477603	5.090404992	5.824398253	5.738905965	5.142351881	5.455530926	5.937486119	5.254145046	5.483017814	5.180788373	5.150368601	5.042458015	5.247324465	5.401347019	5.880584625	5.439789903	7.487020207	5.43567144	5.91882559	5.514131128	5.753057657
ABCC8	6.896829937	7.073875924	6.757955269	6.908363045	6.768049321	7.086369157	6.972964807	7.069794462	7.165318861	7.236393892	7.363764247	6.871094153	6.983031254	7.063836916	6.453143514	6.584026965	6.98173278	6.952383098	6.589003042	6.920504835	6.697098768	6.983735605	6.620107347	6.767930073	6.636840172	7.117176679	6.893192239	6.733317182	6.897445137	7.035151305	6.891020152	7.165491405	6.954420542	7.026418482	6.883436144	7.173984545	7.053649111	7.566027405	7.060972429	7.262745435	7.238244455	6.895791575	7.00155271	6.686793848	6.917433022	6.597956373	6.920720406	7.179942311	7.105373711
ABCC9	5.736422415	5.761352965	5.810648013	5.593368448	5.607703757	5.642100986	5.614760862	5.639937968	5.53589092	5.598503382	5.623217185	5.72577376	5.787093337	5.528275947	5.873217509	5.775947226	5.638209593	5.653156112	5.716431951	5.745486117	5.66321204	5.813907819	5.535291983	5.746650142	5.536483174	5.628287964	5.693309433	5.682906696	5.668879047	5.667661211	5.83493271	5.752157787	5.648289219	5.851909851	5.656945603	5.639290688	5.74832505	5.7740145	5.900482614	5.607478541	5.830216462	5.790097119	5.647985021	5.747789147	5.763652486	5.68808053	5.629061783	5.672452383	5.761783678
ABCD1	7.57627081	7.218598582	7.519049121	7.231109153	7.533734353	7.316830153	7.347100842	7.142540917	7.389003847	7.265764969	6.757027259	7.344889008	7.255213082	7.717271762	7.411095876	8.038120046	7.229139982	7.365590604	7.744584616	7.646415357	7.268681509	7.291061495	7.776438789	7.263681577	8.027362648	7.48364409	7.207751935	7.511990777	7.281254631	7.210113863	7.400205301	7.387419266	7.822968829	7.20199708	7.135693794	7.785828051	7.155200422	7.737126194	7.616352271	7.300765544	7.083743523	7.408569193	7.815944795	7.578853056	7.563376152	7.504476466	7.320946688	7.472700497	7.655873186
ABCD2	4.199733668	4.380733356	4.308793048	4.080266069	4.251033756	4.312482471	4.098613651	4.292493145	4.0371257	4.033276129	4.247944076	4.294069531	4.456676307	4.263317043	4.284011032	4.443153448	4.312667155	4.299371465	4.358748825	4.207995603	4.195201777	4.283157527	4.147750503	4.451751769	4.23699783	4.350028521	4.035173247	4.288470469	4.236622504	4.009780543	4.359152767	4.330496002	4.464605448	4.234080827	4.399018057	4.285408734	4.390930859	4.401594562	4.65688506	4.211981842	4.316922683	4.317601976	4.256831207	4.412570058	4.452481584	4.309659015	4.312026302	4.258987482	4.29940857
ABCD3	9.991109614	9.667335836	8.309822264	9.92213236	10.10732955	9.746947718	8.726098167	9.790793508	9.512222243	9.464498399	10.22776241	8.430965389	9.486808232	8.752734205	10.05326927	8.998462301	10.44454981	8.860085171	8.785950847	9.691210475	9.485654222	9.190547198	10.04686029	9.754759207	9.915605978	9.280979403	9.601782563	9.27736853	9.390188429	9.699713584	9.701781894	9.849698428	9.57505953	8.959425884	9.402612863	9.147778266	9.138766882	8.499495701	9.224082193	9.926620653	9.606324037	9.719057344	8.246047841	9.341770932	9.695559153	9.059525248	10.31048297	10.00768343	9.143169028
ABCD4	7.433599561	7.356105737	7.547489049	7.459342586	7.715968234	7.716001374	7.546748527	7.676092436	7.512050478	7.460980041	7.705778183	7.570199387	7.560545346	7.105462666	7.435150957	7.103830186	7.264117903	7.586057836	7.450909093	7.198793872	7.437209088	7.564215147	7.371442595	7.460482435	7.539276941	7.500841607	7.155174588	7.287894832	7.44073103	7.631545554	7.26935739	7.230414311	7.590480779	7.522650682	7.550586228	7.306395775	7.175417618	7.238409645	7.454718107	7.326325182	7.656523936	7.441008467	7.628103793	7.428703863	7.451378812	7.61205939	7.57026379	7.273679165	7.587790466
ABCE1	10.00163504	9.626791987	9.457613646	9.772200425	10.27673838	10.17848266	9.710603875	10.20060906	10.36763539	10.07967763	10.44255417	9.766347693	9.799036266	9.802223957	9.880808477	9.642291976	10.06436173	9.83315063	9.89848236	10.18350494	10.08510119	10.05296236	10.13599974	9.89344865	10.06989603	9.28439251	9.976499116	9.265445209	9.612730271	9.865680701	9.96466995	10.29457549	10.26213367	9.5531233	9.877219664	9.326296987	9.58539029	9.179148007	9.751622845	10.00289839	9.710638111	9.544515429	9.266948111	9.741522209	10.27522125	9.860371852	10.10376198	10.43981552	10.04451616
ABCF1	10.68436484	9.871857954	10.06105115	10.19247287	10.02233631	9.960217297	10.53448259	9.999707004	10.27843316	10.10510342	10.08089194	9.746493115	9.561682707	10.02718365	9.877473873	9.930842789	10.03394133	10.03132103	10.13242953	10.40275253	10.13992429	10.07633837	9.966226996	10.0556811	10.20494771	9.606436808	10.16984252	10.09518381	10.01962427	10.09601793	9.837558047	10.05811824	10.00450362	9.996436344	10.11671817	9.466708149	9.764892211	9.783856778	9.844250164	10.54810002	9.723360557	9.734665308	9.804317955	9.699291382	9.931217509	10.25896709	9.822860924	10.15471046	9.618943731
ABCF2	7.764357616	7.430429357	7.476552884	7.750423497	7.602493287	7.623990881	7.658677399	7.525932797	7.789680678	7.745136397	7.634752258	7.428835434	7.470066055	7.978473281	7.849852334	7.540477391	7.764728602	7.639391759	7.897480066	7.840827041	7.615038921	7.623021969	7.718825796	7.618514017	7.836856099	7.664384463	7.604922071	7.865144001	7.693313199	7.931119529	7.757104706	7.864613065	7.530810279	7.747592043	7.655112732	7.585110377	7.738705568	8.210141293	7.583011531	7.809154302	7.807051003	7.49762569	7.524222658	7.779703538	7.701786974	7.861410654	7.673248871	7.700946195	7.702837459
ABCF3	8.033799407	7.78704152	7.706420125	8.293346576	7.839032795	7.987256227	7.948189508	7.857636087	8.001941516	8.288153787	8.096355074	7.667486029	7.481215172	7.999829743	7.730609159	7.728175394	7.917946561	8.029681028	8.029177418	7.814426948	8.025978472	7.802581371	7.874290962	7.50500183	7.917188428	7.842169922	7.888204672	7.852977273	7.710127822	7.752042348	7.845182204	7.972962635	8.001636625	7.813133088	7.616718706	7.537921709	7.802711352	7.986866098	7.726331043	8.113031396	8.023168075	7.584771067	7.749144913	7.820560268	7.747778762	7.885207479	7.817986479	7.857771879	7.723453261
ABCG1	7.785299008	7.495654589	7.447438182	7.398417874	7.885136241	7.780085515	7.505760911	8.137490643	7.765207829	7.434585562	7.234560057	7.759990791	7.44250894	7.277326232	7.893654444	8.050964407	7.489464878	7.788789292	7.545444802	7.369116992	7.436997571	7.62066993	7.264726971	7.931504691	7.472190081	8.280004533	8.077535191	7.706632079	7.761891141	7.582762213	7.456582581	7.921899475	7.994991709	7.121969486	7.389775297	7.67166526	8.30816071	7.054499615	8.231330761	7.714106323	6.860882615	7.932031202	7.446223324	7.708631926	8.176193075	7.745789695	6.997723008	7.95223664	7.781952208
ABCG2	6.914879711	7.649503669	6.828925801	7.641901589	7.18500712	6.880900676	7.039719494	6.846109371	7.811245486	6.649890338	7.13447754	6.965845468	7.073236921	6.599422419	7.142707041	7.253782802	7.301956305	7.247944232	7.183832291	6.758301409	7.358538717	6.893203732	7.549301255	7.216581341	7.897121166	7.27805828	6.935832874	7.048570449	6.702566981	6.803865052	7.301444234	7.250572683	6.734905416	6.308853558	7.125686302	6.941769041	6.724027971	6.519111225	6.77606739	8.393780928	6.730116131	7.322730716	7.298952379	7.121180684	6.889548517	7.766360128	7.531207878	6.640148936	7.345695257
ABCG4	7.02816885	7.014863294	6.99700655	7.024114211	6.828914516	7.152898865	6.985498086	7.067109096	6.878079072	7.050308568	6.839203631	7.199525737	7.024870917	6.916915993	7.165354003	7.180570333	7.022714635	6.922704888	7.18385217	7.177636145	6.696259496	7.001829788	6.602981868	6.987274592	6.924317781	7.186793521	6.886491462	6.960365441	7.009336706	6.926422199	6.98684794	7.351606193	6.924985158	7.06661661	6.909079837	7.327005891	7.272711248	7.270438105	6.958334117	6.941652005	7.205303124	7.083767801	7.293803159	6.977178123	7.034529918	7.004217234	7.181501651	7.003562094	7.174450501
ABCG5	4.932832231	5.840783914	5.244985519	6.534642702	4.948957523	6.342691492	5.199551148	5.294643264	5.664816554	5.27647844	5.592748453	5.275683698	5.722112299	5.610006139	5.356830091	5.284448261	5.30529414	5.353547575	4.999030457	5.02406115	5.196693109	5.229503743	5.140066308	5.67181037	6.161360224	5.43709055	5.085683703	5.192915485	5.310383507	5.453292804	5.181770975	5.210957722	5.165456449	5.0519109	5.350122859	6.082795363	5.417794142	6.131868925	5.710015206	5.507758157	5.133960257	5.309790733	5.493073298	5.510548956	5.635422554	5.289213385	6.107819904	5.235362456	5.256330048
ABCG8	5.416537229	5.550753939	5.47312751	5.689081413	5.288987822	5.601362094	5.541577343	5.348381426	5.483246331	5.56089278	5.581110853	5.281359069	5.366938243	5.377611834	5.518455889	5.39082534	5.535939838	5.47088641	5.492858724	5.380979575	5.268709532	5.511346873	5.369356551	5.470531515	5.714565331	5.632344134	5.45719409	5.528102174	5.395983011	5.243850474	5.361601427	5.414602994	5.306707475	5.406658866	5.445061444	5.623812535	5.33778887	5.374537918	5.609471979	5.561483161	5.517153797	5.457937023	5.85918706	5.54966389	5.563125384	5.490032305	5.353877111	5.572058293	5.418192203
ABHD1	6.55291061	6.874259885	6.751867739	6.542097766	6.571094485	6.443930091	6.394476851	6.76831475	6.529115626	6.56800079	6.128005011	6.768023645	6.729937504	7.241864663	6.943698751	7.048685057	6.572883958	6.880608816	6.93273302	6.507614489	6.332816568	6.654125975	6.366844367	6.646075828	6.809929817	6.947621697	6.638954899	6.827772418	6.590074756	6.371574118	6.560812424	6.679260477	6.435489922	6.351358664	6.800508424	7.187226017	6.665300353	7.347507524	6.828455253	6.649797207	6.700355555	6.704976407	7.08879955	7.14882584	6.91657325	6.816463935	6.583080978	6.848089784	7.058776787
ABHD10	8.546708201	9.724714125	8.621807422	9.693231337	9.516389817	9.790484464	8.61046581	9.815741563	9.446867017	9.327784171	9.615273306	9.443396981	9.357874592	9.074880805	9.460810768	8.893468856	9.409289466	9.13578602	9.058324164	9.180107776	9.382419251	9.31533189	9.374037183	9.31587081	9.317977766	9.247111607	9.289453861	8.980732754	9.185109402	8.946907055	9.335719829	9.395996372	9.559405498	9.117003177	9.062226253	9.400263434	8.871768573	9.109651673	9.041666687	9.946642768	9.76885237	9.323843723	8.485303597	9.47054163	9.406996862	9.208344568	9.953598186	9.508580684	8.971893049
ABHD11	7.972361246	7.559081941	7.415113737	7.93534015	7.969783279	8.076475733	7.5798752	7.834564404	7.825420395	7.833724586	7.811105918	7.456231372	7.458143843	7.848074625	8.120581161	8.096931972	7.941637705	7.748304107	8.177908761	7.806759747	7.697956533	7.842841136	7.935447174	7.871895165	7.704836225	7.791507453	7.470797615	7.612605081	7.719308669	7.831390269	7.640722951	7.462433771	7.463171919	7.343384673	7.600319965	7.554688912	7.756500016	8.087006387	7.65184314	8.080666505	7.843351504	7.287216233	7.984783234	8.512411569	7.670919042	8.109807049	8.082563705	7.766745504	7.423486923
ABHD12	8.892450519	8.511925579	9.486100389	9.021939837	8.689676178	8.835186189	9.127202972	8.847216432	9.211964636	8.558411216	8.689336091	8.804469563	8.488086213	9.142313744	9.090240089	9.790881063	9.552064764	8.759213693	9.517424671	9.141287325	8.378583612	8.720249252	8.662570144	8.594587531	8.975938596	9.1147731	10.48083853	9.278026241	9.078908381	8.923361224	9.179524287	9.253129459	9.536408427	8.919784211	8.008329982	8.705672004	8.255960686	8.859083266	9.187236947	8.465195713	8.803756997	9.388596422	8.630280457	9.109293096	8.962989493	8.9674958	8.75319704	9.890092639	8.806036477
ABHD13	6.18281027	6.176309944	6.55534907	6.884851674	6.626701838	6.25756967	6.50854884	6.472488402	6.869154057	6.239644952	6.241723782	6.12243077	6.193792727	5.495799148	7.466694299	6.830654897	6.870138999	6.875468956	6.810276731	6.714037011	6.465449298	6.850603773	6.811349522	7.218387152	6.98178842	6.241554051	6.267038718	7.095886556	7.080785541	6.026561166	7.046920606	6.568323652	6.465488212	6.789564136	7.08422457	5.197746149	5.798758632	5.767658997	6.220713569	6.721316506	6.21053002	7.218713054	6.325518861	6.744178294	7.625679684	6.940016955	6.289877765	6.487975938	6.659250182
ABHD14B	10.06227221	10.69665988	9.77174245	9.848134177	10.15854111	10.46336696	9.794659643	9.914224798	10.47320994	10.53428779	10.20210001	9.590167827	10.13012771	9.843806056	10.11608821	10.2969637	9.054683582	9.964189345	10.58841577	10.54213298	10.15542278	10.61630352	10.69395796	10.3504839	10.75617548	9.986903449	10.09080196	10.83485325	10.337924	10.2054503	10.23623576	10.28506108	10.60136899	10.4544252	9.124570519	9.595615288	9.876395331	9.724134646	10.09236378	10.1029559	10.7984998	9.952062842	9.670586624	10.68550578	10.45272708	10.30546539	10.26818005	8.750861979	10.42684424
ABHD15	7.80068603	7.685575301	7.833148841	7.726049751	8.014459118	7.835934712	7.729292911	7.740371779	7.881389339	7.460807468	7.546137085	7.709295367	7.329624105	7.731549743	7.951164961	7.108058048	8.037799729	7.684896779	7.860893688	7.384730189	8.043369762	7.718076601	8.081495234	8.033494289	7.795945986	7.47115906	8.552876675	7.618454203	7.645024412	7.824919479	7.840908422	7.525585184	8.249903793	7.272751853	7.560261315	7.495381142	7.773159247	7.116532978	7.271434687	7.704450183	7.879987427	7.788810953	7.372544831	7.726138102	7.377073609	7.700247686	7.512954098	7.427405855	7.762749733
ABHD16A	7.902615203	7.581702163	7.525099334	8.189528778	7.659534503	7.79756107	7.981378372	7.966913832	7.710851504	8.066022831	7.92187665	7.630862363	7.485588266	7.445754477	7.605108937	7.54482421	7.725607975	7.434764419	7.922367702	7.827293263	7.713941504	7.675622137	7.813555731	7.668192576	8.0212046	7.769929511	7.613054034	7.51214213	7.838362011	7.951620989	7.507254669	7.656609699	7.835980981	7.768669894	7.900195826	7.55470038	7.699663891	7.409888975	7.629542633	7.99140791	7.859472273	7.6587194	7.712597467	7.440269239	7.415067375	7.595508111	7.481257377	7.902986257	7.786069938
ABHD16B	6.023460342	6.0028348	5.667208084	6.310809587	5.818419091	6.228918841	6.086920569	6.077405746	6.176393307	6.399505991	6.183752101	5.860439341	5.892159534	6.240531463	5.955471006	5.72697235	5.970755864	6.221804359	6.005949969	6.220998549	6.245627724	5.956102748	6.125761101	5.692534444	5.973346198	6.102495669	5.844798297	5.847890734	6.004101038	6.240810125	5.85059052	6.161348935	5.838950939	6.084307688	5.943327795	6.224688585	6.071695809	6.32712858	5.835210185	6.160427585	5.851056927	5.681292659	6.313705314	5.937516641	5.91586485	6.147333879	5.970257369	6.597229966	5.940443768
ABHD17A	9.813295179	9.252538267	9.02211086	9.662517272	9.370055898	9.213748139	9.686122585	9.56242845	9.500762042	9.538855735	9.343278431	9.536360536	9.443994935	9.389488742	9.514808982	9.414024649	9.248914872	9.597919503	9.901657667	9.193351564	9.058013262	9.46550039	9.671715643	9.422463479	9.617190219	9.260653945	9.843697065	9.397243267	9.501417797	9.755233277	10.02348312	9.666811885	9.595139708	9.522157227	9.650679301	9.121253112	9.250004343	9.192959679	9.183943238	9.670435582	9.387356176	9.485982764	9.667550872	9.511021917	9.465555581	9.837351665	9.737138483	9.57360842	9.209936047
ABHD17B	7.888962362	8.663903343	7.833697798	8.733393889	7.999643163	8.071471049	7.537823171	7.879560613	8.052659041	7.984886266	8.279908745	7.952697294	7.888805296	7.843556592	8.022439434	8.048927067	8.384301056	7.946294852	7.803268346	7.945284596	8.027373329	7.917835202	8.142527735	8.333055268	8.031511111	7.745743726	7.952973628	7.853660804	7.923529308	8.621427608	7.906596045	8.069077136	8.152596645	8.028205081	8.15109907	8.250040375	7.861175768	7.959177237	7.8807487	8.855442676	8.325967246	8.127810086	7.670704603	8.051930909	8.114683094	7.657994651	7.857242088	8.129572867	7.833517761
ABHD17C	10.4752883	10.57446568	10.46330087	11.30225568	11.06461455	10.77331479	9.912432399	10.80966618	10.2861282	10.6647698	11.12627601	9.079771644	10.20922888	9.796948863	10.0079446	9.90920892	11.07879766	10.4922961	10.2938048	10.72860005	10.93563105	10.73296676	10.93175243	10.84136291	11.18707064	10.61434636	10.75294476	10.52387884	10.61256413	11.04793604	10.72764921	10.8746871	11.04351449	11.07633483	10.54669562	10.70490384	10.64669652	10.43515996	10.08772128	11.53990996	10.92230265	10.50241369	9.438864664	10.91702385	11.01383494	9.9042605	10.86479864	10.50270876	10.47184028
ABHD2	8.718802137	8.294211462	7.815452174	9.384293591	9.607659245	9.692705724	7.806568175	8.076379264	9.933774339	8.856508546	9.282028625	8.128336978	8.799794851	9.181029294	9.566376781	8.604179408	8.965564834	8.778050874	8.394673585	8.464942375	9.672014519	8.601963383	9.53359348	8.994963506	9.436062114	9.18320675	7.891738315	9.139883288	9.364902498	8.830322648	8.543798363	8.679201395	9.74864133	8.739038581	8.472410103	8.319632027	8.413870861	8.279066144	8.131835416	8.924359977	8.470943878	8.824157938	8.42495272	9.949169366	10.21619536	8.963772623	9.296012726	8.082567779	7.933265673
ABHD3	10.21384608	10.80506204	10.48360882	10.39197159	10.88599568	10.82165989	9.995018754	10.97288218	9.863702849	10.79129413	10.73569706	9.671139293	9.883905428	9.581903763	9.873428128	9.245568231	11.34130836	10.71164353	9.459142657	9.584348525	10.38573048	10.07716679	9.876449071	10.64229497	10.36621984	9.712511006	9.92176878	9.216825977	9.601719565	11.12993306	9.503977166	9.632132251	10.65978395	9.933015525	10.35793775	10.48952131	9.549446706	8.167049005	10.81130643	10.93278645	11.12308434	10.15039535	9.427012274	10.27692905	9.487729015	10.4970319	10.66289698	10.04386249	9.653444123
ABHD4	7.242128833	7.611041599	7.172132632	7.012342503	7.246479583	7.425471341	7.122093066	7.224553344	7.41315107	7.153231782	7.207083115	7.288632345	7.129071268	7.438842432	7.18864398	7.521766745	7.381297449	7.449364948	7.38223497	7.21982494	7.331158345	7.290755257	7.279626034	7.253701775	7.308615154	7.338195776	7.07416762	7.175427161	7.201684702	7.530643492	7.206756978	7.056055935	7.381397327	7.08426766	7.309149871	7.317283189	7.093883992	7.456272019	7.266609922	7.621230649	7.271122668	7.365336292	7.393592339	7.45834958	7.232388222	7.484079162	7.308781449	7.220065657	7.055797648
ABHD5	6.555395908	6.809333387	6.46211519	6.725979683	6.607291657	6.614191691	6.403588682	6.635100637	6.455260025	6.468081523	6.641848805	6.184260171	6.466940685	6.379772456	6.622900531	6.410636645	6.580341523	6.581436007	6.315943837	6.407445845	6.722181461	6.343729296	6.792101772	6.719155789	6.733649776	6.467058094	6.639653234	6.537802918	6.270646859	6.923114726	6.175698303	6.567728415	6.490940124	6.531006404	6.915540514	6.351195634	6.471745142	6.303022676	6.498037121	6.722086805	6.500260446	6.542187182	6.406159925	6.473450441	6.646239989	6.818927461	6.704689537	6.514268782	6.27959433
ABHD6	7.09443675	7.015415517	6.468632357	6.774906387	7.114952471	7.105185228	6.677037543	7.02500283	7.307848561	6.882432244	7.082592083	6.68295139	7.184103261	7.257567921	6.99175516	6.73271874	7.141110464	7.340769733	7.114036187	6.862802621	7.135575327	6.741658172	7.219540164	7.207778406	7.289674602	7.258201851	7.092793499	7.358992601	7.331675045	6.675576286	6.84803776	7.259686154	6.834182262	6.882036536	6.990573243	7.156624713	6.879040856	7.107082405	7.11076448	7.114259638	6.904449116	6.90430317	6.935699581	7.307658831	7.063459044	7.179819761	7.150400454	7.259573983	6.882614245
ABHD8	6.659839198	6.845266503	6.623857611	6.738397533	6.685504644	6.736677383	6.709481453	6.755162954	6.664473188	6.840082612	6.887629608	6.685034275	6.791414411	7.148293237	6.345839698	6.587682441	6.55438348	6.876349491	6.710598605	6.460322986	6.556815812	6.68678019	6.493523239	6.486128173	6.643896305	6.787302607	6.588132917	6.7036672	6.708924239	6.847678933	6.55297441	6.77484405	6.508959082	6.791283117	6.636998447	7.077718096	6.702319145	7.491280562	6.811394695	6.796423117	6.752485307	6.535879092	6.698933342	6.755732133	6.619295084	6.798915644	6.749202587	6.881652365	6.811026494
ABI1	7.780206995	8.118816903	7.574555488	8.099350794	8.309467862	8.164754654	8.041281557	8.027775404	8.03321553	8.014889625	8.095779655	8.078252572	7.926395516	7.91395367	8.058328692	7.701764458	8.328871228	7.78822606	7.804785196	7.885251471	8.187295922	8.011788615	8.173564924	7.991604491	8.17592359	7.714617273	7.95056696	7.98348207	8.088289747	8.086080106	8.138621524	7.871919627	7.871835574	8.134079729	7.900042418	7.633205416	8.162328562	7.659806848	7.89251278	8.010080861	8.025712004	8.039279134	7.571116643	8.034826634	7.929464473	7.784613117	8.118355751	8.015250757	7.885642125
ABI2	7.914078942	7.56183253	8.093774502	7.644779063	7.99107536	7.623861136	8.03004894	7.662094276	7.822200977	7.895372145	7.192007758	7.895024732	7.799727251	7.657220892	8.01127493	8.168872365	7.912002077	7.926236442	7.873631385	8.146584533	7.942226489	8.020972577	8.038725701	7.91855596	8.014208124	7.947020997	8.160488527	8.042644221	7.915175442	7.541829044	8.354070314	7.897195052	8.007359062	7.899320246	7.785981601	7.679261863	8.112720257	7.517152775	7.921761054	7.589156064	7.704977614	7.913192679	7.989535586	8.174770758	7.945326257	7.934368017	7.590244603	7.938249105	8.280438384
ABI3	8.52335887	8.534260117	8.419089644	8.495130856	8.372737779	8.497059388	8.711250394	8.412157861	8.524410577	8.461562988	8.435996251	8.739230853	8.545956939	8.647041024	8.603098874	8.607206747	8.288325007	8.642334293	8.637490604	8.523700083	8.57750564	8.547072452	8.254098423	8.208214398	8.172720826	8.903462578	8.232190964	8.368559261	8.345915031	8.245059659	8.192446607	8.374088972	8.477644387	8.452285949	8.476587031	8.817817099	8.474431152	8.314822212	8.540916598	8.448410337	8.243257083	8.376959184	8.810445917	8.302825057	8.518160245	8.551620306	8.394528884	8.380025458	8.48696886
ABI3BP	6.393458388	5.662801651	5.965448085	5.833426977	5.288425449	5.877657015	6.104142713	5.742021659	5.796169943	5.397656565	5.389909859	5.998901211	5.863753351	5.680793375	5.757338854	6.228066714	5.547131778	5.752056598	5.854918173	5.721961808	6.061479878	5.683248766	5.749301376	5.6972598	5.969964599	5.705434352	5.676878842	5.752859911	5.546757645	5.266644064	6.484954041	5.365939745	5.722218257	5.271507974	5.773276352	5.429771582	5.514532587	5.081665922	6.02357	5.376191866	5.23021523	6.113646812	6.409609948	5.686352093	5.615492092	5.829244215	5.505012398	5.193471515	6.464811327
ABL1	10.64588072	9.752493759	9.961986803	10.33783069	9.987135128	9.407885849	9.901708419	9.66705341	9.829806509	9.718011582	9.726482059	9.825056806	9.805783148	9.785270453	9.802960818	9.765583331	9.688713197	9.7994184	9.779581121	10.1058605	10.5598307	9.978600762	10.29760686	10.41853107	10.57368898	9.648455244	10.33116203	10.00157222	10.16886892	9.885304584	9.885968502	9.559611376	10.19503739	9.605688372	9.759585574	9.388297972	9.676188748	9.503562042	9.783165499	9.896614684	9.534411057	10.08606132	9.799387583	9.791782334	9.943870545	9.822348647	9.542431738	9.80987444	9.377769763
ABL2	7.823005116	7.446975305	8.038558919	7.894009957	7.867946905	7.590017306	7.762951009	7.527949552	7.631859271	7.615964714	7.595356479	7.638115945	7.454183162	7.831211347	7.853168829	7.785740557	7.473758176	7.496840851	7.8946409	7.930442762	7.758513428	7.729102878	7.931174912	7.374185677	7.965759597	7.56476197	7.822010422	7.531308138	7.517608463	7.593095412	7.715491761	7.234765752	7.54684724	7.830895624	7.56746876	7.683410186	7.574324263	7.723281248	7.610250954	8.167008389	7.584823157	7.47334641	7.689769541	7.402341436	8.038055037	7.741147429	7.383383852	7.529340831	7.790622028
ABLIM1	9.155320415	9.696977045	8.873501015	10.26141178	9.658123201	10.07942455	9.370580651	9.245091536	9.567485554	9.781311503	9.64724671	8.829420149	9.987179325	8.706674873	8.978966579	9.500616457	9.576015919	9.596584083	8.945688028	9.011142112	10.06234209	9.605236152	9.19102475	10.24477679	10.00020066	9.407051995	9.398721646	9.579583947	10.01915741	10.25921326	9.23890452	9.758263915	8.749987558	9.237429059	10.1655045	9.278614078	9.593251277	8.789230946	9.485529813	10.02380127	10.23913227	9.55853317	8.937157269	9.832496201	9.979594743	10.18823347	9.528728167	10.20453429	8.862105712
ABLIM2	7.558778709	7.599444314	7.58016403	7.475026738	7.467133074	7.733203323	7.579669152	7.574245803	7.624617522	7.508535499	7.60811246	7.674281193	7.779718138	7.264144619	7.646633861	7.601747155	7.466761703	7.636914023	7.697053088	7.571250593	7.306976038	7.627346527	7.46648789	7.399322298	7.623207796	7.526667471	7.598130508	7.854479517	7.614146862	7.485296235	7.506128199	7.758970623	7.533237007	7.59204932	7.528323901	7.689465033	7.775226127	8.01308894	7.653849648	7.614895048	7.723433932	7.603918154	7.600426334	7.588959766	7.68112599	7.502141655	7.286947053	7.707053318	7.713094389
ABLIM3	8.25327014	8.187408231	8.291114016	8.242731747	7.541565313	8.041484158	8.196719991	8.027855612	8.185151826	8.407018575	8.08685465	8.347908366	8.14028482	8.271971594	7.607506363	7.873284785	7.935557925	8.11028159	7.910070288	7.818600054	8.289480234	7.987136947	7.930145115	7.943619648	8.024985405	8.410646686	7.649875977	7.943799913	7.837010605	7.847425095	7.821419182	8.234446247	7.831090394	8.129485581	8.151378715	8.253176619	8.235364709	8.30801246	7.985271607	8.31163079	7.762145194	8.151767384	8.368114001	7.90498329	7.960577223	8.444587225	7.942988938	7.891269963	8.158158036
ABO	8.173363846	8.035201075	7.903286064	8.116213978	7.831939833	7.985464175	7.66561877	7.986414629	8.130464053	8.307333539	8.247577153	7.873493426	8.022041753	7.505796713	7.43455971	7.389848971	7.77290327	7.850972239	7.351227637	7.937897804	7.861693259	7.901855795	7.785939114	7.845032044	7.472307217	7.982913755	7.777009987	7.751418473	8.055380317	8.349793834	7.748670075	8.075054811	7.943553335	7.99396051	7.919286965	8.299190809	7.87377804	8.2999919	7.972989503	8.043001891	8.098683845	7.914539337	7.78511542	7.720979679	7.545513308	7.132873902	7.740238118	8.020857922	7.990505417
ABR	9.757041803	8.740475225	8.966748945	9.651352495	9.293000422	9.223892768	9.054297242	8.918281951	9.120810569	9.130707527	9.316178918	8.733778099	8.976891074	9.099643407	8.881756657	8.845802142	9.309157767	8.945459885	8.867051329	9.082570411	9.054576369	9.137494766	8.845510742	8.971413346	8.889424401	9.126946313	8.781192579	8.84332756	8.879695515	8.8266565	9.21984963	8.653121815	8.898211466	8.480640615	9.263453558	8.849152037	8.824645358	8.446865404	8.717849887	9.347706623	8.869611845	8.854027001	9.008504455	9.479537168	9.834352675	9.388994542	9.082604393	9.363074722	8.806066839
ABRA	4.561767992	4.543663502	4.499424526	4.414159529	4.406653888	4.490854401	4.383956593	4.542140222	4.481787004	4.545965669	4.490775574	4.606011119	4.687680594	4.841114333	4.626483081	4.749095424	4.656750818	4.434982581	4.752014622	4.45734053	4.338498341	4.451717322	4.35193504	4.581005525	4.478040538	4.579698486	4.520423518	4.500665053	4.600681064	4.560123028	4.510604733	4.49109738	4.458894947	4.531072068	4.510393774	5.008825512	4.774149645	5.035589754	4.764405781	4.508962147	4.581150891	4.553118005	4.60373409	4.557076076	4.618982566	4.825545492	4.717882711	4.493627361	4.677424779
ABRACL	10.86627227	10.32044037	10.48668378	10.68919608	10.88463835	10.49938001	10.47177721	10.4846973	11.43285226	10.94314126	11.00879869	10.42979903	10.60768176	10.78150395	10.98914556	10.87539943	11.21146925	10.36845913	11.24641478	11.12345315	10.65776803	10.57169108	11.30095674	10.72784332	11.17009345	10.6526466	10.75282866	10.94758441	10.74133364	10.21551665	11.15119961	11.46388109	10.91786485	11.26183309	10.7765763	9.761073849	11.02565129	10.05828014	10.53193993	9.635945186	10.71149493	10.33356798	10.92709904	10.8648624	11.05240391	10.82620538	10.86509247	11.36565399	10.9585673
ABT1	9.21597003	9.012996185	8.807369217	9.229632495	9.164253924	9.057768421	9.044336822	9.411850846	9.204696822	9.26891664	9.048128641	9.013356011	8.689382531	8.76716922	9.45196667	8.856870612	9.083232174	9.134908256	9.424362552	9.250163979	9.30572131	8.996905905	9.06677879	9.023733905	9.262562651	8.622884482	9.400868965	8.831888356	9.101669652	8.966499468	9.036100185	9.098260022	9.175597084	9.307484207	9.204257212	8.448564224	8.856097186	8.892363801	8.824688392	9.804964585	9.086592093	8.819808048	8.828423022	8.778972618	9.13944809	9.088291861	9.302294098	9.728424186	8.963436134
ABTB1	6.919568435	7.002710168	6.914016542	7.230666728	6.856664769	7.205777208	6.749592229	6.852345945	7.078481598	7.042893571	7.036275427	6.875065855	6.797666132	7.203716999	6.879265024	6.973324472	6.830993128	6.912932231	6.931582017	6.882058557	6.761576413	6.824286831	6.780532986	6.656036182	7.013604527	6.957117024	6.747652765	6.823029315	6.777129585	7.100463819	6.984755106	6.95696958	6.799447141	6.933010901	6.990949164	7.118036831	6.906605763	7.123602529	6.917096574	7.086271372	6.874294929	6.818769857	7.033738371	6.854748361	6.800668012	7.095026435	6.826457816	6.965151395	7.015981843
ABTB2	6.696994294	6.452424396	6.256199289	6.711203172	6.43228517	6.568661623	6.590965099	6.442532716	6.659210541	6.860553022	6.540917132	6.207187936	6.426023238	7.236608738	6.802101413	6.574443031	6.650198572	6.491357217	6.503102121	6.532924202	6.844864873	6.479287977	6.463163715	6.557854393	6.904823266	6.764310739	6.386524077	6.545636406	6.789559708	6.712394548	6.463055374	6.585362701	6.56610348	6.693158618	6.265301119	6.801750096	6.318901717	7.155744373	6.747337611	6.914137409	6.498022244	6.328531833	6.716468434	6.843468671	6.574525861	6.837060685	6.487254262	6.917745222	6.742798631
AC000111.3	3.744283098	3.813323605	3.74320126	3.845098644	3.744283098	3.834665561	3.838584681	3.921248543	3.830286507	3.736516243	3.864207251	3.82612486	3.798909345	3.851568716	3.721141446	3.798444383	3.725733626	3.702304699	3.637319755	3.748245924	3.717452695	3.762547281	3.843940601	3.70529655	3.773683519	3.813507282	3.758919776	3.732782647	3.699451029	3.798858771	3.739713597	3.735295258	3.728003044	3.72511659	3.783989457	3.810304218	3.786224926	3.96468992	3.715665155	3.781100296	3.709703578	3.717867271	3.742534629	3.671429665	3.718088688	3.801858063	3.851341814	3.754006831	3.838174656
AC002059.10	7.688001739	8.063304615	7.925864102	7.0557134	7.490884402	7.830519755	7.569658183	7.696654258	7.617394936	7.762585324	7.69597623	8.038378837	8.012190046	7.898780548	7.686339708	8.139488529	7.533551018	7.871533243	7.922105724	7.60950087	6.971120893	7.992434332	7.573445358	7.770331947	7.403617794	7.71090026	7.45689973	8.010650893	7.845647516	7.677008038	7.740255476	8.027493308	7.765431115	7.787106692	7.843228298	8.109425171	8.090240283	8.123705755	8.238017586	7.653862822	7.78978837	7.9353398	7.983090065	7.937298656	8.090234847	7.812250815	7.586854003	7.513978697	7.981291257
AC002064.5	5.88111105	6.07126168	5.971648598	5.844761055	5.717527102	5.846003984	5.53481677	5.80618216	5.491780016	5.572627396	5.380140009	5.857217018	6.197673045	5.53731833	5.789346619	6.186759863	5.911022546	6.047975313	6.166141533	5.708499192	5.427386104	6.010966612	5.634367377	5.91127519	5.728429822	5.965190731	5.929579187	5.980658852	5.879914226	5.54621275	5.873081507	6.031097716	5.820323193	5.703963482	5.994033584	6.270335892	6.094785576	6.173235067	6.216728426	5.397630452	6.073960844	5.948132296	6.193259368	6.55264385	6.06284328	5.782914521	5.935880819	5.759311732	6.222032527
AC003973.4	4.859094225	4.912670338	4.869821842	5.005972468	4.788961047	4.883980687	4.733060143	4.919007012	5.099211202	4.814382026	5.155219858	4.874163947	4.741604814	4.518141828	5.230729742	4.837157214	4.816871256	4.910571799	4.919301816	4.898886802	4.811732694	5.063722371	4.807402824	4.873555343	5.146057863	4.669305986	4.834257114	4.814751957	4.876298003	4.86711076	4.84870866	4.74883683	4.911966334	4.93096107	4.90457551	4.815408001	4.861895446	4.498667515	4.917122203	4.988934346	4.891981829	4.834760067	4.95225084	4.886359514	4.997230955	5.004077071	4.971243556	5.056809509	4.874356699
AC003989.4	7.056335335	7.271414152	7.206384819	7.248901605	7.106422364	7.398979352	7.086865922	7.067973791	7.343596306	7.402047182	7.4811895	6.911927251	7.159245338	6.725252823	7.167213792	7.344711929	6.992088463	7.132653811	6.903653569	7.207480263	6.902428197	7.076977367	7.263762913	7.036688708	7.066629009	7.119008599	7.28339379	7.13351001	6.845322399	7.176608439	7.088070848	7.429432828	7.299616914	7.032891503	7.39133773	7.133467817	7.068820089	7.082682985	7.111640946	7.318965162	7.409001774	6.944013164	7.479885791	7.031405795	7.209186932	7.404903365	7.381317202	7.16524927	7.136757131
AC004692.5	8.522050033	8.695253368	8.309537715	8.52693226	8.763704885	9.351826921	8.796807687	9.233862883	9.251162524	9.090532602	9.55416613	8.778796602	8.895668891	8.523554634	9.161162818	8.667109039	8.995947201	8.81406626	9.204896538	8.73576595	8.649742492	8.873254056	8.714796475	8.491918761	9.100653997	8.62868688	9.035931618	8.77643822	8.891467199	8.909361931	9.299618462	9.072498112	8.844852888	8.989988245	9.171077842	8.600926429	8.714475368	9.056673376	8.773331421	8.702279971	9.669452619	8.825646385	8.958815883	9.093228817	9.055420284	9.222448722	9.141765548	9.25217036	9.066326263
AC004941.5	8.286726727	8.116275864	8.428387285	8.551199828	8.766776813	8.414398137	8.468069638	8.465895667	8.679598565	8.498942719	9.174320067	8.670089933	8.184571865	8.582928665	8.606120934	8.321148411	8.60734792	8.185335971	8.174495996	8.270784422	8.316177376	8.781010372	8.433223592	8.494660246	8.519927488	8.279920625	8.62550025	8.421287904	8.371590971	8.428510522	8.42510937	8.437109787	8.84116285	8.880752821	8.143238875	7.85533776	8.318667706	8.057591342	8.066694938	8.542448965	8.738908854	8.225426241	7.995559888	7.765849604	7.996270769	8.624375001	8.906745615	8.352736433	8.089442988
AC005162.4	8.051645735	8.189952322	8.100008391	7.965233877	7.856837438	8.058858641	8.009893451	8.139596821	8.281675727	8.021663579	8.361554487	8.411740853	8.361774113	7.768299278	8.1079179	8.29716997	7.917373006	8.093882884	7.8626356	7.99430573	7.679996518	8.001344013	7.564546575	7.735328304	7.464995824	8.081527483	7.912356762	7.843580684	7.9516622	8.361217848	7.737648273	8.05106145	8.041073814	7.719328714	8.170298324	8.475349665	8.376774704	8.534130217	8.401846246	7.939236649	8.309001095	8.104155426	8.000968614	7.983773073	8.318846683	7.701149903	7.968273187	8.138688858	8.408639852
AC005224.2	6.153683477	6.195481715	6.861840564	5.911054979	6.545242994	6.211811983	6.02432402	6.309354181	5.655062293	5.611617438	5.985682377	6.03115431	6.214429508	5.705444287	6.556747879	7.042620187	6.116010816	6.469807009	6.156287076	6.154252956	5.917523215	6.44244807	6.135942725	6.251917045	6.045308254	6.602446547	5.916007717	6.243393178	6.260410406	5.939577719	6.173100162	5.972397348	5.962960877	6.110472971	6.302054617	6.433257637	6.25175001	6.367639478	6.543913995	5.661574767	6.558336678	6.345421699	6.183030146	6.991736436	6.697354819	6.265865969	6.157585523	6.069475018	6.229382577
AC005256.1	7.350762538	7.511049888	7.192357336	7.525325552	7.20393513	7.409080305	7.291419731	7.340139903	7.69784798	7.097957372	7.916541634	7.306104921	7.1969938	8.145773076	6.813916973	7.035731806	7.210436218	7.300929942	7.425774916	7.175987346	6.973712356	7.111380109	7.059803998	7.156090763	7.008808627	7.383381659	6.989377208	7.168838889	7.276005237	7.494081179	7.052276456	7.342733859	7.111659198	7.09734193	7.293344372	8.227073335	7.42125165	8.458255276	7.767389804	7.392851722	7.302113797	7.00581414	7.725705662	7.494913906	7.336312041	6.889313953	6.988297734	7.532127776	7.860431806
AC005306.3	6.80920729	6.903190641	6.733598093	6.91080173	6.461978786	6.719189094	6.946551353	6.756951346	6.833155443	7.301239127	7.061635404	6.732241943	6.717182426	6.331983607	6.539527244	6.500796497	6.605034835	6.684626167	6.608722554	6.685677661	6.488140585	6.584516859	6.655287139	6.560786328	6.728694294	6.848413961	6.762161304	6.583605772	6.719189094	7.19473941	6.467422201	6.815624881	6.657304341	6.663313819	6.725251942	6.813312879	6.781854574	6.91942277	6.543783687	7.061259569	6.72620165	6.659467952	6.962778977	6.589299248	6.329641529	6.729428577	6.503806972	6.802773283	6.908318329
AC005498.3	6.401302544	6.471882309	6.248760853	6.397475933	6.179355064	6.448862338	6.591683649	6.482080848	6.229055935	6.58481946	6.59584513	6.477265186	6.470133504	6.515867676	6.446312876	6.377407972	6.323623122	6.399977175	6.57101175	6.381288289	6.009945888	6.214022977	6.12491378	6.16246708	6.365197	6.462569283	6.2512324	6.222077931	6.423925118	6.580088415	6.138006068	6.424385342	6.27011791	6.293869207	6.233043689	6.522067939	6.323549052	6.771126341	6.334487084	6.452392053	6.248459169	6.322858544	6.365641124	6.324223722	6.345627639	6.179779935	6.195133307	6.531278727	6.489891366
AC005523.2	6.74947287	6.46102101	6.667082489	6.968745347	6.711879418	7.236639908	6.708409795	6.744157081	7.053452039	7.067946328	6.886972511	6.704082446	6.864094252	6.859783612	7.245321164	7.207631875	6.899634637	7.040272018	6.651123105	6.700107603	7.2297455	6.630517222	6.996714799	6.929657132	7.294433094	6.520858703	7.247501174	7.201726276	6.805260217	6.664708653	6.670760628	6.978081956	7.180947036	6.839672628	7.329387786	6.808431141	6.801954889	7.252110898	6.85797741	6.73522459	7.186495921	6.770937704	6.983621798	6.779392693	7.122128243	6.754941118	7.264181635	6.941093686	6.534897478
AC005523.3	5.721730497	5.665954678	5.482438619	5.711415407	5.655831633	5.673619132	5.746823897	5.514232973	5.706350259	5.69451042	5.960967115	5.654770924	5.403180199	5.724024071	5.68598036	5.692083169	5.514407115	5.679976389	5.533177458	5.72042279	5.640074617	5.556736977	5.623772239	5.399490154	5.769970713	5.912441465	5.728324824	5.617490709	5.769597447	5.711670768	5.396519418	5.632399451	5.541390662	5.568961444	5.706598503	5.758159709	5.662506574	5.657285423	5.463366194	5.827386442	5.685157078	5.501124158	5.887067376	5.713455382	5.665092859	5.689101179	5.661509001	5.756305066	5.740152671
AC005537.2	5.94517825	6.035152735	5.929084366	5.919425911	5.760508556	6.006171002	5.964591606	5.926539901	5.940704699	5.658034294	5.80185771	5.971585494	6.053070999	6.20382503	6.055234225	6.066635162	5.861894093	6.289402184	6.081744766	6.108923773	5.737146426	6.02872736	6.022870083	5.909027734	5.96877886	5.947192732	5.989114438	6.103662771	5.995866974	5.887521756	5.861584591	6.059188913	6.010017129	5.928593109	5.9820722	6.144172442	5.968861731	6.296299982	6.372204345	5.767248121	6.061282512	5.888392473	6.174627391	6.187973509	6.207297459	6.076736772	5.977678543	6.025039034	6.114933758
AC005592.3	5.353784254	5.367980484	5.46933734	5.191998437	5.222332421	5.381846067	5.185289336	5.305480118	4.857805281	5.185572549	5.260275089	5.452962537	5.52295122	4.963395023	5.838046549	5.687236174	5.604977671	5.493928888	5.889661327	5.297727603	5.206325755	5.526123955	5.150368287	5.552870414	5.711115544	5.470767319	5.375484879	5.585125443	5.318012677	5.155438703	5.244973187	5.503885097	5.367430618	5.215712735	5.627090011	5.084550349	5.391687828	4.896327685	5.261831953	4.973505128	5.513412243	5.534969549	5.547591677	5.629012093	5.799105819	5.383959119	5.197560282	5.42099417	5.145900339
AC005606.14	5.550371625	5.50430737	5.352076558	5.762591045	5.613925913	5.917374499	5.518276779	5.639878595	5.818580277	6.173606535	5.529669859	5.496692791	5.552471063	6.254315592	5.998963173	5.844298551	5.589671196	5.603022903	5.47721129	5.66644712	5.774773065	5.490046873	5.532210298	5.446203058	5.654526026	5.581112299	5.675216822	5.444553229	5.612397749	5.451362101	5.544371288	5.498327102	5.591103798	5.741495497	5.572931318	5.772738113	5.66857239	6.032583633	5.721281762	5.493057517	5.524716574	5.469024007	5.63303208	5.696352372	5.920949251	5.481132472	5.662011723	5.897326855	5.774973527
AC005785.2	6.974785707	7.185336868	7.058137717	6.882406333	6.972617663	7.085868136	6.907915146	7.113511402	7.05426604	7.086545406	6.703627786	6.784190173	6.983542081	7.123805297	7.053237081	7.175060775	6.992780125	7.055496032	6.847506402	7.065475558	6.947507432	7.016975524	6.725126062	6.913705596	6.921371328	7.454977536	6.908710768	6.980645652	6.849092486	6.916979976	6.873244844	6.990435758	6.869435881	6.981224177	7.101150044	7.227570825	6.910825625	7.165090754	7.12897703	7.029396892	6.977782909	7.022735467	7.031687774	7.152562031	6.940805373	7.158702965	7.052314923	7.10404711	7.23918975
AC005838.2	5.935306041	6.34891123	6.434223567	5.824954459	5.812928092	5.873522081	5.578549375	5.810308127	5.319983769	5.518401623	5.44199334	5.822464281	5.912250603	5.912024051	6.373611559	6.7318654	5.523134824	6.274645225	5.956154443	5.86052534	5.257068199	6.266930769	5.757693956	5.964997427	6.438461197	6.28393819	6.114026276	6.238131406	5.78478489	5.38028519	5.944975845	5.810612413	5.719262262	5.696675997	6.017195467	6.307043833	6.106555948	6.229843733	5.850273773	5.413574441	6.051544451	6.145751346	6.525914565	6.467627226	6.416176911	5.904519514	5.620674813	5.856740204	6.146808223
AC006026.13	6.817686624	6.973992979	6.400044774	6.195426498	6.490052775	6.412197598	5.775522189	6.802800073	6.479085831	6.684286382	7.114575824	6.50164225	7.079319931	6.610269626	7.485314327	6.795943595	6.124404526	6.458541353	7.647658753	6.657717333	7.06073572	6.933611123	6.870209737	6.922303665	6.543636221	6.407876894	6.344543227	6.486146571	6.353663084	7.242501718	5.992696969	6.428822933	7.075632647	6.190740939	6.699131468	6.064634911	6.490052775	6.681830616	6.413275185	6.399380088	7.466726137	6.813038064	6.410561468	6.784205947	6.505526484	7.062874917	6.176881855	6.689271634	5.846824852
AC006129.2	4.44343761	4.35085256	4.520041204	4.268753732	4.342304305	4.257700178	4.556772735	4.361800784	4.318220517	4.326274794	4.104835312	4.371747221	4.450845218	4.353363699	4.341339143	4.275269952	4.436211414	4.349299109	4.498741404	4.281212671	4.349424473	4.275330266	4.205414373	4.371428987	4.218087	4.270543122	4.280768402	4.34328975	4.315931525	4.210309356	4.225652504	4.36003968	4.284480322	4.288428449	4.442053247	4.312801607	4.39143274	4.367342581	4.30644903	4.301438217	4.456194745	4.363770025	4.477275348	4.349424473	4.261866135	4.281462045	4.339986702	4.387936664	4.372656455
AC006538.1	5.94711902	5.998229738	5.879205281	6.164568011	5.852934899	6.178253253	5.964212675	6.079084383	6.00330878	6.379506124	6.088779799	6.045816278	6.200061645	6.44997045	5.942480206	5.806770115	5.887855514	6.046065974	5.851635659	6.007967108	5.821730044	5.950695181	5.800152875	5.908764333	5.931299967	6.387307578	5.835604959	5.833946266	5.972105798	6.100272945	5.825674816	6.097942916	5.965623952	6.060728719	5.903937735	6.483422153	6.001923849	6.170755749	6.037023368	6.150308006	5.888280083	5.857841315	6.10071973	5.882019689	5.826035894	5.924012804	5.918961016	6.296542054	6.037541259
AC007292.3	7.267496847	7.222491509	6.933109226	7.291436983	6.990791405	7.243964226	7.109152552	6.937757253	7.317283439	7.709734081	7.408022982	7.03497931	6.997874874	7.065550099	6.994357022	6.752516839	7.24492768	7.085638613	6.981775552	7.16530615	6.975453167	7.129595351	6.955025134	7.032683721	7.262472018	7.059167224	6.953233654	6.932477744	6.973866155	7.529105546	7.070304531	7.25750858	7.225136993	7.249671165	6.998386368	7.182863963	7.110995155	7.471685061	7.039138699	7.297308838	7.010161288	7.170811549	7.353467242	6.821509051	7.019560943	7.203686354	7.075909963	7.12499583	7.311786864
AC007349.5	5.622209505	5.679797436	5.70767651	5.419021249	5.455696483	5.645313898	5.54841009	5.537573048	5.68305471	5.572796493	5.657300763	5.723426379	5.768973638	5.575528636	5.609624679	5.531625444	5.627681744	5.599822187	5.451145157	5.653563023	5.131368983	5.585217417	5.471613905	5.467217645	5.635603501	5.547384472	5.443008019	5.537756777	5.62734039	5.481646186	5.299659133	5.895639567	5.565809199	5.573100267	5.480374223	5.747052841	5.733015495	5.731301527	5.546591241	5.530095822	5.574050685	5.485834243	5.419274494	5.43927118	5.539657115	5.414336641	5.522242217	5.620383282	5.52766608
AC007362.3	5.30891108	5.363565272	5.144695299	5.366136021	5.177792098	5.465489115	5.344468274	5.362123714	5.543337098	5.474553243	5.639636886	5.237132201	5.485621319	5.762722775	5.258192103	5.107548033	5.361185765	5.315758073	5.261198428	5.364084002	5.267291004	5.377703589	5.199828744	5.296416253	5.215051037	5.251143195	5.300866252	5.077329419	5.302084803	5.384733931	5.20633111	5.508184232	5.300915265	5.439864401	5.252046037	5.611622966	5.418560485	5.760927462	5.413933424	5.25886238	5.355544231	5.211057464	5.401398922	5.18145004	5.31708387	5.141862345	5.555163037	5.538741735	5.437920693
AC007365.3	7.391634597	7.475220015	7.396667768	7.306702221	7.193183134	7.288601269	7.27983506	7.222352388	7.380846309	7.429700763	7.61349458	7.37898156	7.393309643	7.397037455	6.802617797	6.947951027	7.125092966	7.227038993	7.070411658	7.340155045	7.084826724	7.228405144	7.106958946	7.297813738	7.220259942	7.602221687	7.283274382	7.261274385	7.365823214	7.424840028	7.238052476	7.304565884	7.283820004	7.311326952	7.436789827	7.500365723	7.411208938	7.898261277	7.344060844	7.316269325	7.39825503	7.308243138	7.390085232	7.031294347	7.018310133	6.952769828	7.253913194	7.282021894	7.580986221
AC007389.3	8.281071176	8.62289651	8.849207113	7.718895176	8.085369939	8.286342052	8.170916219	8.362980039	7.567292321	8.21286022	7.849084837	8.41481904	8.66439531	8.175749319	8.423560174	9.186749391	8.049187052	8.637729985	8.430715214	8.031009649	7.598271767	8.363053719	8.168168241	8.336817633	7.750952676	8.656144369	8.226103869	8.585205892	8.185895508	7.881550519	8.265193213	8.501279338	7.95330813	8.132138323	8.552897796	8.938830352	8.462241005	9.145164171	9.028995318	7.696462771	8.548593391	8.50173726	8.613580863	8.954947868	8.616388077	8.563943895	8.102414382	8.249773457	8.618702205
AC007401.2	5.533659612	5.387549888	5.562840453	5.422169007	5.11631313	5.59934957	5.242194136	5.546129794	5.54052408	5.486014379	5.412130677	5.08095166	5.444491768	5.491961587	5.40827251	5.346324147	5.41501631	5.447357317	5.594395924	5.601297065	5.502682876	5.447283809	5.171700483	5.277076545	5.442223585	5.705506755	5.370733131	5.415217643	5.515279481	5.28383702	5.307036556	5.524069062	5.400863064	5.467132577	5.43184777	5.297500469	5.374446483	5.666621864	5.531501698	5.248523567	5.560291069	5.419767031	5.412448639	5.468452757	5.522773812	5.349571412	5.347311833	5.404144582	5.367026861
AC007680.2	6.763303405	6.814465545	6.691805869	7.014337207	6.639865156	6.787302583	6.410611475	6.757024642	7.105979846	6.732953096	7.155597857	6.983352128	6.887744198	6.825230151	6.925544053	6.700275553	6.810685698	6.644985938	6.821668199	6.845258906	6.536812932	6.816600325	6.488905096	6.600382479	6.500611999	6.815355592	6.574770093	6.573322757	6.734242591	6.891167826	6.576868683	6.840148459	6.79841064	7.023737319	6.962013833	6.874638658	6.875080576	7.180465076	6.877359791	6.737071023	6.943424014	6.65844755	6.743442036	6.631562782	6.960494345	6.591853512	6.755656366	6.879831959	6.826289635
AC007787.2	6.489056632	6.348271465	6.45507137	6.581961495	6.451809779	6.58653563	6.341498089	6.270468859	6.699225778	6.785019842	6.618369985	6.342912177	6.424122609	6.715110882	6.448357904	6.358237248	6.478348996	6.550128864	6.321197773	6.484663446	6.436213004	6.478828832	6.334563684	6.258085102	6.672239561	6.701051965	6.534889667	6.478300173	6.445631534	6.559439895	6.456471658	6.590253757	6.283074056	6.445509555	6.447198249	6.54229772	6.189805228	6.915440323	6.410579241	6.381555954	6.405567957	6.334277041	6.689783021	6.311478164	6.509384519	6.484130891	6.561891634	6.752616647	6.447198249
AC008088.4	6.171562833	6.138394853	6.141068259	6.010865327	6.043465927	6.027472278	6.077956529	6.102351691	6.342002243	6.065662441	5.982383787	6.108351179	6.255762204	6.824334355	6.191659147	6.492573601	6.09817012	6.388231801	6.192185006	6.11089385	6.079652412	6.219969435	5.815367047	6.033480223	6.12272997	6.233276238	6.061613406	6.072812637	6.088209589	6.191860907	6.00798237	6.253782238	6.119996127	6.292387209	6.170524204	6.603292661	6.051482727	6.803570181	6.204248035	6.165671149	6.22612699	6.260291836	6.504633675	6.247099418	6.405467313	6.256965839	5.962288829	6.208533742	6.574840216
AC008746.12	5.833443852	6.015398194	5.874370873	6.122996604	5.974683655	5.88805102	6.136344623	6.11166043	5.852383589	5.830912699	5.772305287	6.038440661	5.901105806	6.059956259	6.294602466	5.95589907	6.106535076	6.052730932	6.234295363	5.639564639	6.135447672	5.803251373	5.989319154	5.920307208	5.964957749	5.913770222	6.106967467	5.851313437	6.044948228	5.913043022	5.933881897	6.071227997	5.91480362	5.98470033	6.077120116	5.705932027	5.780998819	6.002548772	5.762158926	5.653353734	5.783819888	5.842783249	6.34729999	6.124504896	6.197504501	5.798940089	5.733546951	6.099837635	5.97910769
AC008753.4	6.140881722	5.960240867	5.727076521	6.244792013	5.986427175	6.116078586	6.151639984	6.047511418	6.200331462	6.790061413	6.199649774	5.7449061	6.094399817	6.051143119	5.982527506	6.024882043	6.169637866	5.983486146	6.205790897	5.928678132	5.63158325	5.681111232	6.000083698	5.804805733	6.002148559	6.142854499	5.961166407	5.966209616	6.003303863	6.047378925	6.181790186	6.015279901	6.187679263	6.005540131	6.014503069	6.106590008	6.053295456	5.813804642	5.871796194	6.16471831	6.146383757	5.991465951	6.093772225	6.068262158	5.955067493	6.128445142	5.917507155	6.277799443	6.368027509
AC009120.6	6.884869506	6.658866722	6.788437273	7.057670198	6.808467802	7.384913415	7.201185281	6.851633101	7.039058501	7.468703209	6.790470519	6.813079771	6.69927882	6.742119262	6.963504386	6.581243094	6.929736811	6.710424013	7.01087463	6.888652626	7.082151106	6.510851931	6.884869506	6.640526224	6.884869506	6.581415216	6.811589389	6.582109537	6.92185049	6.93727309	6.880076784	6.944262	6.927110101	6.99373207	6.710129685	6.660004903	6.777507554	6.869930837	6.456049581	6.835652909	6.844659746	6.713298189	6.981867279	6.695946643	7.011083584	7.011707802	7.079688129	7.110246807	6.718582549
AC009133.15	5.571056706	5.508116027	5.450582549	5.530265	5.3328893	5.547788685	5.418591496	5.869353825	5.392862986	5.405668289	4.93082671	5.723702599	5.408635226	6.29576463	5.584120254	5.582258265	5.153799291	5.643976582	5.691554241	5.492051929	5.056281208	5.293286535	5.501060913	5.490807234	5.32316093	5.508196885	5.403999513	5.161972981	5.448550612	5.485365129	5.649063544	5.380737142	5.511095432	5.230088934	5.616573393	6.262529887	5.463492831	6.416682803	5.991190806	5.553252664	5.711997764	5.30203582	5.699060828	5.609678632	5.72372188	5.576986425	5.621181468	5.737710805	5.972201116
AC009502.4	8.141001837	8.217975274	8.208473393	7.654398175	7.816976784	8.069414792	7.80008745	7.908970072	7.625047637	7.720101132	7.55198149	7.868880115	8.009099962	7.744976487	7.995324391	8.274576673	7.936671962	8.082251665	8.266016264	7.972314979	7.813411263	7.990551269	7.611317176	7.996519115	7.883663834	8.25144681	8.025434296	7.993073717	7.842031879	7.726603587	7.905839814	7.974510422	8.079359493	7.849696629	8.071008848	8.090676641	8.067032313	7.959505421	8.178980211	7.846864518	7.974141158	8.138043859	8.075207907	8.162130584	8.279933452	7.923796545	7.721752812	8.005521328	8.056286491
AC010145.4	6.874709387	7.055875292	7.438063781	6.552901315	6.690257997	7.036545299	6.78939794	7.174803118	6.607077184	6.561332972	6.769098006	6.871100522	7.152384239	7.902726917	7.130841381	7.412064374	6.928787924	7.483338367	7.197234574	6.866308479	6.311768201	7.088556535	6.733420081	7.021138508	6.924851893	7.323812061	6.921470394	7.088261872	6.826799274	6.655965606	6.947661527	6.97248274	6.963006357	6.711814804	7.245597853	7.986799359	7.08363508	8.057744822	7.605741015	6.97511635	7.139914323	7.161691104	7.290107229	7.266304011	7.402682916	7.219933509	7.230941655	6.850379247	7.250090157
AC010524.4	7.868919965	7.990698795	8.082393871	7.274897847	7.346352422	7.69047451	7.848107051	7.677823622	7.708821561	7.581509104	7.385233063	7.868060286	8.149272377	7.143794798	7.538541757	9.072405651	7.395508232	8.150761765	7.98630503	7.849139614	7.38213504	7.921478154	7.647124808	7.79619125	7.674597542	8.555966782	7.645406173	7.845517271	7.956243831	7.449398356	7.816140456	8.355680291	7.633577315	7.993202706	7.626312125	8.197253085	8.037960118	7.908327077	8.407561101	6.955204939	7.855481113	8.154680225	8.266862836	8.544259084	8.281532233	7.702295443	7.398487593	7.977617785	8.424248509
AC012065.7	6.847309432	7.319484922	6.762530471	6.845312388	6.680833479	7.028366404	7.123107922	7.094530014	6.626844708	6.586267243	6.78167915	6.655379113	7.068514594	7.335849125	6.907718032	7.318958625	6.849806869	7.076798609	6.929325253	6.846311826	6.871916608	6.733437098	6.964903068	6.896737554	6.714783416	7.485754823	6.684666686	6.960690616	6.742793409	6.976400161	6.691394273	6.811668466	6.712264909	6.535205885	7.012622843	6.822085964	6.864493255	7.338655059	7.265553917	6.837077586	6.583771563	6.741598971	7.166626931	7.287147706	6.985340114	6.926425514	6.835552977	6.879520446	7.125662504
AC012360.6	7.352038073	7.547473344	7.286866775	7.237317597	7.326105388	7.351001145	7.115921229	7.482635456	7.306463766	7.285374976	7.660604976	7.318492481	7.388580987	7.211937138	7.15921908	7.23958726	7.307444344	7.419755646	7.109355859	7.273139619	6.898909427	7.46057833	7.089266928	7.196144836	7.143914582	7.465966884	7.360291368	7.24093873	7.28443046	7.118097303	7.25732969	7.361207048	7.192032581	7.292937799	7.393085328	7.498220231	7.417060776	7.451539965	7.324553969	7.302732376	7.452662797	7.28678567	7.532691442	7.504621807	7.453438989	7.160680081	7.070877901	7.389944647	7.374110144
AC012499.1	4.806477164	4.876368962	4.95192265	4.955828376	4.821362668	4.821983319	4.788877618	4.767394006	4.704715528	4.661840883	4.679591725	5.054080094	4.76278651	5.206840448	5.119937577	5.301398368	4.749747573	4.940561359	5.064496846	4.770029373	4.820136898	4.819020836	4.847956582	4.91804135	4.763638328	5.004585843	4.844213765	4.741864993	4.737923391	4.787896096	4.685769081	4.867759238	4.661846118	4.790687355	4.830246812	5.39720845	4.897428955	5.569975722	5.449221001	4.767664144	4.856548369	4.820050618	5.212718122	4.861288375	5.257529824	5.050101961	4.870411877	4.977453302	4.885588269
AC012531.25	7.709587032	8.085450664	8.0117218	7.507441467	7.550707851	7.776148644	7.763600812	7.816454643	7.586660349	7.927960902	7.54738204	7.908285056	8.267970427	7.723166778	7.627439106	8.316796089	7.711962633	7.953712557	7.735155897	7.659537066	6.977518251	7.763600812	7.510773704	7.735736061	7.526716706	8.073309931	7.691274645	7.75182605	7.715441003	7.552196393	7.72198288	7.842716295	7.685723584	7.782231342	7.78334533	8.181021113	8.248753675	8.201590717	8.007567122	7.545616605	7.954877556	7.960372089	8.112811718	8.240486754	8.015781154	7.707244499	7.482916806	7.877640566	8.039295193
AC013463.2	5.92731543	5.780030524	5.789493106	5.581728352	5.702197292	5.734433794	5.750895488	5.848613752	5.868221015	6.020357934	6.101943127	6.005441522	5.781750794	6.197221378	5.681599442	5.881382047	5.849402757	5.529381199	5.524222121	5.688619967	5.695024411	5.698344044	5.519061384	5.654817023	5.824654926	5.764446519	5.755779609	5.656686307	5.866456278	5.702269081	5.730825102	5.759406436	5.875485473	5.762729571	5.8128914	6.075690999	5.766447113	6.01655716	5.905664954	5.753604037	5.793937585	5.734856661	5.764167152	5.761615765	5.649585456	5.655385421	5.588211858	5.768972256	5.829775581
AC013733.4	4.730563484	4.952240664	4.973041009	4.74838666	4.775430214	4.785146585	4.659181834	4.834656855	4.784372837	4.86548547	4.865064998	4.849012976	4.875097833	4.995893991	4.948668168	5.215244902	4.838055154	4.91124765	4.967098598	4.800742736	4.715263482	4.845879677	4.771121942	4.901011861	4.855366722	4.88265144	4.77291198	4.885819129	4.736360448	4.802008651	4.780217604	4.812248669	4.698718444	4.631590466	4.822959538	5.047879586	4.825735436	5.154773367	4.773547918	4.686357472	4.793249641	4.765792029	4.970109093	5.111488847	5.010373799	4.858405334	4.816589846	4.79480677	4.974303421
AC016831.7	6.558971508	6.870915223	6.575507926	7.028934337	6.711090853	6.397966825	6.045772351	7.266502112	6.255335884	6.94544688	6.370423886	6.570363311	6.516823927	7.245743863	7.639062323	7.439709262	7.171444513	6.654310257	6.938389815	7.002768373	6.608792502	6.78814615	6.601929688	6.799220736	7.118536305	7.205314339	6.48900142	6.595769497	6.640299428	6.448508098	7.543703268	6.876979011	7.006599368	6.702502894	6.678077122	6.927689297	6.799809082	7.101952614	6.946435624	6.747331287	6.545056936	6.535879092	7.077216458	7.881556655	6.921005567	6.806454066	7.017505696	6.746828392	7.192971154
AC016999.2	6.527556056	6.327063243	6.104006793	6.038403055	6.326162227	6.474557425	6.564302522	6.293236323	6.470916509	6.523649848	6.466959234	6.432974749	6.446575528	6.969803427	6.381440231	5.7147568	6.383085057	6.250572499	6.111447397	6.440404444	6.271847845	6.30758848	6.113834518	6.158047485	6.428815468	6.551629689	6.397775668	6.16646986	6.239902715	6.354419277	6.128609522	6.357146829	6.009354207	6.277902965	6.279995224	6.589429233	6.451216834	6.977831149	6.294890821	6.534970804	6.399726025	6.149897418	6.279724505	6.161394018	6.272894591	6.396053316	6.239100907	6.338082105	6.454571724
AC017002.2	6.204873903	6.135128625	6.768127544	6.239445855	6.240048506	6.23538051	6.455052951	6.271319335	6.222868482	6.195643397	6.381588689	6.145668439	6.269809855	6.304724524	6.546380206	6.304120665	6.416830568	6.099565303	6.158022664	6.553271874	6.691363769	6.250480802	6.192960382	6.46844534	6.328889447	6.376628247	6.273583252	6.311657754	6.4453039	6.145914415	6.073756962	6.102799914	6.11508569	6.341377991	6.332801652	6.385622365	6.134854547	6.367913365	6.229653186	6.038853511	6.298692439	6.115046772	6.162973144	6.402382517	6.233282988	6.105175538	6.12814297	6.208688028	6.049582829
AC017104.6	8.424140139	8.537138612	8.451999298	8.338178187	8.330658959	8.277051728	8.26196176	8.270830283	8.54283841	8.442151158	8.660592465	8.478080177	8.521820305	8.462258905	8.382489201	8.714819276	8.408375841	8.211215568	8.258628699	8.441043044	8.391140971	8.482312003	8.129153434	8.205386129	8.336944796	8.377978064	8.346001036	8.282754003	8.314775871	8.603710947	8.362282657	8.52889636	8.387534936	8.559301492	8.43818763	8.795413366	8.558695261	8.83579421	8.41271442	8.404726353	8.430604472	8.478536617	8.435420197	8.270558921	8.236836238	8.305891935	8.265260179	8.573587482	8.429173189
AC018755.16	8.260621749	8.414173234	8.126726845	8.291418105	8.513840641	8.098628373	8.576004167	8.393535607	8.45562951	8.312207548	8.332746629	8.408579789	8.295632747	8.075314543	7.855632235	8.163585644	8.329817935	8.284352736	8.48971748	8.244396633	7.830438066	8.283884408	8.253477987	7.978887528	8.273624933	8.285634684	8.728350499	8.281500619	8.260322595	8.362952098	8.312832694	8.473080975	8.243592162	8.806942414	8.180846058	8.236305222	8.255945132	8.595404136	8.142109506	8.269563284	8.345988402	8.259902598	8.174747844	8.353808355	8.496120648	8.123426093	8.063522324	8.371300685	8.299655115
AC018755.17	4.552755755	4.86972623	4.512495871	4.371923919	4.505603094	4.623279427	4.405626629	4.628606654	4.709830599	4.790477309	4.746769915	4.934062852	4.776030114	4.714912939	4.675604187	4.684862406	4.644793517	4.554277804	4.554370549	4.6064784	4.489657219	4.723472405	4.52591667	4.636928986	4.452376452	4.726427462	4.41853633	4.675687629	4.544760202	4.639905597	4.642452542	4.916362471	4.724527475	4.596403686	4.731169814	5.190874205	4.79908309	5.074697354	4.990565904	4.663305529	4.946856966	4.693501434	4.694838718	4.634144418	4.756563145	4.612077578	4.546650261	4.657600726	4.856780106
AC018766.6	6.007264963	6.120070354	5.877040671	6.024670629	5.74643024	6.03583137	6.053414839	6.170093341	6.128817778	6.144089618	5.703785605	5.946840963	5.979320687	6.944357415	6.29384906	5.791409358	5.915810466	6.158081805	5.892582242	5.93311378	5.824251149	5.812167176	5.891708412	5.772209753	5.947774024	6.452600272	5.918782736	6.215540245	5.864542933	6.221906531	5.865154891	6.082728806	5.759822792	5.955491527	6.00917878	6.381588203	5.939146343	6.919540716	6.292003184	6.106495579	6.047764981	5.839657476	6.06611182	6.03878126	6.10006267	6.281390146	6.337846103	6.132187128	6.004769971
AC018816.3	7.73230561	7.953692135	8.098291031	7.798414775	7.722426202	7.738070048	7.69158071	7.951062195	8.230991984	7.521177188	7.645779142	7.803054661	8.232056906	7.880364035	7.929463567	7.768423273	7.629288312	7.934629991	7.998433547	7.620964902	7.424940664	7.845575813	7.602205841	7.797963241	7.460592554	7.860572013	7.618077303	7.953000092	7.614455197	7.898535077	7.831334622	7.893866636	7.809675322	7.79450084	8.017986785	8.007966586	7.878130575	7.971319119	7.973055212	7.834838643	7.81541517	7.683375146	8.176991012	7.857383354	8.159983566	8.006708192	7.460377692	7.771493997	7.984137201
AC024560.2	7.690732219	8.255242349	8.646967355	7.941039327	7.674657408	7.96778322	8.357313405	7.971622027	7.720464454	7.641120577	7.574487159	8.089912035	7.917552308	8.442872857	8.353380847	8.322470188	8.077075937	8.34510242	8.661146894	7.963867534	8.26146332	7.976330618	7.825705433	7.74504743	7.565934183	8.790594903	7.853336284	8.102153012	7.88258936	7.988290073	9.049271184	8.216994927	7.628981566	7.330667974	8.164563736	8.230387984	8.420638883	8.138168847	7.768894079	8.102124101	7.449245644	8.037151433	8.442085808	9.150597861	8.796669432	7.779321035	7.74230363	8.075077431	9.907063431
AC025442.3	6.441372721	6.802857074	6.475895882	6.689544073	6.415572412	6.423924967	6.377782407	6.559188936	6.406629193	6.802082298	6.272386898	6.612978131	6.471238669	6.579883749	6.476063156	6.687083306	6.365451026	6.57651582	6.475658398	6.439025359	6.317457667	6.439723398	6.378716744	6.38788299	6.550316979	6.83070924	6.384529241	6.644063052	6.555540489	6.442585334	6.576385326	6.683500687	6.233221633	6.320495291	6.466833914	6.775787037	6.489400212	6.927263488	6.473296365	6.494452259	6.524139297	6.405118107	6.779012095	6.590406614	6.645735388	6.543823744	6.691978283	6.633881802	6.790922845
AC064852.4	5.208972491	5.386369688	5.231453008	5.082536781	5.016192169	5.240760833	5.083076619	5.257473318	5.40631596	5.360136585	5.516655957	5.189236911	5.34895979	5.139051921	5.168327325	5.188437168	5.177090231	5.307093812	5.069704348	5.177660554	5.003225645	5.240068659	4.996387543	5.18143523	5.232947894	5.188697296	5.308124037	5.175285879	5.273042936	5.191539031	5.178493597	5.378723087	5.245363788	5.192405517	5.188790381	5.355345371	5.268612766	5.137808537	5.243272707	5.113364845	5.499660628	5.223012447	5.212381303	5.302452844	5.22951588	5.097510442	5.130420687	5.343747789	5.306533523
AC067956.1	4.591978605	4.680933249	4.723956266	4.749318311	4.477042303	4.500557447	4.461583923	4.658813209	4.460982514	4.689903619	4.74298216	4.492748614	4.826546508	4.904207318	4.676283753	4.763723134	4.804363261	4.655899301	4.65741725	4.619225138	4.705672961	4.655804941	4.400700427	4.479005626	4.626280748	4.669415534	4.573863762	4.402029905	4.478460701	4.631225485	4.440376037	4.565658756	4.528212868	4.630254672	4.487247292	4.691082766	4.628402381	4.683778447	4.64774329	4.788274688	4.595917557	4.840222971	4.870295371	4.648626027	4.908545072	4.560267451	4.459344138	4.651937912	4.644769006
AC068039.4	5.823547008	5.284799829	6.112002412	5.615324025	5.623279351	5.803450011	6.034360764	5.424686413	5.618107349	5.589490856	5.6433136	5.687244791	5.667438328	5.629590713	5.732177387	5.866679848	5.830886497	5.482555241	5.594292454	5.65145981	5.673572412	5.686390038	5.542656389	5.692026114	5.657260122	5.647620286	5.657505912	5.50293353	5.737100714	5.689601638	5.672428722	5.586643371	5.646378531	5.607214664	5.587767716	5.040118394	5.466507328	5.563987125	5.541362803	5.517735641	5.449043568	5.667507673	6.223302859	5.710442524	5.730013686	5.559212469	5.385155583	5.631619231	5.922191817
AC068138.1	6.5285532	6.494049691	6.363221145	6.429293939	6.414255172	6.384686517	6.467525829	6.408465615	6.224999013	6.119996127	6.437830744	6.688022504	6.698174094	6.061880192	6.891812448	6.947341942	6.504703851	6.620745476	6.724460682	6.511677624	6.711271015	6.508801169	6.415189077	6.502629194	6.585493142	6.427105437	6.486526098	6.583541921	6.411751922	6.052515457	6.484486735	6.550421076	6.467241236	6.360822759	6.59203116	6.419475621	6.676939566	6.199473105	6.335930296	6.07397359	6.792353619	6.424244814	6.683609653	6.817034272	7.03465834	6.59233871	6.3039326	6.639288844	6.539649897
AC068831.3	6.608889179	6.680661792	6.562377655	6.755633328	6.585259186	6.841324114	6.62443714	6.687852874	6.936574414	7.113370261	6.882457608	6.764893647	6.48342105	6.4749741	6.385073407	6.381548893	6.541977215	6.573203911	6.268838734	6.922562952	6.374771506	6.512837939	6.675514938	6.508727331	6.582304775	6.98604517	6.729807368	6.391895572	6.582304775	6.670922789	6.651238165	6.722676249	6.578894805	6.511575636	6.569941797	6.574857278	6.504810897	6.460313391	6.299796388	6.769831744	6.749126747	6.47657438	6.6069025	6.513487553	6.404142403	6.339978737	6.528224618	6.705808347	6.796929514
AC073283.7	6.874366911	6.766518107	6.747531315	7.117636096	6.672125044	7.060444588	6.966983395	6.570959249	7.041529733	7.157449702	6.846311453	6.48884298	6.598582357	6.403461344	7.005944738	6.814041613	6.831853875	6.676474231	6.614267251	6.771665677	7.30424741	6.811251569	6.638605665	6.765276528	7.024635138	6.647566668	6.82317962	6.829648817	6.625995988	6.763588222	6.771665677	6.911841862	6.772880117	6.774774121	6.620721711	6.371994972	6.782261032	6.375381166	6.578275878	6.916478501	6.448536302	6.766464702	6.881102439	6.446064372	6.846391736	6.841492645	6.499355037	6.98068619	6.73265259
AC073321.4	6.381704366	6.418205604	6.29046048	6.349346342	6.250940576	6.310140072	6.297832516	6.288445037	6.314863993	6.683635714	6.415939621	6.169506641	6.231033377	7.194351411	6.602822502	6.422497667	6.310692126	6.505946582	6.368147797	6.398456947	6.643652595	6.28276659	6.306937403	6.28557191	6.530811963	6.320906422	6.412399823	6.307147618	6.220267279	6.479488535	6.065218141	6.260236588	6.363707172	6.35889574	6.392911794	6.96837352	6.304246099	7.031506107	6.55300415	6.408537993	6.386445744	6.096502503	6.606770092	6.555419633	6.641880571	6.71632683	6.606473845	6.639288844	6.357999089
AC074212.6	7.049216668	7.007761944	6.844488691	7.18024605	6.956138748	7.176399302	7.142381039	7.09915179	7.003803636	7.555107184	7.242576789	7.028563959	6.914342381	7.243701901	6.99889646	6.944952743	6.948449785	6.976624092	6.925347787	6.994920974	6.849147212	6.998994687	6.973181926	6.807485255	6.913643185	7.19795104	7.024379067	6.928171946	7.008309267	7.195970604	6.870110346	6.95316269	6.891478689	7.106708258	6.990831962	7.341130345	7.08454118	7.253914812	7.193841371	7.218156982	6.979606478	6.769246825	7.000753975	6.973624283	7.007999653	6.890582023	6.760092104	7.228680492	7.125509673
AC079305.10	5.701938942	5.786593105	5.485580866	5.561414799	5.661756721	5.750116712	5.596297224	5.623434959	5.670740414	5.78316735	5.674455202	5.909646538	5.867646898	6.087055894	5.756464625	5.775748224	5.724267491	5.628610905	5.697136244	5.897913179	5.609592479	5.643391763	5.63396274	5.764330762	5.610157275	5.953140013	5.734694174	5.856356833	5.525085121	5.768072876	5.824883714	5.846125616	5.701245461	5.570933033	5.75038486	6.217181875	5.805834754	6.339287376	5.752443262	5.875704974	5.825747402	5.610271179	5.691814846	5.762225731	5.924820736	5.85465508	5.747758481	5.704271314	5.887613787
AC079741.2	4.970704552	5.046017506	5.191609212	4.958096688	4.813200459	5.022781651	4.926504557	5.011166747	5.097772546	4.910545799	5.072676927	5.36122687	5.233812268	4.994016091	5.084861034	5.058589669	4.989236123	5.13016089	5.222270978	5.003728546	4.826685838	4.92437398	4.719403168	4.957949996	4.981959941	4.861095631	4.987231209	5.337709817	4.978231859	4.862910944	5.020698908	5.192175738	5.003051114	5.030501981	5.172855304	4.9577169	5.174605947	5.111584236	5.020204306	5.066462493	5.07106702	5.074281166	5.065634677	5.235653593	5.15532643	5.158783407	4.744680721	5.12208817	5.162791363
AC079767.4	6.32928173	6.194529211	5.993973327	5.900878759	6.002940664	6.291335002	5.922580462	6.002378492	6.152786377	5.793088042	5.89750625	7.361019226	6.479518117	5.765753859	6.325764761	6.460047024	6.090288513	6.07345213	6.504155212	6.053174929	5.697960661	6.420964858	5.766449852	6.146913617	6.224113157	5.984724198	5.839504471	5.997026123	6.110395613	5.72148231	6.256938141	5.834119276	6.428237408	5.83811877	6.468131461	6.566075013	6.042245769	6.447732007	6.524128324	5.723920394	6.365236488	6.052003668	6.773582037	6.330290959	6.434317013	6.3237066	6.221502016	6.50777332	6.314442863
AC079807.4	4.834950237	5.035018326	4.987217973	4.791975963	4.772787262	4.791589644	4.881649727	4.76403625	4.833374527	4.75089706	4.474748582	4.488912623	4.632702482	4.967197444	5.012777855	5.179471342	4.734780979	4.982556479	4.884351129	4.819015509	4.952158253	4.795983433	4.568969491	4.861207465	5.019120283	4.932684256	4.91898734	4.800846292	4.713015277	4.90066394	4.718331393	4.734169687	4.680567825	4.736704924	4.953458659	4.972919874	4.882200297	5.426713594	5.128731031	4.755389012	4.718693427	4.918242038	5.079697155	4.849644498	5.070854598	4.944844893	5.032236105	4.812970074	4.997711912
AC083843.1	5.701841196	5.411092706	5.85589361	5.681356062	5.651679597	5.88380805	5.840180588	5.08602486	5.944089812	5.427924704	5.501734757	5.373170469	5.44432212	5.304370448	5.67494208	5.94962035	5.544282513	5.534679542	5.431339476	5.806731285	6.384985997	5.609069098	5.677232685	5.557172142	5.893803295	5.708829052	5.529592119	5.839198455	5.650728781	5.434447625	5.595000318	5.627854751	5.8509474	5.760974728	5.556343657	5.326744916	5.714914459	5.486360039	5.405872414	5.477711856	5.387618052	5.607217528	5.601294967	5.793636697	5.819127031	5.4429115	5.512436888	5.511952998	5.490283935
AC083949.1	6.501529028	6.633520427	6.664167761	6.599254551	6.628816358	6.695451267	6.660802948	6.946783989	6.249228134	7.012818389	6.024923043	6.618850189	6.867617437	7.34971126	6.578114522	6.562523386	6.511505781	6.709897282	6.566781497	6.575235995	6.420632912	6.485470304	6.594216491	6.737316843	6.77294177	6.7405184	6.945083152	6.678829441	6.707554108	6.534645825	6.370708071	6.528397711	6.381715405	6.389500361	6.928481047	7.128343664	6.657174735	7.371976149	6.828512129	6.527709337	6.772075771	6.70279386	6.55127783	6.53328755	6.711091366	6.71019345	6.704819729	6.451149775	6.714019801
AC084219.3	5.675236092	5.857635612	5.603390017	5.644687429	5.459865803	5.59752405	5.666722061	5.771423457	5.899570778	5.78540887	6.206238152	5.738886977	5.735142118	5.962579182	5.519626339	5.846899552	5.834709382	5.763075621	5.760380012	5.556874481	5.325286168	5.599543306	5.604716754	5.620264159	5.525780675	5.814255449	5.634812533	5.847548594	5.644200617	5.637352462	5.531283321	5.825381785	5.755479158	5.868728506	5.685157799	6.171703132	5.707358088	6.178353093	5.869156047	5.658659211	5.687647572	5.632507566	5.909887558	5.90022618	5.710893663	5.794716216	5.917990835	5.687647572	5.873227422
AC087501.1	6.646728011	6.915237259	6.64301287	6.640602877	6.595224312	6.944262113	6.952435735	6.841002543	7.030189701	6.905707572	6.865808416	6.93833487	7.034971724	6.580381702	6.455311102	6.579821957	6.634709148	6.59672612	6.452796542	6.748840073	6.420199891	6.88262518	6.60298945	6.658033023	6.207842382	6.733247397	6.721627983	6.707013308	6.843396176	6.890625209	6.419832119	7.010823214	6.67631111	6.786682286	6.673926409	6.738429888	6.855715121	6.728427773	6.770138098	6.586584635	6.862360473	6.757319066	6.536205561	6.613292286	6.598092711	6.383243712	6.452329223	6.771988766	6.833949097
AC090627.1	4.549846697	4.693177968	4.665494425	4.497056407	4.624505842	4.576111305	4.455951417	4.688902431	4.959452075	4.655465957	4.985484645	4.751254255	5.101145996	5.415801726	4.538499025	4.652966889	4.766728335	4.622038026	4.559640442	4.481258055	4.440720186	4.72666324	4.584045682	4.667606929	4.406919113	4.727902447	4.746210425	4.692634556	4.624085444	4.80696643	4.535775156	4.836274817	4.743528275	4.738102339	4.592972643	5.709882197	4.851352147	5.932834293	5.449680429	4.877951453	4.97693559	4.651751079	4.616059565	4.621192161	4.526428617	4.664976082	5.274564678	4.619568101	4.773878885
AC091133.1	7.210510461	6.98039868	6.877080397	7.153813127	6.999188422	7.123589375	7.071667806	6.823359774	7.00816064	6.688478203	7.506546318	7.291623775	6.776085627	6.96010887	6.988334342	6.998608274	6.829109792	6.939718236	7.079434417	6.798978854	6.983179069	6.892774115	6.932525247	7.034730554	7.106168963	6.65994905	7.168182773	7.467765307	6.885323144	7.46717934	7.158921426	7.029334772	6.985951513	7.244772721	6.900835875	6.535214289	7.000977606	6.499758313	6.425733309	7.188998353	7.443121341	6.989621383	6.974010559	6.874412063	6.597757624	7.061011717	6.543937228	6.616024955	7.114607572
AC091633.3	3.809535667	3.879436428	3.818141485	3.813813376	3.869920379	3.87549246	3.759305863	3.890062056	3.84602414	3.827546581	4.150924222	3.779069257	3.923974551	3.976300311	3.803219483	4.003389593	4.011620764	3.949890041	3.81049347	3.851535662	3.857962836	3.884998317	3.828251092	3.887688806	3.684490067	3.793177177	3.80076506	3.842760752	3.812774009	3.909865465	3.814771105	3.77980076	3.928489909	3.871073272	3.866952345	3.946630746	3.940098111	3.908389364	3.968337606	3.835419862	3.972226649	3.816065391	3.850947517	3.769423616	3.896454245	3.752981001	3.867724226	3.872016222	3.965923276
AC092192.1	4.727828344	4.841041529	4.641716095	4.669990413	4.567797757	4.78837621	4.547962343	4.62492209	4.699321599	4.584186276	4.539948937	4.658785524	4.600745283	4.606441262	4.829139094	4.69970779	4.692411706	4.752741711	4.817140335	4.662567578	4.4699171	4.644071561	4.57754795	4.641410443	4.871413099	4.633053418	4.729638677	4.77054091	4.643005744	4.53376915	4.592299929	4.658201762	4.656934897	4.603351363	4.854099636	4.771426283	4.778281159	4.694625591	4.666947145	4.602778464	4.781047688	4.597925618	4.728602016	4.767320618	4.748318504	4.771200033	4.661524946	4.617351924	4.753016889
AC092620.2	5.374737869	5.268834776	5.51179397	4.881591494	5.283237809	5.054147166	5.224376977	5.120423779	5.076360316	5.012154558	5.090169549	5.330328127	5.163406039	5.428835999	5.160282871	5.448874734	5.379713077	5.280776422	5.164278745	4.879088528	5.016353585	5.14989003	4.903949709	5.278968613	5.057874159	5.198999219	5.285771789	5.459721248	5.338307177	5.225878978	5.264337488	5.031207105	5.22135828	5.556350078	5.150513151	5.267826371	5.148153493	5.419026865	5.263042343	5.16184688	5.090111646	5.111560999	5.393049106	5.160637688	5.053528554	5.139629885	4.999717581	5.132267609	5.779058617
AC092660.1	7.532763071	7.597259752	7.659986518	7.439997859	7.468532428	7.391480938	7.580828206	7.622778939	7.375599514	7.510929841	7.239259071	7.613152047	7.605609557	7.534020164	7.681647152	7.766033346	7.502791869	7.655224427	7.739875797	7.690109688	7.63676863	7.543419753	7.533248567	7.595446938	7.506198597	7.630985442	7.529945699	7.636448281	7.344962268	7.526492077	7.556873251	7.436072069	7.46156066	7.541182003	7.539417313	7.465279569	7.857769074	7.757356837	7.900230368	7.257748051	7.553107505	7.520493627	7.761633824	7.650361887	7.649964421	7.605313381	7.596524701	7.44693127	7.738913069
AC092667.2	4.330805842	4.443954051	4.410100688	4.61128241	4.354894077	4.376627643	4.409827992	4.6437612	4.717851739	4.484354386	4.617065903	4.561449231	4.734630334	4.738347441	4.591639827	4.498239834	4.41156312	4.440547222	4.648057686	4.479838324	4.438620203	4.419827125	4.358549257	4.459924583	4.378342339	4.385800589	4.527924585	4.520603915	4.342390847	4.571250548	4.520044616	4.553762969	4.434206636	4.477237015	4.529678078	4.548453276	4.619920869	4.650636351	4.539756252	4.334211176	4.748462951	4.532219518	4.434874807	4.522472221	4.454390118	4.54514556	4.416907601	4.716980946	4.504681978
AC100830.4	6.879470525	6.808979789	7.20032091	6.722047394	6.703890618	7.01570644	6.750778142	6.841290878	6.769567658	6.968741	6.563538339	6.857139231	6.853211259	6.489771867	7.087102844	7.366115571	6.668976972	6.888682803	7.065460699	6.712529706	7.06477857	6.817481481	6.669658466	6.88981175	6.816879209	7.379528873	6.816617279	6.983780304	6.974275334	6.562306164	6.687391393	6.914640158	6.556457696	6.827962967	6.94273976	7.04577465	7.118070531	7.034381631	6.896371085	6.399977794	6.926701113	7.063574069	7.230658291	7.244626227	7.185573222	7.06408894	6.559558936	6.701572402	6.830983828
AC104667.3	6.219659618	6.239209782	6.154140432	6.203286598	5.983801627	6.091838621	6.435874026	6.109234963	6.53441994	6.46442517	6.477121652	6.200325018	6.449325255	6.467794721	6.282731483	6.351532919	6.178490401	6.245301519	6.225784813	6.285639378	6.142344641	6.213145134	5.96110017	6.022472929	5.962372077	6.288597337	6.221094608	6.152615163	6.230917038	6.453333629	6.200010286	6.434327525	6.029070441	6.479736231	6.232467914	6.467770877	6.046238239	6.820989823	6.236627935	6.154707884	6.123961536	6.08011433	6.308007987	6.198416439	6.185520076	6.030132991	6.141933586	6.370740878	6.16141066
AC106801.1	8.378463203	8.495800838	8.873923023	8.180688003	8.232396053	8.238666823	8.173363985	8.118902654	8.013319405	8.337869892	7.950019026	8.36585977	8.301892419	8.172055979	8.514029114	8.914593581	8.329363409	8.640612757	8.462569072	8.377597547	8.036957724	8.470807106	8.286802269	8.216007139	8.476391495	8.972528273	8.348556822	8.494386087	8.402326745	8.126478205	8.274401773	8.359612272	8.181352831	8.161406487	8.340718009	8.679720734	8.172440472	8.516343849	8.578711936	8.037505019	8.538748179	8.60081197	8.804244474	8.814769044	8.710353048	8.359612272	8.145042197	8.398766425	8.495450357
AC108056.1	6.261913396	6.365534318	6.726736524	5.684917545	5.884849011	6.067588056	5.963478515	6.238256946	5.600975136	6.012136838	6.065331876	6.452359809	6.183090167	6.157379831	6.454215916	6.933566388	6.029544079	6.369187052	6.117612227	6.239334537	6.084118842	6.274408354	5.987969034	6.241511892	6.266768943	6.552457281	6.241835107	6.620209288	6.128443192	5.828487262	6.164832218	6.031748244	6.184396061	6.015663118	6.195191717	6.542928345	6.408950076	6.357563661	6.32000714	5.954276407	6.264972197	6.372152506	6.550148403	6.631171161	6.527859066	6.444255274	6.463513321	6.175798292	6.249469374
AC112198.1	5.882190424	6.421292724	6.058181138	5.955650073	5.872835686	6.032132542	5.916053722	6.09157188	6.03674653	5.877006612	6.036124735	6.188264933	6.343906217	6.310416725	6.070684018	6.207024605	5.963507122	6.02869804	5.949428009	6.036124735	5.78354868	5.89818078	5.873719936	6.059808357	5.881707803	6.215025389	6.055897762	5.974460157	6.039384084	5.997019747	5.998870265	6.185058302	6.069785702	6.048012366	6.063515207	6.463277075	6.160643283	6.661423379	6.433661332	6.28813378	6.270394095	6.093381931	5.957044162	6.048021201	5.94465832	6.101794212	6.222468098	5.983986095	6.114117375
AC114730.11	4.63792917	4.750449046	4.58415967	4.730827358	4.542252458	4.673404385	4.776054013	5.030094063	4.571864918	4.842659644	4.578340323	4.73425091	4.931682221	5.040041867	4.692531619	4.815017828	4.659439314	4.77531111	4.695979232	4.647564687	4.576037905	4.557865921	4.63116323	4.57574651	4.673404385	4.782489619	4.635139815	4.600202258	4.663427024	4.634456976	4.668907486	4.733034112	4.669961461	4.616491208	4.648633411	4.952708342	4.791634022	5.239839487	5.139566651	4.589567695	4.780257472	4.654449425	4.702375796	4.884065663	4.866687713	4.717538292	4.721213918	4.768953496	4.698272905
AC114752.3	5.349572631	5.398074258	5.502669464	5.491741527	5.350377018	5.376130507	5.246075631	5.354874875	5.420481239	5.467854572	5.414130317	5.432023719	5.358443168	5.720848141	5.570901542	5.595491581	5.387455603	5.469706197	5.299572365	5.464686288	5.10739686	5.328816661	5.362673509	5.289793289	5.60659729	5.429982792	5.387455603	5.409508208	5.436591206	5.376569669	5.322757679	5.412624873	5.267600741	5.268719008	5.403603596	5.882945912	5.400316448	5.988813142	5.641762393	5.572865651	5.401524555	5.38229109	5.58221344	5.684259525	5.445493602	5.597974139	5.481033991	5.303744391	5.442859098
AC124997.1	4.192526786	4.171193717	4.043179011	4.108194583	4.064099517	4.157615855	4.181697605	4.207472159	4.25215295	4.348430955	4.29046756	4.123943475	4.480219237	4.116231507	4.039352798	4.252473968	4.178467008	4.08428703	4.163755849	4.061871486	3.980262169	4.044459538	4.070924754	4.091087312	4.01923407	4.0904455	4.080508289	4.082253335	4.120200429	4.31095222	3.973920598	4.247347565	4.07413279	4.366963149	4.07865633	4.248375183	4.224869657	4.215934783	4.192913489	4.102969539	4.156482315	4.078704434	4.07842492	4.11675479	4.078215521	4.05758058	4.126305836	4.126132224	4.197221638
AC136289.1	5.047829504	5.191261564	5.21963863	5.040774842	5.087005387	5.142342575	5.219847867	5.253250203	5.196823135	5.341851578	5.146424226	5.150824747	5.445468542	5.094098585	5.175298399	5.172546604	5.163188355	5.078798422	5.160741447	5.071171107	5.062996044	5.176169915	5.121349472	5.266146854	4.99399028	5.140773014	5.053940433	5.116001431	5.173746441	5.180580031	5.058671558	5.22609455	5.212939698	5.303246333	5.009729052	5.429410656	5.217421598	5.580752954	5.331396476	5.204181296	5.347301479	5.177926339	5.020310949	5.271824388	5.287850567	5.092663668	5.253648535	5.102830738	5.245401044
AC139100.3	4.851370532	5.051563035	4.965410442	4.605782358	4.798356143	4.929641401	4.651276566	5.02442415	4.706482527	4.719255601	4.622196618	5.022911402	5.44803626	5.903343611	4.854440829	5.139434903	4.824475834	4.803276364	5.05133357	4.837671514	4.308305059	5.037385847	4.78569636	5.009358755	4.955182906	4.945069899	4.819836614	5.132504959	4.972780317	4.744290655	4.86109195	4.909314607	4.785037124	4.727961304	4.927282643	5.588012822	4.954021852	6.017517767	5.531725674	4.898159426	5.137915916	4.936607619	5.114254913	5.062042236	5.025703792	5.053636354	5.14305441	4.94005769	5.168508914
AC141928.1	8.120431171	8.136109866	8.07377443	8.069196058	7.942748568	8.035732248	8.091404526	8.056096024	8.197220009	8.185127002	8.216726698	8.113040838	8.139190553	8.380966843	8.11254374	7.980218042	8.045131415	8.05494465	8.012479649	8.133791988	8.079860732	8.097118079	7.952307393	7.912902414	8.083483754	8.003712215	7.948137602	8.036665601	8.034635484	8.258498321	7.931766275	8.065708684	7.997526175	8.125910178	8.000210867	8.460234696	8.062062804	8.623607621	8.184573123	8.225202401	8.078397541	8.116343858	8.084566392	8.05702765	8.011706183	8.126918355	7.859616502	8.218260714	8.079435412
AC144652.1	7.571942353	6.978513473	6.969309519	7.244750416	6.888822872	7.115159695	7.108955458	6.849034457	7.078620831	7.487115273	6.893955589	6.71257337	6.727149437	6.917904891	7.0863524	7.413178384	6.855160596	7.430258185	7.445476493	7.344980165	7.133486946	7.209214283	7.192357806	7.040817517	7.378449264	7.399985886	6.947009748	7.059798621	6.811519301	7.792354238	7.08675245	7.09391087	7.151719815	6.62915094	7.064660113	6.892005823	7.09414784	6.956835304	6.827629332	7.030537527	7.141005587	6.978890153	7.34482746	7.028243931	6.8225815	6.909352392	6.854221143	6.998867312	7.466477985
AC145343.2	6.708973311	6.756790901	6.46416591	6.512995582	6.462569737	6.525081807	6.210933845	6.709812342	6.718565438	6.795146994	6.937388082	6.68470796	6.805244596	7.170399963	6.685136254	6.810910852	6.469770936	6.803019003	6.795707642	6.455949727	6.258516248	6.334520464	6.531397966	6.462915269	6.620957956	6.770417177	6.562213468	6.35338476	6.685903714	6.72018182	6.562708829	6.753167775	6.858439478	6.680706594	6.755421261	7.463045757	6.615063519	7.338136961	6.792252813	6.768905397	6.703400164	6.483159578	7.103157722	6.879033302	6.712803485	6.708585985	6.97589192	6.686268998	6.891407703
ACAA1	9.486111728	9.118462367	9.292585126	9.5466044	8.696312906	9.294914024	9.208719271	10.0264501	9.443405085	9.323224494	9.351088347	8.374630068	8.94864253	9.217060536	8.940306157	8.82814039	9.882946632	9.397893674	9.4471465	8.988884227	9.591760412	9.043025362	9.305862165	8.937209932	8.991407968	9.09335236	8.952027454	9.526951545	9.356071642	9.158254851	9.22748175	9.206359451	9.133352021	9.944195862	9.839347188	9.17359789	8.816068653	8.66612136	8.87221877	9.169606247	8.788455695	8.963458675	9.208756319	9.191471547	8.902441576	9.529904331	9.356065925	9.212341685	9.010458615
ACAA2	8.224787936	8.316478003	8.399493442	8.117721711	9.072223625	8.680686868	8.400178946	9.031339094	8.517267958	8.921979961	8.455847105	8.190323983	8.516734671	8.850224738	8.305649896	8.348891962	9.220931418	9.374832953	8.361907332	8.649825405	9.217246003	8.636049549	8.565280889	8.587553391	8.887085532	8.701139689	8.428841101	8.65608832	8.38123193	8.245238146	8.809261743	8.286931006	8.50766433	8.249801299	8.604819054	8.777709631	8.437082136	8.56288858	8.535731362	8.782716833	7.462146727	8.606451131	8.694936326	9.03337657	8.031666497	8.831355104	8.085822281	8.541409658	8.818429221
ACACA	8.420878663	8.626763055	8.814794971	8.676096676	8.439463052	8.42895014	8.155008043	8.550313915	8.669365788	8.34364989	8.686272005	8.354207227	8.515260955	8.295503313	8.776137891	8.22178538	8.478425323	8.723457761	8.452984888	8.574409077	8.658006663	8.58497858	8.467215928	8.913666491	8.710670725	8.229147802	8.684001297	8.456046298	8.464963294	8.568952058	8.324372622	8.522118521	9.095625256	9.020923013	8.22189913	8.221015595	8.340887471	8.42401129	8.655708977	8.490218457	8.651499075	8.401461117	8.538644231	8.17337395	8.615219476	8.737637058	8.629016119	8.371533161	8.429333382
ACACB	7.440857069	7.210035327	7.218712629	7.433542409	6.929616283	7.088388075	7.458450704	7.039178001	6.986389078	7.405777424	7.313312386	7.417336713	7.500684691	7.54515749	7.394622166	7.444686271	7.396358861	7.147115228	7.345043908	7.195109571	7.50940766	7.112105872	7.386908343	7.233996885	7.309633374	7.528543429	7.275651692	7.59735628	6.97284977	7.025933985	7.560752233	7.325410596	7.036738651	7.058485404	7.489823429	7.424580919	7.380078324	7.55524767	7.412111364	7.447430099	7.462000238	7.429816527	7.598475477	7.152565234	7.311202744	7.282887732	7.073196692	7.199868212	7.293870481
ACAD10	6.621700706	6.692574699	6.649801795	6.682748061	6.663177259	6.896919073	6.704290752	6.689463792	6.926724842	6.741727113	6.825996506	6.497464464	6.601234146	6.870715069	6.492266572	6.555770674	6.627594684	6.592424328	6.583279104	6.753602921	6.538244434	6.617643627	6.609035594	6.63388882	6.740301386	6.555504501	6.501539543	6.439426285	6.577505362	6.5650619	6.550115353	6.626671868	6.523155449	6.693420911	6.498027036	6.764624331	6.70380097	6.830323398	6.561817027	6.758872331	6.751435578	6.523256418	6.523140568	6.617228249	6.497202639	6.50583598	6.679906637	6.610388629	6.488325167
ACAD8	7.689996503	7.427715679	7.869854108	7.690684886	8.411911541	8.271749061	7.894807269	8.121208246	8.168167734	7.432512035	7.929727448	7.43075744	8.102317376	7.618402772	7.53000729	7.529779143	8.486252406	7.842866727	8.069734598	8.190040541	8.410183687	7.564421821	8.424039741	8.167950353	9.004152263	7.844532426	8.293024428	7.084050224	8.063873407	7.846441863	7.582696144	6.845213259	8.224976328	8.013951119	7.263779589	7.877578663	7.421754876	7.130772379	7.760829426	7.666793553	8.354390687	7.923620711	7.398056635	8.036163597	7.415602876	8.368226552	8.353683446	7.862598394	7.198622047
ACAD9	9.72696753	9.008562177	9.02965057	9.597686956	9.274558033	9.263486233	9.172090683	9.536283674	9.493264766	9.105181768	9.146093894	8.744806234	9.173825231	9.221252705	9.301647736	8.908994262	9.242556167	9.372663645	9.437748327	9.202176403	9.353549372	9.321024106	9.18517455	9.211608751	9.245734656	8.914123783	9.385902884	9.241217045	9.343037123	8.676738184	9.236987045	9.118472855	9.281628259	9.137618921	9.662156728	8.724984346	9.20870662	9.05976958	9.01384327	9.347951491	9.476646717	8.919148829	9.211330308	9.197791317	9.036409813	9.79590262	9.236801163	8.825235325	8.896905724
ACADL	5.184978322	5.277083659	5.326317895	5.241122126	5.333533188	5.279244056	5.214192122	5.319677959	5.141900674	5.385517699	5.126841881	5.338138975	5.352744903	5.587559127	5.430883668	5.305861767	5.261850936	5.31367753	5.260068737	5.204743819	5.148181432	5.275813285	5.182642608	5.257798217	5.212376006	5.335720278	5.258180488	5.357980224	5.271882256	5.227544498	5.194384328	5.29574453	5.116207444	5.109374235	5.41318114	5.885596937	5.281566718	5.429395346	5.521360455	5.341829688	5.503513417	5.296174074	5.434916101	5.401821931	5.503705938	5.414901763	5.320772295	5.348065459	5.437300202
ACADM	10.04564681	10.53775289	8.976898126	9.459034158	10.98567674	10.6986757	9.761515271	10.31727925	9.9675549	10.43981143	10.85428178	9.908921173	10.16078145	10.02325073	10.146774	10.14301258	10.97040185	10.67984176	10.41565501	10.56272185	9.960011772	10.14188045	11.08894175	10.77178801	9.934612578	10.68880768	10.46009482	10.26605932	10.16027873	9.68805003	10.65862712	10.08460837	10.43190667	10.59480494	10.55583906	10.66375787	9.97786111	9.173524219	10.27218879	10.78017751	10.53602504	10.44224403	10.46568167	10.57896936	10.49846256	11.09554274	10.72899152	10.68013841	10.324609
ACADS	8.820099037	8.325918394	8.178493584	8.822723402	8.576559488	8.436058669	8.353463356	8.677997886	8.391575032	8.807196763	8.906071614	8.127114036	8.469715243	8.428726163	7.825904243	8.023476094	8.357208146	8.529138077	8.240902569	8.191077851	8.052792344	8.387564889	8.517153552	8.657743569	8.585270024	8.814323507	8.274448987	8.102146465	8.225536667	8.078357618	8.327827466	8.304493223	8.39228868	8.36815204	8.667612065	8.212428444	8.170199902	7.932120195	8.230653151	8.149905199	8.468182441	8.334254814	8.387191746	8.08409683	8.439996169	8.351922718	9.317232203	8.567570251	8.008732893
ACADSB	7.201718766	8.017095865	7.166387811	6.762429162	7.934436183	7.790494131	7.876245406	8.712741536	8.151730251	8.136724319	7.864908676	7.566904738	7.851582228	6.546740837	7.328796305	7.748164816	8.075640661	7.962592854	7.384331889	7.995585601	7.605054435	7.703044049	8.405161802	7.900715178	8.414111792	8.413308958	7.687967308	6.88380834	7.323017848	6.467304316	6.802122276	8.131266697	7.105205582	7.483755398	7.767091841	7.190625149	7.547348469	7.155114517	7.7846333	6.762700968	8.392893741	7.623334385	7.404419062	8.422247685	8.392214296	7.982318073	8.031861987	7.843736076	6.937339679
ACADVL	10.54636287	9.51810429	9.898015507	10.31893371	10.34258965	10.59697678	10.28095426	10.30167699	10.32070513	10.12179434	10.21816838	9.310211636	9.852551369	10.65055338	8.943915798	9.572321987	10.31858526	10.64467751	9.662666374	9.653715491	10.46056657	9.95643187	9.530912191	10.0903039	9.535155312	9.917219246	9.214487246	9.524255047	9.665449786	9.291373586	10.12571298	9.401581652	9.730976419	9.869771002	9.56908538	10.0340214	9.646248274	9.117500202	9.483993252	10.19699664	10.04060925	9.324369659	10.14435226	10.04404276	9.349398004	10.52204456	10.50761831	9.70978348	9.8323563
ACAN	7.398140926	7.518541353	7.452604071	7.514405966	7.4950916	7.349189906	7.571269345	7.306906637	7.467907856	7.553545275	7.649544498	7.310433303	7.349021362	8.144155521	7.41696702	7.638613586	7.380838174	7.326049208	7.468710991	7.559572849	7.472125563	7.4217222	7.548144651	7.268559467	7.408126613	7.511469087	7.297545883	7.314981624	7.464222725	7.5294401	7.664006654	7.522232872	7.242235688	7.64381828	7.601429842	7.807947737	7.56474399	8.107834067	7.631809065	7.378762921	7.410838382	7.427712218	7.600196449	7.460071561	7.475532536	7.48265632	7.686927886	7.567774506	7.79193496
ACAP1	6.881217142	6.792997429	6.75268542	6.750635587	6.48010616	6.816689149	6.864733798	6.661147702	6.94044939	7.163701133	6.958326669	6.637506213	6.729743195	6.329914653	6.271392221	6.395675118	6.521599563	6.662560672	6.62486565	6.596815169	6.481619879	6.590346053	6.453758095	6.592749631	6.578553819	6.974391223	6.465960981	6.972878055	6.583771519	6.622172058	6.43776798	6.729424999	6.627069902	6.546645818	6.562250027	6.678263144	6.601633074	6.6041222	6.65793595	6.888307864	6.494536721	6.529228057	6.805997764	6.575799253	6.38275904	6.487656512	6.466613574	6.785054353	6.622322133
ACAP2	7.528905452	7.427370325	7.294942238	7.797676538	8.005861762	7.408938251	7.276852289	7.357825009	7.455129333	7.310979059	7.39015634	7.358768956	7.29796994	7.356089085	7.673130436	7.251633254	7.743513145	7.371634294	7.401140764	7.306346049	7.554022973	7.367185642	7.66407957	7.590500326	7.628694115	7.106922293	7.519891411	7.40421676	7.385171041	7.412489346	7.431048375	7.36768957	7.63063542	7.740395833	7.347051912	7.045577903	7.458256625	7.061587113	7.12698739	7.294207212	7.177958712	7.490089625	7.161030909	7.458591104	7.508848977	7.415619514	7.725238191	7.540051882	7.467083583
ACAP3	7.604778665	7.178820131	7.375953379	7.5022125	7.383427422	7.235833495	7.467400497	7.477351823	7.242134324	7.013857769	7.097680017	6.965288897	7.134754575	7.285543804	7.380016952	7.400617179	7.455022113	7.431770699	7.575887168	7.635207524	7.633773607	7.349286238	7.541050329	7.138609248	7.475103155	7.325877468	7.30442815	7.626523732	7.120788748	8.140256865	7.598597916	7.816238974	7.31026995	7.511654036	7.176314875	7.489451178	6.912972037	7.422118604	7.246521976	7.926495228	7.351443404	7.169620666	7.392773346	7.741772956	7.486675692	7.505962105	7.498898245	7.654862626	7.137118326
ACAT1	6.366803909	6.407915654	6.188684388	6.403286273	6.466872536	6.546070863	6.626866417	6.603247627	6.788681988	6.873980176	6.610445524	6.567977242	6.631418607	6.300440336	6.559571109	6.357381906	6.536968442	6.33952257	6.556517848	6.584026072	6.512082193	6.565493677	6.78382395	6.514941321	6.966594262	6.636104952	6.542323115	6.337727109	6.535497079	6.352373943	6.595002628	6.47458371	6.600693546	6.668207459	6.555366982	6.504654604	6.46816905	6.578112288	6.185548499	6.535101418	6.828812548	6.531345288	6.502452841	6.94973053	6.706398246	6.681597623	6.632600397	6.713133078	6.615077837
ACAT2	9.857575322	9.792109883	9.504616733	10.27119882	9.356597152	8.882672671	8.926580646	9.750869963	10.11613848	8.996035532	9.456568082	8.611853191	9.58403904	10.12984624	9.857229964	9.052368734	9.901340926	9.592022553	9.106467639	9.936849116	9.878047811	9.383487097	9.668889843	10.1474397	10.1337681	8.420992679	10.00468047	9.449532271	9.656519427	10.04922366	9.026899561	9.721928648	10.19559796	9.250819688	9.443654911	9.00515253	9.680196574	9.094375291	9.260281628	9.330868648	9.817002102	9.246814497	9.349786997	8.956488865	9.756334999	9.352995336	9.858037102	9.848205874	9.327787893
ACBD3	9.126051989	10.33576511	9.754607073	10.59412357	9.685426734	9.719162208	9.121842332	9.496908516	9.741665606	9.430538201	9.912449405	9.464629447	9.445785764	9.193025787	9.612261943	9.081623791	9.463117588	8.89747662	9.543904906	9.365822023	9.628583445	9.419228778	9.623051579	9.56803422	9.432990401	9.102064266	9.304291995	9.316262327	9.580050717	10.10781332	9.323312596	9.353185519	9.54083195	9.472287281	9.529519833	9.876159587	9.576113428	8.731535403	8.923680811	11.10421968	9.893867025	9.299177264	8.66423162	8.925717791	8.618777931	9.34012708	9.935747584	9.498090719	8.685009534
ACBD4	7.697845724	7.769020879	7.972275062	7.356942286	7.87812946	7.94841418	7.934068667	7.879056881	7.651154158	7.894024096	8.144209832	7.836456225	7.678664159	8.198999869	7.508968293	7.80719214	7.530909192	7.917773071	7.761689665	7.353944237	7.822752442	7.795706775	7.713606986	7.727448236	7.848099617	7.872282588	7.857383841	7.788914717	7.620495465	7.516630942	7.835379272	7.760200184	7.541743014	7.943912073	7.628299614	7.890473546	7.804827623	7.893090068	7.700419704	7.209136202	7.531359314	7.823379191	7.736379324	7.785320839	7.566839624	7.832637125	7.526360639	7.703364892	7.752390166
ACBD5	8.834091722	9.44394477	8.505687693	8.834008172	10.39892383	10.14641087	8.902293942	9.132269527	9.146561955	9.54602905	9.803280184	9.22452339	8.799808827	8.937599666	9.251540483	8.646301022	9.485280012	8.982149449	8.474075871	8.469455854	9.179588214	9.043835066	9.582964591	9.516712919	9.114155986	9.021288141	8.840431069	8.744499999	9.041257061	9.804968623	8.654882176	9.326531307	8.63195994	9.398702583	8.820514202	8.697035222	9.074213521	8.172087727	8.76847916	9.222268391	9.437276834	8.867084591	8.749045436	9.137950816	9.05309241	9.120658084	9.94112249	9.002339929	8.479033725
ACBD6	8.439681449	8.977172634	9.024923127	9.258864183	8.950327815	8.880566481	8.640055193	9.02031513	9.116219307	8.938594926	9.004816052	8.895937462	8.964435013	8.425700796	8.812809298	8.732538724	8.584244724	8.981273039	9.379744082	8.842373317	8.896092325	8.98277814	9.115014814	8.757456497	9.281190846	8.556679979	8.982566033	8.923897071	9.105202505	9.641842125	8.732917219	9.1618138	8.995144014	9.125305969	8.839850909	8.852158237	8.638356768	8.728597489	8.764513628	9.736584945	9.251493856	8.539669433	8.857170688	9.02241268	9.648225245	9.086530278	8.834742189	8.831870404	8.829753921
ACCS	7.883117156	7.359085986	7.720796328	7.9089925	8.021467665	7.896729349	7.873905405	7.730542889	7.720613085	8.43158097	7.759165269	7.358518044	7.49450716	8.434792922	7.951167795	7.704230267	7.523065512	7.587794671	7.787924212	7.889599578	8.337752699	7.732999097	7.815173883	7.84546343	8.195091925	7.496736477	7.71041017	7.562933524	7.499261487	8.091806155	7.908620505	7.970711791	7.873891599	8.543672059	7.884221977	7.66154562	7.459884689	7.803421534	7.70427821	7.727936728	7.357433735	7.499122815	7.900575039	7.740245842	7.391982171	7.835442139	7.24172656	7.774115227	7.846426703
ACD	8.432863238	7.888957537	8.322655365	8.3162688	8.237700914	8.147310689	8.407881203	8.289142346	8.243063102	8.157019989	8.076715884	7.912810585	8.256889538	8.298608619	8.846551878	8.879123742	7.840178792	8.191021787	8.83803126	8.465716417	8.126339606	8.214479604	8.684386103	7.863852317	7.844781091	7.656254188	9.386003499	8.321427413	8.201617482	8.201520998	8.515440873	8.701285062	8.757530356	8.412139273	7.595093223	8.029402237	8.988721679	8.916263718	8.207483576	8.199101822	8.637323538	8.215029583	8.476396393	8.528970023	8.622394811	8.558317576	8.577169504	8.428109918	8.278873608
ACE	6.680097243	7.064228433	7.025694652	7.587687648	6.893665572	6.948995031	7.018391361	6.781118931	6.500767643	7.142469922	7.14714888	6.59977194	6.571200569	7.678865178	6.742429662	7.033730969	6.693474828	6.672026727	6.650350182	6.926924705	6.75415643	7.046170545	6.937009743	6.847025862	7.554562187	6.670195084	6.514499136	7.070173971	6.853820003	7.14359959	7.123387673	6.95993068	7.309874197	6.845454037	6.496563192	7.369366504	6.62139025	7.166153532	6.879210233	7.340173398	6.601049213	6.904503578	6.823784877	6.797321484	6.846940268	6.64845291	6.809506856	6.842522815	7.040350211
ACE2	6.063413331	7.048971379	11.09729161	8.047508721	7.674668436	7.842575942	10.35300859	9.982424858	9.207590657	10.23558432	8.418381536	8.657045515	9.197857165	8.450028875	9.101733489	8.713006293	9.012624031	8.715599531	9.994882469	8.951357638	10.59785824	8.523779496	10.18231049	9.719952724	9.204365488	9.581738307	9.894532779	8.774326375	10.28632525	5.999115192	9.4364248	10.36426925	10.44061327	9.691493641	9.964286504	6.969926673	10.48490677	10.5196447	8.050052156	7.535405173	7.338816984	9.724879574	9.994324233	6.024221527	10.95614908	6.909326673	8.644627565	6.343088639	10.18619528
ACER1	6.208449062	6.000613487	6.028009749	5.921237991	6.091834456	6.28698128	6.080735604	6.159440572	6.25425819	6.653514575	6.265393448	6.229466791	6.19992702	7.004972552	6.098390798	6.078077535	6.383802163	6.125991087	6.155291154	6.117275268	6.11523514	6.108966088	5.919631486	5.928141204	6.354413457	6.232777755	6.173337565	6.245277661	6.100772818	6.3171811	6.311588135	6.342029198	6.131353099	6.554517066	6.276515368	6.690204847	6.229255737	7.083653919	6.456634096	6.463913103	6.341871173	6.079282	6.273202795	6.276034314	6.223232793	6.177645268	6.336324743	6.21938486	6.229382577
ACER3	7.621986822	8.121440786	7.701863226	7.909850754	7.694686843	7.776710794	7.61035628	7.813605973	7.572227105	7.50147745	7.606228469	7.605206093	7.789667245	7.414495927	7.847972064	7.236735381	7.71382535	7.438302122	7.544988581	7.617111965	7.461120084	7.363489521	7.950041962	8.020379884	7.950222245	7.323162206	7.779503087	7.324666928	7.6927456	7.969166772	7.500821555	7.087106278	7.809870395	7.631519042	7.371336555	7.524566427	7.218121978	7.259218269	7.458975842	7.946247461	7.897004006	7.563284048	7.458178992	7.400639235	7.629854031	7.695188236	7.825666373	7.859739748	7.027527669
ACHE	6.225686585	6.311137919	6.116450985	6.576699366	6.22296259	6.346749668	6.52073948	6.293220833	6.420133296	6.608200572	6.394185929	6.134341205	6.155138396	6.939440907	6.038989847	6.2008041	6.257619775	6.178864231	6.147003819	6.363892693	6.228286441	6.282985254	6.16689713	6.040005088	6.355772097	6.388367728	6.158282938	6.130109285	6.264229368	6.301995819	6.257700735	6.395229742	6.423686825	6.22972959	6.274158733	6.419560422	6.246808155	6.921626095	6.463697269	6.428288728	6.255479639	6.119034964	6.461577565	6.255047288	6.055175079	6.202461697	6.383277963	6.422819288	6.538431128
ACIN1	8.546160613	8.288967768	8.633023486	8.74443891	8.514743924	8.240881111	8.664670133	8.484204555	8.515937311	8.557820741	8.451051364	8.165705504	8.272439538	8.228764617	8.101266501	8.052311435	8.644818101	8.196870725	8.189661291	8.360701597	8.957091551	8.484328937	8.113018572	8.285646092	8.582139003	8.240144725	8.053807705	8.353676147	8.448185817	8.5764037	8.072479651	8.145261672	8.480593852	8.806674344	8.713164038	7.986935915	8.130372063	8.29471488	8.292687151	8.87695314	8.301786139	8.231682676	7.757220978	8.273794418	8.30896829	8.272947256	8.540121647	8.176028292	7.973229228
ACKR1	8.134000838	6.965583329	6.892827468	7.507673195	7.182038167	7.170134693	8.433006806	6.803544833	7.708620747	6.911841317	6.804471967	7.393061086	7.327945039	7.676621031	7.188205692	7.891915379	7.444987104	7.295328178	8.184252956	7.543189277	8.093580939	7.392254694	7.670208169	7.166996067	7.243620639	7.587821331	6.986099035	7.926279221	7.280324195	7.505400008	6.945148711	7.04608421	7.338176266	7.171736649	7.739046376	7.594610913	7.077565098	7.428645075	8.055223343	7.105462254	7.072951451	8.023623994	8.352296928	7.401563192	7.526800017	8.220942004	7.650719721	7.35061717	6.960704092
ACKR2	6.979180817	7.0959364	7.101520926	6.978309	6.971751414	7.119944794	6.974035647	7.142797509	6.905824155	6.969919402	6.766521163	7.020815534	7.236011616	7.047312609	7.044425582	7.199709862	6.973260076	7.084680611	7.142704068	7.003317418	6.918975459	7.043325019	6.790278072	6.956655012	6.90170832	7.116595128	7.008579001	7.022053184	6.991746788	7.033053379	6.981460376	7.051208671	7.04916795	7.074788355	7.180654697	7.375578476	7.174791654	7.337399298	7.225087912	6.87441224	7.153721846	7.171693602	7.199004392	7.302190066	7.26336529	7.123275968	6.966787351	6.998152332	7.158868985
ACKR3	7.088933568	7.204705079	7.493129564	7.399807026	7.325592797	6.986111396	7.901499849	7.08173676	7.928404531	7.431604035	7.47230907	7.14388813	7.091621923	7.378360263	7.15054066	7.475654409	7.405251279	7.12981341	7.488502711	7.431904258	7.80393263	7.178516333	7.780930411	7.268473938	6.905095014	7.009187113	7.525629054	7.906237068	7.342086973	7.454233257	8.053735764	7.227339367	7.119402246	6.748041445	7.472484114	6.909224291	7.80445883	6.59687307	6.970532144	7.162205621	6.836268592	7.324425511	7.39029824	6.867996806	7.347733561	7.445398392	7.07665736	6.850412579	8.197330461
ACKR4	5.620512785	5.717794422	5.644227712	5.565358353	5.949026783	6.744425265	5.47358755	5.594720935	6.031558254	5.784876138	7.536899411	6.371699653	6.123334699	5.836256162	5.363551538	5.804706283	5.75485157	5.81083913	5.638931985	5.847176523	5.219799455	5.970923842	6.031881986	6.438953979	5.575734535	6.527749287	5.650233005	5.75526534	5.928753209	5.73124703	5.729385462	5.954194667	5.752636252	5.661270522	5.77364959	6.04094363	5.930166313	5.581483342	5.77602974	5.038244322	6.452762738	6.152220969	5.925161881	5.78183887	5.790190467	6.401719029	7.489118359	5.62870488	5.683499397
ACLY	9.419741197	10.192936	10.00764455	10.41368631	10.01374876	9.597029672	9.502255286	9.782684685	10.15761947	9.80313134	10.08751808	9.368260622	9.552338964	9.670694481	10.30934765	9.415818364	10.14273351	9.611797359	9.595903538	10.05831892	10.36264193	9.907338399	9.970989974	10.27130234	10.37270236	9.554292385	10.20706047	9.919080281	9.993900887	10.01235949	9.272108516	9.869414239	10.01334737	9.231996188	8.955566774	9.633317775	9.709063572	9.206674458	9.733345588	10.52348318	10.24392892	9.784335061	9.30197919	9.566664199	9.909637059	9.780184204	10.08490814	9.498674171	8.889816252
ACMSD	5.522097146	5.400837877	5.361582468	5.255252868	5.23226792	5.380667829	5.164962626	5.618294671	5.408894482	5.219012433	5.314869256	5.392959276	5.460237825	5.157395725	5.663439375	5.863466788	5.445260157	5.323673457	5.178047591	5.32698274	5.259002697	5.339852801	5.193076554	5.276950115	5.272417105	5.370945097	5.25251997	5.298921441	5.293211739	5.059245433	5.317796799	5.65887155	5.186047511	5.463650492	5.354375833	5.331054419	5.602799037	5.315270683	5.446201464	5.235264421	5.605530518	5.333740788	5.434741527	5.32718572	5.531205946	5.492034634	5.392639856	5.36788028	5.348882315
ACN9	8.486209244	9.59670864	8.544827266	9.167921959	9.324213134	9.439562913	8.696845978	9.344404695	9.769293819	9.275421152	9.506553933	8.695749773	8.612635299	9.226037401	9.106168754	8.768009481	9.668509994	9.176187601	9.227007515	9.116594912	8.732900712	8.88609693	9.407632426	9.45169233	9.406959758	9.092834629	8.055879545	7.956248882	8.628278062	9.97215239	8.87472298	8.831385358	8.602611468	8.65211085	8.342472129	8.476338334	7.934486955	8.448137092	8.28988462	8.049681037	9.130379522	9.484982284	8.565369297	9.400837454	9.281805956	9.523297197	8.861464442	7.654831175	8.410246702
ACO1	7.957611809	7.984991125	7.600285961	8.138414865	7.90384011	7.907622053	7.968257688	7.777506771	7.778024048	7.534958719	8.139548892	7.541053349	8.009283641	7.876346568	7.745263865	7.732391492	7.688252978	7.620836767	7.434592023	7.857294393	8.401636036	7.739904895	7.944247868	8.087577031	7.970566789	7.826460127	7.944735851	7.733837724	7.713732715	7.803639578	7.413847733	7.900314217	7.977079343	8.244690211	7.619698893	7.679351563	7.702780624	7.770135947	7.962814119	8.195893764	8.051107496	7.586610348	7.730533369	8.137364154	7.955649129	7.821340883	7.985098669	7.881501275	7.541238674
ACO2	8.666026177	8.487812015	8.709488433	8.929940573	9.139291175	9.135618623	8.473883953	8.950732781	8.82639286	8.943981655	8.789318533	8.781339961	8.910202506	9.087222052	8.711754669	8.941375891	9.013076923	9.086391839	8.748522965	8.937336211	9.126507846	8.92994503	8.926096362	9.059356428	9.013697662	9.362290289	8.978091981	9.292409253	8.870675749	8.591325666	8.736636025	8.753106998	8.637352367	8.558814041	8.947263049	9.029351574	8.9261774	9.117843996	9.067125968	8.577980956	8.813789867	8.847200138	8.785314669	9.166551241	9.17500906	9.471279125	8.833547328	8.743495295	8.828430904
ACOT11	7.261913683	7.221438141	7.166619496	7.388623276	7.417308904	7.39839275	7.035130241	7.47053431	7.439622933	7.550429923	7.58017692	7.074723502	7.337536658	7.375008997	7.295968849	7.271187238	7.307604735	7.28012482	7.155204239	7.270553058	7.398837297	7.231603138	7.085564979	7.262137343	7.112081209	7.168651664	7.227699735	7.325911976	7.273742718	7.076337596	7.236113197	7.373235808	7.292538372	7.57157225	7.424927569	7.41168256	7.240846306	7.317115021	7.329224879	7.421494769	7.090002034	7.058893689	7.307999111	7.210860287	7.364917855	7.284518958	7.197521309	7.48835743	7.162075189
ACOT12	5.39294811	5.403852165	5.46083905	5.270558038	5.424771676	5.404381523	5.497343577	5.501125802	5.430123992	5.350969798	5.552461882	5.515342982	5.541209386	5.420318368	5.440342873	5.451594029	5.482183075	5.410129682	5.522162843	5.357850919	5.305808797	5.528602252	5.384139644	5.701295537	5.350007393	5.378189644	5.447018723	5.391499401	5.309590788	5.473042289	5.487747081	5.466123703	5.355351245	5.453371652	5.431530427	5.531886961	5.44094786	5.66082758	5.449895293	5.26663017	5.667178573	5.516704578	5.459648363	5.388937173	5.428387735	5.498082526	5.385828213	5.235114751	5.495350197
ACOT13	9.26999082	9.477309556	9.595444749	9.80952983	9.886926229	9.408205567	9.479299977	10.53902244	9.143310413	10.23088685	9.83030948	9.460374457	9.109380721	10.04050245	10.07399654	9.12362252	10.19677079	10.38751665	10.10575023	9.301905875	10.09017526	9.868717693	9.840157661	9.880654817	9.409924734	9.857306753	9.060040296	9.840952779	8.74594731	10.20089618	10.10970617	9.860088061	10.66226157	9.603716033	10.15857296	8.989894197	8.632645794	7.485717816	9.285814893	9.614832372	8.838889636	9.430184081	9.456011043	9.527200005	9.723574023	9.816129928	9.621863295	10.18220476	10.26740833
ACOT4	7.548960137	7.449526705	6.956749155	7.016052087	7.117217168	7.15334443	7.047803956	7.979916637	6.718295884	6.702326718	6.936005306	7.932728124	7.359714574	7.68955099	7.721095309	7.549849941	6.524883707	7.430254441	7.399824881	6.640829731	6.971939544	7.300496937	7.462196853	7.118145343	7.350605527	7.849023439	7.157029072	7.456007355	7.632454353	7.196049238	7.135587327	6.952236152	7.540748517	7.21432016	7.945734257	7.558306396	7.272602896	7.802739708	7.614069381	6.826812228	6.579510359	7.207224396	7.566608092	7.252677325	7.73000626	7.223334616	7.938983669	6.853658258	7.012561734
ACOT6	4.923768851	4.937811733	4.749892934	4.965575972	4.610357226	4.834803649	4.811717664	4.989770308	5.1775978	4.869570712	4.982374124	4.977367933	4.966557316	5.241112354	4.890540971	4.804649349	4.943168728	4.868642682	5.240035066	4.826424752	4.461962209	4.975171425	4.586812499	4.778074899	4.808566097	4.988726322	4.764962657	4.86719935	4.859160993	4.790009066	4.640700552	5.192645409	4.801157062	5.08093053	4.792991319	5.273263283	4.938857806	5.238445623	5.392952016	5.007349242	5.003135191	4.862379712	4.898296411	5.035554282	4.993444315	4.765611801	5.230627659	5.02213514	4.873405361
ACOT7	8.252877051	8.948136435	7.783678203	9.269368684	8.7596937	8.597850994	8.228910583	8.576827323	8.983209884	8.254225743	8.780778693	7.698007073	8.205304539	8.949716232	8.856177389	8.529928463	7.967946336	7.984833018	8.982859828	9.036555371	8.485253287	8.16161344	8.997709033	8.007899222	8.783882643	8.185259011	8.775388674	8.203370723	8.276366768	8.883998252	8.285827254	9.307238973	8.631482949	8.689764778	8.880561689	8.525583502	8.465182107	7.971041521	8.018556083	8.697018873	8.954080316	8.248417939	8.331331519	8.191326865	8.296696533	8.959506391	8.669776364	8.424057507	7.99123937
ACOT8	7.786542102	7.185553091	7.374240329	7.798625501	7.066053177	7.124158881	8.374626711	7.349563687	7.57866583	7.300622684	6.725617155	6.952322646	6.711313624	7.255887327	8.074663681	7.89581424	7.091638296	7.197924476	8.158438474	7.580224183	6.690742215	7.161598599	8.797609477	6.874690826	8.027016025	7.20576708	8.097880208	7.673873174	7.278990777	7.086003648	8.289225624	8.293576974	7.182319803	7.988332483	6.879770758	7.042535992	8.48117777	7.37883276	7.040707741	7.429104537	7.031553878	7.629299476	7.479895826	7.344014133	7.489138801	7.340126589	6.968228611	7.492845039	8.00033966
ACOT9	8.839958235	9.429387875	8.979851085	9.869903902	9.122971967	9.338262716	9.263811952	9.071792164	9.942937795	9.816724931	9.471962648	9.58105429	9.255483666	9.188677081	9.299985493	9.031494265	9.380234923	8.91059013	9.631014426	9.524853865	9.493631926	9.139442514	10.17397163	9.792710456	9.389653263	9.551557633	9.035749625	9.122498559	9.971357424	9.742061477	9.589033363	9.169082299	9.969094418	9.588118843	9.510232794	9.065288074	9.608196289	9.082067234	8.984681435	9.996727102	8.696499657	9.534132069	9.583739543	9.253448799	9.609584686	9.218808201	9.789196064	9.365997917	9.338724047
ACOX1	7.461208331	7.223776151	7.614443509	7.709931287	7.603849744	7.901440021	7.555165643	7.778393382	7.658324455	7.714191117	7.737737774	7.594101618	7.420278853	7.66497643	7.568095633	7.404639456	7.974691527	7.750266337	7.144566796	7.422486951	7.567041649	7.390730053	7.601339542	7.629170534	7.647187706	7.8075182	7.986724291	7.651906999	7.703057032	7.340411151	7.641326082	7.623347492	7.76905399	6.859295599	7.274223949	7.484219043	7.762031578	7.06076368	7.633144164	7.64434953	6.97910578	7.760432075	7.31463773	7.35465178	7.588657995	7.486155823	7.498954231	7.5337034	7.751772438
ACOX2	7.950768501	7.866426829	6.918952735	7.58744857	8.666286426	7.248431049	7.48461161	9.541338467	7.877292088	8.989607405	7.629832108	8.095178814	7.84318165	8.046601155	8.629014952	7.83318608	8.828959244	8.798535005	8.020927274	7.791790424	8.357819971	7.749183258	9.146248988	8.607066143	7.719487695	9.107463539	7.873163201	8.899336176	8.772625895	7.179776494	9.108338782	8.045912517	7.900295987	7.959281993	8.849996453	8.191169285	8.090321569	8.095178814	7.850659	8.704710469	7.202120051	7.630094337	8.525542342	8.949069901	8.749658742	8.332655282	7.38815538	8.127770045	9.181835025
ACOX3	8.153642184	7.54801861	7.565312886	7.806128243	8.177002867	8.037045329	7.966390276	8.104457432	7.994283144	7.919916276	8.115081041	7.858086359	7.780998784	7.968110986	7.717914552	8.195679292	7.809354622	8.095747825	7.764464484	8.20484203	7.908611313	7.68463353	8.211215613	8.006705282	8.212436987	8.43670589	8.06936448	7.948183061	7.465258002	7.628005993	8.095765686	7.80162619	7.838250901	7.160571984	7.587617655	7.389962482	7.886919622	7.907705753	7.892386151	7.738418203	7.814264789	7.820721595	8.405078989	8.095293753	8.300871304	8.252576274	8.012443224	7.961831917	7.856453135
ACOXL	5.577846905	5.65014208	5.588984704	5.731100976	5.496940844	5.61849158	5.758227485	5.586520522	5.936728758	5.907722742	5.813384082	5.658827746	5.710850122	5.705551584	5.462716395	5.585199065	5.539432833	5.649624948	5.560972871	5.66990388	5.387631499	5.618177661	5.551785273	5.490396717	5.460924417	5.705632861	5.605050592	5.64827797	5.65389552	5.799238478	5.524327747	5.605368046	5.640816055	5.820177578	5.536840226	5.773837599	5.836908091	5.742783757	5.544778015	5.715423383	5.614125027	5.531254402	5.562970197	5.485117978	5.477400878	5.535906004	5.486228246	5.727433776	5.584899986
ACP1	9.402641717	9.011557686	9.147337591	9.67164623	9.419833603	9.59941398	9.089335439	9.583229591	9.623507426	9.712087766	9.837370107	9.318910756	9.425520556	9.123546539	9.762275681	8.784008545	9.87699954	9.327959299	9.49841251	9.77648177	9.559691825	9.379375105	9.611860786	9.297870513	9.551527062	9.493163505	9.847030793	9.572951889	9.423188386	9.863983402	9.594729352	9.690068002	10.02034349	9.730830399	9.45993689	9.241893405	9.308881492	9.260287924	9.13941667	9.711065434	9.594540344	9.297292261	9.087086419	9.331785733	9.381056727	8.982493316	9.506381849	9.94484143	9.547279287
ACP2	9.259984504	9.023641221	8.510343438	8.81328984	9.17261738	9.131614646	9.237797033	9.175095197	9.037858396	8.648572904	9.092303032	9.395421819	9.050687372	9.333431839	8.771241224	9.018607335	8.821538055	9.196922075	9.408715749	8.895732632	9.101596347	9.224436396	9.046937904	9.133763267	9.349759383	8.942335478	8.977105856	8.945160047	9.210679034	9.337316089	9.050908655	8.883446463	9.015553939	9.04106186	9.14080648	8.951224891	8.888708923	9.039422034	9.080002359	9.18871075	9.146740661	8.883060272	9.126199303	8.382406445	8.734066034	9.304395041	8.946681707	8.98501726	9.105017467
ACP5	9.33222303	8.374505336	7.883605861	8.085359962	8.972944761	9.055223554	9.645454009	8.988037851	9.323617785	8.722489075	8.756206186	10.01238781	9.100949785	10.0548775	9.361009922	9.769959015	8.754422461	8.969190342	10.16698849	9.086110117	8.878189822	9.437224047	8.653447505	8.431105761	8.523910159	8.102530837	8.471277064	9.025870783	8.897279988	7.757179013	8.927406684	8.262319735	9.740590305	9.752345903	8.972362467	8.613466446	8.873833269	7.716774352	8.455779787	8.527471261	9.018864337	8.799879624	10.03986777	8.93785665	8.621567012	9.615359892	9.288213706	8.807993682	8.164918672
ACP6	8.252539281	8.126288861	8.640451854	8.049131161	7.498820139	8.004628329	7.987994614	8.003168944	7.477286626	7.579993968	7.630821274	8.091654008	7.843147955	7.425990356	7.907939161	7.598678748	7.584238659	8.222189676	7.787483958	7.908440308	8.0012597	7.900553696	8.048046425	7.888781747	7.982837022	7.777457982	7.644960416	7.706421672	7.624113866	8.094703892	7.317673628	7.570169648	7.381717669	7.989712607	7.941794179	7.357050833	8.053647587	7.516569543	7.742795	7.913864912	7.835407461	7.275606575	7.785635636	7.879823274	8.321569135	8.082931037	7.881311886	7.742104389	7.493048208
ACPP	6.322343822	6.804681059	6.153445671	6.60975639	6.05143483	6.298524046	5.971467356	6.435851844	6.54462901	5.996622633	6.274602293	5.895077696	6.116028365	5.713506188	6.016651447	5.906625173	6.133096208	6.193512455	5.929503566	5.806371846	6.050774527	6.450337914	5.851793355	6.141445475	6.044498198	6.077870313	5.714839227	6.074016132	5.878076913	6.328659149	5.844105959	5.907819875	6.281039207	6.057189922	6.534665132	6.035483757	5.9451444	6.266649623	5.764568507	6.314612418	6.3520893	5.797444635	6.087919003	5.906619395	5.897269709	6.230402826	6.172685642	5.800297811	5.808895267
ACPT	7.677835228	7.687695121	7.633226193	7.889500813	7.785188952	8.076072447	7.698444928	7.800083472	8.018942068	7.922941674	8.101232688	7.847342961	7.711615294	7.451599403	7.806923445	7.036043172	7.838905293	7.744033147	7.461694354	7.935511212	7.669778055	7.857530734	7.476629496	7.524540786	7.746556196	7.587157703	7.655599525	7.687313206	7.63434794	7.879034168	7.512734792	7.674540234	7.727609249	7.849836557	7.83149004	7.984397994	7.716029488	8.219705357	7.759017191	7.940932585	7.947677119	7.606088586	7.910334726	7.195710211	7.559819236	7.695883619	7.6130989	8.041090363	7.765512227
ACR	6.880035709	6.899310148	6.633899553	7.020890205	6.614913697	6.689212934	6.576878927	6.790675058	6.753333908	6.763512843	6.576838532	6.706196691	6.609444007	7.336805065	6.731271098	6.862082285	6.691704195	6.952634536	6.809136772	6.771809654	6.628792875	6.616037679	6.503764782	6.646117866	6.638621686	6.81363645	6.610142093	7.075366038	6.59405076	6.553246321	6.607507452	6.721183959	6.487681292	6.466858931	6.641832005	7.124744877	6.535277831	7.37345509	6.725168486	7.02104574	6.593165056	6.786260193	6.823050431	6.828189755	6.799072555	6.832046851	6.799013514	6.74376096	6.976874937
ACRBP	6.785694574	6.975941851	6.744523098	6.936521633	6.801963632	7.31253484	6.949026856	6.916793401	7.14775331	7.325486904	7.233607086	6.885841342	7.025360678	7.533322269	6.726495291	6.474270778	6.891972633	6.713321165	6.462473097	6.946667992	6.72932456	6.828701014	6.790661261	6.571960477	6.730243088	6.910027607	6.831344741	6.87315708	6.706608915	7.040722525	6.772019522	6.937251955	6.842941017	7.120714025	6.737428504	7.283965358	6.805609038	7.504667571	6.969897456	7.038062613	6.83577754	6.778698432	6.935449223	6.609147835	6.542495818	6.627953084	7.006561899	7.049254709	6.958501815
ACRC	5.821027116	5.612071851	5.899093595	5.731524692	5.793313524	5.627379347	5.616736219	5.618075282	5.841420801	6.227648635	5.979038548	5.794182947	5.920749946	5.666657667	5.896625466	5.810678245	5.921577005	5.610025839	6.233112628	5.933122562	5.861855571	5.592916715	5.756799284	5.72909891	6.176438874	5.573044367	5.516732935	6.014694133	6.113948924	5.798489908	6.045657843	5.842459032	5.638320203	5.901081474	5.558813261	5.351726032	5.782739206	5.853360294	5.58086608	5.731286793	5.791106643	6.107855874	6.316222063	6.072043813	6.086574349	5.824258249	5.73337568	5.875086927	5.935959734
ACRV1	7.16878403	7.364371998	7.402810054	6.960830927	7.022519878	7.246491889	6.764077773	6.991345136	6.63209168	6.850787992	6.63664298	6.871066076	7.216712262	7.138174409	7.226699703	7.611830609	6.971831084	7.046825273	7.319580482	7.131178207	6.846124636	7.239123696	6.874630518	7.239022976	7.092367601	7.333642484	7.102532059	7.070403302	7.024401982	6.811114983	6.92714048	7.135101764	6.900228816	6.841807256	7.0150878	7.479186919	7.101211046	7.458594657	7.398837881	6.796597732	7.094939968	7.136525016	7.21138908	7.211150888	7.387391502	7.128292479	7.071171813	6.926492398	7.031790328
ACSBG1	5.486147876	5.542671813	5.556232587	5.48386398	5.439124236	5.569532916	5.413723084	5.49340716	5.454415288	5.501078364	5.536160571	5.565143587	5.578560164	5.571892738	5.668729127	5.693478704	5.40602653	5.538374383	5.489858484	5.529927039	5.37068591	5.59837196	5.42578307	5.434993082	5.443948656	5.548071876	5.388655136	5.536700273	5.549913948	5.394301274	5.427859009	5.561507764	5.383128511	5.636237593	5.504994593	5.629352334	5.474008056	5.756481251	5.501856802	5.435346034	5.495063732	5.591748525	5.59507967	5.613678006	5.601565371	5.82381629	5.542255533	5.562563208	5.674556918
ACSBG2	6.740013509	7.103081199	7.286168286	6.397823556	6.929376609	7.033944661	6.957012285	6.957116429	6.400619661	6.45669955	6.491236293	7.407052645	7.269445511	7.085021349	7.048499464	7.34949979	6.632541605	7.091095787	7.29967858	6.796494414	6.145888629	7.138122713	6.666658146	7.015687225	6.918077277	6.918688336	6.946132945	7.070942589	6.927499391	6.629742278	6.845412332	6.838572803	6.976981798	6.752529993	7.318508492	7.69438208	7.123137457	7.929756416	7.500964634	6.464029714	7.241049815	6.974073044	7.072870115	7.49351565	7.230806638	7.420813015	6.998356978	6.65035433	7.494506257
ACSF2	7.793720406	8.082701281	8.256933786	7.832521998	8.649387937	7.731985408	8.395530469	8.058559809	8.662829183	8.14846977	8.181024401	8.037170933	7.806550024	7.921765263	7.830830523	8.467135501	7.929108487	8.441956026	8.116903842	7.734477363	7.548179494	8.152273746	8.070062962	7.819040906	7.924387675	8.494194158	8.275113849	8.883021286	8.087664898	7.457376668	8.936512135	8.425321974	7.729609924	8.205795117	7.786896682	7.474626546	8.015443806	7.658611895	8.252482677	7.778961371	7.519097153	8.29743351	8.491199198	8.259314739	8.44897875	8.372390903	7.396626526	7.77566423	8.953277632
ACSF3	7.498917054	7.453565079	7.499609656	7.510217541	7.414090358	7.354378713	7.605159591	7.518050369	7.595719163	7.48337896	7.696935248	7.576261127	7.467145318	7.851387394	7.523924406	7.611778465	7.42769941	7.49772843	7.542147629	7.464910109	7.544695834	7.45159881	7.386809704	7.406612794	7.417086501	7.437982238	7.482001288	7.506772448	7.472966006	7.538952575	7.417735548	7.526148565	7.519392595	7.429480886	7.513259919	7.742237442	7.544479268	7.822726991	7.516907518	7.512366287	7.395575997	7.384209491	7.600234513	7.442365064	7.730827779	7.568105622	7.485435829	7.702750926	7.549415041
ACSL1	9.475649646	8.666835287	7.994134996	9.316641197	8.198551725	7.857810289	8.242304578	6.997192135	9.229973121	7.633745024	8.876558449	8.321750102	8.968560527	8.055213517	8.441364399	8.194653775	8.891563696	8.313881549	8.608838485	8.92971548	8.491359064	9.073887806	8.09059583	9.407950138	9.096356256	8.06014062	6.888377741	7.681487348	8.491357827	9.882982144	8.377760828	8.476146807	9.094183066	8.953491297	9.265650464	8.801307805	8.047041379	7.17468613	7.719614626	9.269174471	9.240778629	8.183016112	8.109822058	8.903381986	8.918418185	8.810111973	9.32726817	9.165878377	8.555936303
ACSL3	9.489790234	9.812521713	9.944173315	10.79808901	9.639660691	9.363331021	9.410820861	9.959373826	9.974159602	9.893933309	9.696169446	9.329234699	9.358090558	9.356888118	10.06724737	8.851321401	10.28131779	9.84117265	9.159810621	9.760907303	9.551668889	9.513186433	9.886004759	10.06838622	9.772008058	10.14917039	10.06552042	9.547569226	9.868004807	10.18011461	10.1139433	10.10681185	10.01647569	9.561543404	9.198600438	9.14707442	9.936098604	9.109319191	9.601822831	10.06008432	8.965503824	9.785890782	9.444686915	9.623184573	9.585047212	9.716460007	10.00079231	10.32213435	9.878091427
ACSL4	6.959812077	6.819939852	7.393094421	6.65473418	6.547552957	6.331795021	7.115135514	7.034111689	7.118417075	6.35986767	6.655937248	6.92947702	6.726112982	6.445205896	6.916470795	6.783032831	6.653877736	6.319968778	6.772458566	6.954801856	6.959905231	6.585280841	6.864826004	6.881817221	7.086557006	6.642446734	6.701093827	6.554808107	7.097877927	6.867335318	6.767256786	6.811315419	6.943464298	6.841199901	6.61850751	6.398273421	6.936886335	6.039632267	6.467102491	6.736250191	6.815586732	6.82856039	7.056606763	6.317840911	7.083444547	6.68810604	6.773791062	6.70785517	6.950011084
ACSL5	11.1433492	11.13473888	10.72709744	10.21060888	11.31999157	11.25234962	11.10673697	11.65193599	11.6103893	11.99408211	11.34426201	11.41608777	11.05777527	11.30212101	11.3867272	11.55495207	11.52055601	11.50198097	11.00375859	11.261262	11.55626342	11.14537827	11.96678389	11.42581823	11.7268346	11.77455502	11.2801153	11.39126168	11.65400415	10.61186718	11.26020687	10.67149978	10.8993007	11.07229032	11.43102925	9.735864276	11.69765762	11.22015477	11.55992765	10.29535622	10.53031673	11.30179615	11.11719112	11.58404475	11.35965236	11.36799889	10.99837593	11.7706979	11.02948078
ACSL6	6.18490459	5.762266737	6.508939305	5.436889558	7.761538224	5.724389382	5.642059034	7.284192053	5.588622735	7.241774464	5.707615254	6.668777246	6.18395005	5.569794981	7.550590804	7.875233624	6.607598647	7.221924512	6.931962962	7.36539815	5.638106404	6.806077693	6.217836251	5.97551609	6.045580649	7.944859446	6.545423278	7.980410361	6.491836157	5.45608163	7.387876096	6.676915185	6.315894014	5.526293804	5.787473422	5.760405725	7.055757624	5.901354263	6.260593379	5.636031609	5.556774358	6.682133287	6.280219352	7.763415498	8.029471648	6.175798482	5.642951552	7.538481602	7.473842858
ACSM1	6.821048057	6.973025142	6.828996641	6.791287737	6.592921914	6.774923746	6.791621978	6.848989991	6.791554898	6.783690677	6.826480027	6.74051455	6.825664842	6.937435111	6.617604779	6.959075309	6.724302818	6.954509795	6.710691355	6.794346397	6.73197341	6.744214317	6.750197728	6.796670455	6.760434851	6.961474551	6.656554172	6.693520771	6.650262832	6.672690245	6.568810133	6.81653365	6.669144637	6.840688564	6.986373122	6.793377708	6.778054926	6.916882483	6.814219901	6.696263412	6.916804877	6.805257992	6.902965028	6.768335421	6.793551903	6.818485019	6.557269462	6.861199485	6.731504594
ACSM2A	4.623661263	4.923169467	4.707690593	4.456966772	4.534897933	4.65171782	4.583172558	4.737732782	4.583149109	4.65123547	4.635049245	4.802004334	4.884714071	4.875843904	4.580821829	4.502082352	4.559010296	4.666292465	4.618899745	4.592749825	4.323687305	4.76917362	4.57262915	4.538520086	4.457356114	4.804572398	4.644969657	4.621340611	4.645320034	4.642672279	4.597231067	4.725976106	4.606159724	4.657888272	4.713918596	5.196951169	4.736311	5.141910511	4.871553641	4.588156424	4.83863983	4.625330438	4.657991904	4.502815801	4.578378344	4.660173746	4.759758682	4.548259098	4.867715715
ACSM2B	4.816802444	4.858968415	4.547955226	4.624887778	4.654156102	4.714312532	4.645298991	4.632401988	4.544982846	4.932062048	4.60388789	4.650573762	4.699432963	5.1876955	4.845881812	4.98324045	4.662939459	4.885162628	4.497004245	4.61054696	4.921155085	4.563377119	4.600163765	4.615003233	4.76547083	4.8968447	4.648399843	4.548636367	4.638626077	4.613351947	4.62539559	4.546144013	4.568899585	4.549407357	4.572020084	4.959557391	4.662591879	5.122821989	4.879937006	4.613380222	4.602757958	4.585976368	4.890269083	4.992635512	4.955090637	4.735549967	4.943033462	4.717794527	4.75424467
ACSM3	8.083631137	8.284353815	7.790776117	7.606513884	8.835637191	9.052418404	6.59835617	8.542837935	7.788344461	8.814178515	9.257641197	8.721228665	8.435084454	8.436269991	6.931324407	7.243033823	7.774711467	8.321751311	7.085793725	7.39525762	7.89815773	8.022739854	7.558483105	8.805275429	7.815991568	7.462314086	8.089628091	7.834248691	7.390560027	6.108462973	7.62467128	6.621693075	8.34642831	7.322519133	8.856364354	7.482017587	8.09628514	7.220473071	7.804124235	6.758944248	7.58999257	8.106324675	6.822021162	7.83142803	7.455317664	7.841794009	10.72428616	8.446977947	7.502018764
ACSM5	6.214799588	6.201020805	6.204906433	6.182771733	6.170966589	6.235517532	6.162253113	6.205022537	6.164636009	6.312286098	6.201513841	6.350215785	6.314228369	6.299914058	6.356231715	6.405098746	6.170778869	6.269093974	6.321945417	6.197349936	6.119571676	6.23052106	6.046731279	6.147500562	6.315561932	6.419109225	6.173519605	6.350272113	6.171876928	6.126019193	6.228045916	6.171834027	6.15181306	6.180200248	6.273925629	6.404167204	6.282306844	6.336361044	6.276887813	6.032793074	6.19753421	6.293514688	6.611134156	6.467034803	6.494685502	6.35808435	6.296862759	6.36134061	6.434170609
ACSS1	6.925874422	6.913506918	7.089978898	6.990588057	6.807694418	6.965046436	7.01009479	6.992425425	7.016413781	6.951496678	7.021629598	6.784949888	6.905742486	6.897803186	7.016661127	7.197877839	6.724942477	6.835548484	7.140617486	6.933566144	6.693686291	6.839969574	6.778493533	6.746277157	6.989489908	6.99221157	7.087787828	7.036184479	6.954319628	6.850455295	7.032510536	6.839740265	6.859162595	6.75110501	6.669173673	7.108036283	6.801626953	7.253651132	7.025716535	6.878336332	6.865812533	6.969027856	6.999507067	6.991867714	6.875319283	6.884370132	6.854774545	7.061749568	7.128995041
ACSS2	10.51352974	11.05866997	10.20611595	10.92512328	10.03889789	9.435077127	10.3104481	9.624735918	10.48919132	10.02255531	10.65135434	9.711753979	9.732649867	10.35532412	9.485670076	10.15807111	9.627653797	9.909503353	10.16177172	9.86651681	9.789928426	9.740185536	10.34274385	10.47693712	10.31607424	10.01879622	9.904546103	10.75830919	10.47590251	10.16620796	10.74123109	10.57610712	10.15133454	8.880012432	10.1689522	9.673924667	10.74628508	9.65376338	10.36181261	10.18407249	10.05451777	10.0890353	10.13882221	9.652847809	9.955541462	9.590499348	10.00948038	10.38969271	10.76968555
ACSS3	5.944245466	5.717794799	5.910452523	5.579810905	5.53425231	5.413300793	5.788357441	5.733152352	5.666963682	5.33148592	5.511374157	6.018285011	5.786673682	6.316236168	6.153334112	6.321248822	5.929217507	7.742920077	6.142923671	6.070069943	6.050531881	6.065672747	5.842792042	5.808818038	5.646970405	6.077792131	6.013394754	5.870870582	5.808417758	5.856636353	5.8443631	5.835238318	5.679422599	5.487335388	5.869981504	5.90272882	5.664350492	5.785035609	5.811437902	5.756226225	5.645641093	5.883090731	6.35626683	5.964242859	5.819365022	6.298830814	5.745073796	5.517194191	5.759550379
ACTA1	5.36134278	5.58581274	5.323131534	5.833456522	5.331616529	5.291283844	5.409856618	5.748827513	5.515633593	6.169243166	5.314544063	5.242027449	5.171190341	5.071765691	5.287744723	5.723151109	5.475293196	5.491818057	5.321165663	5.368108722	5.220048033	5.425174885	5.409280267	5.538322346	5.539190755	5.676914606	5.45574012	5.345882808	5.54078567	5.39029103	5.524116784	5.397635702	5.374005121	5.488133847	5.323233938	5.399455398	5.378370054	5.528301346	5.379078611	5.540748088	5.495561628	5.424330022	5.349581859	5.616478909	5.617325546	5.425824645	5.184383614	5.429380967	5.730824278
ACTA2	9.296564423	9.539414752	9.305031409	9.176842546	9.298322291	8.767618589	9.581204126	9.096312885	9.189387265	9.194103761	8.676200513	9.70784286	9.414268373	9.615189247	9.214255693	9.498997943	9.292189134	9.413787023	9.482707961	9.746663852	9.866315683	9.491274959	9.597475319	9.482480136	9.263077519	9.531144276	9.533264737	9.616904124	9.365155835	9.428373545	9.610355956	9.000771502	9.269113278	9.344847294	9.178318475	8.953302613	9.301659577	8.868892532	9.855844649	9.001903991	8.614941802	9.756362708	9.925426976	9.523779761	9.130427247	9.762246198	9.017861819	8.858130066	9.340797015
ACTA2-AS1	5.887638429	5.899510403	5.958617875	6.004078843	5.735874412	5.672868149	5.927579727	5.801655718	5.52620941	6.419741387	6.026424335	5.814843425	6.101049484	6.458852866	6.09677748	5.723252298	5.800186705	5.835007786	6.057176006	5.688569281	5.884573355	5.629447059	5.663628847	5.739028752	5.874657643	5.872798356	5.654824855	5.920805751	5.817225336	5.828436814	5.806268707	5.73308532	5.738129949	5.71164167	5.880189268	6.023689001	5.99677373	6.486580724	6.252193647	5.841611689	5.801711486	5.648625613	5.961336855	5.965977765	5.97449584	6.081030111	6.01981015	5.809235576	5.903756884
ACTB	13.74783982	13.43977565	13.3261394	13.74990512	13.67939311	13.32169154	13.44709042	13.24361883	13.50698494	13.49949749	13.33891621	13.28888133	13.33043743	13.6311549	13.57338476	13.490991	13.67090856	13.23300638	13.5266949	13.65854569	13.75407051	13.53815312	13.5757668	13.59397647	13.58764826	13.49612563	13.35043878	13.47431448	13.41531016	13.61431491	13.47496014	13.40791747	13.48645506	13.55216927	13.55202102	13.13805543	13.49958347	13.17618297	13.32064754	13.60095653	13.30700475	13.4381102	13.41143153	13.52379547	13.51297618	13.46102194	13.69426064	13.45786814	13.11886034
ACTC1	8.153040186	8.026037198	7.667217283	7.82156473	7.971429842	7.694577494	8.02748692	8.075787946	8.198479492	8.38321624	7.851695216	8.053879614	7.763293204	8.617105715	8.129408152	8.10660991	8.001564127	8.631595471	7.924735258	8.622633321	9.069585139	8.14326857	8.644000512	8.01392681	7.96184167	8.252753083	8.170043262	8.575868027	7.626163243	8.570973186	8.016291513	7.752195334	7.840847322	9.61314677	7.795709248	8.014403893	7.776292156	8.286488545	8.834275145	8.085344534	7.913476168	8.511202902	9.051743604	8.465128386	8.131824981	8.417175484	8.247669137	7.8012326	7.860989871
ACTG2	7.838415388	8.251688634	7.838882532	8.268229802	8.338395629	7.406756542	8.371807885	7.85579511	8.013542543	8.606626948	8.198763703	8.489351019	8.050235259	8.331421342	7.844956567	8.017683564	7.831875792	9.046197529	7.828357939	8.892223042	9.617720238	8.111713024	9.046605256	8.080802034	8.17872604	8.650234001	8.574721404	8.706959427	8.203047426	8.466951184	7.453329109	7.774187456	8.792834723	8.597401553	7.953957153	7.539861349	7.621589296	7.784868673	9.17431796	7.869500759	7.182682047	8.551731164	9.290479759	8.532081995	7.875029929	8.437979863	8.035912495	7.675397576	8.664625966
ACTL10	7.257733548	6.728361458	6.511441982	6.797647246	6.406126599	6.401271372	6.902345991	7.293463203	7.182508749	6.706578748	6.726310197	6.596514354	6.97592616	7.115455576	7.013576284	6.823559451	6.917840558	6.9820303	6.937280386	6.652750698	6.218164987	6.424401094	7.249223462	6.650927704	6.989144747	6.61060178	6.853347175	6.419464456	6.851111977	7.074868644	7.489451772	6.916462504	6.945816096	7.127317318	6.60309184	6.691046808	7.141892471	6.877282983	6.584859105	7.062671289	7.021858174	6.891655777	6.739185323	6.477030323	6.619750287	6.744072146	6.706470849	7.025196308	7.204533657
ACTL6A	10.67757348	10.46213058	10.13429062	10.83297165	10.30228033	10.39975102	10.16936154	10.34153681	10.77866464	10.40476379	10.26579372	10.31160178	10.03570032	10.11715173	10.7396767	9.919282732	10.74994156	10.38349628	10.64811228	10.41967538	10.19180167	10.35716932	10.61406608	10.25781652	10.55308522	9.56999739	10.47641506	10.08634792	10.37812674	10.47380616	10.69840851	10.47989517	10.82085345	10.97501638	10.17955451	9.768615683	10.27364619	9.912913681	9.941677367	10.41535823	10.4120181	10.35177504	10.15599001	10.28219873	10.47744072	10.7195583	10.44415586	10.69944009	10.20617553
ACTL6B	6.247231377	6.571345912	6.307055879	6.281156353	6.182779112	6.428291422	6.064935481	6.485292218	6.537312931	6.532641431	6.32860058	6.386038561	6.495471581	6.750748118	6.486807017	6.526503344	6.333526656	6.482978565	6.428721293	6.354149712	6.041016864	6.338426313	6.107355081	6.274013028	6.152659633	6.556836534	6.216203933	6.270621373	6.30129593	6.356785495	6.136579064	6.445064717	6.291397502	6.39721381	6.559365047	6.727619487	6.386244353	7.109367084	6.596351062	6.373346501	6.449197345	6.318832894	6.616576531	6.537043866	6.496035221	6.462416658	6.655832343	6.392234121	6.511415047
ACTL7A	6.334767108	6.279776719	6.258085102	6.488320353	6.464673084	6.348888524	6.308835145	6.352358195	6.255493617	6.272664456	6.293090327	6.512566288	6.112457593	7.019550103	6.470058125	6.566140661	6.274819977	6.348200721	6.299103745	6.394229444	6.216036631	6.173432097	6.347012673	6.290492345	6.446026761	6.398981605	6.397625013	6.146990305	6.155744039	6.337333285	6.230940694	6.341369322	6.109115249	6.197430871	6.152595012	7.270578411	6.396956947	7.326081307	6.637442556	6.413690613	6.228386984	6.075803482	6.424675618	6.395189091	6.429665184	6.608978421	6.508731447	6.317159339	6.11210858
ACTL7B	7.232129947	7.200894142	6.900917129	7.26251708	7.126879631	7.321375494	7.176984473	7.293608087	7.152275523	7.103942393	7.603196531	6.995397919	7.346100743	7.201854496	7.143454848	6.79005509	7.247409107	7.013066974	7.188344902	7.226463011	7.234844995	7.094735798	6.812109265	7.075983306	6.9884031	7.106564486	6.974956075	6.83531373	7.083743281	7.201034141	6.95982736	7.334527151	7.276501988	7.193489673	7.248431722	7.619364834	7.361656786	7.364622603	7.105005845	7.1697186	7.21275702	7.04652484	7.0272976	7.153248811	7.241539307	6.927941453	7.208563888	7.377597564	7.312754238
ACTL8	7.311755453	7.281370644	7.230241511	7.23541711	6.963791951	7.214508309	6.913178424	7.109210813	7.295385068	7.586531823	7.21394596	6.888113833	7.193176622	7.462561936	7.412800697	7.362941693	7.397845248	7.307336592	7.271891045	7.344910621	7.313052164	7.440515411	6.986674267	7.311791636	7.406054093	7.758279189	7.111161828	7.240916207	7.073235244	7.362855172	7.052075134	7.027544156	7.025610921	7.094424298	7.2780894	7.466891315	7.172627571	7.711364405	7.346287961	7.426767325	7.395348704	7.205087417	7.822083648	7.588253586	7.500731028	7.367710611	7.156915034	7.469142638	7.215915912
ACTL9	6.019373653	6.108548669	5.725689415	5.936626681	5.785356513	5.79828605	5.998674618	5.856618536	6.101381994	5.858805071	6.298371937	6.062213774	5.711217885	6.290059667	5.981850025	6.084968837	5.936626681	5.978370226	5.959705377	6.218261134	6.03957558	5.79539582	5.887075916	5.499331761	6.188426911	5.797693116	5.944134823	5.929013525	5.736165543	5.797865408	5.775157599	5.955208692	5.908073346	5.930269676	5.996887058	6.543297372	5.709189943	6.590594061	6.054070685	6.164102505	5.971409244	5.81054113	5.908299084	6.117346569	6.27685776	6.165457531	6.701516856	6.032516078	5.799010595
ACTN1	9.547817753	9.373532477	9.268962642	9.796880541	9.488862753	9.378593987	9.494179824	9.587974985	9.566500509	9.451921166	9.626956951	9.194877305	9.568876226	9.864285826	9.179450306	9.341396104	9.38749012	9.487703591	9.213055117	9.868961353	9.841440718	9.602251788	9.504923023	9.48826231	9.651105985	9.54078361	9.206101586	9.358775292	9.589629446	10.21844064	9.427658325	9.04554752	9.750212523	9.725062244	9.485415104	9.340871759	9.136970451	9.23354883	9.342157557	9.989492769	9.338520315	9.324626528	9.577063838	9.687223579	9.362137753	9.376517236	9.562567872	9.435962346	9.263097884
ACTN2	5.971823062	6.06816483	6.072618749	5.885576535	5.896538932	5.877821707	5.770605331	5.989534966	5.887869189	5.809250305	5.737935747	5.982217232	6.002412009	5.920210749	6.097135066	6.219154392	5.806746695	6.001681737	5.976522624	5.889033276	5.847199981	5.997066968	5.920109539	5.928101993	5.953250191	6.031263218	5.922544962	6.013911158	5.888221522	5.893055175	5.924126059	5.950602798	5.860738694	5.853681988	5.949824961	6.264552052	5.991988212	6.358901429	6.143238736	5.962087717	5.980490355	5.984285867	6.193796231	6.138021092	6.143879052	6.084008191	5.924365202	5.982155588	6.108507715
ACTN3	6.876868675	6.917102986	6.791562116	6.827776904	6.67043436	6.806786981	6.955415562	6.903472102	6.874054513	7.083498971	6.879331812	6.82076369	6.747975927	7.225278698	6.686978047	7.137121235	6.932185462	6.906097875	6.879391046	6.879391046	6.755604201	6.734827058	6.795024806	6.625107339	6.841806727	6.764196454	6.897398894	6.711024866	6.80970331	6.929487995	6.762961038	7.035124998	6.848248047	6.955855541	6.770024479	7.131235753	6.861203131	7.389481325	7.043588941	7.044622566	6.899111333	6.822660313	6.934646877	7.106582883	6.914743494	7.027289991	7.100220862	7.067004797	6.978542585
ACTN4	11.58800145	10.4108819	10.26793856	11.70574162	10.9256894	10.80661416	11.25708062	10.42160666	10.68862838	10.56612117	10.42645414	10.51612174	10.57930927	10.30937806	10.21962161	10.87295695	11.36989297	10.66511285	10.56367609	10.68868171	10.98224948	10.99491774	10.80427833	10.65320432	11.00007304	10.37237587	10.84506553	10.97430535	10.9298377	11.31648769	11.093642	10.73320283	11.08162791	11.09287361	10.61679186	10.34612617	10.7997699	10.2460289	10.64501566	11.02577483	10.31607226	10.6997361	10.68975857	10.62851738	10.45600083	10.83120877	10.96609447	10.71857669	10.58679334
ACTR10	10.28307691	10.65528529	10.15803202	10.83122069	10.67919963	10.77581621	10.54965643	10.72676177	11.07451866	10.8319706	10.85428178	11.00115172	10.47092858	10.53146345	10.37772419	9.458958337	10.87139597	10.56203056	10.13416747	10.05540682	10.51640581	10.44463529	10.27346339	10.6278371	10.56599907	10.14882459	10.01230814	9.969903665	10.62791669	11.02382033	10.48529762	10.10881448	11.13368782	10.7179811	10.50229897	10.17579367	9.838491387	10.07680841	10.65239839	10.91799659	10.26194102	10.63796779	10.25365155	10.60970411	10.63129757	10.56629175	10.94488942	10.56568495	10.2445406
ACTR1A	8.830384214	9.111241156	8.411661523	9.136377491	9.188495381	8.884540624	8.986867382	8.992418024	9.106823019	8.79445279	8.921543125	9.022997586	8.920873699	9.281537053	9.082793596	8.987735388	9.129040267	8.970445395	9.015288992	9.159356343	9.140813233	8.862366352	9.192210071	9.17525838	9.221148704	8.871941673	9.15480712	8.49994294	9.039706705	9.159129841	8.87599804	9.179129483	8.739409873	9.015759773	9.180684755	8.584116408	9.120748208	8.767025158	8.938061085	8.828615576	8.883334769	8.898002069	8.970625915	9.287359242	9.05469806	9.261136172	9.286490527	9.111393274	8.503362018
ACTR1B	9.526861574	9.134635623	9.193851247	9.540420225	9.207469896	9.488155578	9.534010802	9.60064355	9.447140691	9.474991771	9.801023581	9.038134468	9.457262731	9.170334716	9.136370978	9.219740658	9.265616931	9.460677575	9.647366219	9.536742734	9.646075858	9.368099062	9.436848956	9.396098685	9.782838112	9.515330687	9.547416712	9.800659471	9.396002193	10.02397191	9.689975388	9.182366456	9.805811286	9.29419016	9.311076883	9.37309235	9.221779009	9.293834197	9.217410308	9.730919892	9.281586038	9.008202775	9.522245977	9.585795634	9.17880544	9.547424151	9.499376279	9.441526529	9.617815458
ACTR2	9.007462129	8.695730475	8.928112379	9.503141211	9.145902269	9.007116843	8.769002872	8.790939442	9.094586039	9.007308757	9.06924826	8.771743091	8.890384949	8.46683935	9.448006067	8.769329072	9.56918727	8.367551411	8.489622858	9.16713714	9.604265708	8.802764656	9.183975437	9.052390698	9.126092544	8.606680941	9.16098214	9.189330037	9.044945091	9.276734997	9.005770894	8.93186264	9.217244728	8.987823926	8.512989243	8.545244514	8.970158905	8.21385211	8.505832873	9.418416216	8.873384908	9.06704249	7.747055541	8.769876552	8.757791415	8.003954572	9.291531374	9.179878078	8.5085024
ACTR3	10.28914069	10.09135833	9.945453471	10.45533327	10.03859	9.843189828	9.843505703	10.05903425	10.10081241	9.943109751	9.985167593	9.829066792	9.801731861	9.738983607	10.5809969	9.910318441	10.49357002	9.852295466	9.857140575	10.20254179	10.21637219	9.88288719	10.11011804	10.04090532	10.30074863	9.917807914	10.40983838	10.48370921	9.994718303	10.15365124	10.05537163	10.21512611	10.27487645	10.26273519	10.29003613	9.376608485	9.996179696	9.390894224	9.881567011	9.953354522	9.447130311	9.960746677	9.974680919	10.01313417	10.00607269	9.931874603	10.20877053	10.09397104	9.83752201
ACTR3B	7.693405683	7.548578001	7.138960381	7.550211377	7.902563471	7.783400893	7.521743822	7.6853032	8.460214982	7.703821453	7.997438447	7.431590598	7.351332153	7.955969739	8.312815683	7.808442053	8.263552113	7.788532011	8.347664636	7.930315277	7.486452288	7.532188526	8.465321665	7.827704749	8.172814079	7.627326533	7.892060252	7.658398627	7.530498346	8.072677127	7.864150721	7.969272784	7.533332706	7.30011435	7.288632681	7.565420079	7.692323158	7.869337142	7.451217321	8.006181566	8.317739908	7.724313061	7.293109125	8.201280645	7.754575814	7.79403836	7.77278221	7.635977307	7.674785666
ACTR3BP2	6.647354658	6.452565915	6.553476997	6.295834617	6.572241881	6.759768777	6.643714927	6.558279494	6.63957972	6.477943159	6.652634676	6.450627736	6.566791821	6.823004484	6.97419177	6.940467289	6.626383438	6.801174724	6.722165456	6.548977318	6.006375629	6.704171651	6.263727523	6.788843557	6.811520176	6.536017212	6.56457113	6.607918589	6.576296881	6.308814553	6.580538176	6.641266088	6.444990339	6.496780563	6.701580171	7.016235514	6.711461532	7.064645266	7.218212528	6.433063147	6.651268971	6.658688562	6.60302351	6.852714143	6.871576496	6.729413231	6.657571552	6.642873168	6.683219111
ACTR3C	6.708597986	6.981514051	7.340597571	6.749377304	6.925882937	6.998620486	7.30039387	6.737878654	7.780056475	7.028462602	6.576946664	6.523884693	6.256788263	6.704677189	7.179146789	7.13129689	6.724572548	6.790197251	7.033207683	7.068447335	6.725679228	6.992422801	7.425683913	6.88133184	7.733288575	6.754612481	6.712918637	6.865351306	6.864635893	6.93959898	7.504674202	6.654715931	6.791231314	7.473898768	6.619622437	6.771745514	7.143939814	6.94901637	6.42159175	6.941852481	7.061715329	6.604113668	6.512472033	6.662623901	6.4728935	6.884209341	7.059574345	6.81879634	7.087067975
ACTR5	8.460653215	7.895813679	8.559549812	8.047884151	7.894175481	7.913168644	8.750166701	8.086320231	8.436740222	8.150342321	7.917438967	8.156157941	7.795883207	8.309673492	8.40988561	8.58235148	8.086684582	7.88623166	8.303297151	8.277197838	8.138767954	7.769593866	7.790046585	7.78053605	8.176967014	8.032736803	8.580246189	8.164355013	8.219947828	7.802836943	8.057003434	8.366139531	7.966825803	8.040810327	7.893147166	7.590070828	8.558216531	8.01041611	7.908568075	8.292559372	7.865578603	8.204127394	7.877302653	8.031444915	8.064963085	7.960800319	7.852553785	7.974566413	8.000370582
ACTR6	7.014404902	7.198052863	6.932830216	7.412934595	7.517477751	7.339547275	7.189299794	7.511121588	7.500121439	7.36888645	7.311795852	7.438935913	7.134529435	6.52340657	7.701477919	6.963892017	7.67825952	7.226683739	7.210527107	6.990962899	7.201391141	7.24567716	7.168079758	7.282835159	7.306983947	6.974448504	7.146854031	7.026410173	7.238592216	7.237944771	7.058919954	7.29139346	7.244004535	7.377666311	7.425087509	6.876534461	7.132837806	6.808664938	7.002270964	7.492670859	7.483199294	7.021815273	7.076767215	7.30296595	6.984882045	7.42254839	7.620953819	7.462136224	6.815100076
ACTR8	8.111634425	8.153507842	7.914389555	8.218953956	8.144676878	8.084927646	7.984741256	8.051593812	8.078770202	8.213579495	8.087725488	7.718488687	7.996292215	7.959656165	8.42983063	8.053995196	8.078129103	8.203019967	8.266363946	8.07474132	8.27067781	7.864093909	8.350618166	8.203169026	8.335623541	7.998760733	8.189041723	8.089178793	8.197403885	7.860755833	8.15819767	7.765080919	8.310241941	7.893853376	7.863807737	7.790889086	8.051962378	7.724569257	7.929663344	8.243192573	8.185667859	8.008575436	8.006966431	8.325229896	8.087908058	8.178737643	8.127841738	8.277372528	7.934848779
ACTRT2	6.676118216	6.776743735	6.603158047	6.696001956	6.482013236	6.552673991	6.560825609	6.62864361	6.666439105	6.373504374	6.568569488	6.701180108	6.718212499	7.929361192	6.787364978	6.865807932	6.61337832	6.85147167	6.694720582	6.634408412	6.627923059	6.528769236	6.373508655	6.440882645	6.757046598	6.62864361	6.605123745	6.548797277	6.432501809	6.633328874	6.667590309	6.524310099	6.601499476	6.662986637	6.718672073	7.937787701	6.655914378	8.184596686	7.20995935	7.078918268	6.49184835	6.482675789	6.888825237	6.985752577	6.963366668	6.708006873	7.038411529	6.855232875	6.814747241
ACTRT3	6.289179199	6.586326621	6.388498629	6.612902058	6.646228013	6.429789878	6.305742537	6.790675058	6.431370313	6.562301191	6.666740074	6.36954707	6.340287483	5.770191515	6.489153663	6.194415605	6.615978948	6.718062744	6.759084546	6.725745722	6.255797776	6.117539951	6.741853841	6.75143239	6.625817522	6.340434857	6.688672145	6.402168936	6.446095794	6.251228695	6.753602029	6.404749657	5.92914462	6.442714213	6.302605458	6.10244178	6.276956266	5.75751452	6.438961955	7.022996356	6.036310223	6.524172274	6.440650821	6.353809382	6.458280483	6.610214395	6.409415386	6.532781103	6.696287184
ACVR1	9.366082537	9.215250865	9.400376949	9.527446463	9.623322548	9.276859154	9.565330914	9.42105222	9.34426367	9.446748536	9.39661091	9.618914818	9.285221781	9.666068399	9.70568355	9.251537826	9.789287297	9.36232122	9.244397264	9.764095635	9.873408286	9.349857203	9.834502777	9.596482346	9.599351112	9.066273414	10.0357258	9.77334982	9.521628161	9.227215479	9.943903241	9.186629626	9.456108134	9.206341372	9.016794358	8.649696916	9.309470346	8.790779979	9.390774053	9.250250054	9.18505352	9.51397419	9.312399603	9.57428794	8.897677299	9.697855369	9.20498339	9.212419944	9.687237077
ACVR1B	6.91495156	7.046600825	7.107218915	7.133225215	6.825937577	6.962168157	6.915775042	7.093919686	6.78439454	7.280680537	6.947741657	6.887918678	6.859975169	6.967471565	7.144225622	8.010823752	7.133554009	7.338194655	7.089436564	6.963941821	6.945670374	6.921709422	7.153076837	7.026966433	7.064226798	7.123276201	7.234862203	7.23202261	7.006522366	6.909072587	7.377278783	7.109593208	7.013494195	6.964568012	7.065348909	6.959607898	6.888392824	7.292301741	7.102706785	6.981532701	6.900962242	6.96733475	7.077872006	7.413951411	7.250248892	6.858204216	7.013679341	7.258626766	7.116421486
ACVR1C	7.0266758	6.91719353	8.700894744	6.137199688	7.100478525	6.796606523	7.936039455	6.837151182	5.482397321	6.709947015	6.447991387	7.029130161	6.699500367	5.326888079	6.88452075	6.754055429	6.703229284	7.365801043	6.027748961	7.164862726	6.550033876	7.115120416	6.75762076	7.120744366	6.367235781	6.692512618	8.262126245	6.545572054	5.997130848	6.28890404	6.632504115	5.637307204	6.517526772	6.823911414	6.86259876	5.988202556	6.568211146	5.894042757	6.076340287	6.352907845	6.767460869	6.933309342	6.131686008	7.321388659	6.905189623	6.464495019	6.37052797	7.340360866	6.622751099
ACVR2A	8.495527245	8.474408859	8.850335144	8.663152208	9.126458054	8.328004266	8.050795933	8.066995621	8.597034505	8.52834369	8.559360792	8.586967184	7.704567351	7.333937959	8.223268503	8.352181169	8.716064877	8.71601103	8.178764401	8.44043426	8.264614617	8.473680393	8.221363666	8.398140529	7.953635135	7.795771718	8.608716198	9.374523778	8.112339396	8.477600925	9.019016835	7.950375374	8.658501967	7.756354089	8.193373984	7.473359284	8.523745241	7.126111237	8.136707421	8.462903783	8.220034681	8.764019382	8.36910492	8.580319706	8.258715596	8.459061308	7.934136354	8.229211703	8.769942946
ACVR2B	7.03751412	7.23056623	7.620525353	7.21322995	7.525742113	7.183039739	7.352975039	7.485428491	7.273104273	7.307911972	7.203177054	6.978220966	7.136827387	7.086468956	7.729202567	7.48662439	7.311532119	7.812849396	7.287363403	7.547787048	7.837690584	7.371357115	7.199966462	7.104720372	7.509819216	7.063704905	7.653939699	7.818164172	7.347353722	7.464143018	7.409089568	7.127677726	7.320830147	7.244825524	7.011732773	7.091291651	7.104855499	7.38847555	7.258414647	7.709624917	7.244719818	7.326163355	7.132683086	7.465323049	7.192598159	7.507094969	7.172386259	7.580956072	7.177842658
ACVR2B-AS1	6.768495155	6.961788302	6.987659434	6.668892782	7.071572871	6.97851587	6.645158293	6.954645188	6.363839373	6.730700793	6.538679615	6.774147563	6.872286215	7.481777933	7.068556025	7.067903002	6.784743476	6.98976276	7.073001309	6.807855377	6.794190444	6.908297247	6.855603541	6.939137401	7.127183225	7.114792255	6.874075699	6.879953918	6.585287695	6.70474688	7.066233913	6.835248374	6.761587936	6.812940924	6.836727638	7.459359326	6.88403698	7.56102371	7.24448148	7.068023599	7.314714563	6.845948479	7.442129508	7.23638821	7.205947908	7.261661717	6.96432306	6.743148306	7.078710834
ACVRL1	8.629349307	8.113298089	8.008949626	8.884821364	8.028355567	8.051002057	8.101790218	8.054838796	8.285723709	8.504567752	8.510265964	8.239636292	8.390812141	7.918449986	8.261510575	8.533812783	8.12393213	8.239859365	8.27069526	7.81949605	8.459906938	8.035437656	8.072862292	8.293490845	8.117227329	8.510041669	7.939951814	8.027239949	8.07576038	7.656626219	8.39729445	8.063606079	8.015213812	7.934157644	8.643251124	8.144965463	8.267284376	8.138588018	8.349056801	8.204777111	7.907499997	8.14951459	8.407607867	8.079394222	7.985090195	8.321175132	8.050137447	7.860945052	8.166372679
ACY1	6.06232877	6.061407618	5.862111413	6.24047315	5.936211671	6.116510794	6.06632606	5.978896322	6.35585044	6.59200773	6.305495204	6.197693836	6.068276933	6.597957439	6.017403286	5.96724979	5.914108001	6.032612501	5.824037489	6.031731379	5.956113751	5.999327524	5.775405372	5.819309607	6.036584512	6.364544308	5.88701731	5.786552999	6.049452986	6.210866397	5.700325163	6.1447775	6.085527326	6.041921249	6.091183717	6.678858362	5.974040614	6.731210216	6.156866877	6.136313377	6.135982618	5.838392576	6.27119691	5.899586977	5.816098089	5.757277444	6.004769154	6.179038643	6.121222352
ACY3	6.337377699	6.076493353	5.973658621	6.743366683	6.682993776	6.297393651	6.184332571	6.240378147	6.283971802	6.389599015	6.81358525	6.224290133	6.191431503	6.534801869	6.261336978	6.315131166	6.250772237	6.009393484	6.432810066	6.246982411	6.218935521	6.15018007	6.348756579	6.222776991	6.470953398	6.37141794	5.960130268	6.249876893	6.140104246	6.396703726	6.189252407	6.271039537	5.998780741	6.021378302	6.463341605	6.656859578	6.167217425	6.738163172	6.21294229	6.610411638	6.195050253	6.204724135	6.42658756	6.35350681	6.414466173	6.145514249	6.725381856	6.543535443	6.230883763
ACYP1	7.557490321	8.09591564	8.19285209	8.201811817	8.861375584	8.720010273	7.829677563	8.497257075	8.452903003	8.211800839	8.184311358	8.117240857	7.95409483	8.374940743	8.248181062	7.050145684	8.029627488	8.146480546	8.165572462	8.18742782	8.214663042	8.254498065	8.084053509	7.991390505	8.346549013	7.940611437	7.908491608	7.787678091	8.259395249	9.525448003	8.044467893	7.992336343	9.289192956	8.943698731	8.945034245	7.407955347	7.640073603	7.636678469	7.393193167	7.510629153	8.477488219	7.887690603	7.887709111	8.124221424	8.346923856	7.903223626	8.201717406	8.608095076	7.618054761
ADA	6.686624246	6.833924081	7.047069327	6.329002835	7.427162207	7.401541421	8.487171541	7.808104728	8.476073531	7.039013532	7.606274558	7.395104448	6.871323264	7.455810023	6.701741923	6.511443895	6.691709693	7.059029581	7.75603504	8.047150548	7.074438416	7.184827304	7.969860906	6.667747468	7.361176772	7.514184082	8.212138026	7.668768017	7.419076489	6.254817909	7.874669161	8.333713132	7.092218991	6.663739494	6.929779438	6.935025547	6.843569429	6.931031612	6.767683618	6.681585661	8.029167016	7.02664879	7.582416019	6.966325643	7.483740869	7.734704879	7.059238577	7.446964634	7.942275115
ADAD1	5.886764912	5.876652665	6.063548087	5.543137366	5.899283891	5.895859895	5.700255095	5.90259152	5.740087889	5.664906603	5.714932322	6.054323855	5.932998062	6.025976179	6.093623548	6.19427202	5.726952422	5.850518667	6.029945977	5.905338336	5.674255883	6.008047426	5.814737602	5.735184529	5.98177759	5.81066521	5.728703472	6.019774167	5.846937967	5.667927001	5.853758744	5.864366805	5.807343799	5.758571747	5.946278172	6.239286708	6.028547417	6.269473956	6.21746519	5.571147008	5.960705675	5.986678627	5.899492309	6.162747985	6.144569324	5.923996209	5.970241935	6.032621584	6.137712008
ADAD2	7.427946884	7.458739125	7.218081257	7.618822687	7.361045705	7.555430379	7.442401424	7.558340354	7.951668786	7.727434001	8.1118299	7.544603061	7.510740353	7.572037971	7.308873162	6.865587095	7.701745899	7.458284718	7.31758273	7.572537768	7.056197633	7.446696014	7.14992266	7.330946241	7.450006639	7.782605419	7.284881822	7.200243501	7.473531732	7.803296516	7.364316043	7.643271342	7.538742035	7.898525823	7.463114493	7.790130344	7.605657143	7.726743025	7.600699816	7.528069547	7.694820201	7.366070752	7.502573314	7.246450661	7.226190843	7.260080663	7.363761459	7.918226846	7.724883733
ADAL	6.544003841	6.694343798	6.868656801	6.413410672	6.531757261	6.505495288	6.524361133	6.691283427	6.366761467	6.635479301	6.62810737	6.647480545	6.663763015	6.410376475	6.70246931	6.72325997	6.527153389	6.755307823	6.728325307	6.763204796	6.518250537	6.753680112	6.740602675	6.470881161	6.726588499	6.934166091	6.989479823	6.805771618	6.620411807	6.50345744	6.596955953	7.019046227	6.598436477	6.629629038	6.595585857	6.770860536	6.936815971	6.679083678	6.779829746	6.401037195	6.760556692	6.797380065	6.660749469	6.677937321	6.601851142	6.948209879	6.335343924	6.629972616	6.907745052
ADAM10	8.614549381	9.054676157	8.895897426	9.837860335	10.12619908	9.480928962	8.814682894	9.354242662	9.383305523	9.322734677	9.658010597	8.852872157	8.955577234	8.172490649	9.182477685	8.222169354	9.902029769	9.059952743	8.886793461	9.131789212	10.25847884	9.423130588	9.71413494	9.706690645	9.808096297	8.440360514	9.432181815	9.211957856	9.43450345	9.527010524	8.72875472	9.061784919	9.718795822	9.634664387	8.615254602	8.972248565	9.093117444	8.507610668	8.550740225	9.808681374	9.99840012	9.568368805	8.069558853	8.988741048	9.285988595	9.066802495	9.802381491	9.153624023	8.487963862
ADAM11	6.899339238	6.923702603	6.779202013	7.060342495	6.802437312	6.902418169	6.921098648	6.955410533	7.001851999	7.254654712	6.851754514	6.824683067	6.708990022	7.299358075	6.878961977	7.069739894	7.002363428	7.042516926	6.808351538	6.979605076	6.695342302	6.85169108	6.837025686	6.686681525	6.909270116	7.154859549	6.797547606	6.967550568	6.865206554	6.943334566	6.785069952	6.961515162	6.823351163	6.831641699	6.868548713	7.112449646	6.818637476	7.133665124	7.031654901	7.135147412	6.913288596	6.786493649	7.111807438	6.980462703	6.865365686	7.031974616	6.97354216	7.06200072	7.110668923
ADAM12	7.468429068	6.798889417	6.680486975	7.236444388	7.189958525	6.469234927	7.775380008	6.693228819	7.438290693	6.896223578	7.196616255	8.286644775	6.986017149	8.23744618	7.380720133	8.018859649	7.179312394	6.433342718	7.86447347	8.216276455	6.951026939	7.79709545	7.382813092	7.120225248	7.155879254	6.991841011	7.439561699	7.652939971	7.946757491	8.697516726	7.324482735	6.923876624	7.342921673	7.320068894	6.868062916	7.439703157	7.203856708	6.830510435	7.195649067	7.354557858	7.12513233	7.659407335	8.160264209	7.666796296	6.937795582	7.858339412	7.472100238	7.063139697	7.030320333
ADAM15	9.000535194	8.679590714	8.058555987	9.224433937	8.195171301	8.441705356	8.330524135	8.078990329	8.556090372	8.366747469	8.625855518	8.025830505	8.451016973	8.56259792	8.574627567	8.864161535	8.426613272	8.25879037	8.577141042	8.746560788	8.271589324	8.508999466	8.498685653	8.239662294	8.66916394	8.266319472	8.296610969	8.174096038	8.232045468	9.709561679	8.324936574	8.742674284	8.619850764	8.344358004	8.037391247	8.61589789	8.288060928	8.502405896	8.09266849	9.316624103	8.973687813	8.384305536	8.346417199	8.898650902	8.998881768	8.73518901	8.876257444	8.626253192	7.738720989
ADAM17	7.923228609	7.657345537	7.952088893	7.749907362	8.217824652	7.792014201	8.156624161	7.80275952	8.267529752	7.938224278	7.75150737	7.886885093	7.705312283	7.876766936	8.024862744	8.05371612	8.087955562	8.016241281	7.925340271	7.919625807	8.199292678	8.206549899	7.962195803	7.922797428	7.989238921	7.493987736	8.203920259	8.43492326	7.977326024	8.143385311	8.412466085	7.749546249	8.291555413	8.138815166	7.841901169	7.422742998	7.89663211	7.626705627	7.741865865	7.805177989	8.106543174	7.795419487	7.829792668	7.832581027	7.976890762	7.855705714	7.650546912	7.840420126	8.128891979
ADAM18	4.936747676	4.971883449	5.114784243	4.830142674	5.000090887	4.961784446	4.831225558	5.059157377	4.876502401	4.995646708	5.065880712	4.995094801	5.17791923	5.285822026	5.436882507	5.119487241	5.069710807	4.96811066	5.164552196	4.942712759	5.026485681	4.991653014	4.832192076	5.064424335	5.09643394	4.846515179	4.853944778	4.988206366	4.92287711	4.874396465	4.854156649	5.014842567	4.986171681	4.986894115	5.092376132	5.348817518	5.102856909	5.638990033	5.220770088	4.962161078	5.03377191	5.146955719	5.098836643	5.209425271	5.135278202	5.105479643	5.203331629	4.992609437	5.17158674
ADAM19	7.4382706	7.29619867	7.248141192	7.139937934	7.229209522	7.345386879	7.712126351	7.390114846	7.868328794	7.758946836	7.297082241	7.921039952	7.666426779	8.10828052	7.437667839	7.224912495	7.880968246	7.423674797	7.644412602	7.794736847	7.803315954	7.595596809	7.473906759	7.342236211	7.224451868	7.601746991	7.424898277	7.375499129	7.697909103	7.287900863	7.154084116	7.232610169	7.580512332	7.290271684	7.518459934	7.60380114	7.570324716	7.677419465	7.49880684	7.042466702	7.36121436	7.351196419	7.604560915	7.604018136	7.204964584	7.540846998	7.440190383	7.203743206	7.376086192
ADAM2	4.260985332	4.561356816	4.349754616	4.484471306	4.398852282	4.441214417	4.381211792	4.401562702	4.310098469	4.403059705	4.417282579	4.40894989	4.514726016	4.317545109	4.574652662	4.411140163	4.377257818	4.414792969	4.583080334	4.361658834	4.204371278	4.426494183	4.378102938	4.354056521	4.563303957	4.472327424	4.342242822	4.41921133	4.403300491	4.339540555	4.383412463	4.474645396	4.403792125	4.475112771	4.445450703	4.478556646	4.352045103	4.493427226	4.356878378	4.577704345	4.413219067	4.352997173	4.51203948	4.474754679	4.235760707	4.314233189	4.457283858	4.542900582	4.518475169
ADAM20	6.639965753	6.723859764	6.788326812	6.636920628	6.602924416	6.682002716	6.571727102	6.576024634	6.464849246	6.636263192	6.515769639	6.6616934	6.765005667	6.799728116	7.019484975	7.058054693	6.49588923	6.762982355	6.81633013	6.688359191	6.483952062	6.662168841	6.50249411	6.629786345	6.676164806	6.598788015	6.516214587	6.69346584	6.539728531	6.533735162	6.54146228	6.730701633	6.683756652	6.625011708	6.713887883	6.975326004	6.682801013	6.985387788	6.775394813	6.625507313	6.837822898	6.793763267	6.825064969	6.97106418	6.879767616	6.79362327	6.6161631	6.651280552	6.745899996
ADAM21	6.003068909	6.134223785	6.138237466	5.821725714	5.984661369	5.996303015	5.884701091	6.278149355	5.698777281	5.750067447	5.927207556	6.15520454	6.443610341	5.884927812	6.431263079	6.385609771	6.086735594	6.127320897	6.336777572	6.043601036	5.784893553	6.233948803	5.958480073	6.24968034	6.138913708	6.077939436	6.008505018	6.108822298	6.106540639	5.904768343	5.98063756	6.104683496	6.145060203	6.042724036	6.224441337	6.194258665	6.428663037	6.448586096	6.328321359	5.753008531	6.359312049	6.247846084	6.250994317	6.328810608	6.48801673	6.08680886	6.038737252	6.169815422	6.096284654
ADAM22	6.33988008	6.280443911	6.44431521	6.26017598	6.329149096	6.325981847	6.385648974	6.382277453	6.374248943	6.585762307	6.432535852	6.389917499	6.44734932	6.460046252	6.391836207	6.57337881	6.25325333	6.446802955	6.349253958	6.42271714	6.374339924	6.513952603	6.244824593	6.454256725	6.213641226	6.38642458	6.362479902	6.379622953	6.309073206	6.33977713	6.524435423	6.411223656	6.328880193	6.314909318	6.315873502	6.54697101	6.468869969	6.507424978	6.423553972	6.29775911	6.587964177	6.450577465	6.472997794	6.353076567	6.450715837	6.341996335	6.344416499	6.309950186	6.579540569
ADAM23	6.026396244	5.942499575	6.023913444	5.641708246	5.809899621	5.858934926	5.949930627	5.833735649	5.69386658	5.727951369	5.817172013	6.209899341	6.118569106	5.809857068	6.089406305	6.198205832	5.953755938	6.483040666	6.115562437	5.855026539	6.09474641	5.911735807	5.786121205	5.997931288	5.880390196	6.030049145	5.837887468	5.978191521	5.865678061	5.790898792	5.846351892	5.896410832	5.882259274	5.852076937	5.906437517	5.916860228	6.079279463	5.912402269	6.044563838	5.857937056	5.929541521	6.05911522	6.151893708	6.095946997	6.076758741	6.414205336	5.875752253	5.847955053	5.86551845
ADAM28	6.256710094	6.103747286	6.036476369	6.060831528	6.335471932	6.297184533	6.356624326	6.184507037	6.275914624	6.271938183	6.718476232	6.70802232	6.473586166	6.177512542	6.234666591	6.230022816	6.557430633	6.187416175	6.350159523	6.065516388	6.846737904	6.153320084	6.092638332	6.343694425	6.298558557	6.635048644	5.776978605	6.014256324	6.119557296	5.913952522	5.919890561	6.174968664	6.343030664	6.032570158	6.317724141	6.367393934	6.076998003	6.34817331	6.275043661	6.411915099	5.970891796	6.271261235	6.380023401	6.071668707	6.366710889	6.195026355	6.425063713	6.197383471	6.045556771
ADAM30	5.163939419	5.195230216	5.136834599	5.234851919	5.125147862	5.092105043	5.144405037	5.210391866	5.136685945	5.460100071	5.117393282	5.324572919	5.373357681	5.366406796	5.346295076	5.267893453	5.20667468	5.159124726	5.211449816	5.11922328	5.100061268	5.172558065	5.060881098	5.22831202	5.058415492	5.202828306	5.159740185	5.15206595	5.230031434	5.11322193	5.35828373	5.264215916	5.249953564	5.154639453	5.208547742	5.66373928	5.306993669	5.57954611	5.490259719	5.165742835	5.401976296	5.262941864	5.302202478	5.297552085	5.310487578	5.215751761	5.379124276	5.348221828	5.421920159
ADAM32	7.994136495	6.935073504	6.593787667	6.56231658	6.400364349	6.560407209	6.692672072	6.971770488	6.721802022	7.096831313	7.002478131	7.240402041	7.19332985	6.811598213	6.449333894	6.884481247	6.432413743	6.605415329	6.836669425	6.853238684	5.983454322	7.055558471	7.118019132	6.881492926	6.23622255	6.588778111	6.837306094	7.118223106	6.820186784	6.440100408	6.788493262	6.540739676	6.461053257	7.241063528	6.73859363	7.52241797	7.004923318	6.809828696	7.225907839	7.232528348	6.94553491	6.90877069	6.648893872	7.087044127	6.829326664	6.664648244	6.469587043	6.600023837	7.073676312
ADAM33	7.446817928	7.193238144	7.394537487	7.444061176	7.156651454	7.386967923	7.672642978	7.2576184	7.523696584	7.555386912	7.359915771	7.216386563	7.319084326	7.323864136	6.824143004	6.940185316	7.191727602	7.191914181	7.055180433	7.357396769	7.574633885	7.300329269	7.272273653	7.10860174	7.34181516	7.257583796	7.343879933	7.363481041	7.503637688	7.434001825	7.204662306	7.363104132	7.30885042	7.593598994	7.22544952	7.16945498	7.274001728	7.332071176	7.279200061	7.262515748	7.248946615	7.087486614	7.629097657	6.839478401	6.520051792	7.152440244	6.915415822	7.313066271	7.291401174
ADAM3A	4.636515061	4.855185054	4.780520148	4.518788651	4.627640962	4.66840281	4.7837391	4.773836696	4.813950717	4.846677842	4.833976907	4.688551748	5.472754776	5.186955936	4.657408288	4.549695824	4.682274774	4.806084136	4.719001088	4.650232296	4.489539971	4.89843641	4.511318709	4.865539949	4.367581677	4.673738989	4.648185737	4.71870941	4.739857938	4.772909999	4.784151111	4.859045715	4.845026184	5.036103502	4.766200432	5.036118682	5.196400939	5.193312922	4.885895834	4.651903814	5.064650847	4.82963427	4.606665833	4.772811564	4.638967825	4.712587361	4.841013703	4.688922689	4.983234234
ADAM5	6.412389587	6.697266035	6.610270239	6.145532978	6.264622497	6.332580574	6.017730208	6.459467106	6.097084348	5.985700766	6.114518849	6.666447193	6.73336859	6.388866933	6.622919142	6.963748791	6.336155901	6.587804146	6.608459785	6.352653123	6.069533444	6.423698066	6.161821912	6.338228615	6.382421797	6.637037748	6.442930653	6.408111449	6.267267406	6.078051881	6.282491002	6.493501387	6.416844578	6.315974046	6.719657774	6.887261041	6.479398016	6.93255581	6.785315369	5.976997625	6.62875545	6.594805461	6.636501929	6.820857679	6.690292702	6.541011865	6.416239742	6.386838573	6.645638077
ADAM6	6.727096658	6.657085798	6.63853539	6.41625458	6.595676144	6.613261653	6.555234937	6.647700667	6.445690077	6.523033406	6.608339802	6.866343134	6.835718144	6.825510634	6.449121686	6.704574684	6.659143909	6.639952745	6.487980445	6.670034054	6.516524278	6.693318108	6.38119856	6.582410661	6.514335492	6.522708901	6.5191243	6.688631453	6.648440439	6.674904495	6.501465744	6.631359617	6.608063026	6.626968767	6.755460153	6.757135288	6.817218915	6.82240019	6.793893743	6.741188415	6.734823052	6.489677505	6.455883037	6.819070276	6.531219351	6.495933679	6.753169049	6.702844806	6.754232882
ADAM7	5.550452921	5.697660798	5.625893851	5.354319174	5.432710246	5.458843895	5.335870829	5.648650746	5.464678332	5.485663334	5.381255484	5.639122365	5.801262027	5.805695265	5.728051526	5.822341846	5.52625927	5.626178277	5.66760269	5.588439731	5.468626624	5.650503996	5.428904695	5.597390899	5.493858877	5.462111882	5.518143589	5.61497046	5.443295421	5.499385593	5.48744482	5.609011907	5.489541222	5.499705674	5.654908951	5.907208421	5.729062282	5.884916576	5.773593101	5.519184337	5.693988998	5.582696064	5.622196999	5.730842431	5.695829608	5.666386937	5.729961498	5.599708421	5.58122164
ADAM8	6.967000933	7.004607907	6.912930396	7.181191917	6.896556939	7.107284783	7.238725282	7.083671935	7.510914022	7.32507165	7.219394703	6.962537172	7.193279985	7.407882072	6.973544732	6.71593195	7.006060267	6.989909849	7.204190643	7.079041254	6.94752148	7.0532046	6.665970174	6.731165613	6.777963976	6.90336843	6.758788776	6.573444635	7.06179939	7.279997541	6.762152793	7.104698747	6.992260416	7.572131593	7.08087662	7.571358037	6.943718814	7.317543817	7.070165654	7.666962974	7.284677275	6.900514536	7.188369325	6.748465259	7.007647508	7.174131257	7.19326741	7.277346126	7.217756348
ADAM9	9.218207968	8.101981219	8.536080643	9.296780072	8.992662653	9.538983659	8.531170628	8.89937552	8.64406213	8.863001498	9.643341522	8.769413776	9.040977151	8.464534701	8.878201045	8.534002199	9.309655092	8.405607582	7.999991986	8.966579946	9.569173868	8.771652388	9.10000863	8.952852688	8.586322278	8.511808569	8.228302175	8.497750666	8.795102742	9.00884713	8.966834634	8.962970452	9.289783148	9.61542114	8.549896541	8.833073945	8.89332317	8.514730557	8.521512464	9.689805221	9.547715479	8.843021614	8.296575969	8.772537591	8.96087696	8.526518585	9.675852795	9.216159314	8.907338953
ADAMDEC1	10.38964588	9.804016534	9.022974643	9.403801518	9.410362369	9.876982924	10.61692561	9.923942642	10.0974765	10.78146818	8.657855484	10.94975266	10.9376749	11.41551052	9.880408864	9.517497054	11.38615517	9.609218835	9.914457466	8.728530473	11.06494397	9.217030695	9.165512517	10.55777769	9.897981158	9.973703832	8.937982488	9.743622395	9.799432686	6.905317232	7.680895392	9.094152027	9.743412896	8.338247187	10.25432296	8.851917069	9.975297015	7.796409207	9.719491595	9.824517124	8.200039792	11.01530237	10.7078627	9.072269081	8.910528045	10.29577226	10.09811596	8.33113684	8.435152358
ADAMTS1	7.190714536	7.133385244	7.109747375	7.518871353	6.975681037	7.014108233	7.859877957	6.10286805	7.628195834	6.917600263	6.563062562	7.125083128	6.549794791	7.137449933	7.266142378	7.1472068	6.427856855	5.986555059	7.528379414	8.502029681	9.0328294	7.237283251	8.084319842	7.006023476	7.224335944	7.455921401	6.884580407	7.141681483	6.634356225	7.141844861	6.53836437	7.431072586	6.608782664	7.40002159	6.913766553	6.650592989	6.599839123	6.753516152	7.115565141	6.139122013	6.332555271	7.821340314	6.795646786	6.526569787	6.39015093	6.81900557	6.476840977	5.940997699	6.551774539
ADAMTS10	6.730806307	6.816636244	6.596397334	6.838036856	6.573539598	6.741565999	6.810923742	6.708839741	6.812733733	7.385579875	6.564415884	6.801951922	6.752165151	6.816024019	6.679383631	6.706330922	6.450007271	6.767085679	6.694080063	6.708991186	6.589430379	6.60461083	6.698931501	6.638750806	6.701156192	7.084406459	6.578503844	6.743349621	6.770708762	6.774403948	6.588215353	6.73048321	6.642468811	6.694472055	6.629585859	6.79166387	6.752067455	7.229679703	6.689068932	6.892187273	6.789574345	6.727140389	7.171799663	6.681926942	6.526275527	6.75664136	6.514371579	6.711808798	7.124049711
ADAMTS12	8.026866812	7.66212753	7.720324894	7.830477532	7.896429268	7.406901464	8.117409136	7.643939313	8.287223708	7.669937672	7.738465331	8.294819575	7.789382029	8.912256137	8.123278043	8.123647862	7.888988485	7.574391808	8.204981027	8.718757889	7.954027823	8.070890324	8.381776787	7.945287034	7.752525134	7.91751006	8.217255283	8.054244698	8.274164203	8.259478396	7.572908247	7.630978736	7.855864795	7.510279471	7.648974001	7.654316646	8.309370371	7.707088989	7.759233313	7.809094828	7.540591183	7.96349275	8.543039186	8.021473173	7.720343032	8.537584382	8.131478686	7.698369279	7.748047376
ADAMTS13	7.293043368	7.187371935	7.159708963	7.392935073	7.44853677	7.434622554	7.272229483	7.260510401	7.532623349	7.499294329	7.635822069	7.357940957	7.229091399	7.292481813	7.479053225	7.216212744	7.342815059	7.293830506	7.16836465	7.382350206	7.263688026	7.336747792	7.148661791	7.349896383	7.314650453	7.135208559	7.223685648	7.340237149	7.158000276	7.350336429	7.298041493	7.52487082	7.42475846	7.437848034	7.23661032	7.340705228	7.335681219	7.467327939	7.293529174	7.420355697	7.21408719	7.179125948	7.353468016	7.209224706	7.324591177	7.346745871	7.356121893	7.449416087	7.291153114
ADAMTS14	7.818676031	7.492936186	7.604424032	7.877699875	7.524767416	7.83629252	8.154882611	7.540660435	7.836480261	7.873193014	7.833907157	7.541429557	7.614001177	8.404376374	7.658069609	7.756242262	7.417772885	7.525849863	7.848771389	8.013000745	7.877294349	7.547424055	7.791094871	7.484078172	7.624993968	7.801531819	7.616225697	7.439819679	7.660756655	7.873898002	7.560949168	7.483096267	7.610915366	7.784053632	7.459492802	7.929269395	7.708428159	7.855057648	7.519945846	7.736005119	7.260530994	7.492131721	7.997025793	7.592083043	7.773521403	7.659747419	7.843449318	7.701345383	7.643346877
ADAMTS15	6.34125126	6.582917292	6.358513439	6.222404372	6.343544289	6.4047354	6.680539267	6.375868193	6.731816514	6.355072751	6.794629074	6.336069394	6.649619356	7.035695323	6.35204398	6.360775486	6.235139907	6.665440124	6.463163332	6.534174731	6.503241355	6.563452186	6.748382268	6.586947816	7.527632381	6.474855084	6.575390848	6.450352405	6.754913197	6.354509261	6.261043611	6.485890201	6.194982227	6.361538889	6.568315367	6.767991394	6.445095462	6.997838475	6.708392347	6.224488136	6.568246854	6.604556469	6.557873949	6.947590827	6.509075415	6.688805344	6.67496521	6.948945445	6.401668082
ADAMTS16	6.582268053	6.740729389	6.166711584	6.763363486	6.426983429	6.502269999	6.748704742	6.296950929	6.667648833	6.980277747	7.057463487	6.349065372	6.662243718	6.879145778	6.534101639	6.123042075	6.45538032	6.599554361	6.630624585	6.637171373	6.19964469	6.569530284	6.580760293	6.452812252	6.610330871	6.776895785	6.394043755	6.36255579	6.471045168	6.862875313	6.536370554	6.882376573	6.488190085	6.566061408	6.413042523	7.291907467	6.66429154	6.751953186	6.626412237	6.808005638	6.399694061	6.601165324	6.776827377	6.559066147	6.42861922	6.540511521	6.543456339	6.783866496	6.899926652
ADAMTS17	5.718505457	5.528731467	5.771437771	5.473304224	5.601400073	5.682827117	5.907218589	5.608337407	5.73539562	5.685317151	5.712796991	5.543303408	5.758268333	5.836171426	5.64546817	5.522452274	5.66476995	5.838768489	5.863158065	5.76814126	6.116921408	5.649961398	5.827116963	5.573962477	5.731785268	5.520328408	5.685647135	5.909125672	5.465007571	5.604223632	5.563161104	5.625499866	5.573771066	5.633292532	5.701986842	5.686111197	5.590091197	6.139789903	5.749800239	5.515428706	5.710579542	5.819953056	5.70550436	5.722473762	5.870802885	5.805249849	5.698456467	5.773070614	5.690589791
ADAMTS18	6.853834678	6.954472364	6.989870616	6.70492979	6.87165798	6.923903759	6.833926509	6.967005125	6.702719227	6.715328717	6.729985672	6.95519214	6.90670738	7.271193283	7.101426801	7.124556788	6.867398863	7.896755677	6.909458418	6.896654469	7.081108056	6.970422536	6.741600714	6.808416891	6.929338203	6.851890058	6.942229936	6.877864113	6.821054326	6.856245173	6.959386887	6.961198895	6.865622439	6.876196313	6.962969868	7.480928569	6.917334884	7.402577073	6.983338931	6.834709911	6.892741771	6.890258471	7.222629958	6.963455319	7.16102599	7.084318587	6.942754533	6.93615572	6.885674437
ADAMTS19	4.789632612	4.868819643	4.81917375	4.928492411	5.002099076	5.092620673	5.034148896	5.001494681	5.086115042	5.055326426	5.026785873	4.90749838	5.026784973	5.062431722	4.883113589	4.731556222	5.019337769	5.070607831	4.781453192	4.891028244	5.174982991	4.86722668	5.1285611	4.826287436	4.955810649	4.979225149	4.885278082	4.794162711	4.910926951	4.992124079	4.773940441	4.947404429	4.870345614	4.987646631	4.897983839	5.08971319	4.783636684	5.087196924	4.845389734	4.883365374	4.923823501	4.914766244	4.866703503	4.847633148	5.013033488	5.3213291	5.062501112	4.976848781	4.932879922
ADAMTS2	8.040485093	7.50594907	7.831687012	7.727811125	7.946947478	7.186636974	8.300554882	7.564938863	8.044288617	7.422380132	7.791113855	8.536166635	7.692010164	8.861212001	8.053106426	7.909041798	7.630623029	7.259553882	8.562273105	8.681514872	7.67030143	8.089598226	7.955859404	7.791431508	7.654782773	7.760134527	7.964221415	7.81214334	8.19994445	8.202618204	7.916739068	7.637505259	7.912695025	7.667186101	7.445279842	7.923220931	8.157492438	8.104222755	7.727848619	7.654710835	7.765542424	8.093191457	8.152318872	7.560669705	7.561208187	8.166811766	8.13089012	7.455351294	7.478541429
ADAMTS20	4.722631178	5.025612679	4.891054197	4.674037408	4.737774543	4.982015316	4.81291436	4.924573935	4.924595419	4.826363506	4.968909423	4.862910098	5.259374243	5.0402851	4.948384085	4.844883766	4.89207091	4.821408071	4.790507668	4.857094762	4.644529504	5.013150139	4.846057958	4.839581684	4.709554573	4.877597496	4.846851222	4.913821548	4.862862985	4.822777531	4.676733567	4.984886652	4.854940003	4.903101383	4.881745518	5.124616018	4.838393135	5.111150746	5.02940648	4.864224899	4.938961797	4.892511097	4.849247059	4.832622743	4.84349172	4.783618443	5.003597879	4.825284055	4.962619032
ADAMTS3	4.87281549	4.978781791	5.045716811	4.835965236	4.957370446	4.663626849	4.975222922	4.399660867	4.759060065	4.763713052	5.044181307	4.924023069	4.859973189	4.666486767	5.078146706	4.796109338	4.657641048	4.813606462	4.881336485	5.221360233	5.109769128	4.989266741	5.163405427	4.864984902	4.954097547	4.849545341	4.89113862	4.925317692	4.888348431	5.01818817	4.814022307	4.679829259	4.603090465	4.614907659	4.686749514	4.564872019	4.683447033	4.535646751	4.893421554	4.624821444	4.725354721	4.999163544	5.225748353	5.21300202	4.752923163	5.464213893	4.937997574	4.709524909	4.878874621
ADAMTS4	6.947863128	6.941085523	6.92525629	6.882715811	6.725561194	6.833459416	6.783547569	7.079089108	6.976641271	6.947740549	7.007098026	6.95557669	6.907239701	7.349073328	7.03589402	7.242285208	6.902728643	7.006494962	6.972736558	7.03704325	6.746549491	6.971160958	6.665788777	6.802346371	7.01385127	7.073874837	6.772985394	6.988311776	6.808005421	7.02985911	6.897942141	6.945118789	6.941194006	6.98008411	6.787734109	7.11628486	6.961893487	7.132779692	7.064535078	6.850358341	6.868820607	6.792598574	7.359913701	7.162615064	7.328593847	7.01416147	7.114030646	7.155008296	6.845769177
ADAMTS5	6.251074841	6.310967975	6.25426893	6.517394962	6.919581889	5.913112857	7.005665816	6.11397877	6.427534284	5.97528178	5.970130471	6.5534979	6.048421684	6.709117309	6.389084801	6.300246438	6.475729287	6.226999274	6.352919201	6.844427959	6.697790332	6.736149236	6.876879433	6.322190073	6.54253264	6.278501501	6.764523663	6.310174095	6.342298363	7.085486571	6.863198477	6.066901695	6.182132536	6.647206557	6.454803008	6.392234793	6.334875756	5.965221025	6.35377506	5.833309183	6.258217236	6.730242195	6.356127368	6.06177987	6.209546331	6.709634154	6.151637636	6.503153804	7.103639817
ADAMTS6	6.218953358	6.281392385	6.419123301	6.166070134	5.992164833	6.036793717	6.261500166	6.120121002	5.972045888	6.079038094	5.842574307	6.10186421	6.138827525	6.360259092	6.403270388	6.547736948	6.145493292	6.318003649	6.249898548	6.699434317	6.191439023	6.175620248	6.203672402	6.193581347	6.101642077	6.442805959	6.13549566	6.178119268	6.148969869	6.431858905	6.366418828	6.167655937	6.059107454	6.095281141	6.285390356	6.358237384	6.137607229	6.178527755	6.164489876	6.075187778	6.211485968	6.272828693	6.254724652	6.365517217	6.592872901	6.31666126	6.237197693	6.146381443	6.33592326
ADAMTS7	6.529320385	6.609349872	6.462519981	6.739182942	6.471687477	6.66864362	6.695677117	6.548413071	6.910649037	6.990447003	7.053924599	6.569860823	6.71627027	7.238027561	6.578381365	6.663708387	6.581817026	6.475403013	6.634572897	6.657696406	6.682924726	6.495919908	6.426563143	6.267725129	6.442056617	6.696857778	6.486531763	6.441717701	6.470849066	6.86647351	6.608153812	6.613212598	6.544893177	6.76195967	6.485649704	7.02257456	6.633774731	7.181541735	6.683829304	6.870293828	6.632276923	6.465493056	6.620015236	6.714046839	6.660858918	6.784271003	6.569443169	6.771470133	6.719771669
ADAMTS8	6.537878763	6.448700117	6.276876963	6.546964618	6.239406108	6.419539929	6.565698953	6.353811712	6.608912829	6.735048231	6.747075888	6.376904521	6.451747673	6.373301091	6.260241527	6.405282384	6.130195454	6.35858365	6.245687053	6.503737226	6.397410601	6.325851041	6.36927405	6.189951629	6.386688536	6.516362393	6.27345081	6.310777182	6.343921139	6.349711173	6.24386171	6.473759644	6.226376293	6.367145905	6.510216619	6.302460014	6.461151267	6.504029297	6.518690018	6.443161567	6.281616103	6.449658365	6.618445063	6.335802008	6.170849073	6.164569755	6.223315658	6.373343943	6.459043393
ADAMTS9	6.856386627	7.072559663	7.316294442	7.14867707	6.906502385	6.807725962	7.294672777	6.6190559	6.74930913	6.785001591	7.007178727	7.03572322	6.782210937	7.042931335	7.048593882	7.05222449	6.746160055	6.862181071	6.902017235	6.981629318	7.347055594	7.067780714	7.135829119	6.698197862	7.110858369	6.942332407	7.013343745	7.021813491	6.700354365	7.015338386	7.054584963	6.957581748	6.722878626	6.95463147	7.110086063	7.052484384	6.916883295	7.063317101	7.208592238	6.975422216	6.9404882	6.938381396	6.976073813	6.818612065	6.949914453	6.880742271	6.943798774	6.881578928	6.990545799
ADAMTS9-AS2	5.857663808	5.948048033	5.96213403	5.865002093	5.823205437	5.925034937	5.886675033	5.885851401	5.80396237	5.837685179	5.688525918	5.842921839	5.924925111	5.69868881	5.998961793	5.967633893	5.833143923	5.860013709	5.846624204	5.866194864	5.930597035	5.910185777	5.736398192	5.818429391	5.735400841	5.941698793	5.80275697	5.948585841	5.817512869	5.821622122	5.693475098	5.95397586	5.861423745	5.850720223	5.885335301	6.051356222	5.930765243	6.052649835	6.083172272	5.718877687	5.99352735	5.935560377	6.040493116	5.975225404	5.939249846	5.797020833	5.738587264	5.957706452	5.989159743
ADAMTSL1	6.000616801	5.845020453	5.819434633	5.812686773	5.742059903	5.900964256	5.869369	5.889837655	5.934900873	5.982837162	5.968386759	5.863895655	6.013906038	5.951521274	5.919828989	5.969604456	5.783227099	5.949287064	5.87745612	5.914739105	5.739594847	5.915391538	5.798879106	5.835581411	5.838373786	5.899141953	5.772816114	5.809440507	5.823397822	6.004078347	5.834648481	5.905596921	5.816180594	5.857165233	5.904751906	5.97644032	5.926623162	6.099217175	5.972131748	5.769767762	5.878960692	5.858383485	5.888294875	6.004334728	5.987482483	5.92094317	5.792976818	5.962311374	6.042905124
ADAMTSL2	5.332646169	5.139763133	5.061522594	5.618677711	5.122980484	5.27848194	5.397970164	5.169652366	5.685039581	5.824016187	5.343720125	5.042370138	5.242010555	6.237466874	5.206019719	5.532874085	5.168848715	6.349293485	5.230236719	5.326035131	6.021161342	5.220319948	5.236533189	5.585990474	5.668088925	5.747565665	5.156728605	5.475895413	5.455826144	5.461905082	5.955543474	5.146162541	5.167859405	5.182717668	5.082103152	5.806293268	5.07956226	6.159481095	5.541323379	5.779084636	4.958916912	5.126300534	5.511309934	5.586235414	5.392680765	5.596295398	5.768632473	5.462570031	5.647119958
ADAMTSL3	7.116214531	6.964857389	6.884207615	6.914337263	6.765663788	6.897010816	6.926533919	6.979135521	7.085212496	7.183591168	7.146258651	6.930208434	7.383336786	7.226672208	6.921722602	7.105015876	7.134630963	7.168350295	6.992180051	7.069829785	7.626054597	6.958736115	6.967094015	7.263044685	6.641050315	7.303746922	7.053988614	7.132115988	7.214720276	7.059618047	6.942048236	6.961058747	6.952739074	7.025627852	6.967395843	7.055170104	7.062469565	7.080621513	7.348993283	7.023814822	6.912375847	7.432089245	7.244714582	7.224545766	6.862809031	7.130121767	6.895778522	6.896184302	6.982533245
ADAMTSL4	6.798462419	6.711983174	6.940967794	6.713283508	6.73165673	6.690089953	6.854567242	6.628292685	6.533495897	6.431318364	6.521591269	7.086356657	6.810944684	6.940415178	6.900273529	6.911363029	6.600821449	6.671152802	7.147752944	6.799924109	6.629087448	6.877857225	6.51186091	6.603973861	6.718809538	6.687659809	6.6047297	6.787017292	6.800462297	6.814159551	6.764465091	6.66872171	6.836318909	6.826245619	6.936850262	6.948332492	6.983379695	6.894535938	6.779732538	6.632780823	6.670791707	6.806514292	6.921092945	6.868412719	6.935642606	6.911567656	6.688672208	6.623938257	6.98772779
ADAMTSL5	7.435162409	7.446075752	7.269430931	7.737097373	7.508895403	7.582019692	7.70143647	7.448469906	7.747507161	7.901769874	8.054436803	7.281054487	7.445731578	7.730872307	7.607382532	6.717879343	7.441195459	7.515029032	7.277735572	7.617663675	7.43407106	7.438148331	7.272727772	7.18876294	7.426370907	7.68218092	7.343450646	7.474393308	7.361379064	7.612231002	7.359504812	7.656378811	7.454422521	7.626641063	7.371981299	7.485809103	7.4823008	7.738648764	7.308214034	7.602805367	7.413342002	7.207143882	7.59511632	7.093471704	7.156250146	7.320143353	7.348207944	7.809808862	7.573452944
ADAP1	9.883451624	9.972523435	9.441587909	10.17313671	9.242856159	9.690464788	9.962423809	9.70427455	9.412060414	9.828716093	9.325189072	9.732931261	9.271147658	9.78066937	10.36535049	9.960919717	9.721314965	9.519723739	9.995732706	9.389420064	9.207956679	9.300556486	9.488732231	9.729901101	9.741442585	10.53437224	9.46545229	9.586418048	9.531303396	10.54646082	9.52365754	9.557247046	9.3704715	9.216375719	9.293903263	9.454207293	9.67448844	9.506957841	9.556250351	9.981255469	9.451209109	9.382873855	9.643688361	10.37753133	9.48496266	10.05480167	10.29148348	9.868846921	8.854297463
ADAP2	8.019593977	7.577849066	7.681989944	7.571020105	7.542558721	7.616500714	8.104472368	7.567251729	7.71175411	7.740485056	7.799403072	8.064985495	7.54476348	8.034829073	7.714880733	8.107475847	7.691334998	7.751584323	7.98523679	7.644870126	7.540113607	7.743365997	7.614278181	7.522533441	7.52438935	7.70474842	7.384073638	7.536189577	7.521159662	7.587797119	8.042003646	7.593809953	7.790440649	7.776180591	7.88044244	7.477778965	7.595900368	7.545200123	7.686709242	7.550170224	7.308002417	7.627770202	8.174267025	7.567347008	7.567054609	8.140312448	7.949060433	7.613842739	7.922108931
ADAR	11.78384575	10.48436197	10.90392677	11.02322727	10.80236614	10.63469399	10.89162323	10.30304096	10.77323876	10.65432992	10.74276724	10.87015593	10.58560193	11.03223487	10.17716005	10.12853077	10.5280743	10.36338022	10.73656778	10.67373818	10.94560447	10.77847316	10.86479638	10.52640318	10.88130112	10.29954166	10.54118678	10.5092302	11.03473186	10.93022738	10.45167431	10.48022945	10.76621121	10.44288363	10.69551307	10.31274038	10.53837083	10.2706243	10.30139209	11.30785738	11.06563964	10.71445772	10.000362	10.04389341	10.83971533	10.6635889	10.70131271	10.38789207	10.09415599
ADARB1	6.93318969	6.917313718	6.73029868	6.877926482	6.81894375	6.905117436	7.018930525	6.870295582	7.077814923	7.015657841	6.943172885	6.756692894	6.87899294	6.937266418	6.845102448	6.735148134	6.765578975	6.883678654	6.960360703	6.892029537	6.835084904	6.878933094	6.823850553	6.689666784	6.929565077	7.067886437	6.671774966	6.796043952	6.837930813	6.90528394	6.816967842	6.879364295	6.80956254	6.942710219	6.861468557	6.926079169	6.81074606	6.99728664	6.912771088	6.810124833	7.017504039	6.850370203	7.070646784	6.806677636	6.946853744	6.857854948	6.85736112	6.824235336	6.968621625
ADARB2	6.755666579	6.778161084	6.630640716	6.544381548	6.575039484	6.693058978	6.645355055	6.739716666	6.832407699	6.894351893	6.899512503	6.71416415	6.967070244	7.252021138	6.653788205	6.785964208	6.644756989	6.707716848	6.426354602	6.685651925	6.427182422	6.668832828	6.631957595	6.636482594	6.493626738	6.953098279	6.626546327	6.687105543	6.697018481	6.620052255	6.564768769	6.794510991	6.674204635	6.540289877	6.676582331	7.191359884	6.633709388	7.505645164	6.923430304	6.699925188	6.756935724	6.596665488	6.733723261	6.628586183	6.734961711	6.616158229	6.858882659	6.787904441	6.927205364
ADARB2-AS1	8.749858178	8.936373854	8.771542846	8.753171081	8.650651114	8.814662113	8.447162237	8.650651114	8.616571194	8.587142461	8.582134417	8.681283558	8.551089905	8.56214832	8.716088518	8.730437557	8.61485957	8.762845965	8.468148181	8.736341137	8.639224572	8.730165489	8.585500666	8.549757772	8.665646016	8.951359746	8.521529308	8.609226136	8.557666962	8.614873263	8.619428295	8.791227293	8.596105863	8.554594414	8.636890733	8.742255934	8.662322783	8.777617845	8.650651114	8.71372872	8.654421316	8.687592737	8.953850508	8.692639004	8.908602278	8.941765246	8.94631447	8.708098443	8.720565936
ADAT1	9.283639322	9.042713022	8.924843182	9.493181851	9.519906085	9.124622635	9.135517543	8.730309404	8.459207051	8.478277301	8.786269611	8.637023724	8.872480522	9.046405277	9.444209588	8.288957654	8.768336795	8.607621539	8.921432728	8.811148792	8.735811739	8.765500823	9.496623631	9.295052628	9.259907523	8.601907707	9.580388622	9.040441157	8.741996331	9.26713241	8.930151829	9.207762255	9.396800084	9.110267088	8.028767663	8.598366331	9.154853584	8.60197044	8.953613692	9.386437753	8.585027127	8.992754112	8.252024401	8.244681096	8.480657378	8.897952253	8.904389547	8.680079018	8.532130236
ADAT2	6.825996759	6.439163828	7.052701242	6.559626619	7.295338819	7.178210786	7.014460487	7.119985273	7.180121418	6.820759835	6.80544272	6.407393209	6.718148401	6.696521515	7.249282803	6.261825737	6.743328369	6.84014362	6.514021849	7.317669185	7.042882176	6.925757905	6.86836572	6.866773773	7.125077385	6.34984567	7.030847058	7.009444594	7.070508825	6.414224597	6.355497739	7.079240096	6.747531969	7.760343226	6.67546254	6.286595324	6.498062008	6.553224229	6.651406739	6.347548222	6.780873146	6.613918916	6.575932943	6.98959233	6.790136492	6.806300419	6.619338734	6.924584287	6.135883212
ADAT3	7.690477176	7.656624931	7.730755067	7.777039202	7.599668729	7.613092387	7.645049307	7.757929332	7.776662187	7.80333406	7.681182767	7.681614902	7.674797351	8.013273717	7.856163667	8.028065463	7.616207262	7.833399547	7.857548651	7.627280776	7.579049273	7.794433653	7.719856884	7.689738688	7.755556925	7.652071193	7.909705521	7.752573262	7.587270407	7.785150172	7.827534744	7.726619181	7.681186941	7.693138878	7.800043947	7.961560037	7.777289177	8.269162074	7.761861818	7.861670531	7.807129124	7.668098222	7.756365514	7.811076439	7.93907237	7.846284189	7.948167108	7.882291908	7.604706479
ADCK1	8.047655319	8.141622112	8.136218981	8.216352635	8.388240423	8.216174714	8.256312182	8.304484907	8.370972139	8.108170861	8.133689806	7.932727464	7.970836407	7.759530636	7.863042168	7.704248306	7.728505221	8.216727828	8.472502009	8.037788001	8.021640965	7.922584428	8.066143251	8.094245152	8.326028164	8.446380271	7.72894049	8.069753224	8.123534177	7.664548715	7.924890195	7.871987469	8.001574238	8.198335811	8.105546328	7.837047416	7.746340307	7.638798866	7.898345756	8.050127298	8.130771944	8.056881218	8.455734723	8.369421946	8.361283575	7.893961121	7.849544516	8.007864857	7.877007296
ADCK2	8.390290739	8.645272388	8.013851807	8.192664691	8.268754508	8.430073581	8.050433123	8.487098989	8.302561611	8.620811275	8.101803796	8.054663734	8.125515619	8.604626637	8.624818127	8.33103401	8.428819534	8.418277435	8.543885862	8.406279175	8.089920138	8.363304885	8.50406976	8.478671192	8.262714309	8.404408024	8.327580449	8.464742823	8.13290081	8.575057972	8.380776116	8.610246544	8.284355081	7.612637027	8.223368567	8.161407533	8.376929724	8.333631309	8.178892569	8.407329	8.223782869	8.268212903	8.286730135	8.483747275	8.403047751	8.553969867	8.165401362	8.108065297	8.474611217
ADCK3	7.65841597	7.746779482	8.170123877	7.963643772	8.027712046	7.847861556	7.637260996	7.957418836	7.783739615	7.761185376	8.228797881	7.589143068	7.546465344	7.41702709	7.710881489	7.640981589	7.264895416	7.965418697	7.915096461	7.960659581	7.414439012	7.849246497	8.26039261	7.298540472	8.114510168	7.427614754	8.056051695	7.605459982	7.532924538	7.485932078	8.266277007	8.023882956	7.882307723	7.721726141	7.606081502	7.578645557	7.807451417	7.728500871	7.62727262	8.855958442	8.172233223	7.712267806	7.679197201	7.473015018	7.307530584	7.630594717	7.452204991	7.735667678	8.00421738
ADCK4	6.796738279	6.872919294	6.712856588	6.790369695	6.848430138	6.642849078	6.809683224	6.854970185	6.686428235	6.90631953	6.509277895	6.683494387	6.77798904	7.144312788	6.528280362	6.939730909	6.671369748	6.728900669	6.741163142	6.691028468	6.781992857	6.77612894	6.78724338	6.739143821	6.766576213	6.900962562	6.977901634	6.750809287	6.789191735	6.833119812	6.858736003	6.798167811	6.588896151	6.765464463	6.796773767	7.211926341	6.720078626	7.292647319	7.038566443	7.162763702	6.718044743	6.705849345	6.913327163	6.685504648	6.606008998	6.776800473	6.867405634	6.745759018	6.909565667
ADCK5	7.72893508	7.182777935	7.136607309	7.414096541	7.455184821	7.349043419	7.414070308	7.217125843	7.991310863	7.407229422	8.133546612	7.076040677	7.306204551	7.805061993	6.712210906	6.988537534	7.227229424	7.430524771	7.324085493	7.09848595	7.114723052	7.115103233	7.478109429	6.853002151	6.984541525	7.025303961	7.237055766	6.892288011	7.156290739	7.068160689	7.522757914	7.258044907	7.43279153	7.330037564	7.180658507	7.244222591	7.219335289	7.665934938	7.085527343	7.923050362	7.449245644	7.051732538	7.014206872	6.771267504	7.539429077	7.303407439	7.331566555	7.352875783	7.082045086
ADCY1	6.911949731	6.886696751	6.848435164	6.959121892	7.091705286	6.873446994	6.962248749	6.84446383	6.888534803	7.029515897	6.993909962	6.765857407	6.931171443	7.03905849	6.837041815	6.874048415	6.857485946	6.970371208	7.047311331	6.866239681	6.56123271	6.86701312	6.740355119	6.761336066	6.761882475	6.889754999	6.737712183	6.78747324	6.757922176	6.802431798	6.841691581	6.892062963	6.807298096	6.805906773	6.782910915	7.059483257	6.874112954	7.293598875	7.020585039	6.835903853	6.85637648	6.851504553	7.104975467	6.868055343	6.907330588	6.983404979	6.883108679	6.906380819	6.902558911
ADCY10	5.099859061	5.199574959	4.994382909	5.130668781	5.02834342	5.174596977	5.087499321	5.053204639	5.176376585	5.078028781	5.359235741	5.114480668	5.187321298	5.220025675	5.203344621	5.195857915	5.111924109	5.032435106	5.095280547	5.126161728	5.016379196	5.104338548	4.99604108	4.993104744	5.084205783	5.077115143	5.029896942	5.038948509	5.045973211	5.137953281	5.029641002	5.220428958	5.052341533	5.062994104	5.065204439	5.26530948	5.124179156	5.312658083	5.136341089	5.191393122	5.151776303	5.006399407	5.065507721	5.130835226	5.198058259	5.105507949	5.083948035	5.166524146	5.200256231
ADCY10P1	5.975159359	6.076027977	6.249486763	6.031116098	5.800528606	6.353179547	6.167151882	5.947276969	6.012839858	6.15836564	6.137505491	5.922095386	6.05086237	5.83489845	6.183232529	6.332079948	6.044117421	6.162818146	6.277924884	6.476714325	6.621920586	6.050330909	6.228766586	6.058282194	6.205806208	6.157724307	6.202189905	6.200917022	5.874689608	5.951712068	7.144149671	5.995535778	5.945094044	6.163134714	5.963701983	5.983116056	6.00677236	6.138032512	6.130024854	5.833223881	6.254062629	6.398497532	6.309444653	6.131967073	6.195204342	5.996505185	5.887093991	6.142976284	7.146061294
ADCY2	6.738431472	6.754778975	6.7119266	6.511390617	6.550022044	6.569885085	6.497381628	6.759599693	6.570196475	6.415604058	6.479542915	6.827721453	6.834702809	6.937650288	6.876735198	6.888391699	6.635372976	6.569159698	6.787507925	6.786228848	6.508219423	6.761648101	6.59889403	6.671479508	6.467266448	6.625786623	6.637568137	6.71593223	6.610688576	6.344803321	6.529619995	6.725433742	6.625006767	6.53093815	6.78757951	6.769258986	6.817477485	7.0568513	6.936274468	6.631523028	6.777843008	6.702809414	6.937098721	6.886529907	6.86398622	6.91661401	6.731436145	6.680633012	6.75700937
ADCY3	7.675690885	7.326023286	7.285485516	7.707602052	7.641550082	7.442160481	7.543786894	7.052858955	7.581439691	7.732604402	7.103372785	7.46649855	7.352594621	7.333580868	7.848254215	7.8006529	7.067463579	7.181318975	7.895953823	8.122729129	7.161269819	7.835507099	8.220142288	7.349042283	7.962888289	7.740185574	8.009152011	9.065167225	7.649432696	7.029819454	7.869662699	7.795058731	7.822734122	6.839319051	7.022924109	7.403637574	8.038442283	7.816572177	7.40694602	7.03377827	7.889838873	7.745594868	7.691580376	7.755590068	7.660850108	7.93464946	7.332622218	7.631464499	7.715755437
ADCY4	7.615047443	7.648686334	7.675720872	7.672741623	7.440066076	7.447394997	7.611385832	7.534341634	7.348893598	7.581205469	7.354098855	7.47727469	7.580473473	7.857993329	7.604541496	8.01464567	7.313350958	7.634244712	7.621507242	7.492447749	7.582281749	7.542469387	7.503910318	7.525698056	7.355876867	7.677736528	7.38073292	7.54529429	7.492578908	7.611527862	7.589736426	7.587474286	7.450783224	7.718249042	7.853729684	7.879104385	7.524652766	8.165539431	7.864340875	7.628549986	7.659057267	7.518691091	7.823405005	7.902631652	7.640065702	7.84944083	7.605282126	7.263229367	7.716959358
ADCY5	7.26054403	7.221201378	7.204383372	7.141928466	7.059196835	7.218686837	7.202820413	7.185743334	7.332963996	7.225200524	7.232647693	7.12528208	7.108751433	7.090962056	7.368704413	7.137047173	7.135398937	7.216470566	7.088422812	7.161164297	7.287211507	7.033913275	7.023858583	7.011789962	7.157831442	7.386336416	7.103354578	7.107034268	7.085580374	7.199710957	7.038153309	7.230108867	7.121559306	7.192988469	7.080901106	7.310166678	7.198394692	7.322523235	7.272386663	7.124996073	6.892809412	7.089960782	7.385192715	7.237413832	7.233830776	7.035760567	7.044080439	7.19938657	7.200054382
ADCY6	8.962080548	8.80740314	8.529490483	9.133557822	8.773539387	8.836921835	8.407881203	8.455490761	8.353187636	8.425833429	8.39563369	8.349181255	8.585717557	9.065893091	8.895466701	8.691175104	8.886449118	8.478548367	8.510309838	8.647326945	9.738664611	8.703002936	8.756976468	9.101940366	9.123294075	8.736114166	8.509938617	8.774961985	8.643066735	8.236772529	8.474118159	8.458357072	8.45806211	7.862933571	8.720581648	8.000213586	8.427704299	8.411248892	8.694026917	8.589227995	8.158441936	8.64175949	8.605242483	8.505170895	8.866885663	8.429639304	9.092690243	8.500903571	8.568119426
ADCY7	7.517869474	6.971284282	6.840824121	7.704636929	7.369733311	7.493807431	7.644953304	6.946178578	7.686582935	6.874571804	7.497466988	7.557841927	7.276158489	7.560446914	7.107313527	7.04985144	7.479356321	7.087481059	7.67926097	7.740322667	7.539733481	7.576387199	6.848193381	7.273244288	7.246271604	7.07180797	7.28873522	7.397017075	7.082255032	6.979558739	7.175492479	6.803831823	7.277816708	7.382566025	7.392066809	6.508507293	7.245856593	6.412364007	6.703734842	6.94343652	7.160313283	7.251130398	7.652500078	6.998718145	7.1712857	7.830103069	7.291292913	7.096036522	6.626457595
ADCY8	6.143009803	6.135249176	6.056927445	6.276049587	6.047606449	6.169117979	6.104686939	6.166358509	5.901366721	6.668391105	6.228908015	6.133850325	5.925171929	6.424216586	5.863121202	6.070259671	5.965832044	6.05648108	6.048530224	6.156236939	5.732238745	6.099932071	5.895971549	6.052667352	5.856080768	6.538519392	6.186031763	5.973564274	6.121927789	6.2181717	5.946191049	6.125679029	6.050159478	6.150912165	5.87947605	6.440438955	6.189757457	6.515889921	6.181373573	6.057191533	6.133256291	5.786703016	6.058979075	6.028818039	6.080706084	5.870842038	6.249166384	6.19024702	6.351855258
ADCY9	7.252493632	7.147346191	6.943994795	7.341340405	6.773928356	6.804120935	7.190974413	6.685742725	7.041046271	7.272604653	7.040440155	7.239674368	7.127211886	7.276715067	6.884622683	6.924073557	6.567856252	6.811627329	6.984723765	6.91128093	6.922873137	6.828518254	7.027203481	6.924927453	7.008609744	7.209830761	7.007008598	6.902360416	6.991308929	7.234506873	6.811945904	6.882637644	6.826678438	6.556759506	6.972261882	6.811095151	7.027194419	7.000879767	6.869689842	7.088333006	6.809339172	7.03857755	7.309393979	7.209191292	6.979961581	6.958110189	6.999372065	6.90762282	6.787230363
ADCYAP1	6.318505587	6.337834653	6.12325392	6.094175216	6.061952031	6.123918784	6.035571696	6.065153047	6.213857283	6.008965929	6.17826553	6.09280505	6.235651077	6.438942788	6.52338632	6.352254844	6.214672483	6.216398804	6.29096072	6.335027779	6.378239173	6.23642022	6.159234692	6.214276481	6.002089318	6.366945806	6.1335706	6.640474872	6.199399675	6.030141508	6.070045547	6.270152167	6.244575932	6.590438363	6.309042438	6.235638906	6.296210855	6.563367734	6.249264964	6.143433879	6.181845596	6.417068153	6.451322529	7.002384082	6.505699066	6.586134524	6.311080277	6.196965167	6.249182301
ADCYAP1R1	6.976949121	7.054666857	6.968008505	6.717105206	6.808467291	6.881108543	6.840514351	6.888224437	6.811077156	6.862739985	6.664214356	6.844295521	7.160374043	7.217276628	7.039820478	7.156900164	6.878417645	7.036530092	7.099149255	6.988172082	6.953605378	7.018087288	6.770350198	6.971605177	7.08389137	7.096958154	6.86544752	6.865098572	6.894530266	6.853182603	6.742907772	6.866547009	6.863278747	6.793591724	7.050302802	7.042577332	7.021399898	7.285074174	7.198610409	6.874712025	6.944564649	7.003407752	7.295607879	7.171209539	7.213768415	6.971632359	6.882757675	7.030307513	6.919389083
ADD1	8.214908012	8.015045957	7.952219864	8.255465341	8.291541917	8.168077519	8.375343728	8.092964808	8.107257139	8.24962907	8.385608775	8.327566592	8.236350743	8.358526312	7.822425682	8.281488515	8.228701447	8.168100325	8.226583232	8.262605395	8.553852721	8.213850126	8.391746306	8.273343833	8.249927279	8.181065846	8.246800694	8.379864661	8.161843154	8.352017453	8.514707242	8.334277901	8.163255273	7.894138653	7.950845176	8.120607828	8.16309792	8.000987401	8.326471866	8.49988209	8.032442255	8.262514564	8.22399279	8.11446051	8.04600023	8.304947755	8.219671283	8.219074992	8.343762529
ADD2	6.822719547	6.896834478	6.871987361	6.743893247	6.681962212	6.865239366	6.668951186	6.78432701	6.725401363	6.685032388	6.894427631	6.828204291	6.953651596	6.802739935	6.816024661	6.86113357	6.814581893	6.837810798	6.863089875	6.74535237	6.512119209	6.789230217	6.621960199	6.728675472	6.692629754	6.852311611	6.710403082	6.772313455	6.732780551	6.819910083	6.623021689	6.92338187	6.744374484	6.74900422	6.786941162	6.996086425	6.863851977	6.995605461	6.926482213	6.658191432	6.868275511	6.830503654	6.918704866	6.963471647	6.945403844	6.774649266	6.6461519	6.875602916	7.008415722
ADD3	10.9283077	11.12976189	11.07936538	11.01773552	11.21327856	11.03560734	11.5509514	11.90916669	11.72025185	12.06218053	11.6418175	11.61549342	11.44447457	11.37807643	11.54009925	12.00222233	11.79559106	11.50258221	10.89716985	11.04438589	11.52895353	11.43422641	11.91209795	11.56276187	11.83440045	11.26605891	11.33154339	11.61316995	11.60776377	10.6692017	11.88282482	11.1201723	11.32133802	11.34759276	11.0874342	10.65437975	11.46265729	11.04713706	11.22425404	11.20219707	11.00343313	11.48345149	10.52008886	11.54921495	11.26890343	10.75092431	11.47958807	11.85758377	11.60515674
ADD3-AS1	6.109983307	6.225569279	6.320770511	5.926873713	6.257407148	6.117667195	6.108893446	6.334439816	6.463745881	6.396862205	5.962795852	6.711370239	6.269638358	6.322563684	6.693670078	6.968623299	6.136754401	6.499770828	6.409060255	6.20464108	6.047696119	6.116630128	6.44647017	6.342900062	6.077334008	6.609625273	6.1675539	6.416668476	6.240856233	5.826639293	6.225279706	6.254718431	6.170827563	6.210807837	6.398774926	6.369726496	6.19065151	6.555253158	6.396340598	5.959192609	6.204455657	6.142329482	6.240525804	6.504198626	6.699423427	6.422513235	6.161130199	6.187653937	6.294668157
ADGB	4.868632806	4.895641363	4.770569757	4.833598518	4.757994328	5.07381809	4.759985924	4.920425477	5.243227356	5.115602631	4.808214681	4.950728241	5.043614347	4.694588109	4.743995757	4.745696035	4.861654458	4.779204695	4.73240254	4.766735303	4.743267126	4.722430279	4.716980291	4.821742148	4.934387474	4.890048402	4.751618888	4.784219701	4.839872438	4.799795536	4.746477449	4.862303369	4.837613435	4.810939371	4.78922914	4.843472779	4.856484211	4.955411689	4.833155323	4.885344196	4.921747873	4.885408056	4.938853002	4.729635596	4.793328595	4.735917624	4.850356042	4.809916061	4.809916061
ADH1A	7.296938157	7.333583232	7.109766889	6.831716082	7.216328594	7.194971579	7.368438265	7.08494612	6.917730348	7.365491515	7.256517837	7.453997568	7.690640117	7.273647001	7.122987552	7.084920498	7.139160122	7.132520981	7.189068182	6.843068755	7.083581609	7.638180217	6.613994318	7.09846568	7.382264401	7.206255908	7.074279941	7.183776961	6.858938201	6.65602278	6.951924152	7.100592336	7.173056665	6.740962255	7.607667932	7.450501619	7.377165418	7.262491548	7.20995935	6.670655617	7.425191715	7.750471876	7.795382305	7.19007955	7.327834633	7.543505611	7.114432379	7.169330019	7.244853704
ADH1B	6.531268152	5.735928061	5.388773263	5.91450087	5.270931033	5.265472583	6.23925051	5.167538317	6.874163196	5.545319195	5.423970015	5.455471823	6.665058545	5.195469129	5.543733326	6.781572623	5.900089817	6.484030981	6.684401054	5.909347607	7.402373499	6.150841675	6.12365287	6.001398886	5.703748005	6.557640988	5.290680805	7.16501167	5.892757606	5.154863747	5.259280747	5.820136461	5.745271118	5.042150741	6.767982367	5.262665487	5.368033819	5.076221891	6.776807079	5.152441736	5.383882357	7.332323729	7.3958019	5.579916107	5.643917895	6.399886605	5.182118674	5.120796937	5.442259995
ADH1C	8.951573429	7.529039499	7.975021965	7.100537938	8.294688057	6.510191126	8.980188677	7.73775892	7.836086406	8.540961074	7.2599167	9.176953822	8.019728575	6.489208889	5.373181373	6.490104883	7.013275977	7.265469452	6.566208176	5.917792068	8.644325588	7.562130107	6.775421541	8.483288417	8.903836744	7.154001879	8.007667006	7.825880379	6.891016041	6.20008156	7.451207303	7.793453702	6.161041767	6.272897153	8.654838053	7.901372468	7.914431037	7.116011176	8.705139843	6.173186321	6.785952979	10.58119024	8.655592464	5.938390104	8.064925955	8.949917597	7.897243554	6.12939478	7.500466794
ADH4	5.247806575	5.162214069	5.301003441	5.291260352	5.127961594	5.208761859	5.140780315	5.840868966	5.257026226	5.402187698	5.4472127	5.084786733	5.177104364	5.224249733	5.088417869	5.229727762	5.592837859	5.109192341	4.961799647	5.09950121	5.062861222	5.15855897	5.486647749	5.088328106	5.091963075	5.324233234	5.338961799	5.117584029	5.159065379	5.114496675	5.099996694	5.217094741	5.069664715	5.273556765	5.108866057	5.304271988	5.233382008	5.179453238	5.171306044	5.130995999	5.181287332	5.098246297	5.162266395	4.946081333	4.957609754	5.329856915	5.096226566	5.136985465	5.182385377
ADH5	9.939868116	10.21557857	9.692365849	10.16404254	10.5811974	10.2696567	9.710965884	10.88507579	10.71902101	10.84370528	10.87204801	10.54291511	10.31518927	10.43914814	10.38208859	10.16233808	10.69309032	10.49190603	10.17850517	10.61282787	10.7334898	10.52937901	10.85167232	10.52552613	10.68141922	9.887572686	10.79110845	9.685170907	10.33932976	9.948062553	10.72232941	10.55173813	10.41180734	9.696864107	10.23586885	9.74868945	10.02953946	9.777019838	10.29640135	10.40845022	9.781207588	10.4562682	10.02683585	10.26584846	10.16135021	10.77023568	10.7137543	10.90099438	10.48237183
ADH6	6.109938818	6.572301907	6.529764305	6.111605418	8.642280127	6.392326097	7.080883858	8.557246375	6.479278164	7.463526329	9.071033301	7.507869071	6.91173911	7.747907455	6.287305838	6.916279705	7.029961089	6.683237779	6.245734683	6.500690152	7.101368286	6.904118016	7.765072245	7.572333835	7.689559997	6.599704866	7.145063153	6.439247061	7.051198729	5.909693325	6.60996316	6.361234321	6.070205517	5.965191195	6.559745325	7.356630915	6.319695703	6.625166081	6.773562033	6.211796991	6.327834533	6.768913276	6.414678496	6.345586834	6.867973347	6.461408547	8.714542935	6.272874892	6.279367059
ADH7	6.710648067	6.875460452	6.763398517	6.492730633	6.717327493	6.802907914	6.689577229	6.929207011	6.749971769	6.660772895	6.680654927	7.05448056	6.797689356	6.177715745	6.684286382	6.685957679	6.62610929	6.774392837	6.842625714	6.693712096	6.311826262	6.764821759	6.496219637	6.572594096	6.586880865	6.715159345	6.600018273	6.876263058	6.679613794	6.703478599	6.656094378	6.778050542	6.713238836	6.641120762	6.900617064	6.819008307	6.821692872	6.743686544	6.688287661	6.715830996	6.795721215	6.79891516	7.083531881	6.864602422	6.922492738	6.821699796	6.407467027	6.733572715	7.093798853
ADHFE1	7.66428481	7.542415619	7.562023366	7.408367528	7.450396808	7.51744899	7.474860453	7.471088449	7.529294365	7.562631253	7.626272373	7.507170861	7.519789593	7.490835431	7.685678344	7.690390336	7.582340886	7.795456347	7.569448705	7.253011441	7.804632596	7.652069592	7.421645425	7.489028959	7.607151669	7.705583301	7.389442482	7.660929464	7.534208953	7.487614161	7.400764832	7.45926358	7.39792033	7.407356125	7.650018618	7.657260285	7.545344261	7.777876177	7.626189539	7.41688805	7.537704462	7.700613471	7.787181186	7.89666236	7.880594511	7.786169119	7.384600168	7.570731254	7.441856011
ADI1	9.158526775	9.46858656	9.155480168	9.505613696	10.28550611	9.649425163	9.440887232	9.57531125	9.403844248	9.506121101	9.775407245	9.302517315	9.371198083	8.888303128	9.264752115	8.991722272	10.25812787	9.504618431	9.186244222	9.257960353	9.557477328	9.208270744	9.202741356	9.486782576	9.488667642	9.351377099	9.824643919	9.700025581	9.062465001	9.650384474	9.718700866	9.512223086	9.510974676	9.444354985	9.774297223	9.422981278	9.170524514	9.010076456	9.206354041	9.712936459	9.564419459	9.331264095	9.722462666	9.075619188	9.292919159	9.410590348	9.656907573	9.613575841	9.492417056
ADIG	7.655626905	7.848398164	7.709284193	7.686584599	7.623653345	7.816968006	7.706188019	7.780544029	7.674530292	7.988578657	8.090856107	7.824360487	8.078667737	7.879835958	7.624004505	7.588951162	7.669329157	7.627066333	7.528974149	7.691528515	7.369952267	7.667750883	7.476284561	7.542559797	7.435491101	7.75574265	7.620105889	7.573142143	7.697413178	7.90896035	7.604502182	7.88665057	7.721183008	7.769489573	7.75223646	8.02047184	7.948293518	8.258874866	8.019917245	7.549433798	8.011585803	7.793101788	7.633174707	7.603579684	7.710385419	7.45719378	7.700106262	7.7764392	7.855462412
ADIPOQ	5.058104611	4.586115143	4.743459737	4.474960616	4.442667796	4.540606404	4.481705268	4.782485487	5.633730594	4.552391879	4.507526221	4.54933811	5.239135072	4.680236482	4.819095621	4.868622656	4.603115835	4.78000736	4.638365855	4.625804111	5.275958893	4.645896513	4.512758322	4.551713957	4.667237535	4.563624903	4.542988334	4.908677584	4.476699079	4.526732356	4.613392488	4.715571483	4.484840575	4.629940999	4.516600149	4.775089494	4.897494576	5.089556518	4.547106281	4.319711667	4.806293975	4.855904613	5.15772089	4.821607107	4.929527968	4.762988873	4.564063469	4.527593272	4.63320313
ADIPOR1	9.691135674	10.36338816	10.28422149	10.77313439	10.26164981	10.17971047	9.55629263	9.989192383	9.961023883	9.884557218	10.22637829	10.18390863	10.07081206	9.560974435	10.25311215	9.931286685	10.26301824	10.14001318	10.15502642	9.939563425	10.26579815	10.1431373	10.09084487	10.12989889	10.13330444	10.20601978	10.02635715	10.2054772	10.09903401	10.64305305	9.884947964	10.39579834	9.975879612	10.25109279	10.10236023	10.48405106	10.20561886	9.481178713	10.05886728	11.40470287	10.04542618	10.00223033	9.956712597	9.90776317	10.02917645	10.20578154	10.42935142	10.38073122	9.798373202
ADIPOR2	10.35428787	10.32806635	9.914819063	11.46804696	10.1307705	9.892605867	9.924792272	9.721562082	10.35954616	9.97739177	10.0814622	9.918246931	10.00309774	10.61672098	9.879934683	9.684289275	10.59419445	10.18720705	9.883258788	9.923123423	10.17968881	9.817185488	10.0505379	10.86423717	10.19324716	10.05467716	10.07441269	9.944317939	10.23705227	13.17513536	10.12279114	10.13411723	10.2769231	9.472019175	10.04144593	10.0071447	10.09006504	9.767318498	9.938039231	11.16504567	10.12533877	10.0866616	9.629164946	9.677811256	11.06173109	9.934400457	10.57698735	10.51152493	10.01886624
ADIRF	8.842602669	8.511855672	8.946015372	9.179203485	7.692006569	8.628651811	9.765054306	8.182032252	10.36172954	9.994008178	9.096798608	9.252539726	8.804708183	10.35828862	8.215812513	9.189063338	8.01879341	8.214290836	7.657355392	7.267269048	7.751045397	8.841660161	7.466439478	8.947143968	8.07258367	8.127196548	8.154392745	11.09159104	10.23096987	7.694517091	10.2340223	10.12739625	8.289437544	7.850611842	8.869416701	9.055243988	9.580547672	9.061700447	10.03958083	8.910171561	7.905933276	9.681178145	9.764409444	8.087019526	9.549850587	7.725856725	9.824599366	8.55452716	9.355712276
ADIRF-AS1	7.185155442	7.483455777	7.627143796	7.049929111	7.05112023	6.913704763	6.996370927	7.183417356	6.847595826	7.322569236	6.40774749	7.124924229	7.411938593	7.409561336	7.587652658	8.04638829	6.996572766	7.542654575	7.639630941	7.16483296	7.065628566	7.16454157	6.940407633	7.421040397	7.234008643	7.509838599	7.173726557	7.521242247	7.201892005	7.079486451	7.240305558	7.394242253	7.141643721	6.967659064	7.332195754	7.807660747	7.256960386	7.931482686	7.750863446	6.971564659	7.190900622	7.221080575	7.729143283	7.876859706	7.788877155	7.349754532	7.121136872	7.293966808	7.62108783
ADK	9.148994635	9.197718455	8.961986219	8.152646606	9.359122284	9.511981638	9.957877044	10.29674432	9.36715649	9.408967626	9.525160789	9.795271556	9.631419437	9.041230221	9.747807785	9.107415082	10.13798515	9.412306438	9.407745435	10.11337777	9.252423037	9.326967187	10.45496411	9.652469389	9.805353249	9.341352143	10.51829757	9.068747025	9.990203737	8.796573725	9.142397609	10.04011631	9.000408312	9.219452374	9.399005877	8.815951824	9.6859357	9.017191355	9.324446885	8.327608016	10.27570558	9.379420164	9.044499019	9.812670205	9.823612277	9.935904199	9.613189126	9.924810362	8.969460194
ADM	8.209429625	8.287463432	10.00324463	8.694251465	9.037357045	9.172542793	9.766996005	9.250275835	9.141375424	7.788122801	9.312517922	8.276116084	8.724985019	10.0970538	9.027766071	8.083722541	9.445585594	8.362426722	8.142578147	8.593615335	9.694837627	8.625667737	9.018781573	8.693282395	9.756831719	8.846596009	8.518854695	7.670734771	8.377586505	8.56319106	9.528353042	8.13295136	8.872168553	10.67766812	9.466487729	9.480430179	9.270884873	8.376014589	8.100826304	9.106528611	9.269144832	8.513668413	8.651620871	7.887307563	9.5705739	9.015495015	10.01358333	9.574164829	9.463960054
ADM2	7.073958568	7.042819178	6.722103785	7.299195857	6.930010385	7.162428664	7.085731022	7.001798653	7.257149407	7.439488971	7.089849598	6.957365528	7.062285828	7.693485681	7.168143886	7.167178942	6.812282969	7.052341927	7.14754653	7.191238923	7.264571065	7.058921807	7.031636028	6.687446452	7.336886539	7.20043721	6.910421798	6.830730622	6.95062805	7.256623877	7.07477216	7.038919827	6.847636718	7.057497396	7.048515567	7.46015981	7.051864016	7.624233161	7.203349507	7.278343966	6.780653288	6.838360252	7.444078467	7.087593313	7.095631671	7.43585823	7.294594149	7.225373452	7.037980863
ADM5	6.930460925	7.098696376	6.80527231	6.925964334	6.656143953	7.027012749	6.907672039	6.953247091	7.262594288	7.228908019	7.241415224	6.969179551	7.115511733	6.784936979	6.44225398	6.589850803	6.712515244	6.846097194	6.817520472	6.94314478	6.712212923	6.872548747	6.50272335	6.790465812	6.45265165	6.950686223	6.784715183	6.823967262	6.969766339	7.038093789	6.88240248	6.853287428	6.754867064	7.109577009	6.919832562	7.285736174	6.929505328	7.407148743	6.989160004	6.90057264	6.995478618	6.938094077	7.306673238	7.158714934	6.684606745	6.845475072	6.908190414	7.093498127	6.99523435
ADNP	9.862668787	9.389019538	9.944044578	10.24676389	9.565294791	9.304354909	10.31748116	9.740378898	9.94958132	10.06304235	9.664385617	9.503863833	9.062723846	9.520394499	10.01621029	9.763719637	9.746009236	9.633850628	10.20489296	10.07930431	9.736793316	9.537224984	10.65955317	9.575510305	9.967654552	9.229273794	10.38459945	10.22698839	10.20976355	9.264396154	10.49144476	10.09114659	9.833404416	9.71349787	9.329739963	8.73259251	10.5176522	9.478539834	9.286922883	9.888037312	9.58548011	9.9459943	9.360664072	9.460423593	9.782070308	9.506411798	9.353117834	9.99806189	9.970666404
ADNP2	8.333850121	8.144809843	8.384976199	8.560511747	9.176050705	8.853948475	8.32087494	8.654333864	8.906157551	8.920916114	9.319046423	8.542221119	8.317144616	8.746258376	8.469049829	8.505057064	8.966603821	8.747377882	8.393861499	8.632631365	8.915198599	8.84311478	8.721961061	9.06998232	9.113195538	7.91433086	8.522681269	8.390698055	8.649026193	8.794684515	8.376507426	8.378848513	8.620505336	8.789333153	8.50761377	8.532297777	8.44904781	8.12888546	8.215015662	9.315811603	9.78316715	8.436773213	7.945937906	8.466779944	8.411978536	8.769538712	8.790379764	8.702253334	7.852807963
ADO	8.651472693	9.143141757	8.380405332	8.546800124	9.241691403	9.052500183	9.113401871	9.013772447	9.50921275	8.942130403	9.193126462	9.08685788	8.894476137	8.905863203	9.234835516	8.955388997	9.078211706	9.007660715	9.02745305	8.992095497	9.20463271	8.967173395	9.427886165	9.268229302	9.172205838	8.464934874	9.1554609	9.172130217	9.252198956	8.555625843	8.608444501	9.203319676	8.901575037	9.33568612	8.780574142	8.447744939	8.981916554	8.76306833	8.89621834	8.785713053	9.309860202	8.894424528	8.880669989	9.010724658	9.203720077	9.322649922	9.066159833	9.096670412	8.102146983
ADORA1	7.412674691	7.469027756	7.271436788	7.496707562	7.229042465	7.406892363	7.388057924	7.28331156	7.796140171	7.658419793	7.719401347	7.30238364	7.389035425	7.37136134	7.066527811	7.228187723	7.420966733	7.331046642	7.218065173	7.499216138	7.064396222	7.424022301	7.13903286	7.155147864	7.227642063	7.398567797	7.252067055	7.323944649	7.355276404	7.527301159	7.273172331	7.452952523	7.333369719	7.567169776	7.366716602	7.396940839	7.449486919	7.439555474	7.550911003	7.489325957	7.432147451	7.303769823	7.464052981	7.301816643	7.25509459	7.150368221	7.282875205	7.664068663	7.528866154
ADORA2A-AS1	6.830238653	7.1412128	7.056958571	6.878737788	6.912728872	6.872714477	6.914507501	6.99371278	6.982154711	6.883359223	6.809794892	7.093434266	7.146271838	7.403979326	7.114727266	7.600751417	6.858649187	7.18418069	7.13109603	6.860556405	6.779681076	7.125934656	6.831992912	7.023274485	6.759289249	7.140547368	6.940621372	7.065879547	6.919572722	6.882183381	6.892332309	7.142001928	6.990316267	6.873196723	7.030320481	7.523314138	7.043588997	7.492560879	7.380260145	6.827181032	7.063448916	7.091323915	7.345533512	7.097819763	7.14374068	7.069906037	6.913747408	7.040281685	7.242301927
ADORA2B	8.832262265	8.58876615	9.155149948	9.584478321	8.759171593	9.665411958	9.104347399	9.913602915	8.922122001	9.210431078	10.21669895	8.923716522	9.234275515	8.563026258	9.09400394	8.377353726	9.086571522	9.491527945	8.749173738	9.379581629	8.675567425	9.347230241	9.286272482	9.76423636	9.820321854	9.317563241	9.606970449	8.689879061	9.275614956	8.822068075	7.528793179	9.074436258	9.49167437	9.309854075	9.287666898	8.914361799	9.564566322	8.261850885	9.407305638	9.015470453	9.324436496	8.864429487	9.154831311	9.616413784	8.833901743	10.17725993	10.18949134	9.96252345	8.337146953
ADORA3	6.783573208	6.608503586	7.158856432	6.326143563	6.733185164	6.979027252	7.007196592	6.607493598	6.59426942	6.574570961	6.570384595	6.97196698	6.722558033	6.882838872	6.860839755	7.123337973	6.89901783	7.199049222	6.773614959	6.636825338	6.462893555	6.888899371	6.60665208	6.624438175	6.954539999	7.008737198	6.500469557	6.715690587	6.677082862	6.414931669	6.954865426	6.659433582	6.57947848	6.973019734	6.793410825	7.008408272	6.668804438	6.856760437	6.892906765	6.733922033	6.864313909	6.669294998	7.163220039	6.992790178	7.154770844	6.970316125	7.034376227	6.708150381	6.981839711
ADPGK	8.461469155	8.691263039	8.920236419	8.826725088	8.962543176	8.708501729	8.871905402	8.780343974	8.738672145	8.698381209	8.788514011	8.554910449	8.482815211	8.562604062	8.864333427	8.512705389	8.897768393	8.598226847	8.994741151	8.90857196	9.326671193	8.770558183	8.884979952	8.923471261	8.956807079	8.534221541	8.819077434	8.777822885	9.020611352	8.772101886	8.749420483	8.775625666	8.77593484	8.766300192	8.518605092	8.699596097	8.693265408	8.705370276	8.327632735	8.911570996	9.085839762	8.731207742	8.520196792	8.573941757	8.788952794	8.795497217	9.009379865	8.6813324	8.71000719
ADPRH	7.072469296	7.121040541	7.174195331	7.080136457	6.876958626	6.818725601	7.084625812	6.978098214	6.95813772	6.987707737	6.654392434	7.483523124	7.120867418	6.97351095	7.277026832	7.340488318	7.00185749	6.94424101	7.533830327	7.05615866	7.295900443	7.349803922	7.058669337	6.949753191	7.057674554	7.033674918	7.162974402	7.199062967	7.150054209	6.774373706	7.197358951	6.967544509	7.117676398	6.995317639	6.868820589	7.107001703	7.221715865	7.131047094	7.198391205	6.859576108	6.917385565	7.233450815	7.191956358	7.250287785	7.098785593	7.285662356	7.005201793	6.814144353	7.06710851
ADPRHL1	6.70388218	6.834359725	6.841769792	6.711197097	7.089383952	6.873798421	6.72839398	6.78338916	6.7450044	6.953593725	6.920867381	6.84349618	6.874558655	7.127030426	7.344578722	7.27317745	6.666327664	6.92275671	6.993957225	6.884549562	6.600157238	6.888035443	7.006176619	6.808771734	6.700312855	6.935200168	6.610549282	7.21492129	6.750316491	6.862481115	6.82721881	6.902742295	6.85669977	6.883071258	6.785703003	7.095430499	6.810622068	7.115792207	7.154819542	6.698824485	6.955264414	6.835821406	7.068094083	7.183008057	7.267062259	6.934171296	6.859345278	6.617520687	7.23610726
ADPRHL2	9.7191824	9.310690767	8.690361627	9.264462524	9.790655649	9.501875091	9.177141195	9.408119405	9.538610008	9.194721092	9.569410194	8.819829648	9.077801604	9.395481743	9.05020423	8.944629885	9.228991574	9.159886072	9.418515036	9.40147481	9.17974267	9.473444989	9.583874127	9.165460227	9.526597613	9.020003987	9.339410957	9.170099736	9.399728164	9.898390313	9.370632254	9.252855177	9.345634538	8.946091012	9.741119998	8.635868975	8.680496097	9.077840235	8.867890159	9.550162978	9.590567673	9.15221386	9.11890365	8.694064673	9.016251891	9.498074488	9.851037445	9.467396221	8.92121195
ADPRM	7.425892747	7.729992085	7.461004734	7.563586529	8.312542233	8.317932305	7.538010695	8.052226217	7.900897222	7.915563082	7.989657753	8.095343574	7.861531537	8.027388482	7.541726888	7.447152888	7.6153478	8.064917649	7.80219873	7.685395863	7.49987248	8.008824769	7.694785651	7.701434781	7.72428109	7.997674149	7.447314673	7.687414227	7.672306545	7.732523276	8.153058397	7.42643744	7.744496799	7.386557423	7.858089649	7.88611116	7.501798856	7.819520974	7.889169266	7.70634566	8.046796918	7.783624787	7.883547004	8.354487544	7.911241626	7.991998253	8.041217547	8.145222745	8.165373243
ADRA1A	5.515658638	5.718486453	5.530068732	5.608923079	5.44410042	5.672595361	5.615155042	5.645833129	5.656303137	5.840424029	5.708012218	5.548268912	5.812703083	5.610903962	5.570999012	5.664488534	5.618144859	5.659055745	5.472781406	5.546293799	5.395209224	5.527921215	5.542101389	5.552602535	5.527532729	5.65380467	5.513597385	5.567425352	5.603653023	5.652963039	5.551007962	5.68798819	5.519683269	5.649821397	5.582619039	5.841680531	5.70387199	5.858870038	5.774825635	5.721097389	5.722713056	5.602394164	5.72293865	5.607159256	5.629150441	5.52206985	5.755155709	5.70515127	5.678288511
ADRA1B	5.362809838	5.486803639	5.244985519	5.402624353	5.251997657	5.235078495	5.715723523	5.561414799	5.525794881	5.754471614	5.783255404	5.243642653	5.278546916	5.656014572	5.361510387	5.147627127	5.323931423	5.591391215	5.182098027	5.431666075	5.420763218	5.175271716	5.323200487	5.511165913	5.505566034	5.440050348	5.424965561	5.366368094	5.22313843	5.430976312	5.323200487	5.555070318	5.099903021	5.530475026	5.231323212	5.49554974	5.212069362	5.371359475	5.292213348	5.441549869	5.222748977	5.266048289	5.286985302	5.249606631	5.239033978	5.274117252	5.343731138	5.349384223	5.438176246
ADRA1D	6.24674847	6.459008076	6.127360478	6.353405294	5.916406767	6.355144218	6.307044347	6.317815065	6.704983451	6.672783579	6.648749018	6.338818307	6.3791659	6.865584383	5.826293432	6.006919169	6.283537721	6.290521797	5.951138955	6.321065672	6.068968255	6.243378891	6.153695606	6.054404978	5.861844969	6.407873458	6.144661363	6.254671786	6.278695629	6.476417703	6.244253987	6.436970042	6.163242744	6.34830632	6.171880973	6.880680899	6.262752511	6.94468749	6.566738075	6.402607155	6.387327729	6.080637012	6.335544294	6.063803798	5.984747013	5.866292858	6.596316866	6.400416474	6.363075377
ADRA2A	7.707994712	7.160988909	7.009662052	6.453337158	8.773981562	7.691244177	6.737527093	6.683717235	8.342031055	7.784378892	8.654335698	7.173453602	6.880750432	8.953323627	7.164078587	7.938741506	6.292469787	7.940191635	6.878997868	6.867964382	7.286517344	7.177968855	7.306516719	7.214127922	7.54504585	6.850235272	6.235379902	8.618461627	6.578806476	5.927160733	8.47096966	6.669029533	6.798430544	5.883287515	6.953933163	7.269854597	7.3988171	6.300919245	7.128563811	6.525015154	8.051789081	7.709430943	7.785244824	7.123292107	8.588025848	9.026034265	7.134914439	6.33941439	7.993800072
ADRA2B	7.496606433	7.567151497	7.173238506	7.472295591	7.303482782	7.665502332	7.740313367	7.539967619	7.667949843	7.902752055	7.613199725	7.204020625	7.448545806	7.180777985	7.158671581	7.197890767	7.362399268	7.574290142	7.041099408	7.493455774	7.044343162	7.087690957	7.269578933	7.142879816	7.34547674	7.743423248	7.335196332	7.117770868	7.286470432	7.440840764	7.241553236	7.468346317	7.306303301	7.522174933	7.508015681	7.762575732	7.484079551	7.448361149	7.535731006	7.461107604	7.339780289	7.165377648	7.568391606	7.283309623	7.356575155	7.069626318	7.39999533	7.565988841	7.690677752
ADRA2C	7.440481005	7.604250117	7.417661493	7.366333247	7.368564294	7.59548375	7.797973043	7.68874467	7.694875326	8.049874242	8.035161441	7.601893485	7.957874352	8.01218095	7.246525257	7.469245572	7.315594672	7.529576917	7.525380793	7.429066266	7.314058032	7.433229815	7.553833469	7.269871376	7.407197072	7.649566329	7.581293491	7.269054617	7.656202153	7.606851855	7.689357872	7.746053701	7.450783224	7.829522797	7.419826784	7.867312071	7.535011424	8.145849953	7.685729044	7.644219765	7.648763017	7.562501181	7.655785674	7.2493257	7.102607971	7.3639915	7.020779218	7.527862408	7.777902324
ADRB1	5.569256494	6.996347138	5.50305837	6.094489109	5.419679387	5.702794903	5.460581861	5.560850839	5.597385476	5.755472599	5.901765686	5.740401963	5.962020395	5.799314711	5.62647448	5.943366695	5.520749974	5.954413051	5.607266795	5.46251095	5.532815074	5.691678453	5.467912106	6.056150731	5.652673006	5.85462099	5.514130195	5.709366083	5.612603595	6.767704247	5.446069605	5.524121663	5.713370139	5.419063088	5.870906604	5.982221419	5.598016114	6.23611821	5.958078471	5.797090914	5.775995057	5.68433958	5.891460572	5.679417952	5.839873383	5.50012734	5.864441871	5.549870535	5.694408217
ADRB2	6.34964178	6.594345067	6.657692881	6.056953345	6.339045898	6.509604905	6.293644623	6.556883803	6.097841422	6.391593175	6.194581831	6.573803466	6.655710506	6.081352474	6.747004546	7.065394558	6.801710945	6.688806858	6.772050752	6.201866271	6.732476988	6.346914235	6.465334825	6.405417475	6.380995895	6.847625309	6.439086183	6.594147439	6.204234561	6.570733364	6.389711877	6.423145462	6.443941998	6.348704926	6.522473302	6.38265077	6.531722015	6.460079923	6.79000352	6.132856745	6.546904556	6.925148663	7.325973487	6.878154991	6.87521541	7.092951114	6.622310102	6.603155998	6.729919444
ADRB3	6.696862176	6.709190653	6.593854656	6.506463457	6.512501505	6.565318862	6.50845853	6.724406908	6.512461487	6.513457742	6.639080496	6.558522714	6.686023077	6.867117931	6.567081341	6.778443595	6.446821032	6.835102491	6.667675049	6.491236672	6.251802352	6.577965686	6.490509104	6.604675278	6.516004362	6.705499643	6.504036409	6.586430779	6.531380176	6.475114261	6.419225856	6.602319584	6.557706112	6.500182533	6.70533944	7.137038477	6.708352549	6.912183576	6.851076196	6.463682448	6.5167423	6.519971723	6.879422823	6.438707768	6.555324791	6.658127308	6.529075633	6.681085293	6.821721858
ADRBK1	9.103704785	8.987627044	8.905798325	9.127221325	8.884320354	8.914938685	8.857096601	8.973747112	9.062884427	9.012343595	8.998034932	9.026483987	8.994441485	8.897418515	9.190793271	9.244776262	8.94655204	8.836412978	9.277758983	8.98641599	8.818426673	8.951757009	8.832633104	8.755380602	9.171786976	8.904001225	8.818631651	8.824233981	8.981074485	9.278823792	8.947066547	9.10157009	9.067256276	8.9144363	8.762506794	9.169107327	8.907843924	9.102908513	8.884179718	9.222826068	9.019704267	8.690941614	8.924854184	9.154643654	9.403026451	9.010419304	8.95583009	9.260044599	8.716452157
ADRBK2	7.118641289	6.524166112	7.967277185	6.519012845	7.43972567	7.087513751	7.097792138	7.104562357	7.748331128	7.606273044	6.710002933	7.021161436	6.872753027	7.100245515	7.062741372	7.550783182	7.125759304	7.417548895	7.28899647	7.470872274	7.642956412	7.24617208	7.129960042	7.492576826	7.559182963	6.918662772	6.445311909	7.628714433	7.178778866	6.571852854	7.135343059	6.698740374	7.021232026	6.60930037	7.036554631	6.486220402	7.139580859	7.548129837	7.169599247	6.476947475	6.856591807	6.894153531	7.260286592	7.390348653	7.180796425	7.710508039	7.059698064	6.956208534	6.922055684
ADRM1	10.65231437	9.293346858	9.632275562	9.764194141	9.518902189	8.97081951	10.65740702	9.727603685	9.808510078	9.735484406	9.135063495	9.456748133	9.179676211	9.630267012	10.79854759	10.30736298	10.05170111	9.539992391	10.50262834	10.13790164	9.182013021	9.627671607	9.673060158	9.320176063	10.03880577	9.825326488	10.6519841	10.11524358	10.1174224	9.515548325	10.07055248	10.52464281	11.08228511	9.792366649	9.414910195	9.094461904	10.55469617	9.543338024	9.274007646	9.941737427	9.537613178	9.780619926	9.695674461	9.570956794	10.19420065	9.624350338	9.709568033	10.05751026	9.673628257
ADSL	9.107796163	9.412131771	9.450030025	9.607781945	9.956309516	10.14801584	9.70265991	10.63155862	10.31556641	10.26096776	9.977477583	9.863372966	9.623821502	9.872592668	9.677485808	9.284299861	9.932350736	10.25735223	9.979086552	10.08568489	9.923653175	9.884365986	10.12897787	9.743389399	10.07476798	9.586458472	10.35164072	10.11271446	10.17472929	9.703047397	9.757760629	9.698984611	9.360125248	10.14951532	9.861804856	9.007715845	9.52237314	9.832678075	9.702662476	9.637576861	9.908086908	9.686878429	9.677950844	9.801196867	9.69623362	10.22485287	10.23934861	9.797119446	9.738669587
ADSS	7.437316399	7.52345085	7.570508316	7.673292805	7.614615946	7.617376612	7.380329437	7.7265572	7.561293333	7.348289579	7.2875171	7.239384113	7.432632099	7.091898218	7.389430757	7.28013563	7.676690769	7.517496408	7.366700915	7.55844889	7.710437455	7.445041153	7.649843956	7.348009694	7.551063589	7.239321299	7.664054595	7.364292467	7.497955723	7.339269249	7.167915354	7.232500918	7.444372619	7.817852427	7.342377287	7.593572358	7.347431802	6.931586628	7.396180382	7.977731738	7.62998793	7.316645245	6.951086392	7.479743315	6.995583998	7.346181127	7.556631318	7.781767578	7.185550738
ADSSL1	6.663024959	6.61747109	6.16497857	6.647291823	6.821369992	6.584658643	6.49127835	6.512298822	6.752522355	6.572540094	6.761486026	6.479701709	6.713353007	6.678268511	6.287699729	6.201263176	6.540834911	6.526430021	6.460061695	6.42474119	6.49464732	6.734211424	6.169337847	6.446497324	6.678707138	6.55217491	6.348237528	6.511840894	6.382151945	7.568999102	6.559830909	6.42910102	6.768810453	6.696483957	6.553866536	7.169586853	6.464376306	7.023162881	6.723629725	6.711002231	6.77180982	6.475085739	6.932668665	6.145871606	6.077744372	7.306323537	6.522479181	6.636794954	6.522276797
ADTRP	7.249536131	8.971111088	9.426405746	8.792909393	7.50215167	7.862824257	9.913961017	9.123194939	9.220635676	10.04172196	9.818490056	6.9850767	8.971869927	6.813361303	7.058472282	7.034689011	7.448900516	7.325470432	7.269805254	6.683038942	8.86528136	7.564870569	7.762617746	9.302644659	8.141986546	8.542947871	7.043282325	7.389983013	6.920072522	6.522185376	6.714029994	7.876310852	6.759601251	6.689420614	8.67361627	9.02596555	7.527398903	7.473097136	8.015370319	6.514247668	8.056722624	8.700104945	8.369160423	6.969951073	8.07886029	8.902675606	9.634739927	6.917719204	7.263050461
AEBP1	9.768226259	8.794539219	8.655248326	9.743382473	9.454339877	8.259394416	10.09740093	8.390219492	9.734831963	8.795981716	9.316560184	9.920678417	9.646182684	10.67717883	8.905289172	9.882141718	9.228006279	8.394034626	10.49818596	10.51142094	9.740514793	10.08161126	9.766645038	9.709723294	8.888644512	9.079305368	9.085361101	9.685354422	10.26011616	10.09195896	9.669579951	8.725299779	9.495348963	8.933023899	8.729009206	9.269735466	9.630949653	9.010600565	9.249828567	9.658529412	8.524608541	9.837837205	10.37538498	9.359085212	8.092226403	10.4224288	9.715632732	8.673887562	8.480520849
AEBP2	6.937137667	7.125443411	7.142894422	6.848160374	7.154700524	6.994718771	7.277517254	7.240874541	7.200886124	7.008824894	7.030007681	6.924259255	7.021122145	6.885327474	7.538458771	6.752694471	7.455217359	7.018897427	6.767243557	6.957862604	7.066836298	7.180584317	7.205409723	7.237949778	7.223287905	6.96679268	7.252872465	7.108153839	7.136534107	6.444618243	7.146871037	7.120488685	7.151813333	7.330455799	6.861930493	6.709242978	6.855792907	6.88508314	7.054658935	7.194521017	6.989695599	6.947068957	6.664151423	7.027774534	7.703696694	7.036357174	7.258632675	7.136164646	6.852393725
AEN	8.18811752	7.786577602	8.400224796	8.157004905	8.545387374	8.289680457	8.292941033	8.508442788	8.380827247	8.567483747	8.322195204	7.463877855	7.47350239	8.240301435	8.49087314	7.71229475	8.206782623	8.264761775	8.335244185	8.140645737	8.558050184	7.898332408	8.241574367	8.351474351	8.360683818	8.529854116	8.332201782	8.118378185	8.108975696	8.140645737	8.146017444	8.204471119	8.029102066	7.85753627	8.138588678	7.898260676	8.162107787	8.00978081	7.759686777	8.47325967	8.309580799	7.918874974	8.048673593	7.986884661	8.318947574	8.176028825	8.236012068	8.049106076	8.132394605
AES	9.383669	9.289757771	8.763185029	9.775248971	9.498436357	9.600951342	9.021028704	9.39021656	9.396054785	9.479780012	9.796443972	9.294628513	9.379722274	9.52528021	8.89180746	9.206129247	9.679156869	9.241864301	9.793107055	9.128870633	9.623432166	9.240157761	9.359861964	9.242189933	9.434810967	8.870435837	9.484385278	9.607324233	9.440454606	9.724329517	9.973748308	9.347622402	9.490302807	8.989640782	9.175251499	8.821328914	9.158909434	8.980097501	8.915041332	9.894834253	9.178516532	9.197894055	8.861622415	9.527485206	8.459854926	9.280333924	9.545580599	9.669197767	9.343439879
AF001548.5	6.720761321	6.547167258	6.759459286	6.560383746	6.301624252	6.503447651	6.982232748	6.373188194	6.136939509	6.037429936	6.937298584	6.365891535	6.744916744	6.252054903	6.797599864	7.197378426	6.24302763	7.174347695	7.271085105	6.872546709	6.390845177	6.693692189	6.140929347	6.688045021	6.507627288	6.511725446	6.857919652	6.33222496	6.239761999	7.182026975	7.084398049	6.654053136	6.22030948	6.893032047	6.623800884	6.49595542	7.02605678	6.413089775	6.797280823	6.496233839	6.529304117	6.578854321	6.819997995	7.071990942	7.411940712	7.301240925	6.659025025	6.895186993	6.994200506
AF007147	7.265352053	7.467175442	8.031265395	7.105697963	7.280280292	7.565819643	7.701207917	7.392964206	6.858869985	7.090517544	7.219308644	7.591385452	7.66847693	7.684058794	7.606548494	7.691070825	7.390644077	7.188446534	7.562740454	7.403547971	7.880570263	7.602383345	7.166335527	7.380748563	7.435219993	7.452996164	7.189309958	7.377397019	7.654236052	7.191002151	7.24474543	7.158404817	7.293486542	7.501665623	7.672858931	8.090956397	7.527689364	8.315829257	7.852435679	7.462999012	7.558624606	7.437393124	7.520741894	7.785351404	7.578171485	7.44117768	7.601831477	7.221167706	7.459663931
AF067845.1	4.778287043	4.960987582	4.935828243	4.985764014	4.906652012	4.861064095	5.01921839	5.071436955	5.130431679	5.229863233	5.288056876	4.932192683	4.896666636	5.036924476	4.812546505	4.778379146	5.027172766	4.861687931	4.804895474	5.034724933	4.936491117	4.861531345	4.838545455	4.878928093	4.925793769	5.035117746	4.970354066	4.879018136	4.867429249	4.933689554	4.995745085	5.002746003	4.903593754	5.044651106	4.873590412	5.024904843	4.860906906	5.096420692	4.923161841	5.02170495	5.111840645	4.942055967	4.838065459	4.908998264	4.990799803	5.01456489	4.957386557	5.04950316	5.055813272
AF070581	4.589811107	4.181881198	4.306841553	4.335802224	4.292389519	4.064250444	4.696672703	4.075471448	4.169509676	4.095570186	3.933076836	4.568550971	4.230678898	4.104375968	4.234084498	4.73235785	4.264716421	4.231833748	4.595382844	4.477919726	4.546291586	4.460498465	4.761867439	4.69410227	4.290362129	4.350491114	4.791719729	4.638727649	4.449275098	4.023015695	4.347106444	4.12376299	4.211003292	3.96907517	4.481404577	3.956969326	4.216119848	3.881185133	4.207689574	3.957678341	3.999479492	4.503575888	4.785010838	4.501167195	4.088331269	4.826104497	4.094092767	3.903246211	4.253238419
AF086184	6.832105066	6.842743138	6.739934525	7.132990463	6.952653339	6.754306417	6.835916019	6.88834421	6.466134594	6.751991546	6.77169788	6.641604473	6.817035206	6.551043452	6.713883684	6.909291859	6.994427339	7.640792767	7.421459148	6.752452034	6.63492187	6.813415224	7.224486156	6.645668563	6.786240139	6.909918754	7.099514146	6.759183981	6.591729167	6.860176045	6.608343195	6.881736479	6.673556765	6.700913777	6.391140789	6.859757756	6.722445791	6.755104045	7.072639455	6.857070978	6.884761763	7.067006258	7.119388015	6.793878291	6.802141314	6.885287739	7.223610735	6.826342901	6.727051698
AF090939	6.426235555	6.410758369	7.0432801	6.550835507	6.2446586	6.61901045	6.655473768	6.283581407	6.66972455	6.536070893	6.737090044	6.403262267	6.471807095	6.256571506	6.248054549	6.260805174	6.261148972	6.461356125	6.043407563	6.656161953	6.685200364	6.436458061	6.403262267	6.290725935	6.202658744	6.516962564	6.433889511	6.425088446	6.557411741	6.298315107	6.364460539	6.670469947	6.350966904	6.977712697	6.073522874	6.419164353	6.524432541	6.652260145	6.487245654	6.286520788	6.342725609	6.20619003	6.130724181	6.308623101	6.196847292	5.979464012	6.006724201	6.512430411	6.50391496
AF131215.4	4.83357684	5.040606865	5.317497344	4.70688215	4.948798646	4.755758649	5.312393766	4.805812391	4.696304865	4.558295829	4.813168376	4.818564408	4.831516508	4.884421895	4.966315849	5.53948911	4.851567227	4.89882677	5.099765156	4.988570019	5.297115609	5.067515921	5.039215446	4.756916868	4.946483656	5.112870029	4.820818774	4.917114191	4.68818515	4.829793172	4.803775183	4.826088042	4.722670119	4.844694473	4.903930081	4.852674805	5.007574668	4.998851743	5.113656951	4.614929685	4.860918113	4.956775904	5.009380372	5.260303596	5.014941398	4.789451768	4.731748558	5.05382028	5.299063365
AF131215.8	4.605174916	4.960164604	5.031152286	4.53084709	4.949178762	4.476389928	5.608164987	4.648070975	4.643572718	4.67723749	4.750230096	4.827728379	5.059620507	4.857129351	4.549731007	5.338190863	4.838973998	4.726422739	4.64911612	5.229002765	5.017698728	4.769505437	4.818385266	4.610191369	4.503947851	5.066781737	4.656764932	4.650479966	4.777454169	4.612782443	4.635973455	4.787446048	4.707315419	4.719641768	4.766157688	4.997558693	5.273972562	4.892853406	5.00535427	4.503943091	4.867178266	5.000889859	4.726341544	5.203859886	4.676531333	4.781012144	4.644133522	4.762499832	4.946627606
AF186192.1	7.275120296	7.38863781	7.442540108	7.195004752	7.19038295	7.331039535	7.17933954	7.222050454	7.066802042	7.69934988	7.311897363	7.382904161	7.620504944	7.520089714	7.204639344	7.931831388	7.281148065	7.42474727	7.183400505	7.276636728	6.970935655	7.292402284	7.023382304	7.277288561	7.022220751	7.545731031	7.194530228	7.348191648	7.313198389	7.193088211	7.149851058	7.655211282	7.067262297	7.293744539	7.349931368	8.034497624	7.561997885	7.870685333	7.529341004	7.064365336	7.39594628	7.339619313	7.503959205	7.502098132	7.488278936	7.3701312	6.997622866	7.205282416	7.619466789
AF198444	4.29805603	4.202541451	4.289940285	4.439417313	4.293838646	4.246871765	4.288201909	4.243302329	4.191326905	4.414420282	4.643054825	4.199915599	4.394774265	4.470111473	4.545398441	4.442094515	4.26081325	4.243210378	4.201399121	4.179708038	4.614673873	4.198425515	4.267094943	4.356207469	4.23884212	4.65517913	4.29845065	4.419228357	4.341366468	4.254589391	4.371923768	4.432719161	4.23451755	4.284705719	4.350225465	4.344829275	4.577497212	4.276144734	4.359257079	4.467548887	4.262091013	4.430692029	4.363746792	4.507098785	4.279268358	4.254030185	4.235188766	4.315651793	4.338718095
AF213884.2	8.163156095	8.115817265	8.219359497	8.168355057	8.122926753	8.274038573	8.071482453	8.200251763	8.250960252	8.6650233	8.272624652	8.203309311	8.168355057	8.949428038	8.147829185	8.206494611	7.971675663	8.399447737	8.073864213	8.281474746	8.002911114	8.16035545	8.116338106	8.022056316	8.253731954	8.218640521	8.16823523	8.018112374	8.082389131	8.188615366	8.167254499	8.04624311	8.112599953	8.088676589	8.283794086	8.802763874	8.282167406	9.021874014	8.459364651	8.26324425	8.218405497	8.168355057	8.228439527	8.141368698	8.069321761	8.31722275	8.206375241	8.360704984	8.363723523
AF279780	5.92372139	6.271943984	6.062508929	6.064993364	5.824206708	5.907697938	6.006672022	6.295386864	6.101575372	6.29240087	6.299191047	6.360511288	6.508459031	5.486278426	5.813420202	5.760901227	6.0823366	5.921861764	5.915936248	6.041484535	5.752484598	5.906607898	5.981796957	6.196528687	5.614181397	5.933338642	6.080955162	6.196073029	6.207681763	6.120447114	6.015115845	6.024691784	6.046973518	6.117031901	6.050442815	6.147829692	6.283755735	5.988490293	5.951176149	6.34129207	6.120954491	5.988984819	5.851619655	6.103694569	5.772785825	6.276543438	5.571484236	6.071735025	6.2747384
AF289551	7.362896436	7.147886605	8.108886569	7.570498354	7.476667204	7.551862504	8.002095408	7.59301716	7.641237324	7.611526265	7.409140135	7.608450956	7.486946937	6.564948401	7.572322195	6.962728282	7.344627994	7.2859315	6.778300852	7.578056703	7.574264932	7.226561166	7.322901033	7.201339156	6.903240657	7.281312706	7.834014028	7.257723382	7.733260279	7.55351913	7.553931706	7.472875397	7.323954325	7.50627129	7.173522959	7.070261904	7.460769616	7.505909916	7.448248322	7.394994665	7.025602315	7.164677795	7.056622444	6.706682078	6.684769697	6.272148388	7.028167926	7.590463369	7.328752943
AF520793	5.096922922	5.119202155	5.803380738	4.873642546	4.727742999	4.999442526	4.953500677	4.508013454	4.746790302	4.833480618	4.343303792	4.866204436	4.83061365	4.754520112	5.009300734	5.92949314	4.675259236	4.970797157	5.13084291	4.781106464	5.372801161	4.992660121	4.878554855	5.261595234	5.009300734	5.176893451	4.704779457	5.519212702	4.990151937	5.17220471	5.000271108	4.994438251	4.768979945	4.867407739	4.921211874	4.625813846	4.972980802	4.774786615	4.928318793	4.82425791	4.900018965	5.114696171	5.168812407	5.187904632	4.795397227	5.158617592	4.561814187	4.502088617	5.244605378
AFAP1	7.159349684	7.625577951	7.501327834	7.643530609	7.534551714	7.865943057	7.776886399	7.689248854	7.198848675	7.008791569	7.482902961	7.581108981	7.497775791	7.373996931	7.007883683	7.682302117	7.60537564	7.956530742	7.580407037	7.808217469	7.909441479	7.586646966	7.729028962	8.238811994	7.628109631	7.570077377	7.888813127	7.828847299	7.622630665	8.030372348	7.419151178	7.338180263	7.282948427	6.715321486	6.995674039	6.897208984	7.520420346	6.917603556	7.613229079	7.413655297	6.195737309	7.736413033	7.47478504	7.789396321	7.585066229	8.377785316	6.966018788	7.537461084	7.508549151
AFAP1-AS1	6.156361506	6.430639634	6.247789079	6.297561886	6.132792862	6.213806111	6.055164985	6.241151185	6.062573581	6.070856282	6.020787231	6.354705753	6.360524026	7.048390262	6.24538068	6.448496237	6.066158952	6.281872002	6.264263168	6.082378199	6.102873458	6.622629012	6.622781695	6.110420573	6.264840855	6.418638914	6.124118565	6.255516919	6.090287274	6.228105911	6.228544501	6.297978764	6.267548981	6.056621149	6.252746596	6.950727186	6.2759719	6.96278537	6.614856563	7.599453378	9.694069897	6.157091986	6.626380628	6.266760862	6.48528526	6.235356574	7.095907285	6.384803786	6.291939446
AFAP1L1	6.561486678	6.766899122	6.7351119	7.009252673	6.526171067	6.50839699	6.87906162	6.430298633	6.705247158	6.773594675	6.770423518	6.633905665	6.636780968	6.74412676	6.759092281	6.669762736	6.645494473	6.597781682	6.844394222	6.805698417	6.508828536	6.709077589	6.517186515	6.509484104	6.495627529	6.816782557	6.604143653	6.600819838	6.587278063	6.784203161	6.859212652	6.771405332	6.512778289	6.766067999	6.695076536	6.822205181	6.595239179	6.922664461	6.832880684	6.576035333	6.605965585	6.682848086	6.848604731	6.630170126	6.590871129	7.100806765	6.896010109	6.547483533	6.862601308
AFAP1L2	6.49909501	7.0335317	6.639927383	6.366375134	6.988508378	6.792015357	6.319459434	6.078426902	6.273583252	6.36039338	6.872387045	6.449224168	6.698923432	6.42088631	6.483834196	6.76146317	6.18226178	7.361607705	6.608823708	6.32844449	7.387431171	6.651929635	6.563884643	6.703314022	6.351591157	6.716737185	6.165805789	6.537287891	6.291019914	6.0476234	6.059281767	6.214309836	6.155772501	5.77438805	6.825140802	6.794081275	6.558543074	6.301111461	6.652545534	6.230003312	7.320371195	6.245359496	6.477045224	6.489592203	6.665169535	7.424999049	6.820317909	6.056614134	6.586714861
AFF1	7.723311626	7.587518222	7.646763211	7.817436093	7.721949401	7.722419236	7.61796899	7.917780513	7.797418698	8.051238991	7.884730904	7.641406925	7.677068561	8.085436379	7.608440145	7.97045327	7.968662453	7.781195753	7.625313958	7.837253162	8.182362453	7.951466206	7.79938733	7.840320228	7.889112537	7.632265433	7.7958122	7.653229138	7.603147999	7.833579515	7.977245698	7.763655664	7.931631007	7.330931448	7.525810612	7.820957958	7.599164968	7.659234303	7.876534254	7.825888942	7.903127469	7.760891245	7.647726569	7.898363647	7.965173222	7.755059313	8.004034574	7.96206415	7.749184502
AFF2	7.089787362	7.30212109	7.234015135	7.05276417	6.99444107	7.17788016	7.078409746	7.177129031	6.99189844	7.157888167	7.061153229	7.095705333	7.325030176	6.618120646	7.314965966	7.342548073	7.025596866	7.196670972	7.064152343	7.175326236	6.774695899	7.22375926	7.038213529	7.043302485	6.996027356	7.414309395	7.040042574	7.084993698	7.15416569	6.944523826	7.056010756	7.302476285	7.117032235	7.160038796	7.169294422	7.204169947	7.237969131	7.221537577	7.274824154	6.842252451	7.123946171	7.196190919	7.320112789	7.313016722	7.293095712	7.084547043	7.089963185	7.168742126	7.220542365
AFF3	5.735528406	5.823644912	5.742520165	5.713090443	5.585759195	5.751546392	5.707615035	5.732501257	5.818833118	5.812779761	5.923883477	5.881593949	5.971253433	5.664934971	5.833319679	5.993894014	5.764020667	5.895555695	5.751908756	5.788949243	5.747388295	5.742524025	5.564347562	5.684575193	5.664355918	5.928265489	5.725810695	5.802237607	5.765618861	5.729775672	5.609699642	5.893153033	5.703656179	5.796513034	5.898606265	5.939762471	5.85676447	5.843480145	5.93757586	5.613333403	5.772299269	5.804789146	5.883863377	5.965840493	5.912080497	5.80054403	5.768694645	5.731244987	5.858618603
AFF4	6.74123881	6.996434508	7.067656502	7.266493934	7.295992683	7.115577957	6.674471965	6.993034091	6.924516457	6.926785776	6.837190779	6.941117299	6.976468626	6.561045369	7.352026785	6.993465776	7.451227554	6.711243306	6.522828445	7.265658678	7.489720759	7.184745734	7.147798291	7.178712055	7.279279823	6.952889914	6.995001005	6.92102966	7.215883019	7.04761859	7.097022765	7.266750315	7.045557348	6.899000963	6.839880261	6.837794179	7.037772652	6.636464606	6.940504352	6.956335745	7.363642076	7.263124202	6.425303552	7.310202379	6.869011718	6.541702624	7.200322925	7.279006967	6.915124488
AFG3L1P	7.511845958	6.862287704	7.390232804	7.240492848	7.264485831	7.044795773	7.492227677	7.094440776	7.246002746	6.977346536	7.024869875	6.908466725	6.892813843	7.292238435	7.376205733	6.750382177	7.11164943	6.997256856	7.1504358	7.333415945	7.647159529	6.972858685	7.075526525	6.980929048	7.332360297	7.023574564	7.292613385	6.913989198	7.108681377	7.237957136	6.931926633	7.040953563	7.146835208	7.329084206	6.945393923	6.958220182	6.928829903	7.29873143	6.982714744	7.227797082	6.858657719	6.989306268	7.033729444	6.921508922	7.206299507	7.20648447	7.093356599	7.184058056	6.929687553
AFG3L2	9.127574335	8.772768423	8.752863703	9.187689525	9.149092956	9.306049729	8.937598307	9.183619801	8.979062413	9.1144677	9.309313596	8.359259208	8.50201232	8.947823064	8.62574662	8.136484771	9.116503112	9.07142376	8.444713211	8.870022578	9.081330177	8.934730555	8.749595803	9.485026026	8.780116518	8.624876188	8.647966523	9.063097742	8.836364754	8.930238496	8.530307778	9.042531086	8.825389612	8.510564021	8.675716383	8.651705569	8.480893396	8.487835186	8.591720607	9.006316789	9.126142421	8.626274344	8.560078785	8.653430553	8.467113467	9.202800821	8.965630341	8.868029973	8.7722803
AFM	5.971577876	5.988111925	5.961333514	5.986026657	5.942971835	5.96703932	5.620131955	5.960282866	6.01859651	5.804302239	5.878367813	5.924147656	5.93699797	6.087615034	6.439502967	6.325393534	6.035460058	6.263558745	5.99836988	5.956198916	6.078689433	6.009815839	6.151141096	5.926694115	6.20327291	5.964462046	5.937552101	5.974810687	5.789810711	5.955284506	5.888036026	5.990997568	5.819586016	5.883040155	5.978799374	5.99406163	5.81999346	6.066054977	5.93916688	5.893658455	5.989446636	6.040372076	6.164358875	6.333216745	6.168364904	6.243440378	6.197561355	6.098451867	5.999160663
AFMID	6.82690558	6.946944054	7.040492596	6.805558794	6.70799516	6.735088234	6.976635231	6.686837656	6.74496546	6.883445737	7.331905601	6.900580811	6.787861078	6.783830966	6.767753162	6.6650611	6.9052354	6.82758981	6.948694104	6.967846118	6.812556057	6.88262518	6.666555578	6.580618038	6.725799051	7.027833028	6.949705953	6.815675787	6.806890614	6.806361727	7.170012218	6.984360923	6.934058965	6.955257857	6.678277515	6.849190348	6.788182897	7.022273988	6.889445084	6.779618355	7.086939542	6.835737555	6.96350714	6.725680544	6.784040357	6.915561015	6.683540923	6.80839293	7.152547127
AFP	5.9501491	5.763486327	5.834480003	5.902024659	6.187557109	6.058931395	6.219433591	5.959519447	6.193510469	6.106081477	6.505851896	6.079345604	6.200052552	6.161262198	6.082786927	5.348498253	5.971872777	6.122503431	5.995717924	5.877543714	5.774297737	6.027715246	5.730358957	5.826820686	5.808191299	5.967751143	6.007543138	5.78415524	5.968193949	6.354953284	6.023166191	6.118627757	5.852477381	6.318817524	5.893146225	5.886717142	5.959676384	6.325314583	6.197319483	6.009354207	5.917777096	5.860954858	6.232103247	5.804781987	5.898972678	6.184501453	5.781360314	6.105146572	5.829311507
AFTPH	10.40276045	10.00526275	10.26454774	10.33081227	9.991165654	9.812159488	10.17225418	10.0151501	10.15707486	10.22101927	9.854562443	10.12592165	9.768205839	9.701904602	9.951735074	9.712130174	10.41552089	10.09562881	10.20701045	9.989003475	9.671725061	10.13907265	9.995820461	10.08097739	10.25896907	10.10648312	10.2525264	10.27876573	9.945455738	10.3591077	10.13194016	9.993886309	10.30069779	10.39937583	10.08713166	9.535464643	10.16628515	9.734568789	9.959240137	10.05545767	9.683443212	10.03169622	9.874573219	9.949256398	9.948740242	9.879045415	9.851286238	10.32053432	10.24560678
AGA	7.535941224	8.188943566	7.740503211	8.869656797	8.362938996	8.683053314	7.55099032	8.509924542	8.816995367	8.839801322	7.702790472	8.652816362	8.563304991	7.777916608	8.053858202	8.297429259	8.277557719	7.706973104	8.622304407	8.144460452	8.731104156	8.033035762	8.52215698	8.961871399	8.99414642	8.773771337	8.422521057	7.976185636	7.8631968	8.707294247	8.427165779	7.635820278	7.596984576	7.174623666	7.390499135	7.856195477	7.660165467	7.208793949	8.595243924	8.2098934	8.435462276	8.39102216	7.836397433	7.663082597	7.738710538	8.613854674	8.243641722	8.515989536	8.330159583
AGAP1	8.237790734	7.767364931	7.575366411	8.021415764	8.196464634	7.904328711	7.991402602	7.860306687	8.322523054	8.196431022	8.407814932	7.584172229	7.752428447	7.973194836	8.120131284	7.860771669	8.339791505	8.249915193	8.007564675	8.120764478	8.374968009	8.14244084	8.089635417	8.125523135	8.324712325	8.096423238	8.295838559	8.472170285	8.21174916	7.785915216	7.91406895	8.062685691	8.501342575	7.263677484	7.992056722	7.65365231	8.214103776	7.892933307	8.40088916	8.156010422	8.102592129	8.203050318	7.95993584	8.201036001	8.312061581	8.354352096	8.158834289	8.666925538	8.352442214
AGAP11	6.475291718	6.235302986	6.306806973	6.452810073	6.31322593	6.39971529	6.391579892	6.185688263	6.315710367	6.316588733	6.571581236	6.269595386	6.146094995	6.694194564	6.371459298	6.250545484	6.31393484	6.186458439	6.123380275	6.491626471	6.26309753	6.203074037	6.316970505	6.266132864	6.232689205	6.249960458	6.284306479	6.391757368	6.231869265	6.464131105	6.128723821	6.30610979	6.270970553	6.389856768	6.290714959	6.452782331	6.301888057	6.728867689	6.300307954	6.488188684	6.260940975	6.243198325	6.225585193	6.307450874	6.364682147	6.288554836	6.447036681	6.316040721	6.121881909
AGAP2	6.467596672	6.567662689	6.296691211	6.589745682	6.217008065	6.535775601	6.528321422	6.478004618	6.697735109	6.877854344	6.897738848	6.318480152	6.563340229	6.882874066	6.258523818	6.152336659	6.381495403	6.505722798	6.206206889	6.528106639	6.375461158	6.304525093	6.299441665	6.170768193	6.177648565	6.492658764	6.336983703	6.342426667	6.462640896	6.797177071	6.426203869	6.585189381	6.455843087	6.562105723	6.427139182	6.674329015	6.478922025	6.848734522	6.484738821	6.556950785	6.603468608	6.336445613	6.603546911	6.223861665	6.294906159	6.225315852	6.327630232	6.620592155	6.63035928
AGAP2-AS1	7.549271037	7.566225804	6.928598544	7.699121455	7.9178539	7.889478513	7.249376602	7.488145704	7.8765771	7.383619855	7.507318422	7.277655736	7.462641353	7.838239003	7.225739759	7.577777579	7.879834033	7.716313471	7.799916435	7.250139072	7.298490021	7.588379708	7.157649054	7.696353088	7.866837885	7.418760901	7.272586221	7.172646656	7.278798383	7.646823728	7.240787773	7.259786604	7.227805336	7.775745328	7.127665388	7.586537129	7.153126715	7.615142564	7.496882055	7.750363545	7.724221318	7.399246404	7.574863638	7.892389694	7.719674666	7.829456637	7.964817128	7.257544643	7.10365501
AGAP3	8.129857195	7.972718372	7.861785531	8.315827976	7.974453026	8.036787778	8.017280623	8.002932959	8.32007227	8.085282602	8.129694957	7.748587722	7.88002236	8.22167394	8.282691592	8.085818534	7.998021565	7.896587536	8.257938315	8.305604491	7.786555209	7.997923019	8.122850276	7.791164576	8.03544985	8.078086444	8.073083941	8.122523616	7.878699476	8.960060483	8.162803278	8.527153263	8.004799086	8.161811229	7.824938619	8.027996398	8.116444066	8.343297554	7.736113605	8.741480075	8.032026731	7.833881312	7.93445814	8.225034394	7.941092916	7.8393511	7.988557832	8.205767833	7.921775218
AGAP4	7.213704368	6.713158426	7.898927621	7.173609296	7.018940032	7.194531209	8.759061464	6.960397368	6.99792976	6.359418949	6.205032314	7.160963861	6.905041496	6.593316472	7.27801227	7.030113091	6.813783912	6.89013935	6.611512768	7.185860734	8.214728244	7.185924261	6.999098836	7.152210678	7.204562556	6.799407975	7.421494317	7.294159955	7.718413271	6.59710475	6.86070567	6.610515363	6.77258069	7.512317286	6.916570184	6.72131448	7.081560483	6.902104098	6.743922401	6.401472455	6.735928963	7.075456166	7.126702656	7.136312766	7.135026646	6.761785709	6.321671401	6.843183411	7.001550859
AGAP6	7.184359593	7.141117785	7.276097117	7.417120274	7.247742766	7.502427409	7.425606076	7.087603426	7.179850343	7.314838213	7.199084199	7.249170036	7.319044824	7.618905297	7.419810309	7.277370095	7.179965944	7.106457824	7.097370522	7.319697192	7.752395365	7.209843258	7.001054587	7.127355682	7.276317241	7.217894813	7.048596509	7.190722317	7.177792797	7.117736912	7.021270923	7.179589148	7.084849279	7.19996506	7.040945249	7.292579395	7.135761788	7.586134406	7.159148478	7.073408873	7.163638317	7.145883524	7.299199213	7.445255765	7.391355151	7.167886347	7.330613912	7.313698916	7.161845824
AGAP9	6.682928642	6.612445991	6.697070816	6.698567896	6.61851424	6.73597716	6.864645479	6.613718941	6.500589155	6.501760143	6.940665542	6.842482341	6.613618224	6.802758714	6.604482418	6.314915132	6.551386341	6.442833208	6.2716223	6.549070924	6.674951897	6.473556989	6.54524388	6.696240796	6.604878902	6.503506969	6.622256013	6.546931131	6.847648769	6.581727298	6.289814689	6.59639428	6.533084027	7.103776888	6.629032514	6.921114997	6.706050977	6.564015805	6.778083378	6.647861958	6.711065647	6.383246838	6.769161658	6.285441022	6.498718425	6.388808365	6.565293999	6.653538563	6.485944078
AGBL1	6.57341315	6.760989257	6.694209582	6.570394149	6.322877931	6.640879085	6.355030297	6.853715331	6.650699465	6.687188353	6.446839439	6.758218372	6.949334179	6.403632359	6.42255917	6.627889229	6.577323125	6.730270774	6.619991957	6.595072449	6.149786667	6.545235661	6.349213816	6.603522462	6.348385114	6.48897896	6.644590926	6.460167821	6.619528675	6.499590387	6.575110637	6.676993415	6.519901104	6.621058837	6.569023908	6.65636358	6.709000171	6.531434687	6.728620433	6.385757166	6.765175134	6.767934297	6.786479248	6.357531513	6.545780867	6.342387015	6.459048235	6.603566517	6.782485186
AGBL2	5.210267389	5.22701033	5.259697491	5.126203049	5.41125932	5.586046674	5.514939481	5.350081706	5.086099917	5.204108004	5.170520397	5.017846819	5.254806299	4.982071039	4.991892347	5.073645406	5.013731642	5.137767603	5.27396708	5.138158041	5.045793639	5.194325847	5.399115355	5.291494183	5.08131779	5.509889683	5.694885457	5.56047708	5.296237458	5.126203049	5.383645561	5.044589747	5.193998872	5.345833516	4.899054051	5.056864574	4.956026496	4.934733948	5.118471063	4.79469733	4.991425572	5.064948889	5.352381039	5.289359564	4.891310794	4.975057969	5.320709437	5.139183024	5.360612405
AGBL3	4.209422601	4.24635232	4.267171109	4.227933738	4.392320204	4.366856654	4.330503356	4.324735613	4.270625732	4.422573953	4.330341833	4.429587973	4.213311159	4.143429854	4.205023807	4.293149259	4.286211569	4.30512414	4.33980252	4.242701945	4.274332054	4.279627884	4.188657344	4.329999001	4.30815697	4.317453455	4.274082988	4.311343521	4.308425329	4.37622507	4.459418438	4.374468524	4.320669545	4.306956234	4.193020876	4.227193575	4.27061452	4.146377864	4.164412964	4.106551738	4.171149276	4.335273729	4.286469266	4.290198086	4.177716282	4.245869708	4.080763149	4.2640408	4.361479074
AGBL4	5.664896652	5.701390179	5.652061187	5.6797827	5.561398805	5.696207124	5.665075121	5.628199074	5.983801372	5.915303756	6.098259694	5.696649943	5.873248746	5.754436022	5.555630294	5.592845772	5.714525183	5.606392662	5.553815782	5.657438065	5.432802665	5.632481712	5.379189232	5.517368614	5.436695493	5.629298941	5.646492689	5.399806459	5.635890973	5.840351572	5.529556314	5.632357789	5.64364374	5.653055407	5.55748288	5.795594574	5.708916786	5.830524352	5.688192461	5.647374289	5.772681129	5.597212828	5.600142538	5.626354242	5.580207294	5.556750919	5.581804827	5.842207405	5.828165549
AGBL5	6.973191334	7.014070547	6.789475142	6.904106465	6.896510239	7.099805902	6.875856576	7.239021983	6.978920154	7.151795112	6.811366097	6.915291814	6.745199779	7.097357737	7.065962693	7.230297179	6.883336789	7.20333597	7.38592732	7.265199162	6.974917644	7.019772511	7.163908308	6.821478259	7.382607302	7.307283196	7.595197195	7.804008364	6.755167577	7.103547218	7.653919127	7.515924008	7.165502331	6.779325755	6.654473313	6.785958224	6.965062808	6.961958566	7.069248344	7.10366583	7.106306779	7.01076729	7.285995643	7.301130279	6.98806677	7.209710468	6.945901433	7.004059942	7.655612846
AGER	7.065361333	7.03948951	6.791010799	6.961057274	6.90262238	7.114739256	7.229771523	7.001979258	7.412606879	7.515865518	7.635879895	7.016295854	7.098081088	7.283017086	6.417639607	6.346382507	6.895714061	6.884803656	6.483731931	7.025682857	6.83884874	6.934535239	6.790945815	6.655203944	6.587281366	6.987165457	6.967624154	6.792942127	7.041701584	7.235374307	6.768639124	7.155727403	6.953235961	7.172581509	6.86461756	7.097067942	7.119907175	7.21046531	6.967763238	6.999427444	7.035834285	6.887614438	6.839541542	6.573221703	6.624562796	6.571979431	6.588186697	7.090115185	7.040183813
AGFG1	8.066976953	7.737415086	8.10910214	8.15535154	8.047815811	8.110585387	8.257609734	8.150287143	8.084534017	8.393525395	8.255010017	7.644686928	7.882662772	7.661686696	8.286349894	7.693444988	8.598568869	8.034579812	7.573147838	8.035772721	8.095907981	7.812403964	8.292488434	8.161113846	8.225436875	7.902619086	8.541300365	8.38314843	8.073459224	7.617297071	8.431868123	8.085810453	8.305009881	7.93340233	8.161685269	7.565771866	8.244379408	7.415362693	7.903415315	8.052620799	8.183004063	8.037809479	7.522162663	8.033985153	7.901029131	7.603423286	8.260570216	8.656517579	8.319875627
AGFG2	7.095353701	7.380146071	7.218392705	7.324529915	7.066965166	7.077599916	7.064151438	7.017783137	6.965332876	7.306646738	7.091965073	7.168295085	6.919617539	7.222083707	7.20311218	7.274924015	6.919702359	7.072018565	7.100118895	7.094100217	7.040962493	7.089432967	7.22418381	6.97182153	7.162640225	7.312961639	7.025668829	7.266829328	7.042029669	7.35917432	6.979405301	7.20758123	6.975322804	6.881761825	7.086170251	7.158184006	7.249814423	7.305520399	7.218791347	7.210710908	6.988795776	7.042859329	7.194297816	7.231508695	7.240883391	7.147245301	7.191321273	7.077715472	7.168912009
AGGF1	7.683887466	7.800411394	7.850515442	8.003903885	8.220331473	8.212082046	7.459256505	8.1014682	7.898053382	8.156091807	8.415810766	8.321366368	8.111985659	7.930475565	8.387276787	8.015882726	8.136481746	8.19345444	7.733326468	7.987460569	8.248616828	7.93258669	8.312222902	8.265776595	8.311177133	7.988547527	8.198236133	8.075793594	8.19967051	7.975481736	8.115901372	8.06897023	8.220955075	7.91776833	7.951898339	7.721819559	8.217780846	7.544427765	7.806175295	8.03808856	8.331567198	8.211999911	7.833198243	7.949509066	8.067768084	8.115710008	8.324009084	8.240712548	8.169046199
AGK	7.254274977	7.636152088	7.243589095	7.461469177	7.383035255	7.343302655	7.551644381	7.499451366	7.737228008	7.616307059	7.23789208	7.249016247	7.087818655	7.091170507	7.609808	7.378490204	7.676827965	7.33504941	7.690439368	7.556623017	7.443270845	7.349306688	7.629814414	7.447591929	7.493175693	7.571773387	7.294559531	7.463832455	7.347324783	7.543463084	7.354300389	7.546833601	7.193809118	7.589624643	7.224644336	7.119684031	7.115864726	7.256027945	7.138781733	7.432986371	7.560451219	7.387530646	7.180274525	7.75096672	7.466376004	7.347206743	7.407497084	7.345145386	7.156447811
AGL	9.416378315	9.410177348	8.598861739	9.091009316	10.11123213	9.917275717	8.887767062	9.686380173	9.593260065	9.661624481	9.674871472	8.328960469	9.282796617	9.307986103	9.391865449	8.469599231	9.840130566	9.543017359	8.681141035	9.044810954	9.015814287	9.401477372	9.304742397	9.782522529	9.532827358	9.021615413	9.686794781	9.272900494	9.342941396	9.763818978	9.096662136	9.283678607	9.338283561	8.782822958	9.307304906	8.618002511	8.587560895	8.053739656	8.973598633	9.125512792	8.525851648	9.315819583	8.735033741	8.998066373	9.022810961	9.476908341	9.538156447	9.180890915	8.28183868
AGMAT	8.567266073	8.744744811	8.580313839	8.675784957	9.008477428	8.597801723	8.603988344	9.27677967	9.03244161	8.849462702	8.822040941	7.907850433	8.458368028	9.193154284	8.524499203	8.798591279	8.769162107	8.357735504	9.085118684	9.009785017	8.159284206	8.488851049	9.225317568	8.274062654	9.144329441	8.896621117	8.96761653	8.734942188	8.362379515	7.628234774	8.915055185	9.257099159	9.08386356	8.415667487	8.757129111	8.485982645	8.437042496	8.514726657	8.577783824	8.610615079	9.066930873	8.51975817	8.703423621	8.634942864	9.052928077	8.11935215	9.065978904	9.164552265	8.591568575
AGO1	7.524606804	7.598151736	7.341985295	7.472937725	7.718472286	7.525238193	7.406691964	7.491477762	7.510951663	7.428847781	7.5408461	7.224810933	7.396086212	7.407440424	7.415300565	7.641226542	7.400199228	7.704672628	7.261231931	7.663902593	7.728151826	7.431016654	7.585417453	7.544081865	7.756793901	7.273600734	7.871608018	7.608537124	7.392650811	7.811839301	7.414728694	7.275958576	7.351928171	6.957344623	7.490385032	7.291268706	7.276136641	7.324473629	7.657716403	7.345476744	7.44095556	7.534918499	7.424210347	7.400763544	7.314254078	7.912126107	7.147332266	7.366135376	7.495970869
AGO2	9.931076175	8.871877345	9.047324942	9.842178013	9.323071199	9.226600188	9.21476817	9.226144325	9.839856296	8.947174327	9.638331293	8.465065093	9.194376454	8.382135771	9.263179157	9.78239002	9.194761918	8.979409875	9.109645903	9.833093581	9.467083839	9.077387706	9.338606429	9.255256566	10.25139401	8.698198719	9.641330799	9.542529195	9.702097437	9.3279034	9.327153739	9.695001319	9.959238343	9.234237117	8.964028514	8.091336787	9.144831597	9.339552313	8.696316751	10.17764527	9.77602959	9.723161566	8.387976107	8.927713154	9.940429017	8.896946353	8.937369588	9.449973266	9.044791877
AGO3	7.202442426	7.118762796	7.005710264	6.877487111	7.06481595	6.81168265	6.947344198	6.951000145	6.859990187	6.860592154	6.765557274	6.964813816	6.998637303	6.696405848	6.973847284	7.201367879	6.729712037	6.955463896	6.913066305	7.008373003	7.185368744	7.014742784	7.103564936	7.141341226	6.781058967	6.894745153	7.22467766	7.254923901	7.215169784	7.799051092	7.107886286	6.968095151	6.860659494	6.409671877	6.916128555	6.650701529	6.80191783	6.609056696	6.894134752	6.976472977	7.082980547	7.030786872	6.92014063	6.818906386	6.881513621	7.042434811	6.546479099	6.882837841	6.91658474
AGO4	6.226029725	6.199737989	6.013115479	6.146531082	6.640719764	6.260136565	6.096481086	6.022720659	6.094178883	6.118971354	6.281808639	6.103175078	5.930216205	6.065615031	6.162967828	6.117883833	6.290311747	6.069127914	6.22084015	6.036956231	6.488089239	6.210812229	6.456411343	6.166592259	6.506400152	5.760308758	6.064320796	6.298308007	6.268161879	7.080708938	6.378470917	6.052784669	6.2187633	6.028813494	6.011795626	5.691939291	6.037170264	5.79698659	5.898430623	6.444432189	6.194566149	6.343047782	6.090364731	6.204463677	6.102319304	6.25252451	6.178796358	6.257683889	6.247034033
AGPAT1	9.386298565	9.132552822	9.29814664	9.587765981	9.330745779	8.712675246	9.252300381	9.164775435	8.913624361	9.240301843	8.711300331	9.14390231	8.792720141	9.561008057	9.122803096	9.226915514	9.040767701	9.270717132	9.529641179	9.430132697	9.530479912	9.481221872	9.389613145	9.210555878	9.907389403	8.874993931	9.358711108	9.59838218	9.055308323	9.505780387	9.318530193	9.56353788	9.116096197	9.390894347	8.806312704	9.067973252	9.210342729	8.682269831	9.15725671	9.752737116	8.777569577	9.076334176	9.217069567	9.472311009	8.968322663	9.338414191	9.202025573	9.209417457	9.367607077
AGPAT2	9.342521291	8.725382877	8.644487138	9.829944827	8.965903028	9.312312879	9.051776531	9.071414683	9.885521671	9.25255942	9.264107018	8.818792678	8.766615348	9.048537363	9.289284688	9.297510476	9.862006585	9.013212075	8.722952765	9.235503933	8.854725162	8.848451324	8.832199492	9.070587899	9.008122083	9.268450532	9.548009655	8.920885123	9.255462382	8.960952418	9.043735384	9.415652106	9.510905533	9.580585191	8.971121334	8.743121896	9.221333769	9.158247673	8.551444188	9.060638195	8.917772587	8.495805465	9.168226636	9.217585219	9.43121963	9.376672393	9.2640638	9.719863408	8.467198721
AGPAT3	7.828817049	7.80038282	7.893610673	8.117151007	7.936444868	7.882895006	7.89867464	8.081085958	7.972558731	7.977859376	8.261818064	7.71283826	7.867219347	7.990306222	7.851438621	8.219499808	7.699787559	7.898561767	8.248404524	7.913701172	7.995576104	8.0139018	7.886526071	8.065454755	7.738623669	7.889285084	7.79160323	8.460120185	8.174717764	7.930308407	7.85919972	8.131927027	7.836669895	7.753286651	8.048445494	7.555243354	7.623996417	7.691567713	7.842268895	8.148949674	7.944097141	7.937997617	7.906340006	8.079863943	8.377380399	8.403889686	8.103467221	7.913313501	7.804460193
AGPAT4	6.293597106	6.089794481	6.53675845	6.168520644	6.157704754	6.131146373	6.253683854	6.062434974	6.317975884	6.009257604	7.399840812	6.417784918	6.536371691	6.667276113	6.224477938	5.922510033	6.206557709	5.921590921	6.207447094	6.312341679	6.784810461	6.157449238	6.024034384	6.237554803	6.006782163	6.128667964	6.13726121	5.946649891	6.107223041	6.242263397	6.114552955	6.169790256	6.163258709	6.139594595	6.58803293	6.299437203	6.009879981	6.288572349	6.254260997	6.065328779	6.593549461	6.258208584	6.36025976	6.083550213	6.074470388	6.885458434	6.570982918	6.256600993	5.7688474
AGPAT4-IT1	7.330687489	7.127617841	7.525911268	7.156559109	7.139792303	7.079916305	7.24541537	7.169189544	7.118169548	7.291084469	7.197586852	7.343050418	7.193966098	7.451382679	7.083442153	7.288374887	7.134906504	7.329290276	7.207283613	7.277498208	7.437254478	7.284514897	7.137909583	7.205193903	7.264400985	7.403625606	7.110673302	7.216040049	7.16877202	7.025390723	7.041730791	7.070504916	7.236719241	7.272401706	7.332775143	7.439371028	7.099875937	7.41388257	7.264886707	6.944587513	7.074876809	6.988701346	7.280266137	7.557391982	7.280977017	7.239563503	7.270337351	7.380300088	7.253756458
AGPAT5	8.324894332	7.846901667	8.785360079	8.304967232	9.551827927	9.540076967	9.332029545	9.253541693	8.636097106	8.950646722	9.476391769	8.502790536	8.716613294	8.341853471	9.000973714	9.268111196	9.05436765	8.87645923	8.025963494	9.346587284	8.895720301	8.843893353	8.559234815	9.247090804	9.449565237	8.619748565	8.596325925	8.476255852	8.939177072	8.71268744	7.771189101	8.371359112	8.547152012	9.36526047	8.862055248	7.823090608	8.721436761	8.840291759	8.593983337	8.572783733	9.344058517	8.503614468	8.377822718	8.995963634	9.710191361	9.450054092	8.92415329	9.262398312	7.688497922
AGPAT6	7.873026842	7.179711265	7.59474102	7.820045292	7.601181294	7.950778432	7.719434181	7.616529159	7.50860168	7.728113887	7.874789456	7.545935125	7.548282227	7.838197589	7.496846674	7.634942276	7.57042876	7.572342713	7.634357218	7.708476222	7.789384275	7.624110816	7.736254042	7.550224841	7.709638383	7.407749435	7.619723479	7.659119923	7.66692665	7.522454747	7.722567284	7.568352256	8.012738049	7.678437091	7.675685262	7.598609453	7.616288134	7.83219174	7.63106298	7.855480725	7.844544494	7.617253894	7.716223554	7.58723817	7.765869561	7.856050193	7.666736524	7.65838975	7.838447335
AGPAT9	6.996137226	7.731810647	6.444323663	6.512459423	7.352497993	6.42543488	6.890580769	6.505128314	6.36189319	6.368235824	7.315361214	6.512936846	6.810423272	6.595006978	6.027497293	6.500626608	7.359058889	6.424823726	6.361008682	6.117655439	6.936166835	6.610042165	6.78809351	7.455209734	6.945124134	7.653705563	6.467249606	6.603134527	7.32870735	7.1333835	6.287926641	7.334357276	6.786993723	6.526667322	7.378004289	7.288416331	6.804606632	6.00008918	7.064453727	6.19250983	6.891961881	6.938190774	7.268270061	6.815038098	8.012607234	7.164819376	7.724634831	6.181988315	6.761818852
AGPS	8.66485138	9.130032639	9.210876849	9.700655338	9.225591957	9.094901387	9.169241643	9.711262804	9.169035594	9.247804194	9.616688432	8.847413105	8.914058713	8.576219804	9.447796858	8.491221959	10.00143319	8.710515087	8.672691862	9.204777391	9.404196271	8.780363251	9.241460106	9.172771808	9.266603143	9.16013949	9.422629795	9.306218424	9.087128254	9.006119252	9.118405346	8.81608147	9.591521448	9.506689033	9.117466092	8.635951985	8.527100691	8.1934686	8.555106063	9.147073329	9.271883553	9.127305171	8.705798375	8.893568453	9.182750168	9.034046963	9.517705369	9.123678267	8.770349192
AGR2	11.12789724	12.42916773	11.49239503	12.81203105	11.60469224	12.14741879	11.18797627	11.32198544	11.32719943	12.06376359	12.8972567	10.73131157	11.66735462	11.74304972	10.82985395	10.09695565	11.89416973	10.69345469	11.0624202	10.31233784	11.64430566	11.58584526	11.14376024	11.73379892	11.28646985	11.61622145	10.20237681	10.23875731	10.75287838	12.92373579	11.10097782	10.64485343	11.55431622	11.33651226	11.98382071	12.5421741	10.45047723	10.55480882	11.21385753	12.85831076	13.0242122	10.9676394	10.63041839	10.71413427	10.44501025	11.09746178	12.73370211	11.13559638	10.97945756
AGR3	8.75725205	12.6808603	9.402305296	12.11717037	11.42052982	12.64715987	10.1715612	11.62181549	11.31516182	12.09735119	12.6472792	10.34302481	11.35129687	12.40264584	9.253159255	6.869373278	9.520546904	10.96341837	8.308831844	7.694627157	11.92531682	11.21998698	9.061185499	12.22315076	10.81823092	12.00058433	9.110398575	7.936138977	10.83719008	12.78881791	7.629684795	9.702212353	11.24987943	10.47067998	11.7558123	11.87044171	7.859429226	10.79440935	10.89500797	12.23273382	12.098777	10.62001052	10.13957402	11.73463964	8.111315198	9.872736859	12.44433915	9.427948285	8.749545894
AGRN	8.096894854	7.847582674	8.062276444	8.359027731	7.950268586	7.952264196	8.103001737	8.089853802	8.361637855	8.277167391	8.294444688	7.849871213	8.064980234	8.704125023	7.983217561	7.972039079	8.385094015	8.068893849	8.238513931	8.46693259	8.263515526	8.177571013	7.998547857	8.186927283	8.075837028	8.29356122	7.928867006	8.102330404	8.047862645	8.383307149	8.11815101	8.30604752	8.201412359	8.30216475	8.092130334	8.292507273	7.981616479	8.2360007	8.178751251	8.288286438	7.844796359	7.732532326	8.109103504	8.44817089	7.956640762	8.359806002	8.293018786	8.404642347	8.151856365
AGRP	6.933251129	6.920614753	6.932637403	7.223146473	6.934540886	7.103562996	7.023236889	6.834719959	7.250022843	7.000662114	7.100212297	6.826729257	6.758663759	7.486736454	7.089727304	6.972430803	6.983787558	6.997181089	7.076147458	7.202214813	7.060930119	6.933508043	6.804101193	6.944674258	7.274745234	6.859839369	6.893734537	6.943734328	6.726650053	7.122441805	7.004864149	7.048541981	6.892708858	7.051330777	7.009570563	6.963209749	6.775175534	7.35448724	6.900519479	7.143395304	6.937339588	6.899820345	7.235151778	6.915584798	7.025184142	7.307524945	7.021486491	7.249060007	7.199390652
AGT	8.742223066	9.540586761	9.791002625	9.105117081	8.696920217	8.787618716	10.20633268	8.965565013	9.007267526	8.958479364	9.167586098	8.896981644	9.223003233	9.109178306	8.742223066	9.340024522	8.777371101	8.894266152	9.51183502	9.019154765	9.761928718	8.511886296	9.824484175	8.727052281	8.518147771	9.306520499	10.86237148	9.110464041	9.233886227	7.643243561	8.561879368	9.278795538	8.206856414	8.858172625	9.06997016	8.453749101	9.322131861	9.340250821	9.297380836	8.828258266	7.997678083	8.693946056	9.534970125	7.983889791	8.866206196	8.474793414	8.472873248	7.84694337	9.062688165
AGTPBP1	7.650653047	7.422327654	7.268968682	8.034707536	7.636130769	7.697741832	7.102013609	7.548249911	7.558028318	7.245462686	7.933838157	7.19119645	7.307371123	6.843599821	7.865650648	7.611405361	7.536181786	7.509634141	7.28193236	7.442541643	7.141688811	7.454707348	7.798026602	7.696375203	7.614130239	6.664414159	7.797751792	7.806828305	7.451407007	7.942938213	7.463697892	8.052279297	7.947715419	7.639133398	7.541987683	7.369260214	7.190292212	7.184046886	7.459479708	7.238455145	7.384924213	7.47143882	7.669771663	7.850810894	7.588866448	7.63668988	7.462335534	7.915632941	7.562607321
AGTR1	5.560475298	5.608584983	5.465313882	5.379099098	5.637398886	5.430515597	5.47245772	5.627098928	5.738299893	5.37971745	5.39465799	5.815164616	5.596391674	5.632818908	5.617443869	5.839027839	5.39870525	5.647081003	5.691438764	5.616364621	6.621638158	5.833746165	5.77309027	5.375449524	5.677543777	5.675040907	5.427590873	6.073104985	5.541436628	5.662462621	6.227177024	5.623278823	5.784898301	5.678498008	5.694846365	5.805268412	5.551486844	5.823690397	6.124734133	5.393600921	5.643519329	5.839436776	6.063565781	5.84625571	5.671982214	5.960438297	5.814293793	5.43421809	6.312991875
AGTR2	5.259340473	5.308947347	5.320028465	5.148730208	5.089122628	5.253370995	5.182699581	5.222824449	5.070119654	5.289412893	5.181025815	5.165662482	5.281956461	5.260416506	5.365079349	5.202101938	5.222771035	5.243103831	5.290425827	5.198563284	5.089398866	5.282327902	5.042044409	5.254227917	5.22411231	5.268869741	5.206910818	5.241237748	5.125654013	5.233955627	5.189780817	5.231388375	5.219599076	5.200807998	5.331391302	5.304148614	5.410433734	5.469901807	5.388950279	5.215384048	5.39971999	5.34269648	5.449592152	5.296588452	5.366769183	5.331629545	5.365766045	5.174587732	5.292597548
AGTRAP	8.001387473	8.343473527	7.821300333	8.38386383	8.317400563	8.130278656	7.842894861	8.104063278	8.50047541	8.173370275	8.368188697	8.078960601	8.145120184	8.408616582	8.386533405	8.402594705	7.725296179	7.959300832	8.554771096	8.117457998	8.186450067	8.326051235	8.265026599	7.573379099	8.33288831	8.106632251	8.438056025	8.05652517	7.827294008	8.394780853	8.306846246	8.473228093	8.1958067	8.1401256	8.216028945	8.213001971	8.011033107	8.226587756	8.185614057	8.313196809	8.672628932	8.277222046	8.306307015	8.048409369	7.903296458	8.463540667	8.54871102	8.206048893	7.923707379
AGXT	5.757728036	5.784375738	5.6242138	5.87005555	5.643134285	5.700261335	5.684175321	5.703538639	5.683250314	5.791934106	5.849874302	5.659249734	5.756447024	6.294705476	5.856738043	5.879631862	5.581799073	6.067440861	5.854683128	5.763500153	5.54809254	5.581494808	5.541056623	5.519345622	5.926649785	6.411633026	5.869873748	5.585355735	5.577278484	5.810204103	5.693873922	5.707719286	5.59288741	5.58545065	5.679697004	6.213589252	5.695807092	6.33189188	5.976955998	5.876038057	5.527878754	5.601605952	5.9575856	5.938975901	5.901599927	5.702114881	5.861911473	5.849308902	5.774873666
AGXT2	8.240707084	8.533165808	8.228465598	8.072551734	8.085379005	8.284495179	8.012196195	8.302608323	7.940973784	8.279306075	7.922320355	8.311810337	8.590051165	8.551387778	8.431365458	8.785722003	8.022108308	8.437763367	8.233122106	8.11360015	7.846674168	8.10615064	8.032996383	8.31954336	8.101784296	8.390717111	8.037726305	8.271965618	8.071977068	8.067752715	8.125453884	8.355865846	8.267516866	8.003486146	8.364856801	8.6969306	8.337246581	8.980053321	8.678177649	7.908811584	8.174530698	8.226372402	8.316526585	8.657248672	8.462398687	8.254543761	8.158483626	8.273488309	8.298444606
AHCTF1	7.976711921	8.315406709	8.249503756	8.672636769	8.55249625	8.254455799	8.206770027	8.402041538	8.802034048	7.901102509	8.469804526	8.098812372	7.978976753	8.032896367	8.499606479	7.741335191	8.421738104	8.43944509	8.229514031	8.185747253	8.206026762	8.364679024	8.404021591	8.259526293	8.465317197	7.769123214	8.485095352	8.207292228	8.459092475	8.327396662	8.189998139	8.413540655	8.145034919	8.941467667	8.223563149	8.190935078	8.30462202	7.399275965	7.676880302	9.372199293	8.43675428	8.132464073	7.75652928	8.062291188	7.772641527	8.700979864	8.205056968	8.204341942	7.688007946
AHCY	11.12597446	10.96220967	11.01484632	11.28013969	10.96171915	11.16099042	11.67354826	11.64111996	11.62042446	11.61852195	11.19538115	10.84326261	10.55052523	11.06588377	11.41040305	11.69509735	11.44442801	10.7360887	11.73668743	12.16060852	10.76299844	11.177769	11.69428806	10.73720326	12.0061963	11.25188268	11.85851668	11.63957752	11.41348207	10.9900419	12.18199687	12.23098906	11.27647085	10.84303351	10.360771	10.52423429	11.75131844	11.10442784	10.75961722	11.25012566	11.44920785	11.49188902	10.65959473	11.49229766	11.48030049	10.75749793	11.1623252	11.46769805	11.75402331
AHCYL1	9.113472077	8.980891916	8.488976476	9.262403446	9.254640989	9.064499955	8.658534802	8.945773272	9.102966167	9.050405625	9.25481947	8.486187006	8.985778517	8.925816541	8.712680231	8.917063091	8.650910278	8.790012086	8.874411417	9.045717797	8.796561914	9.043507735	9.280970192	9.163437794	9.42929867	8.981235702	9.115710863	9.28691264	8.955836383	9.110995811	8.983656372	8.979601906	8.991297606	9.150813717	9.041941196	8.673862051	8.562094671	8.402398958	9.01968422	9.089741782	8.955098514	8.986051668	8.745537057	8.695465542	8.862786657	8.919254311	9.095451571	9.122552455	8.850315088
AHCYL2	9.163352925	8.741611265	8.268231695	9.933047283	8.815347898	10.04584825	8.051620526	7.753565864	8.675144621	9.266006139	9.781928008	8.128261588	8.278203276	9.358419205	8.307405549	8.279646994	9.297087726	7.75143133	7.815794986	8.039636043	8.916013374	8.332987194	8.329073321	9.421506951	8.587827058	9.177443397	7.99470696	8.445329883	8.238495935	7.337111351	8.189111578	9.129011701	8.382470635	7.749423953	8.603276676	8.919727163	9.638575918	7.980934763	8.792450441	8.05328673	9.035479038	9.068221614	8.408288472	7.927806062	8.858333624	8.974746853	10.12179957	7.6003358	8.119854256
AHDC1	6.793751435	7.015700237	6.72271317	6.923795685	6.738502407	6.924119428	6.832877074	7.030081361	7.198036289	7.103145322	7.35836446	6.86045576	6.943744051	7.607916857	6.81253781	6.662758899	6.938922525	6.93763879	6.77016988	7.007205585	6.751585234	6.93965508	6.724998472	6.751751277	6.825958754	6.911579158	6.767375267	6.767342815	6.752914935	7.132982764	6.831027993	6.953561374	6.857613328	7.011837248	6.885133812	7.274035484	6.918380299	7.523956032	7.000904857	7.171830887	6.92240982	6.799161888	7.072751804	6.810211514	6.727591348	6.841634603	6.908915916	7.266257879	7.064445109
AHI1	6.558594133	6.563279353	6.743690849	6.554210965	6.602076953	6.717470695	6.586062656	6.473718211	6.670853735	6.556323541	6.639597882	6.38064156	6.638348047	6.381070598	6.327191047	6.337791398	6.639324156	6.42475076	6.441059877	6.766000056	6.822725406	6.679287351	6.589098573	6.542577157	6.408369199	6.612911855	6.690191698	6.629838073	6.549187926	6.582745622	6.359427101	6.845250428	6.573344197	6.882294541	6.829335624	6.457780876	6.63190072	6.530539189	6.51050474	6.393555869	6.519302631	6.442450787	6.516189362	6.441221773	6.252989975	6.35330969	6.436667183	6.561646103	6.452425793
AHNAK	8.192707135	8.147834258	7.792979874	8.470192518	7.91429435	8.147775929	7.861965719	7.694968425	7.984085494	8.185368513	8.057211248	7.703231754	7.845145059	7.887132975	7.687985913	8.073031456	8.17996929	7.83866173	7.914445144	8.160540505	8.109265959	7.966521024	7.931821069	8.265549627	7.773526319	7.908799326	7.689975859	8.067758234	7.893407331	8.623771364	7.841624647	7.509083531	8.109368387	7.757138241	7.83872481	8.047875448	7.688035639	8.024019231	8.032232422	7.953153045	8.091026747	7.948620976	8.041680924	8.338566348	7.878852896	8.058239272	8.364791222	7.66676043	7.782074625
AHNAK2	7.68274867	7.498734603	7.290547279	7.768138843	7.326837664	7.946849493	7.806772889	7.233283791	8.491871477	7.679806965	7.114047539	8.013690168	7.769069715	8.506000206	6.995456735	8.136641335	7.752171395	7.562214071	7.860465088	8.04582466	8.101849213	7.684811276	7.548709324	7.964193031	7.100700186	7.860935108	7.562377925	8.118985822	8.294132467	7.65056711	7.325099818	7.252847584	7.757534272	8.858822297	7.782286766	8.001046937	7.668013752	7.895076176	7.813403816	7.765262758	7.476460991	7.828483599	8.342381693	8.36414352	7.280790613	8.062003337	7.628724037	7.43085942	7.572619062
AHR	10.04608302	9.419149983	9.815911363	10.85551124	9.953657186	10.30963546	10.23448704	9.622185694	9.910712446	9.663179076	9.868416725	9.959575702	9.75216942	10.49580444	10.02600272	9.373838392	10.22446476	9.48619484	9.736386385	9.556856943	10.05153501	10.03518002	9.776722514	9.841902857	9.982180952	9.407781428	9.628649179	9.61260119	10.0406977	11.11083407	10.08892878	9.868256153	9.334999711	9.692697535	10.1576617	9.989994453	9.486959124	9.16610678	9.430526258	10.49289709	10.01346755	10.02068302	9.515169227	9.55455205	9.111780052	9.636484121	10.10138255	9.635418406	9.726704252
AHRR	6.531786985	6.2968489	6.308036811	6.649627556	6.167615723	6.351054762	6.610932595	6.213969711	6.127810446	6.095369028	6.519761141	6.402342227	6.275682237	6.383314279	6.460237642	6.111660284	6.318752933	7.159897715	6.306957014	6.383314279	6.390769218	6.266930769	6.224445471	6.16922019	6.631001152	6.579808815	6.075756506	6.269789747	6.25389984	6.386328239	6.447828312	6.401628182	6.210386879	6.226257774	6.324647949	6.234791105	6.036614157	6.485769749	6.391562426	5.956275342	6.227974419	6.274568887	6.732168876	6.182831526	6.418633611	6.529439965	6.155664701	6.607781874	6.674440803
AHSA1	10.77600099	10.79909013	10.87936107	10.69861565	11.20873878	11.0252269	10.77080149	10.93461078	11.19487453	10.79156228	11.15549936	10.59596648	10.594382	11.25142158	10.63890675	9.601876068	11.04166534	10.79692659	10.53836955	10.74889004	11.0278902	10.89374689	10.69701046	10.78894571	11.05558827	10.49900112	10.42836559	10.40483977	10.98879386	10.60264395	10.59913254	10.75178124	11.47547671	11.41623727	10.92569526	10.21661931	10.45579438	10.75736741	10.09411795	10.97519696	11.29016078	10.68585065	10.69760226	10.40542404	11.13336531	10.43628772	11.19286112	10.54121666	10.50600108
AHSA2	6.822163285	6.492155138	7.425790568	6.546595004	6.676018219	6.949789921	7.202263259	6.47016207	6.485398824	6.78885171	6.677782253	6.581802989	6.472711435	6.243724304	6.725935309	6.266764178	6.600312912	6.608713959	6.740803168	7.017686916	7.717941229	6.788822814	6.922193673	6.655026963	6.425403102	6.891919737	7.020894637	7.101207527	6.805623229	6.817209471	7.099292906	6.707264441	6.807740547	7.027443234	6.476837692	5.903617913	6.794407917	6.32529956	6.305170366	6.503123004	6.461934383	6.54392797	6.611071889	6.551204167	6.344429471	6.404447678	6.113865236	6.513475603	6.896917402
AHSG	6.192417532	6.373736628	6.223377927	6.140507034	6.058323454	6.465168543	6.161119036	6.297269632	6.365335447	6.374752277	6.461140671	6.308394189	6.462957129	6.478467632	6.391693858	6.241136758	6.279985703	6.315813468	6.290032122	6.291602791	6.200984955	6.15362967	6.059565728	6.123354112	6.16701866	6.436744036	6.100964435	6.164446891	6.163568306	6.371484808	6.292270826	6.296053757	6.291889888	6.353617656	6.31386105	6.476644178	6.449417958	6.46613019	6.406800266	6.449578858	6.383266304	6.190969041	6.410116723	6.316213205	6.60740045	6.107395791	6.364577556	6.298110062	6.534315868
AHSP	6.95258001	6.955379261	6.891594466	6.935111812	6.850141895	6.750843395	7.006420243	6.946228716	6.898079802	6.921771591	7.055200241	6.907579745	6.958357341	7.015968692	7.148212533	7.087662757	6.877018402	6.976148545	6.885411421	6.961608923	6.784943833	6.915474638	6.734890837	6.865663161	6.822319658	7.004482487	6.884186525	6.942848392	6.918819436	6.900728342	6.809472646	6.833781174	6.733441533	6.837052072	6.829056951	6.990347921	6.829952148	7.16249352	7.037821385	7.029763845	6.848275826	6.83662252	7.199810291	6.953071072	6.906565324	6.860579253	6.681989809	7.032809703	7.072249024
AICDA	5.712542781	5.738032823	5.687552663	5.567920937	5.531212933	5.674961842	5.494888439	5.597134588	5.563006193	5.60019719	5.643309865	5.696241925	5.980801334	5.506287093	5.809057826	5.930620978	5.828228889	5.600880733	5.688284935	5.599215603	5.598066529	5.661143656	5.533945915	5.74215006	5.761491844	5.703096346	5.485936214	5.611476216	5.505274805	5.408602922	5.544269105	5.725399615	5.710218248	5.623536861	5.698986265	5.665100889	5.803422995	5.605771569	5.504978187	5.339108042	5.575294642	5.642412655	5.761417635	5.8515089	5.888808245	5.724560795	5.518022229	5.6535857	5.546143396
AIDA	9.8367127	10.62410299	10.39417919	11.07041538	10.72991442	10.64577686	10.10456683	10.34368483	10.52455065	10.49585716	10.7732649	10.5692378	10.31033283	10.06240962	9.922910855	10.08627596	10.76156878	9.932135968	10.30620848	10.42613774	10.38842836	10.52735827	10.62687943	10.38501918	10.38324468	9.871299951	10.42567765	10.24119999	10.4491551	11.04973486	10.37888677	10.47755801	10.60056608	10.59932133	10.28548604	10.56302713	10.43150248	9.276736645	9.96257142	11.66020324	10.62160641	10.40601831	9.81617726	10.01306739	10.04354384	10.08990532	10.86489783	10.92547605	10.40302737
AIF1	9.114155236	8.76612499	8.698535228	8.344272556	8.742667952	8.845787783	9.239837253	8.721522879	8.707010619	8.937981513	8.430333911	9.658949971	9.199038723	9.367525747	9.036083871	9.444580503	8.871077642	9.133956881	9.611269357	8.819147609	8.862637734	9.128238181	8.552344154	8.660792026	8.879424095	9.075721129	8.6016251	8.76184115	8.739973762	8.547097754	9.051200395	8.475899973	9.105220989	8.977547909	9.066361256	8.816707336	8.829147908	8.333296439	8.918845126	8.741723374	8.659856787	8.991145467	9.789440745	9.097955011	8.754787664	9.402293469	9.292224621	8.656373109	8.993745953
AIF1L	7.328114242	7.181524605	6.944087835	7.320523629	7.00922175	7.036901694	7.461774774	7.1096318	7.273747881	6.911055568	7.25898465	7.163614826	7.160673866	7.236646368	7.173664622	7.318492475	7.182563507	7.214172632	7.356592198	7.178795089	7.339089352	7.809842753	6.994330132	7.462301435	7.32392234	7.18288216	6.791430279	7.132767069	7.061468128	7.051102018	7.089077566	6.989774221	7.275463023	6.989643878	7.244095741	7.118636192	7.083475306	7.229582308	7.165410435	7.019158686	7.705619971	7.242918524	7.589196806	7.206246867	7.189889787	7.491607363	7.177884283	7.151607841	7.099508243
AIFM1	9.929573167	9.435911917	9.516725001	9.650541939	9.924589336	9.769770271	9.377256454	9.676181361	10.27311693	10.04037921	9.877639386	9.359812853	9.690724475	9.321573299	9.543338072	9.389949764	9.60215671	9.145975284	10.0542133	10.50445646	9.687465859	9.395811165	10.72090389	10.321005	10.58886725	9.094494996	9.512387854	9.303825113	10.16268808	9.344386568	9.868684596	9.803589695	10.08937078	9.231631878	9.502987567	9.362697002	9.800121672	9.962006792	8.985171881	9.743433144	9.746253223	9.795982365	9.595577956	9.60132932	10.51932882	9.696751139	9.937285031	10.17103016	9.62349236
AIFM2	8.124861987	7.937079979	7.440615438	7.772701185	8.44643829	8.06813493	8.002932221	8.047104055	8.360896373	8.054957412	8.25599428	8.102408261	7.945961264	8.408955122	8.514344544	8.040269116	8.126824343	8.08878739	8.424157988	8.361112581	8.143019488	8.030945548	8.624419797	7.978589899	8.497464351	8.049158131	8.443930303	8.139494803	8.310935523	7.871678278	8.071247609	8.457125644	8.036355227	8.025046748	8.476646548	8.00663844	8.43948957	8.401775928	7.97147741	8.08087319	8.120233492	7.818275619	8.090150229	8.447795175	8.357379505	8.178155028	8.720492258	8.483363592	7.907341877
AIFM3	8.892492176	7.82498802	8.104121484	8.307555311	8.509146488	8.142565738	7.621613385	8.850602567	8.23042431	8.169595188	8.087751966	7.596390768	8.18720103	7.967266654	8.771704272	7.835010886	8.324954315	9.09629655	8.370875574	8.524065228	8.539414178	8.403228705	8.727856786	8.258199794	8.567666784	8.411117251	8.426487349	8.842847923	8.061433397	7.568581698	8.751661199	8.047032049	8.290824879	8.067039445	8.630434072	7.678622713	7.866850217	7.766537669	7.922053895	8.017008104	7.341808212	7.984232403	8.632617494	8.695492202	8.442711875	8.527037405	7.148468366	8.633889817	8.426521317
AIG1	6.561461968	6.404279119	6.517826812	6.406705139	6.844255969	6.333347786	6.687375502	6.890166347	6.814146266	6.79698338	6.446094389	6.422706343	6.655171212	6.745446825	6.950041734	6.827528166	6.656860357	6.791724358	6.561128707	6.860731134	6.768562312	6.644071462	7.244596093	6.701204178	7.219582858	6.930316381	7.021060848	6.963200326	6.961347468	6.423784683	6.785782154	7.061789829	6.694463201	7.405849846	6.570352919	6.671564695	6.646389565	6.681803925	6.704067645	6.556321341	6.53665849	6.647862673	7.038755958	6.817218208	6.851248502	6.714938593	6.662439372	6.839683473	6.742769597
AIM1	10.6339452	9.073600443	10.45780785	10.13257238	10.59482526	9.993723096	9.73253602	10.3988673	11.10272314	10.53440694	10.88796457	9.805418408	10.69888741	9.801773897	9.97261805	9.10291279	9.823960166	10.99648694	9.36602721	10.62554209	10.9979823	10.05004454	10.66363977	10.73160807	10.89545347	9.217911895	9.936979104	9.719856025	10.17836112	9.818948202	9.036038359	9.54654015	10.20426411	10.25131134	10.43218902	9.834750521	9.655798305	10.67641567	9.900320092	9.446650436	9.898417705	10.03835424	9.661365012	9.483627431	10.72640576	10.52435022	10.8044596	10.48632051	7.939408336
AIM1L	6.877779373	6.785851064	6.619423195	7.566051019	7.080494254	6.964699365	7.202916362	7.307762733	7.407523509	7.172583001	7.168820079	6.629724571	6.672762138	7.851737634	6.816110286	7.172710153	7.412238962	6.914584885	6.810965792	6.963720712	7.159436941	6.727514169	6.656784068	6.546218556	6.661909011	7.132131019	6.75665922	7.365402921	6.92906262	6.957977736	7.025739031	7.223737778	6.976209244	7.264627581	7.230244602	6.906057029	7.102604558	7.025389683	6.906415184	7.068521395	6.67831229	6.832037037	6.999851785	7.045112241	7.005075407	6.988806647	7.164968933	7.202309948	6.899185194
AIM2	9.989786459	7.2855013	7.265889826	7.787236524	7.286216578	7.781071569	7.757887656	7.257939207	8.571019797	7.375911914	7.069281873	9.05560842	7.895198697	7.339396627	7.91434844	7.856691514	7.707018375	7.317786214	9.3816676	7.540444614	8.280829062	7.417575831	7.570259073	7.827456931	8.391361887	7.149716168	7.332143188	7.365584241	7.306161991	7.137784947	7.20398382	7.143249337	9.083119063	9.660033436	8.026305632	7.897047787	7.62288042	7.792051754	7.724035375	6.935533174	9.194547805	7.751396026	7.797407663	7.479996188	8.020573349	7.741005706	9.711216464	7.519001299	7.594493715
AIMP1	9.356262481	9.421289444	9.121045207	9.147482588	9.548835046	9.697560776	9.129159868	9.465776352	9.690045353	9.426882868	9.581426237	9.657847166	8.918966463	9.346547476	9.850201637	9.333824507	9.666951258	9.226688694	9.808936379	9.626497496	9.138702111	9.430250441	9.83151826	9.424960238	8.944575416	9.273886226	9.714762713	9.27963215	9.219675409	9.468071321	10.0834728	9.847962978	9.29448583	8.838816008	9.676671873	8.973592286	9.475179232	8.692744041	9.617027516	9.948557309	9.495706533	9.414415344	9.179445461	9.158282507	9.380767696	9.440265096	9.748887807	9.686351772	9.81047101
AIMP2	9.87609468	9.680275972	9.193668028	9.507521955	9.484266339	9.481414871	9.558109687	9.306871393	9.614656798	9.732668277	9.56062528	8.934424207	9.290079785	9.359161625	10.02461904	8.922748622	9.468818839	9.271243078	9.616977883	9.513143061	9.222571926	9.130769342	9.491478679	9.429873526	9.221138185	9.46269255	9.301309391	9.333713319	9.386617282	9.771043671	9.228034606	9.352953352	9.109840882	9.023027714	9.533148218	8.882174343	9.339773758	9.383520027	9.093183405	9.178761429	9.38449381	9.007368988	9.266078606	9.152532947	9.302928201	9.43758189	9.346140273	9.299775723	9.220063117
AIP	8.622931962	8.378421266	8.413405372	8.622845624	8.745864292	8.578229749	8.773072698	9.13607736	8.904731174	8.815841483	8.583352924	8.988759802	8.547703051	8.826173525	9.099865725	9.060353291	8.650738437	8.959469362	9.151078413	8.620138719	8.7023564	8.600074611	8.613223045	8.538743656	9.149506544	8.944310105	8.912448674	8.40874264	8.70041803	8.824539536	9.054827185	8.443614536	8.875105097	8.54739937	8.489420583	8.420862655	8.858135497	8.99691778	8.733770062	8.902269259	8.604558387	8.681665756	8.958995388	8.781609124	9.076675077	8.855018445	8.715222997	9.448373142	8.846260859
AIPL1	6.313046488	6.475858148	6.291762084	6.535260263	6.108152515	6.281895362	6.130027994	6.267661307	6.284897551	6.497425592	6.095064288	6.283202429	6.162275684	6.303725151	6.322476528	6.562664551	6.235662995	6.392121566	6.298142135	6.257379459	5.964366605	6.109178331	6.288634596	6.224694246	6.291637307	6.561230902	6.306830589	6.385523612	6.283268551	6.233773443	6.29258372	6.290042849	6.135134342	6.108395148	6.175811801	6.252168241	6.260719709	6.175546766	5.920547638	6.089057261	6.276541123	6.179598629	6.524429973	6.494124667	6.305202929	6.268538792	6.116406346	6.380720105	6.449279187
AIRE	6.612561935	6.838795503	6.452940049	6.815480417	6.568720932	6.505364025	6.656793926	6.665500397	6.862226347	6.914880397	6.969699819	6.828189755	6.844949116	6.910621882	6.977890926	6.678541266	6.744687008	6.784792415	6.775516102	6.637527805	6.764351432	6.600744319	6.480963295	6.570517266	6.932421099	6.813811602	6.686086577	6.652695711	6.53433305	6.916587387	6.607507452	6.613629477	6.990557657	6.66972638	6.99790539	6.95665318	6.849245372	7.13387675	6.820795396	6.903814075	6.785756166	6.5853579	6.901121104	7.080854325	7.019145954	6.796749286	6.839267223	6.813646393	6.896895891
AJAP1	5.358704533	5.349826569	5.257853377	5.283910816	5.257987248	5.326470433	5.284883768	5.312561624	5.28189362	5.314847767	5.329326812	5.27135909	5.309594478	5.77719425	5.624327391	5.47045388	5.310408596	5.452300343	5.500059619	5.440071174	5.311556745	5.357089886	5.353700111	5.34017285	5.47526201	5.462763253	5.315638359	5.356516969	5.255762031	5.348513099	5.350767029	5.254131536	5.226742899	5.285903994	5.351746992	5.636371351	5.310926745	5.706578053	5.30477806	5.386591453	5.392709233	5.320936735	5.633883099	5.577620793	5.581641032	5.504613498	5.41428468	5.445008461	5.460411919
AJUBA	7.112476837	6.810683321	6.609038306	7.137499797	8.342815324	6.712102213	7.530716506	7.550571337	8.112272887	7.312860094	7.309364008	7.201795965	7.070921829	7.706957037	7.405629253	7.081671257	7.880847959	7.54242867	7.604764998	7.15123643	7.669296935	7.465764819	7.649386708	7.604637622	7.56810476	6.7128223	7.001626915	7.50758633	7.803245104	6.640927884	7.361738011	6.843555649	7.742429096	7.663168911	7.113643053	6.531302566	6.904615916	7.308247412	7.189199587	7.089142113	7.837289122	7.290852523	6.734503654	7.372438356	7.638631922	8.121190725	7.757540982	7.22029406	7.191347327
AK000798	5.646362683	5.618006452	6.255113719	5.523385923	5.548892881	5.621652766	6.381470197	5.483966076	5.418264502	5.524792491	5.57618626	5.479897846	5.372310748	5.610112692	5.605793222	5.50841994	5.457402206	5.721815962	5.318587541	5.48305687	6.250053052	5.659476716	5.581804673	5.667023222	5.527605893	5.75374855	5.587128389	5.583662601	5.530686743	5.310834893	5.637105019	5.478612454	5.352379416	5.353483914	5.730487699	5.701610581	5.627898492	5.721639468	5.638409383	5.427826536	5.416549503	5.445528344	5.6136393	5.454643025	5.558306924	5.506201953	5.29743567	5.449621134	5.608912331
AK021537	7.43747506	7.637085242	7.371572824	7.302022932	7.316775627	7.433937824	7.346188798	7.463756047	7.388268915	7.643425346	7.701618988	7.583085582	7.885380354	7.116066901	7.401003493	7.116625206	7.165998817	7.260739258	7.625041447	7.21774032	6.61056727	7.203474929	7.215215642	7.044478003	7.1786966	7.248876592	7.334000793	7.523665696	7.436212387	7.474643654	7.242527118	7.500243611	7.746249839	7.584604594	7.636319687	7.86738433	7.787707909	7.893018399	7.456939785	7.382199764	7.962016801	7.351859336	7.662361315	7.695717316	7.499943527	7.390085925	7.259423531	7.340883387	7.768640743
AK021804	6.877498224	6.048539325	6.028338135	6.404766372	6.367697973	5.773610189	6.798347958	5.998384401	6.553312321	6.101426252	5.763549505	6.330612339	6.208181934	6.123727375	5.977486791	6.249261086	5.937298278	6.093567471	6.325050641	6.824611572	7.153834338	6.476200177	6.466267597	6.415616684	5.905054334	6.365253151	6.152833515	6.6612613	6.71378617	6.445909899	6.211788964	5.883510159	6.177382096	6.164487492	5.89963502	6.33261533	5.989338695	6.321553252	6.388830894	5.906784807	5.860237378	6.239131084	6.429366978	6.395689617	6.009783136	6.076921092	5.911717631	5.806745499	6.03289386
AK021933	5.681787744	5.983064303	5.858905011	5.768832075	6.586297162	6.005230538	5.674312298	6.196926377	5.795440525	5.595278908	5.889404654	5.862178239	5.949330675	5.999597908	6.038235131	5.812444476	5.774027264	5.955425064	5.865615263	5.801955357	5.983870483	5.981265615	5.693295724	5.964476669	5.78659273	5.767635075	5.782828153	5.729801489	5.61500609	5.734735352	5.723144073	5.78572787	5.64762543	5.671496642	6.281896545	5.853876684	5.738472638	5.950955571	5.837783134	5.430288055	6.6618865	5.709074279	6.02318108	5.785121077	6.046620662	6.738627577	5.88801688	5.589050204	5.838090062
AK021977	7.266353901	6.933186564	6.974548994	6.419097897	6.745273384	6.556387767	7.069815703	6.711134829	6.574690832	6.632690355	6.433625355	6.72253437	7.027484899	6.435442308	7.041872383	7.174951428	6.760141119	6.475207438	7.000519617	6.83358742	7.178416798	6.889809816	6.658085503	6.903027562	6.665974098	7.17880983	6.616343943	6.976226423	6.958501248	6.528052123	6.72590169	6.462316507	6.700594889	6.791859858	6.795275771	6.358029986	6.767275418	6.433345441	6.721668081	6.258219342	6.666523093	6.778832154	6.844701862	7.295817504	6.99853029	6.205823131	6.484120377	6.922483868	6.783939851
AK024936	5.453336364	5.731548306	5.87113761	5.569364217	5.470745318	5.581306763	5.782417035	5.312780054	5.320723412	5.592284141	5.376548524	5.671103642	5.531039493	5.341850077	5.145833158	5.244994575	5.432684803	5.20052159	5.436566499	5.413178672	5.60593425	5.473119539	5.227504428	5.469722929	5.339683733	5.386977373	5.294208881	5.427359957	5.413088589	5.465302109	5.162715915	5.393395039	5.218703747	5.858285883	5.579413528	5.529089199	5.297753474	5.551832413	5.494415634	5.534439126	5.479061783	5.350999554	5.197216283	5.324334858	5.477149764	5.179995728	5.343205065	5.430031694	5.209873841
AK025288	9.714922144	7.964601646	9.892288689	8.659197502	9.123591424	8.862340995	10.15849061	7.232772574	8.609347552	7.61651966	7.70432074	7.611940482	7.33077096	7.048955813	7.730751055	6.106487381	7.41796623	6.500953278	6.444344874	8.351657422	9.366248027	8.39772772	8.208498693	8.297577724	7.669978303	6.990878726	7.145852848	6.962778363	8.391733819	7.714639849	7.780051836	7.733056358	7.834786121	8.891950347	7.877359965	6.947437771	7.956705361	6.546730346	7.024254545	7.559440154	7.145749088	7.572066332	6.94090315	6.692222437	6.388973758	6.573437765	6.524754301	7.073127106	7.015160865
AK026905	7.049671816	6.588864758	7.245864054	7.113409412	6.828137502	6.827498767	7.38699634	6.665779775	6.811498446	6.968741	6.515212513	6.548481721	6.673006119	6.622206123	6.502987885	7.00068043	6.599772437	6.693326448	6.24262647	6.841361867	7.452083651	6.739241382	6.737122018	6.965017895	6.844541853	6.916862938	6.851720078	6.896185253	7.129542502	6.899378368	6.845423144	6.671345656	6.684545779	6.98050197	6.673377019	6.826638691	6.710824901	6.709428624	6.628520624	6.787114002	6.299841832	6.539442798	7.0114032	6.429379972	6.365732122	6.274098792	6.389578988	6.978299731	6.864747546
AK054988	4.212431738	4.178447226	4.105521521	4.105329603	3.994261703	4.300499471	4.135010942	4.160555869	4.514892907	4.419820173	4.786547752	4.362642555	4.543967733	4.391500313	4.076897605	3.938208623	4.230015391	4.032543596	4.072733741	4.217577417	3.927468059	4.117193052	4.051503719	4.08840454	4.006566217	4.028368669	4.088653957	4.024272721	4.122554102	4.364947148	4.096929906	4.334907526	4.181469665	4.35577943	4.094183237	4.340240184	4.484042129	4.52050447	4.224185944	4.263360925	4.331429379	4.145143037	4.116273289	4.072444545	4.053788298	4.089134282	4.179138707	4.130740812	4.188493463
AK055458	5.525421973	5.599681946	5.445937007	5.406291659	5.435912828	5.540892006	5.444928502	5.595493634	5.557084642	5.676122568	5.623306928	5.410155339	5.761489802	5.972902001	5.437244685	5.496305994	5.54298176	5.487606712	5.414006335	5.456089366	5.390252313	5.419639642	5.331798461	5.446827073	5.361292586	5.449400704	5.37885403	5.4155465	5.501959581	5.511344454	5.313779276	5.816988281	5.497327076	5.464041041	5.514638118	5.945345611	5.623695863	6.089407578	5.653944115	5.400018201	5.609821807	5.471528857	5.494174104	5.523487838	5.532976023	5.436825235	5.582478765	5.509857314	5.789309744
AK055981	7.030590724	6.832263537	6.582850543	6.891630748	7.435501034	7.403579172	6.717646327	6.87057643	6.94466697	6.918746195	8.058536378	6.855113771	6.860955096	7.157688029	8.342203727	7.052724202	6.651094114	7.030590724	7.393349093	7.262421917	7.924996731	6.921314857	7.658589796	6.920757556	7.379693097	7.084637029	6.671201078	8.078307266	6.809742032	7.447236661	6.718065095	7.156412944	6.887705677	6.53717698	6.756271429	6.704708882	6.793939075	7.232695397	7.259782839	6.894539453	6.943985575	7.086973951	7.664263291	7.355411307	6.860706367	7.680870332	7.414176659	6.706670781	7.215952137
AK056098	6.633242528	6.126251564	6.152662849	6.694437595	6.090433599	5.985032497	6.381470197	6.317863271	6.456442966	6.350248117	6.301004625	5.874341044	5.924182378	6.090673554	6.082560626	6.021369675	6.220431303	6.400901478	6.389080793	7.068301436	6.210266089	5.898792397	6.245351949	5.961310802	6.477821684	6.265577268	6.101823106	5.757247728	5.88653269	8.118427767	6.264244786	6.061650728	6.461012795	6.139171121	6.079581769	5.959815485	6.140658634	5.728561013	5.991566052	6.760110795	5.866514182	6.195208263	6.113462927	6.012215212	5.957012104	6.928345725	5.900834558	6.563618697	6.73670123
AK056982	7.583854053	7.61048859	7.654784922	7.231080237	7.342997171	7.483201031	7.376280078	7.535931353	7.124625826	6.979098134	7.283157582	7.518330842	7.736375497	7.81442833	7.765514314	7.927686332	7.469959781	7.696684821	7.73313736	7.46168266	7.389410801	7.723376788	7.254653028	7.645225486	7.683477172	7.62392965	7.498512514	7.90186145	7.51462913	7.275673962	7.627548615	7.622067948	7.658771178	7.432003291	7.794518351	8.048102171	7.748005062	7.927170945	7.853252127	7.169062339	7.781855192	7.64997212	7.857640583	7.669758204	7.865219879	7.61113877	7.514446478	7.520670797	7.713808486
AK074476	6.326295028	6.565848564	6.504589191	6.588816326	6.324879909	6.374476461	6.41517024	6.480480588	6.445908468	6.49188854	6.280263881	6.612373272	6.474245821	6.487490409	6.556389922	6.568428099	6.461238562	6.570250791	6.528923149	6.527466177	6.435545104	6.523160719	6.579312355	6.547347571	6.456082016	6.738656657	6.58690644	6.674105503	6.43310448	6.387597799	6.582183053	6.485727536	6.397713339	6.448099807	6.588328981	6.909672381	6.416832879	6.767500285	6.829363983	6.441429915	6.393298931	6.413566129	6.647807724	6.617226132	6.680627843	6.58846248	6.42823313	6.524405759	6.594126149
AK090844	7.508792265	7.003665362	7.583269081	7.133162092	7.063187374	7.388027315	7.460532378	6.961754077	7.257625009	7.34713934	7.01024619	6.992857551	7.15625521	7.091822692	7.14284856	6.820637271	7.087847695	6.946658677	6.749548689	7.290812602	7.713018321	7.299775841	7.315849204	7.085087804	7.257214488	6.999686449	7.179858591	7.082897211	7.491827908	7.203014948	7.251327203	7.007159992	7.233009599	7.944289379	7.089022782	6.494273885	7.291179955	6.851234277	6.765127942	7.213852891	7.054216271	6.917669741	7.403568677	6.765540977	6.636171658	6.700039846	6.686803606	7.151202045	6.979004552
AK091729	5.894940305	5.946844295	5.98729904	6.030656799	5.738661477	5.915729476	5.981448072	5.768391906	5.909911273	5.882088354	5.85862084	5.846350385	5.662473708	6.042628134	6.222907613	6.232083382	5.76441944	5.997186233	6.108066184	5.821983589	6.089203617	5.717646875	5.740101604	5.78844238	6.055586442	5.92867451	5.845076811	5.928859395	5.720751604	6.071112463	5.818492386	5.966450219	5.863824598	5.695956889	5.813934736	5.657443561	5.820717058	6.05434056	5.895004183	5.811958003	5.842331888	5.814053527	6.279770938	6.273385922	6.087012837	5.983598954	6.069120121	5.961579678	6.190740872
AK093205	3.891669035	3.893796194	3.836006527	3.815345492	3.82084293	3.949872978	3.799826304	3.970032082	3.929258705	3.964209416	4.071491329	3.91549837	4.099342642	3.929362255	3.854680244	3.750154918	3.925207545	3.820455988	3.847125036	3.832035252	3.763092274	3.827634918	3.866790599	3.869738458	3.780754891	3.824689751	3.891904346	3.797097682	3.845938179	3.942975819	3.81676152	3.897926146	3.893175653	3.933303482	3.844350145	4.062311289	3.86971379	4.118282269	3.959773231	3.957075363	4.082978923	3.873453918	3.798909113	3.812829592	3.800574313	3.845069227	3.965436436	3.971444511	3.962854896
AK094644	4.463312291	4.383637261	4.492438286	4.341660855	4.405564575	4.287027441	4.53036057	4.46998915	4.491625209	4.60929543	4.553232393	4.256713352	4.39715788	4.118883454	4.57786817	4.591174339	4.352399352	4.425780095	4.307557995	4.433846974	4.37283247	4.245563414	4.271381436	4.363242465	4.563729324	4.427394185	4.419713599	4.358112496	4.363101907	4.51285689	4.429919072	4.36745941	4.328921173	4.4201257	4.48324833	4.501733415	4.444320021	4.355842441	4.338424006	4.13834974	4.458943309	4.372441511	4.570736558	4.510429475	4.459502024	4.453687766	4.418597008	4.478030707	4.844009206
AK096159	4.582564895	4.59185131	4.692731818	4.71222708	4.722065848	4.628756729	4.468879997	4.6182836	4.657763548	4.820069277	4.739710316	4.623776358	4.693176589	4.917206955	4.633377301	4.731618314	4.603663854	4.546372255	4.742005972	4.693176589	4.757750754	4.555850576	4.437967954	4.531592257	5.244909016	4.539731762	4.823881018	4.62102997	4.657972748	4.565310948	4.588489826	4.682473729	4.68506227	4.777416445	4.66740388	4.850689979	4.683041705	4.760393872	4.774478591	4.612948975	4.677299082	4.652453962	4.779414329	4.725970333	4.677084838	4.624931412	4.585815908	4.634307247	5.089081124
AK097370	7.092448056	7.010769822	6.885345096	6.993972695	6.793048779	7.074093721	7.216375896	6.83230602	6.989536962	6.983904817	7.146863794	7.096269429	6.894479858	7.445224913	6.919161029	7.109843232	6.788225167	7.184791206	7.227501564	7.000237026	6.765599646	7.007657462	6.746703334	6.898278844	6.757760568	7.189973464	7.033581849	6.784802832	7.001797709	7.35950925	6.971605995	7.058080234	7.02659695	6.867189977	6.802619788	7.72860045	7.031918199	7.259670085	7.103442782	7.103525165	6.868872674	7.008672915	7.129884802	6.891700576	7.452005549	6.951751261	7.031739321	7.051903854	7.214983422
AK097453	7.328879355	7.401261186	7.358050965	7.074393723	7.068220076	7.082038452	7.29693894	7.240206989	7.342669604	7.109754378	7.140411617	7.17772784	7.319877416	7.519348677	7.216570436	7.219188643	7.214709764	7.212146415	7.200990686	7.15688469	7.003421735	7.181666096	7.053460802	7.065068128	6.906735059	7.414961944	7.059065768	7.165694508	7.172734923	7.317484326	7.089796864	7.34758268	7.14505035	7.331557921	7.233967801	7.610961269	7.296524569	7.887511862	7.587921866	7.250252554	7.337425312	7.250098758	7.484183714	7.205716414	7.159549156	7.113401798	7.240206989	7.225904426	7.400402887
AK098263	3.848226318	3.960214751	3.905016295	3.907708066	3.871812046	3.942361605	3.894506769	3.887286267	4.126026526	3.893407991	4.024364282	3.872074418	4.012544253	3.859168317	3.637927061	3.941049432	3.865417651	3.693480408	3.749166402	3.961555295	3.799979251	3.868465681	3.804351355	3.880005103	3.662788396	3.785878928	3.753516812	3.842124237	3.905514559	4.03165524	3.866709637	3.922663241	4.274751645	3.939038111	3.890857724	3.930175629	3.929261103	4.058132879	3.931330562	3.93684678	3.754072776	3.822372752	3.793342778	3.72767582	3.638705827	3.740203233	3.920993576	3.84888087	3.884046403
AK1	9.045227123	9.521900467	8.689495102	9.407673575	8.959336821	8.686394142	8.201160881	8.003409794	8.546777514	8.632922195	8.303800247	8.714814507	9.084786193	9.006297236	9.052955906	7.886992716	8.066807384	8.118650459	8.445011871	8.583059925	8.549461386	8.310752566	7.984388065	8.833549173	8.965681766	8.905976258	8.449801573	8.619981713	8.569785562	8.754178951	8.474747191	9.069936777	9.004034476	7.994148482	8.891286582	9.056119728	8.297256047	8.445100248	8.99709458	8.935094662	8.490088168	8.215292081	9.060771999	8.461504421	8.50411286	8.870163263	9.504646144	8.243348417	8.227775693
AK130486	7.450843274	7.579329838	7.419865923	7.26302197	7.258063662	7.36640092	7.467532444	7.354803632	7.323307581	7.365734172	7.343511619	7.383369136	7.491638006	7.814222627	7.393770209	7.594991274	7.257162864	7.407334743	7.304193126	7.338297211	7.191589562	7.47298805	7.148546321	7.351087176	7.190359153	7.478803397	7.091283982	7.364388882	7.397109037	7.445332048	7.352486167	7.415100921	7.178993079	7.237329315	7.384324909	7.792951841	7.4844301	7.828726494	7.651542029	7.315169927	7.324124788	7.424104045	7.460643789	7.537291273	7.463159651	7.352631247	7.13590957	7.32524021	7.625844958
AK131021	6.316222063	6.637931206	6.602872089	6.377319323	6.48315655	6.223481112	6.234283553	6.391418889	6.546183257	6.420689482	6.292772216	6.509864977	6.300897901	6.766126847	6.606805027	6.719073025	6.538511656	6.429830693	6.510163802	6.533048124	6.607951267	6.431486451	6.473915205	6.379321251	6.44727031	6.62413885	6.424373571	6.453530378	6.277190287	6.367386022	6.326676882	6.535171591	6.522897169	6.399419161	6.509550268	6.487573309	6.333896772	6.417396826	6.441624012	6.421800379	6.388911019	6.477929753	6.595362778	6.402125203	6.654849389	6.653185411	6.576619955	6.633938853	6.56663961
AK2	9.34259034	8.624681745	8.195083312	8.81947652	8.746325334	8.812089084	8.339214722	8.829257256	8.84926369	8.813532553	8.8706124	8.169023491	8.702154214	8.474843361	8.962594887	8.422194383	8.611187745	8.615974837	8.688758495	8.786359177	8.825606053	8.755279794	8.908955176	8.833573774	8.850500916	8.469292555	8.603426393	8.897729804	8.808652745	9.27711324	8.367924879	9.046021534	8.780806128	8.529779767	8.99779163	8.385540548	8.273719773	8.103210017	8.555105361	8.677673752	9.018366972	8.531666571	8.540078219	8.426724907	8.751519719	8.738534782	9.170957178	8.723310228	8.068888256
AK3	10.93677126	10.98416545	10.98333355	10.52106725	10.56337222	11.1129187	10.63325611	11.04102373	11.03842207	10.84523183	11.10682902	10.71663271	10.56759496	10.78837733	11.01753107	10.30602944	11.36326514	10.8892692	10.3433238	11.02132173	11.13949014	10.88945948	11.19482395	11.21802404	11.18359066	10.91469393	11.15761852	11.34215023	10.9300633	10.84425037	11.02102119	11.0386917	11.28383825	11.03832261	10.68974876	10.05350472	10.00337635	9.85392297	10.44078841	11.17410395	10.60767772	10.93337535	10.65370164	10.73617339	10.72147042	10.79896553	10.65822728	10.88245637	10.75618701
AK5	7.03600179	7.228862964	7.113593384	6.888159049	6.906458834	7.331465285	6.930197691	7.060252144	6.895528516	6.866476831	7.479944742	7.202568299	7.107376126	7.158670115	6.958634918	7.07134228	6.96924401	6.998444578	7.079149356	6.984657367	6.713202121	7.164634014	6.982770403	6.935231347	6.797547192	7.141088249	6.957864282	7.082473721	7.013464291	6.830271136	7.002466065	7.181870094	6.96030908	7.190956787	7.12115287	7.075192333	7.219859377	7.343952529	7.449207736	6.939188776	7.030552283	6.997015926	7.156124817	7.05532648	7.172562899	7.404144378	6.929644155	6.973686423	7.092484923
AK6	8.665080907	9.01029314	8.697905746	9.440222494	9.779423832	9.563838823	9.152405195	9.484187553	9.421390435	9.856027812	9.626883653	9.208934319	9.164033745	8.968277369	9.932877433	8.754539263	9.328426653	9.260709988	9.082143151	9.382301998	9.433987409	9.488672285	9.717971746	9.424321572	9.574564246	9.785248839	9.249578826	9.371654379	9.712461046	9.085719899	8.893323725	9.703250924	9.08786418	10.01089692	9.863866579	9.089305464	9.073457033	8.843150078	9.160246728	8.972319333	9.224218922	9.20902296	8.968760325	9.17027397	9.385832948	9.32211119	9.566574016	9.654111123	8.859787788
AK7	6.642045132	7.03279615	6.80130791	6.673159143	6.700805569	6.749905255	6.511283926	6.708896066	6.570807551	6.584732214	6.470074418	6.740734126	6.742736877	6.864071208	6.955621653	6.905285919	6.603264277	6.830665699	6.710820934	6.623066154	6.591048242	6.784561544	6.495691415	6.897595838	6.835124181	6.917253241	6.607450222	6.650066716	6.464735112	6.766623854	6.515472412	6.623557934	6.6692174	6.581915992	6.742958023	7.084488404	6.593171985	7.097370617	6.739099378	6.625035155	6.670784931	6.545143044	6.95220319	7.11651232	6.885566345	6.901119032	6.75310208	6.567634947	6.902783486
AK8	8.234402816	8.425922961	8.612630958	8.149274026	8.168864956	8.255974131	8.375296851	8.321576958	8.027068314	8.118592316	7.910686783	8.413390544	8.369952971	8.269090618	8.349823734	8.979032763	8.18413616	8.578974106	8.503014309	8.186417835	7.927896937	8.369972196	8.1674759	8.257692162	8.173428505	8.606713352	8.305110565	8.43912478	8.337807766	8.042424789	8.313028263	8.502837635	8.185714485	8.331028971	8.442858747	8.644906583	8.401573021	8.656080942	8.701740209	8.308633733	8.595699383	8.402943196	8.727730416	8.692252766	8.592827862	8.405190117	8.133977241	8.286805527	8.609461118
AK9	6.486651598	6.610299695	6.567303052	6.608361513	6.931732537	6.628803593	6.294746121	6.470729009	6.512092632	6.516178618	6.106590179	6.331908292	6.756202403	6.114401361	7.353982627	6.80622518	6.577301634	6.414767836	6.654984186	6.576281788	6.827984654	6.513149257	6.794926043	6.618999245	6.660308622	6.428519411	6.443095631	6.683270081	6.393112059	6.89304316	6.461974532	6.814026133	6.386967218	6.536345424	6.463085	6.359276852	6.763616186	6.302057895	6.533680121	6.123764994	6.303822203	6.625422154	6.305210241	6.641339897	6.643319839	6.496182268	6.313348199	6.946046962	6.571779274
AKAP1	9.250171704	9.366110038	9.720504813	9.870170997	9.061333903	9.342340204	9.13396435	9.397968494	9.143415946	9.674825205	9.45801674	9.547864359	9.019313487	9.035296446	9.325476102	9.753597493	9.103490886	9.304609727	9.070174381	9.472545362	9.388082457	9.300457489	9.438379434	9.589379015	9.381758928	9.57492946	9.773644212	9.728531792	9.44251545	9.449353242	9.787881764	9.425177465	9.723741476	10.027584	8.798834295	8.674772307	9.439294045	9.360068071	9.569353246	9.553003202	9.131286117	9.586469619	8.857245048	9.337374978	9.500246767	8.939979858	9.219271841	9.23405731	9.655069776
AKAP10	6.674854928	6.282675298	6.875639292	6.777016584	6.78477394	6.823440735	7.127258216	6.600938255	6.538932269	6.497956643	6.728306062	6.406932933	6.436017972	6.300112642	6.464936546	5.934514508	6.612915576	6.423335027	6.097454992	6.478733521	7.348903157	6.670511895	6.375092729	6.45805052	6.365602999	6.313118717	6.256382764	6.331405108	6.412102792	6.837009255	6.631911337	6.372664662	6.415183698	6.517913347	6.614624146	5.914610909	6.406478738	5.96612178	6.151639496	6.725679133	6.615414995	6.31960516	6.054333357	6.32723787	6.187345981	6.36810113	6.481654993	6.415456615	6.345969369
AKAP11	8.436278877	8.219971478	8.694556193	8.715537961	8.824667579	8.439765156	8.898262584	8.283406902	8.986787891	8.669642808	8.467584694	8.490364844	8.379336344	7.962968253	9.068607435	8.452842131	8.316271193	8.212659994	8.719628448	8.636343216	8.869963798	8.516162305	8.562991922	8.342538757	8.478636326	8.473958312	8.305219374	8.854553487	8.937603628	8.724281625	8.648096771	8.800616313	8.604193442	9.157187609	8.090926583	8.04715881	8.435126939	8.56747119	8.382440593	8.360706209	8.220968272	8.666698126	8.033564031	8.105035116	8.797970688	8.180534571	8.043235262	8.935315688	8.510311623
AKAP12	6.386589515	6.242451922	5.957056086	6.431398145	6.189937677	6.280189726	6.678901291	5.710789158	6.550412721	6.117831461	5.998053775	6.369685646	6.243103711	7.445176576	6.162232384	6.768533133	6.678471803	6.738858532	6.670620248	6.588310307	7.345715754	6.384108023	6.578721255	6.547147772	6.002835364	6.606322045	6.509823957	6.996336561	6.809701311	6.613309857	6.328995614	6.167064134	6.594845957	6.583119977	6.516691422	6.101188737	7.117619372	5.939241122	6.934123884	6.45226828	5.748623455	7.078225244	7.189836282	6.830794457	6.394017726	7.782750688	6.550687157	5.692670845	6.266796177
AKAP13	7.913300132	7.652356406	7.87463487	8.121133193	7.769945896	8.011017471	7.930189719	7.512660643	7.757169232	7.896233374	7.610907983	7.634096797	7.563944032	7.743863764	7.273801104	7.394496943	7.737167669	7.544537784	7.553485126	7.783174263	7.838165316	7.738885499	7.776407204	7.887056433	7.73039466	7.806418305	7.549927525	7.803663733	7.839571307	8.04581139	7.732573088	7.497134917	7.854734551	7.7572204	7.765509171	7.749199472	7.800044097	7.565111719	7.600135794	7.850884968	7.49384996	7.74749823	7.618375586	7.544227579	7.317062354	7.623057045	7.718376056	7.448153924	7.605236636
AKAP14	4.256406439	4.296312501	4.304271657	4.093586464	4.171398477	4.154948744	4.234327989	4.365435589	4.407001034	4.307249602	4.469128362	4.686918545	4.67954693	4.460268086	4.275030588	4.234065394	4.162963971	4.194519704	4.410700113	4.209438724	3.989911696	4.352202808	4.491072909	4.249711419	4.39369763	4.340085953	4.19594409	4.185078203	4.270692051	4.31835762	4.237942505	4.316079094	4.262175116	4.301185383	4.268206326	4.525656791	4.446684664	4.721055151	4.398710177	4.155130261	4.46539585	4.255428542	4.215542564	4.284582928	4.409286426	4.242498696	4.370002908	4.216414064	4.346877695
AKAP17A	7.528597806	8.08719752	7.817841838	7.906388113	7.87381168	7.771396623	8.149808101	7.709494032	7.913306834	7.750422269	7.835158915	7.956342074	7.7577827	7.705675919	7.933564058	7.986654073	7.74797151	7.698761739	8.038199728	8.320062592	8.243729024	7.890174245	8.054681919	7.750312611	8.150576026	7.832820294	7.902370207	7.987935808	7.962779923	7.843977493	7.752290004	8.353952812	8.021627011	8.025321714	7.790885346	7.620080297	7.81260609	7.976653841	7.757015015	8.026370128	7.922375424	7.799021396	7.59278692	7.686300374	8.22004474	7.607376729	7.882886375	7.903347991	7.756245455
AKAP3	6.887929319	7.107911264	6.960904955	6.897465963	7.067980856	7.244974074	6.765574423	7.138552774	6.821843031	7.215589061	7.587120518	6.925390109	7.045532173	6.847445521	7.316667637	7.203959821	6.730070945	7.22457579	7.10009936	7.031180982	6.963741083	7.056257457	6.87495823	7.109318738	6.824794488	7.525655821	6.864289867	6.959238732	7.015925849	7.50283331	6.910383461	6.984655092	7.196230571	6.921616731	6.995228589	6.926231018	6.912551252	7.104110095	6.96782456	6.860215309	7.184627826	6.880209769	7.405061636	7.26770211	7.922041812	7.155101491	7.002582091	7.230278814	6.993721846
AKAP4	6.247686732	6.470896372	6.351010042	6.268831516	6.201083971	6.613534259	6.21226664	6.513129278	6.261609789	6.514535474	6.634457988	6.583211479	6.571592535	6.498652302	6.17917927	6.08360207	6.464952511	6.154075009	6.280266905	6.29661773	6.120053029	6.352579805	6.121621153	6.050443692	6.273878731	6.412145562	6.287599394	6.333167707	6.233536601	6.567283373	6.174729608	6.358795607	6.461558139	6.296379515	6.115355572	6.625380675	6.374490772	6.504950055	6.282324631	6.435469777	6.571744595	6.306583479	6.418952433	6.144160267	6.187711726	6.113346522	6.469242613	6.560227964	6.651860235
AKAP5	6.816069844	8.430541524	7.615838547	7.991815506	6.597512258	6.720570135	7.00313489	6.950637284	7.017773859	7.292040094	7.732863259	6.924824913	7.693692697	6.269769613	6.268473508	6.558922734	6.858833256	6.699585687	6.590726308	6.586679204	6.646121826	6.904645518	6.51560827	7.088090054	6.539679001	6.911217885	6.612648823	6.699018948	6.947024672	7.157970711	6.567176986	6.792330181	7.933580081	6.610567026	6.802768435	7.31474831	6.775978542	6.675032773	7.065396375	6.768459817	6.748333576	7.290915665	6.751425572	6.523960413	6.395115706	6.728632886	6.539622399	6.627733717	6.75836977
AKAP6	5.749263023	6.159852333	6.066419491	5.742567099	5.827176564	5.826388644	5.880759096	6.091427593	5.773755418	5.974220778	5.601159784	5.93612172	6.244933989	6.16431102	5.927243024	6.030691008	5.782504254	6.057897073	5.862684364	5.88285029	5.712346775	5.923019721	5.836123435	6.037833491	5.682180814	5.949080104	5.918948193	6.017017001	5.871275144	5.947652838	5.686582676	5.907686942	5.74502117	5.847974902	6.151946418	6.54182104	6.090488379	6.70949232	6.287187234	5.788456384	5.876930825	5.916493777	6.288869412	6.222980827	6.08576944	5.922740471	5.883840207	6.045377663	6.294205229
AKAP7	6.997798937	7.127477586	8.146645928	7.425578223	7.532486718	7.819182361	7.803328256	9.060095426	7.662640241	8.583227998	8.111079579	7.186026809	8.18733691	9.131846081	7.165142415	7.292781242	9.564661418	8.458945471	7.838516344	7.503499564	8.378199591	7.967764646	7.776967341	8.685998066	7.786091118	7.537728711	8.334483582	7.364127199	8.050016686	7.050831799	7.88031029	7.851005719	8.760712142	6.764497239	7.857625893	7.169683526	7.454428497	6.666379707	8.333390833	6.881829311	7.236466201	7.719287804	7.614207992	7.585582968	7.117691415	7.602163944	8.2791474	8.38903726	7.801898446
AKAP8	8.901371292	8.541008862	8.827308697	9.361284693	8.865948346	8.779453243	9.14330358	8.630573801	9.000999555	8.610757605	8.758745389	8.368498273	8.45929688	8.54343774	8.687099217	8.446684643	8.705700662	8.702970915	8.773182527	8.736540965	9.045518298	8.751096188	8.915328297	8.50091498	8.668495032	8.266041542	8.94782919	8.772700027	8.702113087	8.531972389	8.902305231	8.707861027	8.709528634	9.010983683	8.987170327	8.196734608	8.854185424	8.503768654	8.483671135	8.67780979	8.9807816	8.462825258	8.380024381	8.531710202	8.504886196	8.841190882	8.578385562	8.711490958	8.437924306
AKAP8L	7.238766526	7.095769436	7.161377261	7.43394605	7.117120817	7.182608485	7.471937537	7.171891996	7.353465091	7.41393643	7.376152977	7.083186958	7.127495955	7.207577888	7.070380103	6.915054415	7.186676184	7.127865325	7.019787981	7.183999303	7.149813089	7.098945201	7.052576549	6.895218487	7.087552587	7.032706607	7.138232863	7.098513438	7.210463864	7.274938642	7.132058312	7.215050096	7.205235419	7.361513174	7.154996897	6.996209757	7.159613696	7.149341218	7.075460658	7.296616366	7.131591908	7.075228847	7.011695907	6.945577508	7.153520519	6.921741385	6.949716848	7.320121649	6.995163962
AKAP9	7.327791616	7.617658277	7.52443439	7.55498539	6.863631614	7.086094999	7.463588835	7.188528079	6.71252687	7.230592578	7.068450263	6.669413901	6.711196569	6.209059156	7.381772584	6.967583333	7.266243088	7.015583975	7.165291764	7.38580409	7.632823961	7.217760454	7.129555562	7.203647155	7.338036954	7.284731468	7.018626436	7.5083686	7.278869224	7.761150827	7.535627151	7.09315381	6.893621793	6.657687727	6.731675499	6.836240375	7.252763159	6.417317794	6.862357996	7.371389387	6.874003571	7.126441912	6.951995854	7.373510379	6.961963706	6.741437672	6.804127773	7.048546948	7.296400904
AKIP1	8.350330687	8.599066395	8.341556529	8.644115233	9.006739314	8.679015723	8.616876562	8.875445661	8.655857233	8.589942132	8.606815421	8.857541981	8.692351354	8.712116803	9.113477568	8.436804362	8.330710622	8.377629861	9.031018023	8.625644367	8.32249794	8.443523599	9.443043189	8.800348438	8.852811263	8.561874072	8.830617699	8.736254338	8.549423856	8.832013671	8.849123358	8.648813839	8.841888274	8.638552655	8.649010058	8.270251464	8.549838194	8.603274466	8.444950915	8.955773272	8.939223728	8.557165299	8.63733063	8.409633087	8.818012137	8.613642086	8.613494363	8.835977159	8.523318234
AKIRIN1	8.93477635	8.988859084	8.57338522	9.372449609	9.256651612	8.678143235	8.394760323	9.185613782	9.179858528	8.638264636	8.624859144	7.993776796	8.69654922	8.277731638	9.131295793	8.707804428	9.507579887	8.780729474	8.66598993	8.897673617	9.016096111	8.65748233	9.111902638	9.286372551	9.377979794	8.620501242	8.978230935	9.099678022	9.070489939	9.586747562	8.956987626	9.35936287	8.838217431	8.34986458	8.822146798	8.604007452	8.389109057	8.008190111	8.860919883	9.151539015	8.530216043	8.738514015	8.130499113	8.602926082	8.55731302	8.617135179	8.819160782	9.252854665	8.113371285
AKIRIN2	8.38292947	7.293391669	7.689388342	8.468849899	8.809863067	7.729527244	7.538579572	8.223229077	8.744268008	7.977631018	7.807577509	7.481578499	7.88008477	7.647494489	8.57675151	8.374999304	8.251123791	8.055768901	8.291521826	8.356477485	8.568337891	8.068796108	8.389849079	7.845227723	8.445300714	6.723123058	7.694699541	8.650015539	8.381237243	7.635315948	8.500840559	7.685557045	8.725530391	8.400091673	8.16814557	7.398468718	7.821508081	7.778603745	7.454844526	7.854022135	8.130661386	7.785405256	7.668097443	7.989471358	8.555158749	7.751713237	8.080001574	7.838369419	7.201807337
AKNA	7.92465316	7.36053845	7.134683873	7.628063174	7.341025314	7.312021486	7.736497256	6.991484156	7.46884668	7.352468668	7.494991753	7.347641185	7.292286837	7.154156524	7.33134891	7.163209445	7.224780459	7.181679911	7.443725787	7.221725123	7.43338228	7.357089174	7.170613736	7.351859632	7.291346175	7.146909745	7.15366868	7.120164102	7.136555623	7.744219384	7.367874375	7.289804423	7.336417272	7.394689386	7.570810537	7.160087653	7.377816307	7.068462416	7.11853065	7.456767595	7.438184745	7.330387677	7.444154859	7.190263366	7.255359725	7.146595202	7.309991767	7.324939673	7.411320394
AKNAD1	5.139449375	5.315867875	5.130972487	5.02156027	5.034792935	5.108620365	5.122613529	5.182847117	5.102673373	5.421729506	5.236451657	5.144188136	5.475173339	5.104778204	5.160282857	5.486986965	5.133204971	5.180636862	5.042843164	5.036531386	4.847264459	5.222745986	5.068789043	5.139429605	4.999152215	5.353091348	5.133353061	5.33965428	5.117093247	5.152234232	5.291038871	5.251984899	5.327878851	5.218371953	5.245652511	5.241919062	5.366060498	5.323897597	5.244161219	5.240305699	5.285908458	5.150477865	5.227457151	5.200344258	5.250501594	5.140586734	5.090964904	5.138327098	5.45763325
AKR1A1	10.40900976	10.81848538	9.720301297	10.93260534	10.71165184	10.89426423	10.30884752	11.16318952	10.67492498	10.82461585	11.14012953	10.39737075	10.85749406	10.59223713	10.08925617	10.74601299	10.17425372	10.85080042	10.69474656	10.49493053	10.9261935	10.61572239	11.23537015	10.79891481	10.84185082	10.60795525	10.41587339	10.44275038	11.00463784	11.78503123	10.60609029	10.39451493	10.69796626	9.917842495	11.23662499	10.1625978	10.10427263	10.39564638	10.46175345	10.77391586	11.16606135	10.41641181	10.54046612	10.52048206	10.97044543	10.98676799	11.14674742	10.55326009	10.00145504
AKR1B1	9.271127907	9.050245511	9.087085585	8.915140529	9.67674209	9.740055071	10.01101898	8.890211845	9.164259821	9.321940198	9.996850675	10.11923995	9.509923848	9.931424226	9.663156625	9.239701617	9.62083114	9.623723982	10.29703469	9.302733091	9.920814046	9.81771591	9.193749004	8.950440712	8.992746802	8.989004151	9.006195838	8.895769972	9.242122988	9.115783777	11.09385826	10.8386529	9.563088248	9.024221883	9.495481483	8.954705549	9.282753269	9.565472051	9.073053717	9.398075493	8.781593034	9.961137187	10.12322169	8.734036787	8.733434285	10.03919895	9.658345269	9.068253042	10.2960758
AKR1B10	8.887221235	8.904272565	8.363675461	9.258375013	8.710998354	8.910826226	7.506109317	7.347291363	9.782652071	9.429036026	8.869886184	7.471070728	8.672288171	7.751250347	6.676734977	8.441289506	7.993991395	7.181099546	7.675592801	7.058537978	8.406798316	8.115497352	7.77822566	8.822122612	8.895430474	9.542917449	7.139763144	8.050143727	8.32878355	6.543110639	8.844477779	8.939081285	6.921617046	6.727598636	8.737590719	8.487560251	7.596540559	7.242240912	10.28729551	8.158282066	7.250412696	9.048537594	8.151569271	7.320254916	8.291218798	9.408916233	10.27108587	7.057819276	8.099505735
AKR1C1	7.720251204	7.941415672	7.688574021	8.099302276	8.306348601	7.957938322	8.118534927	7.788841394	8.160353217	8.116602716	8.08469357	7.976934712	7.903950253	7.796354832	7.530615543	8.109589426	7.858817775	7.993932562	7.693968764	7.76468964	7.954145364	8.11716729	7.819317789	7.850257126	7.84200593	7.923618075	7.658679071	8.014859944	7.884460105	8.244964328	7.881609632	8.16447001	7.659103413	7.9277842	7.941035927	7.997388863	7.96528898	7.931402454	8.081523105	7.95723741	8.118014081	7.946760295	8.34502381	7.826370871	7.678338793	7.773400163	7.835166817	8.140463724	8.218938097
AKR1C3	8.668251891	10.08384037	9.42087377	10.26806629	11.15540491	10.23381163	10.87610606	9.53069026	10.58267502	10.59044553	10.88874438	10.45585686	9.836139794	8.979555653	9.500389569	11.03698366	9.672190723	10.51617183	8.981930886	8.756587677	10.34699615	10.6987265	10.98969766	10.46440238	10.41096352	10.25096834	8.82114427	11.25387971	10.52395126	11.42720523	10.46190516	11.09440359	8.878657783	9.253216082	10.35516896	10.30742642	10.58424069	10.34909442	10.15836129	10.62481656	10.80392535	9.948862567	11.40769415	9.652121323	9.446421028	9.535101946	10.84122462	11.15410956	11.15211848
AKR1C4	6.506727771	7.205306655	6.41061125	7.251564051	6.438437324	6.521086714	6.695669676	6.751521989	7.045941015	6.640744842	7.10806426	6.750576131	6.978928275	6.247450377	6.000725162	6.498191046	6.529141169	6.524423291	6.255580113	6.487870617	6.123337615	6.747227857	6.460325654	6.407186503	6.489872981	6.781670345	6.246516378	7.632855512	6.606139593	8.70331058	6.423173108	7.045637109	6.403599062	6.57011611	6.636998447	6.90680456	6.77591803	6.896289109	6.408079418	7.467426764	8.071149819	6.521229563	6.538486439	6.007130044	6.121353089	5.9425581	6.456387305	6.744352569	6.834754206
AKR1C6P	6.747024751	6.747620129	6.603292661	6.831090124	6.687873845	6.867438508	6.86993326	6.890813661	6.837757451	6.663344036	6.772004567	6.896032609	6.685047683	7.2555405	6.76850367	6.780569256	7.067518097	6.76643656	6.856614058	6.699246472	6.63492187	6.770973992	6.725150544	6.773272246	6.85043958	6.820157075	6.552373077	6.768251019	6.807072614	6.899401591	6.805940747	6.897588652	6.667614565	6.708291743	6.907460876	7.130755033	6.691189043	7.113747857	6.996574869	7.1442721	6.816276563	6.76373804	6.949920243	6.980249167	6.824681774	6.992376717	6.843417008	6.88412632	6.744243701
AKR1D1	4.246409985	4.440362747	4.39667206	4.355129784	4.304703004	4.380061075	4.27108628	4.354937423	4.375838816	4.411771919	4.369881167	4.370536616	4.364209049	4.143464789	4.39827436	4.431611353	4.386645296	4.439488938	4.405489633	4.299007447	4.186343177	4.323672744	4.087148825	4.295549132	4.312832297	4.508798049	4.377767102	4.478181415	4.27591498	4.361313176	4.421947191	4.517601771	4.184087984	4.37116677	4.375924006	4.387648484	4.400146102	4.628686704	4.40931274	4.224981491	4.376966299	4.415226365	4.389613481	4.297667981	4.441798994	4.284405913	4.504669439	4.295108437	4.44687038
AKR1E2	6.578356286	6.772119836	6.566585164	6.586478738	6.745409099	6.578307571	6.807768019	6.715417287	6.909806769	6.892929415	6.914210709	6.727517041	6.695026748	6.92890523	6.724624574	6.791266551	6.56799176	6.739939897	6.805187529	6.646916814	6.635169118	6.871325365	6.616637484	6.52008448	6.603472953	6.947718228	6.482457831	6.542726736	6.649013943	6.875427258	6.421652067	6.735783112	6.677605501	6.872639471	6.556956858	7.154599189	6.805398095	7.248919799	6.900705277	6.752076111	6.561396956	6.625986288	6.85502589	6.947010823	6.996369203	6.672562851	6.538997419	6.927928218	6.810205759
AKR7A2	8.755601241	9.670490181	9.068922884	9.868568168	9.671362948	10.28296204	8.997658236	9.856877562	9.704136258	9.705225655	9.852443847	8.415075446	9.451941166	9.95710855	9.32525968	9.376075932	9.29689634	9.296518312	9.647908749	9.202380183	9.574696567	9.349019457	9.847217606	8.620070875	9.788900789	8.760290528	9.753485991	9.366494147	8.730765582	9.910473531	9.45243593	10.03564384	9.441317821	9.228512833	9.397244734	9.374910105	8.912583589	8.449526978	8.976076151	9.66789752	10.28024362	9.42688716	9.697542306	9.112519652	8.405325097	10.26640985	9.98439733	9.174325213	9.114977175
AKR7A3	9.315956927	9.77007642	9.439296304	10.28015966	10.22582334	10.75753189	9.497184815	9.803822985	9.801593812	9.998510162	10.29071627	8.747495506	9.757636047	9.931989881	9.668681382	9.763176738	9.578885428	8.95668397	9.651639566	9.659536861	9.241373097	9.733835669	9.98855574	9.172944353	10.0876113	9.680169376	9.873707341	9.803366031	9.432964021	10.30278278	10.14534936	10.33559016	9.791656824	9.585829137	9.762377578	10.39871125	9.390586527	9.712670982	9.557196834	9.990873777	10.89532737	9.697029928	9.736290765	9.791853173	9.236162596	9.898736324	10.59948007	9.702102845	9.834945958
AKT1	9.752862484	9.503252638	9.425299867	9.867835972	9.58471148	9.236290041	9.533171868	9.382001228	9.534715703	9.242128559	9.633262731	9.235166123	9.244476776	9.341221566	9.149917983	8.919866649	9.861776046	9.180544507	9.472392821	9.375575069	9.94204379	9.632826457	9.305004313	9.747043813	10.01681623	9.491822592	9.011786331	9.293693433	9.750004499	10.00678524	9.495328161	9.09467327	10.00201839	9.564930105	9.741317422	9.064697292	8.795051129	9.010248144	9.423016874	9.886776517	9.412274023	9.272620353	9.241332839	9.490029636	9.36647061	9.810637828	9.677996525	9.412254993	8.995283708
AKT1S1	7.127003247	6.752951219	6.425907574	7.431973483	6.899803592	6.573329284	6.524383788	6.617010672	6.988721114	6.594787665	6.372680966	6.48901793	6.138537659	6.342017271	6.673214547	7.171124883	6.987146869	6.430332	6.998705075	6.791564679	6.326966641	6.823203599	6.899614398	6.766158992	7.14905165	6.244262304	7.147023051	6.870539781	6.7029514	6.972158792	6.86183771	7.06785865	6.604474195	6.595483502	6.157659786	6.507905962	6.708763222	6.256892251	6.233586119	6.732116687	6.562552267	6.584482373	6.232448871	7.142250394	6.983924395	7.246501228	6.80652162	6.232266039	5.959912293
AKT2	7.30194228	7.166993989	7.244185919	7.641381069	7.208626605	7.196578204	7.3584245	7.174475608	7.32551425	7.227909595	7.231180653	7.303891566	7.253099271	7.448452155	7.46309268	7.472057541	7.347791538	7.290611704	7.539381649	7.434345767	7.32944671	7.283781079	7.375473794	7.159788168	7.324097435	7.187158134	7.318723779	7.343109882	7.34143512	7.436862959	7.441327508	7.558659634	7.320124415	7.329016252	7.230548939	7.410379418	7.300259817	7.531621909	7.282536218	7.742922529	7.293049857	7.27460758	7.302282262	7.546565234	7.404777836	7.313721246	7.202478288	7.274125252	7.277274589
AKT3	6.623569991	6.613068792	6.556365356	6.557252783	6.685005802	6.39285278	6.682156859	6.450898419	6.628807996	6.394202223	6.539168052	6.764516431	6.769092819	6.498627801	6.708325625	6.62148806	6.702609777	6.514160462	6.691226837	6.777986275	6.863331253	6.824825517	6.708405452	6.613292928	6.386222014	6.607325397	6.586623799	6.661609281	6.715733134	6.740972955	7.14384022	6.479672689	6.536897035	6.542623041	6.630784529	6.552076508	7.39414985	6.381719394	6.654038731	6.53526959	6.528096678	7.014470255	6.853661203	6.720407117	6.394581427	6.808702003	6.616852289	6.369429497	7.095301059
AKTIP	8.736819392	8.449995562	8.488716114	8.894444549	8.728515711	8.879499937	8.481832105	8.695467786	8.946800536	8.527114617	8.574196169	8.628802933	8.459077977	8.221499545	8.739652386	8.360945475	8.926871384	8.440618508	8.44271208	8.639402073	8.674727001	8.547019613	8.777668411	8.76988093	8.906865126	8.470652845	9.052817293	8.929779031	8.643299379	8.364506943	8.5582284	8.658839717	8.969670869	8.295790612	8.755959607	8.104479472	9.151992592	7.905764052	8.642630989	8.869727644	8.587412798	8.840025508	8.27475178	8.789015756	8.756429685	8.482052693	9.071916453	8.780645334	8.52735998
AL022341.3	6.540714072	6.63196625	6.183750357	6.531357769	6.30658962	6.502144492	6.628371387	6.602656494	6.995917624	7.118251741	7.397635616	6.508239953	6.704723878	6.892951737	5.987442229	5.690702397	6.525149512	6.252802963	5.924207576	6.494495745	6.159702685	6.457026605	6.139916548	6.061129111	6.103511684	6.392688666	6.272338022	6.173998772	6.504775142	6.821282896	6.20259118	6.821259506	6.40861153	6.91528167	6.322824687	6.715681616	6.59257992	6.591251345	6.502492351	6.6277259	6.593166544	6.221694593	6.190430715	5.705032448	5.880039067	5.953361926	6.056813591	6.742240258	6.718070274
AL022344.5	5.305109663	5.387075783	5.338165483	5.004380986	5.276755453	5.381846067	5.239943373	5.373677103	5.038304449	5.137724544	5.18537101	5.413828531	5.210855512	5.272654499	5.266873667	5.296076292	5.495267011	5.262956246	5.285937518	5.264398286	5.464453307	5.25604264	4.9794532	5.371217168	5.923223884	5.295737042	5.712710549	5.196779442	5.177270006	5.301336253	5.044012548	5.371657741	5.40430207	5.404995444	5.294220761	5.306921605	5.32532611	5.446513755	5.505808341	5.069617417	5.326598404	5.390550334	5.255039526	5.011352682	5.442005272	5.332429606	5.42882327	5.285209867	5.495215302
AL109706	4.991715185	5.191845127	4.942055967	4.946735384	4.834421264	4.826472319	4.980953569	5.033415974	5.110816437	5.044191138	5.526303607	4.994405407	5.081110742	4.925449899	5.399670713	4.982578957	5.146785524	4.900717931	4.925357268	5.037027486	4.832587442	4.962149139	4.772452041	4.829622805	5.02475471	4.901449847	4.758917962	4.836727168	4.781601584	5.041351934	5.199508654	5.012727205	5.131268547	4.991588263	5.065976128	4.965685914	5.043111133	4.940545278	4.826711908	5.130166779	5.065812771	4.946101663	4.94074318	4.876621859	5.15120443	5.220665789	5.045083215	5.169390427	5.033333851
AL132709.8	5.471476643	4.96053433	5.20271078	5.19569274	5.149479531	4.955407031	5.420011386	5.064242888	5.223185405	4.928938852	4.952620147	5.093414468	4.956765767	5.449833593	5.294140387	5.269523145	5.094222652	5.00636973	5.064061033	5.393281469	5.510891	5.13781554	5.202912463	5.195053414	5.011104345	4.961236534	5.022366585	4.881949573	5.154530227	5.379236953	5.004770831	5.113273731	4.98904231	4.928344178	5.427728347	5.020962048	5.19569274	4.866047018	4.941239837	5.062284837	5.088000992	4.852520279	5.285843276	5.085259423	4.976744148	4.881810092	5.145870209	5.086016065	4.813699443
AL133493.2	5.234891421	5.428443146	5.398870614	5.225595628	5.223142602	5.247499697	5.087600263	5.265539518	5.615690212	5.518272466	5.331934982	5.438635824	5.529151781	4.7635356	5.474723286	5.453417736	5.37051597	5.384046063	5.554559466	5.323507817	4.845159844	5.310589563	5.172971851	5.307184661	5.280701314	5.419715527	5.256751931	5.216735459	5.283791163	5.186875383	6.398347119	5.379607772	5.376589193	5.303023083	5.356853109	5.451743394	5.571919765	5.271164893	5.384268208	5.117545329	5.725824292	5.524145591	5.555338819	5.228457131	5.383387669	5.771737559	5.211034827	5.283201475	6.190134001
AL590762.11	7.110896308	6.832992865	6.890614032	7.111659198	7.085614318	7.057318768	6.951090792	7.140764361	7.22234448	6.99400901	7.131887997	6.945063862	6.620801	6.918728337	6.653012729	6.712399781	7.188304611	7.027179103	6.776906673	6.945631334	6.649921876	7.153685078	6.880308367	6.828010654	7.260488924	7.116749755	6.969999827	6.646516442	6.85933996	7.152202488	6.640463208	6.704106015	7.176789771	7.180537673	6.83725587	6.793845212	6.640891474	6.909843347	6.906533096	6.938632601	6.957077732	6.651806696	6.61916994	6.776790462	6.986682443	7.499532417	7.294018121	7.055339237	6.737494624
AL832163	4.170405772	4.257991564	4.033702055	4.030588175	4.009010401	3.979341849	4.056066597	4.107233026	4.091029805	4.341721138	4.159245683	4.026028467	4.310002178	4.033971171	4.085493074	4.425351333	4.171399989	4.11968863	4.298519251	4.037006362	3.954580586	4.042358742	4.021838205	4.103783924	3.945852578	4.20792989	4.131289087	4.039582292	4.183297741	4.084249702	4.086321326	4.140928847	4.057489938	4.178961644	4.071891396	4.179453294	4.448901145	4.032100496	4.305681566	3.984813043	4.169551487	4.139964058	4.225278054	4.440712905	4.161948962	4.183297741	4.000327007	4.036218449	4.061807347
AL833181	6.744615862	5.500907437	8.013625946	6.266184243	6.992652059	6.006861247	7.972945646	6.540323573	6.220467758	6.506486869	6.219265547	6.310066386	6.210801089	5.316161354	6.531997244	6.064127975	6.324078514	6.324737772	6.217411367	6.932245521	7.712909639	6.41261177	6.618251165	5.998584087	6.684750596	6.120774762	6.925601207	6.849305392	6.787843872	6.340980583	6.891723427	6.208040797	6.337949965	7.365775997	6.159770932	5.694135739	6.350301655	5.772506092	6.068116317	6.063219117	6.163100287	6.230566228	6.092698631	6.563131457	6.346104219	6.01944399	5.907148339	6.317077028	6.998294351
AL928742.12	7.744457889	7.749857132	7.494638923	7.795155489	7.535829285	7.864701587	7.815800035	7.707652539	8.098848215	8.172566544	8.261690523	7.759594807	7.738752382	7.241440037	7.534841843	6.900990075	7.755612526	7.648322268	7.201843318	7.845526753	7.546881497	7.652596237	7.450781274	7.35869195	7.352736664	7.701487828	7.516791155	7.502928579	7.674658794	7.778610468	7.591256929	8.004927865	7.659074071	8.063733549	7.64953381	7.587850645	7.736694068	7.592324126	7.602830325	7.846374023	7.715784438	7.651628725	7.578089371	7.274545503	7.04230366	7.354532917	7.439657249	8.005349332	7.719355201
ALAD	8.236696092	8.06715373	7.928490594	8.205556665	7.97964892	7.932810456	7.701674346	7.986749495	7.716576899	7.993868655	7.738263923	7.822788006	7.972306989	8.005632158	7.751542349	8.235256179	7.92785437	8.048081169	7.794055758	7.651557607	8.0143742	7.781721901	8.121345976	8.28701279	7.876110368	7.840349779	7.895791398	7.960913263	7.995799217	8.053557507	7.949603205	7.738607536	7.979991808	7.67330802	8.086399976	7.537050642	7.817269275	7.767737119	7.648510644	7.946700968	7.51796921	7.774224208	7.834118559	8.205332451	7.783022145	7.74003852	7.786937351	7.892487196	7.813553074
ALAS1	9.533560568	9.112742192	8.769823316	9.779840269	9.866685366	9.57051136	9.295412973	9.572329603	9.976904112	9.468548056	9.505185524	9.09088971	9.326647996	9.470446097	9.260912098	8.831875005	9.983521452	9.616730316	9.522780937	9.17156912	9.58812323	9.41424432	9.416691393	10.22730297	9.695423406	9.656242627	9.609276419	9.183014097	9.365658389	8.942895545	9.071245471	9.48748982	9.797555711	9.351403176	9.716915341	9.36550863	9.216390399	8.730866639	9.556211425	9.693839884	9.385960327	9.195801262	9.255661548	9.388135352	9.641864415	9.988915546	9.959640907	9.851731578	8.836334219
ALAS2	6.391175725	6.423239953	6.494159244	6.245873237	6.101769727	6.482977178	6.17514158	6.316557363	6.315046653	6.52936808	6.332316159	6.291824208	6.140115823	6.588341536	6.486354014	6.569878344	6.211442208	6.328595107	6.382542244	6.317879603	6.309646009	6.225950855	6.20787169	6.167686531	6.33288326	6.3894822	6.248087217	6.090724572	6.135554289	6.220970837	6.146881759	6.468765369	6.247823005	6.172418143	6.263315535	6.669252427	6.190914769	6.648249841	6.347915543	6.411874424	5.990010286	6.21641056	6.516828245	6.633330433	6.593389284	6.348396851	6.326347563	6.379925071	6.351979756
ALB	5.575480056	5.755300411	5.674760528	5.555801989	5.539637025	5.66231407	5.5086367	5.707789953	5.531593174	5.704923941	5.790658303	5.703202161	6.0201106	5.429029972	5.288019379	5.736422405	5.735725115	5.619920214	5.476791848	5.532965852	5.200610474	5.707561933	5.497465253	5.605048828	5.211598628	5.628987219	5.462540962	5.586065777	5.638495718	5.588721179	5.516830592	5.775598892	5.658524238	5.643733683	5.693351277	5.756171615	5.889110803	5.771565232	5.727201271	5.492937858	5.806110626	5.637118778	5.650241103	5.70675742	5.640518161	5.379788166	5.448645374	5.607481067	5.719537693
ALCAM	7.492275592	7.040459928	7.715575996	7.630733436	7.302136332	7.398217532	7.091688133	8.265245971	6.918712129	8.120483936	7.739164601	7.721462374	7.956975627	7.297020747	7.012025059	7.685412285	8.015097032	8.365200116	6.767917047	7.493336351	7.460177396	7.973574561	7.810395313	7.665054503	7.980864072	7.111291419	6.90538579	6.92672371	7.887708774	7.132347511	7.991877069	6.165328176	8.304356349	8.14689645	7.788874167	7.137877721	7.214163053	7.687180621	7.627263029	6.827152214	7.82246698	7.464820982	7.1162151	8.04930087	7.576643622	7.551353922	7.746614021	7.770682693	7.703329925
ALDH16A1	8.25785733	7.867717602	7.497432955	8.563940031	8.086853638	7.845058545	8.038271867	7.958240818	7.843384497	8.18715961	7.988595632	7.799347307	7.86448381	8.624890355	7.298769706	7.883358391	7.956292014	7.798781982	8.313167645	7.878694711	7.671081347	7.887922711	8.18164395	7.89209405	7.82585468	6.987756733	7.964392497	7.293391242	7.831861304	8.187027756	8.062068232	7.936879037	7.720659292	7.710028808	8.055344081	8.311350692	7.784169734	8.124933716	7.707356449	8.192644237	8.263868071	7.405941776	7.969830009	8.124578548	8.448173284	8.113360283	8.358503339	7.878703595	7.335846526
ALDH18A1	10.16330355	10.38781458	9.973212647	10.092636	10.90832698	10.82566936	10.76810206	10.9793199	10.92010193	10.18973384	10.83458295	10.4396739	10.1934845	10.87871149	10.59167393	10.22608245	11.13089864	10.92227421	10.25946283	10.79778868	10.21103552	10.39799604	11.03429252	10.67808544	10.76855848	10.28300047	11.14074064	10.50900887	10.7014069	9.797985144	9.982983806	10.80138199	10.28415451	10.82920308	10.20738533	9.248339631	11.07976181	9.933751404	10.10978073	10.2183438	10.57812914	10.23128988	10.13612887	10.30266282	10.71973914	10.29591291	10.48741353	11.14937148	9.698970038
ALDH1A1	7.495276655	11.50061034	9.687725995	9.780250173	7.255113637	9.114029179	11.3495883	12.07803316	9.486702953	10.15655868	9.366085009	8.258261328	9.333458653	8.985109428	7.762289333	9.022561009	10.04173166	10.1902589	9.100844033	7.545290617	10.52280824	9.883515289	9.655198567	10.1377564	11.44878048	9.784808373	10.83095095	8.184965935	9.375166573	11.59298148	10.15024938	10.75828887	7.888756613	11.60956478	8.137618287	10.97877369	6.774252069	8.078420056	8.979653596	11.52623046	10.24278648	9.564951906	8.392554137	7.954656458	7.923218722	10.03444701	10.18459817	9.407228073	10.68452914
ALDH1A2	7.148871531	7.619223801	7.20198516	8.385494314	6.877730702	7.317220151	7.384247001	7.33869253	7.449946465	7.729970818	7.221385338	7.239019599	7.547544124	7.634068854	7.252788739	7.476544245	7.056023686	7.306996176	7.202313746	7.182154711	7.238553065	7.088344168	6.923680066	7.231836756	7.129791632	7.671894675	7.132028936	7.141492898	7.186613474	7.423596093	7.186601615	7.255605069	7.295595792	7.224757595	7.407595488	8.173640658	7.2696833	7.732933888	7.392744168	8.457803974	7.203015358	7.240540989	7.543980846	7.709626896	7.442998508	7.079035763	7.337418868	7.488277873	7.400134941
ALDH1A3	7.532080327	6.901437241	7.109484625	6.73196481	6.709211056	6.363896004	7.160667127	6.599774747	6.368319854	6.968620352	6.457784518	7.615045391	7.193558219	7.579439897	7.207301305	7.346640744	7.110517903	7.2339233	7.127200369	6.635827951	6.967979397	7.05302221	6.968561715	7.125524285	6.808879002	7.310490783	7.338875165	7.430875028	6.952331976	6.872835614	7.251935881	6.765555088	6.958599797	6.494989235	7.029676956	6.785335491	7.314325575	6.707181177	7.527081197	7.059624258	6.064003042	7.317127535	7.390212035	7.18556372	6.776258786	7.099328701	6.797799302	6.204796575	6.893424501
ALDH1B1	8.587539488	8.195073617	8.339211857	8.089455136	8.144853626	8.167814356	7.935667745	8.834792939	8.17740538	9.277641357	9.201673386	8.989658476	8.836292758	8.425102187	8.124546467	8.771358416	8.937178645	8.726033934	8.700876731	9.018588655	8.709594757	8.633307591	9.030760974	9.368690212	9.085848462	8.973954946	9.05443009	8.453604663	8.819486006	8.09534109	8.729058343	8.407306557	8.517277997	8.056595368	7.768657039	8.380581476	7.990364022	8.451756835	8.545113009	8.722968741	8.708026744	8.408711299	8.249139811	9.151912571	9.3851921	8.721944125	8.334925042	8.742879914	8.454478367
ALDH1L1	7.284595953	7.651307083	7.190452966	7.472788812	7.103318783	7.592935812	7.293122074	7.213401249	7.487959121	7.30939228	8.502043311	7.125677776	7.749730989	7.031969048	7.085497504	6.646081899	7.280544462	7.168177896	7.025416887	7.25136852	7.453813261	7.427767878	6.868175706	7.896797111	7.50668471	7.834561978	7.316999925	6.955334887	7.017375419	7.512383809	7.05305889	7.374219144	7.153273868	7.614834074	7.497730578	7.960338028	7.045512423	7.371894589	7.393378147	7.537778229	7.692384051	7.358143157	7.36748719	6.936961362	7.138604981	7.397091083	7.325528471	7.285533946	7.146625382
ALDH1L1-AS2	6.423920019	6.527221405	6.368147506	6.515273261	6.312919459	6.595294863	6.341779415	6.401351571	6.897027536	6.698429579	7.128103052	6.399133805	6.502711128	6.623367074	6.493074928	6.266337748	6.42727282	6.468708636	6.304016741	6.526637202	6.355757834	6.474192986	6.306000292	5.999745754	6.405289731	6.793729995	6.324906372	6.322439718	6.357821512	6.480477212	6.288494166	6.666614309	6.444961959	6.389657506	6.506826496	6.498695166	6.124140872	6.368330656	6.592643393	6.523519002	6.198111349	6.423511948	6.581165683	6.377915946	6.507239332	6.47905711	6.254687457	6.49701142	6.491485946
ALDH1L2	5.652095765	5.94717808	5.560185429	5.839404373	5.494924585	5.644572295	5.715865541	5.637525467	6.881441936	5.760047231	5.815662829	5.924383427	5.74251835	6.138687464	5.612625364	5.475360676	5.734036919	5.51340999	5.775282265	5.886491721	5.66452775	5.791871359	5.715845974	5.927366494	5.431394042	5.670447463	5.699752933	5.412816468	5.883341512	5.920074754	5.654234294	5.711435672	5.665431053	5.657599576	5.696350404	5.695520776	5.809043702	5.955470124	5.715158222	5.73197619	5.533584779	5.782845636	5.801387162	5.403928575	6.201173651	6.306890378	7.238455372	5.621986904	5.77202945
ALDH2	12.03542506	11.78689002	11.90753845	11.81005266	12.01667879	12.14883147	11.68544723	11.82412858	11.89159252	11.93346619	11.8764405	11.56949823	11.82597867	11.53297897	11.30032145	11.44336852	12.00369985	12.14634457	11.50937158	11.99840922	12.0490199	11.71382899	11.9540316	12.09632376	12.00763139	11.7105884	11.69717063	11.9189791	11.51838391	10.84560685	11.84014694	11.71170562	11.77496022	11.29510911	11.59906263	11.34672184	11.459664	11.08097178	11.52629998	11.8065175	11.94937507	11.50425118	11.66586868	11.75782812	12.06340802	11.89850288	12.12385612	11.33762214	11.45892544
ALDH3A1	6.636485785	7.413765221	6.016169895	7.437602046	6.226575155	7.035109418	6.114919011	6.373801443	6.15154196	7.214399805	6.522041108	5.973141303	6.566400888	6.525526305	5.878298304	6.297515831	6.22027606	6.209477058	6.548571738	6.120171436	6.480737991	6.143806563	6.270036536	6.18242208	6.759024065	6.844768696	5.807520688	6.374813379	6.316883737	6.619314702	6.723905933	6.061598339	6.0302447	6.062076405	7.224389065	7.780287506	5.98594592	6.350100113	6.214568751	6.47331584	6.035742241	6.154864149	6.354898294	7.160978958	6.628798773	6.640332558	6.643454231	6.360204192	7.166612963
ALDH3A2	9.590526508	9.723792753	9.159505593	10.2632727	10.14003118	10.29220255	9.757381567	10.08946459	9.669339512	9.682054159	9.031175823	9.077357934	9.697689164	9.460745708	9.288179349	9.237348629	9.873966165	9.547939011	9.264466518	9.176472147	9.761981042	9.74470305	9.282708732	9.470604479	9.891585214	9.683213614	9.011702649	9.423973751	9.654119316	10.06407206	9.534191202	9.064833119	9.317389494	8.66425389	10.05400953	9.559294693	9.008957385	8.880125726	9.262495665	9.748725221	9.677041769	9.509774287	9.222585254	9.792641291	9.328128773	9.7248366	9.925942254	9.247972733	9.422654101
ALDH3B1	8.457968502	8.379979189	8.24118426	8.7162843	8.196808638	8.773978492	8.516625138	8.338438777	8.667403812	8.671525852	8.614712893	8.412619719	8.552300468	8.499732285	8.113103198	8.734827009	8.264682489	8.409659015	8.462529546	8.395082611	8.13470037	8.459912627	8.297055538	8.302991805	8.214078442	8.55734492	8.080383271	8.591240326	8.461191303	8.78704562	8.536912502	8.487658043	8.30011635	8.382758044	8.318256089	8.670624631	8.630806572	8.514523943	8.445155201	8.623363915	8.512844135	8.388124281	8.61504665	8.663404491	8.536876499	8.555005215	8.613091689	8.524242948	8.568740819
ALDH3B2	5.456607386	5.649350755	5.291033083	6.121566653	5.292385159	5.443274767	5.348735106	5.419731912	6.428084113	5.616576815	5.635661425	5.526748178	6.039664111	5.417101545	5.273874401	5.351511902	5.635328576	5.604747879	5.370516917	5.37995651	5.53565103	5.808658211	5.380325181	5.432756452	5.764031676	5.783657228	5.353469069	5.460429384	5.346782932	5.470703601	5.346567594	5.820087723	5.53168694	6.411720685	6.058421744	5.462519594	5.406136684	5.826665102	5.431852217	5.69823533	5.631789827	5.332507048	5.417853856	5.47959412	5.353181996	5.215683162	5.553922891	5.558773069	5.562513429
ALDH4A1	7.619325677	7.307367285	6.834566227	7.314489358	7.346346028	7.230718824	7.28866525	8.850180501	7.847322929	7.580249837	7.30017212	6.838467224	7.220178521	7.831930133	7.52051837	7.735075484	7.539171332	7.419611497	7.790143518	8.16000711	7.388067151	7.328823957	8.116299738	6.909384886	8.185848505	7.416879425	7.917582125	7.935661382	7.472977002	7.30500181	7.409730781	8.76187667	7.375791019	7.783265744	7.273811731	7.459245146	6.990149886	7.600966852	7.224919747	8.413058443	7.548468495	7.251922103	7.520014269	8.914858468	7.975354077	7.548738423	7.260463333	7.797115144	7.156823403
ALDH5A1	7.82247005	8.234468942	7.826435057	8.007832682	7.973645469	8.260976474	8.247009974	8.141501601	8.276443133	8.393244404	8.125127403	7.860315592	7.512190527	8.129319293	7.971433813	8.067425262	7.530386545	7.780615658	7.829268537	8.608417069	7.46241593	8.024675945	8.434306252	7.785173084	8.764746909	7.852663703	8.526925862	8.702436706	7.716829976	6.977941654	8.591352184	8.554390478	8.326685354	8.136341803	7.112258606	7.451650895	7.745086743	6.998081743	7.836224087	8.490913747	8.637651542	7.96202205	7.982227943	7.934501214	7.59790565	6.559485469	7.967258937	7.89260862	8.426991046
ALDH6A1	7.740124849	8.205926994	7.577472677	7.805188342	8.32522802	7.97387958	7.539038337	8.029961157	7.286324722	8.167070157	8.522033233	8.139299195	8.151248995	7.197521037	7.016594493	7.954208992	7.216916714	8.03411073	7.441839887	7.134580923	7.614183055	8.01774118	7.669422341	8.249061128	8.200819532	8.129320786	7.18509238	7.52071174	7.578303264	8.149640299	7.445446773	7.177469668	7.855106123	7.373807411	7.225931917	8.063140121	7.19759926	7.451765105	7.830317893	7.688144324	8.22657869	7.754531134	7.787719921	8.339785382	8.274735178	7.541896868	8.20854747	7.810202286	7.478317711
ALDH7A1	7.667908669	7.831402065	8.018903046	7.977773974	7.861409235	8.481293937	7.465015154	8.624573289	7.978364813	8.578638264	8.137598395	8.048954036	8.290353143	8.117287366	6.122306535	7.795817032	7.865016238	7.611188515	7.888334739	8.228680681	8.681869996	8.324152005	8.831188224	8.203693636	8.612639491	7.99348222	8.597873696	8.083701472	8.649966304	7.73145415	7.233230491	7.885200633	7.94043467	7.922618509	8.096528309	8.293787959	8.247956861	7.890235286	8.01735356	7.922063554	8.513196159	8.147556411	7.427719932	7.999571299	7.803479393	8.025115892	8.175906265	7.784302966	7.080867978
ALDH8A1	4.855329752	4.532944842	4.703605372	4.362595965	4.961511558	4.623428782	4.636717789	4.605780811	4.48181328	4.375665203	4.735974099	4.438444062	4.555647271	4.466618289	4.653812426	4.558897711	4.571703848	4.871618124	4.636063562	4.494575452	4.756187439	4.59241845	4.30299314	4.510224483	4.440370355	4.451147313	4.567310274	4.599350113	4.584680145	4.7151043	4.536060426	4.600640294	4.648167175	4.571507272	4.568044595	4.617848406	4.436674073	4.652804698	4.451907925	4.460699343	4.835937884	4.844413443	4.800480421	4.692686354	4.810220229	5.102321901	4.744934841	4.542660646	4.644640974
ALDH9A1	10.44976069	11.17307864	10.94414005	11.40564357	11.09436814	10.93007095	10.8903585	10.63159481	10.64831574	10.48886277	10.99012865	10.32230191	10.67035684	10.70748687	10.44932682	10.69527134	10.33824042	10.88527543	11.12036326	10.8833666	9.903956606	10.92991604	11.04218537	10.74871143	10.92472142	10.86808352	10.7018339	10.99250093	10.76674743	11.15400867	10.93169708	11.0493725	10.87770326	11.08090443	10.58285403	11.15820778	10.62145627	10.62664017	10.5603155	11.91650079	10.91820305	10.84363824	10.44493906	10.53937312	11.11270898	10.69620065	10.66834571	10.52750959	10.86298322
ALDOA	11.4867883	10.70011913	11.47655088	11.70065639	11.79477309	11.84056154	10.98548022	11.70550746	11.93160308	11.46308327	12.12584088	11.20198069	11.4545074	11.66524969	11.58319642	11.75566639	12.02150518	12.11452515	11.37285297	11.71755775	11.89479645	11.63586827	11.47228123	11.6447542	11.63322806	11.38316464	11.75402434	11.18162154	11.40250391	11.67120146	11.41229865	11.72717929	12.03924569	11.6154633	11.81641054	11.20663312	11.88678481	10.97293686	11.42680818	11.7502947	12.00948749	11.16698305	11.48048623	11.73360213	12.18447878	12.0937761	12.38669935	12.08021922	11.3361802
ALDOAP2	8.031856571	8.455441554	8.344212919	7.891177887	7.983944353	7.932338347	7.842633549	8.070124496	7.937163279	8.171931297	8.085201489	8.330256465	8.594718952	8.10248983	7.819437624	8.382383915	7.981311602	8.236416414	8.033294732	7.975569585	7.254306297	8.181289164	7.704505866	8.078133638	7.875469804	8.144572847	8.157510886	8.076950891	8.271063175	7.888306268	7.928221865	8.209382671	7.971557933	8.147497241	8.272495624	8.559012854	8.463315446	8.775281086	8.49976213	8.062384492	8.451598973	8.184213121	8.290545575	8.363935792	7.987902802	7.904859385	7.875954834	7.931271706	8.789206959
ALDOB	5.970715339	6.630707295	6.191092787	7.54364165	7.518543283	7.80662924	6.054112216	5.991488248	6.395863268	7.325298672	7.773345638	6.200916426	6.271399895	6.83367506	5.946920831	6.940460736	6.217473562	5.976089635	6.471514569	6.496545843	6.362188156	6.494561676	7.833376522	6.12757191	6.446257505	7.327668517	6.25428013	7.211016218	6.41067838	5.984605176	7.216642899	7.763067895	5.963682869	6.024694488	6.149955688	7.016319429	6.40202938	7.008375523	6.285055829	6.774866576	6.99412644	6.687637956	6.887164825	5.934152174	6.763403022	6.216451547	6.647611732	6.120442771	7.240511388
ALDOC	8.753573626	8.447954429	8.693729185	8.680650763	8.55632773	8.587611742	8.504218436	8.793640387	9.349275919	8.824757865	8.920212767	8.297293432	8.548255876	9.675771141	8.313600301	8.467484967	8.417900073	9.548719452	8.731094116	8.420354731	8.577748498	9.247201371	8.249863359	9.26748483	9.045547021	8.651616615	9.121147098	8.933964617	8.65253324	8.734189238	9.1157119	8.837146281	9.169961915	8.6068683	8.595869181	8.599898585	9.110689699	8.26270731	9.451840918	9.100844054	9.426872618	9.093557868	8.922792933	8.594989573	8.878704533	8.951250419	9.179171165	9.056034259	9.050606471
ALG1	8.379847436	8.075357218	8.012425362	8.587129592	8.038262916	8.176557181	8.093672094	8.399056131	8.266583603	8.539155184	8.739549574	7.968919984	7.796941992	7.208680585	8.347640474	7.841819177	8.412828352	8.248441806	8.054177775	8.238890477	8.253741377	7.993069798	8.320625116	7.991339704	8.295200548	7.90778317	8.593665175	7.789304434	8.024624123	8.300211902	7.949937022	8.025250272	8.250028717	8.065043326	8.305835065	7.861046085	7.962101613	7.575418491	7.628110958	8.265095785	8.623278439	7.749028604	7.88180628	7.706989894	8.223687496	8.452078099	8.315670865	8.133666348	7.436255166
ALG10	5.725538425	6.200324393	5.913837745	5.727513478	5.954112347	5.908049958	5.819039485	6.06414766	5.976441651	5.803265649	6.469216858	6.316063678	6.054287781	5.502555857	6.068512333	5.775942029	6.40892049	5.963881149	5.958664742	6.0098029	5.889995697	6.143116335	6.264875302	6.298424993	6.102431141	5.647112482	6.448253017	5.609146093	5.708375941	6.198660108	5.529802564	5.709601092	6.223520826	6.172550746	5.588847497	6.161663003	5.857435358	5.570506197	5.842126874	6.352162696	6.478720347	5.770805908	5.634958702	6.1472914	6.899731379	6.12832096	6.19990108	5.655103247	5.508703767
[truncated: 20,984 more rows]
[truncated: 32 more columns]
