# Supplementary material for: Reclassifying TNM stage I/II colorectal cancer into two subgroups with different overall survival, tumor microenvironment, and response to immune checkpoint blockade treatment
Source: Front Genet. 2022 Sep 21;13:948920. doi: 10.3389/fgene.2022.948920 (PMC9532767; doi:10.3389/fgene.2022.948920)
Supplement: Supplementary file 5 [file DataSheet4.ZIP › datasheet of Figure 4/GSE17536gokegg/GEOdifheatmap.txt]

cluster	cluster1	cluster1	cluster1	cluster1	cluster1	cluster1	cluster1	cluster1	cluster1	cluster1	cluster1	cluster1	cluster1	cluster1	cluster1	cluster1	cluster1	cluster1	cluster1	cluster1	cluster1	cluster1	cluster1	cluster1	cluster1	cluster1	cluster1	cluster1	cluster1	cluster1	cluster1	cluster1	cluster1	cluster1	cluster1	cluster1	cluster1	cluster1	cluster1	cluster1	cluster1	cluster1	cluster1	cluster1	cluster1	cluster1	cluster1	cluster1	cluster1
geneNames	GSM437093	GSM437094	GSM437095	GSM437096	GSM437097	GSM437099	GSM437100	GSM437101	GSM437106	GSM437107	GSM437108	GSM437109	GSM437110	GSM437111	GSM437112	GSM437113	GSM437114	GSM437115	GSM437116	GSM437117	GSM437120	GSM437121	GSM437122	GSM437128	GSM437129	GSM437131	GSM437132	GSM437136	GSM437137	GSM437138	GSM437139	GSM437140	GSM437141	GSM437142	GSM437146	GSM437150	GSM437151	GSM437153	GSM437154	GSM437158	GSM437160	GSM437162	GSM437163	GSM437164	GSM437165	GSM437166	GSM437167	GSM437168	GSM437169
DOCK4	6.195382835	5.845278506	6.017096465	5.956476509	6.022113357	5.889554289	6.601103272	6.088203034	6.226798921	5.821680269	6.30162093	6.227949669	5.912285144	6.0580599	6.054602274	5.606014932	6.126145804	5.92957124	5.966634233	6.170708716	6.838560665	6.222399666	5.949373581	5.894334985	5.991217313	6.027540407	5.790525145	5.846831657	6.21360965	6.370873997	6.126382653	5.715528006	6.103966038	6.244260398	6.031185868	5.79875911	5.717772921	5.698545401	5.921935466	5.898169951	6.075857752	5.981739716	5.87368893	6.14262911	5.824734354	6.165843462	5.955442461	5.582505364	5.982293494
A1CF	7.901250055	8.734379325	8.466869234	8.894438549	8.901630862	7.714779808	8.529199853	9.529637625	7.836522363	8.771261184	8.586896426	8.196285284	8.295888358	8.477307816	8.522750192	8.744190864	8.416858078	9.06357804	9.085260488	8.522956345	9.057965173	8.116402133	8.950221656	8.628127124	8.224754666	8.827467554	9.116571204	9.022619944	9.072476048	7.675069124	9.016187317	8.380010933	7.480467385	7.41755427	8.790733767	8.343548046	8.653239883	8.686869725	8.220995494	8.273793753	7.748603902	8.830768465	8.648062907	8.044567682	8.90245364	7.664294485	8.016818555	8.722969666	8.894694704
PLK2	7.000543987	7.834137392	8.586666398	7.869660762	7.590490781	7.742522774	8.756253784	8.901576073	7.550974399	7.408758289	7.970379629	8.043854599	7.407542378	8.516294294	7.73207544	6.997857105	8.70220792	7.722523924	7.605936827	8.282031564	8.561705108	8.552311667	8.006991384	7.651101439	7.173968074	8.225825938	7.536554511	7.102525	7.784692526	8.595562946	7.691229665	6.768827937	6.674037629	8.058387905	7.49492812	8.340604575	7.648368254	7.898560795	7.949681259	8.593428218	7.586790638	7.270999808	7.546798897	7.677135005	6.818642818	8.317919382	8.548426743	6.827102522	7.148907887
EVL	8.089728335	7.479559738	7.663290835	7.644853123	7.725787824	7.597094508	8.417686946	7.882042884	8.011130532	7.601058479	7.74948944	8.28524263	7.976832622	8.136039375	7.623601315	7.75010412	7.803926458	7.498149598	8.122807635	7.915746275	8.083282717	8.152542962	7.487506322	7.602064638	7.695624444	7.64269246	7.353984622	7.836588813	7.716086206	7.565387568	7.806422504	7.389743678	8.078331285	7.492847197	7.959258656	7.731734172	7.706003181	7.773736466	7.962089125	7.877541966	7.763501155	7.805823921	8.236821638	7.384284099	7.49828792	8.167097989	7.95794475	7.541414214	7.777687563
ARL4C	8.299174366	7.607138562	7.403740644	7.824371761	8.292206764	7.953135457	8.638732728	7.658018529	9.288438492	7.937723187	8.026835453	8.71235725	7.942742439	9.256877023	8.219481297	8.051825128	8.077352912	7.893459426	8.553621863	8.802625288	8.48543112	8.613580503	8.049794371	8.23821801	8.487858688	7.816711873	7.768025787	9.109315896	8.742696474	8.311289551	8.527095338	7.624670495	8.232553228	8.267700771	7.720633247	7.848544295	8.00725505	7.616957591	7.882737861	8.17360449	7.688850653	8.448336272	8.47792928	7.997893653	7.588118781	8.55758706	8.507913838	7.637427618	8.31474409
FCGR2B	7.989894915	7.696167283	7.417434667	6.794651385	8.01594816	7.636158316	7.517149144	7.681127531	7.462302424	7.345304722	7.460426966	8.472652248	7.701025328	7.973404426	8.157842057	7.433163806	7.21872954	7.785074321	8.54290807	7.347664148	7.403273628	8.152550484	7.204531693	7.432677845	7.740549725	8.060381629	7.525072546	7.42077143	7.495846981	7.358904176	8.292687116	7.298754734	7.793502121	8.342666041	7.627327863	7.962557246	7.624731495	7.261266333	7.517655321	7.451954724	7.760164828	8.022972559	8.541813133	7.239143292	7.100947904	8.095176429	7.891813861	7.968826179	8.127490947
SPHK1	7.240050841	6.824337814	6.432941187	7.077381282	6.805477936	6.757407468	7.086394365	6.510825299	6.850369157	6.756423497	6.580328077	6.9594988	6.5844356	8.266704749	7.024379556	7.179635841	6.879541187	6.656277096	7.443495457	7.444936555	6.811862048	7.082110168	7.002775164	6.706694649	6.853909164	6.498124414	6.834635109	6.701893015	6.961577149	7.946206084	6.91567202	6.760710053	7.005508189	6.876907607	6.901409641	7.002970865	6.632128396	6.809810961	6.943844397	8.456678736	6.926675764	6.699415814	7.612287672	6.915428903	6.618083074	7.409051961	7.227049582	6.982027255	6.626923003
PLK3	7.466554006	7.26142536	7.195844571	7.300347662	7.272259	7.492957974	7.436563646	7.3607037	7.552372228	7.413721657	7.291311632	7.223361056	7.32915073	7.669161806	7.311377713	7.243176441	7.378936531	7.221698108	7.325127627	7.483141437	7.440440242	7.404500361	7.190251949	7.21550257	7.338602455	7.300011042	7.244475181	7.186393688	7.25216892	7.417842816	7.249219096	7.462157763	7.324159362	7.414802508	7.143011306	7.374163616	7.317891163	7.419151011	7.276170368	7.415540513	7.480398898	7.309444393	7.336559452	7.148594405	7.270863181	7.442690164	7.298995929	7.390480214	7.177969035
TPBG	8.077990506	7.340377938	7.955450929	8.332714156	7.779654503	7.821665539	7.922869866	6.791524013	7.491550474	7.755009415	7.878470777	7.491659159	7.721845907	7.443490617	7.248867935	7.404358313	7.268041065	7.416096298	7.515885913	7.455215948	7.89521967	7.719496862	7.613675812	7.956303285	7.441700239	7.330861327	7.178591901	7.393340802	7.569646331	8.378014296	8.246943521	6.993589487	8.059956513	7.903678184	7.778948245	8.01631815	7.775383085	6.872593709	7.689628539	7.004880418	8.177464354	7.667375712	7.788777626	7.199949988	7.606790282	7.696754807	7.999073776	6.981535601	8.044373662
LATS2	7.954532783	7.607062326	7.502268563	8.011153164	7.920839668	7.537413234	8.229492717	7.144283041	7.941887822	7.651968124	7.620155111	8.037428697	7.728212551	8.446021355	7.851200943	8.110808761	7.798298557	7.559829861	7.646723478	8.019154662	7.952308143	7.70584971	7.905707438	7.806264956	7.719843462	8.007696786	7.670015245	7.772138825	8.002977533	7.694503931	7.610321662	7.659420844	7.601609244	7.664537248	7.686416125	7.686422008	7.943382832	7.418176932	7.923069281	7.942538229	7.377840579	7.725797318	7.947503262	7.798052443	7.606246371	7.891945253	7.791567492	7.466994592	7.376435144
LHFPL2	9.256313112	9.328506642	8.715759445	9.491049372	9.557908054	9.143423608	9.226903166	9.093933748	9.427370944	9.439001548	9.491413689	9.449738667	9.172983419	9.905280973	9.245575432	9.309239942	8.948416024	8.984324854	9.313187643	9.273522282	9.446048819	9.36979397	9.132071518	9.388486897	9.337288107	9.641884092	9.272476962	9.263469817	9.451628219	9.18483497	9.322215636	8.880519312	9.097492937	9.190349351	8.923578137	9.236897255	9.091966948	8.743185323	9.39221283	9.487433292	9.382242654	9.303831942	9.462921878	9.280861052	9.22759733	9.348831846	9.483553645	9.089563202	9.400974128
PLAUR	8.846928633	8.504826861	8.237623592	9.769505884	9.369063246	8.827967392	9.040286904	8.615564102	9.698317904	8.590621762	8.826241348	8.947970797	8.638091252	9.486634041	9.011214056	8.900746461	10.34861695	8.302166476	8.94479502	9.012768456	9.181744129	9.092785936	8.458248423	9.023659331	9.295360952	8.728087516	8.289017666	8.726530884	9.093254885	9.077399447	8.696875618	8.870133419	8.906249556	9.464455302	9.507565615	9.416635047	9.596155377	8.906556157	8.987775989	9.267663387	9.187072707	9.202569517	9.234241913	8.774806513	8.630095202	9.469293236	9.461940999	9.033462491	8.817380155
PDLIM7	6.797073538	6.689507797	6.606764031	6.952426037	6.692016802	6.780172965	6.881996389	6.636779889	6.830469095	6.853041024	6.866598552	6.727661707	6.778141862	7.285788255	6.715719201	6.857021363	6.685393776	6.673685256	6.85073849	7.027921157	6.952734398	6.783841112	6.826302053	6.700818357	6.705606216	6.857130965	6.753146652	6.759040398	6.846416264	6.942583049	6.773082152	6.741363737	6.773010618	6.927504638	6.715965938	6.85853164	6.712575715	7.043855852	6.889360339	6.87915621	6.710572768	6.73819648	6.996858816	6.93959302	6.629087928	6.835762766	6.760519983	6.732373785	6.70025932
SSH1	7.120715982	6.874952724	6.772159632	7.114092435	6.951067651	6.845123123	7.084163351	6.847162573	7.127049734	7.075439924	6.981894712	7.04908564	6.940734687	7.071127286	7.175759698	7.256421923	7.097595268	6.927914492	7.221698656	7.175032474	7.281510357	7.077603177	7.072950931	6.978440313	7.226040434	7.045817148	6.97554399	7.221408375	7.065071518	7.091445698	6.999049223	7.141248344	7.011032829	6.938343737	6.994766957	6.919281349	6.979740424	7.195620552	7.104127833	7.258899567	7.043312938	7.08593192	7.131492446	7.186837969	7.034976468	7.16784886	7.21280769	7.023904003	6.70131724
CTSD	9.379944239	8.234136248	8.444006829	9.360278611	9.440159124	9.342612045	9.505948524	9.001207635	9.490540428	8.89218026	9.348617743	9.724451923	8.928383804	9.782856675	9.333908575	10.21767735	9.389402927	9.226202526	10.1965448	9.349667698	9.536921169	9.816615806	9.510588079	9.034028703	9.58146105	9.145975284	9.079677165	9.356072134	9.120660206	9.56552792	9.68307596	9.130153796	9.82587394	9.554773086	9.002433712	8.665916123	9.121123746	8.391762206	9.205817071	9.876623647	9.350782768	9.274376345	9.479789832	9.561123517	9.111567323	9.700853649	9.740213495	9.621336234	9.219943998
LOC157860	8.623966807	7.182918392	7.308374194	7.359712331	7.741864188	7.138181381	7.504384122	8.65825698	7.558357587	7.850991109	6.847781605	6.964710255	7.41736033	7.276803778	7.582311422	7.725599671	8.387937325	7.82940781	7.916547766	7.234810361	7.181225468	7.614567133	8.006519314	7.722345809	7.337942556	7.997654281	7.557749098	7.269584323	7.447797918	6.85828621	8.765446019	7.752147495	7.852494281	7.386683865	7.991842266	7.022788438	7.545437831	6.906012324	7.643331839	7.267084213	6.805933166	6.917174822	6.943167062	8.096715798	7.674110511	6.950049838	6.986022062	7.916406911	8.917450764
BCAT1	7.192498284	6.62054382	6.568796468	6.662993821	7.432997821	6.273524696	7.495680136	6.677503607	7.020512121	6.446748779	7.050459097	7.644546777	6.878075934	7.934567458	7.648391053	7.421380262	6.786660864	7.767539068	7.581979909	7.844643368	6.867062481	7.933164152	7.531061742	6.683967149	7.115601987	6.365583385	6.930321327	6.663227911	7.481903612	8.080147601	7.511388217	6.351737569	7.328538724	7.190499014	6.863877145	7.099389372	6.940538556	6.437375401	6.833237663	7.081666546	7.264203527	7.245908289	7.45134218	6.813030304	6.64383807	7.492405782	7.746510529	7.208387981	7.239193331
ALPK2	6.125745354	6.097162641	5.942376378	6.243424693	6.08211847	6.025647208	6.676582964	6.007524246	6.2447784	6.002115023	6.254338825	6.658477778	6.225043707	6.155580537	6.08549486	6.031490821	6.312429596	7.088510967	6.360553294	6.401050395	6.196936176	6.396164301	6.161960723	6.097017936	5.975702851	6.125752834	6.146094753	6.25173864	6.202391096	6.534645825	5.70507144	5.865059981	6.285675465	6.19013543	6.188792215	6.177562659	6.071634342	5.678170727	6.229237351	5.992176715	6.237164552	6.271777238	6.363737053	6.057495564	6.171257536	6.549281102	6.243190202	6.313899229	6.156900134
TRIB2	7.535214904	7.654511065	7.425009907	8.521238229	7.470040028	8.163508505	7.89966755	6.85005424	7.930892881	7.146962811	8.374474429	8.173403909	7.835919619	7.357834902	7.434795563	7.579953884	7.323447832	7.489382519	7.563111879	7.627388624	8.993008731	7.807942848	7.627061313	7.581554548	7.401019524	7.723424151	7.355152312	7.66069607	7.775453419	8.335548832	7.707897154	7.195488627	7.370091093	7.630637128	7.702569566	7.784132371	7.347092424	7.075226844	7.893436191	8.522278128	8.913176144	7.613008602	7.536135524	7.370869857	7.435704196	8.048399423	8.268052842	6.776410829	7.067415727
PPAPDC1A	7.296485415	7.155172573	6.903174846	6.751941425	7.318866376	6.552874176	7.210210882	6.763226379	7.008088399	6.43925203	5.992513992	7.945134328	7.237568343	7.716521334	7.477015173	7.862701944	6.93443365	6.963155876	8.107034732	8.397884231	7.213048884	7.746086565	7.464448989	7.187188414	6.979632093	7.22425088	7.256696897	7.469330152	8.195899525	8.828745425	7.390371208	6.285706121	6.984762287	7.193519097	7.130396996	6.857767558	7.196742495	6.44195004	7.165875785	7.039661216	6.976655225	7.627463684	8.287454459	7.770087209	7.204714781	8.366990523	7.574223336	6.719453641	7.074040272
DUSP18	8.100062857	8.385687629	9.1408808	8.643448305	8.892803571	8.512247987	8.159632784	9.15484148	8.190316037	8.948560865	8.156401934	8.754850177	8.219461246	8.641354518	8.451596927	9.036311698	8.821770852	8.825740895	8.807878143	8.733559989	9.164807467	8.447199426	8.936936323	8.997986741	9.141110113	8.577161725	8.865593819	8.930575172	8.622179052	8.131834084	9.05854552	8.179589277	8.145836053	8.50020301	8.585071689	8.281047044	8.687482359	8.519194276	8.427724866	9.012733669	7.900482093	8.593384503	8.489670675	8.749566846	8.671546578	8.551075281	8.410057502	8.724233462	8.845389815
ADAM12	7.468429068	6.798889417	6.680486975	7.236444388	7.189958525	6.469234927	7.775380008	6.693228819	7.438290693	6.896223578	7.196616255	8.286644775	6.986017149	8.23744618	7.380720133	8.018859649	7.179312394	6.433342718	7.86447347	8.216276455	6.951026939	7.79709545	7.382813092	7.120225248	7.155879254	6.991841011	7.439561699	7.652939971	7.946757491	8.697516726	7.324482735	6.923876624	7.342921673	7.320068894	6.868062916	7.439703157	7.203856708	6.830510435	7.195649067	7.354557858	7.12513233	7.659407335	8.160264209	7.666796296	6.937795582	7.858339412	7.472100238	7.063139697	7.030320333
MSN	8.525713098	8.087387569	8.196446461	8.247365903	8.180753448	8.068417244	8.369000955	7.697072655	8.664081065	8.480681191	8.226899741	8.467154856	8.14591911	8.495847159	8.319911645	8.193235908	8.324874395	7.646938561	8.469598174	8.563227581	8.387722202	8.364152121	8.119122395	8.042824673	8.254919757	8.12133359	8.092649739	8.190708802	8.367832846	8.495253391	8.585829723	8.283726043	8.297753911	8.451570674	8.520893562	7.981245242	8.185563855	7.932016986	8.25016609	7.972714748	7.99377614	8.387122819	8.270942459	8.151721407	7.903414114	8.481666502	8.637684111	7.822465636	8.35431739
TNFAIP6	7.15120468	6.366768677	6.275803194	6.697250052	7.93730981	6.269975717	7.393287212	6.704645947	8.445486439	6.239925731	7.437929242	8.436934566	6.861993105	9.854623362	9.588762566	7.470831641	7.169675861	6.218860909	8.364491131	8.269230191	7.416995233	7.908492208	7.992198759	7.226233694	6.817100691	6.645065036	7.464852701	7.147520429	7.972699225	8.815070505	8.048323814	6.859463865	7.270015769	9.142977678	7.590902101	8.7695554	7.375621422	6.660327702	7.583780919	7.406805176	8.487412277	8.406509724	8.156619827	7.521095984	6.868455753	8.547270805	8.45400912	7.674462047	7.443094493
NCF2	7.656806924	6.603494295	7.089293809	6.87890248	7.750334544	7.622329775	8.166254356	6.833418887	7.866984464	6.890303408	7.682668718	8.625800696	7.399106929	8.577262828	8.468124733	8.19404256	7.38115251	7.32541684	8.85373312	8.12041015	8.139076858	7.86686608	6.824839247	7.036252451	7.462925479	6.291742106	6.729868383	7.191388166	7.963269171	7.396311094	7.359027836	7.047687472	7.938240891	8.432633393	7.929970667	7.514797225	7.421754876	6.225098036	6.924082339	7.671533634	8.444769987	7.667256505	8.681993783	7.259228874	7.294166902	8.784629807	9.121802299	7.726682249	7.613568009
LRRC31	8.344483584	9.998556166	9.300634635	10.00666843	8.912501313	8.424800017	8.407308036	9.56820038	7.739389837	8.350665442	9.363694865	7.39507523	8.166043116	6.199305975	8.249319409	7.648093764	8.299093723	8.634862407	8.397774407	7.855088043	8.8032925	8.385220095	9.141957752	8.23235362	8.579865548	7.403553762	8.255912657	8.491810511	8.552842347	8.591262079	8.960412561	7.647419644	8.610760202	7.320946602	9.487371917	8.0957675	8.766613244	6.863830016	8.06410925	8.425768716	7.008472846	9.554520708	7.351630466	7.58726019	8.477789357	8.448226772	9.580731374	9.572323088	9.060844423
AEBP1	9.768226259	8.794539219	8.655248326	9.743382473	9.454339877	8.259394416	10.09740093	8.390219492	9.734831963	8.795981716	9.316560184	9.920678417	9.646182684	10.67717883	8.905289172	9.882141718	9.228006279	8.394034626	10.49818596	10.51142094	9.740514793	10.08161126	9.766645038	9.709723294	8.888644512	9.079305368	9.085361101	9.685354422	10.26011616	10.09195896	9.669579951	8.725299779	9.495348963	8.933023899	8.729009206	9.269735466	9.630949653	9.010600565	9.249828567	9.658529412	8.524608541	9.837837205	10.37538498	9.359085212	8.092226403	10.4224288	9.715632732	8.673887562	8.480520849
RP3-428L16.2	7.17424989	5.392631756	5.158684085	6.448126227	6.546983842	5.342377506	6.764113175	5.758058091	7.772827737	5.959069026	5.908359797	6.762848119	6.068115165	7.534848395	6.812748758	7.455668416	6.857984889	5.689874997	7.642746431	7.677962889	6.229039506	6.905463241	7.67810286	6.738584803	5.885403238	5.723083247	7.045481053	7.022844422	7.348005074	6.927776396	6.092227634	5.983035291	6.781383987	6.237141687	6.302464207	5.86715274	6.469112158	5.138563067	7.039790693	6.318104591	6.667634637	7.993596131	8.231789815	7.372284439	6.166282668	7.647084859	6.641099912	6.021926112	5.431397695
SPOCK1	7.518085681	6.264010198	6.226490642	7.169851696	7.627188712	5.734502333	7.921594963	6.350296188	8.060025226	6.508518433	6.736503284	8.405575996	7.470717198	9.314796684	7.392908888	7.957936857	6.932535358	6.964715939	8.603468781	8.780962182	8.015431661	8.219639514	8.024536579	7.940986428	6.701926446	7.735974697	7.584515437	7.811467483	8.832606578	8.248140201	7.418578717	6.29811827	7.606491733	7.266301033	6.413873524	6.921350715	7.264867089	6.640471055	7.320819722	7.142770128	6.889275832	7.922114901	9.297886247	7.91402895	6.455040287	8.957150385	8.373340467	6.30489398	7.548307137
HIF1A	11.46547224	11.63666865	11.24149123	11.58585158	12.04715947	11.42594094	11.92182666	11.44567182	11.88495441	11.36956748	12.06015938	11.47488863	11.31474063	11.787659	11.39027861	10.75741192	11.20994052	11.16764252	11.2337163	11.61143058	12.06429918	11.76955115	11.53742426	11.55588297	11.74762696	11.02720194	11.30679885	10.6247224	11.55763114	12.06242255	11.36024559	11.20623725	11.50367689	12.07186747	11.64621537	11.56985339	10.95302655	10.96327731	11.42611939	11.54806894	11.7164712	11.4319355	11.50416595	11.08726473	11.2576548	11.82728104	11.78548178	11.50810003	10.87824595
CLMP	7.063170325	6.623272911	6.355777364	6.441633815	6.561651772	6.097935398	7.130567321	5.910315447	6.925732332	6.479497613	6.332978598	7.429492695	7.092820026	7.520340645	7.015540554	6.751369387	6.603014961	6.516397464	7.462070838	7.463626081	7.294502797	6.969875687	7.10820595	6.501109739	6.112122242	6.651003273	6.658852686	6.980477342	7.436549811	7.612016131	6.082335042	6.053110489	6.830721687	6.274664362	6.612968546	6.529936792	6.744843006	6.211198653	6.887822995	6.721331449	6.48548063	7.554097165	7.201519198	6.982813204	6.139182037	7.391494532	6.901201214	6.09518135	6.14788366
GAS1	6.569240671	6.449184668	6.018819575	6.521443357	7.166086034	5.988884366	6.953995424	6.316351528	6.571552467	6.100007031	6.595648049	7.218519226	6.983358659	8.061199848	6.762131497	7.216099339	6.622482056	6.929524615	7.364334451	7.410888107	6.836368091	7.772072059	6.891251352	6.981543828	6.663352641	6.666867313	6.574416714	6.859056859	7.256901208	8.336022582	6.890897602	6.293164223	6.974000381	7.439099253	6.130405965	7.649771193	6.842694613	6.854437937	6.9173037	6.681608343	6.963239817	7.255241898	7.165564826	7.230545179	6.374378131	7.56871117	7.346666347	6.655216769	6.447060931
RAB31	9.69516772	8.389421208	8.293717494	9.166171274	9.710722383	8.121299036	10.2079096	8.435935929	9.693762052	8.587497012	8.990405438	10.3610774	9.215314216	11.25836837	9.463540108	9.187409768	9.190890463	8.475577787	10.21092038	10.28407208	9.251496537	9.796993839	9.715376408	9.12327865	8.622782544	8.747679689	9.207930617	9.386797701	10.17497916	10.39594071	9.890530382	8.144037206	9.648996105	9.604242115	9.21515125	9.221357855	9.629995557	8.105933533	9.097410899	9.384684403	8.574652916	9.594351371	10.34829534	8.826664895	8.043522786	10.14866406	9.622827494	8.626579795	9.121302943
PRRX1	6.592283107	6.097769859	7.867026599	6.364590801	6.954100147	5.667026927	6.684437786	6.181617986	6.996400123	5.834534788	6.183432196	7.190482174	6.36776032	8.020162433	6.991596752	6.936537038	6.603094265	6.055855374	7.355587142	7.435284778	6.663282751	7.11090857	6.483368914	6.447787902	6.347626028	5.966824211	6.398761529	6.404049626	7.12824949	7.54364582	7.205140604	6.078068993	6.719662226	6.703997127	6.368524625	6.898805425	6.626469527	6.121047835	6.402563283	6.364700448	6.508800342	6.935174012	7.154710827	6.671169599	6.445957048	7.74752541	6.924300367	6.434120701	6.124183072
NPC1	6.227811301	6.228965936	6.199028032	6.265842929	6.393284473	6.330410355	6.282410092	6.159044056	6.392251475	6.28681852	6.282649394	6.375706347	6.127756078	6.639529458	6.129739191	5.919418813	6.431827275	6.256348029	6.173955361	6.232581564	6.181506277	6.279835815	6.00773887	6.378798138	6.208285738	6.026305383	6.132495582	6.127736844	6.287200324	6.256256236	6.153559017	6.076067241	6.364076688	6.349241383	6.194008448	6.220568255	6.270818412	6.160855416	6.213084486	6.252754545	6.31727115	6.120559729	6.207128155	6.152295398	6.007298847	6.303834883	6.441688263	6.18230711	6.302704181
CDK14	7.236812997	7.065023603	7.244578849	7.127283455	7.123357825	6.952874181	7.352238203	6.959491331	7.272057315	7.010889394	6.983113617	7.616450303	7.374763737	7.270869485	7.555949111	7.556915119	7.078319145	6.910065275	7.589290822	7.47402866	7.189081254	7.438607915	7.38834792	7.157470878	6.958618701	7.301199949	7.311176457	7.29873596	7.50858691	7.658382796	7.155660224	7.216995111	7.136241845	7.119139961	7.195926604	7.303791456	7.348324981	7.000458243	7.369739342	7.220767806	7.565980583	7.430286635	7.558165117	7.245245791	7.319263183	7.581855325	7.11337487	7.308608635	7.266960709
CHSY1	9.71049462	8.99024527	9.837427383	9.470208895	9.882286642	9.437044235	10.06793243	9.301303814	10.00137312	9.059941723	9.709965869	9.39393063	8.894013616	10.19474684	9.838998239	8.804330888	9.750147976	9.182803305	9.660507707	10.06938699	9.874110399	9.649516901	10.01408522	9.521395714	9.853849349	9.233683227	10.11751025	9.451287807	9.859064656	9.944202761	9.641906222	9.660617247	9.757021965	9.701086174	9.547419431	9.222495747	9.473915629	8.9618881	9.31079307	9.509710084	9.964974841	9.557844595	9.540182724	9.094770624	9.385252147	10.18425882	9.541225397	8.882274273	8.994516372
ADAMTS2	8.040485093	7.50594907	7.831687012	7.727811125	7.946947478	7.186636974	8.300554882	7.564938863	8.044288617	7.422380132	7.791113855	8.536166635	7.692010164	8.861212001	8.053106426	7.909041798	7.630623029	7.259553882	8.562273105	8.681514872	7.67030143	8.089598226	7.955859404	7.791431508	7.654782773	7.760134527	7.964221415	7.81214334	8.19994445	8.202618204	7.916739068	7.637505259	7.912695025	7.667186101	7.445279842	7.923220931	8.157492438	8.104222755	7.727848619	7.654710835	7.765542424	8.093191457	8.152318872	7.560669705	7.561208187	8.166811766	8.13089012	7.455351294	7.478541429
NOX4	5.377682511	5.188326866	5.126734423	5.20480128	5.556924373	5.02582288	5.446604897	4.94635626	5.521583044	5.009034868	5.160743367	5.796084287	5.310529298	5.822123213	5.446546782	5.483814437	5.4191615	5.13402365	5.769135968	5.675818918	5.198937794	5.823850932	5.413420438	5.460948532	5.285423283	5.256026896	5.328287041	5.420843677	5.692999387	5.795045942	5.793638391	5.2962931	5.601999886	4.991493381	5.338027666	5.444750959	5.421109496	5.165381411	5.407883099	5.465978434	5.376116408	5.495643802	5.719212255	5.506170656	5.411814816	5.807612298	5.381596715	5.021343291	5.404723051
WIPF1	7.81601672	7.449068549	7.396517774	7.385319725	7.617803675	7.687913694	8.005336158	7.305026407	7.731023773	7.015897051	7.494120104	8.132532284	7.667415696	7.850599299	8.049646938	7.456113591	7.535643718	7.179023018	7.819408222	7.546074185	7.817360313	7.631925407	7.437598251	7.215923316	7.310870292	7.229376782	7.483978291	7.755090336	7.491291287	7.055129708	7.94996367	7.09232438	7.615811286	7.307012692	7.667010469	7.243567975	7.492474221	6.756996352	7.291164746	6.9261571	7.180614313	7.73730864	7.809907332	7.158225207	6.997129949	7.845036176	7.852286969	6.849953881	7.665640903
SLC20A1	8.879978692	7.288627396	8.922058603	8.111073977	8.674146611	8.319935863	9.258324536	7.71037977	8.610347319	7.605049842	7.972259236	8.044535562	7.64193158	8.226173076	8.628851549	7.487726088	8.623708016	7.605044192	7.807060951	8.893551177	9.124866542	8.325204791	8.013080266	8.449410458	8.368152091	8.9035257	8.544113452	8.647700032	8.502908651	7.862874051	8.210600858	8.151805694	8.367331888	9.441497714	8.560852154	7.234428319	8.157975995	7.042259463	7.317679255	7.561475312	7.753415742	8.113997544	8.026425895	7.655925572	7.698099437	8.128509531	7.934830146	7.94049784	7.67937123
SLC44A3	10.04014336	10.8208747	9.987303027	10.80556462	9.723420665	10.57060404	8.809455028	10.6186088	9.341973286	9.559367719	10.31937057	9.133341275	9.597922858	9.878679827	9.750686267	9.758982735	10.14299526	10.21454269	9.578499851	9.570321498	9.710995085	9.044793295	10.6497182	10.44489115	9.692546885	9.559056544	10.62477789	10.02441785	9.496821672	10.61316869	9.809680186	9.48484076	9.772590079	9.875545233	9.809988249	9.694475097	8.898075471	8.716753403	10.19154132	10.68738452	9.837074111	10.18507672	9.312185788	9.730690808	9.97987395	10.17361518	10.12291781	10.14123758	9.763296517
DCBLD1	7.608964205	7.354699552	7.773483201	8.401521772	8.051130234	7.79858886	7.59051918	8.129525103	7.910774535	7.900412884	7.973487783	7.531349572	7.562102867	8.295748709	7.825767217	7.368600277	8.11450558	7.618069751	7.992310442	8.203899439	8.337083818	7.755368859	8.050930224	8.007578006	8.060925581	7.138897555	7.803210535	8.185941398	7.835697142	8.07159805	7.531234893	7.20939086	7.846124562	7.305946517	7.205000841	7.428522816	7.572089166	6.894775498	7.559239955	7.556688585	7.893206832	7.716600819	7.949779616	7.365996638	7.103260792	8.1389929	8.545518451	7.305369198	6.970783466
CLIP4	6.86026851	6.4776115	6.324462403	6.153395471	6.296741275	6.613627755	6.974098488	6.094910032	6.547383166	6.140387995	6.234430589	6.96803276	6.595314742	6.489326728	6.445369779	6.698594785	6.46326712	6.595686016	6.846356294	6.667836791	6.976264367	6.689016967	6.428079374	6.395572324	6.476581132	6.562736192	6.530932681	6.705436142	6.667822159	6.215086814	6.287684303	6.351548991	6.660007988	6.55291029	6.598113241	6.215136342	6.344562809	6.076402802	6.88338826	6.552626876	6.230023524	6.889501625	7.233055418	6.462697455	6.226835131	6.922896251	6.408091722	6.233298846	6.395072878
TIMP2	10.05473375	9.406910614	8.946152935	10.18488944	10.13911359	8.914715326	10.32381265	8.856591689	10.03183952	9.444394613	9.595990999	10.59448607	10.07863594	10.9973176	9.599368584	10.29327263	9.667305673	9.403878516	10.6896832	10.61203207	10.19494044	10.21482406	10.28404238	9.878492107	9.246459006	9.83495214	9.849454178	9.959975563	10.41172213	10.62664401	9.87503814	9.186286256	9.971797773	9.390113278	9.441443432	9.503593155	10.1277105	9.185814893	9.810222741	10.12169167	8.981767538	10.40896415	10.65719333	9.954655044	8.897097716	10.74525605	10.16318406	8.981518815	9.545548853
ZNF443	6.87540546	6.903004065	6.833743898	7.033920093	6.917669068	6.746807826	6.915476457	6.914182221	6.772776856	7.102934493	6.608548754	6.902549409	6.705445769	6.716397756	6.948159567	6.897925887	6.844576817	6.987897629	6.839461504	6.754651575	6.689000013	6.793447047	6.803153747	6.783360568	6.798841529	6.610667622	6.91251861	6.821501247	6.904276449	6.94052425	7.06817589	6.803535472	6.637153681	6.916736865	6.771127524	6.592318955	6.648368169	6.738232347	6.762297777	6.770977657	6.722937857	6.823341408	6.827486783	7.040877532	6.777755466	6.596999922	6.623064672	7.08034213	6.7803906
LOX	6.12907113	6.040866399	7.729425475	6.565575603	7.091700987	5.688481056	6.951539982	6.112426386	7.387653973	6.122843737	6.912284358	7.154512204	6.142341093	8.022237915	7.073545609	6.366665705	6.319796352	5.612297134	6.692269584	8.086574195	7.133907455	7.122289074	7.512182839	6.653840354	6.651934575	5.973214692	6.789479315	5.907399428	7.134835635	7.915636988	7.292394674	6.183507206	6.509033422	6.943441687	7.244646089	6.649802771	6.725665995	6.26722496	6.15161525	6.430905533	6.726438451	7.176338851	6.87389441	6.390957084	6.323378102	6.776188951	7.57104172	6.501115148	6.64440264
PLEKHG6	8.596702124	8.370946467	8.48148081	8.639079009	8.144603173	8.205679132	8.581051939	8.959452071	8.290805054	8.465613935	8.027043298	8.13401516	8.239885908	8.595587359	8.540143452	9.03854115	8.871186814	8.981135952	8.516586321	8.340564842	8.285734069	8.613963491	8.877874472	8.526592025	8.414568297	9.265642951	8.446199155	8.66755779	8.462415943	7.93488328	9.13891432	8.731335464	8.799589964	8.67742601	8.245578855	8.147394704	8.30816383	8.502891255	8.886814935	8.438394832	7.557149521	8.294850073	8.355074152	9.15785004	9.213585992	8.256774501	8.199079014	8.825808861	9.267096276
TYMP	8.490341697	7.125213111	7.494198091	7.665140642	7.96350285	7.741622999	8.435004078	7.484772194	7.923740377	7.579132518	7.738687228	8.37759415	7.488622992	7.790083479	7.702603773	7.457754758	7.557075269	7.271150354	8.011990844	7.860712988	7.561242819	8.098610971	7.491222431	7.152571617	7.825631225	7.249357067	7.460299079	7.148586259	8.070924512	7.832902058	7.346799814	7.443696319	7.832772055	8.162107206	8.146499397	7.575064989	7.569413683	7.523606	7.252326773	7.527593777	8.073948705	7.482412094	7.527215483	7.087091962	7.290214109	7.513615878	8.088763897	7.35028745	6.995384078
CPN1	6.988341076	7.105460452	7.337862796	6.771714266	6.742287273	6.931473221	7.355614726	7.200981576	6.957307724	7.179709125	6.917504455	7.174844468	6.956561485	7.383317694	7.41830849	7.396993665	7.147326363	7.325124294	7.016902185	6.997685296	6.823571298	7.114161196	7.087256803	6.788867342	7.38061627	7.392079651	7.383139636	7.42604901	7.258582817	6.91378146	7.666967176	7.101468316	6.853744126	7.081567531	7.211445876	7.109677782	7.067457029	7.816469221	7.135994939	6.915504278	6.992780125	7.122149834	7.17577512	7.11177006	7.515966243	7.144115344	7.314571807	7.049249837	7.20169418
TRABD2A	8.248090012	7.738393345	8.136411269	7.577228857	8.07446894	7.519256969	7.252260164	8.124762085	7.7546931	8.144208954	8.039189565	7.792975421	7.860203178	7.833926788	7.99150294	7.597319302	8.077367371	8.08955033	7.873676462	8.225402478	7.62003571	7.69060707	7.652398086	7.97028923	8.097015949	8.169564028	8.390227278	7.857787844	7.974351636	7.527140075	7.98910152	7.797601393	8.121228841	7.476128613	7.877654044	7.844938246	7.580031826	7.987351656	7.619471847	7.657589618	7.3046455	7.762065891	7.791214831	7.994370323	7.924096564	8.178249504	7.854991453	8.236380431	8.009200433
PALLD	9.050448856	8.441434101	8.465269372	9.226372446	8.878960054	8.805098839	8.888197946	8.127054741	8.865602668	8.948358485	9.037360451	9.13035889	8.847698517	9.314609437	8.391139637	8.581389995	8.736310699	8.401942347	8.481418933	9.462768892	9.639277661	9.083218638	9.203907562	9.012914089	8.744922724	8.855575313	8.691046327	8.891796597	8.874823216	9.453102743	8.824335124	8.184459814	8.794276477	8.219197333	8.789570159	8.649524712	8.690986259	7.914947276	9.097566467	8.886205076	8.517883308	8.941868373	8.915551871	8.664582081	8.017260057	8.561063775	9.095986418	8.205296156	8.443152295
FBLN2	8.146429149	7.424947869	6.892827468	7.854983416	7.319649347	7.312717845	8.279240248	7.435511165	8.238867285	7.872370715	7.340412182	8.321447615	7.747949295	8.703760595	7.100925385	7.90781677	7.829875213	7.213857885	8.431520156	8.449956837	7.700400377	7.916897253	7.58431259	7.403234418	7.029979507	7.245912903	7.545961805	7.864359594	8.11626286	8.32398988	7.848855877	7.360051832	7.790809801	7.348105759	7.041405323	7.672298892	7.784169734	7.467931695	7.482196738	7.825963678	7.531359314	7.834336164	8.349036863	6.993438304	6.764303663	7.825273636	7.321122068	7.509079928	7.553309487
PIM1	9.836574911	8.67942711	8.460069683	9.153204404	9.449701837	8.792416601	8.934080416	8.685151828	9.827605247	8.84716156	8.948459662	8.900722313	8.788844992	9.231561532	9.106472081	8.729228862	9.091625155	8.516297183	9.121273198	8.908267452	8.865264526	8.863133721	8.775156239	8.61524913	8.836104641	8.516018613	8.281731807	9.054840435	8.995643348	8.632499334	9.204246973	8.804249763	9.060190473	9.129534082	8.962514568	8.445788068	9.079242655	8.368398459	8.57728973	8.656108628	8.876552449	8.494562736	9.280965168	8.599529252	9.107280053	8.828296997	9.038019516	8.833759721	9.205858467
ADCY7	7.517869474	6.971284282	6.840824121	7.704636929	7.369733311	7.493807431	7.644953304	6.946178578	7.686582935	6.874571804	7.497466988	7.557841927	7.276158489	7.560446914	7.107313527	7.04985144	7.479356321	7.087481059	7.67926097	7.740322667	7.539733481	7.576387199	6.848193381	7.273244288	7.246271604	7.07180797	7.28873522	7.397017075	7.082255032	6.979558739	7.175492479	6.803831823	7.277816708	7.382566025	7.392066809	6.508507293	7.245856593	6.412364007	6.703734842	6.94343652	7.160313283	7.251130398	7.652500078	6.998718145	7.1712857	7.830103069	7.291292913	7.096036522	6.626457595
PFKFB3	9.708964487	9.161974987	9.512399679	9.452073927	10.27875093	9.706424069	10.29511644	9.199450979	10.30947168	8.979231804	10.18798487	9.525224819	9.360728052	10.28060832	9.853663868	9.133180857	9.303436279	9.269711185	9.830935073	10.2173915	10.38461791	9.969745853	10.02111137	9.754857963	9.934134042	9.112615819	9.577172011	9.210111991	9.619521321	9.841700918	9.696337576	9.277293548	9.096617956	10.33849812	9.617041257	9.635889308	9.853616841	9.30614036	9.605036304	9.039047611	10.38667883	9.403568585	9.545307591	9.102192493	9.538007224	10.55374962	10.133823	9.471380658	9.438377827
FKTN	8.747842603	9.047536965	8.654967329	9.084838187	8.373673507	8.404413985	7.875382189	8.83681083	8.164749046	8.208116233	8.362120145	8.947522941	8.524310505	8.294388458	8.793048183	9.109731468	7.975859185	8.738514559	8.595499174	8.605630792	8.375676461	8.419373293	9.003511806	8.970820013	8.628764285	8.501807944	9.099340554	8.959252222	8.659184535	8.562524775	8.781978099	8.832200356	8.637188832	8.397507247	8.478519253	8.483960898	8.398938164	8.565403418	8.779595021	8.863812666	8.458744706	8.497598013	8.267430392	8.957673924	8.945150641	8.629900074	8.095144814	8.258395347	9.036415489
NSG1	7.184968369	7.42373471	7.317854213	7.482655889	7.091577317	7.541662497	7.369735845	7.317623243	7.047796662	7.42295855	7.74212359	7.132782874	7.41085648	6.968106687	7.309149102	7.216803161	7.243487409	7.176560078	7.141461075	7.002690472	7.636550591	6.978831569	7.550025223	7.252533064	7.426662394	7.361845777	7.287762998	7.082260677	7.130783288	6.9136303	6.760587862	7.286174044	6.909601166	6.674122676	7.512726734	7.149231707	7.509799626	7.242065364	7.331480916	7.254137662	6.857734541	7.256069266	7.142103658	7.045952423	7.216849501	7.44189948	6.97717692	7.046911995	6.886364174
TTC27	7.833698982	7.466329665	7.949258474	7.604948387	7.775213606	7.863045617	7.798740346	7.785091063	7.793036832	8.02530105	7.99396675	7.743742093	7.759748014	7.809647408	7.89766453	7.67798694	7.546766546	7.909094773	7.80289978	7.849832325	7.590254835	7.799906646	7.761365016	7.59211963	7.655704869	7.810678294	8.138809179	7.832895189	7.691000799	7.748908396	7.811492726	7.647554457	7.782604561	7.773267917	7.784878935	7.507204178	7.793842446	7.818693348	7.873989713	7.738785659	7.797265323	7.6806412	7.635942832	7.992986203	7.813860639	7.945144642	7.614365464	7.774030871	7.93973645
HLX	7.797689853	7.426762602	7.596618849	7.698292601	7.551047372	7.214181954	8.326956515	7.508821941	7.79966724	7.569415637	7.887257603	7.850020299	7.489041352	8.111475403	7.450501619	7.358151857	7.600435999	7.496955086	7.656281412	7.912850481	7.802692443	7.492974072	7.805368059	7.284785769	7.280873494	7.327274513	7.299278909	7.542144821	7.512941097	7.817059813	7.523326869	7.480461904	7.456023051	7.417700299	7.573242304	7.038736181	7.283928668	7.360194384	7.422964441	7.486994094	7.470850918	7.426613247	8.058168849	7.267159879	7.309804445	8.2029186	7.476196467	7.067006258	7.603589359
GFPT2	7.360353384	6.347582809	6.433770859	6.567640568	7.008874669	6.456471384	7.077834991	6.363789291	6.874001874	6.411394399	6.323912009	7.586960623	6.808385151	7.640550079	7.503409894	7.462984242	6.648425178	6.846000586	7.352449985	7.438046703	7.200693584	7.395270296	6.971715335	6.706860462	6.781009648	6.55399174	6.900387141	7.073888601	7.041267959	7.734481365	7.164600087	6.485115899	6.922220061	6.856375489	6.666869938	7.016131225	6.752319278	6.749298917	7.247369714	7.064214913	6.924060796	7.034775242	7.790374471	7.304969667	6.731759388	7.529697411	6.666150345	6.661333372	6.983817261
AHNAK2	7.68274867	7.498734603	7.290547279	7.768138843	7.326837664	7.946849493	7.806772889	7.233283791	8.491871477	7.679806965	7.114047539	8.013690168	7.769069715	8.506000206	6.995456735	8.136641335	7.752171395	7.562214071	7.860465088	8.04582466	8.101849213	7.684811276	7.548709324	7.964193031	7.100700186	7.860935108	7.562377925	8.118985822	8.294132467	7.65056711	7.325099818	7.252847584	7.757534272	8.858822297	7.782286766	8.001046937	7.668013752	7.895076176	7.813403816	7.765262758	7.476460991	7.828483599	8.342381693	8.36414352	7.280790613	8.062003337	7.628724037	7.43085942	7.572619062
MRC2	8.74912937	8.393042642	8.363365156	8.515758561	8.372464459	8.274803871	8.929243341	8.256974431	8.694208487	8.82978837	8.798272035	8.670584164	8.497281156	8.884318327	8.08114787	8.308207363	8.335909977	8.339570898	8.445481104	8.994488986	8.605103289	8.55393687	8.652800495	8.318756107	8.324811987	8.647061159	8.593236059	8.321027298	8.668911572	8.829277573	8.677478452	8.304398575	8.535988134	8.447329415	8.166387686	8.416384543	8.57097924	8.226554071	8.405529558	8.667325357	8.407020764	8.549017551	8.861957526	8.221766657	8.020943668	8.64440096	8.188734099	8.448868551	8.317588685
ANGPTL2	8.100082717	8.045995192	7.758825798	8.331279915	8.266099215	7.576316692	8.365406653	7.720053504	8.32666056	7.579074172	7.932145262	8.460439144	8.204130044	8.794610636	8.220251314	8.212291556	7.87938128	7.756506917	8.732445296	8.700862174	8.664982901	8.058283156	8.379892314	8.068942282	7.750135048	8.131241484	8.197194697	8.147415506	8.540072961	8.660818174	7.774645872	7.993737683	8.175266339	7.971645685	7.804609984	8.041333925	8.230311282	7.885082375	7.988723608	7.954460788	7.835871427	8.446543572	8.653725934	8.236348602	7.663939473	8.834492088	8.078718913	7.745474267	8.004222112
MITF	6.846560928	6.311010809	6.222783739	6.372165538	6.660770048	5.913690343	6.814038941	6.186499744	6.559615618	6.216101923	6.403042167	7.028368069	7.015692959	7.321186863	6.380723288	6.850970906	6.427667274	6.710062548	6.993190853	6.868046263	6.785342081	6.899573268	6.667386811	6.716629124	6.069161459	6.462781644	6.468164068	6.819089511	6.940816885	6.832004918	6.577556972	6.179409097	6.793278684	6.283494782	6.52798904	6.785213709	6.647920065	6.252181351	6.6520939	6.4061935	6.632191583	6.850076272	7.252007885	6.546850608	6.113451025	7.069394426	6.709322605	6.176405951	6.320458925
FABP6	5.773290022	6.192399333	5.793697533	6.03942035	5.820580458	6.001865703	6.095839515	6.164618287	6.187779776	6.582248296	6.490884861	6.471735895	6.343710578	5.759262184	6.264756654	6.05884696	6.237375269	6.008453689	6.175318152	6.155803197	6.219566146	6.051526083	6.321587181	5.962271927	6.525109616	6.680932742	6.69551551	5.951525598	5.898013434	5.473276176	6.155453501	5.791470334	6.004618263	6.13941308	6.228267658	6.338341113	6.33398021	6.173287746	6.346588251	5.855318136	6.366896439	6.134821207	5.93492655	5.639485185	5.81333871	5.907391755	5.950572231	6.44996724	6.065270195
WNK4	7.079656216	7.881891327	7.101447077	7.64520836	7.721552959	7.140754053	6.90746614	7.658892141	7.287859193	8.198425059	7.701276251	7.484225524	7.334989945	6.686032228	6.600782389	6.86798781	7.204204072	7.439375899	7.14474974	7.265588633	7.364983842	7.617393874	7.013260753	7.879155567	7.088710305	7.767255341	7.22691547	7.197240224	7.645544838	7.426197291	7.719854098	7.144612861	7.691683295	6.664376694	7.095356343	7.385965465	6.974623919	7.184432784	7.383859045	7.71751252	6.310238884	7.33277489	7.057957045	7.516534513	7.192783305	7.091443742	7.212980802	7.419835118	7.6961647
ROCK2	9.740126804	9.665490092	9.523984645	9.356959392	9.467226477	9.211952393	9.551098962	9.595168263	9.549547878	9.43187138	8.88197735	9.368784076	9.220268099	8.982911003	9.690510265	9.338867859	10.35467134	9.493188411	9.16094702	9.189162331	9.449537831	9.281046713	9.280262767	9.675191842	9.109756403	9.734997055	9.695767732	9.929641393	9.48330487	9.019482722	9.48084594	9.284407204	9.387836794	9.927160805	9.351131317	8.93661634	9.561185991	9.167504548	9.294506931	9.041622093	8.436696069	9.186488423	9.380652131	9.404054333	9.212641459	9.12340584	9.05842225	9.505564583	9.373238458
ITGA5	8.474679647	8.185509387	8.408739627	8.458171181	8.286761358	7.937019756	8.751883218	7.897360972	8.455116052	8.271303986	8.368779864	8.365101115	8.012199318	9.151638776	8.244287279	8.194997777	8.302294382	8.042720337	8.501727559	8.939460446	9.258641256	8.558400601	8.718554641	8.031235605	8.353421189	8.352752304	8.22619676	8.403344467	8.542937794	9.20705795	8.723957147	8.38451146	8.267900516	9.319839546	8.347275325	8.336079602	8.083765729	8.235415439	8.367892094	8.065566404	8.260203094	8.202411448	8.748383101	8.150504512	7.852910833	8.954103077	8.619283931	8.188382621	8.520393287
MTSS1	7.192353292	7.654507406	7.410045113	7.43794532	7.285667573	7.523870409	7.039091489	7.35203443	6.932560823	7.29891774	7.309198385	7.189077224	7.257094127	6.993931034	7.164393858	7.449293359	7.20314831	7.474591855	6.952807286	6.949399764	7.305756278	7.260850412	7.101818331	7.117501069	7.647948135	7.180659486	7.315878389	7.414707801	7.318880197	7.39142865	7.485691678	6.979018558	7.145239169	6.763929802	7.073238205	7.268910746	6.919893886	7.03570956	7.365142747	7.627838798	7.488979304	7.521400321	7.061073572	7.440965589	7.489977989	7.085587026	6.919377136	7.126976457	7.41156573
CTSL	10.14195044	9.635844617	9.094849913	9.296263048	10.274079	9.705661874	10.18759444	9.281616184	10.09116439	9.934996362	10.28459888	10.68101585	9.654036955	10.95116669	10.59303782	10.07446021	9.763834416	9.243583758	10.7233441	9.91249146	9.97754461	10.16607503	10.06788757	9.477987255	9.951245774	10.02128423	9.560742191	9.253253289	10.01798055	9.921331312	10.17691118	9.700657796	10.33892201	10.72452688	9.686615696	9.697522937	9.328963479	8.840672171	9.836581604	9.715619978	10.2382317	10.41164491	10.24071822	9.513953718	9.433075303	10.27181318	10.58249292	10.41790931	10.44972454
MAFB	9.535157392	7.644885106	8.019071714	9.05263709	9.040177127	8.982399079	9.642967599	8.189172261	9.220371392	8.823277698	8.993826781	9.787064438	8.836709855	9.698161356	8.999926796	8.905585528	8.664332675	8.319963122	9.523075712	8.803187759	8.606228261	8.8885684	8.713774081	8.697322114	8.634516109	8.406068597	8.773525232	9.255640512	9.33183367	9.028579734	9.409565302	7.663045045	9.228702245	9.403848657	8.548356384	8.479273237	8.570192887	7.792180666	8.806503121	9.061385785	8.270793744	9.331684504	9.335135746	8.491229711	8.278173389	9.377902518	9.347007891	8.31283065	8.408695041
COL6A3	12.15559135	11.12048305	11.49147071	12.05786801	11.93879186	10.05991785	12.28494665	10.64040706	12.18883589	11.53158223	11.31363394	12.05294941	11.29155448	12.79016587	11.2728393	11.66203799	11.31627418	10.58330702	12.15599543	12.84413561	12.40384269	11.95596776	12.50396556	11.70101161	11.31503433	11.52110014	12.03693362	11.9181727	12.19007146	12.45944613	11.6974246	10.99508905	11.65875959	11.35775823	11.05334586	11.17526229	11.67897275	10.79596153	11.739837	11.36555309	11.05569535	12.05712737	12.4165122	11.7228391	10.55176571	12.3984113	11.93792222	10.50339837	10.38194261
RP11-44F21.5	7.66126719	7.478030483	7.017532298	6.031459194	7.085678758	7.434861088	7.177411853	8.132157788	6.290471182	8.38934669	7.23789155	7.871800101	6.671429623	6.639780503	7.118354889	8.268530323	8.145434191	8.949479616	8.100312507	7.562790835	7.407374724	7.180507529	6.976270783	8.192477799	6.445813608	8.15121249	8.552067312	7.560922784	6.830411236	8.403789339	8.388608426	8.145467917	8.036789211	7.383416941	7.740270768	7.641709781	8.141554649	6.683580527	7.020616132	7.912585563	6.635176237	6.22685782	7.30009854	7.662536591	6.70665647	7.668253541	7.284601945	9.120160872	8.191957701
ST3GAL6	5.968138844	5.978492113	5.891081913	5.725201402	5.958486652	5.686668662	5.965077054	5.939261598	5.893556545	5.817598047	6.015302457	6.225692529	6.211848107	6.030733269	6.335538651	6.153914881	5.989219874	5.806719336	6.273201843	5.914041255	5.733865892	6.032096711	5.904281735	5.852225093	5.69628769	5.822720736	5.914713819	5.868226269	6.042840628	5.931208535	6.035471339	5.985782546	5.951753268	5.884385595	6.022303502	6.114419625	6.004226214	6.049094187	6.178391945	5.800421915	6.076883544	6.181303875	6.354630723	6.043212489	5.946792092	6.235656105	6.291594362	5.811568152	6.086046575
UPP1	8.297876838	7.683450708	7.500712421	8.091549922	8.04406143	7.861490889	8.212722952	7.454592835	8.410472588	7.774548181	7.603251384	7.995975872	7.596369899	8.389007627	8.495307448	7.688326632	8.437995784	7.267913831	8.104585483	8.051859104	8.105053537	7.452582415	8.058883663	7.93525543	7.808783811	8.692166493	7.248883867	7.900609597	7.815809611	8.619905308	8.027870432	7.992436782	7.706643378	8.23082481	8.562500128	7.528919312	7.524876747	7.466410022	7.533030308	8.127225594	7.757259355	7.626080232	8.168220507	7.818190377	7.610236765	8.208131871	8.29159968	7.749050125	7.885680198
NUAK1	8.004690175	7.792927175	7.701812483	8.076503166	7.893322936	7.485302719	8.661407292	8.027078731	7.576594973	7.730903743	7.978974318	8.306810191	8.229321076	8.592361459	7.709133521	8.279325958	7.956734349	8.082364866	8.571088269	8.538926242	8.175685348	8.249522367	8.730730074	7.915731038	7.763605309	8.109055869	8.128087815	8.193247665	8.217027177	8.687645526	8.412900735	7.609077804	7.898261655	7.326839654	8.164802299	7.920175911	7.845040738	7.757632059	8.026961674	7.782168853	7.423324482	8.185661792	8.528475968	8.386444186	7.680433389	8.330405276	7.873765196	6.994341513	8.103948147
COL1A2	11.40871172	10.35605181	11.06157635	11.16047227	11.24110366	9.115549449	11.95149178	10.07751338	11.22346506	10.34240076	10.77159456	11.34151053	10.47087459	12.09712198	10.82026008	11.17797875	10.53970796	9.726584189	11.28570993	12.23264105	11.44556119	11.53740715	11.65447682	11.09685	10.63803381	10.58598852	11.36830975	11.11685066	11.73752812	12.0104264	11.29526466	10.27888191	11.06078175	10.84648628	10.36383181	10.78460093	11.13252633	10.12343886	10.71904522	10.8524401	10.27917507	11.1153556	11.44338707	11.08410487	10.14907409	11.39221399	11.15630229	10.43212542	10.23441366
ITPRIP	7.805530755	7.775106147	7.709973949	7.594337012	7.82935807	7.54853187	7.821739148	7.523111358	7.735474906	7.585023607	7.548395214	7.74209311	7.834566836	7.765866074	7.762883004	7.744191964	7.625282108	7.618618359	7.918970844	8.190427163	7.823103721	7.889401268	8.115894917	7.870308521	7.520372868	7.645782759	7.581303035	7.593833836	7.890185154	7.781854952	7.573776354	7.708591638	7.490446775	8.125161311	7.922357697	7.860351313	7.650762781	7.533398686	7.804021313	7.458175402	7.952734023	7.726022729	7.767723464	7.402213615	7.491956803	7.927764125	7.563123627	7.63340569	7.847811155
HMGCS2	10.7481255	9.912431265	9.640827609	9.102646085	7.947488685	9.436688473	8.338365213	9.770815488	9.35771252	9.387738121	10.29397478	8.333055134	10.04546087	10.16389056	8.388940535	9.906217401	10.28486356	10.41491951	8.987636575	9.308109804	9.619591735	9.147534022	8.847862587	10.22801472	9.321003282	9.697617676	8.165921746	9.830188829	9.36667143	7.948957134	9.164010473	8.57805764	8.538724179	9.78542542	8.8134017	9.856539493	8.049723274	9.10277484	9.259765569	8.75211494	8.078109753	9.317484779	9.125322364	9.270961774	9.550660485	8.327694739	9.914730587	9.058820108	9.469843761
CDX2	9.626436619	8.956337515	9.541262337	8.994923745	9.282832146	8.770354201	9.214248314	8.894878609	8.93344668	8.715548157	8.675531055	8.45922426	8.7362316	7.762582431	9.373146468	9.313171081	9.23633711	9.260709988	9.439000431	9.26807639	8.653360978	9.41998584	9.242451227	8.933032418	8.796029454	8.339945801	9.293234445	9.23707162	8.811297608	8.169471749	9.817118133	8.901055735	9.358019701	8.496923218	8.917613075	8.478892194	9.37703411	8.540800373	9.112033954	9.15742512	8.04525819	9.344009208	8.585917602	9.186255054	9.439831188	9.030830266	8.511730247	9.228967367	9.41269133
GUCY2C	9.721455509	10.65993929	10.37377052	10.66887169	10.66677028	10.83206402	8.261935476	9.528015675	10.06285053	10.16821642	10.57308627	10.21895717	9.612571826	8.002608973	10.06019991	9.935220016	10.03685486	9.923299993	9.406274208	9.272142468	9.898788316	9.573720251	10.45673044	10.32063147	10.19538753	10.51635949	10.22915576	10.35885511	10.1431104	9.634800103	10.28046924	10.00588054	10.3133651	8.397716169	9.892200221	9.845235003	9.599006217	9.593001756	10.04415934	10.92532501	9.331564569	10.04274608	9.086939143	9.925516204	11.56262444	9.563792794	10.30797347	10.34479653	10.3383194
COL3A1	11.58924831	10.52795205	10.88767742	11.33161064	11.47760325	9.591902888	11.91165256	10.24229388	11.44731574	10.6344755	10.6371831	11.43333646	10.73811757	11.99152487	10.96912852	11.22591214	10.81680311	10.1111931	11.25224339	12.08431578	11.82896906	11.57708007	11.57784248	11.15805217	10.89236462	10.81587263	11.38105261	11.27769235	11.68719999	12.17130435	11.36850166	10.45755766	11.07115336	11.20810313	10.59092847	11.03212553	11.11555668	10.43516865	10.98309685	10.79243823	10.49703933	11.27701091	11.55042156	11.15356071	10.12410208	11.62210374	11.33350259	10.61870672	10.24504094
GNB4	7.839110354	6.984375432	7.042293002	7.560748476	7.717971305	7.21925592	8.024558162	7.370773649	7.782767873	7.447938718	7.646739595	8.505326331	7.541744282	8.219834916	8.006040015	7.547591588	7.659437418	7.027929882	8.02713226	8.13011242	7.470407554	7.968862381	7.911571059	7.516035196	7.51030011	7.312215455	7.619871901	7.517275692	7.776031959	7.8537983	7.891200836	7.187532246	8.05940764	7.532128583	7.307405435	7.127463387	7.426689362	6.695910371	7.43871807	7.503296644	7.234636109	7.915128274	7.936461948	7.533122837	7.134961675	7.774605253	8.06950183	7.149068823	7.120609713
PMP22	6.966853283	6.714366334	6.481660941	6.975181028	6.713078295	6.814054019	7.430164248	6.640531168	6.974395889	6.93676079	6.936313083	7.050470324	7.057908274	7.346349096	6.718892928	6.827666708	6.828585725	6.619630264	6.865109649	6.976027921	7.027195936	6.891152694	6.768737126	6.917674895	6.607508933	6.879159633	6.722246787	6.905542562	6.940467729	7.072308805	6.781458909	6.618758066	6.682940466	6.838415735	6.850580198	7.078812905	6.928977529	6.613107013	6.99933285	6.943731556	6.698339992	6.962262298	7.115450672	6.777935603	6.448667878	6.874464262	6.799430725	6.431343742	6.759179578
SLAMF8	8.386801979	7.220951593	7.217372264	7.232465502	8.1313621	7.55314418	8.434218637	7.399140375	7.739788793	7.771783472	7.723976022	9.012133435	7.984383017	8.814568305	8.002128796	7.910599011	7.702865252	7.530570851	8.969199533	8.24043961	7.571539235	8.06330274	7.317608955	7.405375196	7.717700052	7.555751122	7.442240683	7.580672151	7.990466394	7.419697548	7.801090293	7.345847877	8.415892035	7.906140083	7.792032489	7.715041281	7.806791961	7.561394489	7.710013612	7.562881176	7.814096997	7.87458101	8.351377993	7.151696818	7.456433968	8.237269895	8.285074505	7.435087411	7.539230922
LINC01094	5.51242272	5.491343406	5.371932509	5.081723966	5.651368573	5.488171239	5.633947087	5.494446492	5.536930015	5.337986962	5.697369796	6.012988164	5.556199131	6.291979067	5.674085455	5.924467928	5.506685017	5.714911788	6.180804773	5.705100512	5.123398212	6.143205537	5.516692792	5.447802744	5.322191043	5.393599837	5.398039431	5.3041714	5.510130358	5.66874897	6.201684639	5.458911074	5.608665335	5.883137855	5.496775891	5.741180334	5.755096012	5.713071079	5.661755284	5.429016118	5.588481085	5.669776013	6.187980002	5.827095948	5.67148093	6.088726368	6.144377647	5.546092671	5.952609049
S100A16	11.79194341	11.53777108	11.41097474	12.796346	11.76067868	12.09450215	11.17342826	11.09162134	11.46209585	11.46016609	11.84050129	10.40205469	10.91400047	11.78344506	10.56760049	9.959188191	11.75013129	10.69044093	11.19703283	11.22624082	11.76712298	11.53441958	10.58462535	11.54910208	11.49822343	10.84776392	10.77031157	11.10088396	11.6063625	12.19405917	11.01253414	11.5853888	11.24454612	11.59431473	11.6452345	11.73703463	11.0246296	10.74244424	10.78851162	12.60467407	11.64587765	11.07299936	11.38145502	10.69799896	11.7958829	11.66671228	12.33217037	10.92157888	10.60062172
BCL6	7.26732484	7.053418957	7.752769496	7.354344271	7.522930961	7.063001821	7.362523965	6.828677737	7.192614204	6.408513361	6.961643178	7.251682655	7.083506642	7.847303512	7.33995963	7.153657372	7.103506258	7.142717256	7.336022611	7.27964913	7.675525208	7.268721187	7.019583855	6.899539483	7.155692243	7.022899337	7.016727905	6.988104437	7.238069418	7.458120176	7.30332465	6.913749788	6.962157881	7.602683588	7.301809661	7.561707426	7.274161324	7.602488498	7.410738738	7.296690818	7.218383507	7.278914632	7.331970354	7.074918018	7.342430158	7.425011014	7.338545928	6.902052156	7.408965748
DSE	6.0219306	5.620896748	5.436560479	5.828717378	5.877941072	5.491502978	6.146367525	5.70459229	6.136476336	6.031307527	6.347403842	6.32013201	6.094013503	6.663490263	6.096242531	5.881410028	5.987231418	5.601230074	6.219911826	6.268021265	6.022806844	5.91340663	5.86820512	5.962454416	5.744061957	5.658097558	5.859723817	5.743918586	6.007052591	6.137828702	6.049484587	5.650451387	6.235241005	6.020286841	5.918665625	5.929389302	5.97810473	5.67751578	5.982498783	5.790488045	5.924826063	5.985386571	6.184756295	5.782938265	5.532834457	6.163393691	6.145159553	5.984448426	6.026978001
PLAU	8.793945782	7.893431718	8.312918724	8.532357553	9.577686773	8.147258167	9.295242844	8.181078969	9.63205706	8.775887931	8.968602084	9.049537169	8.457013965	9.939199374	9.267660894	8.400955104	8.362013155	7.437365472	8.895154469	9.595895166	9.424130942	9.006012445	9.462978625	8.482047062	9.184416988	8.148540645	8.669526742	7.986549682	9.024327177	8.663187068	7.938369733	8.178596561	8.30669954	9.0220336	8.90055636	8.329084334	9.020460681	8.40872865	8.453879764	8.339433771	8.927883985	8.712969292	8.852324261	8.026406158	8.055509122	9.341771161	9.142201795	7.976718409	8.157992445
COL5A2	10.24152464	9.553791956	9.928227105	10.40156875	10.62535967	8.538412209	11.16814166	9.523893127	10.77960797	9.645532522	10.25801885	10.82875823	9.815675613	11.84723948	10.26449399	10.32038376	9.902139609	9.002291291	10.47672307	11.74853898	10.81138873	10.83572577	11.21660254	10.29058357	9.841421499	9.899887194	10.58900514	10.23064403	10.95400663	11.68020797	10.6975394	9.436917532	10.01510204	10.1855879	9.571612621	10.10697488	10.3283827	9.342625065	10.00970022	10.37366569	9.676992671	10.68653171	10.57573683	10.28094556	9.208444766	10.97894869	10.74392228	9.753473101	9.724062207
PAIP2B	7.980808005	8.310730037	7.84301947	7.734510768	8.255605117	7.57259689	7.501615587	7.480767735	7.489967329	7.801216712	7.978751075	7.410384508	7.625005669	7.526644215	7.791425351	7.719745946	7.709731635	8.225572206	7.72332099	7.731607166	7.606781928	7.731806913	7.974325098	8.263223004	8.143634716	7.667952649	8.073309931	8.115555678	7.146796087	8.647746869	7.911280853	7.589360018	7.850509879	7.147348152	7.767166284	7.566605574	7.535114325	7.381910424	7.83527896	7.576496305	7.672319502	8.318353278	7.836770045	7.935666218	7.560316588	7.868394365	7.382815479	7.819561932	8.081140069
NRP1	6.153576426	6.171202008	6.030443724	6.074786828	6.413608153	5.671706425	6.1090516	5.741981118	6.098696169	5.999012679	6.178056096	6.469477298	6.204723217	6.397941621	6.190952043	6.268776932	6.089099964	6.141208784	6.342226707	6.31515912	6.319877337	6.412900031	6.114619884	6.133059429	5.922820745	6.008920077	5.959224022	6.23135847	6.235596548	6.157689484	6.436090452	5.807404443	5.990662092	6.351936392	5.958469105	6.199825028	6.126184972	6.011081933	6.246687548	6.017367428	6.111305698	6.296409945	6.229476013	6.159641536	5.982177865	6.363438499	6.567320863	5.814079697	6.375239013
TWIST1	7.986642198	6.357346169	6.694965764	7.360122435	7.845693696	6.405777829	7.814663714	6.732031424	8.004432035	6.699362791	7.065225266	7.621497407	7.237003258	8.36255913	7.230956808	7.179408445	7.013592954	6.48337554	7.886813343	7.952789725	7.708299104	7.4783857	7.632072989	7.299450119	6.556779235	6.77876955	7.368466345	7.024041537	7.846375632	8.102637744	7.173508895	6.650620547	7.091062153	7.065919848	6.575475294	7.861179882	7.108299408	6.569086287	6.570571184	6.901341362	6.913653599	7.162079849	7.596425917	6.900548155	6.274630264	7.713384357	7.14911225	6.591942296	6.441866274
INHBA	8.153690698	7.149043416	7.298343131	7.979087382	8.020448007	6.63954588	8.497604795	7.594938295	8.527022849	7.559491363	8.293330886	8.605641514	8.056022576	9.372342922	8.494307688	7.658174551	8.064744837	7.395848867	8.264316176	9.18105307	8.362579363	8.770636324	8.837207484	8.312462658	7.712132447	8.070014098	8.154493421	8.282175524	8.656671744	8.912986666	8.374953167	7.362939233	8.163160436	7.956264804	7.616280223	8.022089283	8.216406535	7.160554564	7.731956338	8.083168166	7.46951694	8.124041329	8.583809178	7.891618124	7.015424577	8.479107685	7.998011232	7.123309886	7.466102551
POSTN	7.897467093	7.813045347	7.497523852	7.715547611	7.944467403	7.073431617	8.543980796	7.564594263	8.334855027	7.538724441	8.043800008	8.934373579	7.647978045	9.055192632	8.279086871	8.357088502	7.653708574	6.998318957	8.22913072	9.092868069	8.16564164	8.428762177	8.703143048	7.846757163	7.63174299	7.57602513	8.085811136	7.634225537	8.6240857	9.333354803	9.055177702	7.627709036	8.007267891	8.208873558	7.109604211	8.502372819	7.874394752	7.128411443	8.165974735	7.879191698	7.926426528	8.356703135	8.49127756	7.892242824	7.315717965	8.356788174	8.649153989	8.336503884	8.396022517
KIAA1462	5.564520218	5.505530257	5.471736546	5.720425758	5.665151371	5.267496914	6.188394017	5.187013509	5.351677686	5.084023767	5.578264372	6.010611238	5.49857793	5.77139558	6.030201736	6.060671109	5.696042338	5.515958004	6.027396793	6.009660177	6.096574784	6.02105413	6.075765339	5.703691528	5.537053552	5.695316115	5.66680116	5.995803268	5.693200225	6.457221889	6.245035988	5.273233893	5.544438946	5.426675483	5.492620609	5.421640333	5.498499431	5.347146325	5.696590784	5.521058558	5.433342079	5.856160276	6.159272027	5.816847275	5.414283236	6.323862	6.102408391	5.159559114	5.710044464
PLA2G12B	6.548283782	6.348619391	7.38674	6.169262785	7.413871657	6.25010601	7.631655662	6.958675906	7.444543516	7.326784533	6.25529307	6.196310586	6.235438166	8.024851122	7.73019617	7.861156848	6.938750389	6.684248182	7.06484763	7.305872444	6.891649307	6.712447214	8.334456583	6.172485337	7.348791417	7.176099376	7.514599465	7.124947703	7.874772399	5.972665111	7.562838091	7.795487301	6.284412858	6.947706058	6.863519811	6.597054202	7.815550653	7.131058598	6.472813021	6.284749844	6.042603994	7.495871187	7.315211663	6.590068794	8.222519204	6.479704235	6.265084141	7.166983267	7.799343822
COL10A1	7.812727588	6.826719539	6.639952237	7.626654476	8.604948416	6.397092334	8.551662921	7.055295774	8.934177316	7.077483523	7.595858461	9.266861071	7.40587051	11.45590165	7.966872129	8.12399581	7.908697239	7.270091619	9.372021755	10.14894285	6.555006815	9.837589685	8.898094406	8.841868568	7.314116807	7.55398581	7.870177313	8.711876096	9.918179634	10.38572699	9.680191225	7.062619283	8.462895202	6.920470875	6.934372193	8.606318381	8.654439971	6.771236246	8.883911844	9.029421538	7.884742385	8.952522484	9.865459159	8.634659565	6.862366525	9.671622557	9.520288328	6.899489871	7.180966818
SPATA2	8.896414671	8.673020279	8.80224355	9.236472868	8.225454547	8.146149097	8.916931233	8.330589454	8.615233369	8.377488172	8.075752625	8.099232576	7.988616421	8.404507947	8.809753424	8.89759685	8.308273229	8.290014133	8.768420359	8.885730414	8.357844001	8.320047062	9.406120921	8.37426734	8.836037632	8.900301187	9.213535343	8.848746466	8.829376231	8.295686606	9.031683034	8.884044056	8.698306411	8.467137719	8.205726189	8.260524556	9.036023586	8.631722864	8.676899127	8.869305129	7.96269539	8.768783202	8.06058223	8.628959306	9.110360746	8.336309046	7.975156118	8.70615001	8.957902784
OLR1	5.48480611	5.629012905	5.259262062	5.272166008	6.096663667	5.372171506	6.343378837	5.508667213	6.023152254	5.348674378	5.894280435	7.201414012	6.634797721	7.108188077	7.659168181	6.859264998	5.557161082	5.433512454	7.071232415	7.758680246	7.062710144	7.208396308	5.481823504	5.416287015	6.604428457	5.459786966	5.484306362	6.103321694	6.797254187	5.892689457	6.940488489	5.282711403	6.823005934	6.625982365	5.636620727	6.041238927	6.135440831	5.098872545	5.86290939	6.629355567	5.675531049	6.614382353	7.486917327	5.998964308	6.007894108	7.430301262	6.938588947	7.083274358	6.284328547
PLXNC1	6.928356099	6.600229477	6.244505406	6.665576132	6.668039919	6.772182481	6.950092881	6.596842418	6.81762968	6.708537113	6.873248928	7.67929511	6.809069067	7.108654371	7.193681979	6.969281157	6.931096003	7.525296836	7.270080663	6.902570093	7.319171076	7.050376784	6.73885736	6.951866901	6.68782172	6.544688267	6.463332505	6.705092214	6.899415292	6.733371433	6.814632419	6.325665051	7.028741865	6.679637705	6.784182279	6.441581964	6.791141065	6.161471693	6.459405523	7.113696402	7.132348079	7.156741642	7.020639329	6.51996454	6.539984488	6.925866438	7.450055177	6.48513848	6.609826523
PIK3AP1	7.706264315	8.096295191	6.811035968	8.22695021	8.112614484	8.03149085	7.369193783	6.740456907	7.892031592	7.256746847	8.329261716	8.114103197	7.353432951	8.863726334	8.371856593	7.822310348	7.369505448	6.815358682	8.143714934	7.529756075	7.678921288	7.935977715	7.637340423	7.856876314	7.431615463	7.376443828	7.02546442	7.381825206	7.668399417	7.950092999	7.391976854	7.970906195	7.785782468	7.5062255	7.251505843	7.707838941	7.736292944	7.540390283	7.59662337	9.127418125	8.578916981	7.722161899	7.419134442	7.579398282	7.492127452	7.720237374	8.349290361	7.124820115	7.329330319
ZNF469	8.53638396	8.330707389	8.204046827	8.318610187	8.291112275	8.372533061	8.491549023	8.249480936	8.76691666	8.064012454	8.442753284	8.339020181	8.603011847	8.898525348	7.9403367	7.987455532	8.192720176	7.989606759	8.30789151	8.673369331	8.289537006	8.235780871	8.258682853	8.033145253	7.340073464	7.991915887	8.051269734	7.969172671	8.491853522	8.525738718	8.240029209	8.372249373	8.356513876	8.149293316	8.251749621	8.366691713	8.258147371	8.34994378	7.982214134	8.265992572	8.39512179	8.230380956	8.48675241	7.948089722	8.092782797	8.182403081	8.15468955	8.225153363	8.413762616
PLEKHO1	8.393092913	7.599451655	7.477796319	7.839224929	7.835218453	7.403094786	8.40877454	7.704618921	8.136795752	7.620043542	7.832628809	8.564951445	7.891544197	8.940687202	7.82576019	7.644560565	7.640609541	7.606381639	8.272585701	8.173254712	7.864187648	8.117442065	7.841667481	7.754488497	7.77894748	7.522185243	7.705806853	7.537982214	7.747024927	7.916549245	7.943069046	7.611447547	7.984331251	7.794077482	7.950539877	7.653443355	7.800795045	7.71161309	7.911856762	7.978711662	7.662681302	7.932218161	8.163788767	7.457322804	7.26918377	8.169529012	8.107831308	7.423373181	7.553687696
TNC	6.338134108	6.331450733	5.888634617	6.499682518	6.693332738	5.287405925	6.257743759	5.682944948	6.944692859	5.800285048	5.857301793	6.249602183	6.151844439	6.471086489	6.325280135	6.330746309	5.759581051	6.072029082	6.630797404	7.384009864	7.513643622	6.265884599	7.007047522	6.23311893	5.821791956	6.542563045	6.580959062	6.139255853	6.745704788	6.747331097	5.694442987	5.906920069	6.452795168	7.102399224	6.062388423	5.816002642	6.113786077	5.934757631	6.508563773	5.441109415	6.113489221	6.624524538	6.956231507	7.03903453	5.969293569	6.989296577	6.329380444	5.895267468	6.073551272
SHANK2	6.789926257	6.886750501	6.856046392	6.788467936	6.551461329	6.597547295	6.664123422	6.945645593	6.273914807	6.869775054	6.560531071	7.017167775	6.814526666	6.662986246	6.905166317	7.035520195	7.049309666	6.837467188	7.062355285	6.677350574	6.660215842	6.702224125	7.093867048	7.041614273	7.312814092	6.714001147	7.095346684	6.717002109	7.174853403	6.843892922	6.874030687	6.344243313	6.570617112	6.739190498	6.552731089	6.66864293	6.868062137	6.956560181	6.748616331	6.599615093	6.504574796	6.879720227	6.682271582	7.019110366	6.855396345	6.985983501	5.974755716	6.958435544	6.956396221
CHST11	7.189013599	6.961204659	6.887894259	6.623426845	7.159291942	6.961129422	7.519799096	6.806329998	7.351191242	6.770847769	6.568304542	7.60789979	7.152694166	7.400565741	7.24300621	7.247856765	6.824010157	7.378409283	7.683121412	7.316664299	8.004760759	7.285265219	6.822960081	7.061758196	6.948345483	7.066764655	6.864700937	7.195064054	7.100439506	6.913210518	7.145891892	6.884468237	7.141897533	6.918366369	6.960653511	7.270286736	7.09980386	7.14881636	7.121844144	6.84387596	6.937721745	7.111104141	7.566666368	6.875855331	6.850423126	7.441683585	7.529993788	6.841490878	7.05341167
GPNMB	8.489944913	6.583474615	5.83888375	7.214668484	8.215401039	7.967848352	8.492966364	6.995051289	8.223414282	7.31853946	7.686348138	9.399033545	7.51575927	9.430873848	7.834318873	9.178107645	7.548115687	7.657449046	9.387861923	8.754928762	7.793374322	8.906782799	7.060157793	7.498532075	7.862788769	6.996933235	7.389980016	7.88535647	8.070204563	7.987719573	8.794273848	6.37503801	9.028326472	8.657618432	7.196216869	7.272323588	7.573760531	5.866702483	7.549194713	7.839819785	8.472422363	8.441274543	9.603185931	7.31220466	7.453891923	9.204134093	8.906476461	8.792371993	8.403388201
GPC6	7.54263682	7.023232896	6.802519065	7.545763942	6.87388235	6.805276083	7.92560833	7.049794124	7.776054365	7.215567183	7.228908665	7.971696926	7.744469035	8.122210818	7.400271317	8.121149616	7.507559604	7.056395575	7.723301309	8.179471204	7.771618873	7.639674481	8.08451671	7.690729402	7.119051016	7.237335387	7.774590887	7.413011157	8.250457337	7.791941294	7.037129009	6.994486596	7.834449013	7.141411534	6.995089904	6.890615363	7.681808033	6.953639954	7.434566494	7.256847186	6.893306138	7.970574593	8.090701084	7.629666594	6.803438201	8.08722465	7.48679899	6.917883779	6.918804023
LIF	7.322869745	7.454329246	7.880421585	8.07168599	7.61054107	8.250521868	7.764093681	7.787436278	7.906057178	7.653485009	8.062903635	7.309412622	7.642050293	8.557519869	7.760848319	7.622371963	7.606652983	7.188042321	8.004142048	8.297913776	8.484455025	7.715635323	8.001546418	7.961873419	7.847524706	8.424817128	7.717949377	8.004425318	7.977764934	7.589176626	7.151909446	7.502460499	7.308364749	7.845895046	7.752755652	8.18942532	8.65645703	7.833900028	7.760636401	8.123865829	7.725509814	7.47862763	7.739655427	7.629730794	8.364293197	7.859028333	8.454244619	7.469084006	7.517942686
RGS16	6.963877313	6.753567312	6.827102708	6.779408479	7.038826467	6.730119288	6.971569831	6.786210403	7.078951046	6.67593493	7.072643992	7.290423807	6.925408232	7.604815539	7.225608707	6.899459828	6.744464172	6.668125072	6.996037206	7.925811812	6.641266764	7.361437624	7.148936515	6.621711622	7.001081266	6.681901991	6.721358376	6.805969981	6.980773931	7.002802502	6.893134945	7.004547595	6.892049215	7.026205894	6.723418602	7.149544332	7.098272558	7.104616346	6.956869146	7.215321997	7.070064957	6.922840783	7.004674498	6.781214212	6.784750369	7.028998103	7.070641379	7.013168871	6.888853989
GJB2	9.931085874	7.781010518	9.812135373	9.489950337	9.384846295	8.293311542	8.827744819	9.169400495	8.320076206	9.281186628	10.22763429	9.3162407	8.843406325	9.621153036	9.737734954	8.980001974	9.469412186	8.8927121	9.436483452	9.510087803	8.808188225	9.435098964	9.808723499	9.127055878	9.581221082	9.059876376	9.700028939	8.530547153	9.899223106	9.814843966	9.238599091	9.959215504	9.067467471	7.622971751	9.412546467	8.975291757	8.986703988	8.001215952	9.58932581	8.714824544	8.917084121	8.627705629	9.876449967	8.620210199	10.04230365	9.918994667	10.01242147	9.964049447	8.106447552
GPR68	7.802464003	7.566158165	7.498555503	7.757817743	7.596381051	7.740321444	7.775800691	7.809587046	7.976905929	7.887014194	7.976909519	7.811204689	7.621790292	8.07709279	7.174290412	7.210502506	7.60368383	7.501133276	7.538177164	7.845430271	7.524648916	7.748934571	7.500972123	7.716003824	7.629395857	7.482139791	7.600540319	7.574810141	7.893082681	7.782473154	7.566292922	7.600014027	7.629619291	7.533632926	7.597411807	7.753010989	7.644991787	7.540495353	7.669741314	7.842903075	7.611259566	7.709553035	7.900533803	7.441193731	7.547695008	7.662720895	7.556763102	7.7304973	7.553903437
TMEM63C	6.373212617	6.028127451	6.211328756	5.879212302	5.888875223	5.88542224	6.208227374	6.818638666	5.796924031	5.702943445	6.027286221	5.666331446	6.381572726	5.943537812	6.340098866	6.158192997	6.248998735	6.533416525	6.337899601	6.280781832	6.376723219	6.133626411	6.315506003	6.016916595	5.7655832	6.606247588	6.036996245	6.198760103	6.232297585	5.61426422	6.12513311	6.425073678	5.984536793	6.14162642	5.974386797	6.424568359	5.89617654	5.976464012	6.432095031	5.910674487	5.687129727	6.198389688	6.498833292	6.85317897	6.796664448	5.813677214	5.773832142	6.381124693	6.291739303
SGK1	9.833893284	9.325730225	9.463388115	10.41773972	9.26493105	9.766904908	10.30405697	10.13412012	10.35647632	9.578304306	9.563032679	10.12198635	9.729887089	10.17497588	10.48266612	9.841461827	9.909291127	8.921203876	10.17635749	10.06767809	11.30202692	9.961774654	10.1438141	10.01098753	9.876780891	9.99627579	9.908251071	9.48457969	9.712263871	10.0012495	9.415226238	10.18050496	9.484198649	10.21774239	9.807461378	9.89839333	10.02976018	8.97685528	9.867336013	9.470660782	10.34254732	10.19562915	9.664871971	9.165247701	9.381112441	10.0468006	9.998534764	9.169281286	9.316662656
GALNT6	8.702463502	8.79192311	8.557835725	9.163023833	8.061114729	8.585041331	8.388264527	8.679372263	8.961341155	9.154528062	8.22027199	8.858487589	8.752673848	7.826184491	8.438709205	9.665044633	9.313733579	8.650864229	8.712104408	8.54872084	8.04722891	9.048492645	8.591909562	9.403562666	8.766606466	7.966990642	8.037839785	8.946574305	8.577959415	8.643146468	9.311681869	8.36322283	9.299899904	8.7885324	8.330494107	8.695781297	8.169245116	8.550814561	8.656840387	9.185758198	7.950658409	8.929151855	8.681278498	9.218743172	8.173279078	8.449163042	8.212009641	7.859909549	9.376498115
PAPPA	6.522316963	6.63203337	6.525641902	6.337758317	6.608147237	6.328128273	6.606484142	6.405807929	6.79213209	6.298400188	6.563316209	6.572130954	6.703708381	6.730373183	6.643889939	6.329014061	6.54604661	6.444460698	6.429260684	6.561413342	6.584687564	6.550330859	6.71935762	6.530349137	6.299197814	6.758305961	6.654620599	6.85589901	6.723124768	6.797349217	6.466330789	6.597463792	6.411359604	6.592649413	6.598563843	6.667385598	6.550901167	6.517763299	6.541005922	6.252984352	6.512652914	6.590919517	6.61290957	6.422709272	6.440108553	6.618668333	6.216801263	6.438607879	6.488246573
URI1	8.137806681	8.349153432	8.089111484	8.629625552	8.264043567	8.467437119	8.283794496	8.433364705	8.621816307	8.609103147	8.520331256	8.405266146	8.254914837	8.128225902	8.574840473	8.396917337	8.538857982	8.368150307	8.501750135	8.203792523	8.117965637	8.304667488	8.36925927	8.235329583	8.218457633	7.947508018	8.456230704	8.575895424	8.280189465	8.268745169	8.609680971	8.399020172	8.182892958	8.287466957	8.174993957	8.591865193	8.344076576	8.221576111	8.292866248	8.325695685	8.219694103	8.579052107	8.235244684	8.502541983	8.331011731	8.173563013	8.248252047	8.570096432	8.635349028
SLC2A3	7.867523153	7.58627688	8.388815407	7.730274751	8.283094514	7.393931385	8.66315205	7.386243563	9.010386141	7.24576713	7.87021964	7.924141024	7.549596446	8.860530923	8.860781944	7.763032142	8.261099154	7.599910485	8.454366207	9.505549821	8.742498627	8.689241784	8.888558362	8.139234356	8.560022943	7.545431256	7.61887823	7.462028	7.972741199	8.113203877	8.218523356	7.586210369	7.912643823	9.501491702	7.852755534	8.442393393	7.905455409	7.496690152	7.586902207	7.78198408	8.332444674	7.77783439	7.759947304	7.506811155	7.438332034	8.774482013	8.620754851	7.781469255	8.541935023
KIAA0247	10.05300644	10.13297127	9.617419681	10.06227994	10.22168009	9.464062867	10.22509435	9.689904532	10.01247581	9.941879245	9.971363465	10.15250864	9.998813173	10.31964769	9.714788984	9.468720967	9.945645043	9.759700236	9.805751402	10.04142303	10.61576299	10.068837	9.856378309	10.05300644	9.936578701	9.774802404	9.58565948	9.645671122	9.950759755	10.30327754	9.678497643	8.836893811	10.19929395	9.656940604	9.795176278	9.429957808	9.487317396	9.335759452	9.926361063	9.884874673	9.535935475	9.962541878	9.894454716	9.710951199	9.937154196	9.803050451	9.779874512	9.472774303	9.675333767
DHRSX	7.373026681	8.740331556	7.758952578	7.931203381	8.083184987	7.782973681	8.125359519	8.194290373	7.845620159	8.500162079	7.833235545	8.579563763	7.949891547	7.610990694	8.183738624	8.331314133	8.071458418	8.338377396	8.589590917	8.028878139	8.289981457	7.943235892	8.540362061	8.088752041	8.365443214	8.749302837	8.349207843	8.034864543	8.168205506	7.881838186	8.089720151	8.67010324	8.198093794	7.826350134	8.307177834	7.776560983	8.019491844	8.44802316	8.213815026	8.030462126	7.947985624	8.190307622	8.133144998	8.099914894	8.970203477	8.328949781	8.205416384	8.380775309	8.04749665
PDLIM2	7.327667285	7.044218591	6.681881732	7.245526611	7.249358295	6.706332491	7.436111935	6.972611532	7.361909583	7.110278811	7.344008472	7.473217831	7.084639964	7.765551883	7.18898073	7.318615986	7.404882355	6.859163343	7.411174738	7.440135373	7.135599762	7.362824332	7.301602076	7.014396776	7.017419385	7.036382025	7.165345444	7.331657254	7.368861693	7.355805486	7.421721954	7.28646095	7.294442043	7.331761826	7.297106118	7.20193416	7.381420784	7.210655717	7.136133852	7.224243571	6.898418716	7.282421723	7.605841022	7.126911134	7.413806249	7.556638313	7.374577422	7.041189424	7.146747993
FAM20C	7.306728467	7.092335212	7.162879898	7.314728043	7.167820158	7.165391119	7.470503191	7.004837508	7.454153951	7.423855408	7.36923929	7.217705361	7.252584367	7.426237515	7.086642242	6.738930673	7.044714647	7.014100859	7.167149508	7.346335821	7.21565696	7.136174916	7.174115958	6.805692956	6.820081231	7.165141253	7.049840622	7.02220553	7.217228244	7.444225139	7.073605715	7.071534074	7.258515417	7.326047139	7.199400644	7.176305886	7.133045665	7.311279985	7.239438022	7.209218452	7.152196174	7.086396523	7.333186802	6.869057518	6.917957273	7.19974064	6.951504707	7.247516587	7.267046718
APOE	9.679360933	8.229646952	7.836326201	8.626623822	9.334986575	8.97550579	9.799076969	8.579268062	8.799352534	9.20097566	8.827640751	10.30006226	9.206783409	10.53661672	9.15605947	9.589610465	8.714022011	8.535356384	10.3074139	9.944666542	8.631098116	10.17469673	8.150815166	8.282052345	8.987123111	8.122380241	8.16606791	8.786423042	8.89202749	9.066341883	9.939589256	8.329459623	10.19949436	9.425513756	8.271717843	9.027200328	9.070767514	8.458419099	8.467712106	9.227456529	9.569932668	9.413295353	10.17660351	8.295285435	8.625329097	9.635335458	9.685221204	10.11713189	9.519932614
FAP	8.179818623	7.026164978	6.582755477	9.140099757	8.155538204	6.508059425	8.369816265	7.123158373	8.722650059	7.702754689	7.49794889	9.334710535	8.450241956	9.872068697	8.688700791	8.721236615	7.969333439	7.48942117	9.252680432	9.283969919	8.49928935	8.654037772	8.51812999	8.224630488	7.134197725	8.18002447	8.211581617	8.396673441	9.036095001	9.575670191	8.667460195	7.938477803	8.327426938	7.770619952	7.689539196	8.656866668	8.311576983	6.29475275	7.992514937	10.90063646	7.798806464	8.805091804	9.495886512	8.218171433	7.026984244	9.199832455	9.306620012	7.69121602	7.847074156
DACH1	7.299928649	8.151753553	9.138539985	9.370156214	7.968721549	8.99591401	8.029921616	8.459080657	7.127270677	7.844662641	7.977085202	7.953251701	8.487928942	6.834730227	8.58328455	9.182226517	6.403855599	9.424415187	8.51663991	8.333502961	9.147341648	8.342268287	9.025034597	8.755011165	8.988580375	7.715986114	8.941482367	9.510753898	9.663845363	9.155766655	9.636542825	8.076253815	7.081806329	6.372121792	8.622013989	8.390700968	8.444903988	8.419332914	7.180135946	9.408081531	7.569062342	8.604674768	7.491751591	8.319187642	8.798017589	8.497931217	6.416500373	9.34164264	8.605584771
SULF1	10.50380181	8.769076465	8.713847185	9.818989956	10.01519513	8.483005854	10.60537607	9.374478088	10.3909001	9.813402526	9.82602353	11.24767496	10.30383343	11.71838787	10.43491917	10.11378128	10.11484131	9.756284955	10.83945999	11.45852461	10.63335534	10.75088493	10.76778281	10.52216856	9.527509393	10.20103683	10.33598333	10.56805869	11.15355242	11.2294432	10.15440272	9.171072745	10.51273927	10.00617274	9.03737901	9.478148471	10.11743682	8.45288391	10.43454309	10.20871448	9.308453749	10.83649258	11.00786092	10.40474275	8.993560912	10.68664101	10.67978944	8.923558483	9.45662101
ZBED2	6.591688377	6.201026825	6.157928806	6.026479287	6.170056911	6.398820084	6.773639149	6.045033681	6.651798178	6.490579937	6.36147023	6.652433718	6.35612454	6.191542425	6.531679092	5.796715099	6.418681132	6.104744402	6.859443432	6.479389496	5.877563196	6.632913266	6.081081716	6.064172487	6.440044236	6.244142214	6.111377508	6.570262828	6.589650533	6.118370686	6.330102082	6.453512976	6.486791617	6.540586863	6.339691363	6.080400141	6.232231189	6.092618022	6.183837933	6.03763609	6.708351164	6.376507058	6.461207261	6.211553974	6.354005643	7.089852508	6.547233595	6.395603896	6.332252381
ST8SIA4	5.837469248	5.504916478	5.493533884	5.36042595	5.680705369	6.019432242	6.138873879	5.416440781	6.177961149	5.476833555	6.116849101	6.549831111	5.689419998	5.382352136	6.159954559	5.641450647	6.047854357	5.392302255	6.253605017	5.680168102	6.052683251	5.885946186	5.641802964	5.444940568	5.619582304	5.442741364	5.204608178	5.408076312	5.553683901	5.410872637	6.042674611	5.24433989	5.80405157	5.856718814	5.772172404	5.214219202	5.574858755	5.08278303	5.37125482	5.329242539	5.560127928	5.874648802	5.89018522	5.24560666	5.404711823	6.197482418	6.140821453	5.305062704	5.625344275
IL1R1	7.456492619	6.730823801	7.042945588	7.286499097	6.990041566	6.875914008	7.410787564	6.552938839	7.523500791	7.008643962	7.284547459	7.379952883	7.088237111	7.400924491	7.255299	6.975773601	7.332076924	6.903296894	7.350374603	7.321412	7.742672314	7.099161251	7.279196512	7.022404242	6.902187871	6.823894017	6.890848509	6.997388949	7.253033154	7.468560216	6.987660848	6.728853212	6.893671569	7.135802987	7.382063024	7.028891111	7.109332931	6.535049613	7.087616926	7.031393688	6.539457957	7.576516467	7.433692048	6.863132527	6.392887891	7.269068987	7.187419991	6.252456333	6.425819983
HAVCR2	7.309655174	7.065301047	6.924923183	6.856725316	7.303342468	7.141598065	7.247153527	7.069526104	7.300907496	7.298476683	7.246777676	7.668864793	7.132550382	7.503116855	7.537752844	7.312991603	7.143544086	7.020874922	7.592650228	7.294850147	7.011541009	7.453387729	6.946374957	6.84628852	7.073175213	6.941914131	6.884894724	6.978960393	7.215800272	7.103825785	7.302869632	6.942482624	7.254121242	7.195531657	7.106400712	7.082497978	7.078636838	7.373018519	7.298185055	7.157765121	7.243039133	7.182813327	7.379501856	7.067232722	7.073457223	7.288422451	7.605244107	7.166353614	7.127663479
CLEC5A	5.609503932	5.687681686	5.44260079	5.219662676	6.310638935	5.387616534	5.85863516	5.823834703	5.796591952	5.558365814	6.240585819	6.328825438	5.572124402	6.796283711	6.771391615	6.127732347	5.292290776	5.970206356	6.884325356	6.600448735	5.54650637	5.96579641	6.204439047	5.654150057	5.694645434	5.639476143	5.490332672	5.733491363	6.974055051	6.444898323	5.978528788	5.43357656	6.08458937	6.09290231	5.915207658	6.117386652	6.19772502	6.100563867	5.622796004	5.824148628	6.342433149	6.080564584	7.208148817	5.791543366	5.814689747	7.328752943	7.170475941	6.352676202	6.5521347
SLA	9.076629028	8.265737987	8.672638155	7.984768109	8.439381947	8.623422549	9.088447903	8.264207069	8.651297292	8.349707606	8.30464063	9.032677117	8.555658082	8.773906758	8.511877968	8.691428727	8.396901063	8.270277851	8.836807831	8.265973798	8.365075458	8.659427268	8.158486057	8.174618968	8.401031321	8.213776274	8.046500955	8.19298676	8.392705058	8.282487268	8.487899537	7.907227721	8.546981018	8.946883689	8.657704761	8.497553836	8.439013834	8.328302133	8.478721434	8.063308784	8.323161484	8.48476282	8.68823143	7.991984138	8.371171141	8.535914093	8.729223603	8.295889449	8.178474116
CXXC4	6.337508629	7.103916455	6.708530026	6.595020268	6.44215418	6.349530511	6.334450441	6.839771525	6.058537516	6.974357212	6.276732004	6.861618295	6.714051581	6.285505866	6.552416007	7.018489941	6.898617465	6.585841698	6.435621232	6.631388435	6.944000964	6.437927605	6.835506936	7.269638563	6.5863754	7.218796297	7.053794437	6.613841112	6.728322934	7.03271783	7.047179238	6.588655772	6.192472608	6.156300945	6.304641862	6.803795942	6.749639872	6.671703927	6.6703432	6.567896399	6.29042187	6.62293667	6.713982065	7.099233549	6.712735355	6.759574044	6.130190676	6.860631073	7.338586346
FHDC1	8.874427714	8.94463284	9.480051003	8.368252441	9.25651877	8.850151513	8.980889779	10.0635986	8.232481296	9.120558184	8.429564964	9.325067588	9.126256314	8.244345288	9.359965786	8.9682717	9.715082393	9.761143473	8.793494715	9.204715254	10.05551744	9.381690516	9.229408617	9.440505506	9.422243159	9.075321161	10.34739828	8.918229548	9.172331661	9.018992741	8.785488275	8.354704089	8.43388563	9.332355538	9.74236192	8.802682409	9.394256641	8.320756883	9.232054139	8.608074469	8.001425964	9.254136727	8.556382495	9.325038537	8.792777968	9.429755747	8.549871366	9.452916313	9.025188215
FCGR2C	8.096631171	7.811683171	7.685217299	7.71504424	8.330648602	8.043475355	8.009723777	8.042031116	8.231838116	7.943173623	8.503974594	8.410709386	8.100595338	8.087798264	8.640730011	8.070258494	8.098847592	7.889934413	8.38945695	8.100446092	8.341417664	8.194819532	7.86179672	7.691116349	7.988939511	8.000393958	7.769161704	7.7390502	8.015646596	7.942066629	7.964231816	8.089898427	8.019823444	8.206438314	7.97372976	8.110858206	8.002140757	7.986820498	7.884318852	8.221504798	8.237727988	8.122127573	8.126419979	8.049777499	8.153541328	8.32285336	8.560468352	8.219223563	7.999059593
SDS	7.46907708	7.396039387	7.123679547	7.533973627	7.467119594	7.588610048	7.640804343	7.371212955	7.590761635	7.66756314	7.439692944	7.620367758	7.409369303	7.809441869	7.56568976	7.600927762	7.383052287	7.429711934	7.646211685	7.481085234	7.759878711	7.483084816	7.211486869	7.305605062	7.365832512	7.462533277	7.334957378	7.281509339	7.408826335	7.572170369	7.294188273	7.450997826	7.424126442	7.803256175	7.348705511	7.536835545	7.34666859	7.301553361	7.648192069	7.568800632	7.511050417	7.490625769	7.844658726	7.365320406	7.33504563	7.734332493	7.707047166	7.555223288	7.54751713
METRN	7.5862532	7.495843231	7.063647687	7.83532733	7.852745053	8.240383129	7.806577061	7.512893526	8.524888706	8.116708593	8.293879164	7.381693619	7.689535028	7.9750202	7.583292247	7.424289648	7.517559285	7.482937644	7.903901426	7.643997465	7.410817862	7.966283856	7.44843045	7.210317693	7.560059241	7.895107846	7.485392731	7.144695479	7.403865019	8.393996519	7.44478513	7.649510867	7.830896369	8.587528307	7.759058385	7.683209627	7.7938189	7.859532156	7.589931779	8.013059364	8.438340172	7.542613302	7.869877218	7.694341698	7.611373858	7.743919016	8.542875739	7.996516053	7.708277436
WISP1	7.229126799	6.045014937	6.468946219	6.379033823	6.85840971	5.575571432	7.005688405	6.166796674	6.804434175	6.03780012	6.218469291	7.221807726	6.614445838	7.263035557	7.227690449	6.417906501	6.382216621	6.260563528	6.870684131	7.366617081	6.845983853	6.831403406	7.173811142	6.611935121	6.532875689	6.282742507	6.759051621	6.778094885	6.815395168	7.099931394	6.925216462	6.142516598	6.537100942	6.270460082	6.342577537	6.647892148	6.620061323	6.328930078	6.627050157	6.546224286	6.150550011	6.75819674	6.928843193	6.503918512	6.308857493	6.830941369	6.925637649	6.002551812	6.067732414
FCGR2A	6.54849765	5.997329473	5.986502361	6.003967866	6.881008203	6.470205251	6.707150342	6.538080006	6.608836067	6.535524199	6.938865994	6.981012881	6.540276349	6.690137123	6.818536661	6.201993167	6.412507298	6.278198162	6.739233258	6.388065564	6.556043546	6.358188332	6.295981849	6.230380255	6.419964309	6.471561864	6.423480232	6.146100163	6.679409388	6.353270913	6.4751387	6.533823648	6.558481524	6.84356072	6.490662206	6.663021608	6.549906667	6.164798193	6.23004183	6.372199652	6.610761985	6.407600623	6.773447026	6.114576452	6.064065167	6.65446365	6.854406967	6.320272238	6.542321748
GPSM2	9.918611492	8.804826132	8.217310121	9.017027605	9.216383932	8.68719414	7.968974916	9.539799469	9.679214367	9.83067238	8.748230429	8.075009696	9.176784078	9.807500143	9.61655644	9.838088902	9.584674214	9.860395437	9.15806922	9.304181954	8.331834053	8.775016117	9.23104155	9.024035578	9.410145483	8.326137683	9.565356884	10.16537925	9.442492425	9.278093975	10.97315205	9.064402235	10.13458922	8.891732447	8.882417239	8.372074624	9.190929962	8.842518806	9.169059486	9.606013753	8.19090922	9.28948613	9.128090718	9.889199522	9.562916998	9.118161288	8.836263463	9.847456267	10.41988212
FRMD6	8.734715661	7.215340128	7.216358714	8.185776503	8.076908785	6.748838801	8.780147703	7.185567797	8.687216792	7.557264171	7.3663352	8.755629713	7.742595273	9.634710469	8.286896899	8.602591061	8.070231512	8.069942064	8.592062455	9.084284916	8.605534197	8.459606716	8.721356831	8.230968126	7.687522323	7.600046621	8.349283456	8.33097529	8.699924311	9.20349625	8.537575485	7.302893675	8.362633018	7.908339604	7.754532814	7.826721457	8.12232089	6.722299721	8.406784291	8.269242439	7.719830307	8.565987471	8.836503389	8.374154273	7.005289114	8.822508177	8.394600674	7.206675516	7.603785557
GPR160	11.88240351	11.43061533	11.1283775	11.69144943	11.49691209	11.17277685	10.26290082	11.66539193	11.51018972	11.77173476	11.61218828	11.16026115	11.13009731	10.34546309	11.8233123	11.28668614	11.48317101	11.63182915	11.64548996	11.69538185	10.85668423	10.9620257	12.17792127	11.28960448	12.0788304	11.23279895	11.51824286	11.69959941	11.04423681	10.50053199	12.112805	11.44563843	11.92791133	10.17751739	10.95681436	10.69103953	11.47732765	10.73240324	11.37682611	11.21104481	10.37029708	11.67911419	10.73767171	11.36322172	11.79342097	10.5407184	11.01336338	11.99068149	12.29078893
SLC16A6	6.363915308	6.755648548	5.998712187	6.162483328	5.992584749	6.177002148	6.52600561	6.674430984	6.58147527	6.117484056	6.127186709	6.178959449	6.373680456	6.375745753	6.65135887	6.25962115	6.007991004	5.838887581	6.224807685	6.230524111	6.13051775	6.501384165	5.974005902	6.205006344	6.126873966	6.009371462	5.790853656	5.963321847	6.414937185	7.01368975	6.15451828	6.171767064	6.236266774	7.152114451	6.227193791	6.198767728	6.087932163	6.037266976	5.919124164	5.7990997	6.227255918	6.056234799	5.884775171	6.445733434	6.205162498	6.425782915	6.331109939	6.08330788	6.304168896
ENO2	6.324085688	6.507940516	6.722846714	6.553937362	7.946184076	7.070177563	7.301138769	6.422534895	7.002887566	6.45202843	6.702850501	6.897903328	6.724631767	7.036683333	6.035656042	6.587024555	7.473360857	7.170616005	7.075264318	6.651585951	7.542271073	7.543246624	6.845632396	7.05590309	6.771922463	6.615128341	6.39243368	6.233857389	6.816603022	7.305849941	6.620137942	6.177596946	7.324211711	7.258108418	7.306924149	6.928888905	7.309287724	6.698477255	6.907662018	8.068565087	8.862552417	6.642028706	6.963521506	7.198848675	6.800242979	8.35211298	7.71671091	7.288842152	7.119063365
CMTM3	7.896510686	7.49004129	7.624900927	7.646600321	7.786703344	7.577639112	8.198344057	7.994230135	8.148282388	7.78345885	7.84996282	8.168432454	7.865131512	8.725035209	7.855413741	7.99739902	8.047843916	7.703890953	8.306386328	8.247428462	7.914967319	7.949085981	7.819929951	7.687537647	7.691708853	7.841139675	8.093217199	7.821428984	8.068111269	8.131973333	7.959481547	7.579492258	7.907529467	7.894279408	7.682601279	7.979083134	7.998512603	8.059619833	7.963023262	7.996942489	7.673492839	7.888911396	8.307181887	7.863163908	7.668788816	8.191853989	8.282825411	7.962227441	7.881149071
EPHB2	9.714396835	8.491572526	9.079343427	8.932137894	9.709844842	9.773868858	9.020896883	9.681698571	9.816975461	9.483746035	9.730538866	9.133826956	9.381525442	9.782794172	9.133022702	9.20812355	9.38467725	9.933039605	9.161566066	9.72604134	9.813846747	9.982674749	10.03416764	8.932243401	10.56374902	9.379038251	9.950420924	9.336739532	9.180832152	8.434898686	9.515085337	8.819609331	9.069303487	9.446149468	9.940031925	8.701724888	8.376853271	8.998416822	9.394418185	8.780422399	9.128639149	9.330055901	9.206465904	9.601697996	9.237219336	9.482216729	9.252083098	9.461382069	8.987434314
ANXA2P2	10.85668778	11.11149467	10.72275406	11.85622627	11.36543666	11.98948068	11.17855053	11.42079159	11.3126658	11.88876122	11.51354993	11.18384613	11.08439573	11.56391045	11.1942029	10.86364365	11.64986375	11.48024942	11.42737524	11.2051296	11.74392151	11.3013986	11.38999337	11.5671076	11.44715899	11.36613869	11.36407553	11.66375702	11.5479701	11.4610719	11.11390474	11.42075235	11.62893446	11.68615066	11.81822784	11.37842852	11.48977174	11.10381269	11.03187271	11.76733875	11.3054496	11.43107881	11.84934382	11.27604267	11.12254344	11.67826641	12.03264933	11.42368394	11.25109331
ANXA1	7.954617957	7.687016207	7.143710104	7.904913901	7.424053764	8.398407119	7.955337591	7.361315664	8.148680378	8.227079753	7.979236066	7.911662361	8.033587428	8.155053629	7.783648688	7.828148712	8.465414057	7.685713905	7.813378487	7.805246463	9.445791676	7.958955394	7.703510674	8.282816089	7.556659431	7.866701688	7.355059767	7.675865209	8.034212749	8.381549006	7.715241041	7.449086711	8.526658654	9.494464515	8.38213263	8.451490842	7.448679873	7.239504397	7.867682805	7.696796268	7.876414435	7.671084719	7.917327321	7.834135749	7.132786339	8.331205476	8.751110681	7.258750774	7.867264567
ANXA13	7.071575733	8.100450941	7.454987633	9.050364896	8.123130153	8.891427697	7.369848663	7.484637083	8.09948114	8.144454898	8.026962861	6.946715129	7.891361235	10.3969397	7.57360382	8.459531016	6.838656356	7.937868197	8.812199554	7.78887708	8.415120733	7.81481487	7.784274821	8.172383196	7.952965674	8.620360901	7.301218379	7.603456879	7.902115879	9.741998195	9.852218837	7.447456404	8.923212701	7.250685652	8.000696128	9.366003401	6.757293562	8.702046407	8.329433054	10.33959097	8.546208965	7.914342219	8.177979582	8.062627751	8.579802731	7.667340755	7.806058083	8.305630346	9.290927752
CTHRC1	11.01035806	8.970957451	9.648318052	10.73538731	10.72402907	7.29724351	11.5286851	10.18068143	11.31631819	10.08380341	10.45282964	11.87201969	11.27165907	12.63339136	11.40054928	11.03563059	10.90872486	9.806030858	11.64541272	12.18892144	11.01071233	11.58347464	11.54789413	10.95732738	10.3502386	10.12205824	11.00633698	11.10614209	11.85328727	12.05596414	11.48277617	9.61459447	11.09105743	10.01985088	9.924183924	11.27710787	10.96577573	8.361269135	10.30492299	11.15182207	9.563476738	11.3905783	11.84166734	10.75748354	9.458622093	11.32513068	11.67852098	9.972355654	10.1887671
SERPINB5	5.674639324	6.984667786	7.102548576	7.67466724	5.755817766	8.767436563	6.067563476	5.224919186	6.291684054	7.758963126	7.088163814	6.095417072	6.802173436	6.765477241	5.798347431	5.849951734	6.147597747	5.907159947	6.838745391	6.091301701	7.176815244	7.146530882	5.601036373	7.609735966	6.843523319	7.08094472	5.812827467	7.184171506	7.032245926	7.951252838	5.222680049	7.301703556	6.58944962	7.0798692	7.211147515	7.821524399	7.054986973	7.027086243	6.878822074	8.47275791	8.032319051	5.773753615	6.007925083	5.868423794	5.715643102	7.176520877	7.928490832	7.338410186	5.076390109
C1orf162	7.962066601	7.288497677	7.143485015	6.67018053	7.44971015	6.97419075	8.295153053	7.012524727	7.658468042	6.908985285	8.012075734	8.531146516	7.48079675	7.913969473	7.73947023	7.927354276	7.152837446	6.869555783	8.903384335	7.771169223	7.281929573	7.782317884	7.184255176	6.904765995	7.382433958	7.571878412	6.70358586	7.671878324	7.730743576	7.297268715	8.378923668	6.800814833	7.824399371	7.97893368	7.366301931	7.440386334	7.220014168	6.505924847	7.15008332	6.822759467	7.449245644	7.640186689	8.7732705	7.207117009	7.169250402	8.546320981	8.229206392	7.584724335	7.607838067
TSPAN4	8.309820526	7.660791219	7.592972238	8.137176713	7.875885952	7.876608466	8.370840541	7.717176178	7.931240239	7.898312	8.090628198	8.351858935	7.95950696	8.717226481	7.718361659	8.32404362	7.85032914	7.773888877	8.704454323	8.192284926	8.348882537	8.028034278	7.973451321	7.824182345	7.622639219	7.704166186	7.802528164	7.702038331	7.972782879	8.272461424	7.978322062	7.625311231	7.968324457	7.566047281	7.837284743	7.861607286	7.887533432	7.831989255	7.698757366	8.115340221	7.545854754	7.878848997	8.460224622	7.677516012	7.60913287	8.47497856	8.295106277	7.582242716	7.574921585
PLAGL2	8.801518027	8.241412719	9.495040952	8.295105761	8.729439563	7.742812332	9.364032348	9.129297503	8.479392899	8.363654211	8.01045074	8.268052448	8.088210682	8.766362236	8.964987162	9.079335435	9.199864767	8.797345845	8.995853185	9.464467011	8.679521353	8.706532292	9.206116627	8.424014792	8.881656694	8.523063992	9.750834412	9.332421298	8.931407583	7.833279427	9.116086458	9.079285324	8.73236642	8.482415557	8.421231941	8.029956667	9.416997922	8.917176841	8.578071931	8.447502257	7.622930624	8.899292321	8.754715311	8.676349725	8.966690265	8.364611586	7.74271724	9.198261123	8.972906217
CCL18	10.67027023	8.227274455	7.577045547	8.167500019	10.54282766	8.661091208	10.30334917	8.261656216	10.12386196	8.679134861	8.752287045	10.14043723	8.322384931	11.70661082	8.982066289	9.753402801	8.527222211	8.36109625	11.08215421	11.61820345	9.367772689	11.04367708	7.78551979	9.242529853	9.87763999	8.753267034	7.689973205	10.02669483	10.22859987	8.099490656	9.725835944	8.124482888	10.27337744	10.90736819	8.716420903	9.376966315	8.896632434	8.308862024	8.19357603	8.453811542	10.41162486	10.12317587	11.20652435	8.371608287	9.750366488	10.9237812	10.26259837	10.51859485	8.548800836
SAMD9	8.180333783	7.643597216	7.008733609	8.531119866	7.630540665	7.34443105	7.505576133	6.531083848	7.587574692	7.690685125	7.456796937	8.506762632	7.465165241	7.925640187	7.327888161	7.487850873	7.212611509	7.473133058	7.699304443	6.769407178	7.369976777	7.50121265	8.018961351	7.646142131	7.175721149	7.514242689	7.345951345	6.784430825	8.008876237	8.5038787	7.897272791	6.692166508	7.756737356	6.624274211	8.20143981	7.001875407	7.124536852	5.891667733	6.807114039	7.878000073	7.891350923	8.30722778	7.31523826	6.468445953	6.522046307	7.540996462	7.678360792	7.060036212	7.332467026
BGN	8.877613874	8.012719233	8.063495822	8.685303517	8.507868916	6.887338083	8.912674234	7.495150809	8.789087435	7.836908842	8.351590249	8.974353863	8.287565385	9.739336588	8.298704135	8.835006678	8.217629698	7.798526598	9.210632699	9.724764684	8.551348987	8.983130781	8.666787408	8.503017425	8.083607142	8.082921678	8.554552803	8.788980726	8.90824126	9.454340957	9.411333908	7.723000559	8.479463135	8.503894354	7.983462771	8.318015673	8.490986721	7.807142261	8.321412253	8.89120582	7.808017505	8.543865402	9.158410142	8.518172405	7.587578602	9.07833107	8.352720611	7.795573523	8.770639105
DAPK2	6.850528956	7.054961553	7.415815843	6.92469051	6.946427483	6.755848623	7.318731877	7.24512216	6.773678318	7.812930446	7.005121921	6.807521264	7.104884239	6.805107387	6.876716701	7.12575912	6.947818815	7.238473137	7.193622785	7.1751409	7.228962059	7.169951056	7.434563872	7.170691139	7.272726591	7.253824297	7.47824976	7.237121946	7.146397285	6.822242744	7.096238186	7.273354637	6.82056777	6.701314539	7.046969473	7.233157021	7.221216911	7.261298049	7.230641477	7.10040116	6.72025965	7.159417339	7.19919625	7.229174828	6.762816537	7.261805085	6.650260777	7.419912817	7.402960133
ITGAM	7.880798742	7.344711568	6.935265129	6.938122532	8.031985832	7.388889791	7.950753664	7.467411637	7.616696644	6.584379568	7.275447599	8.324956934	8.06727411	8.881797321	7.922840705	8.292852343	7.337420589	7.671514774	8.600012115	8.429243564	7.303049954	8.255501059	7.298574813	7.524189498	7.901316678	7.041505393	7.306522029	7.727318053	8.03480908	7.612815476	8.289211576	7.484915143	7.776356655	7.990395124	7.461426397	7.745900238	7.433677642	7.105002022	7.431774458	7.657911232	8.131308497	7.958411889	8.924282768	7.062676253	7.565942675	8.491979737	8.335448821	7.793468111	8.140101827
LAPTM5	10.69570304	9.588606855	9.51473071	9.725588467	10.62393779	10.48871046	10.83213222	9.901397518	10.65226665	10.46579873	10.58277529	11.15881838	10.63513853	11.10097637	10.77575354	11.03903779	10.4427672	10.08217661	11.31998216	10.78702306	10.60599261	10.75472232	10.04395841	9.874345473	10.254402	9.919512906	9.664472754	9.973268332	10.40721151	10.20242709	10.75008492	9.698688654	10.80474578	10.86980731	10.26238221	10.2337176	10.28214066	9.346882862	10.1824582	10.75042541	10.36655702	10.51601318	11.0260951	9.98895815	10.27120581	10.90840143	11.21115583	10.39638479	10.63554923
SERPING1	9.862807986	7.928539975	8.29225215	9.074381125	9.231733638	8.352909137	9.813831449	7.942357804	9.230509564	8.76803248	9.306978587	10.50204531	9.571504513	10.48022081	9.275560083	9.184103241	9.054815319	8.804134955	10.42071667	9.73610821	9.532678033	9.855459383	9.355214301	9.168460901	8.8548522	8.837488016	9.201971432	9.449777027	9.807749369	9.122337142	9.396208093	8.154230583	9.66298029	8.614590609	9.025106123	8.447055306	9.277845812	7.924913644	9.345612918	9.368420481	8.059881575	9.739061974	9.983690964	9.070729268	7.945288889	9.809443953	9.596786838	7.829853109	8.541319515
NXN	9.080635892	7.923563891	8.163843017	8.395799983	8.203872066	7.788573638	9.315193687	7.572599491	8.874959011	8.14495498	7.725098307	9.169400119	8.266432295	9.774922506	8.099249954	8.96827635	7.903847784	8.259496016	9.124204122	9.128326096	8.61476539	8.626522742	8.893968846	8.425160907	8.256307501	8.791438585	8.395567453	8.591096637	8.735874057	8.792079562	7.991468131	7.698410806	8.540347799	8.861481522	8.359773535	8.380288417	8.264404268	8.93198548	8.941837464	8.382527957	7.875872187	8.682940558	9.530096245	8.744108199	8.174862786	9.312963546	8.69663167	7.700220394	7.69358923
KLRD1	7.480814819	6.957619211	7.151510863	6.876413779	7.354388029	7.261333166	7.35398598	7.070282295	7.53948868	7.086709608	7.425055036	7.810593579	7.229831692	7.431691763	7.743882919	7.564076248	7.119072937	7.151952917	7.931856277	7.481412897	7.0109567	7.348532972	6.964905308	7.031729734	7.469750951	7.196358865	7.013965862	7.207095843	7.477079421	7.394861593	7.009427317	7.226365706	7.689368547	6.948756468	7.142834677	6.99362652	7.214915902	6.825035366	7.055043256	6.882156224	7.455282316	7.555482581	7.536305757	7.412062849	7.451488623	7.431182008	7.852478765	7.323332971	7.171434344
P2RX7	6.274775288	5.945230815	5.673447551	5.832896507	6.166717776	6.002657886	6.478598977	5.839901274	6.031976622	5.825800017	6.094893919	6.694960846	5.813023334	6.616482479	6.306270601	6.088251602	6.078863724	5.869801988	6.685546212	6.272060834	6.134444678	6.317009833	5.864411315	5.844035994	6.271234404	5.831154966	5.927125836	6.082708317	6.097201222	6.040846312	6.245655742	5.785603252	6.352552318	5.979452296	6.145715736	5.861045535	6.02364725	6.161745986	5.813171264	5.890377536	6.13520088	6.073995505	6.509833869	5.954198055	5.965877807	6.522424824	6.332869545	6.139728066	6.077328576
KCND2	4.106517092	4.247195246	4.11113597	3.957659969	4.162204568	3.933555445	4.009200286	4.211131147	4.093222921	3.908656168	4.015421946	4.382247915	4.227753113	4.438428865	4.171169701	4.142661785	4.117509541	4.180215315	4.361468549	4.152931552	3.978159635	4.285979243	4.14369221	4.259232309	4.110633458	4.075604679	4.110138987	4.146599601	4.229500655	4.269717368	4.179609572	4.043873552	4.116812398	4.111585692	4.010833867	4.256954884	4.213938911	4.378491824	4.248537121	4.164958241	4.314099833	4.408182367	4.36582281	4.254496325	4.37709469	4.299631378	4.270985366	4.083031921	4.247220101
CCDC88A	5.462810547	5.358371538	5.337129663	5.24073387	5.405691156	5.230041863	5.64929714	5.258603439	5.306243118	5.201275334	5.263514759	5.578105006	5.402952908	5.525365972	5.466808469	5.669281317	5.536210275	5.376889311	5.449624589	5.556833562	5.550891956	5.561156801	5.373788202	5.445333671	5.317272376	5.322526479	5.26763404	5.35781767	5.371007195	5.785774978	5.476116194	5.370054898	5.309835977	5.277487269	5.400794102	5.540230402	5.412918656	5.333334358	5.490100671	5.377292865	5.241633153	5.471893258	5.604058129	5.41521659	5.331523499	5.673169895	6.164805524	5.20364983	5.386272832
SFT2D3	8.518413819	8.529104469	8.343489968	8.358169941	8.1515566	8.486153126	8.266895477	8.455600943	8.470123694	8.602554477	8.090788863	8.312879386	8.364113683	8.613642113	8.433086488	8.569393239	8.422256844	8.540158055	8.397867534	8.390834566	8.210805719	8.299945474	8.23358895	8.267384638	8.222770669	8.426313838	8.600220524	8.609883625	8.248517238	8.4302057	8.53467427	8.437964856	8.390786942	7.927938077	8.217975855	8.778267509	8.467043789	8.797620194	8.45199407	8.512437613	8.318199648	8.520863971	8.601983792	8.515568964	8.435435261	8.444429256	8.413374011	8.567207173	8.818096606
LSP1	8.535549758	7.357375237	7.986239103	7.61694797	7.452951	8.050465602	8.595827775	7.180753236	7.979374564	7.499879326	7.841492553	8.302136742	7.866710433	8.233654744	7.980421267	8.28196581	7.735360363	7.485412113	8.688432201	7.694433677	7.661208476	7.949614755	7.659145038	7.396826183	7.840054926	7.611568288	7.328441698	7.43621123	7.686494894	7.705907379	7.800135585	7.510945848	8.088501544	8.118289545	8.092924608	7.796338379	7.87302052	7.276934594	7.532171953	7.819056511	7.505581634	7.925617322	8.311382634	7.401563192	7.773366947	8.312647248	8.344393798	7.684927224	7.895033336
CCL8	7.65853191	6.624799116	6.3699823	6.894475178	8.311416349	6.630754146	7.116014242	6.676018926	7.409439197	6.657310972	7.675844436	8.514485869	7.21489235	8.613819804	10.34570534	7.45431266	7.176246592	6.364449369	9.317878257	8.074246312	7.863195217	8.240266242	8.197403285	6.549737752	8.239534244	7.089576849	6.964440477	7.111618425	8.828666322	7.107662278	6.910894262	7.21739827	8.408852948	7.643190756	7.002872265	6.551605985	6.930350259	6.517786413	7.360976416	6.640583377	7.971091657	9.423030575	7.611453993	7.981376001	7.743031189	8.014639741	8.509114765	7.71700554	6.975519212
EHD1	8.886477457	8.108066764	8.150956846	8.150058229	8.584441432	8.180687737	8.354732076	8.034728768	8.680699546	8.124099155	8.500368991	8.372556003	8.24199634	8.358636293	8.386405247	8.290017461	8.454037425	7.910760385	8.517224128	8.286360593	8.153482583	8.301820776	8.516972093	8.14426222	8.385284194	8.076319254	8.18669507	7.951309043	8.307947311	8.324859745	8.293338532	8.103007234	8.570656627	8.735986374	8.265603699	8.010381862	8.385076675	8.161307119	8.010307925	8.09434884	8.373795344	8.248494585	8.194186377	8.106658982	8.276962964	8.392877133	8.453863287	8.304111942	7.962033921
PPP1R18	9.139373598	8.18100778	8.243162932	8.568697344	8.989849771	8.318121328	9.29030081	8.274163167	8.897312328	8.133922779	8.51515704	9.440080345	8.76200136	9.1260577	8.962308825	8.789822552	8.784996864	8.278973291	9.310934928	9.240397317	9.060460513	8.898355234	8.61253438	8.426747502	8.731577156	8.581788323	8.208814726	9.261134253	8.839148146	8.872137527	8.784479374	8.312098273	8.773273369	8.944158091	9.205038275	8.336669191	8.702045707	7.791419253	8.289837414	8.817424763	8.021953569	8.980025192	9.455113983	8.747843801	8.603258125	8.987037252	9.197242069	8.239466738	8.479839327
FTH1P5	12.93408665	12.18687986	12.67221388	12.59868691	13.01577086	12.68234018	12.84773416	12.85061428	12.99952068	12.96494524	12.72073468	12.81708809	12.65048304	12.91494175	13.0206394	13.11393882	12.68928187	12.91180534	13.03263494	12.6091851	12.94810396	12.96148038	12.92775449	12.57798998	13.04527715	12.94704664	12.64710685	12.90458097	12.85817854	12.76948636	13.02939181	12.65582708	12.99245205	13.30040978	12.80125337	12.50293042	12.65231486	12.8035578	12.79641231	12.57706228	12.76830974	12.89552525	13.21004095	12.91792236	12.95604798	12.95721305	12.8510427	13.13118091	13.04659805
FAM171A1	10.12694085	9.946872617	9.29237125	9.68849149	9.621345009	10.14765757	9.811145969	10.13725512	9.762086769	10.18210009	10.17427036	9.901886686	9.677038727	8.998822964	9.928617713	9.631665608	9.524164172	10.06356259	9.986130697	10.09426672	9.776757983	9.923119012	10.6527579	9.91003819	11.0677218	9.841949412	10.35266773	10.32471135	10.16782773	8.992948863	10.28263734	9.801416767	9.639833125	9.321430278	9.760277637	9.596344083	9.589595363	9.98755911	10.05447138	9.117253641	9.961115119	10.06743061	9.883513454	10.10147847	10.67025827	10.21010409	9.309601523	9.822802972	10.12618011
PARP12	9.872213317	8.670027575	8.90259007	9.657607451	9.457588563	8.658038649	9.156251605	8.939694251	9.243963558	8.475361942	9.622121915	9.445612767	8.337163711	9.459404402	9.476284641	8.933046539	9.476420797	8.237051023	9.570587974	9.058418894	9.390213715	9.042385295	9.142590879	8.833308736	9.355793556	8.321930464	8.466071102	9.121031834	9.54004166	9.7754754	9.382074811	8.437778741	9.379536684	8.842621284	9.211015992	7.76242794	8.906578185	8.499155884	8.197660017	8.831542813	9.10927516	9.256688164	8.992804673	8.461944096	7.903848396	8.984660226	9.671521128	8.300970884	8.598782583
ACVR1B	6.91495156	7.046600825	7.107218915	7.133225215	6.825937577	6.962168157	6.915775042	7.093919686	6.78439454	7.280680537	6.947741657	6.887918678	6.859975169	6.967471565	7.144225622	8.010823752	7.133554009	7.338194655	7.089436564	6.963941821	6.945670374	6.921709422	7.153076837	7.026966433	7.064226798	7.123276201	7.234862203	7.23202261	7.006522366	6.909072587	7.377278783	7.109593208	7.013494195	6.964568012	7.065348909	6.959607898	6.888392824	7.292301741	7.102706785	6.981532701	6.900962242	6.96733475	7.077872006	7.413951411	7.250248892	6.858204216	7.013679341	7.258626766	7.116421486
CD53	7.19554444	6.83870607	6.957696803	6.493066163	6.937441803	7.140412548	7.350869285	6.904050944	7.186668588	6.981675672	7.025594294	7.612681112	7.215137683	7.272462699	7.266298961	6.930811201	7.088599449	6.823470928	7.287964266	6.925182939	7.08044211	7.0661407	6.708839126	6.8072552	7.006293896	6.946953985	6.710375627	6.856791756	7.041487168	6.669988181	6.953145625	6.778928929	7.089612285	7.315067182	7.064442796	6.862638524	6.965267441	6.572715909	6.882440002	6.775265138	7.063640292	7.030430733	7.15890374	6.888526428	6.896967286	7.212263223	7.262671945	7.001869651	6.999085654
MILR1	7.113230781	7.115069271	7.082734016	6.762861345	7.167899569	7.119364449	7.411731603	7.043607252	7.048992916	7.342217033	7.417142438	7.426960661	7.218342509	7.424133836	7.105968202	6.569218117	7.14386631	6.780500604	7.14458062	6.970632932	6.431511492	7.091892196	6.858382349	7.061151305	6.551837541	6.852436742	6.867690705	6.745232239	7.226479868	7.335204397	7.243468481	7.112050576	7.044151467	7.131838076	7.019594878	7.160539854	7.058469295	7.331961742	7.019594878	6.904717387	7.038813752	7.065719125	6.98099871	6.739233336	6.732171948	6.984383953	7.433589674	7.199090926	6.943816941
SLC2A8	7.199434102	7.128112975	7.681268964	6.867792593	7.047730505	6.968596963	7.671409875	7.975547093	7.244574769	7.152830332	6.99579781	7.012580944	7.222494773	7.090545205	7.482400537	7.485405646	7.434431168	7.467567108	7.161257959	7.116815005	7.09531609	7.099731666	7.414886159	7.384709225	7.337258304	6.947370255	7.572654442	7.014996381	7.276173776	6.908550726	7.064470453	7.217081491	7.124747404	7.126926768	7.290754656	6.930573949	7.368019786	7.257068996	6.993221631	6.657540738	6.786756506	7.029146155	7.267029499	7.233653463	7.184941136	7.184104526	6.689091435	7.461674792	7.191359891
TNFSF13B	8.842060886	7.224609595	7.006916913	7.540560754	8.554507443	7.888084815	8.873469238	7.55848398	8.159247602	7.924857987	8.708386277	9.803783356	8.453867258	9.274079927	8.929237924	8.556734243	8.172202449	7.33626513	9.48943528	8.357863087	8.039157121	8.982312496	7.943779092	7.681877	7.933246996	7.747050902	7.284765636	7.836492828	8.51857756	7.398073328	8.518296867	7.311336231	9.162181231	8.133297946	8.337022765	7.303309063	7.819688503	6.621816517	7.566748282	7.90827001	8.764724241	8.544156602	8.947352034	7.683778444	7.529259639	8.384916503	9.008591494	7.735033569	8.108962215
SFRP2	9.376393834	6.710036952	6.745103952	8.606407499	8.567806145	6.511412091	10.04543467	6.710848522	9.862811371	6.780731759	7.408772519	9.202160143	7.353778316	10.1662945	7.613504286	10.2287608	7.502582907	8.036896645	10.16786959	10.11750056	10.21141759	10.27478471	8.929221727	8.695825991	8.557462714	7.287061746	8.985474004	10.41282012	9.106975483	10.17712674	10.86873669	7.367654962	8.093006667	8.899325431	6.899088338	8.544204021	7.845995237	7.042476159	9.252283625	8.082047403	7.043998254	10.55842382	10.79262979	8.371506743	7.085599953	9.899173399	8.652686669	7.399321721	7.885997333
EMP3	8.860724282	8.155696745	7.857671102	8.55132613	8.523221533	8.187718203	9.108428115	7.918450315	8.995236067	8.73857179	8.134803319	9.260136486	8.648692308	9.406632115	8.434680326	9.058974571	8.87118321	8.472121264	9.607949194	9.245304751	9.176479203	8.520006183	8.816931511	8.449898658	8.34922312	8.978624109	8.50872575	8.590843339	9.087662495	9.29295745	8.437179784	7.880616277	8.888478324	8.638723459	8.410016714	8.042859164	8.471109196	7.530977844	8.454293963	8.603239095	8.076892995	8.568837434	9.804169492	8.546970452	7.987365544	9.473860091	9.215507125	8.198130159	8.186115401
HTRA1	9.615926603	9.644700229	9.113698243	9.721874853	9.721196477	8.00015453	10.37377534	8.533889963	9.314871825	8.868086147	9.376187385	9.762455513	9.440938403	10.67033727	8.895884868	9.858523212	9.218542818	9.106306658	10.13955234	10.02429689	9.656031909	9.997707362	9.794269966	9.426729851	9.314502966	9.204214878	9.391380111	9.799358459	9.821310098	10.49347658	10.06312401	8.540633391	9.393078569	9.569706877	9.176030914	9.47489428	9.90133812	9.480257905	9.463296181	9.73202039	8.747790786	9.710163257	10.39018833	9.475941519	8.735013661	10.60245109	9.624152061	8.725764641	9.748443289
PODXL	9.093477426	8.726429245	8.527072411	9.852607694	9.324550379	9.299096473	9.836345369	7.995913714	9.19294324	9.161608649	9.752842472	9.165469931	8.940477789	9.117631611	8.630770771	8.797137853	8.524662923	8.825562321	9.648552048	9.702564945	9.492609354	9.129537068	9.937148051	8.934234562	9.43471564	9.00034386	9.014706107	9.088718621	9.268384528	9.667591515	9.43262822	9.046429921	9.388333404	9.133353036	9.279605092	9.02653525	8.42049692	8.725869495	9.005740126	9.940337565	10.02411048	8.806405933	9.169089765	8.669180718	8.841685588	9.492018898	9.392343925	9.205389458	9.763132167
TMEM140	7.852740551	7.409737589	7.19000939	7.350334824	7.394503808	7.564886869	7.770681298	7.33710089	7.682981635	7.755439905	7.819485668	8.297669916	7.563763768	8.108617389	7.751453294	7.737323144	7.452355078	7.496369385	7.98047854	7.489832909	7.458850742	7.811087891	7.411805268	7.391923419	7.411208938	7.654020818	7.165709721	7.4786662	7.565655237	7.363391806	7.704984564	7.560914926	7.753408074	7.654674061	7.765654063	7.800284396	7.534311454	7.910829664	7.887312573	7.733720583	7.559937263	8.132164525	8.054185906	7.29352429	7.539988809	7.871652297	8.27817024	7.290241453	7.792477949
FGR	7.4789719	6.833744694	7.226392513	6.276049587	6.971797379	6.808134012	7.495471405	6.671230234	7.064511509	6.487233034	6.507536582	7.448508062	7.043652146	7.29855132	7.24758908	7.331127254	6.650026851	6.820195895	7.720900322	7.41668619	6.939772064	7.012641632	6.400342026	6.821497724	7.049116406	6.820993326	6.376980015	6.682673541	7.095857452	6.958669782	6.759717604	6.865719592	6.98895011	7.78520783	7.09033336	7.112486112	7.070642197	6.826377564	7.122790567	6.56357738	7.22762594	6.905653929	7.687578407	7.128333969	7.095248767	7.727250992	7.334205176	6.978681368	6.96959697
SPINK1	11.5694066	12.25812312	13.46427186	10.8444423	13.15878875	12.02131724	12.47749547	13.64844484	12.45164769	12.75433039	12.72770898	13.45181481	12.75576843	11.18635703	12.59787787	12.21845634	13.53363244	13.5063268	10.96734653	11.45268565	13.25106607	12.22953283	12.42052579	12.54703065	12.87624269	13.21538441	13.07385432	12.17516181	12.63464	9.907947444	12.02364437	12.00320793	12.11298706	13.23806884	13.36856677	12.51452667	13.5322403	12.94308502	12.40637946	12.94763451	12.36089413	12.08827949	12.1223832	10.35580441	12.18742679	10.87843288	10.64390595	13.34895494	11.15071062
SERPINH1	9.782853935	9.34406383	10.01094539	9.808026575	9.722142325	9.062836614	10.08091606	9.946018184	10.12114673	9.631948606	9.771997293	10.10026273	9.719218771	10.91605298	9.617043061	9.773727218	9.966092055	9.519189489	10.1671751	10.82188624	10.31572946	10.19134152	10.49253622	9.904795859	9.970705053	9.549726554	10.05221463	9.498005735	10.24981332	10.25932062	10.02376563	8.680270307	9.776523277	10.02384995	9.390405995	9.53845206	9.737488007	9.468620636	9.535121686	9.612384917	9.78329771	9.654428948	10.17510088	9.906840885	9.666768877	10.16206927	10.10679616	9.627503836	9.14658919
TNFSF9	6.084115554	6.122632121	6.776772475	6.156575288	6.763852133	8.119684527	6.142706634	7.047006998	7.63832282	6.35465093	7.120141738	6.200890445	6.576321975	7.469421012	6.740543677	6.847898905	6.426812226	6.805696977	6.937382654	6.312311179	6.392598415	7.559944025	6.118372247	6.532146974	6.450823469	7.710201273	6.098915296	6.435648435	6.535124416	6.055937298	6.443735175	7.203821234	6.380545102	6.733475499	6.430313312	6.844766885	6.265774355	6.615238232	6.48052893	6.89350208	8.695008076	6.628022209	7.004350459	6.92575389	6.8639951	8.136321005	7.466971131	6.330979471	6.03976586
QKI	7.343064646	6.858788206	7.339659105	6.938155696	7.098149533	6.646064467	7.51185754	6.940640688	7.080855506	6.563319679	6.814444081	7.441081589	6.994126945	7.637664154	7.436006715	7.093211173	6.96917471	6.857979116	7.344643365	7.365564652	7.406889612	7.244475759	7.237593061	7.030726418	6.957094522	6.898343125	7.055069255	7.291642231	7.108950849	7.161478754	7.313719901	6.907064493	7.115775872	7.504274846	7.158927711	6.851261034	6.951477099	6.485264757	7.076369629	6.97968834	6.821568356	7.214627907	7.459915076	6.941696952	6.906811585	7.474165802	7.280218656	6.55418505	7.005790472
PRR15	11.5003631	10.02337686	10.46928771	10.35894414	10.97783175	9.332362243	10.74129909	10.08793455	11.01594499	11.06039314	9.738707431	11.18076295	9.98894563	10.50314199	11.01796295	11.59322403	11.96707589	10.69200798	10.82486268	9.588161955	10.1204966	10.71811703	10.28729587	11.25674708	10.59717931	10.04990246	10.03869592	11.33113586	10.29636876	10.85016281	11.31903328	9.699830213	10.698836	10.45834257	10.4175292	9.194852366	11.11591425	10.90358913	10.44991705	10.78092418	8.931525358	11.08561385	10.36813569	11.15843193	10.68947919	10.0091405	10.02043149	10.34894485	11.28280328
COL1A1	10.60951959	9.849532339	10.12251079	10.4981918	10.52518791	9.00842947	10.75654603	9.738358107	10.7319282	10.06655905	10.46545182	10.58719031	10.05578919	11.09619994	10.20259666	10.78759572	10.0407534	8.993197661	10.66880131	11.42060413	10.50159634	10.69005846	10.86071172	10.12443162	10.42800412	9.851653766	10.54734546	10.2198859	10.62724187	11.2615421	10.77895645	9.969882785	10.29246255	10.42754403	9.673678988	10.25289463	10.55616784	9.857346638	10.10823085	10.3590515	9.910674441	10.54579765	10.50944602	10.44228399	9.757246252	10.81286583	10.62011769	10.12526446	9.780415927
UBA2	9.931124018	9.942697307	9.617164233	10.16433854	9.637672512	9.874087955	10.07330528	9.924403222	9.924562301	9.93066403	9.486882978	9.582769812	9.727870316	9.864822942	10.45248097	9.573426563	10.22030863	9.864413261	9.914973775	9.765003715	9.431680275	9.851678968	9.775879758	9.901377163	9.977985577	9.365187614	9.981576285	9.876620796	9.761739715	10.06912727	9.961616169	9.941463831	9.932767578	10.22886037	9.755587002	9.965803925	9.792008587	9.773952772	9.815486609	10.14678781	9.494344718	9.893588427	9.580216546	9.85425248	9.945025514	9.805550622	9.775382427	10.04759142	9.72590208
ERMN	5.43585602	5.424903059	5.268139049	5.236007918	5.256903667	5.332152216	5.19569274	5.543829971	5.322679027	5.318759798	5.162931946	5.421776207	5.833736973	5.819554043	5.49681689	5.285081469	5.400982131	5.321570781	5.531721261	5.49850443	5.701186094	5.359588825	5.215811551	5.466300685	5.392441499	5.513708224	5.203892836	5.34241265	5.488454699	5.551603772	5.165925242	5.493486948	5.270172718	5.427562341	5.431254261	5.539434566	5.53500526	5.413687606	5.451167095	5.325975941	5.575056543	5.391128539	5.372175855	5.598697918	5.417200038	5.409684046	5.589236474	5.378151377	5.610382293
ZFPM2	6.039001821	5.061910457	5.477032805	5.405669204	5.437573011	5.038037667	5.747972878	5.288887492	5.708113445	5.133507563	5.049813354	6.197693836	5.752340105	6.433058455	5.865992115	6.200243578	5.311743055	5.150169313	6.426582874	6.684541205	5.976585528	6.091311141	6.103701418	5.805276348	5.835387298	5.56418951	5.718701976	6.197980509	6.288569074	5.958526012	6.483645418	5.583670759	5.563282029	5.145655858	5.877012296	5.288613158	5.511892141	5.194235766	5.62879929	5.356472903	5.316319552	6.506424711	6.354863135	5.823567133	5.455086279	6.696246997	5.46545496	4.939536583	5.709237456
RNF144A	6.685508077	6.180200738	6.105217913	6.420816912	6.728084273	6.171027664	6.625621974	6.296718141	6.81736432	6.777824333	6.438697934	6.625970773	6.812600129	7.122144602	6.322890038	6.675014695	6.232535447	6.497890454	6.657574343	6.605995404	6.368991478	6.587109892	6.64803946	6.57369104	6.528189167	6.73341346	6.647767271	6.623015535	6.519426197	6.778101211	6.70335141	6.125004238	6.598658169	6.242719158	6.507956013	6.485455701	6.624220168	6.467151278	6.616959141	6.285004001	6.669644074	6.626848819	6.635537663	6.767299266	6.463399339	6.828938663	6.753343281	6.178779438	6.477968717
TLE2	8.373847706	7.984433942	8.907359469	8.030522719	8.367637084	7.697362786	9.202687712	8.68050643	8.192257907	8.743202088	7.610877683	8.394864076	8.295745039	8.915278567	9.166583812	8.423213014	8.349312594	8.743854819	9.221671311	9.04151938	8.268542817	8.587037297	8.48465219	8.207490427	9.37986163	7.915452693	8.902770858	8.817969899	8.633343492	8.076921259	10.05638185	7.549129186	8.649844972	8.046261049	9.184091653	8.077337164	8.980264183	9.170550055	8.324539691	7.662633359	7.811485806	8.920797465	8.064042916	9.228268074	9.132461222	8.497070154	7.596681905	8.613000337	9.915945117
PNMA1	9.005896379	8.434575874	7.622437787	9.946846027	8.402804413	9.030959783	8.574938422	8.648025128	9.924262305	8.043989084	8.94920445	9.084618755	8.575860541	9.702918918	8.358127238	8.076745051	8.83810856	8.336688153	8.43368571	8.86647097	9.552100511	8.994025477	8.542347308	8.814666391	8.738941768	8.398625291	8.224215621	8.594521704	8.8265417	9.286486791	8.026647802	7.735939869	9.708489477	8.633568402	8.931092137	7.736304645	8.163691527	6.597041069	8.577557517	8.503521344	8.651014426	8.741035795	8.968683551	8.607401387	7.655232821	9.429437066	9.564410348	7.314383255	7.740723005
LGALS1	11.59201102	11.66044961	11.15997025	11.68716076	11.97236354	10.99687638	12.45864526	11.6641858	12.24226711	11.67529292	11.68385966	12.70266541	11.97180773	13.09642557	12.01731455	11.98045856	11.8482641	11.53361123	12.45319711	12.41537522	12.53039262	11.716469	12.54060299	11.75716056	11.45805677	11.73385711	12.13283234	11.4943608	12.28896089	12.77487709	12.08284704	11.1554142	11.90907864	11.90608904	12.6404292	11.70214583	11.85010796	10.63096618	11.74431663	11.8176911	11.27414683	12.09624456	12.98667902	11.69714039	10.99948696	12.6841811	12.51186038	11.65293658	11.48279379
SORBS2	6.320011569	6.783124535	6.674457173	6.544062365	6.615293016	6.612797954	6.709024715	7.228263267	6.245819429	7.039959686	6.747115689	6.810254221	6.985385671	6.311978887	6.54620741	6.917795059	7.013580473	7.050598779	7.002920944	6.995289223	7.242575096	6.813425668	6.982219201	6.829814666	6.628112096	6.769974379	7.012105475	6.672040583	6.796743994	6.92801851	7.085282546	6.662223135	6.878354609	6.471605793	6.666824594	7.194870049	6.463780734	6.828395701	6.993440747	7.137411625	6.825643308	6.968047023	6.888567377	6.878669425	6.809788072	6.816309015	7.010915089	6.975048195	7.170417985
FCGR3B	8.329843057	7.484323807	8.599772479	7.07350128	8.515824723	8.023667592	9.60835549	8.009243924	8.752322505	7.705293887	9.017623938	9.32976852	7.706043016	9.407315943	9.396815256	7.71171601	8.016781573	7.371075931	9.539083198	8.338720615	7.960076424	8.523770503	7.512791204	7.418521988	7.979364943	7.580993589	7.064208356	7.251556743	8.691850615	8.837063752	8.422679586	8.458164456	8.464869995	9.423736963	8.665787692	7.735713084	8.255531163	7.038688589	7.682265856	8.06988974	8.989089464	8.695874889	8.4190238	7.620058117	7.764373128	9.163625181	9.937839153	7.866937065	8.551431127
RGS2	8.77993654	9.321529098	9.858681898	9.747080246	9.83862804	9.263073335	10.14227872	7.955859651	9.946708876	8.790219963	9.043942378	9.05506268	8.992166029	10.21993402	10.0216842	8.238972909	8.623216633	8.142330164	10.07490332	10.23152528	10.91018154	10.39304613	10.09591449	8.74000796	8.977530049	9.244510625	8.59045228	9.127917948	8.55546887	10.12574837	8.558380473	9.24732954	8.26544604	10.6885803	9.279854027	10.48494117	9.300788347	8.757907293	9.440689512	8.645530222	8.592216784	9.75016441	9.954069891	8.441145956	7.987086279	9.943653973	10.05570423	8.32083335	9.004790194
MEST	10.55247022	10.40065282	11.39004488	10.92458045	10.58706709	10.73283186	11.56815796	11.65132065	11.21657111	11.59661545	10.76369521	10.84959516	10.41939069	10.5566084	10.9214896	10.49804688	11.55889501	11.1986825	11.43084021	11.09005524	11.11983344	10.82254792	11.25991265	11.0716159	11.26482063	10.7568306	11.18341498	10.80121279	11.14782236	11.08795595	11.47857463	10.34603671	11.00115971	10.81543758	9.637239446	10.38756541	10.71549816	11.00772489	10.64235833	11.32754069	10.82580615	11.20453739	10.86293585	10.82347865	11.09995866	10.28220283	10.61716669	10.90977524	11.32555107
TMEM45A	7.233955431	7.694276375	7.059094913	8.205811974	8.049751823	10.07789774	8.171031629	6.710512481	7.837372278	6.443493349	9.173981118	8.375174195	7.825899099	8.869196264	7.864259892	8.085085122	7.504658828	8.300917325	8.502998089	8.392264365	8.364419758	8.049253141	8.139068906	8.729423668	7.577099857	7.097692564	8.018598323	7.42729708	8.045722348	9.012869638	7.892779965	6.912292099	7.34432395	7.142926542	7.34159193	8.847162245	7.604420021	6.064551359	7.669474566	8.092509581	10.02004847	8.218645289	8.383909424	7.303162212	7.081876727	9.022260042	8.538393725	7.425298968	7.442114697
TRPS1	6.293916076	6.072911272	6.156634803	6.138901858	6.31855482	6.112413833	6.383358741	6.018624399	6.32134731	5.940599555	6.021363251	6.615474662	6.395588982	6.593170598	6.44408763	6.429697594	6.253025354	6.334023302	6.445627087	6.370676836	7.069844774	6.426068523	6.391359273	6.264867478	6.086576446	6.331235105	6.224905832	6.317147157	6.458260291	6.553380144	6.295862656	5.99211569	6.198240505	6.239734686	6.237092991	6.70971987	6.195804111	6.19473049	6.362171193	5.955718861	6.094042633	6.477634691	6.773677209	6.272350773	6.042699475	6.723917996	6.414520888	6.00281741	6.178104158
NR3C1	8.00747816	7.085506829	7.363860261	7.812558057	7.672983007	6.906045937	8.112655238	6.660558204	7.54498655	6.856353467	7.009144997	8.015402527	7.349445398	7.757940527	7.44540237	7.246562131	7.328394396	7.189714083	7.579982527	7.5703942	8.138575978	7.674024355	7.304550173	7.305901854	7.105997141	7.213363837	7.146340105	7.501765875	7.391346215	7.307935303	7.411164747	6.653804127	7.66023717	7.13633377	7.603014126	7.270233969	7.156647067	6.189635666	7.219711986	6.835120143	6.743149617	7.843827336	7.857582044	7.078635091	6.677864636	7.736739648	7.462840104	6.540302187	7.007308587
ZNF414	6.401518167	6.438192601	6.273995435	6.504750459	6.353621052	6.316490495	6.290780883	6.628322248	6.552881957	6.779311733	6.240988146	6.321835146	6.40073165	6.435310447	6.274332355	6.571177915	6.303440322	6.617253106	6.520172837	6.279471507	6.121978403	6.208487801	6.403778029	6.179078988	6.423490232	6.583060533	6.315326997	6.452690932	6.407200166	6.449169411	6.444524889	6.392764152	6.295944416	6.366934581	6.308520363	6.49002797	6.435730834	6.582021782	6.433369761	6.288302047	6.336519155	6.347836671	6.477980956	6.676838861	6.582637834	6.635517988	6.523971243	6.382884172	6.378407351
MEIS2	7.152152486	7.697766081	6.407223248	8.313832043	7.974564458	8.06325111	6.95558933	5.8027014	6.734950267	6.356690841	5.736238422	7.240627886	6.807628826	8.485960155	6.523602921	7.434310637	6.0525891	7.401989808	7.278973647	7.531982147	8.222033389	7.262914221	7.687323718	7.371569636	6.634696687	6.959185729	7.294407856	7.45685484	7.350968426	8.816810232	6.842590787	5.991949289	6.920357317	6.556853936	7.079070403	6.235639277	6.847580161	4.834399947	7.638129638	8.325109398	7.697513137	7.647497776	7.922384662	7.414309437	5.367164502	7.865629272	7.518883335	5.019459833	5.990544164
SLC5A6	9.663915042	9.073242213	10.76445457	8.879228249	9.595501484	9.13741366	10.25084743	10.38695465	9.474161462	9.677167107	9.001529452	8.933063425	8.973063919	9.747747881	10.30477611	10.26864264	10.16198032	10.14184567	10.00143349	10.67797334	9.357993982	9.483060071	10.23673921	9.184621019	9.776179242	10.1527959	11.35746319	10.78214848	9.984950092	8.709665256	10.09996146	9.978423085	9.350301459	9.652007948	9.13552105	9.132247131	9.610174036	10.01773288	9.459906578	8.881213651	9.152436552	9.545097967	9.881409319	9.886281839	9.934779916	9.481544533	8.988509671	10.26473371	9.972681874
COL11A1	7.450403915	5.894613305	6.630323104	7.004263918	7.647343839	5.781996395	8.374552702	7.073875822	7.598814454	6.950556549	7.085903358	8.920151036	6.331673674	9.400002493	7.099620248	7.919474572	7.153834088	6.133744349	8.097993018	9.574785091	6.350819505	8.805060042	7.92152765	7.766524985	7.752711317	7.278898347	8.186609409	7.90917639	8.58935797	9.86030837	8.546761371	6.085744928	7.596030022	6.448319177	6.496372251	7.802811778	7.759828016	6.231725259	6.82826058	7.735057707	6.511052986	7.747703819	7.81046993	7.84008076	6.283194018	8.163755931	8.283064686	6.991761655	6.672985053
ZNRF3	8.9154836	9.036378494	9.303515224	9.566126097	10.00957776	9.511042975	8.614459281	10.33978369	9.730287247	9.778031868	9.660583513	9.402164661	10.40414329	9.376619386	9.509739553	10.11637943	10.07375101	11.08194511	9.086369069	9.822174422	11.10845077	10.14148112	10.59049251	10.43114591	10.43310723	9.165330001	10.51142945	10.93796683	10.54591079	8.776153979	10.51247146	9.310690763	8.634434063	9.838427162	9.008463875	8.639572483	8.80059105	9.676598858	9.99602336	9.33674624	9.374216146	10.12529477	9.306326525	10.17833734	10.21019741	10.73437541	8.585850658	9.332001787	9.923663499
DUSP5	9.296770066	7.860005057	8.037525882	8.520286259	10.0532852	7.620903925	8.420153444	7.152584486	9.522459899	7.69891046	7.302735209	8.496934319	7.758862552	8.288871684	8.595613463	8.532418155	9.232000855	7.618127144	8.628400957	9.06808752	9.290937418	8.832438492	8.462949619	8.919937576	8.881988239	8.864785604	7.375336766	8.187243035	8.285695937	7.111396148	7.723950034	8.457603044	8.193843854	8.48543149	8.522071494	7.967277338	8.824998696	7.333812527	8.445542963	7.603144806	7.949264765	8.64444274	7.882463011	8.156946295	8.788024873	7.931262832	8.363357531	8.055598514	7.373688504
STAT2	8.038130169	7.56365691	7.555789314	8.011550198	7.857739196	7.549802062	7.84733971	7.485795992	7.675211479	7.702775811	7.769855689	7.890556493	7.532031429	7.746880173	7.881130209	7.870391695	7.71801107	7.572012124	8.06855337	7.758233701	8.18625662	7.820032689	7.97633473	7.619211738	7.737230869	7.638872799	7.535335239	7.368379578	7.884890616	7.62629659	7.833481589	7.271860268	7.811315918	7.338308459	7.423565156	7.343275455	7.403475898	7.071293587	7.291753627	7.873210455	7.993745524	7.72088443	7.822905639	7.970133651	7.62729155	7.68952536	8.09568182	7.448142099	7.531664069
COL5A1	9.484536429	8.669419199	9.353602714	9.537732581	9.636634759	7.912027173	10.17040235	8.517138489	9.693894131	9.087140037	9.517976248	9.946682846	9.061792566	10.67869147	9.121307916	9.483749925	8.932004691	8.380908516	9.833759488	10.97845171	10.12227081	9.84680331	10.58132229	9.524879026	9.391459293	9.245831599	10.01952129	9.396289008	9.981224394	10.44692781	9.744738351	8.518834206	8.91125629	8.981371503	8.902730768	9.253796883	9.649892742	8.654362713	9.175050681	9.348849577	8.554398429	9.755611359	10.07745975	9.332665048	8.6286688	10.30483768	10.05650899	8.470932576	8.682140689
SOCS3	7.222188333	6.728925866	6.811450609	7.099840127	6.724890352	6.787708245	7.153705345	6.538048209	7.23916156	6.867569927	6.784986238	7.082102235	6.740989552	7.277412571	7.430788846	6.949390509	6.74802812	6.505459945	7.109394261	7.336456016	6.967166449	7.040102876	7.094547279	6.745769345	6.816897988	7.109839458	6.871993515	6.695828804	6.830649959	6.907855694	6.574092372	6.773731707	6.522458769	7.146838842	6.983523409	7.116104895	7.16672378	6.845212733	6.821277067	6.601904887	6.895964818	6.850298205	6.93895929	6.590212256	6.701172931	7.037499866	6.858320883	6.579659817	6.719621026
RAI14	9.034240711	8.547956321	8.147537091	8.877895472	8.436536177	7.31055589	9.326590768	7.893291879	9.126415161	8.21408386	8.650084994	8.95309216	8.058824373	9.805100735	8.551853654	8.460434879	8.659402402	7.998406027	9.309513505	9.354259262	8.651596946	8.953172381	9.280040688	8.615186315	8.261638633	8.720538181	8.952332405	8.911155715	9.075183851	9.126404066	9.024299433	8.220399051	8.575965159	8.683539699	8.496349869	8.516735151	8.808936306	8.08057485	8.699000016	8.616195899	7.662681302	8.784766014	9.271679132	8.319571249	8.538378756	9.218466649	8.779988284	7.484151992	9.213615188
ZSWIM5	8.572587165	7.898526402	8.058493501	6.985251546	9.297136418	8.223944613	7.963243401	8.650022246	8.021033216	8.98609344	8.08933326	7.721697138	8.14989918	8.479086526	8.175446204	8.413405802	8.300663906	9.295225043	8.302156199	8.471073913	8.7438255	8.517973292	9.177721296	8.891087503	9.063399712	8.229140162	8.789079698	8.614881142	8.646554164	8.845131748	8.509904824	8.209695051	8.171120072	7.370796125	8.515613953	7.952291003	8.289324866	8.416752849	8.100298225	8.765485177	8.487875773	8.510704599	8.460408093	8.754811118	8.419065414	8.313582265	8.220768902	8.0846735	8.388277449
FCGR1B	7.308859956	6.629701682	6.131357344	6.219572341	7.244299687	6.570233826	7.348557825	6.501962748	6.73145965	6.630815987	7.050403509	8.692081533	7.059900683	8.092706644	8.072145143	7.443339062	6.859544039	6.551344728	8.792415497	7.330557637	7.123433601	7.404274309	6.79195197	6.609634195	7.32408885	6.622439612	6.840630542	6.402921853	7.247484101	6.992035782	7.515556817	6.272234159	7.713679314	7.412027004	6.825145601	6.804791424	6.985256173	6.939108002	6.583243493	6.955122058	7.183329477	7.400491779	8.006162447	7.149896584	6.986300385	7.846191841	8.233935353	7.563565338	7.42583858
CD109	6.695395066	7.072839378	6.584677746	6.682497812	6.664526629	6.273922115	6.816455556	6.484458484	6.618995181	6.251583422	6.495505569	6.698403666	6.461675367	7.36186268	6.800326932	7.060398108	6.917536676	6.480688479	7.20727821	6.998342827	6.643793367	7.17206163	6.82498721	6.475426022	6.436803405	6.490380459	6.611953423	6.732601899	6.733243942	9.755457634	6.885066128	6.370298117	6.72840959	7.467480464	6.620006183	7.00341287	6.700638073	6.654313984	7.00953768	6.374130758	6.718850416	6.897002629	7.206775194	6.838520351	6.585308647	7.510959812	7.212433861	6.407617558	6.892099319
VAV3	9.115084141	8.810111537	9.340048361	8.761464752	8.657819384	7.894373693	7.999740034	10.23449863	8.30713823	9.817094545	7.436196289	8.27723482	9.259009506	7.356859307	10.30056295	10.56032692	9.195241086	10.13088702	9.499734531	9.802859787	9.426663687	9.398335934	10.06558055	8.847339041	9.678723086	8.565136865	10.66724103	10.65175828	9.785174352	8.338404505	11.42692717	8.9208885	10.16247108	8.479564489	8.977909138	7.862450005	9.450138903	9.128422667	8.702691373	8.726688501	7.692130895	10.61641997	8.216098253	9.740084342	9.389401392	7.938548728	8.363585121	10.01558106	10.8418996
AXIN2	8.413996854	8.741320569	8.744676108	8.515154611	8.753551608	8.7401409	8.484417092	8.818381944	9.485635503	9.277846449	8.49017501	9.167126912	9.354294076	8.060467664	8.795715915	9.477608464	9.059509543	9.381311958	8.613450929	9.088612861	9.51413078	9.350185281	9.141763682	9.264841097	9.289997371	8.260910835	8.946931198	9.587128902	9.3868209	8.438361975	9.07890032	8.291218632	8.241626641	8.117170778	8.125348292	8.320783968	8.615100761	9.633479499	8.740661899	9.028787564	8.552795401	9.309228195	8.138879066	9.66807096	8.970792298	9.074138185	8.212205922	8.538974698	8.407256018
PPFIBP2	9.003090295	8.990999105	9.378168093	9.48601343	9.682463562	9.179885412	9.015704807	9.760105403	8.717406366	9.278881389	9.253500334	9.073391444	9.232434995	9.306999264	9.077811638	9.280119083	9.515154644	9.633230273	9.60496995	8.915451228	9.607100871	8.910002419	9.973919541	9.53326726	9.12378528	9.05678821	9.243625236	9.731983357	9.579127633	8.76957922	9.492049411	8.990306818	9.603810647	9.041063296	9.550348725	8.819611484	9.162587954	8.919369036	9.035733897	9.719315957	8.638557962	9.009224901	9.159469796	8.667208725	8.892186964	8.852145731	9.139942029	9.55103881	9.409171147
THBS2	10.33201726	8.38728605	8.215055359	9.811488498	9.890505838	7.097186869	10.57457737	8.552229904	10.11524749	8.884949306	9.14092793	10.88215249	9.567734051	11.35193742	9.372503671	9.931102438	9.128520637	8.522529889	10.39990974	11.06351741	9.401476808	10.83799238	10.25731634	10.04753852	9.586980471	9.118864162	9.974223457	10.03198795	10.86562335	11.3951113	10.85698506	8.629730574	9.916389574	9.313703568	8.638615267	9.917581342	9.922093852	8.565667522	9.468830136	10.04441708	8.612501735	10.06609155	10.79518233	9.970267352	7.955835434	10.64342697	10.07362608	8.836255922	9.521635607
PRKCDBP	7.967025351	7.746106966	7.539288589	8.78078144	7.859275091	7.421577368	8.769250762	7.71395623	8.309047112	7.656675644	7.426438908	8.59384712	7.815420576	9.292404411	7.846451936	8.004609616	7.511435806	7.771219645	8.582549479	8.454389997	8.209052428	8.169090283	8.387091862	8.079596264	7.295413158	7.994011102	8.192460097	8.209705338	8.606218084	8.491296991	8.036846232	7.58163712	7.958130611	7.705849563	8.572757301	8.539323861	7.718847913	7.187453286	8.019001207	7.682443068	7.748029095	8.198215491	9.459616719	7.726278015	7.656896983	9.138385185	8.619613633	6.972848403	7.832812226
ZMYND8	8.379782615	8.215466328	8.734488906	8.425643189	8.114076542	7.977950507	9.25017289	8.667982006	8.453668879	8.388708412	7.932191878	8.35466121	8.129125606	8.246493779	8.726563022	8.231914696	8.678516348	8.341224469	8.151997045	8.498364937	8.473170133	8.438507596	8.177661987	8.117780363	8.245918969	8.274555969	8.861268845	8.752217418	8.369062735	8.090121538	9.225709981	8.512847974	8.210957087	8.69560759	8.320977646	7.892000275	8.844456662	8.229161278	8.144686837	8.29153583	7.720737669	8.351314279	8.015911242	8.25099321	8.073166654	7.999436673	7.934976542	8.438601708	8.892283666
LAMB2	7.425367805	7.389854709	7.486082216	7.477605387	7.790178165	7.736741704	7.978995725	6.967245901	7.86832712	7.332579466	7.406299258	7.548017523	7.041246993	8.629026103	7.032318301	7.686120682	7.301645683	7.479772258	7.890368225	7.586104138	7.800926439	7.550506164	7.518859665	7.269184301	7.352728929	7.087347269	7.403748106	7.55609786	7.578415246	7.93574251	7.679703295	7.069935757	7.400069515	7.858228852	7.384103643	7.359762287	7.511683837	7.157272366	7.525196788	7.547757876	7.22435834	7.496198266	7.809973537	7.321950581	6.590507879	8.129536602	7.58108181	6.973478451	7.46689027
VGLL3	6.714400925	5.777757117	5.510659203	6.004017859	6.169558012	5.164823144	6.305553769	5.491175545	6.34503643	5.372721843	5.656712115	6.500508029	5.782854184	7.07219497	5.81526545	6.463194751	6.846216474	6.615207872	6.357677278	6.80877906	6.606728645	6.697668663	5.964141245	6.088780233	6.129774456	5.637859241	6.020867395	5.994204988	6.15448822	6.731282358	6.754681306	5.634857473	6.330476441	6.084861861	5.923257508	5.587716609	5.8558284	5.18909152	5.924298902	5.826234588	5.68360226	6.451884019	6.935403302	6.560787016	5.764272318	6.603216183	5.47961785	5.526629485	5.865472939
MMP2	7.58704313	7.298564491	7.271109185	7.506043555	7.323373371	6.96812085	7.645418145	6.993941047	7.524713063	7.331302647	7.382625417	7.685119349	7.666399003	7.854620446	7.338055962	7.545279023	7.413957781	7.248849195	7.747076509	7.758395247	7.431854297	7.472753448	7.456509963	7.533906145	7.175990079	7.428832187	7.468668866	7.551413013	7.683808946	7.725517143	7.05612787	7.272078825	7.397712474	7.096821993	7.179887401	7.441978477	7.585978412	7.305760495	7.394358166	7.48841089	7.100840045	7.702880248	7.883240899	7.577992574	7.02831829	7.719964624	7.485890935	7.0496587	6.861566113
AKAP1	9.250171704	9.366110038	9.720504813	9.870170997	9.061333903	9.342340204	9.13396435	9.397968494	9.143415946	9.674825205	9.45801674	9.547864359	9.019313487	9.035296446	9.325476102	9.753597493	9.103490886	9.304609727	9.070174381	9.472545362	9.388082457	9.300457489	9.438379434	9.589379015	9.381758928	9.57492946	9.773644212	9.728531792	9.44251545	9.449353242	9.787881764	9.425177465	9.723741476	10.027584	8.798834295	8.674772307	9.439294045	9.360068071	9.569353246	9.553003202	9.131286117	9.586469619	8.857245048	9.337374978	9.500246767	8.939979858	9.219271841	9.23405731	9.655069776
CCR1	8.187228156	7.284334713	7.15399202	7.018767604	7.806186119	7.419228817	8.066913964	7.251911077	8.106251547	7.373456661	7.543628191	8.636391568	7.536927567	8.582263953	8.251239954	8.293570147	7.462123891	7.530919226	8.465758533	8.015392022	7.755387855	7.767360333	7.748721887	7.366404212	7.937184578	7.322510411	7.214787293	7.458834295	8.189104037	7.698854441	7.698641189	7.340143247	7.634918583	8.357601927	7.714388872	7.102374917	7.601180714	7.051029132	7.627896872	7.227444667	8.04853693	8.146483334	8.134673042	7.403702269	7.14060981	8.835318181	8.164332742	7.480561156	7.599361965
GPX3	8.583233853	8.156036057	7.900107379	8.504479523	8.586705207	8.042141559	8.589977233	7.525259572	9.287693725	7.392161915	7.537812656	8.185246979	8.126061576	8.290246135	7.894032437	8.678918778	8.237636856	8.822877643	8.983892305	8.674282018	8.656393856	9.113483721	7.991528535	8.024416593	8.293793235	8.379786061	7.913095542	9.397477928	8.287092471	7.622522241	9.08542538	8.131508926	8.112428315	8.068419903	8.14599254	8.221545985	8.516888648	7.436171343	8.142543232	7.985849747	7.647376498	8.721614639	9.379759072	8.273454876	8.092961214	8.761478126	8.214781006	7.831152468	8.327603447
NR1I2	7.982968872	7.716264952	8.728811492	8.818704918	8.766070791	8.558616219	8.37606439	8.858581216	8.704694002	8.904591659	8.201689403	8.220233929	8.340551954	9.172738678	8.78259283	8.979947043	8.905490196	8.457201962	8.503674711	8.80754535	8.258787521	8.105037256	8.643498689	8.392798074	8.876802792	8.940461856	9.015877263	8.955819302	8.980118606	6.276022446	9.270461317	8.599081543	8.452562205	8.006245164	8.456735504	8.149789827	9.018060203	8.658182623	8.687678521	8.062657294	6.990769432	8.596139156	8.442848915	9.11791721	8.96330531	8.224872078	8.255434421	9.137296369	9.311189645
LRP6	8.585614742	8.705349715	8.805700961	8.501617243	8.931496723	8.509510999	8.837040898	8.814158924	8.63014376	8.704056732	8.472105434	8.61892506	8.755639653	8.460298885	8.741442663	8.685391873	8.922069637	8.940587788	8.464433942	8.667042325	8.834982919	8.623645219	8.694000416	8.986043091	8.845851332	8.588133989	8.887315898	8.845682274	8.869989483	8.368666379	9.114748863	8.666968012	8.67232253	8.400617475	8.652027067	8.52360958	8.509594943	8.629274528	8.543235799	8.999179968	8.572906938	8.711987766	8.364622877	8.774845803	9.537960767	8.644987983	8.518269971	8.747283844	8.802769745
CYP2J2	9.197925628	9.564717593	8.578892779	9.095637187	9.609893832	8.789573005	8.215432906	9.87686412	9.767489606	9.758749286	10.0353501	8.773977369	8.92836337	9.684013057	9.002912592	9.333166038	9.098699408	9.140859725	9.22115393	8.737914425	8.970845689	9.152244851	9.251469497	9.270483152	9.419923742	9.171980967	8.733173453	9.322423305	9.393042428	9.588173172	8.923657845	8.943035301	9.292953592	8.702388483	9.200306396	9.335493332	9.106958624	9.153466412	9.415223784	9.234864916	8.739587108	8.796140038	8.652429406	9.315149242	9.204224429	9.876369094	9.484533299	9.468652068	8.858656465
1-Mar	6.317832311	6.043694531	5.85883482	5.863127286	6.183896379	6.197227462	6.508025673	6.055680986	6.244426043	6.145759229	6.415367515	7.106077963	6.409531546	6.436846633	6.74804828	6.365372569	6.377779859	6.132535105	6.754941175	6.176889586	6.140674115	6.494530964	6.072186972	6.133877597	6.230945447	6.146807116	5.933391615	6.047599957	6.3655014	5.90744554	6.437300754	5.835661201	6.609605413	6.197149017	6.322982907	5.959253042	6.269650452	5.9303914	6.074559438	6.023555327	6.04201167	6.510094929	6.591193648	6.104675793	6.130693049	6.493781553	6.573497513	6.137408908	6.242003515
GLIS3	5.986603169	6.090831906	6.610401396	5.931718431	6.061395628	6.189157362	5.899312334	5.884078578	5.724954438	5.608266333	5.397528842	6.408204092	6.420711762	5.932713539	6.209651456	6.101711425	5.772085838	6.056372589	6.036341241	5.913384026	6.174088417	6.497239469	6.32661252	5.97009443	6.134760727	7.182419357	7.633784914	5.939974043	6.180773553	6.90912623	6.047656613	5.879186789	5.798977083	6.072471369	6.242306495	5.956665454	6.259940419	5.678405598	7.402160148	6.03054608	5.836682351	6.427905761	6.367205855	6.105263182	5.803377311	6.669586959	5.852085148	5.656959615	5.852391985
IYD	6.208957267	7.141191735	7.504705302	7.389117654	7.669526204	6.333197334	7.048957432	7.237232221	6.743376364	7.419236816	7.254083402	7.529721145	6.816857299	6.940701508	7.621142666	7.715514512	7.169816322	6.711069605	7.271891228	6.810001377	7.224086171	6.429170696	7.809263468	7.315294416	7.906236816	8.509408026	8.111070256	8.025745028	6.91307469	7.229737333	9.374872025	8.064028338	6.985874925	7.121041606	7.157274701	6.585590152	7.419243336	7.327983401	7.642001492	6.443437253	6.790943795	8.277219301	7.488809328	7.217120054	7.982619063	7.150469412	5.007958216	8.152480657	8.48809007
SLC39A5	8.727325074	8.145920436	9.069990059	8.517610218	8.398916331	8.254322635	8.778652367	9.29537688	8.762465846	8.656250141	8.795659965	8.197080983	8.107752118	9.084278927	8.440014964	9.012005884	8.64886267	8.891251014	8.699743456	8.832485295	8.712960467	8.536729154	9.14227801	8.622473816	8.94624374	8.723631058	9.213062737	8.452384418	8.73494098	8.072566219	8.829767437	8.629759067	8.501880675	9.017266765	8.20632841	8.080089351	8.419212685	8.455145857	8.255222688	8.522228938	7.897004468	8.442410324	8.747991522	8.460839587	9.17982075	7.844042443	8.231805371	8.93981186	8.366068508
ULBP2	6.417748504	6.305024926	6.301213422	7.05416376	6.564195657	6.420238273	6.392686812	6.184560917	7.253306721	6.935718878	6.517962127	6.220802986	6.585562627	6.626586347	6.464485264	6.492773156	7.078657563	6.403712826	6.350687668	6.522617076	6.926393486	6.822772337	6.227752694	6.636408797	6.527281541	6.785608754	6.25367056	6.646658679	6.745418952	6.525505887	6.368491196	7.036399184	6.720502266	6.476306726	7.124660749	6.75049828	6.428037018	6.388818733	6.374067205	6.786161767	8.01291164	6.65005402	6.705591333	6.772494764	7.578816512	6.766382425	6.586794985	6.476631934	6.368529318
KIF26B	6.333523894	6.168141614	5.984950633	6.426554547	6.382296737	6.358149271	6.577015369	6.257534315	6.612118972	6.322037155	6.551844315	7.067329542	6.496768531	6.674652531	6.347568749	6.350628536	6.690062108	6.839284245	6.457164655	6.833988655	6.959825767	6.571741155	6.592368758	6.317539702	6.736807863	6.721919623	6.993248032	6.415817217	6.746244904	6.707401097	6.264269931	6.156931386	6.636546226	6.95121889	6.603692778	6.455801479	6.438045723	6.408218203	6.542888453	6.449345884	6.398582299	6.365046702	7.042669877	6.629369179	6.179370202	7.317829224	6.88538261	6.572079042	6.364690869
PPARG	9.646518923	8.883925572	9.395710887	9.114965966	9.510892481	9.963876509	8.246368436	10.42453796	9.462954783	8.933442479	9.686076113	8.069716157	9.487273813	10.31249697	9.134181856	8.073588783	11.33843472	10.45341543	9.225953613	9.287586424	9.266872421	9.135734976	9.080335528	9.780604346	9.294840832	8.661058156	9.6401475	8.662736717	9.425405298	8.615535481	8.983822833	8.474345153	9.914736693	9.470912685	9.838096595	8.919737562	9.527575562	8.693282716	9.628217575	9.818148514	7.74615539	9.131232482	8.582235848	9.718041372	9.7118394	8.837443743	9.843392623	11.09138276	9.915873642
MYRIP	6.439849259	6.671091207	6.677512345	6.019814483	5.337054844	6.237806716	6.938370052	6.260912779	5.424759716	6.866520733	6.330600716	6.192058733	6.565978783	5.619744018	6.918129974	7.350234065	5.906666476	7.09105617	6.532514068	5.675828561	6.289380511	6.105086978	6.766085208	6.771133193	6.53207072	6.373922096	7.010932885	7.16998458	6.474113019	6.842611681	7.326141203	6.819334693	6.523878844	5.500409989	6.185929987	6.442231866	6.339012326	6.3445887	6.680488517	6.6253025	5.998165843	6.964068108	6.464411589	6.744928472	6.64831339	6.214736293	5.536085908	5.893369135	6.762050268
ATL3	7.699367456	7.646816346	7.120179491	7.568870747	7.467624129	7.791364498	7.472413066	7.741505327	7.87131935	7.690417603	7.87373721	7.647151199	7.88402273	7.847867646	7.989728542	7.643512741	8.000134153	7.425138245	7.653291356	7.489551037	7.995622293	7.693445165	7.643701064	7.89296423	7.510692034	7.318261973	7.492581923	7.059696816	7.612752383	8.07915305	7.799227689	7.041753083	8.169802405	7.17503819	7.393885364	7.766535719	7.354257763	7.01641801	7.524292681	7.563155251	8.23501218	7.414060691	7.60582506	7.98916527	7.882572645	7.925154417	8.501764641	7.865281792	7.57473089
LOC101929122	5.907674194	5.599694909	5.357719908	5.585816632	5.634903149	5.683729813	6.060449521	5.677298847	5.878775859	5.357834808	6.325293973	6.3049146	5.952899588	5.625027776	5.798609867	5.506073865	5.922071212	5.726526733	6.074786682	5.916457707	5.601059742	5.838986051	5.619624522	5.623418155	5.588327486	5.814156706	5.785174711	5.692518837	5.928917467	5.923527531	5.845330873	5.795152906	5.91764459	6.048638192	5.859713067	5.701791821	5.677708857	5.415945816	5.756057582	5.645830645	6.006968751	5.934545749	5.927409933	5.734921261	5.75993847	5.772075985	5.730007256	5.938113668	5.798959791
CXCR4	9.692261401	9.258340583	9.784912748	9.841877089	9.282317597	10.62955851	10.24378586	9.066568263	10.07826501	8.453181105	9.756833012	10.08683493	9.457026921	9.868639045	9.760519373	8.959173997	9.239611432	9.855949194	10.02187855	9.524534354	10.31274383	10.16520376	9.252407093	9.392181224	9.73251381	9.241130639	8.826382254	9.000891768	9.193838952	9.344784607	10.06052861	8.898313091	8.902133257	10.44358646	9.446993805	9.53025007	9.218009439	8.136663649	8.989137056	11.0594817	9.731736435	9.767542264	9.307799565	8.290654517	8.537768255	9.87352333	10.99087868	9.120873982	9.598494434
CTSB	10.78539715	9.836079757	10.35088729	10.63379242	11.31475677	11.49937234	11.38261049	10.56488229	10.58410622	11.03727403	10.91093766	11.43338576	10.68132069	11.52600192	10.79088861	11.71925476	11.00490847	10.90374603	11.30899374	11.4929751	11.05880885	11.42875113	10.65163955	10.82603421	10.92550084	10.62870554	10.65891606	11.13518942	11.06750926	11.23900008	11.1908957	10.63859179	11.25666954	11.44300837	10.3995361	10.41174372	11.02973333	10.46368995	10.6263427	10.74618584	10.96012568	10.60716773	11.45337963	10.58881285	10.82046715	11.20597042	11.3117393	11.2259	10.95321154
NCKAP1L	7.902071739	7.171742153	7.238871482	6.901280921	7.363646265	7.460071396	7.883383536	7.107134852	7.388869273	7.304307093	7.324639197	8.145417322	7.680327326	7.57629232	7.449362948	7.591427992	7.467417804	7.130730252	7.859774002	7.413247166	7.654930441	7.510798606	7.00394078	7.117751377	7.396016821	7.291044605	6.994769613	7.372754954	7.348406609	7.075407567	7.403523502	7.146764419	7.63817717	7.183320542	7.503957408	7.388642831	7.383281623	7.282426598	7.30796789	7.214994515	7.281371712	7.46803429	7.770233072	7.148856537	7.13331088	7.520957203	7.501477394	7.25275353	7.241410954
ACP5	9.33222303	8.374505336	7.883605861	8.085359962	8.972944761	9.055223554	9.645454009	8.988037851	9.323617785	8.722489075	8.756206186	10.01238781	9.100949785	10.0548775	9.361009922	9.769959015	8.754422461	8.969190342	10.16698849	9.086110117	8.878189822	9.437224047	8.653447505	8.431105761	8.523910159	8.102530837	8.471277064	9.025870783	8.897279988	7.757179013	8.927406684	8.262319735	9.740590305	9.752345903	8.972362467	8.613466446	8.873833269	7.716774352	8.455779787	8.527471261	9.018864337	8.799879624	10.03986777	8.93785665	8.621567012	9.615359892	9.288213706	8.807993682	8.164918672
PTRF	8.39965528	8.097105289	8.059794297	8.53758439	8.303352745	7.595104859	8.76622611	7.515317234	8.434545057	7.996836516	7.790867291	8.444721715	8.003388141	8.84878767	8.042936133	8.760572951	8.451955481	7.778975928	8.657908552	8.946247524	8.933540336	8.398600403	8.779308126	8.185301652	8.017493431	8.199559071	8.353027954	8.395647347	8.720394998	8.898850796	8.628207252	7.721077615	8.204976026	8.039275932	8.061589367	8.173656285	8.054136276	7.949610024	8.361688957	8.4085225	7.80934878	8.518575613	8.462669401	8.442824454	7.729388206	8.844413895	8.558225656	7.706678939	7.952863534
EPB41L4B	7.886345825	7.651363825	7.652786874	7.782484468	7.562739965	7.485038359	7.359160119	7.817421183	7.581410753	7.60965167	7.59734809	7.222631644	7.570714624	7.287308984	7.653525539	7.898674661	7.77234883	7.746000156	7.397388984	7.432708758	7.842505185	7.485997267	7.583674273	7.965971179	7.58951575	7.586411555	7.657586621	7.736625349	7.683842119	7.475695627	7.814772067	7.465326256	7.851438475	7.63811639	7.614784668	7.422209639	7.401065389	7.36147373	7.693485555	7.360808742	7.416013744	7.704440294	7.196521846	7.791092359	7.872964177	7.588105527	7.565002573	7.937986351	7.80505393
ABLIM3	8.25327014	8.187408231	8.291114016	8.242731747	7.541565313	8.041484158	8.196719991	8.027855612	8.185151826	8.407018575	8.08685465	8.347908366	8.14028482	8.271971594	7.607506363	7.873284785	7.935557925	8.11028159	7.910070288	7.818600054	8.289480234	7.987136947	7.930145115	7.943619648	8.024985405	8.410646686	7.649875977	7.943799913	7.837010605	7.847425095	7.821419182	8.234446247	7.831090394	8.129485581	8.151378715	8.253176619	8.235364709	8.30801246	7.985271607	8.31163079	7.762145194	8.151767384	8.368114001	7.90498329	7.960577223	8.444587225	7.942988938	7.891269963	8.158158036
MEP1A	8.557519272	10.60942254	9.962754655	10.8039861	10.40603176	7.708120303	8.605597893	11.78068357	9.279918832	11.10095858	9.939191996	10.44118741	9.641695594	10.00120918	10.15778121	10.79483328	10.36960443	10.55400132	10.52458849	10.07472843	10.38014882	9.02426671	11.31904477	10.34954051	10.39313957	12.08402465	11.66413424	11.39675448	10.60925407	9.07514513	12.05649479	11.3164588	10.77378279	6.908469929	9.767917662	10.10281657	10.44699809	10.2345987	10.43439319	9.874925605	6.877033376	10.67095927	10.89068594	10.51700872	11.43456751	8.994515386	9.954690401	11.86278748	11.6172103
CHN2	9.556800725	8.358671535	8.815256764	8.140847103	7.783488952	7.052780086	7.996163796	8.124537869	7.37101472	8.369298768	7.662539485	9.083728134	7.757815921	7.4311027	8.533253594	9.356932086	8.801140231	7.974545158	8.269000469	7.604991929	7.890072858	9.321416238	9.65001676	7.993686165	8.76644312	8.567919649	8.590198756	10.36144616	9.691478386	8.686024377	9.802497272	7.75571957	8.183678371	6.636865002	7.759406537	7.994026517	8.34843455	8.632653036	9.143448218	9.25437767	7.060389471	9.301064675	8.417629971	8.553335305	7.6673672	7.45813205	7.072066258	8.51810353	9.065492581
DDR2	8.228533839	7.638388713	7.546804172	7.772995323	7.916799781	7.085501843	8.132548318	7.572710143	7.752474708	7.330579124	7.455596779	8.508505744	7.95958184	8.483853366	8.031056626	8.561536801	7.928119556	7.777647181	8.165864308	8.48983693	8.776600936	8.05933168	8.292154276	7.983258712	7.551251547	8.106407952	8.022333889	8.428805332	8.289627316	8.429086526	7.882818554	7.599674745	8.067168823	7.832589128	7.853443856	7.88352672	7.892966729	7.498494197	8.283219469	7.998436585	7.457309033	8.319120671	8.695539364	8.061018654	7.473602006	8.295172333	7.8480067	7.335009632	7.81814048
DGAT2	8.525418065	7.855611474	8.155323479	7.659599555	8.179340451	8.215084511	8.07097751	8.725935037	8.376543603	7.82666136	7.861712939	8.03031553	8.472040997	8.420284169	8.112957416	8.861960632	8.503406727	8.679332204	9.106954512	8.663622313	8.001132385	8.303634276	8.677066569	8.013459916	8.813304518	8.071155794	8.711424712	8.229387732	8.485063298	7.973202772	8.086537055	8.119379202	8.390587427	8.14030607	7.826021766	8.181192254	8.247127797	8.404480749	8.157226485	8.354685933	8.182254147	8.063343411	8.278874805	8.310510173	8.764099939	8.380239042	7.912723874	8.685103353	8.176384803
ITGB2	8.540489927	7.417361921	7.249910156	7.598234826	8.296768425	8.044617659	8.530424959	7.676097217	8.253179933	8.219563887	8.240939584	9.056775969	8.326704885	9.099437718	8.443118313	8.489504713	8.167999152	7.904226585	8.848758982	8.391268956	8.291514974	8.477071316	7.788314881	7.613822353	8.258374007	7.814581099	7.629212693	7.696838524	8.002562855	7.941906013	8.421586227	7.566466441	8.703847365	8.234005436	8.023859753	7.810387751	8.195719531	7.544952859	7.917771131	8.167006638	7.993057924	8.047974501	8.807765704	7.684961395	7.883889736	8.665981483	8.720068912	8.247507993	7.969987473
PANK1	9.135522797	9.547283899	9.433745675	9.019472508	9.445729902	8.337738565	9.31087355	10.16780399	9.571207966	9.408935942	9.260364921	8.931373937	7.885331867	9.15533412	9.192044088	9.702820933	9.812991177	9.897815566	9.432471109	9.308368942	8.999124344	8.895118288	9.736255983	9.469029399	9.745370874	9.367566997	9.610400007	9.936448222	9.317928664	8.157977874	9.38289337	9.286205926	8.959155596	9.157871065	9.476356948	7.381432121	9.212248936	9.067107525	8.527034066	8.178481428	9.468063284	9.28592898	8.839025719	9.674577483	9.664819174	9.296296424	8.743256216	10.06264425	9.067458013
LILRB2	7.354191016	6.625163133	6.460090189	6.53317156	6.876058732	6.683784887	7.123297739	6.617562003	6.812165799	6.972093589	7.077518621	7.005077953	6.644989147	7.024011706	7.059809094	6.637032634	6.598840707	6.405692694	7.667504653	6.811855919	6.684514555	6.827518761	6.57545368	6.317488363	6.520635739	6.712402917	6.32772594	6.527278048	7.042376828	6.814095047	6.550451998	6.669819115	6.867726258	7.031110409	6.748423367	6.803606622	6.917534623	6.754649425	6.727551817	6.486718714	6.527789605	6.894715237	7.176471711	6.553987554	6.363237881	7.250844609	6.988998655	6.533500539	6.585711218
BAG3	9.313651596	9.783485626	8.850562147	9.785562825	10.44487969	9.680176094	9.297413016	8.91166457	9.799877169	9.423896605	10.1098349	9.249700117	9.578406003	9.470771536	9.163947758	9.205877155	9.643957833	9.226374453	9.125389516	10.26754583	9.837008838	9.843894505	10.00958891	9.84056066	10.07597899	9.403935468	9.419157873	9.299981239	9.665126622	9.913260683	9.354349041	10.51766007	9.418114885	10.16471225	9.74336908	9.343456817	9.650411338	9.010222254	9.648235663	9.441463408	10.12018234	9.225743864	9.369279829	9.503517121	10.05472225	9.849090169	10.03188139	9.57005293	8.931810941
ZFP3	7.771480144	7.335892287	7.433677517	7.384148596	6.990833629	7.206772256	7.251763737	7.620622943	6.652109353	7.310000598	7.740422272	7.354767903	7.53693936	6.748929578	7.103428557	7.322816268	7.281241196	8.165473614	7.541262788	7.561216096	7.227230279	7.080221952	7.66988227	7.239983554	7.16323425	7.090360978	7.426409143	7.482942401	7.37071805	6.836610752	7.964166387	6.806744295	6.814772045	6.406759755	7.27324355	6.673064586	7.102767424	6.796886974	7.166032009	6.849463375	7.565440451	7.345637629	8.061773677	7.255395029	7.422586633	7.546053217	7.098314808	7.129477631	7.602533584
COL6A2	9.336480796	8.185690292	8.402378084	8.962174331	8.992394514	7.657147813	9.319386373	7.97902762	8.729238222	8.089498215	8.229867465	9.025499581	8.43911899	9.659914914	8.132737053	9.073419073	8.420509772	8.188746272	9.652589131	9.68108161	8.91134698	8.943444629	9.157449304	8.687666264	8.509097848	8.365122763	8.912105557	8.801453739	8.86195304	9.673152195	9.087517772	8.092834398	8.734491111	8.686536125	8.254035999	8.385700351	8.674370574	8.355235102	8.641282397	8.428916952	8.179627303	8.954005549	9.417470776	8.810999021	8.102581386	9.658760845	8.713272208	8.217553	7.965142161
PILRA	6.793710261	6.634862743	6.569564042	6.593233305	6.856810293	6.83325322	6.945835904	6.767016129	6.810877078	6.969905763	6.984857067	7.226147043	6.803731017	7.231227645	6.850894734	6.767153923	6.667537182	6.432349135	7.264552918	6.963465776	6.489104887	6.887450593	6.407492674	6.437421161	6.582835475	6.838158766	6.560446204	6.639137144	6.906243009	6.840456278	6.848972875	6.771045283	6.76115053	7.36694177	6.707141654	7.017697436	6.821089658	6.685679328	6.653170247	6.782470551	6.957143921	6.878951253	7.066519003	6.463312448	6.325778255	6.944384865	7.221983272	6.872165288	7.014775254
GLI3	6.831005227	6.630402333	6.54401353	6.776249673	6.586957134	6.597275762	6.884745607	6.451644991	6.721705845	6.815294261	6.68381525	6.821449481	6.817293441	6.981435977	6.635643144	6.804326988	6.58537216	6.647983057	6.821282732	7.01879271	6.901885447	6.727136994	6.739723584	6.59715336	6.499635985	6.953241542	6.522248804	6.750186676	6.799834684	7.013560515	6.761834891	6.605142908	6.676599028	6.66813603	6.507970549	6.768393543	6.692819486	6.753913881	6.855444023	6.731916477	6.677772748	6.807991229	6.942380755	6.761924502	6.530350943	7.105997584	6.762760518	6.579850172	6.636562209
ANTXR2	7.74670778	7.646139978	7.147738613	7.993186416	8.392714663	7.966665841	7.617218306	7.734813998	7.774171856	8.267985657	7.737785046	8.631881199	7.82944074	7.948072525	7.715068218	7.586002194	8.440397228	7.755163936	7.664868921	7.719799016	8.449170761	7.891390924	8.01421719	8.224940297	7.963172776	8.065046605	7.594694554	7.680854666	7.832953211	8.480205368	8.143270322	7.714320431	8.183423178	7.385558084	7.688937461	7.528595311	7.944017974	7.372190045	8.201443443	7.681565623	7.521728318	8.083173864	7.845238615	7.808816959	7.786989121	7.871756315	8.455068035	8.031709112	8.002086911
C5AR1	7.897134504	7.027453802	7.062011215	7.290529818	8.122478201	7.333832393	8.417135837	6.519455624	8.099582558	6.876046527	7.551809738	7.652615358	7.132456336	8.705390837	8.637698904	8.529192846	6.429444077	6.698293639	8.804297767	8.409859125	8.303677963	8.607735754	7.631090272	7.677597107	7.750577131	7.459222914	6.890239673	7.086747437	8.058432555	8.318161953	8.363264193	7.345353301	7.790076168	9.373924878	7.744551366	8.772555633	7.213092742	6.76328542	7.252589763	7.031396811	7.860297735	8.13268583	8.457861349	7.928580314	7.284817996	8.961486773	8.417708736	7.837261066	8.41768567
PATZ1	7.167463814	7.227753789	7.503236967	7.390932866	7.570736149	7.178524776	7.159113235	7.618767603	7.41703635	7.325262712	7.223218364	7.479392703	7.203113465	7.394551517	7.310356119	7.652151211	7.744738224	7.523361288	7.549520501	7.472492956	7.719748681	7.581201609	7.336442569	7.343753883	7.791470934	7.164567929	7.342574791	7.40201656	7.565046809	7.080736761	7.515046222	6.900365246	7.426411142	7.57648617	7.499493175	7.352211283	7.103390362	7.631997748	7.353308904	7.499234802	7.548490625	7.317939954	7.13854791	7.67484773	7.452220648	7.468877882	7.422000443	7.52319725	7.316091871
CLEC2B	7.454902221	7.393218694	7.019474877	7.084491861	7.515246302	7.271439389	8.016580287	7.088337257	7.81365468	7.333860286	7.354509803	8.355134212	7.707762223	8.02565153	7.692826844	7.48301758	7.472375851	7.067938876	8.199067903	7.457170784	7.497638097	7.449275166	7.300100016	7.161852501	7.142917707	7.136032374	6.920089888	7.270355729	7.859474028	7.272825527	7.783610267	7.089562966	7.691674832	7.268572731	7.674161178	7.25626291	7.189260077	6.782488497	7.074646335	7.99016948	7.422749349	7.859951977	8.119077498	7.297049242	6.893458743	7.700072271	7.870381997	7.249593994	7.463318087
IFFO1	8.315189043	7.93383357	8.058410346	8.040448815	8.041678599	7.986230385	8.713843646	7.776992471	8.203904886	8.060347542	8.213314243	8.387920338	8.068213095	8.24385114	8.063080976	8.057845506	8.091479307	7.786381865	8.21830881	8.331628302	8.493495033	8.152041619	8.051322509	7.831726968	7.975613653	7.9114271	7.972971005	7.918378116	8.16639989	8.137714897	8.201614561	7.861501062	8.078304942	7.963805377	8.188030903	7.821936503	7.92563027	7.604870342	7.83784978	8.450279616	7.769467219	7.972479057	8.485335488	7.661708124	7.971388172	8.192528802	7.999173891	7.969527217	7.897529979
HCK	8.521709101	7.820409576	7.79776255	7.675606754	8.394348125	8.364189794	8.643332129	7.8280391	8.523200468	7.969159784	8.063792616	9.370769838	8.431344553	9.126434559	8.700368339	8.220515493	8.388675148	8.082316163	9.190386893	8.73272819	8.540311753	8.53600881	7.844675164	8.117687318	8.284421639	7.7520874	7.689823408	8.062578474	8.345574544	8.191190567	8.07698177	7.803156257	8.701885039	8.698461246	8.493180024	8.199763365	8.597309139	8.193191749	8.371941449	7.874485434	8.357359988	8.411157012	9.015275866	7.731474982	7.766310601	9.008516693	8.907002363	8.050215215	8.062630938
EVI2A	7.718431509	6.897248339	6.948862591	6.414140642	7.556761414	7.821195905	8.309159421	7.142527684	7.651662017	6.97968983	7.1708538	8.556605513	7.53322846	7.584746365	8.064889175	7.388680933	7.802046906	7.061156875	8.451182204	6.842200074	7.463968659	7.656922684	6.895551904	6.712674905	7.115197452	6.513023186	6.405572679	6.931506858	7.202005356	7.383990319	8.041997067	6.456539748	7.789657068	7.682032087	7.785669986	7.484220975	6.840708319	5.604471866	6.506740941	7.19238495	6.83536185	8.001901467	8.481329754	6.794989041	6.812061933	8.049919844	8.425123394	7.469003964	7.498266817
FBN1	8.126528534	7.373347713	7.293389435	7.981200881	7.757288806	6.682501786	8.683964485	7.048053492	8.275399389	7.628847773	7.800318696	8.740094814	7.77681998	9.370520147	7.906783859	8.282426163	7.941873996	6.988814564	8.503171118	9.269654715	8.490813019	8.417021211	8.975966924	8.266510343	7.362578328	7.949816251	8.466883504	8.505968851	8.654683809	9.068115231	8.327320546	7.118383149	7.874146815	7.130910335	7.349246212	7.404353716	8.003347576	6.71332394	8.208215208	7.7020195	6.868846021	8.719712989	8.559454063	8.270818352	7.234120832	8.612594106	7.847046835	6.738479572	7.028070328
C10orf99	11.54377755	10.39184895	11.10852592	8.655964317	9.972793678	10.86500082	11.46260712	11.74593469	10.91878204	11.84113469	8.94113159	10.58000376	11.16132937	9.078427125	10.52664514	10.79504269	11.61595593	12.05414999	10.66212003	10.35246692	10.39144076	10.66814907	10.68409483	11.06443091	10.68855018	11.16661966	11.61541726	11.85123063	10.94374356	7.019545745	10.94272355	10.08764721	11.06766444	10.25216536	11.49496457	8.906472065	11.80754777	11.18699354	11.86293636	8.166294751	6.847384784	11.21379366	10.88310226	10.98440444	11.09963313	11.27909207	7.359085115	10.80895846	10.18296817
ZNF532	8.077636449	7.377698642	7.453808805	7.791816289	7.778272703	7.281096513	8.279922187	7.474357822	7.986768502	7.636420954	7.376727769	8.224123323	7.716960311	9.024253504	7.967945995	7.71455683	7.82645992	7.825871577	8.460075594	8.389616001	8.85019395	7.968863001	8.291291037	8.080993502	8.294114842	7.444198696	7.838143607	7.784598817	8.469950271	7.766127465	7.946934796	7.247610288	8.007321044	8.50595909	7.74217142	7.359738236	8.108762457	7.719691932	7.729621996	7.754671437	7.616533121	7.957550164	8.324895112	7.832847837	7.40945727	8.504861227	8.101300116	7.778803296	7.466966672
PIWIL2	6.834752561	6.964004333	6.844551914	6.849758481	7.961518611	7.158164691	7.142902671	7.762175775	7.038367439	7.205045431	6.863620647	7.187130045	7.190696021	7.528198202	8.139102485	7.623665742	6.966106515	7.283276268	6.901343694	7.162760603	7.045264397	6.922000117	6.986974646	6.91790304	6.910073414	7.394912602	6.846089085	7.310457441	7.058995802	6.776524867	7.080638871	7.173753985	6.969967358	7.538814135	7.409900205	7.278761931	7.38054165	7.79249241	7.146149826	7.276427876	7.073104164	7.023769644	7.043189583	7.325053847	7.622359289	7.193768178	6.781149201	7.13206466	7.319680668
LINC00526	8.500767999	8.290464822	7.856464635	9.161302665	7.884681715	8.160412512	8.124657263	10.98700067	8.23849698	8.8358435	8.317602044	8.387708505	8.00190911	8.44628321	8.282704139	8.21555322	10.22626575	10.51488311	8.510674875	8.449673805	8.664222259	8.636853376	8.253978273	9.689576727	8.624824925	8.193854937	8.617424284	7.734250078	7.848070107	8.796418774	8.244447758	8.56966667	8.409927956	8.137198396	8.868246374	8.077384467	7.73365117	7.644523265	8.177953287	8.222905901	8.109854107	8.071515878	8.016736396	8.738192955	8.462763989	9.02614902	8.306075583	8.695623467	8.091905312
PCSK5	5.703317919	5.39583594	5.293819548	5.684354402	6.371598075	5.346796763	6.416197648	5.561636492	6.031125344	5.400961192	5.887952974	5.930968645	5.695862447	6.475147578	5.314788903	5.711293735	5.476901551	6.354981321	6.330287817	5.907508282	6.392913189	5.901914929	6.551819574	5.921165672	5.94375386	5.635520001	5.736834548	5.6603709	6.413748111	5.918535738	5.482813648	5.508431027	5.660514692	5.489276391	5.485764078	5.294782857	5.742177324	5.401396429	5.73064003	5.370780391	5.493435944	5.888331351	6.159521114	5.584993247	5.275177805	6.49826319	5.438879156	5.081525953	5.576814581
HS3ST3A1	6.230470776	6.181992339	6.147949342	6.044904904	6.332934703	5.946381308	6.382515089	5.850441873	6.688832496	5.715211453	5.837717087	6.686096033	6.336946923	6.632985305	6.496948452	5.970138293	6.074237147	6.110075752	6.33917724	7.066580126	6.025404249	6.352846105	6.439046051	5.862332469	5.033886401	6.165317209	6.040830397	6.062273509	6.477214114	6.737214306	5.690203786	6.186356193	5.968418451	5.924757951	6.135513877	6.052522915	6.266799104	6.046526116	6.173405646	5.799784183	6.227732281	6.223413168	6.588746078	6.398204867	5.87770788	6.923433212	5.953814244	5.598484276	6.367482976
SLC31A2	8.668690768	7.918288627	7.46242573	8.135576334	8.888328417	8.551311253	8.653016589	8.257140985	8.903163979	8.35827076	8.953014242	9.378351101	8.56865558	8.717776571	9.043030188	8.988644099	8.276897755	8.246406307	9.315266426	8.565614017	8.009214104	8.627956029	8.281601494	8.357967888	8.275743485	8.307911924	7.950349252	7.85468994	8.629118371	7.874353263	8.417893022	8.438770562	8.711547351	8.556040693	8.532799825	8.087937766	8.46287377	7.045540947	8.032313296	7.476860687	8.391587027	9.057980715	8.81924177	7.996237868	8.248834898	9.021801643	8.686274653	8.141533463	8.148104783
MXRA5	10.77641205	8.996269498	9.741252156	10.16325024	10.40670232	10.99970287	10.98333405	9.087511935	10.45196643	9.505550966	10.6542996	11.08324308	10.02882557	11.858205	10.00700263	9.904477757	9.710301411	9.459805809	10.71797037	11.21978204	11.04295249	10.6800039	10.8177771	10.52641008	9.972109094	9.895834915	10.66508101	10.39996975	11.08259421	11.19801937	10.68375134	9.488356557	10.4477587	9.422091172	9.50197973	10.17660865	10.78568435	9.320339228	9.840761214	9.940585768	10.1814827	10.4721941	10.57347324	9.924320043	8.874040035	10.75184125	10.16783021	9.352618525	9.159528995
PAFAH1B2	7.671141135	7.520682898	7.444929681	7.560803307	7.99841938	7.76811149	7.726722236	7.70162068	7.79242727	7.862248286	7.891716115	7.626392053	7.546217241	7.836992154	7.697703966	7.677186215	7.692023769	7.626016312	7.727754504	7.647678634	7.756234845	7.638810161	7.655303014	7.618977781	8.016328871	7.581384366	7.755651331	7.409281483	7.926765313	7.83685298	7.602847719	7.450020778	7.729848353	7.747642526	7.585511665	7.518089812	7.592229444	7.335087611	7.485348948	7.605765746	7.880864731	7.600129271	7.781994272	7.565787285	7.416349409	7.792847766	7.815600636	7.723536841	7.666027933
CDR2L	7.024973601	7.288271073	7.150034122	7.643982554	7.461560996	7.660983922	7.351450304	7.029656414	7.644059564	6.883397956	7.540110244	7.094870285	7.177880376	7.432817857	6.614279418	6.432399401	6.809439613	6.784971867	7.18360637	7.451380936	7.131505477	7.304052836	7.216501382	7.025197295	6.963778591	7.002253954	7.082045086	7.073974391	7.172567678	7.724985239	7.127842696	7.327872214	7.104803805	7.214593799	7.178995366	7.251882681	7.218169589	6.721340314	6.654779607	8.01752342	8.187112382	7.345602466	7.156836725	6.833638023	6.249752115	6.912425723	7.200360913	7.084196287	7.202568735
FLNA	9.375400047	8.404277127	8.230961603	9.248979221	9.127885301	8.016260916	9.441123642	8.257564381	9.614453832	8.675272044	8.328296285	9.132007335	8.826131468	9.436048915	8.491879166	9.123314683	9.31878024	8.923178809	9.653413906	10.03406807	10.60019526	9.18522942	9.435104242	9.187323247	9.245899416	8.782197341	8.891125912	9.619478016	9.615942391	9.268735312	9.127782896	8.23943209	9.476874372	9.073808808	8.614614309	7.913514566	8.870946991	8.245531661	9.483104988	9.154946389	7.831882449	9.287741834	9.999059107	9.26409322	8.213235261	9.316956878	9.239897819	8.648301317	8.29257543
TSPAN6	11.85469617	11.44682742	11.29700974	11.34401562	10.6885284	10.95561055	11.25697239	11.77058005	12.13021894	12.15327777	11.08673623	11.36133416	10.98326807	11.12067752	12.2615612	11.84944065	11.53674989	11.33472724	12.1300676	11.86234494	11.12077312	11.50050595	12.02831727	11.63111894	12.11155722	11.0086738	11.70061106	11.19109898	11.79379707	10.5904576	12.17478924	11.55672218	12.19238174	11.05269252	11.55038706	10.28995151	11.77099206	11.70796596	10.95300326	11.34619895	10.54404266	11.82603488	11.44150186	11.34565403	12.26477979	10.16435394	10.29143004	12.21906346	12.20812535
COLEC12	7.641937251	6.692985818	6.731624363	6.645939156	7.503872374	6.143886527	7.172122081	6.81243527	6.938363064	6.65417397	6.706993692	7.411425572	6.867799947	7.732871078	6.624844228	8.123560957	6.886298458	7.225589458	7.647769492	7.734421931	7.687541615	7.30805643	6.955994508	6.578604552	7.30198808	6.605228529	6.869293676	7.46897265	7.455077924	6.484194169	8.07600618	6.560960139	6.973863557	7.10998083	6.792862182	7.052671657	6.752763036	6.48691896	7.709091219	6.73975853	6.939241464	7.845895473	8.222153791	7.056203777	6.604190002	7.976030508	7.389837385	6.965647441	7.71746548
KLK10	6.745600296	7.046652372	6.734251085	7.428230996	7.51597921	8.964465906	7.540038737	6.579165985	7.701707872	8.085424359	6.932886048	7.3228307	7.256572068	9.005909987	6.909532921	7.2568359	6.981314141	7.852512711	7.307580422	7.00637777	7.114586211	7.832609914	7.290273068	7.782401303	7.791577562	7.27964686	6.808494712	7.005234098	7.0571913	8.318488454	7.118858988	7.006223361	6.887934831	7.574048687	7.7344166	7.144728682	7.787593851	7.507497149	7.378921864	8.648632587	8.554718201	7.075197466	7.865373225	7.362403617	7.147557835	9.246007864	9.224331527	7.111581622	7.184536438
SNHG18	8.622531248	8.966906096	8.360382385	9.105223712	8.667427021	9.459175211	9.732516435	10.09425304	9.04591058	8.421986147	8.137957401	8.503450538	8.399712996	8.463111403	8.960172965	8.60846502	9.107777561	8.95426013	9.3371383	8.478761981	8.365300361	8.992826474	8.9941294	8.401436238	8.670193053	8.044122919	8.513329116	8.896946689	8.547279474	7.749624472	8.683864923	8.644614653	8.708688237	9.27251705	7.969232746	7.657657181	9.173286042	8.723506949	8.747949939	8.227703295	9.292656909	8.746924783	8.621169319	8.471830609	9.112425189	8.88494985	8.420776113	8.973999894	8.674448124
INO80C	8.470830428	8.243551812	8.069591805	8.206428671	8.41282958	8.679679867	7.877480549	8.452788544	8.267436229	8.589629786	8.522469659	8.064256721	8.332439213	8.872767485	8.43034672	7.956657465	8.671730928	8.490191868	8.400686498	8.2542377	8.464906083	8.295276108	8.191653389	8.756745453	8.737375733	8.273654036	8.345633788	8.205004776	8.305184747	8.444177926	8.347437682	8.119989657	8.394278595	8.450538386	8.332543584	8.363765261	8.48801198	8.18256741	8.270598999	8.646876968	8.497185302	8.176275539	8.46644658	8.34302282	8.464372227	8.563600542	8.965234625	8.635275895	8.159136098
CLEC7A	6.427518304	6.041136341	6.125504939	5.923421657	6.428008981	6.180673802	6.594032738	6.260395555	6.551500445	6.139223171	6.340137077	7.018115303	6.536861092	6.464640532	7.087694387	6.388924959	6.358176809	6.180007052	6.763807088	6.484465622	6.382224012	6.408628099	6.019341582	6.061821507	6.121780263	6.084257588	6.03279966	6.185636907	6.45785963	6.198595045	6.257515498	6.039330398	6.497205433	6.518223087	6.388007628	6.373690405	6.290058924	5.934589836	6.103044802	6.255054816	6.415763389	6.396448431	6.531218036	6.221217615	6.282963323	6.662912259	6.932621243	6.135502222	6.238710779
SERTAD1	8.670686009	8.273472878	8.063749966	8.773293844	8.628544574	8.518773701	8.56634595	8.253164662	8.679439041	8.522589931	8.245490968	8.576365285	8.166833898	8.829275381	8.435655863	8.585026566	8.999173994	8.419550049	8.684516744	8.38857311	8.372505311	8.346356313	8.39561192	8.494476063	8.710115916	8.136912578	8.357812415	8.127774915	8.244810344	8.646258299	8.546300912	8.338885566	8.626880936	8.306061935	8.939618034	8.741609881	8.685261545	8.432311468	8.563083631	8.980874272	8.483205494	8.641477213	8.677011814	8.083952441	8.281505285	8.725709373	8.769392072	8.087469249	7.913110148
FTH1	11.80137628	10.92969104	10.93355246	11.66186913	12.03086007	11.97338286	11.50192694	11.89498197	12.03261208	12.07949979	11.80316517	11.8857929	11.5807316	11.90199837	11.99856286	12.29430847	11.56174889	11.48539881	12.13340888	11.49045316	11.86198905	11.90348103	12.13831498	11.34495418	12.07278026	12.21745777	11.19019846	12.08297783	11.91827691	11.62850599	12.24666381	11.48908832	12.02154816	12.62637874	11.8442569	11.44522104	11.67445687	11.84274445	11.91516508	11.28144763	11.60434093	11.97035458	12.28944038	11.81478597	11.9371478	11.89425154	11.89847185	12.50513825	12.46377421
TWSG1	8.747179696	8.551015289	7.929552704	8.931684065	9.023429893	8.957686603	8.484232721	8.473341423	8.900530758	8.731164816	9.147920958	8.865826166	8.330562429	9.157942205	8.324828727	8.190202631	9.510666306	8.487042714	8.364304314	8.866844939	9.298427917	8.746576912	8.603166417	9.375129343	8.186369756	8.030560082	8.50423934	8.15101039	8.630663014	9.237908845	8.508711632	8.556283788	8.512484291	8.720604505	8.199261774	8.249792367	8.539533497	7.647886916	8.446330932	8.852684134	9.389066899	8.882201994	8.371283932	8.72294959	8.116070391	9.012310755	9.44509231	8.293811536	8.440835999
HEG1	9.252533513	8.399177847	8.456685755	9.023375251	8.676453223	8.184133607	9.626666419	8.113747973	8.818490058	8.280118655	8.569830708	9.14039844	8.804065565	9.171102147	8.5755356	8.686382646	8.601323096	8.431556651	9.057622995	9.15241769	9.028478726	8.959063706	9.129896779	8.871221081	8.605454457	8.815587423	8.551719602	8.905130085	8.786596302	9.3457178	8.861009616	8.199949068	8.705251194	8.605474435	8.704189723	8.415039678	8.637616996	8.403158221	8.852300869	8.507614225	8.187383049	8.945214116	8.951920882	8.657321002	8.400415897	9.241800458	8.914273533	7.962743164	8.565832014
GPR176	7.475987315	7.258885296	7.445805519	7.435826056	7.504619545	7.327594866	7.328204652	7.19924655	7.322658988	7.116173079	7.039495577	7.589453437	7.249299783	7.796656162	7.675297015	7.316635136	7.422169717	7.287896952	7.530722427	7.718011726	7.385333904	7.42804958	7.417304044	7.205765067	7.388291586	7.030425928	7.226708855	7.198194666	7.459309316	7.707020922	7.473100916	7.180632705	7.243634744	7.149455668	7.406487848	7.199928741	7.34137725	7.363736998	7.314513226	7.311721924	7.087791268	7.32783876	7.63426723	7.369044076	7.400309999	7.641219094	7.368041907	7.584773099	7.166454169
INO80D	7.840895317	7.794235094	8.007338912	7.997679992	7.512371005	7.846493501	8.118333516	7.993991742	7.826880167	8.029284214	7.206628893	7.868487399	7.878810883	7.770858738	7.869847398	7.968285277	7.962558502	7.953573863	7.449760504	7.925448242	7.98757857	7.701962529	7.884331202	7.879335627	7.971128829	7.869135919	8.14376774	7.977490567	7.933157034	7.65671108	8.083020155	7.752983157	7.899399546	7.908242357	7.849576224	7.429552014	8.245869671	7.700234148	7.713594087	7.972582846	7.43802527	7.981982015	7.783168986	8.026017413	7.822645182	7.664903786	7.676713685	8.232842609	8.047491847
C1orf54	9.094884345	8.685027544	8.392807919	8.573388773	8.811165034	8.438841317	9.358640858	8.616815752	8.834234368	8.548204883	8.615216402	9.748257675	8.760649573	9.545197556	9.067052216	9.023281705	9.110187424	8.65274965	9.470148038	8.859419126	8.986998351	8.852865581	8.848828104	8.481972537	8.380367669	8.480353409	8.360314241	8.605762528	8.451635993	9.12697804	9.163034615	8.313558706	9.001300999	8.734866302	9.162897349	8.678779273	8.584764095	8.050313457	8.783054632	8.581613905	8.240542362	8.791224646	9.756493968	8.525164124	8.402440249	9.415711438	9.434268237	8.729816146	8.918266227
SLC7A7	9.219697893	8.68061094	8.439916471	8.563960149	9.145888324	8.76185753	9.624151407	9.159993476	10.2534256	8.795318983	9.399338998	9.636177008	9.0661069	10.02684874	9.189872466	9.3585433	8.617532086	8.325872769	9.795642565	9.02189914	9.164126306	8.854493893	8.755447567	9.143194675	9.015005758	8.844474409	8.279234794	9.071188666	9.136252494	8.320873963	8.833850021	8.50011546	9.321036782	8.95590747	8.886475436	8.475647315	8.929556745	8.97981471	8.673606972	8.917589089	8.804961137	8.807078876	9.411932903	8.340362433	9.205120597	9.42787475	9.272374555	8.497266435	8.841058123
FRMD8	8.236908762	7.917403327	8.060476215	8.106347383	8.164532833	8.098508091	8.162442674	7.99734358	8.202552426	8.009877471	8.101158756	8.091220629	8.033694618	8.071639015	8.235861595	8.163277449	8.169657777	7.973524576	8.228257017	8.134034488	8.160987486	8.008678214	8.050316079	8.023629801	8.246577775	7.99342788	8.130688124	7.794018492	8.026974803	8.088031606	8.218117562	7.848365934	8.141720412	8.088648353	7.950547482	7.749960567	8.010850305	7.759084315	7.959983822	7.866810239	8.056197101	8.074026803	8.304664762	8.067372507	8.138890637	8.184337208	8.129223964	8.178969556	8.003744319
TGFB1	7.418905579	6.931657257	6.813223347	7.312880844	7.754589368	6.936416244	7.626767998	6.926063999	7.292224861	7.202954189	7.027484605	7.266259673	6.976977037	7.737400542	7.195976523	7.498049271	7.481152397	7.431734075	7.701385398	7.583996565	7.305444363	7.300831594	7.448269349	7.189304879	7.142794778	7.529407759	7.183118688	7.218474046	7.342160576	7.390908266	7.460817104	7.036561171	7.378664924	7.206253034	6.91595841	6.952516062	7.004811466	6.861950504	7.042488981	7.299971509	6.772042761	7.191501262	7.646574703	7.600230072	7.00584902	7.853433453	7.459946554	6.95761076	6.915700562
PLEKHO2	8.788508812	8.107014828	8.121285848	8.474404316	8.48852291	8.400468579	8.765729165	8.385036105	8.5668189	8.136412759	8.284421403	8.902313098	8.354965103	9.12399819	8.525412331	8.702311772	8.613794198	8.491919109	8.664737098	8.782717038	8.835116598	8.435300521	8.313969721	8.391471554	8.498542482	8.193927398	8.456682083	8.489069195	8.514378418	8.350766698	8.459308994	8.326211648	8.643860535	8.472713417	8.655015563	8.453594964	8.425238422	8.495665022	8.64307359	8.446472466	8.312369843	8.466067836	8.894262053	8.511979223	8.287529837	8.911617391	8.766574204	8.335805381	8.170358253
RAB3D	8.210761368	8.517241035	8.116591412	8.653123805	8.503728815	8.007178354	8.153675465	8.505549113	8.305948696	8.325878903	8.380067108	8.280339686	8.146181892	8.401245771	8.317158552	8.350943597	8.382545515	8.034465384	8.423284821	8.338537123	8.046821839	8.201871524	8.434428691	8.276319474	8.336121451	8.228611985	8.269829638	8.541331375	8.299575349	8.354968452	8.557250505	8.195868712	8.137051145	8.206164232	8.224608539	8.486889902	8.009498525	8.546449288	8.196313197	8.446980486	8.60003192	8.285406096	8.210591679	8.869979039	8.707032905	8.493448495	8.436474835	8.386228339	8.485848148
ACR	6.880035709	6.899310148	6.633899553	7.020890205	6.614913697	6.689212934	6.576878927	6.790675058	6.753333908	6.763512843	6.576838532	6.706196691	6.609444007	7.336805065	6.731271098	6.862082285	6.691704195	6.952634536	6.809136772	6.771809654	6.628792875	6.616037679	6.503764782	6.646117866	6.638621686	6.81363645	6.610142093	7.075366038	6.59405076	6.553246321	6.607507452	6.721183959	6.487681292	6.466858931	6.641832005	7.124744877	6.535277831	7.37345509	6.725168486	7.02104574	6.593165056	6.786260193	6.823050431	6.828189755	6.799072555	6.832046851	6.799013514	6.74376096	6.976874937
EHBP1L1	7.743475423	6.990883027	7.504495761	7.415550126	7.576012375	7.251854717	7.547795486	7.221631242	7.242901138	6.992122498	7.226412179	7.372622016	7.270614586	7.37935327	7.548911307	7.549382434	7.414336235	7.22653008	7.607632825	7.376311298	7.636768268	7.44110227	7.322172232	7.272471351	7.392120101	7.255203526	7.369596577	7.106168352	7.382491416	7.328090583	7.51049916	7.262949648	7.539132714	7.340720332	7.231297783	7.332753843	7.39026861	7.324913825	7.433539588	7.212754338	7.308209107	7.127380511	7.476747853	7.498309829	7.402671649	7.533789139	7.501790595	7.401003629	7.092181615
ZBTB47	7.362755272	7.536011528	7.044399214	7.32387219	7.220519662	7.320998308	7.374848667	7.279087737	7.318136443	7.341522461	7.432906634	7.454574581	7.285399367	7.510929769	7.104482141	7.274883034	7.363757773	7.332204977	7.61308761	7.431503387	7.321744797	7.35001945	7.376406269	7.23949491	7.313022089	7.403869513	7.315690301	7.406669448	7.307027945	7.372959232	7.249211625	7.231092252	7.232281933	7.466553396	7.161246307	7.122547466	7.161223703	6.994652236	7.482416841	7.375722852	7.344737745	7.384040706	7.616351064	7.451157889	7.05448759	7.457999184	7.205118818	7.416788372	7.313694899
ISG15	10.80177934	9.066067368	8.148457865	9.804436894	10.15297873	8.476572111	10.29874552	10.31005073	10.42168174	10.46527353	9.518708666	11.29899019	10.80396464	11.99450688	10.62978938	10.01477872	10.00372978	9.78491952	10.13241467	9.747078679	9.53655334	10.65801703	11.02020859	9.790052038	10.62614826	9.654149068	9.760451156	8.691259988	11.29317816	9.891219739	10.34756527	9.349918212	10.62532288	10.38760627	11.35213956	9.728007912	9.09958253	9.898482063	10.03502303	9.728149514	9.139459143	11.45704856	10.17852616	8.948958336	9.822412141	9.945993827	10.85247539	10.27547249	9.366323894
IHH	9.462734664	9.171666038	9.718597804	9.512503402	8.883799716	8.866800257	9.021050846	9.711926975	9.006925856	9.453793565	8.791748458	9.379368105	9.077933587	9.159197355	9.280029343	9.726003982	10.34105691	9.771103473	9.518611425	9.432010322	9.069364051	9.24024725	9.205029635	9.289711452	9.159944481	9.255014565	9.578634051	9.824698276	9.266219246	8.503709715	10.23567749	9.487425402	9.56034936	8.666580094	9.039894922	8.971989067	9.87374017	9.068890424	9.53054193	9.239973159	8.749998397	9.416291111	8.991903633	9.686880649	9.498063883	8.995835244	8.867312366	9.871385716	10.11815633
PDE3B	7.649380147	7.198080059	7.787692759	7.24780838	7.390113141	7.134442232	7.354316302	8.192881131	6.994992026	7.655843511	7.266429863	7.335684111	7.607265408	6.350943851	7.850972889	7.709315836	7.741682872	8.217419248	7.456023709	7.585183157	8.312322474	7.256131037	7.900153645	7.931008799	7.66539496	7.465670986	7.867734931	7.336227172	7.933057371	7.400523884	7.348117619	7.150302928	7.400978151	7.523841303	7.743828422	7.405200351	6.876300775	6.829168078	7.443442393	7.548979873	7.565971825	7.612440472	7.340210766	7.952461405	7.816924585	7.581270633	7.206474793	8.165441531	7.159163464
STK17B	7.244595517	7.089538379	6.789250283	6.957576168	7.049284613	7.266214512	7.213816287	6.584496167	7.171798084	6.619739918	7.204866686	7.13073503	7.036173881	6.340416485	7.230591651	6.836356182	7.020071063	6.533760164	7.082435494	6.779617669	7.171411567	6.907502929	6.888975296	6.793654977	7.003642767	6.651462321	6.696922343	6.767606856	6.876263758	7.221612444	6.942669862	6.919271506	7.367403436	6.832232193	7.230759998	6.790991661	7.017464346	6.441932789	6.634428573	6.754391936	7.381350396	6.85861083	6.725230666	6.858251427	7.118056601	6.794673876	7.214952253	6.76968156	6.763387408
CALD1	7.945884451	7.479377595	7.591377846	7.772368905	7.614206391	7.131169357	8.145776358	7.41026701	7.805289877	7.70775273	7.731776176	8.099288052	7.631655239	8.083539293	7.731797767	7.724828395	7.683599976	7.329579266	7.521108638	8.260756016	8.436847291	7.821007411	8.045561167	7.784300037	7.301822243	7.838607022	7.784005286	7.87646515	7.99416319	8.05105145	7.833952983	7.577161747	7.731843065	7.662513117	7.560129654	7.388836972	7.593712101	7.119589706	7.761039109	7.607407165	7.156669773	7.792241894	7.842037516	7.608691929	7.13143492	7.470012501	7.795386528	7.124657489	7.631535124
NLGN4X	5.984387547	5.521539888	5.630762015	5.600199285	5.607596114	5.732599146	5.568932884	5.690478329	5.837689734	5.739527807	5.763236046	5.865212596	5.776970802	5.874165484	5.779207095	5.676965227	5.672895778	5.7422863	5.767540995	5.900838235	5.984291292	5.819218654	5.690956325	5.863749868	5.630058546	5.683823506	5.621110282	5.644252564	5.584094969	5.764284407	5.473377195	5.527366646	5.734688939	5.604022022	5.650527013	5.884424757	5.711690854	5.77140057	5.695816949	5.688725786	5.74666292	5.84383116	5.82064262	5.646644358	5.579994855	5.99160379	5.790533679	5.592153154	5.454043688
RBM11	5.793360234	5.983544761	6.236896516	5.914751603	5.791695254	5.827457084	5.352552252	5.73033289	5.445535737	5.989842384	6.442179239	6.063919546	5.974902686	5.477607589	5.940045106	6.241744519	5.603396822	5.77047153	5.677659018	5.332182545	5.588197626	5.721141876	6.43386112	6.303239078	6.035647527	5.376346863	6.337049893	5.839201274	5.768486244	5.340577264	6.19408491	5.94335437	6.419112896	5.541712345	5.952704399	6.306083939	6.00266905	5.933179182	6.093275403	6.264099848	6.527758759	5.862778375	5.603090325	6.145884318	5.670938759	5.788401813	5.537377992	5.810228117	6.43192321
TYROBP	9.480497534	8.290281568	8.355400253	8.73957803	9.417503779	9.088992887	9.84557893	8.826094871	9.219138098	9.534861172	9.262358515	10.53766053	9.33177567	10.33849008	9.723859208	9.447709836	9.57242545	9.25246712	10.48677615	9.086878933	9.541891376	9.629224634	9.002728783	8.556546918	8.861270027	8.721265921	8.526094955	8.898512509	9.613356972	9.208327737	9.727237729	8.358246468	9.793443956	9.901549891	9.079617429	9.243911817	9.150217104	8.41008341	9.199872711	9.46816552	9.168311536	9.534025138	10.60069092	8.544348641	8.564128588	10.336185	10.34660011	9.624772623	9.385173647
AIFM3	8.892492176	7.82498802	8.104121484	8.307555311	8.509146488	8.142565738	7.621613385	8.850602567	8.23042431	8.169595188	8.087751966	7.596390768	8.18720103	7.967266654	8.771704272	7.835010886	8.324954315	9.09629655	8.370875574	8.524065228	8.539414178	8.403228705	8.727856786	8.258199794	8.567666784	8.411117251	8.426487349	8.842847923	8.061433397	7.568581698	8.751661199	8.047032049	8.290824879	8.067039445	8.630434072	7.678622713	7.866850217	7.766537669	7.922053895	8.017008104	7.341808212	7.984232403	8.632617494	8.695492202	8.442711875	8.527037405	7.148468366	8.633889817	8.426521317
C2orf15	6.18848434	5.738320234	6.250713684	5.722749254	6.397715531	6.346683124	6.3837682	6.67179517	6.315010092	6.389403541	6.101943127	6.045650394	6.017253494	5.759114162	6.126499804	5.506073865	6.932179185	6.329222066	6.298957285	6.216261138	5.499101525	6.38817787	6.279015348	6.327116452	6.385140104	6.165827217	6.451008972	6.855376897	6.13022725	6.604828173	7.278303033	6.542211582	6.560151579	6.255913629	5.929412139	5.417402461	6.075521332	5.797056031	5.806129511	6.032542931	5.623645033	6.051769224	6.235004531	6.197858837	5.975326027	6.198220124	5.399860457	6.732012761	6.43595344
LINC00667	7.553226546	7.619708661	7.312352841	7.93327138	7.025005633	7.580010951	7.55634828	8.641104177	7.335437742	7.638919355	7.553388999	7.273751685	7.219669854	7.470767649	7.234036753	7.440653865	8.406285833	8.623527015	7.394147197	7.467266108	8.048980229	7.821598382	7.39720945	8.279023716	7.475351866	7.437303013	7.392645836	7.169787623	7.260569426	7.440790445	7.101070004	7.406615467	7.262072971	7.51959418	7.687155714	7.234254248	7.206107433	6.92499493	7.450432563	7.555695389	7.477839636	7.344665677	7.193487318	7.919060832	7.326627659	7.671618834	7.422890307	7.785293957	7.096394055
UBE2QL1	5.737338562	5.646147546	5.557757372	5.631022295	5.575832339	5.536866182	5.689604176	5.573523259	5.821029904	5.708038724	5.752471834	5.809024061	5.602603532	6.646323654	5.736096781	5.664021462	5.696502458	5.969228329	5.907322073	6.089538094	6.06415331	6.31408504	5.559094996	5.63700484	5.782441088	5.726095483	5.697322825	5.837148503	5.819891202	5.684609089	5.728217351	5.570652701	5.696045474	5.699189116	5.638822927	5.754263271	5.940544478	5.810000459	5.720780659	5.595476793	5.63260753	5.956494877	6.2505853	5.7578755	5.722449032	6.289552506	5.850205455	5.692286003	5.887514204
SREBF1	8.253422229	7.632345599	7.64587699	8.213397851	8.050982961	7.943106024	7.645988202	8.043097569	8.362300122	7.531165388	8.263335618	7.511501337	7.768908056	8.286403159	7.589801032	7.375859335	7.724631199	8.230689251	7.655046804	7.810888285	7.828446204	8.220523361	7.501713932	8.032099384	7.886770189	7.439390375	7.646365025	7.535817803	7.920014728	8.060645058	7.425808723	7.563431256	7.954001783	7.970384314	7.977545909	7.890782785	7.453150242	7.95717163	7.76859903	7.864283981	8.302519537	7.472865156	7.772173129	7.868207326	7.868107796	8.386322981	7.953596186	7.481125037	7.412416257
APOC1	10.0514396	8.955239243	8.844601547	8.904070672	9.812075799	9.417402147	10.51835375	9.121342645	9.271224534	9.708496627	9.203572135	11.03870587	9.675149033	11.13426309	9.548316765	10.21637872	9.182120231	9.384614239	10.96629926	10.33646387	8.734228141	10.65260122	8.779847864	8.962792145	9.285761369	9.031345814	8.814908962	9.476475944	9.269170644	8.978590026	10.33868584	8.709283248	10.73107148	9.958261641	9.057259439	9.396020769	9.785145397	9.180206222	9.086112033	9.255839968	10.17067718	9.730344562	11.22217626	8.919782552	9.131207083	10.60596593	10.30350716	10.50547762	10.17181073
COL12A1	8.101984406	7.896593029	8.19809937	8.489166821	8.550202185	7.110306014	8.4437235	7.85847003	8.392164115	7.784352335	8.469055198	8.827805102	8.163468878	9.373542957	8.526770935	8.057349397	8.13825935	7.244448501	8.345382633	9.495375479	8.931947	8.50746679	9.153418864	8.502251074	8.152784967	8.019086723	8.452643338	7.824248364	8.783020302	9.027158356	8.032886583	7.774723484	7.978866704	7.640027294	7.553711958	8.03332325	8.584224916	7.705910792	8.010865739	8.363837463	7.883711626	8.596417546	8.006992353	8.261147305	7.767816401	8.544839325	8.643753292	7.456436177	7.314506601
FAM129A	8.341859637	7.443979167	7.592140226	7.129143999	7.638616082	7.111378928	8.345813966	6.874526503	7.884497835	6.967061753	7.177016143	8.14064945	7.462296606	8.30261974	7.442323534	7.940115787	7.295423041	7.40305701	7.939247941	8.011475702	8.718973144	7.60662701	7.684082178	7.466795237	7.268571441	7.602021554	7.057088386	7.837009878	7.501732499	7.730498597	7.400674031	6.971740802	7.848931104	7.908472766	7.802314729	6.860922381	7.435726325	6.657208383	7.773386318	6.604688361	6.854451535	7.830872091	8.494168915	7.080951356	7.142515575	8.188975401	8.170965025	6.500533066	7.328356563
PLCB4	7.902277667	9.655556329	10.61446969	8.616632781	7.962881167	10.04508638	8.779760296	11.2803668	6.971358509	11.10917922	9.703002544	10.72437993	10.89486046	10.60603898	11.33421456	10.51065655	9.64026674	10.86895057	10.97495266	11.36814334	10.29187111	9.822897839	10.77666674	10.49981484	10.13416708	12.08833373	11.9519187	11.35532796	10.95538875	9.982301588	10.5124644	9.782187155	10.41688246	7.372139357	9.74861095	9.984872997	9.704706724	10.82308134	10.60543327	9.376125387	7.578894859	11.68748319	9.933178832	11.16413549	10.09784961	9.125210472	10.20877537	12.21458	11.13879699
CTSK	10.8438527	9.877983857	9.839610949	10.45985823	10.0553826	9.158514228	11.06475972	9.99410398	10.64864326	10.32108361	10.01061693	11.4948365	10.57562483	11.78175034	10.713376	11.05621196	10.64814025	9.55788028	11.55414524	10.59257722	10.60848767	10.3623935	10.74569333	10.29891469	9.630530983	10.04258662	10.49144027	10.58522113	10.84222178	10.85054465	10.0587013	9.717195578	10.50606584	8.560088194	10.26974425	10.32778764	10.66854265	9.30126789	10.07904624	10.80557846	9.395012421	11.12081204	11.64369533	10.4913722	9.287272353	11.09377713	11.10907727	9.855108621	8.926394499
COL7A1	7.731261523	7.504974956	7.640458101	7.956398257	7.960700672	7.551849112	7.991543159	7.566413377	7.873017459	7.972518616	7.858693779	7.6433391	7.648856731	8.150811248	7.575360849	7.339827772	7.473697696	7.280189663	7.895685569	8.41463971	8.01183088	7.64332244	8.175977564	7.574507394	7.453497123	7.584436689	7.656597077	7.385934518	7.9555911	8.08581544	7.436781102	7.57717509	7.664933784	7.634108468	7.690714872	7.540136987	7.736102747	7.753622451	7.471687852	7.514189217	7.637437788	7.534762265	7.842838835	7.351625399	7.484270294	8.087544309	7.779089381	7.598227051	7.422205516
C3AR1	8.626251101	8.021830103	8.029401161	8.009583275	8.680399942	8.491207674	9.007958192	8.067234627	8.61886643	8.534679532	8.553010347	9.463511863	8.510700196	9.301797953	8.896454186	8.545659687	8.48353861	8.369258148	8.889070099	8.630419736	8.522764941	8.575845014	8.304725022	8.000918161	7.879393746	8.364526822	7.953346624	8.125411255	8.684461166	8.204483546	8.718394904	8.296524359	8.645938939	8.53497424	8.448768375	8.488570823	8.722988529	7.640066691	8.298478574	8.389035355	8.568063439	8.792312948	9.061767042	7.649303355	7.545921503	8.87152142	9.246121567	8.515781798	8.634834733
LIN7B	6.732508045	6.63754833	6.683492468	7.094392223	5.997034959	6.458124353	6.695375746	6.31848936	6.830366554	6.532626099	6.127570166	6.65622671	6.308418007	6.456026273	6.378072302	6.365919344	6.908217621	6.430955855	6.2069559	6.276179486	6.621996011	6.147213208	6.502936214	6.14117732	6.467371493	6.079999746	6.659393217	6.284091806	6.32059034	6.809958822	6.530837501	6.236588612	6.496402845	6.443682828	6.124821569	6.359644192	6.481332319	6.372147423	6.575305572	6.525560929	6.095797985	6.481308656	6.297580522	6.280956981	6.164585303	6.485379418	6.348289848	6.438031731	6.356586296
SLC15A3	8.535512221	7.422972148	7.104316777	7.554372344	8.030812311	7.891893786	8.144426889	7.427828367	8.076522928	7.896120742	7.964734601	8.866046506	8.069143177	8.52928643	8.160200145	8.531843463	7.689154152	7.814030694	9.059677266	8.170166337	8.108816104	8.45286862	8.247224898	7.772865488	8.221597404	7.875441481	7.511981452	7.653136691	8.407983829	8.041158774	8.098632729	7.299312133	8.40770776	7.719328714	7.905882024	7.629032583	7.601170315	7.898018984	7.895658813	7.993519792	8.037796404	7.961766529	8.861266972	8.013024763	8.18020413	8.64995149	8.571783019	7.792487999	7.747899277
LOC101928403	6.074018824	6.393982313	6.154766838	5.964166604	5.960576447	6.257814776	6.218205212	6.309680802	5.982552244	6.003977899	5.897868985	5.949355897	6.062033773	5.863499797	6.094801489	6.136970693	5.741150555	6.379140625	6.281067701	5.963339334	5.850626414	5.943689121	6.128427324	6.016200304	5.957326679	5.906813732	6.300132458	6.281015053	5.838726129	6.401837222	6.235099143	6.114651752	6.173668352	6.028474978	5.880949669	5.875233682	6.074136782	5.942937097	5.975878098	5.909430689	6.379476631	6.140090607	6.157086239	6.244747369	6.031989535	6.469848298	5.608439344	5.864845042	6.279697466
MCEMP1	7.78200646	7.81221525	8.249343136	7.333109019	7.62457788	7.600020983	7.868014826	7.834562731	8.026307024	7.527918495	8.043079499	7.934466774	8.179870781	8.472727303	8.093879359	7.347155828	7.829690132	8.024720543	8.239393163	7.925406981	7.49870434	7.917197582	7.381780936	7.509603581	7.554754591	7.576541232	7.644382493	7.811467483	8.135749339	8.257177828	7.946124693	7.527449852	7.868770402	8.636591058	7.928038475	8.225987552	7.927154806	8.11866568	7.917098691	7.804310025	8.385533738	7.876251711	8.195215801	7.424292408	7.580848714	8.865506195	8.276190415	8.547956795	8.183651914
VCAN	10.12920395	9.189663324	9.1791916	9.68340436	9.703840284	7.553946346	10.65558895	8.870193436	10.15212696	9.494565057	9.866237289	10.79895976	9.671139126	11.19316804	9.913583678	10.31657645	9.577025688	8.427305911	10.07143236	11.24848596	10.38189485	10.53249178	10.82533531	10.12518264	9.76028881	9.605801965	10.25159311	9.93955921	10.50786499	10.98926558	10.5545712	8.865687398	9.791549744	9.563415913	9.14027028	9.338776793	9.89814213	8.319275129	9.799927104	9.959981456	8.427836945	10.40713997	9.723488308	9.613888701	8.462691089	10.13445989	10.29209265	9.074826373	9.240060336
VIL1	9.403777984	8.988711447	9.979741237	9.232926816	9.281289543	8.370900323	10.08426388	9.620154348	9.145879411	9.400139303	9.093088778	9.207116287	8.921923472	8.958786701	9.058454122	8.877283654	9.711468756	9.368484784	9.035086502	9.569277482	9.728176557	9.284441588	9.415523189	9.27913713	9.706960904	9.381315491	10.14244653	9.479936016	9.562637414	8.167758334	9.904058598	9.114395399	9.320400887	9.563224638	9.162207054	8.453388104	9.411872253	8.959168496	8.778115994	8.85314136	7.972696485	9.169316732	9.13802636	9.165448789	9.422777839	8.747412255	9.115886733	9.756917244	8.954980127
KAL1	7.271429182	7.180067815	6.859971716	7.405493288	7.393614477	6.797352025	7.681549645	7.242199803	7.499611099	7.473121702	7.228148477	8.130446413	7.517705749	8.536714836	7.271589947	7.686769154	7.298031533	7.030831756	7.706647554	8.292097144	7.344548798	7.4361429	7.97214196	7.637452036	7.229844445	7.4912094	7.733311523	7.492293703	7.914600611	7.745023097	7.287788221	7.22742621	7.317542861	6.930911033	7.185215065	7.563646496	7.603562318	7.026252373	7.348544694	7.279722818	6.821993547	7.554314399	7.864430873	7.54497419	7.053320306	7.67948584	7.708732384	7.166880531	7.139983486
RSAD2	7.80084434	6.119568831	5.624112767	6.704569674	6.851697173	6.174464234	7.322901744	6.105549455	7.31984122	6.622622658	6.95010511	9.026944019	7.493750383	9.396047695	8.99145191	8.01845786	6.976382214	6.327123381	7.893569506	6.913306617	6.302770174	7.748084427	8.358480884	6.455070029	7.566341679	6.741851066	6.704589209	6.798166038	8.655160942	7.451081425	7.178518491	6.89069184	7.628505275	6.936778843	9.223133142	6.621179437	6.697173349	6.798360791	7.298967567	6.997369246	6.39134201	9.545840003	6.99834435	6.804083562	6.669432519	7.082860397	8.270575435	6.601765276	6.452306772
WBP1L	9.598753621	9.293589577	8.297602818	9.451459351	9.374375825	9.100822192	9.627406863	9.059264569	9.523338678	9.423333458	9.486302994	9.605977632	9.331827063	9.841986611	9.026094517	9.189326643	9.096776051	9.336161727	9.64842481	9.052968131	9.719989479	9.252425636	9.246928456	9.427925577	9.344270194	9.078040207	9.224247558	9.08000787	9.466602165	9.411006119	9.239940571	8.956730475	9.076440548	8.832073023	9.386697229	8.399137258	9.509601795	8.75710459	9.418611618	9.247506232	9.039863659	9.391382852	9.746305213	9.278814824	8.812218532	9.707068167	9.293438414	9.001868393	8.866450216
STK17A	7.435436495	7.120388874	7.165409202	7.131631292	7.393887674	7.241197221	7.284076463	6.991828998	7.641979737	7.259127389	7.205348371	7.473742267	7.28647196	7.169176688	7.513211204	7.223482838	7.769059648	7.103711145	7.401261086	7.185348537	7.375203811	7.094332512	7.617555245	7.261959133	7.54588777	7.400574231	6.808261572	7.176922447	7.246464038	7.397694834	7.314869487	7.101856388	7.216609112	6.942190116	7.514368815	7.028158289	7.24883556	7.035255906	7.287886736	6.794430537	7.108984602	7.459163394	7.303871968	7.630136264	7.56362121	7.450420147	7.622646761	7.244912173	7.000884754
VAT1	10.45142303	9.988394951	10.06536249	10.15864454	10.2330556	10.41340172	10.366845	9.777941228	10.43244105	9.871492614	9.779559898	10.20594771	10.13734242	10.84593951	10.21832065	10.54399723	9.892404611	10.21758102	10.56887203	10.56294654	10.10109125	10.54212544	9.797364389	10.00606688	10.42415441	10.27858405	10.09609094	10.53783943	10.12564848	10.42549873	10.17882611	10.36710839	10.05824224	10.25915935	9.884065084	10.34955181	9.795844621	10.63263994	10.45359808	10.29242966	10.04985057	10.35292132	10.58823792	10.63166817	10.07282375	10.55749003	9.958890123	10.01834759	10.52853949
KCNE4	6.416961926	6.079731241	6.63593114	6.297292724	6.481886395	6.180721912	6.604144272	6.249678263	6.465644778	6.136600437	6.297953378	6.68388453	6.327669066	6.92019662	6.533593141	6.671027763	6.252810317	6.072347725	6.741101231	7.049008577	6.695711011	6.792120957	6.930815397	6.642124169	6.60286408	6.342339732	6.640811955	6.545086074	6.46207147	6.625479327	7.043280336	6.19576256	6.356313949	6.56810924	6.205537734	6.276467959	6.11824518	6.421277593	6.468116645	6.211168257	6.153490949	6.630450736	6.674536145	6.45415542	6.389454414	6.575229921	6.615566797	6.2235876	6.418276405
PARVG	7.806374144	7.595614952	7.573881012	7.508323407	7.530257086	7.594108584	7.863985618	7.56623493	7.62715461	7.648526001	7.618013206	7.866858653	7.765392091	7.822372126	7.680292887	7.762080412	7.530280479	7.666954456	8.001142377	7.570364538	7.403426713	7.594733148	7.381287722	7.439793346	7.570651918	7.650319139	7.260135285	7.454757052	7.709733519	7.42231559	7.496885266	7.516926953	7.668424801	7.513106958	7.639121058	7.805063077	7.595346076	7.712705638	7.606170599	7.439231425	7.580981435	7.65685749	7.916790401	7.501646601	7.593963176	7.688506476	7.722691264	7.503922677	7.616017741
SPHK2	8.142042707	7.362655544	7.4013104	8.091060373	8.291288036	7.370964612	7.773736943	8.050725185	7.431074068	7.705935367	7.533328051	7.675621501	7.432517798	8.230245232	7.49126304	7.577297127	8.054064447	8.020757808	8.07925035	7.717396133	7.841292887	7.602647293	8.067720171	7.856515266	8.279504576	7.574001241	7.938441637	7.678005182	7.68518319	7.322772044	7.884542821	7.615663436	7.419413116	7.771258062	7.635561373	7.940237079	7.587880623	7.80551708	7.566729657	8.036398676	7.09222274	7.537182234	7.925442008	8.189004447	7.870753504	7.795318928	7.485340956	8.045432868	7.709740433
CCDC8	7.22319465	7.166561142	7.102659559	7.159900349	7.080339432	7.198970987	7.265149893	7.201069092	7.365873341	7.102026453	7.517460692	7.237266371	7.304008128	7.324783718	6.672379175	7.08772721	7.196002597	7.038685291	7.171116552	7.360995315	7.004502909	7.27324728	7.143438486	7.188922707	6.955438399	7.191813655	7.237707473	7.226945439	7.459971632	7.410069574	7.194965449	7.251760594	7.267924299	7.200868155	7.279992989	7.370343359	7.385951616	7.339077824	7.353041737	7.134616501	7.289484539	7.322961294	7.373755391	7.129311054	6.897113562	7.017268427	7.021064766	7.105890558	7.518233272
SP100	7.439423619	7.216889086	7.164248165	7.251816865	7.404959175	7.52989321	7.481745009	7.177036456	7.568031173	7.360310508	7.390191463	7.594305955	7.181128774	7.867376334	7.462206933	7.46673999	7.487600832	7.269501365	7.244257863	7.085469344	7.279481659	7.508981823	7.456037509	7.020872054	7.461063388	7.307214743	7.281113111	7.143498823	7.492308716	7.013867889	7.865605648	7.066360033	7.773098892	7.450730123	7.419820554	6.998506969	7.547497337	6.833756732	7.098811121	6.951324674	7.370184388	7.473771427	7.236231261	7.122852259	7.242845734	7.356199117	7.629908306	7.38588024	7.592077733
VIM	8.853562642	8.323464401	8.271390735	8.614654969	8.575146784	8.153555083	9.091173885	7.984813045	8.659809843	8.399535747	8.303021055	8.736296573	8.361728537	9.228092376	8.634771461	8.681331635	8.450682384	8.043027041	8.658411459	8.984259383	9.850477094	8.751187553	8.85417799	8.444893067	8.476295005	8.565763988	8.411762905	8.696494217	8.664874831	8.837144349	8.873127703	8.137585581	8.481443228	8.619035989	8.135756179	8.462146018	8.414658517	7.902685131	8.501738948	8.409378085	7.997462304	8.736397339	8.617242215	8.37360383	8.218300477	8.742050349	8.73125366	8.378788123	8.551658707
FOXO1	8.214936546	6.923414428	7.152253902	7.514404911	7.66386289	7.402046366	7.778926615	6.358417337	7.912083349	7.172232966	7.014603593	7.546879677	7.212683737	7.402233805	7.578415107	7.659233467	6.936187533	6.955920774	7.318303613	7.246786881	7.368760211	7.466138008	7.41057678	7.217674811	7.590938822	7.419718934	7.272232963	7.629975767	7.718883833	7.03886882	7.836337457	7.245084673	7.547069585	7.091358408	7.260291454	6.905414024	7.526397778	7.317456472	7.758276363	6.730212463	6.229115434	7.641022834	7.785115805	7.272058705	7.818832039	7.41824637	7.268212407	7.384628342	7.578448155
PTHLH	4.42018632	4.465035912	4.545204938	4.58726384	4.507265757	4.729737441	4.783525673	4.478147485	4.906349849	4.537379313	4.41795513	4.742626377	4.797021329	4.729142329	4.671086955	4.816544829	4.639142867	4.691653174	4.800857205	4.705893748	4.510887897	4.650467627	4.637721739	4.586139743	4.568115791	4.663528689	4.553626984	4.550616278	4.735038027	4.633031166	4.596709461	4.589755062	4.782222292	4.671919342	4.647836201	4.731097536	4.724913842	4.690230512	4.639364632	4.387315212	4.65109512	4.711377322	4.792880492	4.72023282	4.628237578	5.1788037	4.499665837	4.367947224	4.61511716
SRPX	8.380399104	7.903723936	6.989832284	7.92000705	7.291098214	6.948654667	7.241293884	6.701746559	8.066802416	6.873244844	7.392732595	7.408783937	7.514123043	8.77296469	6.739438513	8.220515493	6.789691872	6.928288131	8.501241207	8.304133801	9.079142232	7.628754829	8.209875929	7.656971387	6.499978894	7.700909432	7.569859534	8.64122973	7.835379817	8.195937644	8.309267504	7.603131159	7.057972077	6.921089797	7.104930097	7.621482682	7.484460312	7.701304191	8.234153729	6.977125551	7.203826392	8.83774195	9.36124983	6.80655673	6.868911506	8.527050483	7.613965763	6.9503714	7.896227283
SFMBT2	7.026940691	6.742378235	6.763960881	6.461226892	6.803471453	6.676891625	6.993894668	6.615302192	6.880931909	6.678432315	6.766053069	7.07355465	6.740954928	6.91858594	6.869301104	6.745317618	6.801324061	6.549914171	6.853134627	6.641570671	6.70853505	6.905424973	6.52480629	6.669543868	6.723982503	6.823866352	6.551419431	6.466088759	6.702085238	6.532129232	6.555182526	6.782963617	6.715496146	6.530275967	6.895937118	6.594291459	6.791507589	6.793548505	6.694028917	6.575054113	6.601003029	6.777438955	6.799350593	6.494347432	6.671246563	6.891061276	6.665349264	6.528033108	6.689941846
ATP8B2	7.807028321	7.521229745	7.509212021	7.573212565	7.388700847	7.407693872	7.990255865	7.302763669	7.777162239	7.417605161	7.430643221	8.002876298	7.801856279	8.115508493	7.389399268	7.684496785	7.729761714	7.477938028	7.957053783	7.768144265	7.838718746	7.694802077	7.600286037	7.649047743	7.330720918	7.775339127	7.778452763	7.729028374	7.769491757	7.935753487	7.4994007	7.41718292	7.54598021	7.380596617	7.892953844	7.536297062	7.663249112	7.538851525	7.899084769	8.016261855	7.426820944	7.750003109	8.095148318	7.609894493	7.594517056	7.827281331	7.755418578	7.284368428	7.707575625
WNT4	6.799863809	7.259625995	7.133693019	7.470914829	6.825748552	6.945747689	7.005844499	6.746782955	7.071962686	7.066759737	6.893663616	6.701285967	6.984524031	7.375755321	6.965993803	7.170060525	6.932610748	7.014262901	6.977618534	6.665239311	6.909756847	6.898065867	7.0951042	6.745226173	6.954830419	7.04885676	6.913694531	6.800563783	6.751805681	7.402743178	6.630843219	6.76022404	6.674076959	6.612712259	6.997863598	7.538897495	7.022668585	7.523514351	7.063294067	7.603392114	6.826697422	6.81636939	6.936562286	6.930083502	7.091065024	6.939460226	6.805862716	6.905346266	6.768883805
MRAS	7.662121013	7.651250757	7.629668254	7.380390823	7.489135558	7.505575768	7.730686946	7.479463495	7.453615014	7.430435512	7.496461281	7.952233614	7.68086096	8.098398349	7.514010309	7.842341913	7.554210539	7.573889425	7.703589981	7.861986881	7.395475695	7.666842852	7.546665259	7.48637779	7.182421146	7.704874744	7.624992949	7.499734329	7.635662576	7.59844436	7.401301955	7.555662446	7.504630555	7.53861594	7.550761436	7.744175676	7.519694598	7.812148509	7.651439479	7.379290164	7.463901143	7.606222719	7.930209623	7.590893186	7.410281953	7.887618776	7.568428593	7.435525518	7.585573071
PDLIM4	6.932548752	6.679023686	6.657214778	6.770375554	6.929228667	6.504449543	6.913833409	6.981196677	6.914409114	6.893578661	6.946747833	6.803226295	6.717491301	7.284160663	6.685630006	6.467591669	6.58433588	6.638048918	7.080951694	7.013626746	6.864752434	6.715086441	6.814833768	6.470479477	6.534509854	6.809704227	6.800995492	6.642054045	6.79371182	6.940030648	6.749910251	6.544620194	6.739128083	6.884780681	6.645065037	6.731396457	6.592713329	6.99371608	6.895433707	6.713709413	6.586065911	6.681930796	7.065533881	6.638872988	6.455665176	6.917263091	6.5811971	6.666031112	6.712860655
ME3	7.431230421	7.395946784	7.302863599	7.168582362	7.210406536	7.439317074	7.316735032	7.834505875	7.265403098	7.797297811	7.184300013	7.222448997	7.455904934	7.233722246	7.322730356	7.582644801	7.40767571	7.874585433	7.324340612	7.329858562	7.693463751	7.688607853	7.390649264	7.494918139	7.597647774	7.91331909	7.371001327	7.277386419	7.463638022	7.309272539	7.502393934	6.867502882	7.327511539	7.674962712	7.028210924	7.28528499	6.936040981	7.224288626	7.579176778	6.935655555	7.100971072	7.100382075	7.361345071	7.902726749	7.496730755	7.700735218	7.363673379	7.328002469	7.529341148
OVGP1	8.223526406	8.299433723	8.589679513	8.260854897	8.468590941	8.307824977	8.109984559	8.747914765	7.997820626	8.91076141	7.980330143	8.326715527	8.443693241	8.125927772	8.193143534	8.860261079	7.959061426	8.501859805	8.629001026	8.272026287	8.134951173	8.288173952	8.185120634	8.244913511	8.525671301	8.872832608	8.403909198	8.590026868	8.459354654	8.122056992	8.674707866	8.390404413	7.966453394	8.15784978	8.167896878	8.460458373	8.382830721	8.49554575	8.4524849	8.492956121	7.967466134	8.202614941	8.689129988	8.783129053	8.576648493	8.358985626	8.142067054	8.528715187	8.886873039
VPS9D1	7.696333288	7.475361038	7.402690286	7.53812389	7.536054528	7.437238686	7.769919347	7.365953614	7.668953862	7.467639554	7.759433249	7.355896915	7.463254618	7.312314486	7.054096391	6.519059256	7.301749501	7.230014266	7.208437989	7.35955763	7.408106643	7.346400951	7.153305761	7.306970362	7.227648646	7.154761203	7.060500904	7.270040249	7.275757437	7.631116872	7.377946051	7.642838443	7.415312651	7.854203068	7.570832497	7.158477692	7.494036785	7.387035282	7.274770159	7.495855755	7.416092641	7.184180732	7.135023391	6.900689472	6.871944607	7.07812595	7.26787134	7.396186268	7.320704563
TLR8	6.772056795	6.383180139	6.337567134	6.050785102	6.812034833	6.44956554	7.032452634	6.178115134	6.434915235	6.560123586	6.692924812	7.770441737	6.467084613	6.53493692	7.237295147	6.837544443	6.915989751	6.563368115	7.231260283	6.577307908	6.313978375	6.886305145	6.003622864	6.121527822	6.494864191	6.284858479	6.184758908	6.393213812	6.319044183	6.320642976	6.655754371	6.165247665	7.465774674	6.563351326	6.596147354	6.505222902	6.574163566	6.070489192	6.211338455	6.460691864	6.615463401	6.805997444	6.934845978	6.352517867	6.338983412	7.149310563	6.974264968	6.712641491	6.590687563
C1QA	10.28536831	8.815044943	8.76533573	9.063704126	10.11120032	9.857108641	10.39120082	9.059453149	9.638639096	10.28038385	9.801209193	10.92178195	9.651383305	10.45143368	9.766803636	9.529474746	9.851118961	9.624000302	10.86886915	9.962953896	9.829238508	10.37608576	9.217121307	9.2255665	9.578293748	9.367608841	9.043900094	9.275147315	10.0014952	8.976869012	10.08734746	8.881361476	10.48495057	9.925608892	9.584289276	9.08155371	9.58382581	8.560756516	9.092601676	9.340087267	8.930888123	9.70971938	10.0768739	8.834903028	9.05850649	9.936991606	10.01460499	9.378162126	8.830887999
ST6GALNAC5	6.564582029	6.210206362	6.051538407	6.208834451	6.348318713	5.893679958	6.353716408	6.217590461	6.307856051	5.918897305	6.114566336	7.061138104	6.632755611	6.863842535	6.537580313	6.706322992	6.363927442	6.058935257	6.737610032	7.150776515	6.220347047	6.991924441	6.354492564	6.426786141	6.32774346	6.123421772	6.111194426	6.328974148	6.410014423	6.558892027	5.999695486	6.011629526	6.460348039	6.184139822	6.096473546	6.401553464	6.397777721	6.173493538	6.380880677	6.168772121	6.048654433	6.422226418	6.805693435	6.866578477	6.305309077	6.789691983	6.430903685	5.948596505	6.139489166
C10orf85	7.466087628	7.388869716	7.386459942	7.559511211	7.37777232	7.495326806	7.41146294	7.418973586	7.49855309	7.777648317	7.467786484	7.349168033	7.304527104	6.885875471	7.752372344	7.480355153	7.727623246	7.464753701	7.622189183	7.465626131	7.558090467	7.514505523	7.383462592	7.494704069	7.808328639	7.603450961	7.422151665	7.327820789	7.315092185	7.564157701	7.33803066	7.606997077	7.574423579	7.544312975	7.403584817	7.148218347	7.611423887	7.335216449	7.547282552	7.491977887	7.459293701	7.411623421	7.758913064	7.500316703	7.811707167	7.512509993	7.526035894	7.511652796	7.264749022
ADAMTS12	8.026866812	7.66212753	7.720324894	7.830477532	7.896429268	7.406901464	8.117409136	7.643939313	8.287223708	7.669937672	7.738465331	8.294819575	7.789382029	8.912256137	8.123278043	8.123647862	7.888988485	7.574391808	8.204981027	8.718757889	7.954027823	8.070890324	8.381776787	7.945287034	7.752525134	7.91751006	8.217255283	8.054244698	8.274164203	8.259478396	7.572908247	7.630978736	7.855864795	7.510279471	7.648974001	7.654316646	8.309370371	7.707088989	7.759233313	7.809094828	7.540591183	7.96349275	8.543039186	8.021473173	7.720343032	8.537584382	8.131478686	7.698369279	7.748047376
ADARB1	6.93318969	6.917313718	6.73029868	6.877926482	6.81894375	6.905117436	7.018930525	6.870295582	7.077814923	7.015657841	6.943172885	6.756692894	6.87899294	6.937266418	6.845102448	6.735148134	6.765578975	6.883678654	6.960360703	6.892029537	6.835084904	6.878933094	6.823850553	6.689666784	6.929565077	7.067886437	6.671774966	6.796043952	6.837930813	6.90528394	6.816967842	6.879364295	6.80956254	6.942710219	6.861468557	6.926079169	6.81074606	6.99728664	6.912771088	6.810124833	7.017504039	6.850370203	7.070646784	6.806677636	6.946853744	6.857854948	6.85736112	6.824235336	6.968621625
DOCK10	6.425001834	6.054949375	5.893711265	6.107644346	6.128580729	6.139444657	6.704739845	5.864034403	6.338310054	6.003869692	6.119120747	6.638982828	6.383489096	6.24939872	6.268183897	6.297270272	6.203878557	6.055664488	6.518227154	6.481187937	6.263007803	6.241547687	6.218654261	5.939255875	6.137152822	6.128888803	5.772572583	6.065624379	6.151962496	6.02118236	6.310141129	6.030756674	6.299215651	6.0747772	6.165033932	5.536438854	6.210883364	5.47502627	5.949605352	5.918401561	5.901447712	6.312736943	6.518057646	6.041064719	6.155445835	6.405327647	6.257973412	5.863996575	6.085936326
LUM	9.96452768	9.476337353	8.458589521	9.302082334	9.745322265	8.407066054	10.1330046	8.929392864	10.53219103	9.13099511	9.582656978	10.82533854	9.797332165	10.90617925	10.35551503	9.692140187	9.94044062	8.928487299	10.45402306	10.43575434	9.815762472	9.870724775	9.98992048	9.904772003	9.146485993	9.593444882	9.549796763	9.653021316	10.26405984	10.53876986	9.750670274	9.114983263	9.853284578	8.894717414	9.122494741	9.331860279	9.899456356	8.46684243	9.905971144	9.934066952	8.879001985	10.16947135	10.74472783	9.746976286	8.399404954	10.53064694	10.22859159	9.182703379	8.270296907
HS3ST3B1	6.261474188	6.63666165	5.977928773	6.065453757	6.342423476	6.121332304	6.515598603	6.091454868	6.267276352	6.23965913	6.33969692	6.634239011	6.304899681	6.520153224	6.549828236	6.093260001	6.364237214	6.4531954	6.472063329	6.355354101	6.29804477	6.261881687	6.356262252	6.118656076	6.270650689	6.206894513	6.209583055	5.973469025	6.524725091	6.889654647	5.974511315	6.042825032	6.331736152	6.093609302	6.38181192	6.321969868	6.310800924	5.930961948	6.033303975	6.572893984	6.591778341	6.394400489	6.341733732	6.282629409	6.104203589	6.735389401	6.212585503	5.84358333	5.865653457
LOC729870	6.186104986	6.084222999	6.18235225	5.858080005	6.103890862	6.012689397	6.056349638	6.34427101	5.960844737	6.210364095	5.964095765	6.040820769	6.220587715	5.827396085	6.15148032	6.279725832	6.0823366	6.406972756	6.410192022	6.257364925	6.129830875	6.307878008	6.074365895	6.209117892	6.245646856	6.272450159	6.186402692	6.081581135	6.082090863	6.068561372	6.250234104	6.214530771	5.911985331	6.080585744	6.082327388	6.077245736	6.248602277	6.168391466	6.312506553	5.974672625	6.169865667	6.075475305	6.272314582	6.345846501	6.196561426	6.685719761	5.914565707	6.177261671	6.370657536
DPYD	6.394236898	5.933218835	5.739352027	6.020666595	6.254948602	5.963126336	6.432930358	5.863591187	6.971309075	5.837671339	6.190089479	6.790255055	6.272802066	6.618431013	6.50758978	6.500084149	6.269094079	6.229113448	6.627661942	6.414368801	6.386222486	6.431153102	6.203769636	5.979057393	6.2936324	6.195042243	6.088994688	6.208506593	6.309230823	7.028468425	6.45541155	5.839014241	6.604766969	6.145219752	6.280065839	6.069412692	6.052472051	5.631434416	6.088609939	6.347546674	6.669791187	6.566344481	6.671413448	6.18377092	6.356145664	6.651099102	6.530564147	5.998804495	5.999651835
APBB1IP	7.003964469	6.580516624	6.738606461	6.559855488	6.729825351	6.811935037	7.117301114	6.508389003	6.672202539	6.656823739	6.744811183	7.203902767	6.835728508	6.638362933	6.860894588	6.921060688	6.735041117	6.58279956	6.955861344	6.717351832	6.644345372	6.828855708	6.513060759	6.575272074	6.679345809	6.777468631	6.439626774	6.579352429	6.614356613	6.63521137	6.735450317	6.408295278	6.832014156	6.674607636	6.820980115	6.722656287	6.727961311	6.654716803	6.72768394	6.246661692	6.496955506	6.673777183	6.865835695	6.553916008	6.767412557	6.848613637	6.96715657	6.568269689	6.686545886
SAMD13	8.832262265	8.825531321	8.455539766	9.201411592	8.341079403	8.941484366	7.59796901	9.954743387	7.621290358	9.26953073	8.917003091	7.151476513	9.252175389	7.786835738	8.01292627	7.862814509	8.893803202	9.455412947	8.938398781	8.334192718	9.096656318	8.582891145	9.25582482	9.345521042	8.391664677	8.227405296	8.541325634	8.12175731	9.097646503	8.516051572	9.344666324	7.583251848	9.838117852	9.409126188	9.368825951	8.271326763	7.135483751	7.71798382	8.751613629	9.129244381	7.902109249	9.265694637	8.505703328	9.14631954	8.774695298	8.768268599	8.544428695	9.597304648	9.21518556
PITPNC1	6.66088565	6.664338691	6.793790017	6.648036044	6.992877137	6.973787286	6.651488022	6.442254508	7.21740316	6.898081556	7.08202822	6.761686497	6.794034352	6.557279669	6.501505391	6.536723142	6.616342796	6.549347551	6.491141753	6.688546157	6.582438278	6.812524225	6.880768802	6.80961371	6.943164055	6.753870649	6.490845044	6.76103987	6.823839693	6.703412121	6.945114816	6.736892772	6.669182727	6.787187951	6.952747848	6.641784004	7.154593843	6.812528947	6.916724786	6.604894536	7.202732609	6.945057339	6.761348262	6.824541647	6.661874404	7.008268798	7.288348296	6.5455305	6.72474608
NOX1	10.74173036	8.69953964	10.17063768	10.09477221	8.511109108	9.930921085	9.01009711	10.62984123	10.0025963	11.80267817	10.57041171	9.697231409	10.78190583	10.0660401	11.44494494	10.61778245	10.80676936	9.924159104	9.026060555	11.0149007	11.48635732	10.32529328	11.33208497	10.45789766	11.16122067	10.67895755	11.26912171	9.870484864	11.04841867	10.32285623	11.05428058	10.74952584	11.92408039	9.72224116	9.807405965	9.456202407	10.7422309	10.28424064	10.30573842	10.41469787	9.046644615	9.185689558	8.602005162	10.81060711	11.07824173	9.4807012	10.49082767	10.82856097	10.82260377
KIF1B	7.816331932	7.918848002	7.521195185	7.96155001	8.090061445	7.384284763	7.863893848	7.94307135	7.619398585	7.695857524	7.957139662	7.488436513	7.652015918	8.12996905	7.868082701	7.649898893	7.39539053	7.750011938	7.70607127	7.910532424	8.274147518	7.759630141	8.063348948	7.522483777	8.064913327	7.585482401	8.000431531	7.931616328	7.572933901	8.028320803	7.672509129	7.778576966	7.795539268	7.498090202	7.821942488	7.755002036	7.649984878	7.689089508	7.757863674	7.865676535	7.427556543	7.750447783	7.847239082	7.81605388	7.458833245	7.999182926	8.10388948	7.974673189	7.596035237
CD86	7.218888887	6.628280981	6.680253368	6.668954836	7.166059324	7.030831189	7.375493849	6.575890479	6.927801747	6.881303756	7.044095243	7.795278191	6.722909779	7.300041473	7.645776297	7.300168971	6.966717518	6.789658758	7.650621264	6.907240968	6.999090131	7.176740106	6.772286637	6.699522287	6.908386432	6.838258748	6.512854125	6.725756606	7.092363361	6.720794767	6.995964954	6.497532901	7.108454225	6.817743168	6.795911696	6.840350683	6.695850328	6.424824307	6.782480129	6.962749206	6.85198905	7.116167219	7.497213273	6.879265164	7.015730094	7.496417214	7.46718075	6.928193713	6.746270777
MT2A	12.04006272	12.21866454	10.63328632	11.75914647	11.79565714	12.13266378	12.21690078	11.07981145	12.79123165	11.85384322	12.50352044	11.83332411	11.21216524	12.03268945	11.88919613	10.80282234	11.2309896	10.81510421	11.87685715	11.23663017	12.59523799	12.4322895	11.65786126	11.54640841	13.06091037	11.46483717	11.46508912	11.23231865	11.42141391	13.15593015	11.2231064	11.45217954	11.72302942	12.59255553	12.14234966	11.17812054	11.13465866	10.68165263	10.85176538	11.18604986	12.51664866	13.38258876	12.47142119	10.38513017	11.53689566	12.50779742	12.80927106	10.69970386	10.94440656
INPP1	9.711535879	9.616670052	9.079680758	10.62765212	10.15496252	10.05705973	9.323495441	9.185375646	9.653247136	10.02559931	9.81185877	9.282493163	9.349694417	9.406401559	9.221680013	8.912994597	9.677554385	8.459158012	9.208847829	9.086837044	9.654608122	9.266921103	9.05445664	9.593676976	9.645496217	9.997912881	9.299260277	9.623566216	9.410819905	9.546646228	9.440495976	9.559055133	9.565499709	9.010041968	10.0540943	9.673300657	9.859123405	8.685735544	9.495743995	9.779570119	9.454885876	9.19966666	9.384132828	9.258952655	9.315336094	9.206349833	10.33774936	9.527271952	8.981029856
FOXC1	7.255232374	7.227067326	7.708277621	8.497607471	6.881965197	7.617428605	7.799355747	6.893175729	7.209147777	7.277995377	7.142668236	7.025433905	7.58245351	7.716833054	7.074340156	7.166915269	6.687869863	7.044368903	7.823478002	7.270571614	6.887446899	7.573337824	7.545597984	7.211446745	7.367688599	7.719430717	6.890299241	7.437044544	7.398287971	7.668938505	7.537904039	7.264768132	8.000412701	7.349188538	7.146463433	8.224496933	7.442259781	8.010133442	7.668104919	8.210450511	7.313750222	7.218252359	7.094261906	6.972054478	7.507155652	7.59632384	7.34259754	7.124961667	7.409021317
PLA2G7	8.881137406	6.945001379	7.329947543	7.282027929	8.165976892	8.562288142	8.795993099	7.640253164	8.369059934	8.275296825	8.361096251	9.698970137	8.54392844	9.437305954	8.866828417	9.026828623	8.461411677	7.537043696	9.280893808	8.715859866	8.333660089	8.512233206	7.076923201	7.280863303	7.844762179	7.710590996	7.307189274	7.440380147	8.194043347	6.930351792	7.616547955	7.136147152	8.796796678	9.008022083	8.092287837	7.738572286	7.798125321	6.691496172	7.557346741	7.942592582	8.578038027	8.517908349	9.070725627	7.456513262	7.971368411	8.943874259	8.91534323	8.18476175	7.558262712
CD300LF	7.82237636	7.412542918	7.405176562	6.893412672	7.447090004	7.56064593	7.932525433	7.352141895	7.153521504	7.431133753	7.189470092	8.266081319	7.719306987	8.310604168	7.844150277	7.650309214	7.403305498	7.209022971	8.19541445	7.868193057	7.716558113	7.812477983	7.026305097	7.772237702	7.519810299	7.352367604	7.225284131	7.596393932	7.466717223	6.926990056	7.245609022	7.053790754	7.87630099	7.459597134	7.784697748	7.648233315	7.544253764	7.855057648	7.713652516	7.579864981	7.656442121	7.646799744	8.222900869	7.275530466	7.445366228	7.964832504	7.902772538	7.125299653	7.566892079
RCN3	8.523518847	7.913965961	7.975755639	8.463629062	8.168214198	8.110004741	8.690547164	8.017258817	8.412075372	8.364148007	8.151153926	8.403011752	8.028950231	8.845701004	8.040563763	8.775485281	8.125191133	7.868726037	8.63241174	8.92677415	8.301698575	8.233716038	8.647086881	8.026880109	7.875317326	8.321838368	8.428144723	8.208410596	8.557120526	8.836905971	8.445447888	8.21866684	8.057277389	8.195745901	7.917460169	8.687703385	8.211318657	8.113608728	8.128365147	8.314155612	7.941475011	8.283853003	8.722678206	8.293501294	7.840956357	8.579044517	8.468310974	8.125120673	8.112339042
VEGFC	7.240248945	6.982713442	6.628234738	7.343587039	7.161151918	6.766662116	7.743995343	6.644628027	7.231044261	7.135910582	6.984491352	7.352286576	6.878879364	7.410240523	7.166510498	7.32390706	6.691960726	6.871619728	7.506096656	7.565248972	6.978550638	7.379350127	7.363670679	6.956501763	6.976155145	6.949011584	7.028481868	7.260864424	7.49488501	7.594834088	7.43273838	7.035541479	6.981097964	7.176585496	6.962013833	7.137150444	7.106843259	7.047545788	6.876220485	7.017737426	6.922248114	7.414281768	7.462792561	6.882113732	6.999209855	7.638226756	6.917781319	6.974825728	7.289063892
MAB21L3	4.853136429	4.902877387	4.434024302	4.783646329	4.585480134	4.479787139	4.472108467	5.365425126	4.364007848	5.708148997	4.954633004	5.013095557	4.318374988	3.898727197	4.682988834	5.588584321	5.450796725	4.945034097	4.716205199	4.494196244	4.653186134	4.359128783	5.891496185	5.547705941	4.863180975	4.83692243	4.90839632	6.471829158	4.719628491	4.631225485	6.566995101	4.322512822	4.692868536	4.405150783	4.985631748	4.238115762	4.845702796	4.327557954	4.34924103	4.741252281	4.062953093	4.84211776	4.228185161	5.058467851	4.946268523	4.438848119	4.166553753	4.494339149	5.265577097
TCIRG1	9.39547912	7.768033137	8.51626824	8.413427976	9.266690888	8.722661125	9.061493776	8.750136322	8.465113389	7.995469642	9.155861104	8.839898845	8.440352665	9.089276042	8.310123184	8.799639621	8.673593955	8.650115969	9.264438461	8.8231275	9.093285409	8.895804135	8.903446775	8.588573704	9.046425442	8.48545542	8.625243535	7.94498438	8.80137259	8.852987064	8.226342497	7.784249673	8.936606982	8.877431189	8.522230243	8.578476863	8.494629966	8.38252267	7.881076659	8.023102514	8.971199032	7.809480815	8.729860255	8.426120705	8.628781862	8.902818268	9.194709238	9.371703756	7.685203233
CD84	7.000419205	6.784518919	6.735569696	6.610474729	7.001853603	6.996703048	7.041185994	6.733010098	6.764827748	6.782074259	6.893553878	7.473034382	6.898944194	7.166455306	7.17603397	7.188730156	6.960077595	6.827198269	7.303195725	7.041489609	6.809114704	7.053021256	6.60299282	6.822579361	6.815606013	6.971029016	6.678815026	6.909927275	6.917097336	6.656796367	6.995451283	6.758771936	7.06531959	6.845274285	6.864335543	7.045198278	6.928436836	6.991447445	6.946449232	6.857666226	6.960032705	7.022452148	7.242188806	6.96546454	7.012645712	7.141083773	7.392412353	6.990813054	6.968717147
PARS2	8.257161841	8.179191293	8.123912851	8.099915893	8.379058392	7.935174838	7.523169568	8.03704493	7.857942275	7.982649278	7.799603425	7.51303224	7.895511014	7.723611659	7.91056462	8.378494792	7.75980479	8.501853998	8.232909039	8.143161357	7.785938719	8.214559226	8.084184054	8.077857987	8.228878252	7.918587238	8.178301664	8.416199124	8.208293682	7.658813448	8.196201492	7.901535842	8.283610863	7.905896182	7.790971488	7.696157389	7.812456549	7.801954064	7.815762938	7.88737295	8.09259765	7.8256038	8.189129393	8.390409324	8.466171578	8.068052545	7.86977037	8.110193557	7.896892141
CDH2	6.10341732	6.015712347	6.210271728	5.973606427	6.111175645	6.025878532	5.889238471	6.109513437	6.254663124	6.14800637	6.067107197	6.317165015	6.175432892	6.761068291	6.213144833	6.147943557	6.094622702	6.21673032	6.094099233	6.422034527	6.05922032	6.20619629	6.234753816	6.190066795	6.148540677	6.245033679	6.128563	6.213844926	6.244453013	6.784211152	6.583507881	6.033296795	6.12709633	6.309019952	6.079378192	6.210649332	6.059303597	6.262738291	6.215885743	6.170550182	5.941180651	6.297877327	6.470739948	6.63682854	6.37435851	6.440186517	6.220522141	6.237126921	6.382530589
FBXL7	7.283416449	7.251809289	7.161211965	7.205708557	7.282653902	6.828899818	7.467214059	7.105175762	7.492545449	6.899200303	7.139891571	7.541420591	7.313631759	7.406993674	7.203206356	7.575094927	7.115719275	7.109340858	7.712268688	7.81346715	7.629946209	7.506405841	7.738105399	7.213238061	7.193826165	7.272669818	7.300078496	7.307465102	7.359080398	7.468058195	7.474647417	7.329767012	7.191948962	7.035684523	7.15364129	7.028632125	7.260684422	6.991599924	7.431301636	7.006615364	7.193968944	7.758777403	7.591265915	7.279867657	6.918328598	7.873081562	7.266213414	7.046143978	7.153329733
ARHGAP25	8.030748596	7.552848918	7.618913936	7.436960413	7.652215176	7.782336458	7.904178673	7.643322676	7.86835483	7.822199037	8.00302335	8.150757408	7.818754365	7.603075638	7.935625956	7.747573088	7.803248561	7.584944917	8.007858743	7.679446444	7.650927202	7.874253559	7.478487909	7.498278318	7.759808306	7.828487639	7.569932632	7.769153187	7.582338118	7.582994272	7.675246724	7.631648748	7.871381422	7.662205522	7.98998341	7.613854187	7.769552849	7.404188417	7.70928262	7.478829195	7.709803342	7.851188918	7.961380101	7.499886141	7.691228457	7.991031167	7.983553036	7.666929902	7.651569392
PHOSPHO2	7.250495654	7.047522049	8.012277035	7.674097259	7.151833607	7.591608931	7.595671175	8.186235422	7.720289787	7.177474201	7.4310527	7.364350706	6.847441907	6.614421862	7.915303407	8.14350659	8.561681293	7.54308325	7.305908888	7.749037775	8.315277836	7.70468291	8.207206851	7.916560611	7.751834396	7.012469163	8.8380455	8.426258489	7.747777951	6.791113412	7.843907562	7.663550336	8.356396955	6.9900099	7.197845167	6.136232489	8.186304824	7.246749092	7.211296677	7.16970594	6.955289581	7.860671228	7.260354063	7.966468603	7.873188303	7.479667174	7.253690364	7.761240434	7.881415941
DMXL2	7.552702479	7.437227969	7.367749009	7.307914107	7.705098433	7.558110798	7.854166445	6.918841267	6.977330758	7.745332595	7.403680022	7.64984485	7.043227554	7.68318734	7.687408559	7.375055879	7.474530041	7.02437439	7.634516945	7.995637089	7.906979506	7.793857643	7.580367847	7.645654419	7.904651951	7.867694835	7.542859713	7.376128847	7.573922252	7.413491301	7.23231589	7.488340729	7.832064372	8.109647438	7.314505962	7.235409339	7.3014416	6.815805761	7.271631317	7.483230336	7.222657756	7.624838568	7.666773448	7.638124722	7.639162655	7.75307382	7.596938581	7.188658893	7.172988121
PDGFRL	7.133477862	7.093156153	7.146844729	7.603818702	7.18182719	7.27004717	7.548826146	7.274634884	7.368537168	7.372480532	8.313553215	7.556138941	7.775642841	7.441908042	6.716145733	7.317909052	7.316387402	7.204606339	7.779184693	7.377153698	7.208060151	7.70121489	7.285660904	7.478905302	6.656933741	7.337548987	7.176892731	7.141868184	7.414689381	8.021994858	7.670277563	6.933579933	7.405467162	7.337114603	7.070537991	7.661957733	6.873271218	6.856104775	7.47711773	7.347468007	7.727401025	7.511255267	7.622214085	6.747016985	6.756193412	7.856621923	7.276627076	6.912557036	6.862635149
ANXA2	10.36777655	10.49758813	10.35015923	11.1465693	10.72413437	11.14942006	10.50601551	10.75715976	10.66683394	11.34922225	10.86272137	10.48005806	10.61180012	11.02672813	10.4786876	10.25994915	10.88455581	10.73231685	10.81549945	10.6713718	11.07485347	10.59956419	10.81339625	10.90628747	10.7923165	10.77384901	10.75243415	10.93957079	10.92418217	10.87942696	10.51627726	10.79009146	10.99372074	10.92801425	11.0936606	10.85898891	10.81969498	10.64713711	10.54816365	11.06922461	10.73690796	10.78901504	11.02592803	10.68020901	10.58309696	10.88524582	11.3339483	10.80273652	10.55602908
SAMD9L	7.888514107	7.521631023	6.96355315	7.707752275	7.452232584	7.706162479	7.598953968	6.848921552	7.300170771	7.173056149	7.625897264	8.731671965	7.446207492	7.652446028	7.965433778	7.541806089	7.189412418	7.015632619	7.712492745	7.114713925	7.670857341	7.706064914	7.768114253	7.188862305	7.508999642	7.430570911	6.841370903	6.772569102	7.815384712	7.803775115	7.112572641	6.976792464	8.298620113	6.53143954	7.986112208	6.680862289	7.047160449	6.373639067	6.845882921	7.521544938	8.027002397	7.937811754	7.315384388	7.116390162	7.121706054	7.519041672	8.178260305	6.614688289	6.778947497
TIAM1	7.485253809	7.041124989	7.485256904	6.988248551	7.298709113	7.069316988	7.816668385	7.418407669	7.355527616	7.131998601	7.245872666	7.612465913	7.362321087	7.35439402	7.416863889	7.36789721	7.147515286	7.428072072	7.562322342	7.345025381	7.77983785	7.638511519	7.267110119	7.039568819	7.120722818	7.021330657	7.229078633	7.439901022	7.418743093	6.935625825	7.151601932	7.241031891	7.510578605	7.157680565	8.215163642	7.28824285	7.272960256	7.329236641	7.449114317	6.880990486	8.316794637	7.445650074	7.82867457	7.109797176	7.265721447	7.448279685	7.335916318	6.80724026	7.135113325
LOC645984	4.542825869	4.778239747	4.583480244	4.386748118	4.606646099	4.67688172	4.621863133	4.494667746	4.568932678	4.437826721	4.494164031	4.818071929	4.797309745	4.535237556	4.797184066	4.570006565	4.487660356	4.583925541	4.783180166	4.633577582	4.559437586	4.62001364	4.478087469	4.608376959	4.526205784	4.459907058	4.4449676	4.536917602	4.508061725	4.234094859	4.471589988	4.525600653	4.531365556	4.497261521	4.660432689	4.726145322	4.63329671	4.594839404	4.603724128	4.359215714	4.630761485	4.645247819	4.600525809	4.619698959	4.883669448	4.656104029	4.355609375	4.572535096	4.573906944
CYP1B1	6.189240623	5.891420249	5.779412516	5.907692515	6.008032144	5.726670073	6.595239904	5.527933837	6.176075434	5.736211205	5.794334496	6.50211505	6.109886096	6.891414666	5.991250698	6.72407714	5.649257658	6.838409449	6.732421954	6.600930977	5.999551841	7.444157163	6.259297541	6.067952215	6.598484185	6.04810024	5.858310525	6.796768994	6.543381618	7.244125308	8.417562418	5.7044535	6.38971796	6.631150535	6.163405776	7.058015518	5.765253082	6.028978567	7.260929256	5.822768696	5.783342091	6.849435714	7.200474352	6.061065009	5.931443118	6.753800681	6.401768544	6.352099834	7.191507209
LIMS1	4.902586563	4.908417508	5.108924765	4.920491648	4.812172366	4.983538139	5.097684223	4.82985852	4.884097961	4.83472665	4.873813177	4.936759388	4.994347672	4.830909894	4.949267844	4.820916186	4.954663688	4.791821069	4.812608926	4.989889094	5.138631079	5.022347861	4.834271371	4.825266163	4.91613265	4.970002538	4.98214146	4.918764841	4.91608151	5.080878487	4.856449149	4.94377603	4.803950726	5.073356484	4.901864385	4.934801161	4.922778117	4.870944456	4.892991636	4.806435996	4.993175924	4.891762796	4.895771726	4.707621423	4.834311844	4.876298522	4.842219304	4.768118052	4.924887911
XAF1	8.586135255	6.802081382	6.878336509	7.649204201	7.649837151	7.829501665	8.143717935	7.104348723	7.807250947	7.421747722	7.58683008	8.289562359	7.719271132	8.132512536	7.710561293	7.486679459	6.977477	6.971842864	7.539900368	7.373022735	7.304493343	8.204729857	7.916926319	7.166637763	7.809255624	7.246616569	7.126949689	7.169225746	8.388573586	7.233444044	7.923284869	7.068447598	7.746048457	7.157571393	7.890385974	6.738079964	7.239395454	6.631750509	7.106144224	7.32235854	7.344719435	7.78917367	7.322231888	6.975308233	6.583052898	7.086813011	8.522748397	7.367594541	7.217666332
ISLR	8.169935083	6.331008462	6.548819861	7.182588814	7.573683059	6.077373385	7.822915333	6.736328683	7.603497308	6.93026551	6.806089153	8.373797287	7.452169881	8.959163423	7.750308072	8.598127874	7.407851739	7.177671002	8.70573898	9.279663695	7.845797605	8.199501588	8.776839646	8.057526114	7.011693111	7.653705563	8.105230466	8.341541369	8.768606547	7.769093877	8.003237901	6.593919638	7.792778189	6.686617169	7.051748851	6.533808248	7.453264667	6.735077531	7.079422326	7.522714202	6.753660742	8.00479962	8.236772173	8.176173154	6.767218007	8.289420444	8.063557322	6.514494839	6.646607989
ALOX5AP	8.508380908	8.172720223	8.854763568	8.077117707	8.122940717	9.523713453	9.436555176	8.938665821	9.881091497	9.099046542	9.317978738	10.03814238	9.431702747	10.0764769	9.602578233	9.316340025	9.391167932	8.745773324	9.670783171	9.185190145	10.11565231	8.793457999	9.034139876	8.6366272	8.622537902	9.213867508	8.351843502	9.034436216	9.208350857	8.858210965	9.140894048	8.674382612	9.167677422	10.51165811	9.317273684	9.181479819	9.09426044	8.247517039	8.914252357	9.656481824	9.23948287	9.12116253	10.1441359	8.718903387	8.549028712	9.865094002	10.39096247	9.463003009	9.523461924
DCBLD2	7.252870883	7.225175235	7.404330766	7.470556542	6.447755024	7.116321051	7.071169574	6.693431884	7.087354332	7.342337754	7.133146382	6.968102774	6.790220402	6.778314508	7.062878953	7.196307716	7.254744895	7.023147695	6.923576564	7.366695309	7.000754787	7.477063467	7.289123796	6.996375491	6.589827049	6.986471649	7.348313073	7.0345582	6.919654239	7.375625922	7.218981729	6.414145187	7.184086491	7.66624538	6.84836817	7.113067572	7.361197644	6.670549511	6.792349755	7.317804581	7.506599514	7.260487056	7.094069557	7.430461065	6.776526775	7.113736831	6.971358567	6.925925164	7.014384786
LOC153577	4.901415271	4.843937004	4.855229151	4.90926333	4.968275265	4.774123726	5.059916634	4.930672787	5.005304593	4.968275265	5.261004087	4.952874927	5.388198204	4.814214087	5.143711681	4.618579173	5.178477755	4.71662823	5.07651578	4.996245491	5.03783475	4.864386206	4.881855031	4.884969001	4.862396344	4.90941634	4.861066315	4.65784274	4.932468572	5.035162652	4.693571481	4.828661897	4.977585853	4.971217281	4.964713804	4.77284387	5.060371736	5.067890336	4.922031441	4.869237612	5.204558752	4.827967289	4.74038949	4.83727967	4.926406555	4.958874899	5.152896308	4.836832869	4.870697233
BASP1	8.477969757	7.73974059	7.96529347	7.995992736	7.878816771	8.018148861	8.326634113	7.810483844	8.326490785	7.692000178	7.924860827	8.378061097	8.267089773	8.84204291	8.002122943	7.910874731	9.031626028	7.763289253	8.374525852	8.332860244	8.225424856	8.341369545	7.799203959	7.874944809	8.143725393	8.133247903	8.200493695	7.926841335	8.261369928	8.517509588	7.872697049	7.95045789	8.090350552	8.523628207	8.072162798	8.338926681	8.063782324	7.771586806	8.003800171	8.150237367	7.755494	8.073532756	8.76338533	7.959626176	7.586003798	8.398239668	8.043099393	7.898372565	7.89757581
CD163	7.733382064	7.009743313	6.662185997	6.574223955	7.602453107	7.284974429	8.025990378	6.882763518	7.308275147	7.36246526	7.788144091	8.188916856	7.320204153	7.861300661	7.793321938	7.641381807	7.137487011	7.031505935	8.099888088	7.32993884	7.725858549	7.731717097	7.099528709	6.983585982	7.408535072	7.082996483	6.829783309	7.005028882	7.853474509	7.174438897	8.292489125	6.686833204	7.666743608	8.074743378	7.176887022	7.414324155	7.102268459	6.473348791	7.125410983	7.049442119	7.153764836	7.725005236	7.855052588	6.927929204	7.144324953	7.689537393	7.848371482	7.700880862	7.998342065
GLIPR2	8.148023146	7.464673598	7.467756427	8.016600434	8.214144489	7.036453622	8.141959758	7.682525668	7.921861068	8.042977655	8.636547024	8.506781294	7.824496128	8.319396137	8.203475832	8.041079138	7.644788713	7.489817483	8.436851645	8.517137092	8.420269715	8.081357566	8.428758389	7.846541132	8.023392679	7.973190412	7.699628769	7.854047489	8.411812137	7.954881666	8.216385877	7.686548756	8.507287473	7.5876617	8.039390095	7.730594179	7.654418142	7.469286682	7.950808696	7.21545597	8.034993566	8.354028157	8.500971883	7.513708175	7.801627768	8.611344922	8.438785081	7.866387013	7.759611962
ITGAV	10.8579609	10.42790951	10.61358424	10.80405398	10.10609685	11.06305754	11.14141019	10.43815874	10.95093817	10.85333839	10.97198635	11.16942964	10.41798709	11.71757377	10.70063333	10.55524399	11.57173146	10.70807288	10.88792927	11.49119029	10.85613103	10.84042228	10.98483075	11.11268611	10.59961068	10.47096939	11.2548164	10.75463319	10.88404734	11.46614707	11.31098999	10.46259277	11.20010363	10.63773596	10.78110352	10.41885893	10.86767915	9.784472915	10.65264884	11.11908749	10.44743855	10.77621549	11.31816744	10.54408928	10.47351396	11.2788479	10.97826147	10.61262203	10.91771034
ANXA5	11.13310716	10.9056054	10.93954095	11.46347371	11.46700228	10.66587806	11.53081944	11.67709257	11.60042076	11.26904406	11.47804691	11.76738327	11.24716114	11.77384494	11.27492665	11.2725702	11.74420625	10.67707787	11.50285546	11.90178091	11.87914992	11.35792895	11.72528969	11.16734759	11.23003626	11.39412786	11.70873857	11.01854527	11.52865145	11.39904091	11.61598664	11.93775915	11.5132606	11.10321852	11.39001365	11.25381412	11.40270858	10.18777731	10.97690739	11.38201933	10.01326809	11.09133358	11.63009998	10.80474644	10.85908827	11.67930313	11.98181426	11.25249964	11.4115034
MTERF2	7.287734868	7.72712749	7.378378522	7.715249942	7.411342739	7.392679408	7.495015682	7.949157096	7.06019298	7.967856001	7.496797856	7.679070764	7.595098657	6.840625384	7.173340273	7.359361715	7.406795813	7.581843896	7.361337104	7.369347665	8.070733374	7.441625525	8.058215423	7.833348496	7.280815104	7.272519478	7.241414413	7.317677484	7.478663582	7.713397537	7.798552071	7.396279473	7.85610637	7.597149123	7.764079984	7.085216086	6.997486058	7.1746336	7.193938242	7.465660943	7.47332428	7.010122311	6.95903042	7.781176375	7.404600155	7.329042379	7.637574436	7.779713672	7.20694217
CFH	8.132204747	7.744770511	7.097008201	7.519409963	7.442258766	7.467321184	8.28148174	6.899570838	8.01374302	7.41313804	7.465710633	9.001574598	8.087994025	9.187673267	7.580687177	7.677591004	7.914919448	7.875064187	8.953464151	8.226936566	8.554854252	8.458633192	8.038780966	7.71605565	6.969747449	7.481609394	7.619848766	8.146088176	8.074561763	8.159320599	8.505785379	7.542582983	8.042581285	7.273557493	7.756507786	8.213282471	7.975378679	7.489360024	8.106343629	7.708490711	7.493866101	8.685655246	9.008953339	7.60300005	6.894467927	8.887004522	8.123692293	7.377772699	7.42345532
ENPP5	5.461776561	6.328369302	6.296317623	4.747102919	6.454198396	5.783056212	5.792678446	6.663248163	5.709319271	6.573130679	6.64115763	7.071035376	6.763234009	4.977073869	6.339110163	6.827272816	5.969578746	7.126502963	6.539759867	5.817521763	6.783506475	6.728018994	7.569708555	6.973217789	6.659846895	7.012723608	6.934550143	6.84461217	6.293374693	5.393068793	7.734727676	6.189588129	6.557876678	6.499769184	6.055997544	5.762923303	6.995533021	5.277639216	6.408298812	6.067738544	5.077665892	6.685637356	6.636386938	7.023448011	6.147831635	6.469953217	5.616516543	6.326645253	7.560689786
RP11-803D5.4	5.972835179	5.956891441	6.003089217	5.940289959	5.780321325	5.902575485	6.316965274	5.925880933	6.029065271	6.095614162	6.109148474	5.908602771	5.977193684	5.752455925	5.895870683	5.86208215	5.799340309	5.670722865	5.754031118	6.057817565	6.328438076	5.909850905	5.799696539	5.701727111	5.477954012	5.948162498	5.851924586	6.024743813	6.215727759	5.863109046	5.637613219	5.957585709	5.89543414	6.155003105	5.993060873	5.954419281	5.88260236	6.050964214	5.81234751	5.843809845	5.91546676	5.706588867	5.857995452	5.907293823	5.804279279	5.544376118	5.750519984	5.921056376	5.808963885
CDYL2	7.931896856	7.997391338	8.09736267	7.863947048	8.433508916	8.128217807	8.075144457	7.5780812	7.713277215	7.742285488	7.736766953	8.243994578	8.207240911	8.047618165	7.906230448	8.036288433	8.086074202	7.796941369	8.128547008	8.164842652	8.237545192	8.036288756	8.242536457	8.359729681	8.014423581	7.931988979	7.718157128	8.209773375	8.357895043	7.739404355	8.191542072	8.109201223	7.928411092	7.557234811	8.057068234	8.352316793	8.369663344	7.639362495	8.091309814	8.168625724	8.104915754	8.073510865	8.32127274	7.717152245	8.033478782	8.292739365	7.80152544	7.723764747	8.311534872
ZNF74	7.109232962	7.256194969	7.416703636	7.36471709	7.519833344	7.485062548	7.299679461	7.58054219	7.555602842	7.678991058	7.60374788	7.582767067	7.412550947	7.439656016	7.604064597	7.432660872	7.488797503	7.577911457	7.591799372	7.636093072	7.422994794	7.43127968	7.661194909	7.355401222	7.734195987	7.252755947	7.655260488	7.477374141	7.495843048	7.337927554	7.746746314	7.405541071	7.428167008	7.533997172	7.320461958	7.309863379	7.424110542	7.604158632	7.539511321	7.493012764	7.475461254	7.556391347	7.234340138	7.582080414	7.755444468	7.546449041	7.289163759	7.483738331	7.549991088
TM6SF1	6.55294069	6.140766027	5.780892039	6.019310546	6.523504297	6.63199936	6.69041233	6.220159837	6.129456544	6.233155024	6.347152357	7.256517761	6.418715625	6.372490918	7.143418613	7.200510508	6.942663619	6.516231952	7.156323151	6.932047787	7.021592497	6.861059464	6.590044823	6.664886482	6.466728213	6.279495235	6.329527585	6.519688907	6.49150639	6.389408313	7.150738307	5.835077858	6.885106883	6.151455916	6.377826014	5.816909917	5.902801485	5.423342481	6.370503644	6.628659995	6.30890039	7.004274754	7.104195579	6.624679607	6.819190078	7.065948277	7.22373558	6.256571304	6.920509917
CCDC121	5.097771866	5.594684938	5.12700547	5.202029824	5.241513769	5.12758883	4.968249561	5.222698146	4.731812433	5.657487084	5.256094568	5.227869579	5.015329653	4.816798744	5.321823858	5.258876329	5.379443926	5.394931705	5.553785716	5.125503288	5.075932429	5.253837486	5.313530955	5.120587839	5.138454014	5.185863697	5.902553932	5.591141961	5.185489587	5.85870734	5.951394358	5.240594384	5.385285431	4.868050871	5.059759443	4.883224705	5.281731362	4.746083429	4.897413261	5.51111897	4.95180257	5.488964932	5.179172395	5.681795477	5.084502596	5.308145694	4.868140375	5.170280823	5.852855442
CEP135	5.972729858	5.788505327	5.80052157	6.083086269	6.364382395	5.944253249	6.399953834	5.734532035	6.112451907	5.646918079	6.015570042	5.943403645	5.897355552	5.807213859	5.607812041	5.432378966	5.921602254	5.623894844	5.692885522	5.947068815	6.165895509	6.07396864	6.043864604	6.001995676	6.114850839	5.519169087	5.972437471	5.817251532	6.023769304	6.147258184	6.021451476	6.116077458	6.042721379	6.254198571	5.98781056	5.563146881	5.712239335	5.491858834	5.756569229	5.92676315	6.121996954	5.820595026	5.63744563	5.485432568	5.698220087	5.736677756	5.970384582	5.548902679	5.86355437
MRC1	9.1748667	7.901470124	7.2623856	7.860153149	9.345807539	7.681903368	9.350918274	7.580123786	8.746219647	7.829816236	8.300184407	9.551084617	8.015742606	9.437785537	8.74006614	8.677323416	8.70065012	8.332113931	9.458887514	9.203563001	9.085126891	8.931690038	7.794742911	8.02043535	8.790111059	8.285634684	7.838183469	8.918215825	9.691735587	8.059639593	9.521973389	7.959025014	9.200764024	9.396516964	8.565863037	8.420383351	7.887550893	6.400288228	7.986931778	8.430916864	8.259724568	8.964904074	9.873187172	8.066646369	8.074147356	9.361596987	8.662632743	9.071323523	8.607922575
MOCS3	7.598233213	7.31536629	7.558627416	8.062293979	7.287692301	7.059142016	7.544143288	7.217231342	7.49992645	7.267220535	7.251978575	7.253560152	6.966971762	6.899091894	7.73894496	7.825004211	7.429443185	6.934305313	7.751938077	7.763654165	6.737321676	7.110156144	8.042571701	7.318309735	7.808840547	7.049891367	7.82840643	7.643081881	7.702048841	6.862424663	7.840702501	7.72344224	7.71080565	7.214666395	6.856103576	7.054354729	8.007643336	7.951715293	6.966659484	7.91587768	7.283214108	7.636727993	7.163990434	7.549116259	7.838376039	7.049305485	7.168588694	7.684263339	7.028124501
TSPYL5	6.933272862	6.385730553	6.336927274	6.560767367	6.690257997	6.491010299	7.288635852	6.498060877	7.139425504	6.059790374	6.587999339	7.488270471	7.062507729	7.736765052	6.880713063	7.150205685	7.042093078	6.714570987	7.247516817	7.148866682	7.213506387	7.063404674	7.458990212	6.911927251	6.063836857	6.953064426	7.005192651	7.195907914	7.172568418	6.946207387	6.835376296	6.588580408	6.691729342	6.338163637	6.624467634	6.63447913	7.285005913	6.475607761	7.13423139	6.276050779	6.326943606	7.27769092	7.397257176	7.04204332	6.282118591	7.336346045	6.855381729	5.929853745	6.372844987
VAMP5	7.321212242	7.356924932	6.979417766	7.378777124	7.092623898	7.195717659	7.324144913	7.32287675	7.547056126	7.5364632	7.644121008	7.720638758	7.350551461	7.687463349	7.461022098	6.918808558	7.358494995	7.272894151	7.838209848	7.267605405	7.197505683	7.308878566	7.211126692	6.976218485	7.196153009	7.242759005	7.196724842	7.103045172	7.240041204	7.435870382	7.442220631	7.348116699	7.696535296	7.589745778	7.377692838	7.44396264	7.322226194	7.406833639	7.335473343	7.401471682	7.191537212	7.289692855	7.841194744	6.955614363	6.964046562	7.489369878	7.400657903	7.31363041	7.343846745
YAE1D1	10.09615601	10.23686346	9.906535523	10.15779577	8.626845771	9.011305666	10.39032421	9.246789048	9.547333182	10.36495826	9.546845351	9.673154157	8.866310684	9.483732426	10.13429738	9.65998944	9.069049308	9.177492734	10.07500786	9.649831976	8.689421509	9.397601742	10.56937985	9.411316993	9.316126608	9.850753193	9.41084546	9.886483046	9.639770028	9.693414071	10.34575836	9.570332978	10.01624307	8.990830994	9.793598894	9.275140281	10.17206123	9.75589979	8.819672814	10.23858782	8.868520042	9.311764293	9.386353238	9.407858375	9.821364456	8.982224973	8.649320445	9.494852768	10.46849072
GPR107	7.278930679	7.27373854	7.078507183	7.445036824	7.095304396	7.046071389	6.96511514	6.886074419	7.202735556	7.185212845	7.264946144	6.962794286	7.022995696	6.883970537	7.306554243	7.031712388	7.022223267	7.079371127	7.17039382	7.114690952	7.265650363	7.239294188	7.093334959	7.291875097	7.158378782	6.911949396	7.081941547	7.133805752	7.145987251	7.220688823	6.981091224	7.121146356	7.251339881	6.873483634	7.117833979	6.831753726	6.995684989	6.786161544	7.104534207	7.165190902	7.204432484	7.09861756	7.146327122	7.132124745	7.131443349	7.318193706	6.979939917	7.017920012	7.096076167
THY1	9.608667942	8.92887847	9.063859575	9.398990073	9.182563531	8.269486343	10.15883709	9.211688173	9.574362964	8.845399832	9.025302292	10.04609787	9.262050438	10.15585681	9.299939859	9.867966878	9.117245969	8.569383565	10.07217217	10.2320208	9.594959403	9.607166006	9.90843459	9.319589663	9.0856432	9.009674941	9.430680307	9.372406501	9.763883266	9.903502472	9.532434609	8.846207011	9.509458917	9.089445622	8.961466523	8.936801571	9.336889631	8.966753883	9.294414326	9.282405981	8.745277222	9.502639788	10.03869449	9.280368823	8.804468517	9.950263671	9.841979454	8.907174201	9.125480013
PGLS	8.287643939	8.401965532	7.803674925	8.148909106	8.17075379	8.190751606	8.458501439	8.501308745	8.334911292	8.519967228	8.2038548	8.171047187	8.244736111	8.151467319	8.295634754	8.372773325	8.167448469	8.431556052	8.390341557	8.215347582	7.953024719	8.239774862	8.226182576	8.17031379	8.295184513	8.540331602	8.361211341	8.451322244	8.236270015	8.366410509	8.565242391	8.225511144	8.122128238	8.202317426	8.322335064	8.00551332	8.365731134	8.195513298	8.329048022	8.128831292	8.082292972	8.361761814	8.352597985	8.550562291	8.371282544	8.41526965	8.349129401	8.246047059	8.483201674
FIZ1	8.106706893	8.022051776	7.869669692	8.295378687	8.040555079	7.822553085	7.992075911	7.91187462	7.725762458	7.838719714	7.70715409	8.03695892	7.735834254	7.893857974	7.877885498	8.373294107	7.933009922	8.021952532	7.92278642	7.944997039	7.903125168	8.059486044	7.916612954	7.855910027	8.219951701	8.089914562	8.042804959	7.930880786	7.851357471	8.079462906	8.184656956	7.902544713	7.863623423	7.824667782	7.702214907	7.850655619	7.874531008	8.129064615	7.881418643	7.988092258	7.921084649	7.903883974	8.220154178	8.227873016	8.19829759	8.014969882	7.904839668	7.960688458	7.984257087
RABEP2	7.880842633	8.152249115	8.534286012	8.032206525	7.877230712	7.596539891	7.957694729	8.024087037	7.442545729	7.922252765	7.73319893	7.719143014	7.650122048	7.925470383	7.732784625	7.975612459	7.767805462	8.380955354	8.035382563	7.942480093	7.836541521	7.738856936	8.208036114	7.851894002	7.954939623	7.894127116	8.495876148	8.120635576	7.68950796	7.764170117	8.306903025	7.72265506	7.694992914	7.522977487	7.9663428	7.773834237	7.861862667	7.482497214	7.716985445	7.973839564	7.599297961	7.612377513	8.259748725	7.891162419	7.689094234	8.205862101	7.57638721	8.108403713	8.040148112
INPP5J	8.122061501	8.053836896	7.947153428	8.175018359	7.825200812	8.098231307	8.474905865	8.243196448	8.250816846	8.24655102	8.255491986	7.932348089	7.853851849	7.920645743	8.020697791	8.26836825	7.993326481	8.2982997	8.466999414	8.160749322	8.066364094	7.843039931	8.042195809	7.679285967	8.179810252	8.09077873	8.355687682	8.073393906	8.041336235	7.836874099	8.093490786	8.062002331	7.751726974	7.922124494	8.039555244	7.9967205	8.130674224	8.242122958	8.077913111	8.109657161	8.056196928	7.890825286	8.293287479	8.136437514	8.200398962	8.397640665	7.874338884	8.415810745	7.993326481
NRP2	6.744791999	6.736892529	6.516714619	6.685951936	6.610500056	6.47844377	6.66757322	6.568680802	6.864058779	6.507686016	6.499256938	6.838512997	6.690167775	6.875786895	6.760756783	6.980774176	6.953339996	6.900136317	6.894997681	6.886347351	7.026937107	6.780996683	6.706032597	6.654618266	6.483456278	6.720109813	6.500744606	6.787188002	6.728857271	6.839993579	6.748897142	6.6010766	6.816531286	6.689267323	6.56529052	6.74281689	6.67064082	6.909085296	6.847367474	6.54484147	6.504315262	6.80523959	6.950373704	6.924467814	6.665208928	7.045127507	6.768478665	6.566457538	6.844374523
AK074476	6.326295028	6.565848564	6.504589191	6.588816326	6.324879909	6.374476461	6.41517024	6.480480588	6.445908468	6.49188854	6.280263881	6.612373272	6.474245821	6.487490409	6.556389922	6.568428099	6.461238562	6.570250791	6.528923149	6.527466177	6.435545104	6.523160719	6.579312355	6.547347571	6.456082016	6.738656657	6.58690644	6.674105503	6.43310448	6.387597799	6.582183053	6.485727536	6.397713339	6.448099807	6.588328981	6.909672381	6.416832879	6.767500285	6.829363983	6.441429915	6.393298931	6.413566129	6.647807724	6.617226132	6.680627843	6.58846248	6.42823313	6.524405759	6.594126149
SMAGP	10.32804685	10.68550877	10.12023604	11.10992075	10.57247724	10.30818101	9.853761488	10.69887854	10.71436766	10.67897401	10.49538837	9.918298095	10.58053965	10.07611671	10.50531807	9.973193552	11.3211805	10.82556304	10.17941155	10.21132314	10.83154388	10.55931076	10.48850876	11.24702434	10.8108748	10.1505991	10.28851858	10.56159502	10.31229126	10.33220023	10.8755716	10.02822049	10.76336437	10.71566589	11.05571919	9.802102536	9.961737189	10.34454036	9.976121998	10.87595506	10.16602234	10.38892621	10.07392864	10.37730711	10.2752681	10.18118598	10.83684232	10.63789088	10.4444615
MAFF	8.884040539	8.517529713	8.373935517	9.215136984	9.446521176	9.457258449	8.749904326	9.050659059	9.375158819	8.667662766	9.02045351	9.371880845	8.56542657	9.455758404	8.881332935	9.22654225	9.312040275	8.418296425	9.224179214	8.895516023	9.215192812	8.933183311	9.180905572	9.549922838	9.55477842	8.81657659	8.81777297	8.594362768	8.89897893	9.100015918	8.772151694	8.648664216	9.159093225	9.276329645	9.412788453	9.603774303	9.40648743	8.652027678	9.258330464	8.872372674	9.028986144	8.962784713	8.817416702	8.801028747	8.657305059	9.136047952	9.198138491	9.165416569	8.983017747
DHTKD1	8.860298084	9.428590048	8.548266058	8.793194734	8.943905425	8.997912382	9.181239852	8.854117496	9.003709392	8.918906141	8.475541749	8.773338789	8.918106536	8.724163559	8.49978795	8.744500535	8.559127533	8.771328362	8.755217098	8.852702512	8.896725989	9.085092418	9.459536703	9.285804055	9.281923937	8.996163752	8.918143298	9.131383802	8.743544859	9.431144443	8.748830204	8.699706554	8.599101839	8.559699013	8.487993236	8.967489103	8.767263204	8.72632019	8.99093054	8.820346012	8.623007835	8.615270642	8.785814542	9.237284538	8.566084284	8.967421258	8.929867715	8.608476667	8.917210858
SPON1	7.242438337	6.852108427	6.88219783	8.225604239	7.754221762	7.633887041	7.222038722	6.343675436	8.177601769	8.254202126	8.005988185	7.319670241	7.114460325	7.093074293	6.696790541	7.51497479	6.792382114	6.884546768	7.51836309	7.012959679	7.851554642	7.272573449	8.154005213	7.132638881	7.104924776	6.952625887	7.216877356	7.401598863	7.218393006	8.022619051	6.609881855	6.619998665	6.904206864	6.16556858	7.461486063	7.035809585	7.105035415	6.956873692	7.450449413	6.860415971	6.669783473	7.741198882	7.757142208	7.131261582	6.700144728	7.797975608	8.477625624	6.086712486	6.130330051
CMTM8	8.847027191	9.656491413	9.079937621	9.149434272	9.434391661	9.138413641	8.958258048	9.692230284	9.140236406	8.56525762	9.427345886	8.557644166	8.799032662	8.675239368	9.531451024	9.522045713	8.990777279	9.384550663	9.346283238	9.212919121	8.852950425	9.36070472	9.286319138	9.062644453	9.75724843	9.24563522	9.448688715	9.536717271	9.062649305	8.972242623	9.351778769	9.361051829	9.212638164	9.434922341	8.610485512	8.753651741	8.983806688	9.077058891	8.936095858	9.40028168	8.983257451	8.931407104	8.987756942	9.705587214	9.587002422	8.707094621	8.903989396	9.503234889	9.490593143
SIGLEC1	8.11760451	7.596965203	7.600550785	7.647565268	7.67460238	7.893579474	8.060011808	7.523812982	7.718168721	7.788170734	7.636027221	8.045676142	7.495701187	8.048449266	7.780177393	7.770688351	7.607578629	7.571663894	7.912047477	7.645261395	7.819129676	7.91900737	7.570897849	7.378619431	7.798176421	7.70517937	7.455618879	7.652322705	7.901033694	7.636534763	7.853712074	7.639602339	7.780275113	7.685239579	7.560169889	7.552941227	7.555478777	7.602666677	7.655495626	7.531523726	7.376414812	7.961043175	7.884209051	7.1812985	7.608423452	7.680576968	7.729219248	7.773664495	7.592789438
TNFSF13	9.279893305	9.392034661	9.389561001	9.089504711	9.588940537	9.507797351	9.66979641	9.694667451	9.507977185	9.24138294	10.15404549	9.045609443	9.376136414	9.801865341	8.548351604	8.36372119	8.339807336	9.318772529	9.150456602	8.602552467	9.326756223	9.179191091	8.591742306	9.411345236	8.979544733	9.15646167	8.378213037	8.674074735	9.024245707	7.859378911	9.124632855	8.300490194	8.818276908	8.764023261	9.577641803	9.174529277	9.241444488	8.409904659	8.291610236	9.183256255	9.519765101	8.742111284	9.553167432	8.688800756	8.358923004	9.362518594	9.776757983	8.353881266	8.832329402
RAVER2	6.10284987	6.396445335	6.227639945	6.483129809	6.174529072	6.324793752	5.762427933	6.452934053	5.814729581	6.283804396	6.328023306	5.913352936	5.971092648	6.298322883	6.124551597	6.409507	6.460894741	6.123512797	6.176207025	6.243216696	6.033487486	6.071233813	6.53095745	6.522712917	6.42089634	6.14516094	6.405381288	6.38774466	6.293982985	6.304448218	6.219521308	6.449008567	6.385825502	5.713415022	6.13317118	5.909943119	6.148857472	5.941027656	6.184276003	6.271629843	6.130947149	6.238950726	6.068472996	6.417803107	5.971690243	6.497122093	6.363393542	6.808129376	6.403608126
RPL15	10.47631175	10.7871249	10.40844279	10.57395059	10.57580013	10.79298053	10.4084902	10.92360419	10.73867037	10.78124653	10.69395288	10.34137588	10.6321598	10.44428534	10.92898866	10.70903799	10.65970605	10.93968305	10.91878727	10.7250074	10.45295391	10.51912986	10.81156583	10.77972037	11.03506257	10.7741748	10.81944318	11.15375946	10.72865691	10.47176776	10.94509841	10.8621227	10.76681386	10.55820108	10.80874501	10.49825077	10.51500107	10.71838773	10.74634023	10.61466455	10.71569291	10.83306752	10.87951901	10.98716636	10.80640861	10.87823152	10.64421875	10.96132664	10.89816743
ISG20	8.97511256	8.029779954	8.093917451	8.659271698	8.804970211	9.111930473	8.677396168	8.171983194	8.768031559	7.914851659	8.664885551	9.049634399	8.56498078	9.32352633	8.626832589	7.65895646	8.811796043	7.718024148	8.612691679	7.525468475	8.798826938	8.207946957	8.221916521	8.160985873	8.77102051	8.641741622	7.646409246	7.679561303	8.634511871	8.806561864	7.922553972	8.691042756	9.189142518	8.543844062	9.534025514	8.161899163	8.363984158	7.824796072	7.887496702	8.11627803	7.804758619	8.76976534	8.518770183	7.780200776	9.096578623	8.410263972	9.165871635	7.883108362	7.608630147
ANKRD13A	7.952657304	7.750153921	7.820498103	8.149850113	7.799394313	7.518244461	8.169619498	7.685169162	7.771804111	7.495656734	7.463405531	7.747091462	7.677957338	7.583990469	7.720240752	7.560556881	7.576947071	7.364204829	7.709104807	7.564978388	7.856229783	7.62164954	7.829478803	7.593029002	7.800702209	7.594052622	7.454951859	7.381860394	7.7222044	7.603120726	7.564125291	7.622138731	7.751424573	7.796305232	7.994955319	7.111384699	7.404601217	7.523363063	7.828580153	7.804079181	7.684362749	7.718127691	7.574373142	7.522152016	7.405856584	7.491663972	7.83516471	7.69719557	7.013457145
ICAM1	8.09621761	7.306224884	7.230487736	7.626523056	8.08354576	7.53533259	7.963916295	7.655828724	7.997877797	7.614615976	8.117101899	8.471133541	7.90639004	8.472954636	8.695639776	7.973786736	7.677397261	7.444981151	8.738601284	8.478139868	7.777174358	8.334769745	7.638803511	7.547929277	8.013669597	7.847266525	7.608941126	8.01748996	8.055687193	7.562065833	7.452146331	7.57678336	8.229111806	7.967673607	7.688602032	7.719877761	7.828840025	8.014208089	7.893848078	7.722169986	8.44433163	7.838308703	7.993725537	7.953834263	7.922848032	7.878841935	8.473983706	7.767555518	7.478241266
PXDN	9.049551828	9.079835405	9.214984665	9.385555811	9.025759221	8.050707526	9.842041246	8.13604512	9.262666184	8.626383244	8.966149059	8.870778676	8.404038821	10.10838562	8.742567437	8.447772264	8.573036566	7.894352536	9.091230281	9.606117751	9.733274337	9.049508677	9.884698014	8.898634574	8.586377981	9.071270638	9.213189444	8.651073453	9.091191697	10.29740148	9.29842433	8.527117415	8.309946627	8.902800807	9.210681596	8.792701136	8.906872612	7.912140032	8.712519189	8.609093161	8.325324186	9.094548412	9.399431394	8.313561485	8.166291644	9.651688218	8.801228286	8.414988187	9.092443945
EGR2	8.046046512	7.402869613	7.33081034	7.525676449	7.270121789	6.960214006	7.597979107	7.068878396	8.132590383	6.071869527	7.304474175	8.036560011	7.44975934	8.739980685	8.543409055	8.512366357	7.194279876	7.567527853	8.465705437	9.151970136	8.593517441	8.411843335	7.962001447	8.194151399	7.695376181	7.320579099	7.434156086	8.347729238	7.924022833	7.416680881	7.598917607	7.713156635	7.771158154	7.337091453	7.051855238	7.593450844	7.976700898	7.682096309	7.991499376	7.557954777	7.289486649	8.540812577	8.342567813	8.03737569	7.495124633	8.228768521	7.4566309	6.995086548	7.150939681
JAK2	6.68870855	6.543657307	6.108986332	6.967443349	6.588274754	6.771147515	6.25418454	5.898867543	6.455701786	6.138912609	7.072874172	6.887892365	6.494117724	6.341022568	6.896580539	6.217681703	6.471683076	5.869637885	6.313230577	6.281635835	6.905900221	6.642764669	6.48130429	6.899424847	6.376521579	6.069018178	6.159120368	6.341851782	6.660183843	6.90636998	6.260207107	6.104726445	7.378390802	6.173694967	6.319929112	6.324018697	6.117128391	6.407405767	6.241803978	6.483378844	7.172986913	6.507894404	5.79337185	6.367422466	5.943230346	6.24400665	7.121519806	6.303727663	5.934600098
QTRT1	9.053455378	8.506839123	8.664867503	8.92719809	9.051869208	9.042042821	8.849212576	9.079610847	8.943936228	9.403677216	8.731623666	8.715456509	8.571213098	8.718443803	8.584326078	8.920917167	8.583539234	8.916875814	8.811349375	9.054787522	9.096431009	8.773198668	9.160442508	8.644239458	9.01261593	8.729987093	9.593090448	8.830853758	8.744281741	8.555462682	9.057530948	8.568035434	8.454670126	8.627372701	8.974845754	8.208972885	8.548807536	8.593063894	8.420061518	8.899336176	8.962092635	8.770203085	8.569165654	9.34398755	8.897879583	8.842682087	8.504203181	8.908136001	8.653307493
IRF7	9.227684581	7.344609744	7.63818725	8.067200249	8.133272275	7.815594558	8.212341581	7.891326427	8.265634579	7.861202227	7.815038965	9.080066754	8.55777137	9.268734637	8.148263417	8.418882879	7.727613819	7.776282575	8.697264338	7.477948899	7.865356404	8.699222306	8.543237201	7.342981563	8.576420811	7.567857709	7.935499339	7.586520793	8.628726507	8.286992826	9.067546137	7.790445051	8.136903237	8.064929974	9.521894628	7.854283758	7.908978082	7.684720612	7.854690847	8.63005222	8.547682416	9.020550049	7.973295811	7.305493002	7.709445493	7.94135492	8.74996341	8.199188185	7.719073851
ARHGAP5-AS1	7.787176834	8.178291337	7.578918182	8.022544319	7.51894494	8.051879299	7.728620821	7.800805872	8.286521353	7.914095677	7.372620419	7.531631501	7.826777537	8.389000194	7.619450021	7.898221817	7.510690858	7.859595586	7.442483445	7.705231745	7.950312033	7.814217074	7.596542489	8.008010914	7.999665528	7.358664802	7.512092712	7.591603806	7.663857587	8.189400573	7.694719651	7.696606435	8.070337168	8.429821668	7.816264417	7.882577484	7.682887385	7.902810841	7.823026098	7.847246861	7.683295873	7.711370989	7.821245176	8.12498169	7.715008768	8.003507841	7.705765747	7.524499884	8.051247826
LMCD1	6.901997457	6.650819826	6.771458779	6.778461445	6.763732328	6.648760179	6.963465623	7.006321931	7.091205094	6.720694403	6.646682571	6.831308378	6.904600272	7.336177129	6.91302548	6.701979666	6.987013408	6.528669907	6.985729507	7.037246706	6.980853794	6.895714082	6.690694399	6.688700661	6.988123142	6.930366136	7.011474463	6.642216311	6.86344063	7.167265684	6.834102532	6.736782014	6.727791821	7.197152841	6.913609393	7.055962058	6.726361933	7.093790082	7.071305279	6.566419744	6.761796887	6.760245809	7.086614801	6.71187946	6.742268718	6.927656656	6.814460516	6.964986014	6.763420769
PLXDC2	6.868237487	7.632238275	6.597928645	7.74244862	7.718450456	6.538420761	7.267359533	6.34949704	7.275333843	6.150667066	7.079340326	7.675131778	7.073627582	7.847221157	6.996267912	7.357353118	6.748926755	6.385996986	7.81127505	7.690265504	7.005169848	7.298183176	7.376512478	7.458586204	6.657410874	6.971986103	7.159774034	7.125054676	7.898009995	8.111007051	7.244759806	6.154367742	7.116726951	6.26970967	6.635335806	7.103674804	7.070707285	6.195205554	6.922164385	7.38546208	7.210986678	7.609828343	7.593741179	7.067715418	6.446956575	7.817862689	7.598596823	6.384062629	6.689369935
CACNA1D	6.353496088	6.66577641	7.259262625	6.814796845	6.326099591	6.302344097	7.296438904	6.825393576	6.036403521	6.933974772	6.530099353	6.074893162	6.29958747	6.434965506	6.972799253	6.828130545	6.263806118	6.705981432	6.703913303	6.932010757	6.77723689	6.51166231	6.824911863	6.433265262	6.92315593	7.064498018	7.397468131	7.083369424	6.967607736	6.603230223	6.69127253	6.908672996	6.341508135	6.016357176	6.503726585	6.490255685	6.710052306	6.638241786	6.685264011	6.786375692	6.235736895	6.655006612	6.486218805	6.961147698	6.270892556	6.19926847	6.306038218	6.975446603	6.829155629
LCP2	6.548168711	6.075660662	6.248864337	5.93385459	6.307133613	6.203280495	6.752442344	6.176607636	6.583442949	6.10346394	6.591203359	6.84527455	6.437639132	6.583232466	6.879536996	6.370067466	6.323417192	6.06362806	6.764475666	6.333527575	6.462472511	6.366293599	6.124163183	6.071248094	6.28877005	6.2286613	6.019611204	6.212056076	6.269983128	6.14918817	6.214431811	6.121277417	6.539211905	6.81047607	6.630995096	6.437036258	6.302237078	5.957800045	6.231938541	6.03952645	6.426938582	6.402323148	6.538530493	6.193939157	6.310751383	6.949303817	6.787187744	6.015198833	6.114317806
SLC23A1	7.358583668	7.820655366	8.096587939	7.250859861	7.508738285	7.484185209	8.067219289	7.984000417	7.454045445	7.581912881	7.36995375	7.470568574	7.722525586	7.713982363	7.698554609	8.37432487	7.511728288	8.123132829	8.044048809	7.736917593	7.223411317	7.864469097	8.208152289	7.498982189	7.756576695	8.13086582	7.913400615	8.421440238	7.744106791	7.61653994	8.244740542	7.712843949	7.46035216	7.424297789	7.698434063	7.45663864	7.607286322	7.620697364	8.086382848	7.454598388	7.797271101	7.671469092	7.802423622	7.802520442	8.185927669	7.766590431	7.463082146	7.347739931	8.194044747
LRRK2	6.37068752	5.85241537	6.586175158	5.712033038	5.660539568	5.946629336	7.200113025	5.826305852	6.023687344	5.709448917	5.923690473	6.562653562	5.763228248	6.055387594	6.82926765	6.241320796	5.856837997	6.030032955	6.875174235	5.906265024	6.805013901	5.995290432	5.593248538	5.672000948	5.980905771	6.07027798	5.713183663	5.974944315	6.409583795	5.910753028	5.93546154	6.067554233	6.120736447	6.091233956	6.241739089	5.851836251	5.926960002	5.771650052	5.977824418	5.650034152	6.008313307	6.390719377	6.294639387	6.083670361	5.999928893	6.453741085	6.368993449	5.794566723	5.392754767
HSDL2	7.83227061	7.426032177	7.569227064	7.511278466	7.418163397	7.378920729	6.746832245	7.935954108	7.132960359	7.185653509	7.342525994	7.088984347	7.212671826	7.152225266	7.942968894	7.96632197	7.648270352	7.619403838	7.370524245	7.593205584	7.123559566	7.292038735	7.738801761	7.879676375	7.628315952	7.489962817	7.98047726	7.784340723	7.561677043	7.709993818	7.623027754	7.916788579	7.596741837	7.841173962	7.414700308	7.16172394	7.376919024	6.751089428	7.204680777	7.406181674	7.227937104	7.442771878	7.457659502	7.723077433	7.784232358	7.576768673	7.318350423	7.925901365	7.672311951
HCLS1	9.715858295	7.9256348	8.740022453	8.137108513	8.7270119	8.894890691	9.546458901	7.818982136	9.063030485	8.312905063	8.755357517	9.692266921	9.08402251	8.520271238	8.809764782	8.591431818	8.832791369	8.00700779	9.375732167	8.659415898	9.236041473	8.70464721	8.241136039	8.145315071	8.485798722	8.294017844	7.814503305	8.337545513	8.454756186	8.08327858	8.78290382	7.858456094	8.888671438	8.525203386	9.166526914	8.170060187	8.48311049	6.693770563	8.108573616	7.952086549	8.218669601	8.735701558	9.219995888	7.861144547	8.269743077	9.12766189	9.447573509	7.876003039	8.0083874
C11orf49	8.48484444	8.298182049	8.381397803	8.583876539	8.684003272	8.757648422	8.420432022	8.78451476	8.452283334	8.694241895	8.693039726	8.346057087	8.796555715	8.450594238	8.522864545	8.39861928	8.611487261	8.821067339	8.44226976	8.494334503	8.686108564	8.618388907	8.63024348	8.604921934	8.427874095	8.333397608	8.522965174	8.49526019	8.51295571	8.361400253	8.812686198	8.503301514	8.693861201	8.538115324	8.69354803	8.674000441	8.440825006	8.725491875	8.616900697	8.731028209	8.597617046	8.601316733	8.760513589	8.685319143	8.537755281	8.8214578	8.528736787	8.995639596	8.852365562
RNF43	9.424330124	9.033667088	10.37910019	9.331996726	10.27973321	9.687443499	9.964668234	10.12281532	9.791323238	10.90385768	9.787848788	10.90478501	10.32429615	9.788248962	10.6391357	10.59455292	10.41027023	10.89818467	10.04302991	10.45898813	10.69890724	10.37171893	10.79775967	10.87962397	10.18365495	10.72865046	10.99401598	10.62884061	10.76071801	8.814054944	11.06311322	10.5460216	10.39981859	9.376452249	8.991440886	9.217359933	10.44763249	10.59158434	10.90090951	9.184824349	8.615653518	10.83394674	10.34996576	10.2454197	10.08959624	10.01375617	9.333383302	10.34488325	10.81597673
ANTXR1	7.712675656	7.632138837	7.423898041	7.643376482	7.700504296	7.412249038	7.903895502	7.651397039	7.823803129	7.622820434	7.726701923	8.181704202	7.776626485	8.577938852	7.948658156	7.940071931	7.798481922	7.665479274	8.039180662	8.175022923	7.964302726	7.895172322	7.83305405	7.734663075	7.609132307	7.835636867	7.829222852	7.712228286	7.979535574	8.100671676	7.678024558	7.618130468	7.655881171	7.614113396	7.667627016	8.050860158	7.948451556	7.858358201	7.945702171	7.875574391	7.33552461	7.89892855	8.055725539	7.950874938	7.508922605	8.216071948	7.974584451	7.443627066	7.771233001
FANCF	8.739371975	8.312441603	8.248232711	8.920442569	8.719229158	8.668558395	8.422163266	8.828558363	8.843132843	8.647985054	8.79444631	8.584054874	8.535926169	8.578222021	8.943293721	8.663328938	8.566074208	8.482702381	9.070836601	8.704123095	8.711311304	8.481573737	8.991365395	8.669003127	8.96454924	8.150954637	8.978160038	8.78376594	8.960455892	8.855755458	9.315430927	8.526714226	8.640844602	8.595762565	7.901785455	7.963607523	8.491880641	8.417624506	8.18700652	9.341008048	8.910884941	8.702296638	8.126279677	8.580722129	8.678598985	8.564700994	8.59830984	9.092020958	8.829564818
USP32	7.939527038	8.243146697	8.42906566	8.153112272	8.385742451	8.218540124	8.345802864	8.173620076	8.341259228	7.736556691	8.127489746	8.214562135	8.088002664	8.133681369	8.171099912	7.905217037	8.062954361	8.085948772	7.786931432	7.940298137	8.572244641	8.189700382	7.967162407	8.170978934	8.299846285	8.216610452	8.247523653	8.000210781	8.25429419	8.185988304	8.160268871	8.009737185	8.137344041	7.971978235	7.851180375	7.704006385	7.989026414	7.984399187	8.244242974	7.986025541	8.093821546	8.2052473	7.933188107	8.108771308	8.051989749	8.08130032	8.156186541	7.781779921	8.067848837
CTNNB1	9.138711276	8.684144669	9.931458767	8.896454045	9.958983899	9.189068461	9.332255405	9.169716851	9.971724063	8.700029184	9.942414174	8.654534691	9.220935293	8.926575303	9.389507333	9.262721683	9.618833272	9.393799469	8.887608501	8.951916313	10.5030527	9.505091251	9.835007071	9.067069813	9.833522839	8.62929084	9.122743451	8.913644246	9.617391873	8.742146879	9.013059099	8.770459465	9.054182875	9.183235444	8.724548722	8.713253848	9.004607594	8.472227014	8.960247547	9.02592857	9.867549143	8.847186669	9.316461026	9.654704739	9.095208262	8.843757258	9.050592041	9.138337045	8.689305603
STX2	7.448499233	7.780436943	7.739655661	7.507704777	7.844562136	7.342300344	7.606219584	7.876438258	7.857632186	7.726320809	7.416313259	7.939665611	7.74027215	7.826073176	8.05055607	7.662914854	8.22165632	7.577057358	7.713489192	7.8956237	7.650756114	7.755727067	8.020376431	7.928858825	7.736061757	7.644169487	7.799994216	7.991124875	8.007186277	7.712826045	7.726577839	8.099164206	7.824582563	7.755801904	7.898154864	7.638230065	8.002073204	7.917126752	7.964750669	7.981642828	7.75311627	7.846706774	7.851401105	7.766290686	7.961102895	7.545624024	8.02395255	7.588999604	7.616592493
LYPD6	7.159661783	7.246817675	7.036738996	7.570119498	6.943106124	7.135720711	6.814407777	7.143011343	6.346347467	7.130827393	6.855174105	7.307821342	7.128937787	6.655205577	7.114551234	7.376178423	7.528210683	7.14393569	7.155481895	6.918915716	6.889851648	6.981611878	7.058119596	7.101936674	6.922471123	6.970218213	7.15786561	7.087753135	6.987681273	7.091962465	7.154530232	7.137322326	6.875796291	6.449470624	7.353280865	7.158686109	7.313054244	7.016419948	6.869083101	6.950233389	7.14099035	7.138441893	7.073767133	7.282951808	7.209259842	7.010117252	7.047498986	7.176498311	7.333255587
TUBB6	9.692245655	8.8736722	8.385380592	9.469124716	9.146666677	7.853360392	9.670593732	8.321545024	9.328683417	8.655853579	8.943823161	9.582390447	9.009982604	10.21506124	9.026474429	9.528827159	9.204994453	9.127342784	9.400908093	9.954244938	9.965738881	9.177842308	9.804890793	9.161235111	8.701257932	9.38408055	9.277012009	9.265882723	9.286843516	9.751196043	9.175475379	8.437343709	9.102920858	9.118351028	9.249141406	8.857556214	8.740544887	7.991525058	9.490862417	8.401760503	8.388079891	9.180218658	9.918958084	9.466447895	8.48929448	9.959219413	9.441813157	8.16445517	9.058174907
QPCT	9.110505223	6.525052654	9.094478834	7.289333894	6.666903131	6.922547428	7.003600322	10.41388605	8.504845512	9.832368759	8.595558104	8.168479553	9.05431838	9.611591881	8.24659426	9.112847805	10.84712515	8.994903277	9.359202159	8.594992828	9.336094304	7.82882626	8.257693927	9.832151545	8.837480066	10.21742221	9.330298709	9.979043454	7.891537039	8.980177923	9.840206005	8.416920789	8.346535309	6.973114585	7.634569886	8.842072424	8.177295715	7.121501767	8.9576708	7.37119074	5.320399879	7.751942441	8.257290224	9.479828258	9.077108718	7.21109666	8.076039339	9.993041657	10.12012865
MLH1	10.04573155	10.09890927	10.03991576	10.25052441	9.230746475	10.11320651	10.39001822	10.23023231	10.49525379	10.10109726	10.0866616	9.838436251	9.990457189	10.23316287	10.27730585	9.722141715	10.11037584	10.23822215	10.06043801	10.31254558	10.67705129	9.938757249	10.1175301	10.12388069	9.947996211	10.14182332	10.26117247	9.894600371	9.833942003	10.27158416	9.52823544	9.900220687	10.63294167	10.28560586	10.05410419	9.894491361	9.79491761	9.416258214	9.857940408	10.01487686	7.90490415	10.12966727	10.09047341	10.02818164	9.816670477	10.37279379	10.39472715	10.06645714	9.413332003
PTPN4	6.317242575	6.149461066	6.601609437	6.037974289	6.680013595	6.457056788	6.245795971	6.566256677	6.351304904	6.283616083	6.39832535	6.345228774	6.321838955	5.906899289	6.800203695	6.175000561	7.049367255	6.531010791	5.972049739	6.561507243	6.575271058	6.278067102	6.571848625	6.518763619	6.633875663	6.225676599	6.860186262	6.839415502	6.542776457	6.081185412	6.45583657	6.470367588	6.417204817	6.473117982	6.300953436	5.863748989	6.379063367	5.894243173	5.918394319	6.269230924	6.066717441	6.453870679	6.086504931	6.276900391	6.232602742	6.442939091	6.453457377	6.567592693	6.268676601
IKBIP	5.719863564	6.040130675	6.034986869	6.215724159	6.095975925	5.924044962	6.687264383	6.503203943	6.434936086	5.87210208	6.23750077	6.224003136	5.714897492	6.509288765	6.050343734	5.711808025	6.081790578	5.741235279	5.982751786	6.417248096	5.875726283	5.997384662	6.181135641	5.932605571	5.851098678	5.422150887	6.114230469	5.642909909	5.872937995	6.476035404	6.152770826	5.854911485	5.977732308	5.820918777	6.064710906	5.782865596	5.826314743	4.849885643	5.283052927	6.312123869	5.770495759	5.773145882	5.9994194	5.761137042	5.452245984	6.105272232	6.444254406	5.659689376	5.693614907
GLI2	6.485578314	6.332480048	6.276508847	6.585107841	6.297703194	6.299245988	6.389669148	6.307994507	6.419437431	6.359094331	6.534592982	6.535422445	6.375082491	6.767996496	6.255032583	6.583478545	6.369473141	6.236745909	6.53022819	6.768311262	6.613228547	6.434204177	6.443319618	6.293051576	6.191025739	6.42347723	6.391143889	6.681441623	6.487678325	6.484952086	6.261279439	6.282526148	6.414717528	6.304358995	6.280408872	6.427213079	6.40105197	6.525296442	6.367319306	6.407674142	6.210592073	6.413736956	6.456483096	6.345548555	6.243068404	6.49428272	6.349174749	6.332629838	6.43628071
EMP1	8.067968526	7.259998195	7.617121604	7.998580819	7.969817055	7.960117621	7.607662357	6.901539785	8.260766684	7.669210605	7.226506568	7.921309981	7.531316545	8.451247783	7.711500852	7.873716021	8.105286686	7.505997172	7.813812766	7.777497764	8.309106066	7.632599609	7.747254541	8.525112872	7.811575427	7.65447321	7.364503268	7.903684909	7.872354392	7.469358849	7.854884648	7.690573996	7.944585235	7.433549813	7.952376566	7.503840434	7.917862352	7.257680707	8.108575072	7.497116103	7.556462785	8.133090091	7.939424351	7.901719379	8.139727724	8.224809196	8.529282953	7.083234378	7.789243348
TSPAN33	8.794407928	8.855001837	8.977415363	8.529209252	8.690419165	8.523432964	9.384372297	8.776810598	8.448185919	9.036706085	8.529034127	9.371431256	8.914630692	9.161312366	8.720023797	9.3792708	8.926856411	8.90452796	9.057116829	8.681414954	8.647405462	8.622361908	9.190600639	8.536692127	8.985544461	9.133519358	9.065799529	8.712816307	9.015688065	8.44198256	8.732088395	9.257702416	8.576512987	8.812099279	8.918538163	8.801617416	8.800119749	9.349639779	8.968734149	8.848242632	9.000918039	8.779544261	9.165095608	9.100242762	8.654647821	8.852307877	8.477119573	8.520492054	9.012382557
NOTCH2	8.624248338	8.72711223	8.289054598	8.799840564	8.723786944	8.236519957	8.470057345	8.38696844	8.609383298	8.684666849	8.762927206	8.521748186	8.584669746	8.934731635	8.287817306	8.611533647	8.377081484	8.679097525	8.667367623	8.871243952	9.219434379	8.974887497	8.692717809	8.778457924	8.90588768	8.395581207	8.675912505	8.875964965	8.781515032	8.761194463	8.585589192	8.315118161	8.566383605	8.81446302	8.340221519	8.229265714	8.357891381	8.354807784	8.785992694	8.824387418	8.857299078	8.824198088	8.540142428	8.693261327	8.556858635	8.522068014	8.680715544	8.512242421	8.414362071
FAM213A	8.781805929	10.28506426	9.473385945	9.161369549	9.75733307	9.398637511	9.861367511	9.764208533	10.00980893	9.815052491	9.752546253	9.801486018	9.289416023	9.679652291	9.680792221	10.01873357	9.745966703	9.788205981	9.599104761	9.772238758	8.784195307	9.841608153	10.30707494	9.71734389	10.15471624	10.34644548	9.974124605	10.25628517	9.675693564	10.45305277	9.863978752	9.834860632	9.365028873	9.899638376	9.430011824	9.599709363	9.673714457	9.462443692	9.961985427	9.773173622	9.703668582	9.760394354	9.463286798	10.31129513	9.580690166	9.455431569	9.211866048	10.17527623	9.81941842
C1orf56	6.973335925	7.243926055	7.139155846	6.847623368	6.761714729	7.07178705	6.624535152	7.0427757	6.935069862	7.100276641	6.849016214	7.861536136	7.11936837	6.706306356	6.770538436	7.403559285	6.994938987	7.142214365	7.045895401	6.729440571	6.876419826	7.031940197	6.740062221	7.068353675	7.095962631	7.114587462	7.086307437	6.982531817	6.875001303	7.14895622	7.069745629	7.277074524	6.955662096	6.962853182	6.964192918	6.99938564	7.201263603	7.301435349	6.936154623	7.154052614	6.817788484	6.930534444	6.907935973	7.338033588	7.439353167	7.111755561	6.630854526	7.101875313	7.25027622
SFN	11.15563551	9.660201556	10.61909989	11.14611527	11.60003466	11.25114696	10.34611231	10.76957937	11.92061552	10.74576255	10.80770744	10.21253075	10.79964322	11.33910385	10.19285815	10.93260431	11.24230446	11.92323425	10.43821307	10.55189014	11.42728035	11.12287329	10.74555228	10.5629194	10.72154076	10.44350788	10.60637584	11.44787943	10.98085717	10.55972035	10.48907482	10.6812752	11.19226451	11.03389758	11.54836695	10.43603273	11.07890707	10.48074314	10.72211425	10.50800035	10.92124612	10.83169853	10.43884609	11.17785123	11.16109963	11.64001806	11.60797537	10.76833378	9.882607167
KYNU	6.893748458	6.949971858	6.532887453	6.821859244	6.929585328	7.53431805	7.147640349	6.936693447	7.025910372	6.58842183	8.263219812	7.635288944	7.676442076	7.036325599	7.133044148	6.872873538	7.063702338	6.385426965	7.333779306	7.033269221	7.080717891	7.162872168	6.458261818	6.64245349	6.558215708	6.990456016	6.53174757	6.558745018	6.921185105	6.696247257	6.689012878	6.904014449	7.342987351	9.017633969	6.862534523	7.25817617	6.865464413	6.629161855	6.650076548	6.652077069	7.793664634	6.817510736	6.866120644	6.558680982	6.732266526	7.04068898	8.237033392	6.834090714	6.673585172
PCDH7	5.98721249	5.866063901	5.581735489	5.79408343	5.706675085	5.388907237	5.780714857	5.586085384	5.877092744	5.76791043	5.853006109	6.442489416	6.00410637	6.249393283	5.675357932	5.94782211	5.761003528	5.83205987	6.02686417	6.356855225	6.071482627	6.095165404	6.073661927	5.90040333	5.585575405	5.91591913	5.720144504	6.163019387	6.082280701	6.145443812	5.784856419	5.619990617	5.821198146	5.604051781	5.762843774	5.840966078	5.931337933	5.68599527	6.068229301	5.67096304	5.542947561	6.03235857	6.246008654	6.23249901	5.589042448	6.200167687	5.884858987	5.363595985	5.524760487
FSCN1	7.053222532	6.665864687	6.451962786	7.637819672	6.579518524	7.087783067	7.455678462	6.071204391	6.969273427	6.644596831	8.481044457	7.315695535	6.636687257	7.499046664	6.55904014	6.842906068	6.755725032	6.585380653	7.172770255	7.503916096	7.242117402	7.209599547	7.142218326	6.691553644	6.562964307	6.391737077	6.678745319	6.770727891	6.934687195	9.382549402	7.231397273	6.325034036	6.738713355	7.19029436	6.593576198	8.186300097	6.610901546	6.328843142	6.685524179	8.085102627	6.506291509	6.675728034	7.2893216	6.463931404	6.356226539	7.487100585	8.922010795	6.2272134	6.223014293
COL18A1	8.92499637	8.826510825	8.830212534	8.965878472	8.844900984	8.011244562	9.701171831	8.170816135	9.011595166	8.347631616	8.540306354	8.833681612	8.627044153	9.527702283	8.205242155	8.31202331	8.534279668	7.901266488	9.374879598	9.372464279	8.928097867	8.923825607	9.185671785	8.446645752	8.431419399	8.645357901	8.735548438	8.717268001	8.865309299	8.712103872	9.155727169	8.507098478	8.34068831	8.605096281	8.642528255	8.298183004	8.545682372	8.232072534	8.893221113	8.359748816	8.025678579	8.735447299	9.348315365	8.424474667	7.96767238	9.221008848	8.643124809	8.323684362	8.760812765
NPR3	6.619789083	6.546863149	6.587267594	6.519404639	6.550503357	6.602222844	6.453121473	6.696783163	6.554852847	6.462798459	6.553100291	6.706841348	6.723611609	6.752787448	6.716195677	6.649195933	6.723878791	6.568086627	6.922871117	6.677866182	6.504308025	6.980115099	6.473640834	6.753307855	6.439576031	6.573674034	6.558282705	6.733604129	6.666555266	6.722984249	6.985567487	6.633143093	6.701788369	6.621251846	6.597054388	6.847966682	6.768435921	6.803474212	6.811063354	6.535759125	6.731028515	6.704116901	6.974188746	6.816628017	6.702539074	6.830020755	6.812075053	6.681102924	6.694698072
SGK2	8.692143365	7.506281845	8.328059706	7.46803182	7.443309181	7.339508404	8.431413687	8.187313645	7.927004937	7.933295182	7.038785879	7.414962808	7.93543954	8.215695162	7.209249516	7.689594128	7.872648269	8.209585117	7.518718169	7.879962385	7.209484182	7.446097815	7.839594826	7.789299954	7.98783073	8.510907817	8.317919289	8.040195532	8.065370634	6.844483349	8.128242711	8.205005723	7.004110697	8.222351517	8.381211873	7.235003689	8.078255492	7.739139344	7.677555841	7.255177529	7.066070834	7.726783528	8.143776834	7.823951756	7.958701641	6.843100347	7.448131963	8.001914541	8.024950778
ARHGAP30	8.180274075	7.816561139	7.634523084	7.727082496	7.776962255	8.026050533	8.276666072	7.777886395	8.239149234	8.027336214	8.291024538	8.410912733	8.144202845	7.770833986	7.338600516	7.480356112	7.892857474	7.55699906	7.830503146	7.978596079	7.73704218	7.92734088	7.505209661	7.570668731	7.637911447	8.004282129	7.487168458	7.779348039	7.872831649	7.827793187	7.758838555	7.876244924	8.091975704	8.018651465	8.07312502	7.738903862	8.007702457	7.526976035	7.850355971	7.835319656	7.833294954	7.936532018	8.12765547	7.273734047	7.275145547	7.58046831	7.880862067	7.863817745	7.82713211
GNLY	6.84451247	6.593455367	6.205880729	6.321365504	7.251817761	6.129828629	6.964974675	6.408609774	8.046163607	6.335727824	7.149418128	7.36029558	6.355473067	6.618021395	7.145581193	6.037129164	6.30838842	6.169196928	6.72320179	6.413303273	6.951447843	7.176152131	6.233880888	5.786604506	7.202758575	6.293342478	6.004331403	5.729317607	6.672457391	6.717154057	5.969184771	6.425191773	6.86739931	6.520754445	6.305116075	6.446328235	6.218547393	6.550069514	6.206485327	6.289195947	7.154699081	6.378537185	6.525445205	5.95533736	6.847930913	6.816659409	6.84336204	6.371205284	6.016400709
AMFR	8.210546888	8.036200861	7.584199424	8.813749338	9.270717319	8.031288554	7.582504537	8.10885247	7.776210478	8.595134217	9.16522173	8.462164361	8.689618054	8.788232565	9.076896271	8.515826378	8.634929987	8.60282818	7.747923915	8.520521381	8.8766342	8.279023269	9.594683208	8.396521858	8.255442101	8.380506293	8.776372467	8.189642921	7.804511838	8.418711097	8.575296382	9.287974652	9.117032636	7.897607011	8.199065553	7.79256172	8.034602487	7.221889199	8.464417109	7.826860432	9.239095691	7.592194863	8.17086823	8.422017443	9.156127928	7.864489812	7.505267002	7.583442039	8.082127615
FAM71E1	7.147652367	7.187984432	6.924789524	7.317871949	7.269089393	7.010321041	7.250913518	7.42495225	7.439311027	7.718080147	7.373971699	6.873616074	7.056137051	7.892881479	7.037444314	6.799810859	7.034865595	7.240936104	7.335958557	7.371792352	6.976184836	7.143162833	7.986046074	6.944548342	7.433870397	7.562992658	7.655014943	7.20478482	7.25257217	7.393143311	7.695001645	7.242880898	7.102651204	7.332168251	7.165977543	7.24306899	7.085437401	7.707799447	7.121174246	7.338883438	7.070860657	7.301962838	7.534553084	6.999918556	7.090856201	7.246846557	7.187137875	7.351975288	7.86583119
TFEC	5.175038549	4.874813047	4.839915257	4.759060751	5.093324259	5.035586502	5.552423377	4.933971314	4.952336976	4.929019729	4.980561734	6.375555552	5.249683518	5.361063439	5.926427619	5.424540247	5.324286607	4.852860978	6.024820825	5.373486457	5.013309539	5.524141948	4.905306878	4.890017351	5.13958234	4.851153911	4.819305135	4.973236232	5.287444382	4.765041723	5.363915415	4.804912513	5.685060533	5.14702481	5.19600105	4.779768623	4.905474621	4.540946563	4.852850758	4.844416343	5.166724542	5.591253334	5.500558942	4.946888057	5.130973392	5.465166443	5.46166028	4.923725988	5.074428289
PIGZ	9.521522715	8.362613871	8.880994142	9.203108991	6.903944048	8.796888454	8.166392211	8.717994142	7.701227706	8.165171323	8.32014857	8.032948501	8.162115768	7.767946652	7.446510047	7.709441731	8.0078581	8.598937636	7.690703805	9.129218261	8.789066678	7.984724351	8.235484584	8.931819587	8.468922468	8.2495184	8.052698878	7.337793555	7.78852697	8.006268012	7.970353255	7.881644554	9.058940026	7.435472789	8.471887685	7.573334261	8.105024271	6.86292689	8.131518778	8.115483244	7.455482008	7.936774272	8.16392105	7.725660437	8.83462651	7.910666494	7.232651018	8.600623405	8.653465637
TINAG	6.057665033	5.44415185	5.850063461	5.564369008	6.194159105	5.666990368	6.137754906	6.231719236	5.810285291	7.317114511	6.125334892	7.177546483	6.188540447	7.152338046	6.390552557	6.686782119	6.725829274	6.025895393	6.506610796	6.692943287	6.935585348	6.089145573	7.57703973	6.673760809	7.151816187	7.143659831	7.520110852	7.034189611	7.219251606	5.48417646	8.205478343	6.754714447	7.399751211	6.089850293	6.872698727	6.260566267	6.820829932	6.266988043	6.777221148	5.885924599	5.563944482	6.504880573	6.842097839	6.263114654	6.931348523	5.946567942	6.455321962	7.108477666	8.316546135
ARID3A	8.286241651	7.360981421	8.822230495	7.607754121	7.603752514	7.129944555	8.609115739	8.707950997	7.946602462	7.639045043	7.130727885	7.40575116	7.351150014	7.698529981	8.121980055	7.690463188	8.937270262	8.560225137	8.196964931	7.878282952	8.08094916	7.739937693	8.025006065	7.55997771	7.46737456	7.474066641	8.887110191	8.193582457	8.100405177	7.241958469	7.983912455	7.789224841	8.069926725	8.317440689	7.667218542	7.443666722	7.840981877	7.636654835	7.332133545	7.387483529	6.721860038	7.534728807	7.490060315	7.641953461	8.04659927	7.609147254	7.190510064	8.583973888	8.241422297
FAM105A	7.795770414	7.995103776	7.737531213	9.339763482	8.163446407	7.920660008	7.860499927	8.338606759	7.622197379	8.05437365	8.233097407	7.962679117	7.801378825	7.943663408	8.968674687	9.003262877	7.532664604	8.020827752	7.92613347	7.694885234	8.145260079	7.719981289	8.38078444	7.956125148	8.682862767	8.274991405	8.455577778	7.545660216	8.523087014	8.078843871	8.735448264	8.579878915	8.200750077	7.109193622	7.828356836	7.575873539	9.233970611	7.659319951	7.753261301	8.466077921	7.215734912	8.054063999	7.844517823	7.946290377	8.607754873	7.477062539	7.548565236	8.8251576	8.125771387
MYO5A	6.279610814	6.019198331	5.890881023	5.9502504	6.103050114	6.044110989	6.540266345	5.929072398	6.201965209	6.065197741	5.968067049	6.54532655	6.234545529	6.39958697	6.274692866	6.300004769	6.040899267	6.723733162	6.404309184	6.187606606	6.344411049	6.247181496	6.09356549	5.992379417	5.979208384	5.996012918	5.852042386	6.217161643	6.154603128	6.048155181	6.360473675	5.812594197	6.204179946	6.093735538	6.210481568	5.806651785	6.115370961	5.836309607	6.001715518	5.821187577	5.921513683	6.399496384	6.519330981	6.066401195	6.103939173	6.536061041	6.254363995	5.85542019	6.00481692
RCAN1	7.876950402	8.039510201	7.833061599	8.121827641	8.025591623	7.45200054	7.739410162	7.766007996	7.984747497	7.434470525	7.766183503	7.703631058	8.022795285	7.730329886	8.174241116	7.735705884	7.485356311	7.399180254	7.771570529	8.087640445	8.530686937	7.846463447	8.06554736	7.727423811	8.167753808	7.781934969	7.792773135	7.751917025	7.709972111	7.943848652	7.427931264	8.19144101	7.624351834	7.863351375	8.01584349	7.922267857	8.03716702	7.495963398	8.03727467	7.48585689	7.869875319	7.987014157	7.543231899	7.730415169	7.737131527	7.89584427	7.906653902	7.680906366	7.438492707
ZEB2	6.397169055	6.061692172	5.864767918	5.966455812	6.06309424	5.667882221	6.444945351	5.739161367	6.096229388	5.750171134	5.854600979	6.65048076	5.980172526	6.70777887	6.345223675	6.712752318	6.195626512	5.921824141	6.512173339	6.314133768	6.286363306	6.297809164	6.106133545	6.130998184	5.95716969	6.074561793	6.094428093	6.262043109	6.240313044	6.294123568	6.386040714	5.675614881	6.146824728	6.116111244	6.201869167	5.724714634	6.000212988	5.423528205	6.163430544	5.903426933	5.714970628	6.476773653	6.753466289	6.102930026	5.827834612	6.632783438	6.102699644	5.665793554	5.991525971
IFT74	7.508156301	8.010617412	7.06713797	7.291045674	7.390367434	7.629002357	6.865895084	8.351151011	7.624396655	7.931982815	7.955742257	7.241902925	7.266020393	6.508517185	7.917494003	7.652976791	7.529732947	7.715913661	7.198575571	7.559230581	7.424723948	7.337144863	8.480004212	8.176556589	7.04729656	7.031256484	7.705179756	7.563955794	7.55388686	7.495250741	7.808453941	7.440578789	7.416742726	7.735003716	8.245096339	6.770380754	6.868815538	5.21254477	7.108401837	7.783909702	5.952208995	7.126909335	6.916720864	7.323005266	6.736742666	7.430028051	6.945024627	7.732899198	7.040995089
CCDC109B	8.664659988	8.16220879	7.411104472	8.776707909	9.152028933	8.804989334	8.161993292	7.568957896	8.353710108	8.827376295	9.145910185	8.774427541	8.451254285	7.956390201	8.034105554	8.03159928	7.792083561	8.089513756	9.061890056	8.351120592	8.081694326	8.693891052	8.915924756	8.322821021	8.297669916	7.372061875	7.989802588	7.081909216	8.459235048	9.440338005	8.424905681	8.426671748	9.294058228	7.361026981	9.421080758	8.14639529	8.741414552	6.064760113	8.053818981	8.782783049	9.518533108	8.207367604	8.590821539	8.069025726	8.351285476	8.86930501	9.212724704	8.411744593	8.25335213
EDEM1	8.879429437	9.211335688	8.678105771	9.265561793	8.983571278	9.339300397	9.095407995	8.557831073	9.369400738	9.082602281	9.603635985	8.969668051	9.179676211	9.086629961	9.059873638	9.029345411	9.106041535	8.996648623	9.015005404	8.823221228	9.441255977	8.929318799	9.228100612	9.032875448	8.974589596	9.024595783	8.740455665	8.857306288	8.903204969	8.764366981	8.668701713	8.944116583	9.16920421	8.614029983	8.952881138	8.785506192	9.000901071	8.695078566	9.088114581	9.120321946	9.524180127	8.975558973	9.031363353	8.589428004	9.304336728	9.182501044	9.270936983	8.809629502	8.973040935
CTPS2	7.875823735	8.787419055	8.914669676	9.002156912	8.628977103	8.447904262	8.727572558	8.910821185	8.716165406	9.460926963	8.439733793	8.988165169	8.204524142	8.166810814	8.597979529	8.781033398	8.588189026	8.810814377	9.265493073	9.352202351	8.811210825	8.451390772	9.405241351	9.182467423	9.232183114	9.194669299	8.875725986	8.60878174	9.078377324	8.741060576	9.317988412	8.39400775	9.184642775	8.67998982	8.361038543	7.826654437	8.883084364	8.862309378	8.224769601	9.076926404	8.127385885	9.029023385	8.906219839	8.756347147	9.213926459	8.44508015	8.224955609	9.219679381	9.394766856
FCER1G	8.939043116	7.754996238	6.791538138	7.58692646	9.127247822	8.715706649	9.172164775	8.365275357	8.923111463	8.67441261	8.757341599	10.40551933	8.847329355	9.728612671	9.532532054	9.485704189	9.051403048	8.643032716	10.26377685	9.23410275	9.255700167	9.14791203	8.304405818	7.86644718	8.624190361	8.180624677	8.120276937	7.903155207	8.715728778	7.943496042	8.816463897	7.71983705	9.475014938	9.697818407	8.321099619	8.636212851	8.699827011	7.339585821	8.476658859	8.507079381	9.057571349	9.011976895	9.530304662	8.529208915	8.658738477	9.52673656	10.4219406	8.883554828	8.58992985
PRR16	5.678372932	5.577668042	5.656938355	5.823259027	6.212669959	5.139894248	6.064695249	5.220657697	5.614554997	5.239521743	5.313858947	5.827301106	5.418557586	6.327633955	6.115434547	5.624581911	5.507883496	5.120451351	6.257829166	6.589411085	5.97414151	5.720217934	6.269111944	5.527824251	5.572376332	5.561518037	5.735185015	5.317025279	6.042383783	5.989275609	5.305723091	5.367433321	5.400787381	5.321481631	5.465851751	5.288513658	5.255322876	5.231889742	5.09856003	5.173386017	5.453343037	5.551508226	5.95185583	5.512173231	5.348268434	6.823323594	5.795172274	5.340295478	5.074290953
CERCAM	7.883856806	7.526538219	7.503823213	7.909416554	7.703194627	7.455487563	7.790107345	7.546759533	7.80631062	7.659954023	7.54140965	7.747216186	7.56842621	8.366492166	7.568413612	7.717586171	7.619012296	7.739810843	7.890059292	8.16870648	7.871838425	7.782631848	7.873221357	7.528441544	7.648087724	7.801943007	7.772016136	7.584066385	7.916222512	8.071191924	7.827118794	7.503987141	7.593832603	8.010685509	7.60165134	7.876416043	7.70810446	7.986844419	7.589614284	7.618020572	7.470148461	7.632461671	8.150594317	7.79572924	7.760121668	7.817457211	7.649936997	7.716063874	7.823591619
SPRR3	6.523215809	6.633775841	6.597883592	6.885830228	6.50041503	7.284880822	6.137113058	6.581166758	7.224488307	6.65305806	6.539319909	6.414013066	6.852393603	7.032451808	6.884612267	6.926043628	7.4744575	7.493674405	6.765409124	6.451877075	7.350369473	6.68434671	6.379743152	6.502950941	6.657114106	6.461803575	6.396131977	6.404443153	6.359696919	6.525533859	6.442424023	6.656252207	6.358026409	7.055934223	7.404884062	7.155507476	6.53114008	7.109654093	6.757529772	6.449432569	7.97676372	6.657727417	6.802808276	6.890020332	7.213565879	7.289815217	6.971270093	6.696534403	6.489084408
ARMC9	5.907444133	5.967247142	5.837272533	5.988813503	6.071552481	6.050693294	6.017654028	5.857963634	6.062350759	6.027620138	6.047453354	6.040233785	6.066642661	6.146618872	5.833192228	5.736169578	5.874212387	5.893194858	6.173139398	6.089729719	5.6670841	5.911780117	5.936915614	5.87895288	5.901206873	6.044475718	6.246037559	5.924096095	6.051822392	6.04235023	5.900835425	6.000471385	6.009716339	5.96211827	5.875018058	6.045762386	6.155299747	6.009379655	5.963832514	6.021045779	5.974862815	5.974373935	6.137698767	6.023676783	5.695035869	6.220201378	6.135398448	6.063672677	6.02760149
SECTM1	8.486802274	8.552162543	7.673579366	8.451201737	8.486341104	8.572191357	8.553506346	7.800370212	8.299725562	8.070106445	8.17262006	9.237362478	8.045525422	8.168055163	8.696961043	7.960500193	7.856640435	7.604933892	9.003232068	8.029321525	8.18504521	8.794030318	7.887062748	7.723469328	8.117083154	8.400376613	7.868564318	7.708646729	7.971260434	8.768365463	7.820738484	8.093786567	8.691172618	7.892080228	8.265426457	7.575104809	7.800064964	7.422380748	7.881599493	8.147401753	8.923545864	8.437387629	8.447144257	8.030057991	8.279054348	8.829348354	8.659296823	8.31829923	7.632061421
GBP2	9.430540212	8.391587556	7.85016662	8.541337247	9.70647181	9.298522664	9.177304899	8.670133852	8.388168698	8.551601392	9.48840901	9.99892702	8.554910653	8.401218271	8.919662637	8.969644198	9.068928658	8.208322803	9.620300771	8.711629707	8.49451521	9.148900808	8.96338392	8.211071132	8.704659403	8.527854488	8.023640751	8.578873967	9.044200888	8.822151821	8.444488019	8.271033105	10.28808523	8.97707061	9.188602392	7.588115615	9.402779439	7.046488664	8.583227007	8.489707437	9.031675055	8.933583698	8.634869436	8.397660362	8.463402185	8.790904943	9.550230334	8.858365241	8.362730745
ARHGAP10	7.125797724	6.874248936	6.696301781	7.312130191	7.229388979	7.183327236	7.19564693	7.251218082	7.401134979	7.355827112	7.248320036	6.774534303	7.135629438	7.735720809	7.071761272	6.759091418	7.048822804	7.13164349	7.23589128	7.182286149	7.244028096	7.022040724	7.32812667	6.785089356	7.031983998	7.059003155	7.067827011	7.243620037	7.020979164	7.114534275	7.383899626	7.342149489	7.234891624	7.096112937	7.165752672	7.233485525	6.944020107	7.308186429	7.137231435	7.146637547	7.541675072	6.840186062	7.526918453	7.012290497	7.090856201	7.337626134	7.132916893	7.310501739	7.219332799
PTPRE	6.526807149	6.435742421	6.373651795	6.497887092	6.45975255	6.494715453	6.66163543	6.539494453	6.663778687	6.37595486	6.413276983	6.68532742	6.59106481	6.633042537	6.634576252	6.5305534	6.742026404	6.657649367	6.676949972	6.485755391	6.971004083	6.494736641	6.488895821	6.417366006	6.590155736	6.458657233	6.368911466	6.587318352	6.544591142	6.473166526	6.258013181	6.416762292	6.324460923	6.393902214	6.527197321	6.365949194	6.664122255	6.353987859	6.51902058	6.561880452	6.719266951	6.540860776	6.517452503	6.671687568	6.479745384	6.636251622	6.345604794	6.468933024	6.32748956
C10orf54	7.991196144	7.891375304	7.553425352	7.869840144	7.765339381	7.715938252	8.049753877	7.39533999	7.920864949	8.001952663	7.795272722	7.951640581	7.903214976	7.665234091	7.280937767	7.337934708	7.602794874	7.651881011	7.990455192	7.689193143	7.72059803	7.577970556	7.686480913	7.606765631	7.601060795	7.826112785	7.541500815	7.681637758	7.522154067	7.769489253	7.564691774	7.531563882	7.486934058	7.494997773	7.81638537	7.487411391	7.47250636	7.197213325	7.585134831	7.731262873	7.781964159	7.822514998	7.985760855	7.018879861	7.282427158	7.94672653	7.721801106	7.207500062	7.414177641
FHIT	6.849526008	7.272997841	6.71048401	6.604776602	7.502582318	7.874580602	6.862328787	7.89841996	7.185459106	7.238332532	7.535734555	7.110392803	7.591856951	7.53600446	8.00882257	6.89182169	6.842535121	7.71784922	7.487908766	7.056614818	7.355372891	7.350658113	7.517916278	7.465353485	7.325462222	7.507756705	7.477711278	7.520628046	7.033971939	7.034851919	7.303481747	7.335298622	7.452134625	6.334572625	7.202195262	7.000947984	6.752438972	6.952095678	7.288110475	7.035303713	6.689905267	7.087174499	7.420851651	7.806655137	7.930986655	7.664459	6.89343992	7.096649416	7.249088911
BCL9L	8.614606487	8.422082706	8.114383607	8.282600959	8.529095269	8.288803544	8.640289625	8.352896591	8.768445341	8.059095662	7.953483449	8.862314102	8.441657858	8.790791462	8.470704315	8.702539052	8.402944504	8.561978634	8.635455832	8.527147534	8.591608658	8.720284622	8.76525929	8.609326801	9.001296847	8.467078688	8.420470164	8.505714302	8.891826279	8.236889729	8.261511761	8.189881783	8.311339705	8.662901788	8.338943359	8.133872321	8.511128555	8.310035351	8.388748008	8.003631243	8.113101367	8.55039518	8.751011404	8.82353654	8.605399057	8.892229638	8.428767722	8.078957956	8.560177165
LARS2	8.380754829	7.997915919	8.457331635	8.458650025	8.520448538	8.435060012	8.816773882	8.871269482	8.421927788	8.464886655	8.254364481	7.878511694	8.309986426	8.388932424	8.478433391	8.295940447	8.757860974	8.686241113	8.377288415	8.644286509	8.63955055	7.991765058	8.898094457	8.625252798	8.946474304	8.377155748	9.153649121	8.166704135	8.430404639	7.405683745	8.367976374	8.441239392	8.553523204	8.165223977	8.854506045	7.993902715	8.663579817	8.183861497	8.371894561	8.303955101	8.349600809	8.268247754	8.426626357	8.323790651	8.399274855	9.101848236	8.60682208	8.387926158	8.089724076
MGC24103	6.63924865	5.628871581	5.735907445	5.546151743	5.945871508	5.03250455	6.111330169	5.15898881	5.35992396	5.110830529	4.963877881	5.877410316	5.91012016	5.788427392	5.785726358	5.889100273	5.317106138	5.140684142	5.725534146	5.837921518	6.736007201	5.993958895	5.75404869	5.813748743	5.56954007	5.514255778	5.565481217	5.74624645	6.311895263	5.596210857	5.49494995	5.180547704	5.573072154	5.691448329	5.580704082	5.704044558	5.573539411	5.657419942	5.813867003	5.095725529	5.716257615	5.698766596	5.884474163	5.540051735	5.280744074	5.692092845	5.61615844	5.281349776	5.164179732
REPIN1	8.756951049	8.098976369	7.908947868	8.711444641	8.675733229	8.279348629	7.940741203	8.495126097	8.600818965	8.649907378	8.850060125	8.064497278	8.046202778	8.416409268	9.28867265	9.201847438	9.190710573	8.846580182	9.169831286	9.186635015	8.802347146	8.641856288	9.442130528	9.063909321	9.424879832	8.534357886	8.557051099	8.997938122	8.609309615	8.80224484	9.37012245	8.989074089	8.599229698	8.431020345	8.130058776	7.713750307	8.328523844	8.808643453	8.118244644	8.821678677	8.509215084	8.671574027	7.967612483	9.892173284	9.496217261	8.998050194	8.43475734	8.382941735	8.147107362
SYNC	6.035024716	5.667370755	5.211812618	6.775878592	5.841154604	5.735747196	6.106142879	5.651332476	6.037687774	6.319353586	6.21685043	6.755470337	5.990746035	6.059483463	6.140691251	6.879705683	5.692113627	6.272489369	7.155832689	6.970278747	7.375450355	6.570515595	7.289430807	6.426869789	6.388718138	6.190444735	6.561354239	6.718176837	6.566204117	7.088663076	6.427954639	5.967570296	6.504680771	6.126064804	6.112849932	5.622433223	5.776788683	5.158801983	6.595715215	6.166697994	5.394759018	6.903092915	7.088160096	6.968197784	5.324974867	7.303852065	6.36914193	5.796971808	6.268867731
CORO1C	10.54358688	9.62613349	9.784381236	10.71785787	10.56071609	9.430709093	10.37261826	10.53384901	10.77263363	10.38981093	10.3982844	10.37465515	10.31358428	10.14983716	10.7752654	10.22706768	10.8066047	9.940273024	10.46683827	10.51457563	10.85918592	10.36251811	10.76890217	10.54377632	10.72812462	9.992531767	10.47100704	10.31237257	10.61998215	10.45624412	10.14830609	10.50051373	10.58428713	10.44012801	10.14053367	9.624858053	9.994404511	9.722395594	10.34028919	10.52937007	10.45519552	10.07490866	10.33011738	10.58619698	10.54774828	10.37400418	11.24556275	10.58584894	9.279038697
MFGE8	8.694249399	8.444664128	8.630722777	8.777541945	8.40830197	8.530909694	8.999576714	8.427435499	8.818792713	8.725293542	8.539533062	8.983549196	8.653313761	9.718330504	8.380641665	8.80360581	8.905369884	8.298204042	8.757582125	9.157500494	8.532853692	8.567836103	8.917756519	8.764851923	8.142955309	8.501374504	8.609563159	8.86908689	8.940488372	9.002197769	8.748617191	8.595449404	8.837922608	8.58493113	8.491938202	8.587298439	8.722124459	8.287997059	8.527876267	9.15798938	8.310878977	8.703555493	8.923659926	8.484116941	8.220548772	8.813642685	8.521437911	8.483330988	8.847968687
USB1	7.935633197	7.769885502	7.701875817	7.815285265	7.701968204	7.665810646	8.012299591	7.729911086	7.940325497	7.677723658	7.918904084	7.72264221	7.854052571	7.723804924	7.868312614	7.444664438	7.737972273	7.666311283	7.826799912	7.907607993	7.98050306	7.890569849	7.666919024	7.673825115	7.744732733	7.797415256	7.978868134	7.9257509	7.732801899	7.813361021	7.538025166	7.847106641	7.848476144	8.019512268	7.726957307	7.894844721	7.966489829	7.781461493	7.736834251	7.708324888	7.758500293	7.717120404	7.722870747	7.58616093	7.545332315	7.823744439	7.552843346	7.851317404	8.014700403
ZNF71	6.801302134	6.916431323	6.825545855	6.833817051	6.8139535	6.854977067	6.806181299	6.88791278	6.769478268	7.022756932	6.828004574	6.853540945	6.832236615	7.128397136	6.955771484	7.111901052	6.953114773	6.942684226	6.940349246	6.918382365	6.971782795	6.846787778	6.901587151	6.533742116	6.959952549	6.98046542	6.93757452	6.815896596	6.837828934	6.805643125	6.924473724	6.919365743	6.852164476	6.869651882	6.906900661	7.353674103	6.842297322	7.289249555	7.029514327	7.04036632	6.860944306	6.916730775	6.994572414	7.065099892	6.966582758	6.848987709	6.815929916	6.992752725	7.015740732
SPARC	11.21546851	10.89077424	10.63161304	11.23741591	11.33818563	9.535776963	11.97757891	10.51331552	11.47634688	10.86516091	11.06174272	11.79788976	10.95197051	12.40222631	10.83539827	11.33943808	11.20490336	10.09714907	11.64158585	12.1567374	11.29686254	11.48920504	11.92785722	11.29201382	10.7599541	10.9407214	11.69830809	11.3011772	11.63262884	12.23859063	11.90901512	10.55119633	11.18631331	10.89402982	10.7583575	10.87527637	11.25002339	9.890792537	11.22209417	11.19602733	10.08513864	11.54797747	11.8713137	11.16063075	10.08363149	12.04722546	11.66660181	10.49705262	10.95096931
PRLR	6.227626706	6.19363414	6.118245417	6.81078888	6.079338306	5.587664857	6.043949281	6.259690094	5.884577053	6.295677239	6.322072032	6.364465829	6.174444825	6.113169031	6.106139112	6.791109068	6.004564006	5.983611781	6.200504935	6.284785246	6.051254118	6.337855035	6.582060285	6.700137102	6.925847749	6.759278581	6.264470523	6.361040906	6.783561552	5.561191138	6.63373125	6.57851735	6.085418289	6.124307614	6.030598461	6.031830706	6.429933915	6.235994633	6.410726681	5.791261938	6.250271475	6.113101327	6.105210665	6.211816314	6.489067837	5.881352719	5.905819272	6.426878323	6.552381604
PLXND1	8.253999237	8.134893348	7.925145744	8.399138166	8.040888276	7.951077079	8.561509676	7.876125284	8.707854047	8.108989096	8.092040013	8.228338214	8.062898353	8.767228343	7.989967836	8.162503225	8.150176084	8.088151306	8.453494878	8.248317705	8.401413455	8.152511244	8.08200675	8.059061996	8.149740638	7.956487856	7.86080919	8.072281026	8.061434931	8.473493708	8.490461325	7.981873214	8.0665712	8.241810757	8.114035744	8.337157874	7.98165856	8.139452715	8.075520594	8.048570914	7.994325205	7.965683853	8.538122565	7.805166088	8.292644162	8.437980932	8.078264962	7.934530864	8.43318249
SCML1	8.150488546	8.394837858	9.61447106	8.770114614	8.599106272	8.231545971	9.453637889	8.652707208	9.230732235	9.240995353	8.479245096	9.7527247	8.155866737	8.89955942	9.679668146	8.94020643	8.765121684	8.458905043	9.578752726	9.415268434	9.082262102	8.719195093	9.502756027	9.363217341	9.478128771	9.025698999	8.858003931	8.867336063	9.694277531	8.460608646	9.614530422	9.044056814	9.368461315	8.872650248	7.6695684	7.399410256	9.183042606	9.086731937	8.152659831	8.119989575	8.946330215	9.6265961	8.672208891	8.642691364	9.863814284	7.820340594	8.458036095	9.471797229	9.188434057
C1QC	10.7684013	9.295737918	8.992917573	9.618556895	10.63972082	10.18104785	10.71604634	9.447911438	10.02617204	10.38436004	10.30394676	11.31187662	10.26516156	10.89895169	10.4238238	10.50420919	10.47607518	9.995589047	11.04713575	10.26578174	10.50511837	10.64774622	10.02032738	9.631221954	10.2809962	9.409299897	9.552729553	9.491569187	10.39688144	9.26150889	10.61441242	9.356360481	10.91532982	10.38281615	9.78661161	9.612294676	10.13279714	8.760670615	9.703314077	10.21648444	9.724845405	10.29621803	10.1895967	9.520805637	9.948263718	10.31812112	10.81862682	9.726776937	9.522012725
CXCL14	9.570684961	9.327043038	9.525423145	9.285574022	8.086343569	9.122082372	9.968849929	9.281747902	9.456017245	9.410138707	8.959491225	9.638127902	9.27788793	9.120740563	8.578767562	9.415897972	9.364014734	9.945962808	8.709507926	8.73403369	10.01919419	8.819538732	9.275882239	9.168053261	8.676688521	9.6470263	9.010225152	8.931494788	8.903673403	8.382196083	8.635745784	8.546066392	9.174190139	9.896446923	9.093775223	8.038005243	10.5247876	8.320961807	8.976969754	9.268781523	6.323526242	9.10042301	8.835045569	8.655150739	8.191761642	8.754366319	8.592080891	8.79542446	8.019757156
ACVR2B	7.03751412	7.23056623	7.620525353	7.21322995	7.525742113	7.183039739	7.352975039	7.485428491	7.273104273	7.307911972	7.203177054	6.978220966	7.136827387	7.086468956	7.729202567	7.48662439	7.311532119	7.812849396	7.287363403	7.547787048	7.837690584	7.371357115	7.199966462	7.104720372	7.509819216	7.063704905	7.653939699	7.818164172	7.347353722	7.464143018	7.409089568	7.127677726	7.320830147	7.244825524	7.011732773	7.091291651	7.104855499	7.38847555	7.258414647	7.709624917	7.244719818	7.326163355	7.132683086	7.465323049	7.192598159	7.507094969	7.172386259	7.580956072	7.177842658
ILVBL	8.293445428	8.375284927	8.106551138	8.787344819	8.123002003	8.108970619	8.572320894	8.649945363	8.205668037	8.400693204	8.511673086	8.085523874	8.067631422	8.110402976	8.354494188	8.212985549	8.390276128	8.501048371	8.135061456	8.198306903	8.013777127	8.285674375	8.295832045	8.186369671	8.174713938	8.186437844	8.586968343	8.168045163	8.157637244	8.451138008	8.323804723	8.078227468	8.542882994	8.204843506	8.446138492	7.791380889	8.192615612	8.011975909	8.156774894	8.628706006	8.116552908	8.000067731	8.053401492	8.277098196	8.180882046	8.128134328	8.046118969	8.466775332	8.041043113
CXCL16	10.45494344	9.349849123	8.419071531	10.6715849	10.88135236	10.24945552	9.487421629	8.982049488	9.963816408	9.497105924	9.652974259	9.768327621	9.156710425	10.42112109	9.324377311	9.584850808	10.27342988	9.090550153	9.950082467	9.414036524	8.910022444	9.656593366	9.42480977	9.301227498	9.574803999	8.662677079	9.020953855	9.176916868	8.9899083	8.654415593	9.709824251	9.198324675	10.03622727	9.26781235	9.353490203	9.299269468	10.02549913	8.722552907	9.483563796	10.36270823	10.02618058	9.36998522	9.676155549	9.084564316	8.53538013	9.245702776	10.2987037	9.688387207	9.854788202
LY96	8.539218338	7.743040122	7.28664406	7.187297366	8.0805753	7.938346702	8.799233473	7.797404834	8.406569983	7.929882285	7.932183461	9.87435949	8.422830847	9.215850819	8.920841077	8.815679627	8.615984446	7.674227816	9.770015586	7.730307299	8.470520408	8.418073039	7.659714076	7.827487794	7.896390551	8.021095013	7.232101148	7.531337123	8.12288226	8.147109794	8.639460565	6.910381179	8.644633668	8.514226921	8.337571566	8.212727236	7.710786608	6.205952487	7.570365763	8.633107628	7.785121716	9.024205158	9.483321825	7.754233334	7.377969434	9.206403866	9.306170184	8.291993894	8.380438595
CMTM7	7.851893573	7.901034156	7.723593228	7.62154477	7.246355119	7.795554025	7.871473863	7.409079116	7.890979335	7.543510362	7.525466687	7.859187337	7.932349466	7.759842437	8.199025644	7.792338063	7.751941896	7.444378707	8.004672929	7.911120874	8.0814662	7.673960008	7.76633702	7.777518489	7.785135262	7.912198102	8.242975062	7.741482309	7.737856638	7.743740885	7.800137286	8.245412937	7.865908877	8.493346287	7.515815417	7.897544537	7.926562209	7.968920838	7.953450011	8.02224018	7.980368578	7.881566604	7.995736841	7.503383554	7.672330004	7.896957283	7.765572322	7.572038901	7.80133968
KLC4	7.469177464	7.552519463	7.613884459	7.844455561	7.415664957	7.290151036	7.132001392	7.645300831	7.033347295	7.5023392	7.117800059	7.098235857	7.026067253	7.439310462	7.514602008	7.563705336	7.397171929	7.365754983	7.553077489	7.418474674	7.45062955	7.285946395	7.297094838	7.21097366	7.475647299	7.326411527	7.48873745	7.729637499	7.406680043	7.164887916	7.803810244	7.399240733	7.33243845	7.380324146	7.477695383	7.408362006	7.514863926	7.3193325	7.236918693	7.661063832	6.831303422	7.287108017	7.581299589	7.326090385	7.357899531	7.316013348	7.009245912	7.372305215	7.696581657
CALB2	7.412644471	7.335494955	7.394684845	7.041229103	7.261533382	7.452657231	7.241101114	7.316890728	8.075785556	7.555090594	7.146505864	7.597036857	7.397907288	7.72690882	7.304074894	7.387010394	7.283636546	7.467934532	7.468412531	7.825511531	7.30159931	7.620460102	7.177090889	7.326267447	7.349127765	7.513043481	7.214578084	7.433137149	7.04280295	7.903341318	7.127024428	7.363467091	7.365157187	7.405289821	7.299557703	7.623360351	7.297034499	7.710786221	7.474317185	7.227511387	7.339493275	7.448683838	7.991077193	7.511671147	7.306195881	7.583079973	7.229205996	7.244556491	7.438858674
CHDH	8.366540862	8.02160687	7.914648235	8.095505159	8.134522391	8.309190746	7.74099212	8.467368089	7.647442961	8.272737365	8.04615129	7.680175727	8.091161247	8.356468322	8.305538967	8.745110433	7.762549473	8.170585624	8.349745925	8.13973228	8.033875641	8.077860317	8.651073256	7.98358209	8.630660836	8.188929205	8.282125537	8.127962753	8.196607461	8.258015387	8.638207706	8.344237348	8.363174229	7.882220148	8.082622337	7.919948241	8.177694607	8.111077148	8.147253418	8.24233602	8.035347314	8.137190635	7.958335524	8.428479766	8.590641478	7.515223114	8.241266385	8.311103495	8.443517376
CYR61	9.904369808	8.749477833	9.593188612	10.03767026	9.476005023	9.11331691	10.16858272	8.401915166	10.13796866	9.01957385	9.488791907	9.926730278	9.38612629	10.34952334	10.0831064	9.742015908	8.727327777	7.932028452	9.754940603	10.73538705	11.05335646	10.50827109	10.51056158	10.01187355	9.388426278	9.581216739	8.740933334	9.902072098	9.748650441	10.0872378	9.60886124	10.18888335	9.262335792	9.446142575	9.184331406	9.357669455	10.06868009	9.226787121	9.538418125	8.840475181	8.890224977	10.34184081	8.863082069	10.05743127	8.44679997	9.595447304	8.46599655	8.053084043	8.293563078
AMOTL1	7.18628066	7.15987659	6.924068398	7.374997694	7.030824494	6.909428987	7.269513506	6.947145299	7.279602785	7.11584701	7.101907005	7.295866851	7.314848628	7.47299874	7.09778101	7.264036303	7.08769034	7.265421015	7.17302653	7.390000697	7.392717884	7.153949307	7.212720028	7.04570848	6.881877307	7.209851843	7.146351867	7.236268609	7.252181353	7.264387582	7.075800536	6.943357784	7.107620759	6.941309346	7.112859453	7.329319465	7.164334635	7.168797292	7.38880224	7.047973077	7.016770871	7.21589647	7.554019659	7.16432885	6.874020316	7.440742518	7.213103184	7.003927458	7.189662158
RAB7B	6.631609812	6.394527228	6.267610194	6.51413427	6.620357165	6.310084399	6.397279893	6.243427845	6.496274849	6.415438067	6.502067492	6.705136574	6.405821867	7.022121799	6.43926501	6.864479978	6.402837774	6.488313159	6.897063006	6.511921857	6.549140285	6.55178619	6.459330495	6.355708961	6.591045587	6.515709478	6.497676915	6.498010771	6.517352663	6.619665783	6.438374617	6.409509877	6.491131601	6.610045998	6.470271633	6.642313467	6.576900829	6.566045944	6.57102669	6.659364515	6.377619282	6.62011023	7.04300013	6.604567093	6.50418133	7.024601993	6.748225136	6.54366985	6.523182121
TMEM5	8.125554973	8.260245152	7.836682841	8.384475448	8.189569771	8.195960793	7.855237971	8.465284394	8.534837241	8.171272283	8.379251644	8.57249765	8.123479099	7.783244218	8.737072897	8.530437048	8.731104613	8.591786669	8.516541399	8.468701349	8.208240348	8.070140371	8.811092428	8.907095981	8.691910377	8.510798106	8.738449487	8.644203737	8.306440424	8.092669662	8.894795576	8.007238122	8.368532708	8.320303429	8.220369138	7.305293436	7.390145953	7.401142379	8.196702561	8.647470197	7.813100523	8.201626652	8.337784241	8.710779407	8.923075208	9.143983427	8.691586496	8.304716983	8.031074319
PCTP	9.038854894	9.900567752	10.07941944	9.870665799	9.420696937	9.452277307	9.230743392	9.739282967	9.755789649	10.20589532	9.754327191	9.719697571	9.744103878	9.347299118	9.882955875	9.305657153	9.517978763	9.790866152	9.796170885	9.184102857	10.18116569	9.330619015	10.28042336	10.16473732	9.425837029	9.928747304	10.48637292	9.459462478	9.509033105	8.887463561	10.74786241	10.20277006	10.20857079	10.75663845	9.194367263	9.193892544	9.504916387	9.00320175	9.704136577	9.620980885	8.981327741	10.00996347	9.575176325	9.149625913	9.527809239	9.572481988	9.586327404	9.964626111	10.72924578
MSR1	5.893805045	5.562062031	5.623108305	5.64923921	5.980858208	5.991306329	5.800084517	5.790404041	5.823467258	5.776167479	5.84762922	6.635696177	5.919300098	6.590299424	6.545146342	6.514116402	5.829302397	5.97938542	6.540262081	5.941684756	5.870310042	6.19747762	5.795781251	5.864662047	5.879399297	5.698724669	5.796754889	5.636082183	5.794432836	6.028726129	6.39683358	5.670360898	6.013861095	5.844407296	5.923855224	6.006078015	5.828544501	6.101769863	5.942034463	5.926770121	5.809212305	5.831274518	6.544240693	6.034513385	6.050182827	6.501423175	6.1819739	6.072776669	6.393544628
GBP5	7.534062948	6.877634132	6.825907795	6.77665306	7.333692273	7.262359571	7.852499622	6.839301822	7.541143161	7.090398553	7.870412219	8.458152854	7.269808127	7.268174717	8.561382214	6.519319602	7.340564512	6.628329742	8.347023723	7.2444738	6.75381534	7.821505746	6.922763653	6.688252988	7.287206932	6.893484353	6.9146868	6.692272438	7.376465685	6.942712891	6.57924053	7.142980258	8.408868588	7.442273085	7.352844944	6.799411215	7.061585825	6.666719115	6.747979564	6.764555476	8.011525865	7.344511723	6.958236614	6.947273252	6.91616316	7.505606193	7.684905349	6.922511812	6.795588065
RP1-193H18.2	7.520573135	7.513275797	8.015634611	7.514119826	8.186488492	7.586756764	7.604541496	9.134254255	7.788708139	8.114475653	8.118603031	8.697884925	7.155829947	6.725110569	8.712856528	8.00121063	7.406695396	8.199400374	7.772648565	6.716566273	8.785231195	7.28736451	7.709707313	8.405491814	8.363433976	7.936509754	8.199567078	8.663873723	8.244301287	7.810845933	8.015465199	7.919642015	8.354007362	9.481171469	8.614056441	6.768471011	8.267196386	7.330135352	7.934997819	8.811981553	7.857861123	8.162515759	7.57198856	7.489444553	8.440029613	8.400493394	7.305349147	7.46969992	7.832982789
NIN	6.496169771	6.239698563	6.376069803	6.405400117	6.468450448	6.606545717	6.400574256	6.13175938	6.654570555	6.278686569	6.328020204	6.382589202	6.485782698	6.347380617	6.363985622	6.119861994	6.36563597	6.365703858	6.163658189	6.435060177	6.973271995	6.402620795	6.166188531	6.411331773	6.528015242	6.165915066	6.054306863	6.407687113	6.380807929	6.18619735	6.237941302	6.244965666	6.543942131	6.399269796	6.310555406	6.260144053	6.176642791	6.15390334	6.221177505	6.534363484	6.26609819	6.393673612	6.359011432	6.121695764	6.265431921	6.481172088	6.523795681	6.082581706	6.213471917
BACH2	5.912804121	5.892943898	5.706082322	5.63949157	5.729461183	5.718211785	5.820650359	5.664377216	6.090848272	5.76996378	5.758639175	6.020260825	6.104404091	5.965146281	5.799717205	6.143987368	5.651394012	5.878988403	6.012660329	5.858805082	5.721795693	5.91528085	5.667959703	5.701355396	5.818020444	5.753366659	5.650149006	5.679711604	5.783675261	6.043783575	5.910792409	5.699208061	5.754931254	5.764020949	6.018924807	5.914308891	5.889259413	5.997384766	5.867740222	5.565994363	5.711555608	6.012638616	6.109430603	5.828752993	5.872531292	6.185695247	5.626059843	5.632100902	5.849791907
APOL1	9.194599127	8.516808084	9.458255673	9.440387836	8.369118454	9.441456768	9.017596305	9.455124997	9.597365962	9.406991577	9.791676771	10.07981948	8.946171901	8.861010466	8.661816142	8.226529008	9.429390714	8.861941098	9.181053232	8.792491431	9.675023756	9.399221546	8.572741244	8.698716858	8.342418767	8.642867344	8.250534343	8.449761998	9.175924404	8.93656909	8.032653703	8.410707739	10.53156118	9.168497926	9.228337034	8.560304906	9.102934916	8.757841319	8.358608823	9.103625975	9.816983363	8.505896935	8.588820826	8.236840017	8.244973195	8.923917496	9.89800914	8.195058178	8.205099282
ZCCHC2	7.359639644	6.775807482	7.010718272	7.056071155	7.629933334	7.686167342	7.275431945	7.39304214	7.189046734	7.444565587	7.624468293	7.192351125	6.921983777	7.726145684	7.259379731	6.989050343	7.301415806	7.235096192	6.780041923	7.221218562	7.031176261	7.182108671	7.309261922	7.606020238	7.52592722	6.72072735	7.373546398	6.917162778	7.306897406	7.331616228	7.143405607	6.961139291	7.361932694	7.311434978	7.123905174	7.292141426	7.200786525	6.993662595	7.089670869	7.713312706	7.628355059	7.447385476	6.999607086	7.279284456	7.018383912	7.470334279	7.70608722	7.387404705	6.825497733
AGT	8.742223066	9.540586761	9.791002625	9.105117081	8.696920217	8.787618716	10.20633268	8.965565013	9.007267526	8.958479364	9.167586098	8.896981644	9.223003233	9.109178306	8.742223066	9.340024522	8.777371101	8.894266152	9.51183502	9.019154765	9.761928718	8.511886296	9.824484175	8.727052281	8.518147771	9.306520499	10.86237148	9.110464041	9.233886227	7.643243561	8.561879368	9.278795538	8.206856414	8.858172625	9.06997016	8.453749101	9.322131861	9.340250821	9.297380836	8.828258266	7.997678083	8.693946056	9.534970125	7.983889791	8.866206196	8.474793414	8.472873248	7.84694337	9.062688165
TMX3	6.413221917	6.189671439	6.489470974	6.112670058	6.759311396	6.646852462	6.667995657	6.536756984	6.465551664	6.452183941	6.67371386	6.705517922	6.270565113	6.818295881	6.7219216	6.244604751	6.863524823	6.445019044	6.594466996	6.685559034	6.605964744	6.530765853	6.515174962	6.629261616	6.666895118	6.194334494	6.411141082	6.480501397	6.508074858	6.629763686	6.457181675	6.249284553	6.503611398	6.61943956	6.560372952	6.032383851	6.320813256	5.630837109	6.335463908	6.65533998	6.559758236	6.549637769	6.426054468	6.412662231	6.388330898	7.159606637	6.643275254	6.333431802	6.239216344
ZFP69B	6.345121772	5.605829709	5.075861802	4.925492448	5.408518349	5.465523685	5.536622324	5.678770906	5.260587518	5.444534589	5.036556199	5.058119	5.332163762	4.837427322	5.488528908	5.385651328	5.095114683	5.515018753	5.744199051	5.371106047	5.112683528	5.328761501	5.368481345	5.195277437	5.955960486	5.192020644	5.613169405	5.222687189	5.231320557	5.404364622	5.731045932	5.413877027	4.943022589	4.749561007	4.850917355	5.370243413	5.093357168	5.810779518	5.49167487	5.096298837	4.724277025	5.387220696	4.895579922	5.987520431	5.515456345	5.353931561	5.048518008	5.920623021	5.624879689
SACS	6.314724925	6.014030848	6.488424938	6.963060921	6.964469194	6.830334173	7.271553127	6.779265615	7.515316814	6.484776428	7.127934297	6.744582606	6.747126246	6.25783777	7.450943058	6.81293221	7.235216891	6.454752226	6.386658711	7.420948743	7.355731958	7.045433486	7.050689563	6.548141823	6.556198978	6.396293163	6.687933785	6.64596113	6.952691345	6.90288283	6.583923759	7.990929309	6.705592604	8.008178625	7.210470792	5.96114494	7.105723451	6.259083135	5.746727102	7.613971536	9.031466062	6.596343116	6.813913285	6.272327776	7.56598946	6.780858519	7.623405934	6.031032086	6.045426139
MAPKAPK5	9.187144712	8.666043552	8.40409846	9.411264585	8.952026005	8.611772636	8.785748792	8.782114116	8.781652434	8.720624325	8.672850004	8.220063734	8.456914401	8.256596044	8.915110267	8.258292872	9.176697403	8.767126948	8.703395228	8.812887949	8.745920968	8.662738596	9.152708847	9.162586928	8.938687458	8.833100063	8.820690352	8.837074563	8.741593676	8.300004752	8.846820793	8.74104483	8.65325458	8.69189367	8.485484013	8.258161228	8.433080319	8.242631173	8.390147141	9.527947306	8.805651941	8.403155038	8.276298376	8.675662831	8.962657031	8.598528379	9.074526834	9.049931819	8.243417792
KIAA0040	8.039052038	7.949918776	8.406639139	8.863945575	8.273560542	8.432545752	8.090468592	7.960198627	7.75671293	8.349963947	8.018230153	8.449714698	8.066618727	7.98316155	8.161075228	7.947652685	8.423585135	7.890965215	8.317326051	7.945196491	7.991007645	8.175200809	7.882638207	8.181312663	8.152310528	8.068511769	8.001327219	8.349395879	8.177141198	8.778485617	7.909716692	8.070988676	7.977220819	8.121675247	8.315826914	8.280357702	8.306226336	7.98369031	8.422911954	8.807437123	8.202512624	8.073258381	8.036736656	7.956755926	8.227125166	8.289722975	8.427617579	8.23599939	8.024016779
COL24A1	4.437206292	4.582123162	4.401166774	4.48876946	4.401880855	4.563755238	4.530551783	4.362885053	4.666799307	4.335035943	4.34785173	4.445094126	4.6224337	4.711018669	4.342084339	4.63646725	4.531360965	4.420393133	4.532962356	4.771374427	4.665290783	4.489342936	4.512758322	4.480824434	4.509742195	5.095700798	4.408794072	4.534128953	4.644930208	4.844159893	4.393680834	4.389727508	4.438072642	4.504147494	4.585765487	4.789535115	4.524905192	4.443830342	4.202442781	4.530972639	4.507442275	4.610939535	4.956469567	4.699486995	5.056882613	4.989542255	4.611042935	4.461531122	4.532335942
FAM49A	6.298391319	5.94880027	5.827358022	5.860348007	6.108486747	5.931897295	6.190906175	5.592788877	6.231339017	5.785214449	5.836063171	6.233380268	6.006088434	5.760652703	6.066434735	5.875717965	5.911314866	5.613306877	6.227137062	5.8341832	6.196827974	5.960368522	5.856918275	5.732658901	5.941726965	5.815239957	5.648513308	5.791664026	5.858499972	5.745027239	6.230222391	5.691433326	5.802212424	5.78638132	5.968257249	5.90683615	5.762387696	5.597038866	5.73361186	5.755262463	5.618064867	6.060699454	5.952993883	5.687685683	5.669686259	6.335800875	5.949366041	5.746016639	5.751449379
MTL5	5.945111801	6.143498629	6.112440459	6.116514598	6.696010775	6.2891015	6.061856744	6.39016551	6.265272063	6.420269755	6.499702161	6.297571518	6.380801885	6.061254106	6.240543548	6.060029788	6.078423914	6.332976282	6.39025281	6.12316949	6.361181229	6.241398905	6.293698313	6.378816439	6.397535359	6.081125326	6.205566542	6.264024567	6.3944561	5.925931704	6.091930662	6.116698009	6.463392727	6.354458081	6.137922473	6.440664246	5.945535794	6.203984804	6.364606265	6.062399932	6.113996721	6.322311438	6.23765347	6.331797412	6.202075091	6.228331957	6.233679535	6.376782503	6.25199205
PI15	6.39171948	6.597882221	6.528352341	6.711612057	6.711012109	6.241668249	6.732422514	6.25080932	6.621914015	6.215034162	6.404839721	6.611572324	6.522147508	6.791353608	7.278761143	6.596451484	6.526872489	6.430052822	6.572773559	6.66048855	7.000035928	6.651430707	6.524512492	6.596013299	6.358510047	6.463718691	6.815687983	6.480708992	6.453606142	7.161687275	6.633417507	6.408262463	6.178745836	7.062995692	6.567288474	7.318132653	6.392993828	6.814950432	6.825247923	6.210788978	6.652866729	6.791367442	6.821257331	6.434117358	6.599550473	7.078408744	6.39337651	6.605075603	6.483979062
CDC25C	6.996837529	7.046369157	7.137243167	7.319398622	7.216386934	7.048546629	6.900596522	7.406270238	7.06249276	7.174964943	6.997042708	6.926529676	6.993358271	7.27162904	7.444087643	6.963061004	7.076882234	7.07941874	6.986355409	7.220139945	6.927806105	7.113481971	7.12416334	7.042766863	7.38082739	6.877001147	7.28772585	7.020971939	7.056592728	7.186239068	7.079730338	7.257190923	7.209605003	6.791755792	7.54609763	7.418997768	7.497353773	7.429516151	7.081783516	7.06273108	7.403040788	7.105157379	6.956071236	6.982350682	7.182852049	7.17273875	7.340139827	7.244607316	7.113325739
AK021804	6.877498224	6.048539325	6.028338135	6.404766372	6.367697973	5.773610189	6.798347958	5.998384401	6.553312321	6.101426252	5.763549505	6.330612339	6.208181934	6.123727375	5.977486791	6.249261086	5.937298278	6.093567471	6.325050641	6.824611572	7.153834338	6.476200177	6.466267597	6.415616684	5.905054334	6.365253151	6.152833515	6.6612613	6.71378617	6.445909899	6.211788964	5.883510159	6.177382096	6.164487492	5.89963502	6.33261533	5.989338695	6.321553252	6.388830894	5.906784807	5.860237378	6.239131084	6.429366978	6.395689617	6.009783136	6.076921092	5.911717631	5.806745499	6.03289386
RNF19B	8.800728232	8.742783055	8.334960774	9.094196322	9.747487157	8.582351335	8.571967241	8.775459885	8.878407014	8.546462901	8.733973871	8.826027649	8.731823	8.851295089	9.049150776	8.896288458	9.419759233	8.488225603	8.898364918	8.634743003	9.146617863	9.014337551	8.618333149	9.213734664	9.204048059	8.868707763	8.691721061	9.037522161	9.273362679	9.85487139	8.397527294	8.725715876	9.109182856	8.177754457	8.921946679	8.286016995	8.463749093	7.465463102	9.056158653	8.709181678	9.333042088	8.510591167	8.488575672	9.038774217	9.104725747	9.043870658	9.417978341	8.885193568	7.752102599
FLJ31715	6.743214417	6.807154933	6.732586344	6.462473339	6.653658481	6.784997206	6.751845587	6.668953476	6.482529512	6.644560128	6.548288104	6.616797417	6.435782495	7.001324213	6.681959077	6.877275134	6.623075348	6.793434175	6.760541995	6.718595788	6.518550743	6.699528073	6.558245383	6.601477111	6.705516507	6.909161772	6.611792435	6.682398382	6.581575409	6.482975388	6.711423585	6.540987798	6.658953036	6.611746978	6.695520325	7.114553251	6.649390537	7.006072335	6.753151565	6.621452694	6.683095185	6.507814893	6.702542491	6.938612494	6.620164024	6.80366077	6.853420732	6.538992509	6.736290947
RP11-384L8.1	7.189693552	7.865090244	7.005192651	7.147261306	7.065503965	7.238763761	7.029279663	7.385545231	7.229463392	7.173699173	7.114575824	6.607026591	6.97401706	6.461669605	7.14104555	7.638964035	6.80169431	7.398658348	7.379043781	7.278267593	6.621326613	7.18056502	7.325504077	7.262041649	7.140916198	7.260138119	7.259181606	7.316641203	6.886547077	7.28674236	7.281908519	7.162744545	6.951383681	6.881008614	7.214747286	6.508493093	6.863678883	6.480840634	6.601086994	6.987250015	7.176611683	7.386366513	7.170223951	7.360638622	7.109136716	7.213346586	6.386979761	7.133139037	7.479243646
SERPINB9	7.691372589	7.205152258	7.390562326	7.757732872	7.187067227	7.388046044	8.013363254	7.145619614	7.889696183	7.109331131	7.330639444	7.66805355	7.618413162	7.386893941	7.683352761	7.391156002	7.333935346	7.227663827	7.71664486	7.501028902	7.601340559	7.312792663	7.336465847	7.175061025	7.494075585	7.089213393	7.240854776	7.211026954	7.495519202	6.9128646	6.902079025	7.096390405	7.348327486	7.901504931	7.546589857	7.216440434	7.491285553	7.208173552	7.503201113	7.460931384	7.775621849	7.240185756	7.465499313	7.279869762	7.405144659	7.434911291	7.695189848	6.990579168	6.776168812
CHSY3	5.797929938	6.031209893	5.78260463	5.924642667	5.850970377	5.483557403	6.112287835	5.536417201	5.95153841	5.678251723	5.516950065	5.907729061	5.697962956	6.377693349	5.932716312	5.906952752	5.693223021	5.835391786	6.159264982	6.387486323	5.958532799	5.805630294	6.268285138	5.835184419	5.555909285	5.840044877	5.931212364	5.73735777	6.101704967	6.210888713	6.260827634	5.429564026	5.668552569	5.651023478	5.810906998	5.722425213	5.858763601	5.357422663	5.231788466	5.600322522	5.77931293	6.124738038	6.122278714	6.106000745	5.694947249	6.295506962	5.777816656	5.5097873	6.245982588
SIRPB2	5.629825199	5.390708319	5.663525498	5.631459727	5.658844261	5.735051019	5.922580462	5.562606929	5.718156288	5.662751086	6.069546393	5.63945163	5.652951606	6.217037164	5.675849321	5.639719585	5.58300705	5.515390567	6.113083784	5.687063345	5.610768622	5.650400692	5.198446251	5.281639727	5.497875496	5.650344958	5.427044434	5.387874674	5.641123114	5.929426211	5.848745418	5.672893591	5.531134024	5.921437242	5.535291819	5.687603671	5.59623049	5.916298953	5.494818126	5.567584109	5.831065678	5.540983531	5.774147393	5.300756155	5.623706233	5.635265897	5.999690894	5.87276795	5.534277909
STX11	6.55441525	6.183872204	6.076678878	6.187650612	6.273765516	6.347227051	6.331027186	6.267229358	6.723803241	6.377279718	6.621873919	6.764832006	6.390794709	6.171156852	6.741470687	6.222224548	6.556962037	6.108121667	6.640239777	6.34914703	6.188700182	6.55838934	5.759806966	6.051278731	5.904163083	6.209014327	6.009205605	6.164806521	6.300484135	6.015060512	6.189670432	6.415332707	6.496241322	6.526811455	6.406055194	6.234651293	6.268858898	6.161130291	6.15744425	6.16216163	6.426444597	6.507811338	6.457771394	6.043352976	6.224637229	6.292523555	6.268347482	6.276231408	6.27186994
SDHAF1	8.974162688	8.936764049	8.763726393	9.1748116	8.919950063	9.045596225	9.142042534	9.062030702	9.141623329	9.042924531	8.637181048	8.803490034	8.944255004	9.140784436	8.912933934	8.838567699	8.924340745	9.059132012	9.169094781	8.565036199	8.630189759	8.793689317	8.933872727	8.823947849	8.828614445	8.734140946	9.143629927	8.795295511	8.569072601	9.086548927	9.067359409	8.95607345	8.883627932	8.6763935	8.877854053	9.246495041	8.786768451	9.039133346	8.907363422	9.13784375	9.190802843	9.033256858	8.918314604	8.969734073	8.853552519	9.130976621	8.739909005	9.02951025	8.897062821
CD14	9.254117099	8.261127863	7.869969917	8.391823312	9.750378742	8.979075051	9.564503842	8.938298529	9.101515783	8.684801205	9.618806217	10.03918097	9.04828968	9.938017615	9.156115557	9.181519579	8.742686979	9.416598887	9.834835188	9.049233447	9.604783864	9.324224112	8.996410141	8.908508575	9.009063639	8.720114016	8.971493376	8.328896289	9.23469428	9.283416723	9.724848698	7.797863428	9.768233441	9.126730872	9.067092033	9.146955751	9.395196092	7.847884388	8.596801953	9.256585994	9.163774904	9.195331267	10.23081359	8.20506257	8.425854929	9.950875557	9.773246285	9.32465067	9.635526247
CSF2RB	8.645448386	7.847560879	7.660525813	7.54279743	7.926693557	8.471797128	9.155653448	7.380920106	8.551725391	7.610614092	8.011601087	9.111307282	8.138910834	8.548508374	9.030786238	7.730805489	8.371679855	7.864902028	9.032091803	8.079067365	8.513131777	8.310182649	7.593815945	7.580115112	8.044601406	8.105060706	7.097036405	8.066123487	7.95224772	8.017664655	7.368081889	7.674736114	8.310965806	8.252875231	8.507823127	7.169996311	8.103480521	6.100851864	8.052899716	7.438282573	8.326180603	8.706578277	8.91121052	7.661811778	7.946210496	9.206454634	9.28151557	7.328013336	7.515647743
MARCO	6.432820857	6.121940452	5.880150084	6.354871526	6.266201179	6.057394185	6.606800834	6.205096673	6.407759635	6.498441593	6.317521245	6.34734134	6.140746687	7.083611761	6.344026657	6.644606539	6.178605169	6.611468009	6.881043171	7.260129237	6.292143852	6.551718474	5.933776141	6.042078257	6.703568994	6.075257253	6.010552794	6.356257756	6.727616231	6.586035211	6.476404447	6.356405012	7.196020725	6.425854205	6.267990562	6.336603968	6.406098837	6.506609411	6.010028334	6.627846776	6.650701092	6.164986861	6.873188018	6.155012414	6.344583316	6.959971781	6.320913681	7.203237831	6.251124946
PTPRM	8.159994523	8.029843797	8.070687006	8.426441114	7.94896285	7.635818937	8.809730737	7.488528451	7.934376322	7.719068355	7.914023797	8.110555022	7.847664268	8.44655365	7.481352597	7.693591883	7.635925811	7.55441087	8.152781601	8.288605734	8.494337063	8.015822758	8.584744657	8.117453592	7.645062288	8.385272877	8.063482595	7.955828294	8.011642701	8.220478111	8.121925312	7.782233771	7.738219415	7.733858584	7.941491388	7.674061426	7.791518349	7.360648904	8.112808307	7.452091545	7.614248501	8.19066	8.139921849	7.535244577	7.323656689	8.754109677	7.804332664	7.213497432	7.616967897
RASSF5	8.645725593	7.961719046	8.031904164	7.776129734	8.254798022	8.492201603	8.445703804	7.64574619	8.509519847	7.976464062	8.064296796	8.77743466	8.68225947	8.590340795	8.50172325	8.064500472	8.321623635	8.004035559	8.647844305	8.171468599	8.596806733	8.549361455	7.903158712	8.178821985	8.369132818	7.985117874	7.63751315	8.107075662	8.103912125	7.836692839	7.974938376	7.90683635	8.221958712	8.155268544	8.52266791	8.399626403	8.213935555	8.25643206	8.345563216	7.965715447	8.611159681	8.508561165	8.687440975	8.014465885	8.07108558	8.576395656	8.737146959	7.855949337	7.921122313
FOSL2	8.277636923	8.260806421	7.913530144	8.866373739	8.312868089	8.460894749	8.228283448	7.454316171	8.528472197	7.909892386	8.550784505	7.628138162	7.664556525	8.1749617	7.977002367	8.060879005	8.238731454	7.710789601	7.98877477	8.477524448	8.824752716	8.366590965	8.072647787	8.282098978	8.532509609	7.746230436	7.76286781	8.390132845	8.175448179	8.749723741	7.912049773	7.905506056	8.012694789	7.991987864	7.929764924	8.492995047	8.150427242	7.8687072	7.813957609	8.026056189	8.418566126	8.035401169	7.549092167	8.072546273	7.888392001	8.216276604	8.27266567	8.265217245	7.840596288
CYP39A1	6.541209943	7.113156952	7.62161876	7.851991683	7.476839304	6.851320759	6.234363378	7.822349928	5.949328469	8.237129656	7.209572093	7.76893372	7.462310549	6.432691257	7.0292606	7.639954323	7.257777628	8.141687078	7.291624167	7.388680745	8.197800161	6.917999366	8.490169662	7.32660157	7.563669886	7.468123069	8.420919163	8.299711606	7.730841838	6.915026768	8.28908272	7.137177598	7.497059293	6.860772682	7.989681424	7.421044391	7.39950567	7.047483704	7.296893724	8.322190995	5.785127895	7.218681292	7.077455061	7.330884632	6.806451448	7.187279787	6.518083344	8.928835533	7.870332583
CASP6	9.565110573	9.200281431	9.178630258	8.960652553	9.648008673	9.380397267	9.390488585	10.62409969	9.913244675	9.43519926	9.785374359	9.220083548	9.47094042	9.244679091	8.911153891	10.49531989	9.932402849	9.810512901	9.285111276	9.385342232	9.63005945	9.560644282	9.971535562	9.654059056	10.02809651	9.243946205	10.2152104	8.79137053	9.321702155	9.184093949	10.0730126	9.774609291	9.492236742	9.020071717	9.588799105	8.897277457	9.283968761	8.736677574	9.364736655	9.690583141	9.339803899	9.242980427	9.301570796	9.444968709	9.426740167	9.23013953	9.519045892	10.20359877	9.768677391
LAIR1	8.431056709	7.987014506	7.783766138	7.914487535	8.022658443	8.021601406	8.367245338	8.038124766	8.163659684	7.970072856	8.198927777	8.84592799	8.304053421	8.533496538	8.388697972	8.415386798	8.283756825	7.985323179	8.554508681	8.240508692	8.301047984	8.286959762	7.892317108	7.909498755	7.887912346	8.072024556	7.97562035	8.027470114	8.205975938	7.976935045	8.259629472	7.779485575	8.376279605	8.089058594	8.04317582	8.108527275	8.301047329	7.972162386	8.089603093	8.236437815	8.10352919	8.285818436	8.636619178	8.143744704	8.20321339	8.460076397	8.259911669	8.124451905	8.066561013
TPST1	7.582972532	7.648209871	6.752085775	7.448610353	7.761511718	6.97414859	7.429088285	6.833836097	7.315537915	7.631099387	7.277438588	7.851267354	7.42789451	8.094117952	7.562073492	7.554174472	7.715424209	7.430260917	8.028891079	7.644130143	8.121803741	7.323948925	7.414812679	7.906132171	7.449792229	7.374956583	7.289849718	7.359734796	7.570134172	7.609189599	7.530675955	7.16745077	7.351188583	7.127931849	7.324005934	7.244050562	7.212777336	6.981650839	7.154243459	7.555690146	7.598430173	7.322339991	7.755512439	7.217704544	7.109268213	7.862588004	7.256144679	7.167317479	7.181374117
PTPRC	7.487009532	6.639380691	6.735146361	6.487480841	7.175512502	7.295477064	7.62401588	6.609314251	7.453280627	6.973769807	7.177510577	7.829123891	7.298145124	7.280969819	7.391991163	6.927539593	7.124992597	6.352231928	7.410867657	7.080664055	7.166199371	7.156886665	6.598776644	6.548347656	7.00564071	6.673614896	6.304761933	6.835452955	6.920836628	6.636276204	6.858479526	6.607570489	7.504412868	7.137114099	7.205411529	6.595528587	6.956900788	6.002905894	6.712569684	6.613972047	6.90138441	7.236030158	7.143633913	6.390936152	6.600982849	7.151677531	7.553998566	6.624941035	6.475270262
SERPINE1	8.00174385	7.397378598	7.796105475	7.623565893	7.607771694	7.292704594	7.862986623	7.0886208	7.966381311	7.146446961	7.331458565	7.379587847	7.311020942	7.481078798	7.858553126	7.508765149	7.079717676	7.061869085	7.143486989	7.955927477	7.558187746	8.118562586	7.857486729	7.550159147	7.448543559	8.22499277	7.215618974	7.420255176	7.522967208	8.106851053	8.255703456	7.417733913	7.095013457	8.56383967	7.152061293	8.0950899	7.130906503	7.009533048	7.399512065	7.260572152	7.354737577	7.455613524	7.210307581	8.028587933	7.012546218	7.274341532	7.112761692	7.256359898	8.15898716
TCEANC2	5.930748261	6.11780952	6.050262563	6.016942406	5.992213055	5.98333401	5.639412274	6.020842818	5.717977637	5.922258817	5.612406835	5.702935874	5.945840346	5.860224665	6.050375602	6.239755048	5.784231347	5.905246459	6.041729252	5.908465068	5.862302035	5.950456873	5.945447899	6.006073134	6.056688255	6.231394619	5.98110811	5.911803033	5.889325917	5.591622824	5.908829364	5.99128159	5.895897045	5.744930901	5.875705018	6.126162755	5.880537245	5.999028919	6.075079261	5.722604551	6.023315823	6.028405358	6.042816443	6.179426021	6.076887205	5.935879357	5.823306174	5.840707472	6.011937988
PDPN	6.923405715	6.630251723	6.651224371	6.726997149	6.826081671	6.488072853	6.925110121	6.591552158	6.882217045	6.416648091	6.749217957	7.360477014	6.847855665	7.618935547	7.230270392	6.920986479	6.81411805	6.495019977	7.388107391	7.3172487	7.009093983	6.78656531	7.184544765	6.784519305	6.693689061	6.704155044	6.932348994	6.661534654	7.1834572	7.015645904	6.070129656	6.59830481	6.74174929	6.364234647	6.813554524	6.955404969	7.040568175	6.871903708	6.72139055	6.916991141	6.570929327	6.972029885	7.269339653	6.904910309	6.617980766	7.383701941	7.003434831	6.440441962	6.517386388
SEC14L1	7.623609438	7.596187454	7.611345391	7.72776155	7.807754637	7.677079646	7.844323634	7.089721667	7.898292195	7.671575249	7.665807877	7.84239851	7.661079298	7.644197373	7.580005017	7.478502518	7.385255753	7.222095788	7.612624426	7.351874376	7.602125438	7.44406638	7.76570651	7.672847485	7.652183353	7.673680038	7.614036651	7.313132334	7.428338732	7.520033795	7.890951728	7.79889949	7.87030896	7.613159492	7.535769501	7.345247617	7.628657135	7.230787487	7.436883492	7.341829379	7.613073757	7.619083704	7.516829916	7.307169401	7.449525229	7.706958739	7.913479562	7.2093354	7.611848014
CLEC11A	6.84498375	6.474636711	6.403708749	6.864558566	6.939754112	6.543911539	6.951947815	6.421280707	6.976776902	6.932965558	6.537683778	6.718780081	6.487113035	7.719894945	6.624004005	7.03537933	6.730205459	6.541420464	7.493862282	7.160527877	6.983154113	6.665013793	7.101867849	6.502710712	6.929396508	6.58882127	7.161413901	6.740558755	6.800788773	7.261121085	7.1536073	6.585465902	6.744709037	6.870825614	6.43174678	6.66984991	6.601106679	6.563487464	6.592725773	7.034877804	6.990671391	6.886388401	7.574883263	6.663907638	6.580993287	7.620449438	6.918995139	6.652365627	6.424060972
HDAC11	8.055737304	8.175939716	8.031845506	8.203879997	8.194288844	8.243519807	8.035657376	8.408431964	8.218801691	8.009498089	8.02583201	8.044418922	7.924790735	8.433685693	8.293976712	8.515006616	8.18827953	8.187446246	8.255850066	8.182000417	7.718080126	8.038406454	8.464011046	7.783886583	8.144704579	8.422727209	8.518414783	8.513888251	8.156455676	8.048243094	8.413798236	8.52997722	8.201304775	7.843595757	8.024167939	8.385754689	8.273021274	8.274462718	8.483904238	8.602798328	7.930063895	8.219329037	8.340748143	8.432216534	8.209527989	8.095023321	8.028845604	8.449344251	8.49086526
FAM19A5	6.102830343	5.763779406	5.652962539	5.980231029	5.837491537	5.576690128	6.293857198	5.773079136	5.831555786	5.745939042	5.751871644	6.400063465	6.007991482	6.458067206	5.904561685	6.315721158	5.939597993	5.80826393	6.322444407	6.372472392	5.943537655	6.151442842	6.262730161	6.092717631	5.72987914	5.869622597	6.2770475	6.3485724	6.337136589	6.093982613	5.782779312	5.772535339	6.040010468	5.631950153	5.749582435	5.677662949	5.978257116	5.76315306	5.727562429	6.077868667	5.75977476	5.996240854	6.498746509	6.235426097	5.544817142	6.106178831	5.745818154	5.658722289	5.77592462
SPRR1B	5.880574882	6.135957612	6.126137111	6.100441948	5.972653731	6.794398526	5.880396503	5.926067099	6.3231932	6.095614162	6.338606897	5.901891196	6.139457368	5.856950877	6.156441743	6.298503141	6.425670975	7.766783254	5.943024343	6.045644244	7.603228499	6.248289377	5.955296312	6.147847854	5.931556173	6.087873132	6.001764467	6.017635656	5.921315184	5.845927316	5.888594987	6.103582806	6.087632859	8.620815013	6.760467987	6.023091458	6.046613338	6.188102194	6.16760982	5.996692918	7.816831094	6.052698758	6.042301498	6.354753521	6.596240336	6.065499956	7.144102272	6.148275681	5.906650798
SAMD12	5.91655419	5.832352859	5.841933657	5.806283452	4.887363856	6.256644275	5.484441911	5.702515247	5.804004766	5.980486288	5.739296682	5.866696971	6.051205886	6.034347533	5.415155852	6.809534193	5.550106989	5.947910413	6.124014016	5.504211721	6.181007655	5.634667232	6.152711222	5.859606654	6.446869764	5.726887737	6.277002201	5.816646678	5.686530212	6.127958788	6.117943658	5.861223366	6.344644618	6.126795342	5.916768075	6.120206774	5.784511565	6.16969592	6.161647301	6.439844983	5.955065647	5.940800285	6.119792126	5.9870019	6.276928566	5.876975151	5.664923401	5.828959148	6.062952922
IL1RN	6.059929246	6.195480722	5.878976714	6.486936741	6.198061717	6.806562929	6.284045437	6.210754382	6.543063017	6.132187061	6.693675828	6.489181259	6.329848159	6.99296778	7.275905454	6.739270579	6.143178117	6.298127411	6.755155493	6.266119071	6.400742061	6.362695709	5.946650678	6.215918894	6.242573028	6.246180477	6.131250527	6.196659646	6.439715115	6.426256089	6.315305919	6.450827241	6.027835602	6.925231716	6.671026148	7.120630827	6.329131839	6.681610926	6.270354824	6.65644715	7.172922968	6.390030989	6.575176762	6.32770433	6.347286965	7.280608108	7.423816599	6.543491873	6.768028442
ZNF280B	6.894900138	7.152155124	7.087975417	6.967528151	7.30279807	7.079729583	6.892317178	6.883672725	7.203636033	6.815737579	6.896644748	7.163960323	6.933290951	6.73577958	7.220900774	7.357065651	6.880293182	7.221543656	7.534895456	7.13041486	6.771200602	7.067411299	7.502355697	6.854768919	7.424887474	6.722693541	7.072177353	7.145240995	6.847439082	6.318193524	7.083516698	7.000275947	7.014933687	7.596581139	7.019497005	6.96436206	7.108135393	7.067841001	6.868811154	6.360153885	7.101328869	7.271477596	7.103121088	7.110314159	7.474915944	7.072114271	6.931205474	6.875938175	7.245763784
TMEM98	9.808188164	10.5524925	10.41866149	10.70253075	10.64201673	9.972297621	9.647813703	9.956146676	9.737302812	10.94041072	10.30661623	10.90838405	9.339125435	10.1810952	10.50252106	10.8034539	10.1537833	10.02898022	10.67934952	10.03385127	10.00072093	10.00429396	10.83404226	10.45972707	10.28700574	10.13787583	10.96582796	10.3656918	10.13028904	10.59033481	10.87788323	9.786169687	10.07705509	9.167747987	9.405958815	10.12087302	9.697627321	10.10260703	10.21113545	11.20002028	10.34990506	11.00011305	10.20362492	10.02801852	9.734409484	10.30409643	9.899101224	9.657641071	10.57205568
IL10RA	8.355109233	7.261344248	7.009092335	7.111659198	7.559484037	7.958392081	8.411903211	6.68221491	7.641842267	7.548370645	7.503534008	8.283284905	7.656039572	8.234552959	7.751733341	7.473760136	7.562576449	6.997454268	8.291843473	7.36331283	7.726969026	7.764985136	7.225736025	7.209542832	7.547974808	7.463435588	6.790567046	7.23126959	7.38128172	7.138145918	7.62517354	7.163401456	7.719931963	7.207484039	7.6704686	7.402366036	7.366713786	7.318957515	7.467722488	7.373728502	6.754437513	7.816744029	8.025864096	6.847507662	6.996212961	7.840955535	7.700140514	6.915264007	7.237287723
ZNF652	8.107413131	8.720703425	8.755460107	8.83179261	8.289743334	8.502355796	8.463384928	8.709264237	8.575499246	8.846649806	8.465361664	8.643356412	8.421957254	7.850983444	8.063941708	8.255290968	8.434966459	8.741957704	8.463773982	8.299447076	8.360940231	8.343133666	8.852372876	9.086799424	8.978591314	8.52889195	9.378284562	8.939751546	8.629293508	8.805484732	8.873233107	8.59576525	8.604654247	9.085551065	7.709717082	7.984107689	8.475822053	8.059391964	8.436323141	8.438772721	7.949453777	8.754789968	8.512136827	8.167755981	8.418153938	8.473049133	8.081671917	8.328779217	8.379048082
FYB	6.98065737	6.363911857	6.59653259	6.374745857	6.676106906	6.822744732	7.228764046	6.54340823	6.758371865	6.624560577	6.624210425	7.503075839	6.842537014	6.758145185	7.003253607	6.972025802	6.667142992	6.3884753	7.295585981	6.676277978	6.746114272	6.91394103	6.439234403	6.759111076	6.809305353	6.407536298	6.30154838	6.552125985	6.601853813	6.559921944	6.709485987	6.489270228	7.179210336	6.897383864	6.751533064	6.551325938	6.616828635	6.324605613	6.437122045	6.663278085	6.690794502	6.788213404	6.842727802	6.512324054	6.776664531	6.994957233	7.135448984	6.328637957	6.487802614
GTF3C2	9.457379278	9.211398856	9.207435378	9.535839594	9.524015581	9.364715269	9.120233719	9.209869348	9.317708566	9.441821496	9.418742372	9.067824021	9.040353459	9.030223921	9.278459124	9.147941622	9.373465718	9.473310292	9.367743497	9.441624105	9.427901997	9.222863825	9.191272172	9.343724214	9.563646186	9.310434005	9.639263346	9.639264693	9.153734366	9.337618888	9.478399034	9.127237841	9.31748866	9.302416994	9.148325883	8.938169952	9.201186417	9.16004993	9.008114091	9.514511932	9.424614954	9.276869601	9.199843026	9.318135474	9.325361995	9.313296114	9.207686982	9.341336285	9.05451938
TREM2	7.72795723	7.274143847	7.309314185	7.529747662	7.661905873	7.73913401	7.732130237	7.482257798	7.736318761	7.814026897	7.84622178	8.252027122	7.345609632	8.425512016	7.947763339	8.358150197	7.70709334	7.47301895	8.47791352	7.754482199	7.405610714	7.861974964	7.496461203	7.458461469	7.672615879	7.869829086	7.372967026	7.354064624	7.652240277	7.768455224	8.029683635	7.40914047	7.748051086	7.548143156	7.456316421	7.907193501	7.589194503	7.723328141	7.74582368	8.088065422	7.425493136	7.794198942	8.661254738	7.713302495	7.692345619	8.53636928	8.589930288	7.877079672	7.861827779
METAP1D	6.281951167	6.218641911	6.309333144	6.144104141	6.232821918	6.36943001	6.309131968	6.262882718	6.263260123	6.264880886	6.198841771	6.208764692	6.265572174	6.044735202	6.313121952	6.314709531	6.184081278	6.152769826	6.306977785	6.388822984	6.303167661	6.219445875	6.217638178	6.155044165	6.11701525	6.278677935	6.411512872	6.442134587	6.112150589	5.971095046	6.21233898	6.335395551	6.147695813	6.191002641	6.105474586	6.25223878	6.197932435	6.352001768	6.244687453	6.250600429	6.411110806	6.183594525	6.19981859	6.310024079	6.435139889	6.237459379	6.161535379	6.225817498	6.223565062
GBP1	9.545807078	7.763098075	7.157510075	8.185322784	8.804642392	8.407841601	9.038183779	8.310951519	8.902474035	8.425704341	9.229179185	9.588065231	8.734127432	8.778247563	9.403814517	8.311002026	8.456416842	7.36137835	9.347394085	8.902200413	8.193837761	9.207046458	8.480025743	8.212204688	8.965314375	8.341547296	8.115084858	7.666819789	9.061435134	7.724902241	7.955427977	8.260866428	9.790526154	8.725727666	9.305991383	7.324820544	8.380658691	7.380084825	7.725345237	7.415942279	8.902319257	8.643186059	7.91152776	8.260732211	8.599605738	8.622147549	9.465131495	8.536623795	7.041411484
PCOLCE	9.410415411	7.933190128	8.579943812	8.910237642	8.73932041	7.937279444	9.258003139	8.577421154	9.047861916	8.562588607	8.752714127	9.38965474	8.64555846	10.25331503	8.882349931	9.362016074	8.888658229	8.486502881	9.795743367	9.94129573	9.53013826	8.988945063	9.284420615	8.815141435	8.429752329	8.760506008	9.339508857	9.03518463	9.260199671	9.55236821	9.306747788	8.227909571	8.866157523	8.272694086	8.233367531	9.152908981	9.058601959	8.389643615	8.307556406	9.213205197	8.065669255	8.959088996	9.928441254	8.980245943	8.165491855	9.869522495	9.164461054	8.769923711	8.20587849
MGAT1	9.421746583	9.162107571	8.936719824	9.565436346	9.548973867	9.09367671	9.371772805	9.38650052	9.278876588	9.234937246	9.402709259	9.537359587	9.281943398	9.492543909	9.294661915	9.405899675	9.460753966	9.480886372	9.836365578	9.402506559	9.446596166	9.507211346	9.279995748	9.139186258	9.468171895	9.359006988	9.149666147	9.222207197	9.293996767	9.468524136	9.38113027	9.202364812	9.256952721	8.881065755	9.470612833	9.067822517	9.316913401	9.129807262	9.29644834	9.423382252	9.241389839	9.363719492	9.392133947	9.313268589	9.272462651	9.658253325	9.529002421	9.218630893	9.271461758
CRLF3	9.353728304	9.606421572	9.682072603	9.622628654	9.692225291	9.85890655	9.513248443	9.307397829	9.971143144	9.484428997	9.528488565	9.921127633	9.453531966	9.395315278	10.04567625	9.281883045	9.458061462	9.181821113	9.672969941	9.11116527	9.596781818	9.377531113	9.373578342	9.673448009	9.737652035	9.02192772	9.56575133	9.43419979	9.574900361	9.612607785	9.823781993	9.628615173	9.785773349	8.819331322	9.093709286	9.040740191	9.426137438	9.465784997	9.625510342	9.844496534	9.61369137	9.862888379	9.677270554	9.271344538	9.573091831	9.735841389	9.759340845	9.003303227	9.396439283
PDP2	7.676256235	8.12100366	8.14623296	7.848369642	7.901955108	7.648321384	7.839582294	7.84987687	7.943955809	7.140402224	7.465290449	7.757372001	7.730953768	7.577694171	7.898038432	7.272504898	7.8075074	7.557252256	7.857471868	7.924564208	7.089185401	7.769556983	8.236697747	8.05525252	8.082017506	7.101042683	8.070403162	7.999152994	7.854621997	7.415249406	7.722739846	8.010014787	7.741214757	7.74397646	7.152630337	7.344082118	8.200277047	7.612437892	7.561114788	7.865882927	7.581302641	7.792822568	7.193545189	7.718695539	7.589787456	7.572503596	7.650740445	7.802624403	7.21987017
HCST	8.275119395	7.779482269	7.396792569	7.571145191	8.053366008	8.11559885	7.921171429	7.771103121	8.239405733	7.789861541	7.74253912	8.43781756	7.661761849	7.731042528	8.030419485	8.138276276	7.884733065	7.591642653	8.812539443	7.797779936	7.824422124	8.123357602	7.678625474	7.592365549	8.04980602	7.666855193	7.45689973	7.607075427	7.692577539	7.645798624	7.793114515	7.452213058	8.309226301	7.730558707	7.699129099	7.574983237	7.568590282	7.287986095	7.393193167	7.377562103	7.812151188	7.910416399	8.697259242	7.538059602	7.709445493	8.579453842	8.13946153	7.782375197	7.543741772
C3orf80	5.7959387	5.469500479	4.936266467	5.134417149	5.407127096	4.923600062	5.126781945	5.196902317	5.523219776	4.81304693	4.95014193	5.442102731	5.366453946	5.935318653	5.283805945	5.662335912	5.122280769	5.493730458	5.843627447	6.524030117	5.485101858	5.583531442	5.989856251	5.082558042	5.161213034	5.301091417	5.621278203	5.632399451	5.921198842	5.660071811	4.847204477	5.139259748	5.279724157	5.163493074	5.245627523	5.297005388	4.72383682	4.746974206	5.597989172	4.795060839	5.292850186	5.626161212	6.566670476	5.696352372	4.8285097	6.573571095	5.606404749	5.000092846	5.251823294
NFIC	8.520950891	8.140612377	7.661973155	8.225414814	8.373682707	8.072701319	8.13809637	7.463686815	8.135276227	8.274511159	8.547038614	8.214546777	8.22535593	8.142126297	7.32318153	7.789547727	7.571627432	8.073072178	8.532075759	8.376513208	8.295100086	8.491920882	8.515236684	8.334438304	8.121145543	8.438835737	8.200332531	8.167952343	8.090037308	8.904268387	8.407658147	7.951924612	8.257386141	7.685774627	7.941808145	8.072370142	7.799688692	7.603259678	8.105872395	7.862214647	8.427104714	7.939053246	8.462598328	8.591024939	7.637967292	8.682439537	8.625863214	7.387993283	8.122679141
SLC1A3	6.59178312	6.42642404	6.267315547	6.248306813	6.471979298	6.552095177	6.532469611	6.307157571	6.317273228	6.297195455	6.938164683	6.870827597	6.588824681	6.944320024	6.603189736	6.63254461	6.461834212	6.154057141	6.729920255	6.637651721	6.154353199	6.61754184	6.342476881	6.271618042	6.557089934	6.474368091	6.368474868	6.231424356	6.448721107	6.547603314	6.555464912	6.380789895	6.685767316	6.567478315	6.512866582	6.542447985	6.439176967	6.581163709	6.406307458	6.507529819	6.72507907	6.526573257	6.679885125	6.545986481	6.553908361	6.465321472	6.827622327	6.517314949	6.537005928
HIVEP2	6.987471285	6.657205939	6.643588959	6.914074323	6.936617492	6.792025183	6.835572444	6.839144254	7.092427282	6.942855233	6.90533309	6.95966465	6.913735658	7.111454918	6.656084497	6.761203324	6.751473156	6.724867463	6.85932739	6.921153443	6.967136781	6.932611085	6.981330304	6.915052021	7.010903206	6.813897191	6.810231994	6.917237262	6.9750239	6.875971914	6.779529519	6.858772773	6.76508292	7.011943836	6.940238033	6.81741407	6.985410004	6.86040674	7.144061586	6.699680651	6.704227868	6.827427201	6.75794363	6.8565069	6.727286974	6.754209105	6.764403977	6.914433	6.929457776
COL4A5	5.987683031	6.458948595	7.033969529	5.860901177	5.602034491	6.447872386	6.553969424	7.272769698	5.634571642	6.257015407	6.18875862	5.771400616	6.246730585	5.438690553	5.761272701	5.795054618	6.876094154	6.072833687	5.686768058	5.413432068	5.753604591	5.84331897	6.667018732	6.218480142	6.207348746	6.231601511	6.414546875	5.644664174	5.653449865	5.346654552	5.458943584	5.70598358	5.433915125	5.30294135	6.085951947	5.818627253	6.187821549	5.874730771	5.994923775	5.84971856	5.574114241	6.334467375	5.790883593	5.741367515	6.115409666	5.745896997	5.362026555	5.308875486	5.410273252
DUSP14	8.325838233	7.980391129	8.115751083	8.028474973	8.412555604	7.627622487	8.427233377	8.125306626	8.860314978	8.200821178	8.085793482	7.952761838	7.72100626	8.877374539	8.616016335	8.101650593	8.245299215	8.458044161	8.564636085	8.569977572	8.144743497	8.159900215	8.766043856	8.319966192	8.553819663	7.860509456	8.62353794	8.34141308	8.45723844	7.700796811	8.329326119	8.303001099	8.68244883	9.200042175	7.748304847	7.929786698	8.192281643	7.391335294	8.081265541	8.263904707	8.151698194	8.513780019	8.551413172	8.386953295	7.980734059	8.543717692	8.212769665	7.828950929	8.439809757
RAP2B	7.324024125	7.598996753	7.089593944	7.885301977	7.669785424	7.207847548	7.353987619	7.157352849	7.438740886	7.131053895	7.561069526	7.326115691	7.155586325	7.502123039	7.136815771	7.088949771	7.735843658	6.944356042	7.199489475	7.028520687	7.421661641	7.265618638	7.059497001	7.251504984	7.011834	6.752305278	6.971322432	7.21006835	7.424729838	7.11745773	7.284676313	7.076964071	7.431694562	7.770363301	7.420659445	7.41327405	7.396700175	7.310684308	7.184390422	7.513862128	7.703822056	7.222257324	7.185385642	7.142570117	7.32704075	7.298925913	7.568506871	6.933275497	7.178613271
NOL4L	6.88019871	6.692265109	7.100440565	6.954199449	6.745051686	6.92232991	7.006505566	6.940776298	7.097085034	7.066700559	6.889157978	6.937988173	6.762285345	7.273013047	6.748077194	7.096050316	6.839999991	6.856506139	6.981892932	7.007750427	6.673486571	6.760403884	6.905267718	6.627798344	6.835200322	6.914701216	7.144529695	6.946599133	6.845264878	6.751626943	7.000924431	7.052226162	6.668051191	6.833638128	6.761799183	6.904658569	7.236154756	7.295582008	6.930218381	6.679634261	6.580716193	6.888017456	6.957469731	6.847013283	6.912752599	7.01853524	6.795525514	7.01636584	7.214912748
LOC100132891	5.191142344	4.883987626	4.71321711	4.961397996	5.203018071	4.888396643	5.396353265	4.959826919	5.28567197	4.679432395	5.129680432	5.758682113	4.947072239	6.286325013	5.280267284	5.315125985	5.188342972	4.776518679	5.536787751	5.851960947	5.20598814	5.246280892	5.678956051	5.319341421	5.107421941	5.049709158	5.251605822	5.244391049	5.256242874	5.554413784	5.176711162	4.705407469	5.395559518	4.891614835	5.093334575	4.766743556	5.093962312	4.715072284	4.803099345	5.262901032	4.730549327	5.506104255	5.744389988	5.144563829	4.945822144	5.844995819	5.12648084	4.798093271	4.823647322
TCN2	7.780106936	7.545229734	7.280083175	7.62807312	7.78281888	7.58038335	7.793108535	7.701562134	7.524765384	7.473559781	7.784762576	7.937103182	7.274128093	8.007214661	7.462634641	7.762191564	7.619005755	7.529018472	7.841543869	7.598894182	7.775840471	7.662773938	7.714449626	7.716651145	7.471281744	7.601436602	7.099167094	7.496298459	7.535801946	7.401663794	7.849049137	7.127751916	7.478797908	7.500750172	7.453656606	7.920391092	7.412815893	7.591845201	7.735720809	7.756014723	7.37160831	7.651154917	8.092722163	7.402630439	7.825006556	7.945815005	7.626720268	7.449568224	7.257884651
OCA2	8.021453861	8.597528664	8.248806549	8.10492881	7.897807908	8.704314913	7.749404764	8.456773776	8.807180758	8.184622706	8.064281988	7.971092224	8.451657107	8.043312326	8.798626024	8.526299403	8.183556586	7.99875249	7.880405059	8.083103917	7.861938905	8.29118169	7.789521497	8.079434895	8.307790139	7.990078789	7.888384402	8.239163532	7.962624534	8.35575562	8.01958982	7.978772728	8.055292807	7.909451341	7.978131269	7.831499774	8.024773279	9.301363803	8.191610171	8.847973056	8.181340572	8.238827047	8.268322565	8.965509927	8.545977948	8.166262443	8.067451312	8.216021742	8.13539044
C20orf194	7.327502819	6.699746409	6.783786087	7.104345223	7.064531658	6.964334087	7.607716253	6.832055282	7.09684662	6.932003926	7.062859116	7.320977826	6.944218319	7.420200932	7.102011126	7.157996976	7.02234582	6.953462798	7.222476504	7.357791574	7.759977299	7.213326397	7.240519813	6.821112541	7.055125519	6.770595259	7.016094219	7.305585012	7.096813793	7.001859228	7.248843428	6.908193171	7.08063903	6.878704417	6.871267661	7.016014302	6.775789652	6.938425477	6.939662073	6.974270129	6.675269652	7.255020198	7.699541184	6.909142038	6.855456394	7.399984724	7.02294064	7.083164635	7.120580774
FAM101B	8.45977332	8.373547817	8.266008904	8.390681605	8.48213327	7.732708023	9.01852066	8.006912571	8.637524627	8.120266563	8.374159357	8.511944985	8.503258038	8.934566043	8.350629685	8.538036826	8.479497192	8.194392847	8.342112141	8.356021164	8.561237351	8.115269818	8.655601926	8.424714796	8.217260269	8.526673411	8.498385004	8.147634686	8.273140081	9.223179238	8.582068328	7.953896387	8.338724993	8.61925998	8.527401528	7.953097404	8.503472694	7.719718994	8.301376874	8.583849356	7.87581541	8.771363992	8.967298683	8.344889165	8.167869048	8.774477534	8.516212842	7.618922654	8.66763608
ELK3	8.020637147	8.197708288	7.919411459	8.561249507	8.465576459	7.900159739	8.35337555	7.95837558	8.103292249	7.799903657	7.897401012	8.468389635	8.146974234	8.320317932	8.243382563	8.029612634	8.134992173	7.854430558	8.154353064	8.211002564	8.5881881	8.038591476	8.365984825	8.149554954	8.292192646	7.950674752	8.085253597	8.448515183	8.252983172	8.363017098	8.219922428	7.623045464	7.826667363	8.058487274	7.994084414	8.219445018	7.913922936	7.662235665	8.301680214	8.346631393	7.887796645	8.345274012	8.435748224	8.076225428	7.647921359	8.481324547	8.543315888	7.687273867	7.750925935
PEG3	5.77796646	5.773317261	5.616039251	5.757333829	5.775648771	5.613722235	5.577688556	5.562536054	5.706485307	5.60565305	5.647740191	5.732451138	6.100628872	5.753988799	5.829156655	5.950319996	5.929626858	5.786370687	5.734920913	5.953319614	6.168441686	6.221992133	6.125324338	5.867150472	5.468579713	5.873186603	5.878603237	5.956163663	5.88491151	5.899343122	5.853857117	5.828141505	5.870067922	5.715987756	5.716673963	5.795755747	5.968814334	5.662289467	6.054132111	5.733725671	5.778287864	6.056411758	6.085188289	5.998937701	5.542759249	5.99312475	5.966054107	5.460018857	5.798784335
PANX1	7.906670616	7.256395335	7.667010737	7.414033241	8.155500486	7.323591544	7.56927371	8.032511611	7.777769522	7.459302979	7.522170564	7.908152855	7.71045021	8.017845443	8.4149449	7.702376213	7.67151943	7.872300667	8.114703698	8.088737951	8.269390367	7.945098539	8.114689991	8.02488528	8.349724082	7.351412319	7.699532893	7.773880073	7.961213951	7.673958676	7.639692009	7.033005943	7.858672166	7.48850776	7.646137624	7.574431621	7.5315807	7.635680649	7.642478332	7.751354216	8.146330873	7.98525351	7.773103776	7.754160551	7.798433494	8.221808366	7.810579698	7.081712682	7.576473232
SPP1	7.380197457	6.900485887	5.487020486	6.455105544	7.982457661	6.946365367	6.615504961	7.180876965	7.442878867	7.84833221	8.282914736	7.654347107	7.165907841	8.952276955	7.604660938	8.542755873	7.076646893	7.874148408	8.673288894	7.557219144	8.547523606	7.977032831	7.609491221	7.787373018	8.173577037	6.073137369	7.144686685	7.023189076	8.441189985	8.105978262	8.754863061	6.32863772	7.609761802	7.977277558	8.048777983	8.407946817	7.920604289	6.002193614	8.410723911	8.148341193	8.628303304	7.9569464	8.079594468	7.664438927	7.649877438	8.571038182	10.07184651	8.994010106	9.297831129
ZNF281	8.091397985	8.124216288	8.735716183	8.393098647	8.875186324	8.005517954	8.552513594	8.272915517	8.751435176	8.146336169	8.270790113	8.715295428	8.057738127	8.64661758	8.386589111	7.524887812	8.376977143	8.208683354	8.706979699	8.791585069	8.335520058	8.584675926	8.782847723	8.220908438	8.325118322	7.668783481	8.179703209	8.597455799	8.740407753	8.909594589	8.49561069	8.191974226	8.467307282	8.880054466	8.082722213	8.004399187	8.411773861	7.469278515	7.748787568	9.070244626	8.133275162	8.085691258	8.026298289	7.972832667	7.39729558	8.628217874	8.424184831	8.244713188	7.75890674
ANKRD26	6.73190321	7.399953464	6.619375269	6.578462299	6.715337066	6.88896589	6.750041772	6.949905839	7.013162229	6.836424785	6.585621052	6.759568693	7.048383415	6.596349814	6.941286648	6.98236939	6.795843581	7.082297758	6.991268364	6.862977289	6.635842201	6.965891261	7.16482082	7.026104222	6.722380685	6.934400512	6.738281	6.952808788	6.830269946	6.592717287	6.770119147	7.07478512	6.730393178	6.882637054	6.799552139	6.810710707	6.904855399	6.758433156	6.846929651	6.3266239	6.581143492	6.850387634	6.798308827	7.502398235	7.129273696	6.852315414	6.65208238	6.609580663	6.870819796
GSE1	8.556056767	8.908331615	8.712918578	8.845686317	7.993842776	8.144305775	8.544781432	8.52989274	8.442180105	8.492717201	7.979732345	8.079012843	8.038459596	8.06585692	8.500136487	8.512048103	8.558589976	8.604881034	8.099908999	8.439519983	8.751090665	8.471866151	8.347904659	8.572715848	8.496072482	8.150348759	8.90097353	9.045068187	8.528023827	9.078494032	8.524231643	8.105654308	8.337256482	8.388017749	8.205512496	8.359291293	8.475154417	8.086404186	8.275945515	8.713500731	7.899378402	8.430499022	7.814017761	8.157110116	8.463784402	8.406461996	7.932927454	8.190562646	8.622916919
CPEB4	6.996900679	6.896069198	6.816461791	7.321411256	7.701530419	6.954578572	7.169392621	6.957176816	7.143616455	6.534635404	6.762821494	7.003725718	6.91332693	6.676679475	7.168843368	7.278983072	7.282430706	6.594177044	6.63479553	7.045705635	7.699016732	7.002596192	6.99538648	7.201976051	7.203784795	7.086334223	6.655802869	7.297939858	7.125026673	6.871011478	6.737313564	6.840487864	6.75350658	6.487349615	7.250971502	6.253415844	7.11031376	5.752382041	6.793139495	6.779640589	6.299572708	7.097495294	6.198125336	7.037188727	6.776883296	6.878138551	6.930455361	6.601225285	6.277467609
AGMAT	8.567266073	8.744744811	8.580313839	8.675784957	9.008477428	8.597801723	8.603988344	9.27677967	9.03244161	8.849462702	8.822040941	7.907850433	8.458368028	9.193154284	8.524499203	8.798591279	8.769162107	8.357735504	9.085118684	9.009785017	8.159284206	8.488851049	9.225317568	8.274062654	9.144329441	8.896621117	8.96761653	8.734942188	8.362379515	7.628234774	8.915055185	9.257099159	9.08386356	8.415667487	8.757129111	8.485982645	8.437042496	8.514726657	8.577783824	8.610615079	9.066930873	8.51975817	8.703423621	8.634942864	9.052928077	8.11935215	9.065978904	9.164552265	8.591568575
LILRB4	6.058652697	5.960199746	5.637907342	5.676773842	5.826175754	5.828384676	6.000780397	5.919593861	5.979068547	6.077916983	6.109890187	6.323853869	6.259594742	5.872328501	5.852417906	6.083773649	5.86746874	5.724883958	6.292957886	6.03057446	5.657704094	6.077991019	5.583029071	5.714617878	5.775007352	5.743858247	5.710983266	5.71427328	6.090736873	5.717985589	5.854781272	5.895458796	6.15629879	6.046106659	5.83709843	6.008261171	5.951023626	5.818105939	5.852545782	5.952013881	6.094084428	5.899437944	6.038840555	5.716682804	5.707267847	5.853182981	5.923082169	5.900179061	6.156112849
MACC1	8.631689178	8.881576272	8.466360409	8.856019973	9.077025668	8.04961765	7.586293226	9.180801423	8.786675337	9.556264612	8.393763337	8.634908724	7.7004109	9.066957893	8.870685314	8.870690329	9.193068928	8.752703692	9.555024301	8.91051747	8.669896108	8.330724281	9.748799345	9.178474686	9.187888702	9.184698913	8.625382663	9.545196833	9.147290426	9.413228718	9.697966683	8.514311463	9.400562852	9.658598336	8.444730661	7.814737767	8.718406558	8.538838084	8.669726667	9.850338763	7.817229502	9.18440568	9.101367667	9.840420939	9.141498756	8.023228866	8.424517129	8.838831199	9.791856652
PHTF2	6.781259519	7.067910387	6.702879874	7.106946106	7.116699845	6.577611783	6.861976213	6.86292101	7.014279022	6.774112371	6.697249783	6.940955401	6.846539968	7.026657982	7.545363512	6.646381473	7.166200313	6.567099148	6.861395104	7.08210272	7.005981899	6.936952798	7.103842722	6.914211974	7.011168347	6.737000151	6.639751945	6.735260102	6.853478904	7.223271472	6.985600656	6.874195965	6.849038647	6.584093894	6.726559455	6.557507075	7.07021455	6.633660142	6.657740737	7.196974906	6.891212263	7.104084228	6.641905098	7.16583805	7.010002918	6.837064635	7.112835226	6.461626744	6.67716341
CLEC4E	6.566350894	6.413103776	6.646569459	6.402506134	6.571651221	6.533837631	6.800753353	6.512071567	6.70821119	6.433591428	6.551972902	6.832855224	6.597593919	6.894285466	7.20470037	6.678476647	6.429118767	6.367226695	7.185867317	6.785462278	6.473050089	6.669397363	6.180580243	6.425429845	6.570815882	6.54829852	6.399077851	6.239378738	6.553556211	6.525667036	6.562709121	6.675374877	6.767652146	7.146041557	6.661080677	6.74274824	6.570320705	6.341679846	6.412151267	6.412923262	6.946671111	6.770851047	6.898802557	6.544407402	6.515418862	6.988880254	6.966490585	6.760973994	6.630680239
HNRNPL	9.251015234	9.442107461	9.52207087	9.871114115	11.40890085	9.460496723	9.413429565	9.656551583	9.412809646	9.253551952	10.69122562	8.915318285	8.795350132	9.278683343	9.743511986	9.814950235	9.457887807	10.14018762	9.871718921	9.845300241	9.476781598	9.892203941	9.087073432	8.814852568	8.667032335	9.315669473	9.468591712	9.851091919	9.376910261	9.887072116	9.799765212	9.228432441	9.753128358	9.548586268	9.327405766	9.341020942	8.865751391	9.354309473	9.287224754	9.560164168	10.97009374	8.98616132	9.423340211	9.581804172	10.66935496	9.741711732	9.529022806	9.569513639	9.299429159
BCL2A1	7.09369144	6.430747814	7.657501444	5.444491524	7.073258723	7.262734798	8.11865673	6.656610697	8.186109326	6.396855767	7.747757535	8.650790296	7.248135654	8.702586401	9.307254501	7.581664116	7.282768877	6.646200284	8.762986523	7.567609364	7.760965874	7.713387494	6.351264501	6.059179068	7.105144734	6.159365125	5.76470964	6.816539955	7.437835206	7.852960299	6.424409198	7.402997655	7.658094108	10.03255406	8.164073707	8.903265403	7.166832828	6.408151154	6.662109793	7.159940019	8.416447489	7.804721146	8.374412747	6.775273708	6.698099622	9.453155583	9.111424674	8.002566995	7.410695554
RUNX2	6.902632322	7.105375661	6.822071052	6.736249521	6.535542146	6.886319948	6.870870379	6.598178954	7.054554857	6.95701226	6.850352462	6.90801812	6.899075429	6.900912926	6.723690439	7.145921246	6.684332542	7.125640623	6.803835216	6.943392635	6.831105594	6.994321384	6.781790905	6.716434123	6.693862259	6.926348485	6.59362004	7.110365457	6.783175951	7.312577443	7.048191834	6.755088238	6.674456878	6.809227376	6.815548432	6.882445067	6.796068029	6.735541914	6.852296055	6.956673499	6.870248094	6.923391547	6.928007241	6.891432499	6.758510462	7.095992506	6.790358983	6.576622267	6.883812616
MFSD1	10.67240382	10.89254222	9.758833522	10.78338898	10.4474959	10.46882398	10.49171344	10.04215979	10.62109092	10.69560103	10.91125961	10.88388863	10.2504149	10.7285771	10.63926077	10.28943504	9.923425443	10.21774243	10.92946876	10.28945838	10.14496384	10.35020546	10.59620867	10.32704161	10.42718844	10.12424211	9.958690974	10.39130336	10.18513873	10.76784369	10.75570341	10.02048562	10.70184187	10.40912028	10.49808134	9.614220015	10.30134114	9.65304975	10.23922506	10.63398892	10.22850237	10.69397233	10.35716601	10.24142535	9.857333202	10.32740953	10.92847363	9.944443408	10.69662842
WDR12	7.748392739	7.736526637	7.794987487	7.707165671	8.010328678	8.171018241	8.005487991	8.236475449	8.180881194	8.405614446	8.104986113	7.804973573	7.802027452	7.622751276	8.249132348	7.841019428	8.401805964	8.01361967	7.766155138	8.233803439	7.841734956	7.9693102	8.348956757	7.911100849	8.202469086	7.987920691	8.406554075	8.08553417	8.022797192	7.464462049	8.153733063	8.311827848	8.191261914	8.082129774	7.892372155	7.635290592	7.915607618	7.503919541	7.64823668	7.807311277	8.017672316	7.703997914	7.784425505	8.096884084	7.995751986	7.899488855	7.840824523	8.408929949	7.870576135
PPARA	6.905202446	6.613259796	6.661954442	7.016817013	6.793439274	6.899592188	6.331337521	6.932984469	7.016457848	6.857854554	7.059969271	6.759502886	6.807515916	6.654489391	6.356603969	7.09729557	6.692853562	6.837881652	6.62850735	6.61563438	6.619749487	6.736044941	6.882135612	6.881093272	7.01971942	6.936656448	6.386913301	6.990908132	7.007692309	6.796927771	6.73479416	6.679724803	6.694213754	6.614171936	6.757868934	6.592100172	6.76632876	6.954924279	6.808904953	6.588223939	6.490300581	6.687629773	6.535396416	6.865999108	7.217070673	6.736316306	6.834953426	7.005612104	6.643779498
PLOD1	8.747625377	9.094432789	8.697326313	9.250106878	9.149853531	8.910440161	8.978769992	9.006422841	9.054790284	9.079617748	9.121639899	8.64163108	8.50969424	9.426142556	9.113449311	9.202467527	8.577806981	8.937099018	9.388916133	9.461727036	9.204089822	9.501065581	9.911584297	8.770128039	9.314272995	9.12685207	9.49322679	9.227885191	8.80707949	9.117259567	9.563982912	9.733959592	9.076612085	9.269484616	8.947922197	8.682695571	8.938513088	8.319007433	8.666608305	9.155384095	9.685273719	8.962007737	9.272770707	8.936425377	8.570306358	8.882446455	9.112404242	9.018859275	9.32851934
FPR3	7.795666291	7.444998357	6.98494847	7.465761494	8.408055362	7.701876459	7.958403671	7.47991173	8.455471988	7.777423716	8.14245511	9.284296279	8.030531781	8.879635941	8.978278415	8.662264521	8.501272748	7.50109793	9.129781535	8.19421707	8.503041882	8.120975568	7.661380716	7.556249241	8.032970926	7.47817823	7.047209211	7.562836109	8.337642835	7.59116801	8.516602647	7.400328111	8.289687113	7.79723265	7.704081558	7.922688053	7.919192347	7.174894673	8.038659343	8.202093647	8.072564311	8.436976489	8.217914312	7.984506715	8.117378274	8.411092014	9.002174968	7.984817092	8.039104845
IFNGR1	8.70245561	8.321927486	8.993740661	8.830483366	9.136504053	9.323252106	9.538206076	9.046289	9.668391141	9.115108749	8.943037455	8.530266987	8.701187909	9.371489184	8.641394345	8.578593788	9.159442618	8.391788918	8.478834426	8.775459167	9.547285255	8.673759424	8.713893979	9.0382467	9.10316285	8.392367374	8.741998782	8.515224464	9.270644912	8.807951902	8.433919832	8.824831537	8.788889368	9.790428892	9.057928189	8.446049373	9.01842648	8.65141279	8.810581587	8.169529061	8.778267187	8.445904793	8.50584822	8.173181876	8.337576111	8.517845662	9.140813459	8.801050173	8.103569874
FOXD2-AS1	6.193673468	6.437153026	6.176346951	6.043990266	6.160797154	5.942166301	6.032966237	6.187895106	5.97305846	6.020905822	5.977772259	5.941507052	6.077306666	6.289642222	6.059093602	6.162358013	5.843370293	5.989303062	6.097152332	6.318275717	6.065013492	5.93272695	6.009082983	6.252247815	6.202929407	6.269979103	6.029665165	6.168377339	6.06993364	6.007550147	5.918265592	6.073490914	6.325468041	5.962654686	6.250710408	6.339794479	6.090477696	6.438105908	6.309182363	6.282955058	6.035595845	6.141399125	5.975791374	6.143828477	6.353202305	6.244449391	5.769596864	6.189818381	6.151039447
PKD2	7.879208176	7.084734692	7.149300389	7.301665415	7.861873218	6.588169917	8.371062783	6.510316252	7.499799964	7.323875913	7.090234774	8.64093733	7.627695328	8.590521856	7.481246932	7.919967158	7.504616034	7.449940447	8.171857879	8.324171829	8.277842281	8.038839573	8.095139515	7.975434636	7.871298976	8.032496673	8.042520331	8.147926821	8.212697634	8.123386584	8.271759392	7.202177909	8.008558172	6.857226622	6.761517691	6.813184303	7.749449694	6.575778482	7.935226677	7.670412514	6.81217295	8.070125292	8.232369771	7.885465025	6.599460481	8.40880102	7.492587663	6.1192335	7.989222539
RP11-309G3.3	6.192240033	6.136080757	6.645817975	6.458470561	6.150781095	6.350159175	6.095070084	6.45338346	6.372261448	6.170335813	6.37594479	6.023554731	6.282529377	6.308613011	6.137850686	6.199894271	6.617298988	6.150423051	6.312884883	6.380517678	6.27476961	6.378010962	6.107840141	6.177188598	6.24930476	6.121123058	6.129523685	6.38599733	6.171672596	6.452935621	6.258328174	6.410825958	6.460339378	6.683539847	6.173998772	6.504190555	6.492519428	6.378172192	6.213248142	6.62369902	6.52231781	6.164070219	6.041896575	5.993583352	6.42861922	6.337095399	6.308713856	6.236799253	6.075428672
PHF21A	7.557436736	7.52530289	7.672519261	7.511667625	7.75270041	7.450752773	7.617330941	7.490872704	7.544111215	7.484594768	7.589798322	7.732275994	7.655969069	7.521860055	7.724607098	7.473298214	7.594366555	7.482706614	7.631932499	7.548772977	8.01644291	7.58067314	7.493411342	7.51253249	7.542104953	7.390200692	7.485456962	7.573637558	7.506225665	7.59373867	7.623237527	7.346412283	7.561418216	7.439143767	7.456113873	7.390955315	7.46181311	7.290803124	7.432926237	7.697056027	7.455249348	7.539165287	7.51441854	7.412996237	7.535248678	7.643916615	7.346585087	7.594705195	7.531020249
ETV1	6.713047345	6.571476704	6.553571803	6.818545881	6.707200633	6.734425003	6.647333428	6.691603767	6.483623034	6.634986805	6.808795987	6.784776822	6.946270121	6.75641516	6.874438872	6.692644224	6.584348739	6.620889828	6.772372014	6.76855211	6.851835528	6.798427314	7.01074598	6.939173311	6.574700666	6.649969037	6.684873053	6.764646196	6.947439028	7.597398865	6.656876025	6.40865564	6.756328932	6.501610155	6.661984884	6.894311046	6.718750947	6.538660264	6.475159759	7.001400184	6.532435187	6.777874185	6.745121939	6.749671784	6.563513925	7.062873163	6.665814949	6.40289549	6.667659739
C11orf96	10.52672423	9.26697838	9.20087277	10.05469727	10.14542883	8.766906508	10.08271949	8.681252751	10.46501195	9.113126354	9.119652879	9.870234778	8.936758933	10.94566514	9.944726293	9.270495671	9.147945846	8.461703514	10.02865703	10.67730327	10.42559976	9.81771043	10.58634413	9.892437187	9.635158106	9.639204949	9.544622582	9.684185876	9.469975332	9.067559316	9.492336475	9.387151199	8.267409244	9.315048322	9.615414343	9.235049674	9.708186191	8.955541185	9.798003163	8.877041735	8.876197049	10.05727052	10.16539698	9.285010104	8.557220797	10.07390229	8.842073018	8.394441408	9.089314314
CC2D1A	7.551766886	7.419670593	7.548223749	7.769507399	7.389632853	7.22099057	7.550597381	7.452772097	7.353131545	7.536263197	7.520765314	7.331223671	7.487819996	7.053565968	7.12210145	7.475971632	7.250019404	7.496503236	7.245802739	7.352814891	7.212585285	7.553556425	7.474647566	7.309394094	7.428303059	7.248339775	7.418750569	7.364331181	7.383249392	7.19365515	7.418327522	7.541517052	7.23883729	7.545553102	7.483278147	7.655720457	7.385596296	7.478120174	7.442530821	7.28180219	7.237311283	7.38465546	7.076401202	7.477111781	7.179877746	7.14998577	7.18517743	7.500708371	7.353674964
WASF1	6.291020594	6.31744458	6.269468723	6.028431657	6.884943806	5.809823758	6.577649406	6.481755756	6.366532485	5.814954993	7.482919246	6.237234191	6.822612042	6.613323025	6.47863278	7.325669806	6.309678435	6.832665103	7.129390326	6.995501374	7.327119247	7.375315662	7.201196235	8.099030428	7.789582752	6.092378132	6.17286696	6.970535557	6.250579939	6.718997125	7.124916146	7.263974194	7.392804613	7.25152056	6.217112937	7.2119798	6.305820077	6.428801404	6.987970975	6.296869868	6.607251723	7.187566095	7.312011762	6.19617875	8.391498783	7.483335761	6.820384422	6.199416449	7.03321681
NDEL1	8.292598663	8.333114196	8.176384462	8.602684412	8.418002404	8.638067957	8.404484381	8.336612574	8.64789846	8.195029191	8.675289828	8.212319209	8.164805195	8.168317234	8.25515943	7.981159795	8.40287469	8.26331699	8.107087654	8.289530332	8.23484526	8.245216613	8.119399652	8.211053047	8.069400683	8.356529646	7.986984131	8.100475429	8.193881328	8.315673156	8.145775193	8.15167432	8.084827125	8.219493691	8.255282098	8.488181225	8.202726492	8.178869272	8.080459917	8.652195473	8.396284892	8.17016883	8.443179777	8.066162466	7.939805344	8.396046358	8.595784374	8.198652945	8.265309684
PIK3CD	6.968903659	6.670612111	6.696096099	6.956918657	6.687318263	6.760417896	6.850891341	6.546093801	6.897272841	6.899326337	6.877859985	6.928818686	6.847039056	6.933600674	6.797109634	6.691963921	6.579896461	6.608749202	6.986517826	6.604290695	6.745153515	6.577915465	6.803795738	6.529529312	6.838560957	6.859427019	6.557186514	6.803205013	6.667080086	6.690315384	6.824715022	6.716947758	6.986749669	6.759931627	6.937101017	6.846507684	6.670402706	6.794184379	6.590723443	6.926368607	6.669705343	6.736056764	7.113507566	6.791543192	6.803241915	6.876916176	6.719662601	6.686913012	7.066282683
ACTN1	9.547817753	9.373532477	9.268962642	9.796880541	9.488862753	9.378593987	9.494179824	9.587974985	9.566500509	9.451921166	9.626956951	9.194877305	9.568876226	9.864285826	9.179450306	9.341396104	9.38749012	9.487703591	9.213055117	9.868961353	9.841440718	9.602251788	9.504923023	9.48826231	9.651105985	9.54078361	9.206101586	9.358775292	9.589629446	10.21844064	9.427658325	9.04554752	9.750212523	9.725062244	9.485415104	9.340871759	9.136970451	9.23354883	9.342157557	9.989492769	9.338520315	9.324626528	9.577063838	9.687223579	9.362137753	9.376517236	9.562567872	9.435962346	9.263097884
DLC1	6.483750269	6.165204191	6.249571299	6.424528385	6.086176669	6.19242873	6.649156834	5.932167647	6.392491166	6.187635457	6.190368314	6.238175491	6.41578879	6.264266111	6.114297142	6.324157425	6.153753904	5.952329425	6.102147175	6.422066465	6.490203598	6.237398001	6.358433813	6.276645122	5.995948286	6.251415153	6.159758922	6.133747264	6.282363574	6.214668495	6.213938823	6.099200878	6.097529223	6.108542342	6.328497879	6.101578353	6.390593119	5.908056606	6.159904932	5.936758901	6.087322026	6.253841434	6.327045329	5.926294694	5.773539749	6.303165881	6.028202024	5.851098978	6.133609786
PLA2G12A	8.589871564	8.987883593	8.614039165	8.635539514	9.135040607	9.351021442	8.438342944	9.650970405	9.307211545	9.101963635	9.243229482	8.992229794	8.912305839	8.709922327	8.879737369	9.299889264	8.855269385	9.57613882	8.880050814	9.105899312	8.820448553	9.106774675	9.252496097	9.413040798	9.38092402	9.13194934	9.373674056	8.482342715	8.834284495	8.933091946	9.241046826	9.156264687	9.064353782	8.212249645	9.325303265	8.681830497	8.824191382	8.084520813	8.978110561	9.203518591	8.737547513	8.872853416	8.53157007	9.351777068	9.500167174	8.96560433	8.839449991	9.77728894	9.235871263
ATP2C2	7.818987442	8.172533617	7.89043058	8.613537854	7.431313264	7.99571204	7.564041978	8.019454668	7.440297958	7.956233439	8.438367128	7.245166696	7.929226336	7.230781367	7.672594049	7.641881563	7.550965873	7.504175594	7.821975898	7.53581968	8.115165926	7.706873896	8.172455933	7.870458728	7.949142212	8.144821298	8.242935039	7.804150427	7.986824547	8.065952977	7.74547592	8.169421762	7.717289179	7.19679968	7.733961827	7.863119611	7.809066935	7.676789814	7.906108386	7.836598765	8.192015064	7.80480471	7.853638794	7.842501288	7.96304661	7.628337304	7.877171027	7.969495856	7.388710905
MMP14	8.406417238	8.078031806	7.96523566	8.709792105	8.47620624	8.406114229	8.468256371	8.039830439	8.920998348	8.561364634	8.630064309	8.304757573	8.160201298	8.768031073	8.500972313	8.790148526	8.367634581	8.321398581	8.929352236	8.645081721	8.489990406	8.607336617	8.708223172	8.21394016	8.524912829	8.423551522	8.502823892	8.381925724	8.856602422	8.982096572	8.315486804	8.192788934	8.490875231	8.468076828	8.440301043	8.26800535	8.28849188	8.455102457	8.374562249	8.42516055	8.352529832	8.093730153	8.697085121	8.554349798	8.211240335	8.667189533	8.804338299	8.310376043	8.108598909
DUSP7	6.827973967	6.572424277	6.338641493	6.665022886	6.527776703	6.811735461	6.748346559	6.628778548	7.122666832	6.469062647	7.053946096	6.355130049	6.56732149	6.716089545	6.811039867	6.43830535	6.754400782	6.806192275	6.771076473	6.890525643	6.764041851	6.597273663	6.696027961	6.479576654	6.693613372	6.348071828	6.557795472	6.570135173	6.75395118	6.904132575	6.42148923	6.830860804	6.785358555	6.857247318	6.760104043	6.377194689	6.217994843	6.711735305	6.36856166	6.48037973	7.102783027	6.398851547	6.730479321	6.381352609	6.941703489	6.875965078	7.076895852	6.713968187	6.115771565
ATP6V1D	8.155392816	8.48103119	7.921343697	8.483076309	8.255518979	8.305234852	8.161525686	8.330704772	8.263577734	8.369641447	8.248609662	8.559606565	8.314824836	8.592587748	8.305846387	7.868633844	8.498407256	8.085839887	8.128830211	7.981710969	8.385516576	8.207456957	8.261060719	8.238422846	8.166897044	8.296035742	7.71776658	7.859815691	8.291972168	8.469758603	8.11319067	7.940655314	8.50605152	8.420156311	8.478876102	8.33989636	8.124843831	8.016964964	8.269475701	8.516306144	7.989899192	8.163758502	8.243631752	8.374927723	8.082229613	8.031391608	8.8274388	8.367410785	8.108630037
SCARF1	7.472186239	7.343085712	7.485154594	7.205860338	7.360930962	7.322960815	7.821806352	7.303003447	7.51138416	7.303273931	7.715178429	7.779467249	7.506950779	7.644495673	7.596642135	7.300957201	7.568545277	7.264841397	7.505012867	7.468862308	7.277168947	7.492831416	7.495172095	7.281087292	7.452721623	7.375037352	7.226115223	7.260591858	7.36371307	7.352164919	7.516515242	7.256222985	7.216561628	7.531777489	7.641514287	7.582238228	7.433983156	7.719970276	7.443668215	7.24174651	7.62971052	7.430169666	7.513528398	7.300730464	7.334992824	7.809196654	7.564718573	7.469917733	7.385549085
RP4-680D5.8	6.373058545	6.24196768	6.076898614	6.812302208	6.514384644	6.61901045	6.064606542	6.411391171	6.725442334	6.360926753	6.855173501	6.117530332	6.226368843	6.274803837	5.881394816	6.925732207	5.895756008	6.480251043	7.147275133	6.623172471	5.855271859	5.824199359	7.066780202	6.136977781	6.558028091	7.11766702	6.306463318	7.104518895	6.267313373	6.066607631	6.607507452	6.981982507	6.558259874	6.410628472	7.404203125	6.276946206	6.433216901	6.191243834	6.367910916	6.480133037	6.751865796	6.43256014	6.992793573	6.82596295	6.581839065	5.869138335	6.2577695	6.860887129	6.370657536
AIF1L	7.328114242	7.181524605	6.944087835	7.320523629	7.00922175	7.036901694	7.461774774	7.1096318	7.273747881	6.911055568	7.25898465	7.163614826	7.160673866	7.236646368	7.173664622	7.318492475	7.182563507	7.214172632	7.356592198	7.178795089	7.339089352	7.809842753	6.994330132	7.462301435	7.32392234	7.18288216	6.791430279	7.132767069	7.061468128	7.051102018	7.089077566	6.989774221	7.275463023	6.989643878	7.244095741	7.118636192	7.083475306	7.229582308	7.165410435	7.019158686	7.705619971	7.242918524	7.589196806	7.206246867	7.189889787	7.491607363	7.177884283	7.151607841	7.099508243
APBA1	6.573748978	6.991128708	6.715377178	7.280686827	6.25647632	6.166022208	6.425079709	6.534257913	6.13797185	6.208806509	6.14295913	6.437980072	6.373742698	6.606081641	6.689672026	6.688203999	6.380047695	6.542413819	6.555968021	6.47510869	6.559852401	6.460038639	6.343585907	6.747420015	6.492361522	7.157508594	6.693034849	6.526942237	6.568091788	6.685929129	6.332461494	6.324531852	6.515921686	6.148989111	6.526809569	7.206759256	6.591651113	6.837544732	6.658883401	7.127401764	6.362568043	6.500333136	6.652081187	6.728592639	6.488934831	6.651753571	6.207852267	6.310441711	6.580471374
HPSE	7.195272198	6.934929517	6.621601201	6.821046218	7.363185848	6.511545185	6.840486988	6.77200915	6.405092297	6.880213987	7.454964926	7.359049358	7.127582173	6.502900748	7.249038967	6.883172118	6.075034481	6.326510506	7.126161672	6.36569475	7.246377079	7.299928549	6.544711187	6.844423015	7.379184268	6.637982265	6.457061161	5.996892175	6.550770112	6.810409432	6.649700566	6.236554901	6.782452093	6.114149323	7.113642999	6.904937199	6.765853561	5.950969082	6.463144342	6.654152269	7.987177216	6.861748152	6.970335387	6.800354114	6.644638073	7.648016571	7.218208721	6.384025906	6.468408523
GYLTL1B	7.875095612	8.060098746	7.988030946	8.062555761	8.624895706	8.043054849	8.134766516	8.81489425	8.102462087	8.531707005	8.254143363	8.291028005	8.070439125	8.565582202	8.380361104	7.997356478	8.310734666	8.773820832	8.428744373	8.716042602	8.65230868	8.118970282	8.653855257	8.258441966	8.71258844	8.654523737	9.13361093	8.273828765	8.136758663	7.931463353	8.942933379	8.051043138	8.112330966	8.812113922	7.854214275	7.971180099	8.02569958	8.294633427	7.991737253	7.932067096	7.707937585	7.500898202	8.85958258	8.430114036	8.219837107	8.561063676	7.834947678	8.589895845	8.600684428
VSIG4	8.309179042	7.877477943	7.569192526	6.774945152	8.344472758	7.557515175	8.334222938	7.950738942	7.74658853	7.512109772	7.728417438	8.764991472	8.340568769	8.898226264	8.289780195	8.515247077	7.949581188	8.532724392	8.990733214	8.391498036	8.125903474	8.572187656	7.645121758	7.729226053	8.074006838	7.941531504	7.635263913	8.001172009	8.615769185	7.402576589	8.76781019	7.492915227	8.547866023	8.175710584	8.077992135	8.12889379	8.040384082	8.113550964	7.915363189	7.683173602	8.109369766	8.107056157	9.010607256	7.889290634	7.757136686	8.266267307	8.345229124	8.435945387	8.950794048
IFI6	8.151815526	8.302262957	7.543837491	8.600457714	9.327850758	8.419440421	8.690173945	8.04852448	8.533727106	8.178972601	9.547302862	9.377950132	8.936934188	9.727718196	7.905714601	8.913979575	7.103428794	8.040210908	8.4536049	7.778428194	7.679417556	8.772040176	9.200253463	7.08590717	8.693844212	7.9175942	7.634542752	6.81136546	9.404065277	10.51991487	7.769794108	7.554472418	8.359038846	9.031289808	8.539558478	8.549337367	7.594222643	8.051375176	8.043061002	9.418882494	9.468614385	8.937675951	7.871417959	7.489375582	7.151292557	8.388993344	8.750705674	7.77467698	6.811781317
METRNL	9.854125569	8.946331926	9.194092199	9.333562084	9.715955986	8.860128918	9.131247389	8.981121736	9.480080567	8.222919104	9.031987573	8.644481636	8.634877525	9.651567592	8.403306547	9.187326365	9.541816736	9.227251092	9.907544069	9.054787522	9.040119672	9.31968667	9.414538996	9.405856593	9.143274194	9.28810224	9.075491361	9.314299095	9.159075902	8.863603006	8.602782816	7.892162281	9.049762925	8.827274097	8.940317655	8.596027029	8.597072654	8.538365215	9.332358126	8.425832424	8.410836792	8.547171248	9.315831111	9.092153683	8.981259301	9.343702053	9.369671834	8.994622298	8.985669795
ZNF165	6.501181774	6.151210761	5.701630804	6.612382819	8.002662354	7.253560011	7.094966265	6.926456658	7.320561608	6.836628198	7.411646807	5.87514292	6.576381988	6.492995793	6.248070934	6.310114518	6.668209968	6.890034015	6.55678895	7.071304871	7.393811436	7.537396345	6.93617719	6.652392595	7.207397627	6.066199019	6.751992642	6.271275096	6.824042567	6.729584623	6.187300993	6.515006718	7.097812652	6.375291701	7.019710592	6.134840306	6.394558574	6.164762449	6.094043143	6.999582512	7.96413083	6.449512389	6.509338775	6.507338522	6.426968406	7.021674048	7.194738351	6.882381577	5.963048831
LAMP5	7.53370615	7.396933911	7.361697778	7.413427013	7.36209339	7.522668705	7.373085582	7.261037854	7.132730519	7.162572761	7.320040903	7.36989343	7.684935629	7.689878369	7.876596123	7.526818177	7.441253205	7.408266846	7.784562265	7.49141015	7.843332175	7.433567222	7.581869525	7.370753255	7.352727123	7.661268159	7.459789456	7.683467848	7.357631572	7.585773492	7.936755796	7.465292979	7.505663766	7.334120428	7.513476319	7.17069731	7.543286645	7.277024778	7.640618458	7.330941244	7.423999911	7.851938141	8.214983653	7.886824064	7.775848639	7.710574847	7.566576594	7.585311473	7.420790055
MYO1F	8.344132591	7.451061516	8.166578533	7.373850607	8.023555559	7.823951729	8.381701801	7.297521125	8.091498321	7.608791173	7.366211556	8.4254172	7.608407732	8.314624439	8.148112862	7.891418148	7.502806894	7.696856533	8.236478339	7.907238178	8.054998436	7.830768726	7.655747771	7.518386793	8.003207008	7.602097219	7.727147084	7.891418148	7.630597521	7.930797578	7.637257104	7.423205555	8.009144303	7.825850543	7.883111137	7.530608791	7.595861762	7.740368776	7.567732552	7.504271611	7.578386548	7.836819629	8.280931367	7.407005667	7.743216061	8.320411414	8.069987657	7.384643582	7.0737916
EMILIN1	7.669671188	6.924451927	6.843363926	7.558742163	7.328407362	6.905031308	7.924480276	7.031449781	7.242025436	7.081217389	7.15703358	7.521869352	7.20542339	8.381606559	7.021997744	7.494233172	6.958908711	6.836081048	8.231692164	8.061684705	7.667891031	7.408626139	8.156530714	7.331156702	7.21924171	7.435653647	7.669495715	7.324412555	7.739463322	8.069157429	7.180421114	6.833662644	7.462900542	6.950217866	6.855430243	6.897847668	7.311028465	6.54397116	7.30028937	7.545648161	6.347556272	7.281359738	8.298706441	7.252490592	6.535283478	8.176514469	7.429762165	7.084380386	6.544496509
AVPR1A	5.686854726	5.751136515	5.736006768	5.737889489	5.817325653	5.644850747	5.717943684	5.726930947	5.827606921	5.554986165	5.808308873	5.787250009	5.775986207	5.905933965	5.905328202	5.775218669	5.629271335	5.64695759	5.78243281	5.978220023	5.697488798	5.822998248	5.737507908	5.628147466	5.94056464	5.665207437	5.58429836	5.67307826	5.639927214	6.069957542	6.617292697	5.771954178	5.626804591	6.049898814	5.764938944	5.722500187	5.721624579	5.729553654	5.726031315	5.598277717	5.916956072	5.856456683	6.129899388	5.696439924	6.019379177	5.953596466	5.90321624	5.88416596	5.887493237
FAH	6.386447313	6.430634567	6.705879057	6.466370214	6.567394216	6.771327095	6.775900265	6.919124113	6.583579989	6.723039102	6.906151144	6.403359192	6.387341682	6.481001575	6.605870255	6.733266111	6.414037248	6.644882202	6.656350206	6.90475026	6.438443123	6.506025164	7.160306297	6.513249317	6.612167198	6.64452261	7.034107632	7.224897219	6.693766331	6.096368722	6.939414114	7.064476543	6.897707547	6.796744902	6.321784324	6.571743535	6.350537148	6.847334738	6.644698098	6.407951719	5.983190957	6.4611875	6.840928552	6.61485401	6.660281077	6.710966048	6.583597191	6.573130807	6.866138228
S100A13	8.514546462	8.430803901	7.969139121	8.495133455	8.255556999	8.38432359	8.018668566	8.247035184	8.207904033	8.426603882	8.464318562	8.305457145	8.280100937	8.351391801	8.04353805	8.088435806	8.312882118	8.096826128	8.404024835	7.879011323	8.396757467	8.094333677	7.897390379	8.253361642	8.145679882	7.985485911	8.134798338	7.925838296	8.031923561	9.060318884	7.83523962	8.12670284	8.488951886	8.342472174	8.67886009	8.396293361	7.99419651	8.062724022	8.135023458	8.635355287	8.368560916	7.961894385	8.710470388	7.415665864	8.394168751	8.078057674	8.696707736	8.074244968	7.826662955
MYCL	7.181022243	7.484920181	6.91542392	7.48290096	7.369269758	7.555734193	6.907269543	7.48931529	7.426862617	7.166906145	6.907707293	6.661898083	7.281720465	7.190902367	7.249040762	7.185996326	7.150260047	7.914914936	7.136765687	7.302112333	7.883556937	8.165412626	7.291416421	7.32816642	7.884357709	6.845204131	7.054715313	7.513991552	7.409859329	8.099092515	7.505628998	6.784092376	7.010704632	7.082283234	7.699019571	7.081663712	6.950038034	7.105475908	7.13779205	7.409441633	7.536236814	7.129743944	7.438942055	7.488284822	7.057173727	7.738578811	6.986836137	7.251011844	7.506727021
CAMTA1	7.876257204	8.087839176	7.938143885	8.24529896	8.442959572	8.176057545	8.197940398	8.220927987	8.256451075	7.81941038	8.174821448	7.991768146	8.088302718	8.127142092	8.465644175	8.333934206	7.579157686	7.965297696	8.491481368	8.183577609	7.9963244	8.151885396	8.73641562	7.520731006	8.37509282	7.821620394	8.357427318	8.262821689	7.902035504	8.350909627	8.82060267	8.397303687	8.148775853	8.092177128	8.335169002	8.154532669	8.309255597	7.814662017	8.172205596	8.248410033	7.856642392	8.258808432	8.268799486	8.279823223	7.773860664	8.198992103	7.94357761	8.584317217	8.777024625
LOC100129461	7.037173752	7.493385707	7.277483822	6.935352497	6.776496708	7.076165166	6.99236732	6.947083396	7.127093658	6.88166232	6.587999339	6.93642317	7.047386178	6.940103086	7.34382797	7.53885777	7.025302863	7.333982862	7.555278166	7.228777462	6.904018703	7.068867318	7.228883437	7.140007263	6.944516993	7.577777892	7.216516159	7.165540382	6.971947516	6.738558128	7.222026322	7.224103147	6.933013217	6.771474683	7.094436283	7.299087364	7.09033336	7.221888671	7.294627115	7.259208135	6.919975137	7.171741692	7.469478625	7.378599933	7.466463436	7.239173136	6.989020012	6.972585205	7.344690508
ZNF620	4.198300286	4.206212446	4.417920472	4.085808221	4.197322495	4.21461394	4.339576109	4.388180868	4.165751287	4.293661564	4.25774023	4.237120678	4.30684148	4.313770973	4.206517852	4.211985318	4.260461128	4.378732122	4.2272832	4.190708275	4.074520439	4.144676386	4.36343466	4.232142884	4.116417712	4.23138379	4.311742351	4.208438531	4.201775361	4.260592048	4.197873936	4.303817862	4.270769949	4.204654966	4.257820668	4.257129015	4.152590836	4.464913395	4.248688322	4.273170344	4.30516288	4.223487735	4.18161807	4.1652709	4.249574961	4.258068578	4.343353375	4.173412428	4.257857855
ARSE	7.010845757	8.565057391	9.238217739	8.583085116	8.573363974	8.009242436	8.944911341	9.85413736	9.284430872	9.330999859	10.61710061	9.722222259	8.010987051	8.574128546	9.228018461	10.59130825	6.398209741	9.556718917	9.968367947	10.54322583	10.14392153	9.091788861	10.59229721	8.695292011	9.58927668	11.38540862	10.88563272	10.12722338	9.616841292	9.072265657	10.39972423	9.931820036	10.609165	10.24418521	8.923578137	8.578012148	9.279481002	9.916101635	8.482066839	9.462954733	8.821429206	9.557396973	9.593074965	9.482456303	9.156359356	8.071188865	9.046629416	9.89649843	9.93556442
NEU3	7.192179248	7.270051799	7.19951745	7.181535901	7.112610737	7.268860765	7.298493608	7.294178614	7.212256332	7.42388831	7.252770682	7.176616909	7.265896453	7.54405677	7.485477696	7.382635163	7.243546613	7.564298847	7.402408427	7.350834345	7.32835743	7.275187771	7.2394601	7.302469464	7.537636707	7.383107055	7.362442393	7.219504365	7.285615922	7.135321651	7.250556652	7.179406065	7.307260016	7.171503973	7.057478266	7.336070839	7.155543052	7.54813389	7.426777064	7.1939638	7.242563681	7.220979393	7.472317115	7.565520373	7.389123713	7.430853314	7.317780388	7.32937403	7.201159417
TAC3	8.341413816	8.218454519	8.49283015	8.08801269	8.060882567	8.213263946	8.413915017	8.330374362	7.83991183	8.237306421	7.742082979	8.317530675	8.252358399	7.917152007	8.344910166	8.387239217	8.012788951	8.689996104	8.197861853	8.3029064	8.424257092	7.96029618	8.148888167	8.07643702	8.45396494	8.272631861	8.048334686	8.284538766	7.852856112	7.972172973	7.977391906	8.242896695	7.815338373	7.707404493	8.007154254	8.157614108	7.954426414	8.095859442	8.438946805	7.846521561	7.865702703	8.218645289	8.43992905	8.535880797	8.316001501	8.418646386	8.252968656	7.872966351	8.047417487
SGTB	6.154398865	6.166853756	5.629520062	5.810201221	6.372085723	6.217683092	6.578707	6.03931817	6.146965187	6.172883805	6.210546129	6.653389727	6.08133061	5.957761467	6.689954215	6.30357247	6.467210007	6.019306808	6.325232545	6.250003022	6.081292301	6.152649439	6.313863835	6.098934431	6.01488322	6.035258336	6.308554987	6.171464367	6.363600263	6.257311889	6.323424152	6.262279806	6.276941647	6.320849166	6.299235652	6.133383456	6.101302936	5.277534057	5.957412633	5.906824981	6.144536927	6.333011997	6.495186318	6.178561672	6.292967735	6.517195237	6.300354483	6.169097739	6.002210859
[truncated: 865 more rows]
[truncated: 32 more columns]
