# Supplementary material for: Reclassifying TNM stage I/II colorectal cancer into two subgroups with different overall survival, tumor microenvironment, and response to immune checkpoint blockade treatment
Source: Front Genet. 2022 Sep 21;13:948920. doi: 10.3389/fgene.2022.948920 (PMC9532767; doi:10.3389/fgene.2022.948920)
Supplement: Supplementary file 5 [file DataSheet4.ZIP › datasheet of Figure 4/GSE17536gokegg/geneSigExp.txt]

ID	GSM437093	GSM437094	GSM437095	GSM437096	GSM437097	GSM437099	GSM437100	GSM437101	GSM437106	GSM437107	GSM437108	GSM437109	GSM437110	GSM437111	GSM437112	GSM437113	GSM437114	GSM437115	GSM437116	GSM437117	GSM437120	GSM437121	GSM437122	GSM437128	GSM437129	GSM437131	GSM437132	GSM437136	GSM437137	GSM437138	GSM437139	GSM437140	GSM437141	GSM437142	GSM437146	GSM437150	GSM437151	GSM437153	GSM437154	GSM437158	GSM437160	GSM437162	GSM437163	GSM437164	GSM437165	GSM437166	GSM437167	GSM437168	GSM437169
A1BG	5.384245	5.409198	5.231372	5.420509	5.41079	5.448903	5.426359	5.340028	5.681145	5.50194	5.665056	5.475495	5.529298	6.508304	5.715743	5.459952	5.420418	5.281221	5.602861	5.439222	5.556698	5.393216	5.260652	5.184277	5.384895	5.452046	5.869016	5.066477	5.343607	5.570607	5.539901	5.392039	5.433788	5.296552	5.547512	5.740434	5.287654	5.872542	5.528681	5.454416	5.429391	5.297274	5.561722	5.517994	5.620311	5.797424	5.729204	5.471902	5.526175
A1BG-AS1	7.608853	7.277176	7.387602	7.493032	7.227437	7.348534	7.689842	7.410216	7.929454	8.158058	8.130475	7.288751	7.598193	7.215244	7.046756	6.827175	7.426139	7.451814	6.912861	7.53975	7.211697	7.442606	7.399408	7.281095	7.104826	7.717532	7.529355	7.341663	7.55784	7.853017	7.434931	7.679934	7.464938	7.938633	7.34731	7.597534	7.544765	7.537658	7.323506	7.778525	7.47195	7.372033	7.104338	6.880276	7.051043	6.800589	7.145414	7.732846	7.652676
A1CF***	7.90125	8.734379	8.466869	8.894439	8.901631	7.71478	8.5292	9.529638	7.836522	8.771261	8.586896	8.196285	8.295888	8.477308	8.52275	8.744191	8.416858	9.063578	9.08526	8.522956	9.057965	8.116402	8.950222	8.628127	8.224755	8.827468	9.116571	9.02262	9.072476	7.675069	9.016187	8.380011	7.480467	7.417554	8.790734	8.343548	8.65324	8.68687	8.220995	8.273794	7.748604	8.830768	8.648063	8.044568	8.902454	7.664294	8.016819	8.72297	8.894695
A2M	9.141102	8.978762	8.789892	9.038635	9.026972	8.887195	9.231818	8.469535	9.01493	9.093042	8.72312	8.920458	8.933066	9.370213	8.726834	8.828805	9.003133	8.829809	9.082834	9.221796	9.218086	8.893964	9.093658	8.711436	8.877353	9.001384	8.844861	8.950373	8.793982	8.764214	8.96871	8.678162	8.521236	8.614739	8.867395	8.521169	8.853863	8.182909	9.013035	8.796057	8.251753	9.168178	9.570154	8.680022	8.453624	9.317884	8.6111	8.52128	9.006544
A2M-AS1	6.093781	6.156742	5.967664	5.904531	5.837228	6.179258	6.4941	6.027889	5.779343	6.186502	5.500308	6.162967	6.007407	5.847988	5.938601	6.53195	6.090698	5.942731	6.24616	6.103821	6.168945	6.104809	5.919218	6.049133	5.490692	6.154812	5.982033	6.219617	5.940239	5.878757	5.910766	6.004382	5.93335	5.924535	6.166781	6.176894	6.128259	6.42659	6.412583	5.683868	6.081424	6.023522	6.407751	5.947155	6.438541	6.00259	6.250418	5.716631	6.011025
A2ML1	5.463943	5.517081	5.587223	5.496528	5.487738	5.59202	5.593632	5.516898	5.420677	5.608256	5.334923	5.49489	5.506078	5.983333	5.720471	5.879802	5.419208	5.733242	5.648353	5.422286	5.361224	5.461195	5.357016	5.511793	5.576385	5.68593	5.47949	5.584923	5.539564	5.375749	5.405027	5.500158	5.521508	5.368222	5.61065	5.929324	5.563238	5.854847	5.723865	5.612375	5.50629	5.493079	5.724685	5.69528	5.681187	5.757802	5.727302	5.570304	5.765826
A2MP1	6.620677	6.67952	6.814737	6.696329	6.62307	6.720495	6.627876	6.764945	6.687736	6.619279	6.700404	6.586851	6.77093	6.638826	6.933728	7.014491	6.706918	6.727324	6.635834	6.596257	6.800569	6.732313	6.535966	6.761005	7.050599	7.159735	6.537098	6.723819	6.512027	6.432112	6.607939	6.678896	6.704737	6.714958	6.715942	6.580341	6.660609	6.992578	6.714958	6.553546	6.769647	6.76996	7.153102	6.980921	6.909687	6.70416	6.83363	6.792673	7.046688
A4GALT	8.10325	8.142816	7.605065	8.120179	7.801776	8.177876	8.072447	8.029945	8.219489	8.582813	8.174682	7.938143	7.958487	8.240954	7.684166	7.649026	7.733591	7.865379	7.905215	7.865634	7.798463	7.864205	7.870049	7.740512	7.840418	8.221977	7.747195	7.821636	7.949044	8.232058	7.697516	7.871278	7.877429	7.652103	7.889675	8.396572	7.938143	8.360238	8.065202	8.124909	8.003001	7.804272	8.0444	7.989948	7.983997	7.938143	7.70268	8.194284	8.093279
A4GNT	6.603234	6.571692	6.589117	6.553201	6.422646	6.792015	6.630811	6.598902	6.554189	6.591729	6.610128	6.599092	6.519442	6.831332	6.969128	6.80436	6.568799	6.679305	6.644587	6.593367	6.730882	6.590946	6.44899	6.467377	6.788959	7.049193	6.408049	6.595778	6.591729	6.461481	6.67682	6.579579	6.539399	6.558811	6.584075	6.580507	6.502869	6.70496	6.591729	6.471993	6.596609	6.523012	6.77786	6.918149	6.768624	6.815028	6.671583	6.669739	6.634841
AA06**	6.161194	6.306877	6.194196	6.379485	6.053036	6.472138	6.320957	6.393728	6.417071	6.542947	6.226017	6.248201	6.102524	6.86315	6.526275	6.467837	6.35902	6.379141	6.309614	6.25191	5.900274	5.954013	6.148084	5.982579	6.310826	6.483378	6.289183	6.278318	6.101607	6.310194	6.101022	6.373653	6.221555	6.280712	6.146449	6.666221	6.166976	6.962529	6.327841	6.51593	6.161771	6.139489	6.385378	6.312114	6.336218	6.357628	6.174225	6.431959	6.661486
AAAS	8.656719	8.413983	8.268595	8.702125	8.626183	8.608103	8.445012	8.567418	8.722502	8.689842	8.206818	8.207015	8.442636	8.329023	8.718577	8.519079	8.881103	8.633967	8.540925	8.686701	8.698856	8.681521	8.535813	8.692955	8.749384	8.583143	8.581979	8.493571	8.519668	8.674189	8.638964	8.52439	8.573288	8.549916	8.37702	8.299179	8.203716	8.670084	8.287649	8.807925	8.803404	8.394121	8.553066	8.807319	8.761256	8.604894	9.064562	8.41985	8.381072
AACS	9.230455	9.465083	8.751378	9.675088	9.203926	8.643792	8.657888	9.276138	9.252389	8.628264	9.648026	8.444775	9.034913	8.375735	8.834814	8.416628	9.764602	9.326666	9.171912	9.220952	9.206625	9.146721	9.278602	9.739513	9.431035	9.171535	9.072479	8.866376	8.914197	9.109709	9.031115	9.031376	9.40753	9.489119	9.177562	8.658699	8.807386	7.915774	8.661271	9.783323	9.507162	8.658946	9.101091	9.447223	8.695325	9.670545	9.695056	9.509058	8.43408
AACSP1	6.090075	6.322687	6.221278	5.990255	5.967482	6.118704	6.058999	6.281438	6.379676	6.370817	6.586496	6.264376	6.317897	6.134753	5.984038	6.153589	6.165363	6.096816	6.050749	6.101713	5.657966	6.20862	5.830366	6.026356	6.106648	6.120439	6.314036	6.086044	6.254332	6.238208	5.954545	6.556949	6.159754	6.479575	6.288149	6.46812	6.249573	6.291561	6.291909	5.942937	6.155272	6.145073	6.047593	6.056142	6.07285	5.880248	5.918167	6.260805	6.495539
AADAC	6.012909	6.430058	6.335946	5.971294	6.188987	6.679642	6.162904	6.354951	6.157338	6.020358	6.260041	6.013641	6.199927	7.963836	6.427135	6.49763	6.172001	6.164628	6.53351	6.086334	6.064977	6.101218	5.897589	6.074462	6.071416	6.978611	5.96972	6.31078	6.01393	5.974966	6.362772	6.282104	5.858764	6.024227	6.028102	6.037578	6.013824	6.443624	6.075085	6.074366	6.26622	6.214222	6.189064	6.422263	6.224658	6.324961	6.155865	6.296377	6.803364
AADACL2	4.046513	4.148768	4.090361	3.929313	4.099475	4.059587	4.12743	4.192081	4.133736	4.132012	4.191275	4.242379	4.242151	4.429111	4.145173	4.313461	4.094524	4.244848	4.092496	4.161956	3.81502	4.08334	4.07346	4.0138	3.999133	4.06407	4.039395	4.136298	4.150096	4.029672	4.099759	4.194084	4.097247	4.156377	4.16066	4.711553	4.408149	4.841042	4.393332	4.253498	4.286678	4.131586	4.092496	4.180629	4.292804	4.12658	4.173214	4.04893	4.144092
AADACP1	5.330001	6.674512	5.508165	6.02424	5.48912	6.414436	5.610003	7.032771	5.014637	6.002575	5.632172	5.639927	5.330518	5.441697	5.911951	6.391103	5.226967	5.447329	6.089873	5.466428	6.010349	5.530212	6.997067	6.044018	5.700507	7.874456	5.151668	8.0689	5.560783	5.657172	8.110716	6.108107	5.484781	5.338694	6.213118	5.098859	5.458447	5.021755	5.782739	5.779666	5.578752	6.55728	5.884067	6.300682	6.635861	5.684282	5.402787	6.527259	7.36542
AADAT	7.232273	6.881818	7.270512	7.014285	7.977532	7.079735	7.470771	7.759514	7.175944	7.502396	7.310566	6.94847	7.476599	7.265124	7.517516	6.801378	7.952309	7.36467	6.817619	7.787571	8.277311	7.79517	7.080235	7.812376	7.521156	6.621788	7.823263	7.329988	7.214263	7.082978	7.384268	6.787575	7.176675	7.471964	6.804912	7.30331	7.014408	7.690696	6.909178	7.808544	7.620131	6.937607	6.916294	7.359042	7.04517	7.673677	7.352159	7.255719	6.960996
AAED1**	7.731121	7.171754	7.233868	7.958194	7.530408	7.106458	7.778957	8.003855	7.76589	7.659986	7.203584	7.773662	7.231449	8.013874	8.288192	8.069905	7.540375	7.179227	7.774477	7.816997	7.735617	7.607349	7.867619	7.66183	8.133274	7.420079	7.772736	7.783619	7.92223	8.072245	7.668949	7.422498	8.116068	7.730304	8.020011	7.34459	7.514715	7.092408	7.135995	7.592652	7.071371	7.479129	7.470516	8.391789	7.296308	7.420315	8.473613	7.353503	7.869622
AAGAB	7.801369	7.724814	7.73579	8.05936	8.002043	7.801808	7.679899	7.686348	7.569829	7.672231	7.853619	7.320865	7.528358	7.791721	7.778652	7.175683	7.99107	7.705949	7.9989	7.679816	7.882378	7.654823	7.955116	7.8267	7.817864	7.511143	7.957997	7.665939	7.518887	7.762589	7.526211	7.937743	8.003498	8.127161	7.796352	7.712658	7.68118	7.565731	7.116897	7.803572	7.830966	7.501363	7.699384	7.607427	7.681132	7.867379	7.91078	7.837601	7.681313
AAK1	7.361162	7.161465	7.356591	7.117013	7.146587	7.044479	7.31215	7.094386	7.193363	6.986408	6.913418	7.179637	7.304284	7.145428	7.43235	7.399411	7.212174	7.139746	7.283362	7.352038	7.159984	7.215197	7.024651	7.136973	7.221364	7.339702	7.152527	7.211136	7.239781	7.07875	7.392392	7.200418	7.469748	7.188978	7.279118	7.217802	7.308188	7.319847	7.301891	6.812999	7.118109	7.254891	7.418235	7.445803	7.238033	7.140834	7.082314	7.068481	7.444806
AAMDC	7.418135	7.455806	7.290132	7.478025	7.559073	7.882735	7.598296	7.82006	7.830794	7.991773	7.654802	8.086051	7.750039	7.738704	7.470015	7.779591	7.446853	7.866154	7.885503	7.50209	7.692371	7.486106	7.805999	7.508876	7.926547	7.624188	7.66439	7.277425	7.567249	7.92096	7.771146	7.489142	7.864322	7.672287	7.44913	7.508309	7.637594	7.399699	7.496034	7.490639	7.544481	7.861269	7.792918	7.983099	7.577559	7.723003	7.578431	7.567251	7.917083
AAMP	9.87869	9.529409	9.513423	10.12771	9.93497	9.800027	9.897498	9.614386	9.929227	9.742232	9.950331	9.498822	9.329374	9.341258	9.775614	9.436611	9.918802	9.54175	9.689718	10.020644	9.793835	9.677937	9.810569	9.423935	9.757689	9.636249	10.101523	9.573204	9.539597	9.289817	9.921179	9.767299	9.981327	9.815558	9.548039	9.1011	9.857638	9.286978	9.174367	9.911408	9.984496	9.464513	9.538933	9.464793	9.525919	9.849582	9.822551	9.959416	9.294512
AANAT	5.806368	6.02615	5.898322	5.937898	5.983472	5.859287	5.912319	5.926067	5.899302	6.062795	5.752067	5.966105	5.856203	6.172349	5.887971	5.941501	5.849872	6.022776	5.8561	5.946712	5.789676	6.045011	5.91837	5.749722	5.839308	5.81057	5.840278	5.707618	6.00813	5.969516	5.906553	6.012557	5.736823	5.869346	5.871237	6.134696	6.034928	6.149972	6.014182	5.766691	5.958033	5.883233	5.963522	5.871765	5.835951	5.760057	5.713102	5.895339	5.948243
AAR2**	9.578285	9.328936	9.654859	9.427958	9.212195	9.186122	9.839818	9.427102	9.581323	9.500465	9.214253	9.39759	9.133608	9.281018	9.385556	9.880849	9.256137	9.235719	9.94301	9.516275	9.184328	9.216238	9.27975	9.171209	9.627341	9.382199	9.857117	9.72153	9.781514	8.751766	10.126124	9.874432	9.309104	9.376452	9.175323	8.790855	9.902202	9.546977	9.50456	9.67045	9.100717	9.673555	9.584296	9.315966	9.451308	9.308348	9.001634	9.533613	10.114089
AARS	10.202523	10.010247	9.857861	10.044543	10.398965	9.997969	10.092717	10.052478	10.2489	10.055876	10.07321	10.065546	9.979181	10.095234	9.656945	9.412593	9.793504	9.947403	9.87673	9.949193	10.013863	10.123715	10.013933	10.252326	10.022875	10.15989	10.469743	10.076744	9.889438	10.059676	9.965401	9.949695	10.033873	10.382526	9.333038	9.778264	10.077345	9.745538	9.979717	10.431378	10.453985	9.973172	9.981878	9.555189	10.086546	9.94791	10.205949	10.710625	9.801936
AARS2	8.431108	8.044489	8.185665	8.494889	8.058465	8.048477	8.220243	8.12063	8.178704	8.073623	8.387001	7.960348	7.999443	8.074522	7.951053	7.628781	7.814661	7.953297	7.960483	8.196422	7.961825	8.134672	8.031458	7.991369	7.800383	7.96943	8.005192	7.94203	7.92757	8.004422	8.240453	8.140781	7.897814	8.180291	8.294547	7.963858	7.918648	8.091067	8.064662	8.45928	8.106416	7.948142	8.024836	7.568762	7.823323	8.124152	7.814216	7.988939	8.184697
AASDH	7.816583	8.272228	7.739725	8.38252	8.526444	8.644951	8.335001	8.713429	8.48673	8.664612	7.786399	8.73486	8.473383	8.044327	7.958921	8.172626	8.067825	8.170678	8.173805	8.35787	8.312009	8.244202	8.776715	8.50035	8.404609	8.234965	8.172497	7.935991	8.418408	8.22509	8.253303	8.305663	8.395474	8.27625	8.176179	7.997459	7.870881	7.628521	8.157377	8.560676	7.721671	8.097562	7.698884	8.056084	8.051375	8.080765	8.430877	8.418067	8.05787
AASDHPPT	7.907121	7.800522	8.008873	7.72704	8.352056	8.203685	7.935392	8.265534	8.21655	8.116911	8.170044	8.059864	8.312831	7.575779	8.621913	8.018229	8.309831	8.030344	7.939022	8.357131	8.44319	8.166667	8.38214	8.174347	8.461701	7.682756	8.292149	7.681596	8.28929	7.992104	8.00516	7.64085	8.466613	8.361746	7.394149	7.5508	7.887398	7.675012	7.523053	7.92096	8.682641	8.040893	7.671158	7.89077	8.328577	7.843434	8.26765	8.378565	7.746431
AASS	5.7551	5.713838	5.479073	5.723482	6.123522	5.343829	6.187813	5.388914	5.084032	5.48961	6.032895	5.974719	5.704394	5.73356	5.545628	5.779131	5.60705	5.534091	5.547388	5.593271	5.698027	5.531824	6.238955	5.684275	5.949855	5.614481	5.925989	6.461071	5.506669	5.822581	6.478485	5.559172	5.559017	5.477786	5.483332	5.624009	5.559687	5.610033	5.728108	5.894183	5.755295	5.693451	5.534093	5.324638	5.547055	5.512351	5.346372	5.589222	6.036146
AATF	9.49789	9.345671	9.66804	9.712597	9.633887	9.603857	9.483647	9.473007	9.923649	10.019573	9.656064	9.716137	9.228826	9.300663	9.801458	9.780401	9.371825	9.871822	9.893278	9.542873	9.657225	9.493428	9.742869	9.732826	9.698763	9.402883	9.851889	9.939902	9.84087	9.504188	9.739224	9.463201	9.724222	10.159402	8.740301	9.008155	9.371173	9.470061	9.68043	9.740606	10.007273	9.552676	9.631871	9.512412	9.766413	9.717989	9.565946	8.952968	9.723996
AATK	8.270906	7.98822	7.966268	8.395499	8.341086	8.285695	8.232576	7.73135	8.079377	8.146434	7.973623	7.813279	7.819875	8.486018	7.947321	8.306466	7.751453	8.426369	8.285668	8.122329	8.250037	7.951538	8.362075	7.958316	8.185669	8.793856	8.239661	8.588158	7.920097	7.773546	8.076882	8.064028	7.819947	7.762889	7.81555	8.038728	7.751329	8.243186	7.959628	7.978731	7.891937	7.908753	8.553572	8.302724	8.352848	8.418646	8.458006	8.066337	8.041379
AB488780**	7.853703	8.051725	8.137898	7.383734	7.949883	7.873058	7.99659	7.890446	7.660672	7.836905	7.648431	7.929808	7.74808	8.574107	8.064555	8.422002	7.619778	8.129344	8.172934	7.959752	7.787126	7.946277	7.966609	7.807514	8.157021	7.967369	8.095861	8.034293	7.998622	7.683878	7.767127	7.782519	7.592963	7.520447	7.827946	8.113842	7.728624	8.770383	8.282865	7.331365	7.746296	7.876252	7.924469	8.219533	8.103108	8.209107	7.800221	7.696254	8.073537
ABAT***	8.748538	7.156157	8.704183	6.809389	9.140668	6.287533	8.05564	9.357029	7.544649	8.196691	7.253844	8.152625	7.873595	8.144041	7.547562	9.134104	7.506157	8.894425	9.142632	8.505602	7.917242	7.829465	9.335062	7.593238	8.095783	8.09911	10.008534	8.986308	8.691881	6.604657	9.183993	7.808979	7.587964	6.547823	7.379766	6.92297	9.022682	8.063931	8.291306	6.609618	6.140946	8.271037	8.920797	8.13978	8.761542	7.501258	6.584976	8.888688	9.528909
ABCA1***	7.711458	6.780393	6.880154	6.873735	7.131401	7.523235	7.402912	7.097794	7.565998	7.359674	7.052679	7.401956	7.239959	7.63007	7.191279	7.406365	7.156514	7.45419	7.165478	7.209762	7.472809	7.32977	7.191533	7.338393	7.292641	6.8355	6.904641	7.052908	7.393479	7.141257	7.255311	6.616986	7.357378	7.595844	7.094695	7.05152	7.380834	7.063926	7.331107	6.82587	6.963307	7.414259	7.273612	6.854735	7.121237	7.422598	7.246048	7.131279	7.282591
ABCA11P	7.395275	7.030602	7.243581	6.87929	6.921175	6.91896	7.341672	7.509044	6.887828	7.076097	6.980206	7.168478	7.325194	6.836734	6.941031	7.745996	7.311036	7.446666	7.269973	7.476797	6.811589	7.243581	7.20254	7.073997	7.282559	7.658011	7.855883	7.828793	7.328155	6.412068	7.434139	7.43027	7.122657	6.980315	6.929101	7.28234	7.154921	6.661939	7.661495	7.159787	7.505647	7.349461	6.886539	7.363894	7.322425	7.285394	6.761421	7.457574	7.405555
ABCA12	4.455167	4.472659	4.619855	5.300493	4.246551	4.861064	4.433588	4.633024	4.826917	4.619674	5.314687	4.522988	5.001676	4.417694	4.073149	4.059136	4.342551	4.452326	4.095128	4.355994	5.997036	4.627143	4.141881	4.269175	4.151432	4.542996	4.25917	4.325418	4.351549	4.570887	4.196363	4.608516	4.378346	4.497066	5.81145	4.688339	4.61373	4.541554	4.487895	4.431394	6.798144	4.342536	4.314084	4.047732	4.097624	4.43343	5.506074	4.368001	4.363514
ABCA13	3.850159	3.928743	3.924599	3.879271	4.047891	4.051209	3.878402	3.817486	3.850727	4.084489	4.005248	3.843243	3.889504	3.950776	3.850527	3.944383	3.859675	3.802728	3.868838	3.818517	3.917604	3.834158	3.998219	4.241136	3.868403	4.551808	3.83414	3.935829	3.89821	3.834059	3.941705	3.879217	3.854226	3.827265	3.925216	3.872101	3.85619	3.863991	4.593396	3.829397	3.872479	3.993024	3.813547	3.919899	3.859833	3.889269	3.899799	3.898184	3.878509
ABCA17P	4.576511	4.789362	4.442362	4.759268	4.838831	4.615441	5.327945	5.133861	5.141031	4.935852	5.452211	5.104512	5.077104	5.63027	4.655394	4.917622	5.007546	4.586168	4.875229	4.668503	4.507453	4.763867	4.832018	4.468875	4.415691	4.915041	4.590866	4.78645	4.84649	5.080473	4.944356	5.436404	6.188726	4.75455	4.665712	5.11361	4.949202	5.128514	4.979306	5.164307	4.854395	4.815238	4.633204	4.532158	4.860153	4.523612	4.718323	5.098086	5.218311
ABCA2	7.222892	7.101337	7.043459	7.443096	7.180489	7.450172	7.158233	7.163242	7.487016	7.484905	7.566525	7.037294	7.065473	7.383376	7.274098	7.446857	7.382399	7.277656	7.333908	7.468263	7.064114	7.255022	6.963923	7.125718	7.027481	7.27471	7.29768	7.318028	7.153861	7.4507	7.18419	7.386744	7.393669	7.373916	7.180232	7.313253	7.218335	7.423499	7.411161	7.483585	7.376381	7.023353	7.003451	7.459876	6.99285	7.318696	7.210454	7.426157	7.219242
ABCA3*	6.792079	6.896554	6.389388	6.827196	6.873889	6.754776	6.822983	6.715574	6.900363	7.122513	6.753907	6.434661	6.633355	6.502219	6.250651	5.943932	6.594685	6.498912	6.431453	6.793832	6.529949	6.685529	6.818631	6.454658	6.393151	6.784387	6.697221	6.550835	6.698163	7.414438	6.510195	6.785118	7.098252	6.633517	6.5376	6.646403	6.56392	6.921418	6.707909	7.567564	7.106848	6.717137	6.647727	6.89378	6.225072	6.486009	7.060295	6.691623	6.545559
ABCA4	6.805219	6.993531	6.794329	6.79147	6.723296	7.563874	6.773823	6.992804	6.907362	6.93623	7.137032	6.957229	7.043425	6.965308	6.851542	6.711354	6.865923	6.865498	6.688604	6.804842	6.483371	6.876531	6.686508	6.796229	6.686856	6.845382	6.717703	6.725551	6.80744	6.71998	6.739811	6.826499	6.949403	6.903671	6.935445	7.098817	6.876618	7.225131	6.896411	7.465933	6.960825	6.79724	6.842129	6.718741	6.925206	6.910656	6.90272	7.009301	6.817109
ABCA5	6.178103	6.734548	6.472525	6.557442	6.581133	6.198388	6.561459	6.636548	6.310844	6.201688	6.304185	6.478308	6.113396	5.940416	5.880827	6.625768	5.731333	6.304835	5.970736	5.630769	7.261449	5.831592	6.435665	6.273158	6.178575	6.352021	5.839364	6.054612	6.20032	7.094398	6.698285	6.208008	6.219028	6.009317	6.31698	5.700824	6.418366	5.835501	6.212852	6.538892	6.129232	6.519857	6.059184	6.189873	6.093112	5.897952	6.056751	5.881503	6.44416
ABCA6	5.404957	5.505334	5.624622	5.216024	5.360919	5.430871	5.811427	5.334635	5.562488	5.063885	5.26031	5.632501	5.626856	5.329709	5.580496	6.149278	5.084362	5.600499	5.887317	5.262214	5.310068	5.684682	5.366511	5.359308	5.145794	5.474216	5.35225	5.657539	5.626594	5.018638	5.582533	5.429246	5.420127	5.165696	5.787691	5.659467	5.306886	5.176499	5.537822	5.231603	5.468899	5.858884	5.961052	5.763228	5.798225	5.725133	5.119732	5.288156	5.636366
ABCA7*	7.431038	6.961612	7.015912	7.206276	6.868138	6.992214	7.101255	7.167051	7.523234	7.371906	7.118662	6.658175	7.273597	7.221411	6.844905	6.541082	7.035551	6.61308	6.706051	6.828708	6.788143	7.024063	6.895569	6.7985	6.434033	6.721685	6.534989	6.708546	6.907878	7.357259	7.23024	6.921273	7.089922	7.731424	7.042973	7.119646	6.771728	7.052882	7.001227	7.461453	7.086371	6.795574	6.788026	6.556463	6.52724	6.975344	7.385326	7.127928	7.16268
ABCA8	5.471623	5.427442	5.367992	5.460077	5.336792	5.851426	5.701468	5.35628	5.893444	5.593187	5.484157	5.594207	5.374511	5.821475	5.571967	5.785868	5.482346	5.855129	5.718685	5.531625	6.061282	5.545775	5.669622	5.435605	5.467277	5.712492	5.466505	5.916537	5.627392	5.367638	5.392097	5.798363	5.396673	5.385275	5.96049	5.510418	5.419235	5.765591	5.993586	5.490226	5.395309	6.086752	6.155303	5.464108	5.595936	5.81284	5.522705	5.406218	5.403572
ABCA9	5.230939	5.268523	5.168466	5.16296	5.111938	5.207218	5.251499	5.298057	5.289206	5.316201	5.301794	5.315096	5.545841	5.11684	5.266707	5.302449	5.24744	5.263572	5.303294	5.214985	5.324895	5.246474	5.121999	5.2693	5.07853	5.357889	5.236097	5.314637	5.275372	5.335729	5.133511	5.299468	5.340815	5.266669	5.211859	5.338292	5.415734	5.47205	5.40679	5.240956	5.376321	5.324333	5.424395	5.246901	5.196268	5.187763	5.222453	5.226628	5.305118
ABCB1**	7.280614	6.787852	6.498268	6.622604	9.115724	6.285032	8.209662	8.61331	8.777931	9.979625	7.442072	8.007145	7.786928	6.654524	7.446349	9.19503	8.712355	8.866123	6.578016	7.053276	8.794352	7.421056	8.847289	9.28326	8.297113	9.484316	7.213443	8.132563	8.190476	5.957902	10.825999	7.613558	8.879041	6.021574	6.765015	7.042476	7.096054	7.239469	8.469939	7.883606	6.486925	8.174771	8.350632	8.831105	7.921349	7.985483	7.586288	6.707446	10.185641
ABCB10	7.958785	8.566877	9.034079	9.030839	8.807162	8.856406	8.797202	9.736959	9.142157	8.497566	8.78627	7.882015	8.816942	8.033323	9.072738	8.929607	8.743047	8.966292	9.133062	9.126061	8.740959	8.629669	9.382764	8.732817	9.331807	8.55688	9.472149	8.816942	9.064351	8.904469	9.048116	9.165463	9.04385	8.430341	8.416375	7.888768	8.693236	8.112689	8.367331	9.696099	8.879291	8.785882	8.263947	8.894609	8.559062	8.866592	9.308567	8.960741	8.947631
ABCB11	5.775055	5.963822	5.821305	5.708802	5.755133	5.832721	5.918782	6.069723	5.716668	6.112347	5.84017	5.938569	6.111894	6.182273	5.891127	5.84109	5.729923	5.874294	5.817706	5.705667	5.681329	5.822335	5.700105	5.723363	5.724675	5.915347	5.827813	5.714098	5.848578	5.835873	5.805859	5.909113	5.738858	5.715765	6.034298	6.470425	5.919503	6.497435	6.060902	5.720477	6.055444	5.904216	5.973193	5.841755	6.027792	5.981738	5.939984	5.86121	6.136974
ABCB4*	5.760699	5.666396	5.601736	5.506602	5.668453	5.58182	5.546342	5.894406	5.729098	5.892418	5.774384	5.836463	6.16401	6.289069	5.801656	5.864909	6.233156	5.870365	5.808147	5.76097	5.800255	5.812165	5.598118	5.953315	5.758282	6.332592	5.636201	5.76449	5.76903	5.719263	6.1094	5.703295	5.805155	5.454996	5.811546	6.12983	5.787628	6.314079	6.171037	6.120472	5.912754	5.795022	5.867581	5.901661	5.777608	5.829638	5.986549	5.736503	6.199749
ABCB5	4.943886	4.894567	4.925821	4.783566	4.821508	4.867369	4.87161	4.925781	4.824421	4.831382	4.866989	4.848602	4.96038	5.222848	5.197695	5.149188	4.837453	4.993579	5.023145	4.960353	4.836698	4.877732	4.690543	4.899066	4.946413	4.981853	4.86439	4.895053	4.789997	4.871623	4.846299	4.960878	4.845711	4.937495	4.886261	5.161681	4.93947	5.342933	5.126815	4.942228	4.886821	4.92563	5.161099	5.16626	5.208964	5.023979	5.008551	5.009039	5.003097
ABCB6	7.695039	7.747845	7.53305	7.516685	6.938026	7.490639	7.593011	7.605079	7.613352	7.58548	7.587607	7.54315	7.59264	7.209499	7.115406	7.211887	7.392061	7.329638	7.258646	7.467439	6.984908	7.527412	7.425364	7.192312	7.033496	7.553736	7.668122	7.469674	7.538334	7.867499	7.521298	7.747721	7.436953	7.441336	7.46191	7.920138	7.503438	7.467729	7.418441	7.735812	7.75606	7.260142	7.394008	7.18585	7.352429	6.957618	7.154315	7.621531	7.912101
ABCB7	8.457883	8.324408	8.106186	8.211626	8.697407	8.277496	8.524955	8.399932	8.649277	9.265277	8.332796	8.420091	8.370746	7.820721	8.28624	8.582781	8.057796	8.476054	8.764251	8.80561	8.16342	8.359977	9.032192	8.841493	9.035454	8.358997	8.066286	8.199336	8.73164	8.283388	9.035329	7.962615	8.782315	8.204356	8.062544	7.778554	8.179901	8.544124	7.935753	8.467939	8.340745	8.651711	8.627727	8.305964	9.317946	8.335152	8.377851	8.707332	9.042192
ABCB8	7.032211	7.007166	6.942761	7.341876	7.152716	7.079997	7.047873	7.124609	7.149586	7.086347	7.125589	6.937123	6.733057	7.420683	7.19914	7.177126	7.099781	7.127343	7.150279	7.177848	7.396716	6.772737	7.079553	6.993229	7.316133	7.321005	7.099386	6.99654	7.019181	7.249301	7.059558	7.216065	6.870382	7.071729	7.012732	6.899047	6.962075	7.168806	6.885354	7.118196	7.048451	6.997391	7.086324	7.363049	7.09892	7.207944	7.216053	7.120153	6.894912
ABCB9	7.024256	7.161292	7.199427	7.139656	6.894895	7.010724	7.184585	7.030087	7.111162	7.089905	6.825473	7.054358	7.194228	7.286395	6.869459	7.30626	6.789364	7.129554	6.991104	7.022032	6.968296	7.076923	7.200282	6.887202	6.991521	7.69494	7.125692	7.17692	7.055718	7.105967	6.941181	7.271191	6.871575	7.151621	7.109485	7.415235	7.085373	7.510294	7.160844	7.33102	7.150534	6.979737	7.217918	7.067927	6.972122	6.875421	6.763191	7.03515	7.057195
ABCC1	8.549479	9.076953	9.518751	9.02317	9.277298	8.816687	9.072284	8.767594	8.758253	8.491364	8.685935	8.668919	8.714108	8.923071	9.006682	8.655175	8.97206	8.873205	8.38723	8.963396	9.598204	8.933147	9.461014	8.928439	9.217054	7.763729	9.5666	8.703362	9.126371	8.236316	8.522434	8.224235	8.506329	8.669328	8.395335	8.613929	9.244263	8.757338	8.621545	9.267474	9.014131	8.616957	8.449532	8.232393	8.722305	8.814738	8.368606	8.553343	8.091566
ABCC10	9.387817	8.922464	8.835394	9.148274	8.856776	8.891135	9.23402	8.813392	9.088435	8.630525	8.860508	8.664831	8.582862	8.937938	8.739305	8.22825	8.605432	8.98929	8.949738	9.129358	9.259481	8.61115	9.041663	8.660311	8.731406	8.794389	9.370836	8.80428	8.672911	8.320994	8.868931	8.801637	8.453673	8.940271	8.484192	8.454104	8.370163	8.40844	8.437502	8.967083	8.331682	8.482343	8.874399	8.534283	8.546714	9.086242	8.555743	8.947443	8.795672
ABCC11	6.454542	6.602131	6.801632	6.320829	6.499435	6.504115	6.451116	6.583384	6.33796	6.482553	6.150176	6.68008	6.731378	6.5131	6.612733	6.810469	6.440864	6.65461	6.670477	6.465589	6.284343	6.607115	6.44106	6.560734	6.482948	6.718221	6.577912	6.62949	6.55586	6.497507	6.360734	6.506704	6.427083	6.445798	6.629354	7.090594	6.616847	7.033223	6.893078	6.543208	6.756566	6.621577	6.740062	6.636245	6.755684	6.661731	6.642344	6.535555	6.839035
ABCC12	5.730082	5.673872	5.622533	5.66662	5.813078	5.771766	5.520016	5.723314	5.676081	5.671995	5.53389	5.747354	5.84945	6.207154	6.060288	5.935872	5.797338	5.894087	5.894396	5.666259	5.583046	5.687704	5.581298	5.623116	5.670088	5.769784	5.736476	5.655854	5.636365	5.737188	5.697257	5.747982	5.694328	5.748222	5.723041	5.976249	5.705849	6.368674	6.150281	5.55884	5.719801	5.711453	6.032251	6.067114	6.031711	5.748116	5.780144	5.802587	5.701305
ABCC13*	5.944772	6.095444	5.816123	5.783841	5.639949	5.638738	5.620536	6.082201	5.532981	5.457725	5.249687	5.774894	5.829838	6.256521	5.96924	5.997352	5.572531	5.667449	5.585564	5.448198	5.598922	5.677274	5.524464	5.83834	5.551442	6.034239	5.691457	5.686028	5.673731	5.584025	5.545654	5.650127	5.673298	5.48541	5.778202	6.364797	5.941903	6.557645	6.085616	5.553946	5.573303	5.712155	5.783653	5.948904	6.00362	5.761752	6.241485	5.502871	5.988516
ABCC2*	6.680004	6.553415	6.982399	6.644068	6.721002	6.402379	7.291364	6.852659	6.760267	7.027446	6.771698	6.712573	6.602924	7.987431	7.322621	7.753083	6.934631	7.06319	7.113871	6.859625	6.880734	6.860741	8.387472	6.663495	6.910021	8.063671	7.150529	7.168337	7.529941	6.695496	7.360774	7.629193	6.722957	6.994462	6.898814	7.567532	6.89194	7.483556	6.904995	6.451753	6.533958	6.550623	7.410097	7.148948	7.747381	6.831334	7.233328	6.686215	7.255825
ABCC3	8.568786	8.744363	8.85896	9.116177	8.614991	9.152933	8.556047	8.54598	8.687671	8.91312	8.759476	8.276047	8.449337	9.271637	8.178571	8.386235	8.648558	8.573582	8.114632	8.427721	9.096417	8.373632	8.503385	8.837841	8.125253	9.071049	8.732519	8.749193	8.786432	9.10022	8.542521	8.69421	8.482761	8.31924	8.43303	8.672783	8.714343	8.391722	8.770304	8.776964	8.064143	8.352143	8.698012	8.77797	8.414066	8.843108	8.66518	8.439848	8.500576
ABCC4*	6.318212	6.280427	7.18619	6.571695	7.091229	6.289212	7.218249	6.990021	6.392236	7.039323	6.507042	6.738629	6.508523	6.123887	8.240771	6.886271	7.450777	6.979814	6.705533	7.493009	7.38592	6.940467	7.889628	7.27402	7.151072	6.992797	7.806881	7.442211	7.626338	6.027541	7.325969	7.473116	7.446256	6.867988	6.561904	6.206804	6.872143	6.542597	6.44754	7.179605	7.067682	7.505832	6.474419	7.235595	7.296824	6.781602	7.103063	7.03713	6.881962
ABCC5	7.116512	6.766926	7.161545	6.967633	7.076569	7.34409	7.105851	6.89446	7.0969	7.080175	6.929583	7.050247	6.82435	6.730257	6.978562	7.023563	7.072474	7.068487	7.041748	7.0557	7.410232	6.868507	7.330466	6.993006	7.408197	6.817473	6.868647	6.966467	7.151333	6.540984	7.13334	6.949352	6.959813	6.961939	7.182143	6.566759	7.327378	6.826324	6.731391	6.915729	6.636895	7.064048	6.936295	7.04386	7.12087	7.204666	7.020246	6.928161	6.946422
ABCC6P1**	5.461577	5.60979	6.071963	5.687756	6.216156	5.285601	6.314949	5.510657	5.614692	5.465512	5.969418	5.206609	5.356883	5.269979	5.446567	5.680638	5.827037	5.396999	5.245053	5.498404	5.399591	5.512395	5.781443	6.029546	5.366521	5.651736	6.353813	5.589387	5.478478	5.090405	5.824398	5.738906	5.142352	5.455531	5.937486	5.254145	5.483018	5.180788	5.150369	5.042458	5.247324	5.401347	5.880585	5.43979	7.48702	5.435671	5.918826	5.514131	5.753058
ABCC8	6.89683	7.073876	6.757955	6.908363	6.768049	7.086369	6.972965	7.069794	7.165319	7.236394	7.363764	6.871094	6.983031	7.063837	6.453144	6.584027	6.981733	6.952383	6.589003	6.920505	6.697099	6.983736	6.620107	6.76793	6.63684	7.117177	6.893192	6.733317	6.897445	7.035151	6.89102	7.165491	6.954421	7.026418	6.883436	7.173985	7.053649	7.566027	7.060972	7.262745	7.238244	6.895792	7.001553	6.686794	6.917433	6.597956	6.92072	7.179942	7.105374
ABCC9*	5.736422	5.761353	5.810648	5.593368	5.607704	5.642101	5.614761	5.639938	5.535891	5.598503	5.623217	5.725774	5.787093	5.528276	5.873218	5.775947	5.63821	5.653156	5.716432	5.745486	5.663212	5.813908	5.535292	5.74665	5.536483	5.628288	5.693309	5.682907	5.668879	5.667661	5.834933	5.752158	5.648289	5.85191	5.656946	5.639291	5.748325	5.774014	5.900483	5.607479	5.830216	5.790097	5.647985	5.747789	5.763652	5.688081	5.629062	5.672452	5.761784
ABCD1	7.576271	7.218599	7.519049	7.231109	7.533734	7.31683	7.347101	7.142541	7.389004	7.265765	6.757027	7.344889	7.255213	7.717272	7.411096	8.03812	7.22914	7.365591	7.744585	7.646415	7.268682	7.291061	7.776439	7.263682	8.027363	7.483644	7.207752	7.511991	7.281255	7.210114	7.400205	7.387419	7.822969	7.201997	7.135694	7.785828	7.1552	7.737126	7.616352	7.300766	7.083744	7.408569	7.815945	7.578853	7.563376	7.504476	7.320947	7.4727	7.655873
ABCD2	4.199734	4.380733	4.308793	4.080266	4.251034	4.312482	4.098614	4.292493	4.037126	4.033276	4.247944	4.29407	4.456676	4.263317	4.284011	4.443153	4.312667	4.299371	4.358749	4.207996	4.195202	4.283158	4.147751	4.451752	4.236998	4.350029	4.035173	4.28847	4.236623	4.009781	4.359153	4.330496	4.464605	4.234081	4.399018	4.285409	4.390931	4.401595	4.656885	4.211982	4.316923	4.317602	4.256831	4.41257	4.452482	4.309659	4.312026	4.258987	4.299409
ABCD3	9.99111	9.667336	8.309822	9.922132	10.10733	9.746948	8.726098	9.790794	9.512222	9.464498	10.227762	8.430965	9.486808	8.752734	10.053269	8.998462	10.44455	8.860085	8.785951	9.69121	9.485654	9.190547	10.04686	9.754759	9.915606	9.280979	9.601783	9.277369	9.390188	9.699714	9.701782	9.849698	9.57506	8.959426	9.402613	9.147778	9.138767	8.499496	9.224082	9.926621	9.606324	9.719057	8.246048	9.341771	9.695559	9.059525	10.310483	10.007683	9.143169
ABCD4	7.4336	7.356106	7.547489	7.459343	7.715968	7.716001	7.546749	7.676092	7.51205	7.46098	7.705778	7.570199	7.560545	7.105463	7.435151	7.10383	7.264118	7.586058	7.450909	7.198794	7.437209	7.564215	7.371443	7.460482	7.539277	7.500842	7.155175	7.287895	7.440731	7.631546	7.269357	7.230414	7.590481	7.522651	7.550586	7.306396	7.175418	7.23841	7.454718	7.326325	7.656524	7.441008	7.628104	7.428704	7.451379	7.612059	7.570264	7.273679	7.58779
ABCE1	10.001635	9.626792	9.457614	9.7722	10.276738	10.178483	9.710604	10.200609	10.367635	10.079678	10.442554	9.766348	9.799036	9.802224	9.880808	9.642292	10.064362	9.833151	9.898482	10.183505	10.085101	10.052962	10.136	9.893449	10.069896	9.284393	9.976499	9.265445	9.61273	9.865681	9.96467	10.294575	10.262134	9.553123	9.87722	9.326297	9.58539	9.179148	9.751623	10.002898	9.710638	9.544515	9.266948	9.741522	10.275221	9.860372	10.103762	10.439816	10.044516
ABCF1	10.684365	9.871858	10.061051	10.192473	10.022336	9.960217	10.534483	9.999707	10.278433	10.105103	10.080892	9.746493	9.561683	10.027184	9.877474	9.930843	10.033941	10.031321	10.13243	10.402753	10.139924	10.076338	9.966227	10.055681	10.204948	9.606437	10.169843	10.095184	10.019624	10.096018	9.837558	10.058118	10.004504	9.996436	10.116718	9.466708	9.764892	9.783857	9.84425	10.5481	9.723361	9.734665	9.804318	9.699291	9.931218	10.258967	9.822861	10.15471	9.618944
ABCF2	7.764358	7.430429	7.476553	7.750423	7.602493	7.623991	7.658677	7.525933	7.789681	7.745136	7.634752	7.428835	7.470066	7.978473	7.849852	7.540477	7.764729	7.639392	7.89748	7.840827	7.615039	7.623022	7.718826	7.618514	7.836856	7.664384	7.604922	7.865144	7.693313	7.93112	7.757105	7.864613	7.53081	7.747592	7.655113	7.58511	7.738706	8.210141	7.583012	7.809154	7.807051	7.497626	7.524223	7.779704	7.701787	7.861411	7.673249	7.700946	7.702837
ABCF3	8.033799	7.787042	7.70642	8.293347	7.839033	7.987256	7.94819	7.857636	8.001942	8.288154	8.096355	7.667486	7.481215	7.99983	7.730609	7.728175	7.917947	8.029681	8.029177	7.814427	8.025978	7.802581	7.874291	7.505002	7.917188	7.84217	7.888205	7.852977	7.710128	7.752042	7.845182	7.972963	8.001637	7.813133	7.616719	7.537922	7.802711	7.986866	7.726331	8.113031	8.023168	7.584771	7.749145	7.82056	7.747779	7.885207	7.817986	7.857772	7.723453
ABCG1	7.785299	7.495655	7.447438	7.398418	7.885136	7.780086	7.505761	8.137491	7.765208	7.434586	7.23456	7.759991	7.442509	7.277326	7.893654	8.050964	7.489465	7.788789	7.545445	7.369117	7.436998	7.62067	7.264727	7.931505	7.47219	8.280005	8.077535	7.706632	7.761891	7.582762	7.456583	7.921899	7.994992	7.121969	7.389775	7.671665	8.308161	7.0545	8.231331	7.714106	6.860883	7.932031	7.446223	7.708632	8.176193	7.74579	6.997723	7.952237	7.781952
ABCG2	6.91488	7.649504	6.828926	7.641902	7.185007	6.880901	7.039719	6.846109	7.811245	6.64989	7.134478	6.965845	7.073237	6.599422	7.142707	7.253783	7.301956	7.247944	7.183832	6.758301	7.358539	6.893204	7.549301	7.216581	7.897121	7.278058	6.935833	7.04857	6.702567	6.803865	7.301444	7.250573	6.734905	6.308854	7.125686	6.941769	6.724028	6.519111	6.776067	8.393781	6.730116	7.322731	7.298952	7.121181	6.889549	7.76636	7.531208	6.640149	7.345695
ABCG4	7.028169	7.014863	6.997007	7.024114	6.828915	7.152899	6.985498	7.067109	6.878079	7.050309	6.839204	7.199526	7.024871	6.916916	7.165354	7.18057	7.022715	6.922705	7.183852	7.177636	6.696259	7.00183	6.602982	6.987275	6.924318	7.186794	6.886491	6.960365	7.009337	6.926422	6.986848	7.351606	6.924985	7.066617	6.90908	7.327006	7.272711	7.270438	6.958334	6.941652	7.205303	7.083768	7.293803	6.977178	7.03453	7.004217	7.181502	7.003562	7.174451
ABCG5	4.932832	5.840784	5.244986	6.534643	4.948958	6.342691	5.199551	5.294643	5.664817	5.276478	5.592748	5.275684	5.722112	5.610006	5.35683	5.284448	5.305294	5.353548	4.99903	5.024061	5.196693	5.229504	5.140066	5.67181	6.16136	5.437091	5.085684	5.192915	5.310384	5.453293	5.181771	5.210958	5.165456	5.051911	5.350123	6.082795	5.417794	6.131869	5.710015	5.507758	5.13396	5.309791	5.493073	5.510549	5.635423	5.289213	6.10782	5.235362	5.25633
ABCG8	5.416537	5.550754	5.473128	5.689081	5.288988	5.601362	5.541577	5.348381	5.483246	5.560893	5.581111	5.281359	5.366938	5.377612	5.518456	5.390825	5.53594	5.470886	5.492859	5.38098	5.26871	5.511347	5.369357	5.470532	5.714565	5.632344	5.457194	5.528102	5.395983	5.24385	5.361601	5.414603	5.306707	5.406659	5.445061	5.623813	5.337789	5.374538	5.609472	5.561483	5.517154	5.457937	5.859187	5.549664	5.563125	5.490032	5.353877	5.572058	5.418192
ABHD1	6.552911	6.87426	6.751868	6.542098	6.571094	6.44393	6.394477	6.768315	6.529116	6.568001	6.128005	6.768024	6.729938	7.241865	6.943699	7.048685	6.572884	6.880609	6.932733	6.507614	6.332817	6.654126	6.366844	6.646076	6.80993	6.947622	6.638955	6.827772	6.590075	6.371574	6.560812	6.67926	6.43549	6.351359	6.800508	7.187226	6.6653	7.347508	6.828455	6.649797	6.700356	6.704976	7.0888	7.148826	6.916573	6.816464	6.583081	6.84809	7.058777
ABHD10	8.546708	9.724714	8.621807	9.693231	9.51639	9.790484	8.610466	9.815742	9.446867	9.327784	9.615273	9.443397	9.357875	9.074881	9.460811	8.893469	9.409289	9.135786	9.058324	9.180108	9.382419	9.315332	9.374037	9.315871	9.317978	9.247112	9.289454	8.980733	9.185109	8.946907	9.33572	9.395996	9.559405	9.117003	9.062226	9.400263	8.871769	9.109652	9.041667	9.946643	9.768852	9.323844	8.485304	9.470542	9.406997	9.208345	9.953598	9.508581	8.971893
ABHD11*	7.972361	7.559082	7.415114	7.93534	7.969783	8.076476	7.579875	7.834564	7.82542	7.833725	7.811106	7.456231	7.458144	7.848075	8.120581	8.096932	7.941638	7.748304	8.177909	7.80676	7.697957	7.842841	7.935447	7.871895	7.704836	7.791507	7.470798	7.612605	7.719309	7.83139	7.640723	7.462434	7.463172	7.343385	7.60032	7.554689	7.7565	8.087006	7.651843	8.080667	7.843352	7.287216	7.984783	8.512412	7.670919	8.109807	8.082564	7.766746	7.423487
ABHD12*	8.892451	8.511926	9.4861	9.02194	8.689676	8.835186	9.127203	8.847216	9.211965	8.558411	8.689336	8.80447	8.488086	9.142314	9.09024	9.790881	9.552065	8.759214	9.517425	9.141287	8.378584	8.720249	8.66257	8.594588	8.975939	9.114773	10.480839	9.278026	9.078908	8.923361	9.179524	9.253129	9.536408	8.919784	8.00833	8.705672	8.255961	8.859083	9.187237	8.465196	8.803757	9.388596	8.63028	9.109293	8.962989	8.967496	8.753197	9.890093	8.806036
ABHD13	6.18281	6.17631	6.555349	6.884852	6.626702	6.25757	6.508549	6.472488	6.869154	6.239645	6.241724	6.122431	6.193793	5.495799	7.466694	6.830655	6.870139	6.875469	6.810277	6.714037	6.465449	6.850604	6.81135	7.218387	6.981788	6.241554	6.267039	7.095887	7.080786	6.026561	7.046921	6.568324	6.465488	6.789564	7.084225	5.197746	5.798759	5.767659	6.220714	6.721317	6.21053	7.218713	6.325519	6.744178	7.62568	6.940017	6.289878	6.487976	6.65925
ABHD14B	10.062272	10.69666	9.771742	9.848134	10.158541	10.463367	9.79466	9.914225	10.47321	10.534288	10.2021	9.590168	10.130128	9.843806	10.116088	10.296964	9.054684	9.964189	10.588416	10.542133	10.155423	10.616304	10.693958	10.350484	10.756175	9.986903	10.090802	10.834853	10.337924	10.20545	10.236236	10.285061	10.601369	10.454425	9.124571	9.595615	9.876395	9.724135	10.092364	10.102956	10.7985	9.952063	9.670587	10.685506	10.452727	10.305465	10.26818	8.750862	10.426844
ABHD15	7.800686	7.685575	7.833149	7.72605	8.014459	7.835935	7.729293	7.740372	7.881389	7.460807	7.546137	7.709295	7.329624	7.73155	7.951165	7.108058	8.0378	7.684897	7.860894	7.38473	8.04337	7.718077	8.081495	8.033494	7.795946	7.471159	8.552877	7.618454	7.645024	7.824919	7.840908	7.525585	8.249904	7.272752	7.560261	7.495381	7.773159	7.116533	7.271435	7.70445	7.879987	7.788811	7.372545	7.726138	7.377074	7.700248	7.512954	7.427406	7.76275
ABHD16A	7.902615	7.581702	7.525099	8.189529	7.659535	7.797561	7.981378	7.966914	7.710852	8.066023	7.921877	7.630862	7.485588	7.445754	7.605109	7.544824	7.725608	7.434764	7.922368	7.827293	7.713942	7.675622	7.813556	7.668193	8.021205	7.76993	7.613054	7.512142	7.838362	7.951621	7.507255	7.65661	7.835981	7.76867	7.900196	7.5547	7.699664	7.409889	7.629543	7.991408	7.859472	7.658719	7.712597	7.440269	7.415067	7.595508	7.481257	7.902986	7.78607
ABHD16B	6.02346	6.002835	5.667208	6.31081	5.818419	6.228919	6.086921	6.077406	6.176393	6.399506	6.183752	5.860439	5.89216	6.240531	5.955471	5.726972	5.970756	6.221804	6.00595	6.220999	6.245628	5.956103	6.125761	5.692534	5.973346	6.102496	5.844798	5.847891	6.004101	6.24081	5.850591	6.161349	5.838951	6.084308	5.943328	6.224689	6.071696	6.327129	5.83521	6.160428	5.851057	5.681293	6.313705	5.937517	5.915865	6.147334	5.970257	6.59723	5.940444
ABHD17A	9.813295	9.252538	9.022111	9.662517	9.370056	9.213748	9.686123	9.562428	9.500762	9.538856	9.343278	9.536361	9.443995	9.389489	9.514809	9.414025	9.248915	9.59792	9.901658	9.193352	9.058013	9.4655	9.671716	9.422463	9.61719	9.260654	9.843697	9.397243	9.501418	9.755233	10.023483	9.666812	9.59514	9.522157	9.650679	9.121253	9.250004	9.19296	9.183943	9.670436	9.387356	9.485983	9.667551	9.511022	9.465556	9.837352	9.737138	9.573608	9.209936
ABHD17B	7.888962	8.663903	7.833698	8.733394	7.999643	8.071471	7.537823	7.879561	8.052659	7.984886	8.279909	7.952697	7.888805	7.843557	8.022439	8.048927	8.384301	7.946295	7.803268	7.945285	8.027373	7.917835	8.142528	8.333055	8.031511	7.745744	7.952974	7.853661	7.923529	8.621428	7.906596	8.069077	8.152597	8.028205	8.151099	8.25004	7.861176	7.959177	7.880749	8.855443	8.325967	8.12781	7.670705	8.051931	8.114683	7.657995	7.857242	8.129573	7.833518
ABHD17C	10.475288	10.574466	10.463301	11.302256	11.064615	10.773315	9.912432	10.809666	10.286128	10.66477	11.126276	9.079772	10.209229	9.796949	10.007945	9.909209	11.078798	10.492296	10.293805	10.7286	10.935631	10.732967	10.931752	10.841363	11.187071	10.614346	10.752945	10.523879	10.612564	11.047936	10.727649	10.874687	11.043514	11.076335	10.546696	10.704904	10.646697	10.43516	10.087721	11.53991	10.922303	10.502414	9.438865	10.917024	11.013835	9.90426	10.864799	10.502709	10.47184
ABHD2	8.718802	8.294211	7.815452	9.384294	9.607659	9.692706	7.806568	8.076379	9.933774	8.856509	9.282029	8.128337	8.799795	9.181029	9.566377	8.604179	8.965565	8.778051	8.394674	8.464942	9.672015	8.601963	9.533593	8.994964	9.436062	9.183207	7.891738	9.139883	9.364902	8.830323	8.543798	8.679201	9.748641	8.739039	8.47241	8.319632	8.413871	8.279066	8.131835	8.92436	8.470944	8.824158	8.424953	9.949169	10.216195	8.963773	9.296013	8.082568	7.933266
ABHD3	10.213846	10.805062	10.483609	10.391972	10.885996	10.82166	9.995019	10.972882	9.863703	10.791294	10.735697	9.671139	9.883905	9.581904	9.873428	9.245568	11.341308	10.711644	9.459143	9.584349	10.38573	10.077167	9.876449	10.642295	10.36622	9.712511	9.921769	9.216826	9.60172	11.129933	9.503977	9.632132	10.659784	9.933016	10.357938	10.489521	9.549447	8.167049	10.811306	10.932786	11.123084	10.150395	9.427012	10.276929	9.487729	10.497032	10.662897	10.043862	9.653444
ABHD4	7.242129	7.611042	7.172133	7.012343	7.24648	7.425471	7.122093	7.224553	7.413151	7.153232	7.207083	7.288632	7.129071	7.438842	7.188644	7.521767	7.381297	7.449365	7.382235	7.219825	7.331158	7.290755	7.279626	7.253702	7.308615	7.338196	7.074168	7.175427	7.201685	7.530643	7.206757	7.056056	7.381397	7.084268	7.30915	7.317283	7.093884	7.456272	7.26661	7.621231	7.271123	7.365336	7.393592	7.45835	7.232388	7.484079	7.308781	7.220066	7.055798
ABHD5	6.555396	6.809333	6.462115	6.72598	6.607292	6.614192	6.403589	6.635101	6.45526	6.468082	6.641849	6.18426	6.466941	6.379772	6.622901	6.410637	6.580342	6.581436	6.315944	6.407446	6.722181	6.343729	6.792102	6.719156	6.73365	6.467058	6.639653	6.537803	6.270647	6.923115	6.175698	6.567728	6.49094	6.531006	6.915541	6.351196	6.471745	6.303023	6.498037	6.722087	6.50026	6.542187	6.40616	6.47345	6.64624	6.818927	6.70469	6.514269	6.279594
ABHD6*	7.094437	7.015416	6.468632	6.774906	7.114952	7.105185	6.677038	7.025003	7.307849	6.882432	7.082592	6.682951	7.184103	7.257568	6.991755	6.732719	7.14111	7.34077	7.114036	6.862803	7.135575	6.741658	7.21954	7.207778	7.289675	7.258202	7.092793	7.358993	7.331675	6.675576	6.848038	7.259686	6.834182	6.882037	6.990573	7.156625	6.879041	7.107082	7.110764	7.11426	6.904449	6.904303	6.9357	7.307659	7.063459	7.17982	7.1504	7.259574	6.882614
ABHD8**	6.659839	6.845267	6.623858	6.738398	6.685505	6.736677	6.709481	6.755163	6.664473	6.840083	6.88763	6.685034	6.791414	7.148293	6.34584	6.587682	6.554383	6.876349	6.710599	6.460323	6.556816	6.68678	6.493523	6.486128	6.643896	6.787303	6.588133	6.703667	6.708924	6.847679	6.552974	6.774844	6.508959	6.791283	6.636998	7.077718	6.702319	7.491281	6.811395	6.796423	6.752485	6.535879	6.698933	6.755732	6.619295	6.798916	6.749203	6.881652	6.811026
ABI1	7.780207	8.118817	7.574555	8.099351	8.309468	8.164755	8.041282	8.027775	8.033216	8.01489	8.09578	8.078253	7.926396	7.913954	8.058329	7.701764	8.328871	7.788226	7.804785	7.885251	8.187296	8.011789	8.173565	7.991604	8.175924	7.714617	7.950567	7.983482	8.08829	8.08608	8.138622	7.87192	7.871836	8.13408	7.900042	7.633205	8.162329	7.659807	7.892513	8.010081	8.025712	8.039279	7.571117	8.034827	7.929464	7.784613	8.118356	8.015251	7.885642
ABI2	7.914079	7.561833	8.093775	7.644779	7.991075	7.623861	8.030049	7.662094	7.822201	7.895372	7.192008	7.895025	7.799727	7.657221	8.011275	8.168872	7.912002	7.926236	7.873631	8.146585	7.942226	8.020973	8.038726	7.918556	8.014208	7.947021	8.160489	8.042644	7.915175	7.541829	8.35407	7.897195	8.007359	7.89932	7.785982	7.679262	8.11272	7.517153	7.921761	7.589156	7.704978	7.913193	7.989536	8.174771	7.945326	7.934368	7.590245	7.938249	8.280438
ABI3	8.523359	8.53426	8.41909	8.495131	8.372738	8.497059	8.71125	8.412158	8.524411	8.461563	8.435996	8.739231	8.545957	8.647041	8.603099	8.607207	8.288325	8.642334	8.637491	8.5237	8.577506	8.547072	8.254098	8.208214	8.172721	8.903463	8.232191	8.368559	8.345915	8.24506	8.192447	8.374089	8.477644	8.452286	8.476587	8.817817	8.474431	8.314822	8.540917	8.44841	8.243257	8.376959	8.810446	8.302825	8.51816	8.55162	8.394529	8.380025	8.486969
ABI3BP	6.393458	5.662802	5.965448	5.833427	5.288425	5.877657	6.104143	5.742022	5.79617	5.397657	5.38991	5.998901	5.863753	5.680793	5.757339	6.228067	5.547132	5.752057	5.854918	5.721962	6.06148	5.683249	5.749301	5.69726	5.969965	5.705434	5.676879	5.75286	5.546758	5.266644	6.484954	5.36594	5.722218	5.271508	5.773276	5.429772	5.514533	5.081666	6.02357	5.376192	5.230215	6.113647	6.40961	5.686352	5.615492	5.829244	5.505012	5.193472	6.464811
ABL1	10.645881	9.752494	9.961987	10.337831	9.987135	9.407886	9.901708	9.667053	9.829807	9.718012	9.726482	9.825057	9.805783	9.78527	9.802961	9.765583	9.688713	9.799418	9.779581	10.105861	10.559831	9.978601	10.297607	10.418531	10.573689	9.648455	10.331162	10.001572	10.168869	9.885305	9.885969	9.559611	10.195037	9.605688	9.759586	9.388298	9.676189	9.503562	9.783165	9.896615	9.534411	10.086061	9.799388	9.791782	9.943871	9.822349	9.542432	9.809874	9.37777
ABL2	7.823005	7.446975	8.038559	7.89401	7.867947	7.590017	7.762951	7.52795	7.631859	7.615965	7.595356	7.638116	7.454183	7.831211	7.853169	7.785741	7.473758	7.496841	7.894641	7.930443	7.758513	7.729103	7.931175	7.374186	7.96576	7.564762	7.82201	7.531308	7.517608	7.593095	7.715492	7.234766	7.546847	7.830896	7.567469	7.68341	7.574324	7.723281	7.610251	8.167008	7.584823	7.473346	7.68977	7.402341	8.038055	7.741147	7.383384	7.529341	7.790622
ABLIM1	9.15532	9.696977	8.873501	10.261412	9.658123	10.079425	9.370581	9.245092	9.567486	9.781312	9.647247	8.82942	9.987179	8.706675	8.978967	9.500616	9.576016	9.596584	8.945688	9.011142	10.062342	9.605236	9.191025	10.244777	10.000201	9.407052	9.398722	9.579584	10.019157	10.259213	9.238905	9.758264	8.749988	9.237429	10.165505	9.278614	9.593251	8.789231	9.48553	10.023801	10.239132	9.558533	8.937157	9.832496	9.979595	10.188233	9.528728	10.204534	8.862106
ABLIM2	7.558779	7.599444	7.580164	7.475027	7.467133	7.733203	7.579669	7.574246	7.624618	7.508535	7.608112	7.674281	7.779718	7.264145	7.646634	7.601747	7.466762	7.636914	7.697053	7.571251	7.306976	7.627347	7.466488	7.399322	7.623208	7.526667	7.598131	7.85448	7.614147	7.485296	7.506128	7.758971	7.533237	7.592049	7.528324	7.689465	7.775226	8.013089	7.65385	7.614895	7.723434	7.603918	7.600426	7.58896	7.681126	7.502142	7.286947	7.707053	7.713094
ABLIM3***	8.25327	8.187408	8.291114	8.242732	7.541565	8.041484	8.19672	8.027856	8.185152	8.407019	8.086855	8.347908	8.140285	8.271972	7.607506	7.873285	7.935558	8.110282	7.91007	7.8186	8.28948	7.987137	7.930145	7.94362	8.024985	8.410647	7.649876	7.9438	7.837011	7.847425	7.821419	8.234446	7.83109	8.129486	8.151379	8.253177	8.235365	8.308012	7.985272	8.311631	7.762145	8.151767	8.368114	7.904983	7.960577	8.444587	7.942989	7.89127	8.158158
ABO	8.173364	8.035201	7.903286	8.116214	7.83194	7.985464	7.665619	7.986415	8.130464	8.307334	8.247577	7.873493	8.022042	7.505797	7.43456	7.389849	7.772903	7.850972	7.351228	7.937898	7.861693	7.901856	7.785939	7.845032	7.472307	7.982914	7.77701	7.751418	8.05538	8.349794	7.74867	8.075055	7.943553	7.993961	7.919287	8.299191	7.873778	8.299992	7.97299	8.043002	8.098684	7.914539	7.785115	7.72098	7.545513	7.132874	7.740238	8.020858	7.990505
ABR	9.757042	8.740475	8.966749	9.651352	9.293	9.223893	9.054297	8.918282	9.120811	9.130708	9.316179	8.733778	8.976891	9.099643	8.881757	8.845802	9.309158	8.94546	8.867051	9.08257	9.054576	9.137495	8.845511	8.971413	8.889424	9.126946	8.781193	8.843328	8.879696	8.826657	9.21985	8.653122	8.898211	8.480641	9.263454	8.849152	8.824645	8.446865	8.71785	9.347707	8.869612	8.854027	9.008504	9.479537	9.834353	9.388995	9.082604	9.363075	8.806067
ABRA	4.561768	4.543664	4.499425	4.41416	4.406654	4.490854	4.383957	4.54214	4.481787	4.545966	4.490776	4.606011	4.687681	4.841114	4.626483	4.749095	4.656751	4.434983	4.752015	4.457341	4.338498	4.451717	4.351935	4.581006	4.478041	4.579698	4.520424	4.500665	4.600681	4.560123	4.510605	4.491097	4.458895	4.531072	4.510394	5.008826	4.77415	5.03559	4.764406	4.508962	4.581151	4.553118	4.603734	4.557076	4.618983	4.825545	4.717883	4.493627	4.677425
ABRACL	10.866272	10.32044	10.486684	10.689196	10.884638	10.49938	10.471777	10.484697	11.432852	10.943141	11.008799	10.429799	10.607682	10.781504	10.989146	10.875399	11.211469	10.368459	11.246415	11.123453	10.657768	10.571691	11.300957	10.727843	11.170093	10.652647	10.752829	10.947584	10.741334	10.215517	11.1512	11.463881	10.917865	11.261833	10.776576	9.761074	11.025651	10.05828	10.53194	9.635945	10.711495	10.333568	10.927099	10.864862	11.052404	10.826205	10.865092	11.365654	10.958567
ABT1	9.21597	9.012996	8.807369	9.229632	9.164254	9.057768	9.044337	9.411851	9.204697	9.268917	9.048129	9.013356	8.689383	8.767169	9.451967	8.856871	9.083232	9.134908	9.424363	9.250164	9.305721	8.996906	9.066779	9.023734	9.262563	8.622884	9.400869	8.831888	9.10167	8.966499	9.0361	9.09826	9.175597	9.307484	9.204257	8.448564	8.856097	8.892364	8.824688	9.804965	9.086592	8.819808	8.828423	8.778973	9.139448	9.088292	9.302294	9.728424	8.963436
ABTB1	6.919568	7.00271	6.914017	7.230667	6.856665	7.205777	6.749592	6.852346	7.078482	7.042894	7.036275	6.875066	6.797666	7.203717	6.879265	6.973324	6.830993	6.912932	6.931582	6.882059	6.761576	6.824287	6.780533	6.656036	7.013605	6.957117	6.747653	6.823029	6.77713	7.100464	6.984755	6.95697	6.799447	6.933011	6.990949	7.118037	6.906606	7.123603	6.917097	7.086271	6.874295	6.81877	7.033738	6.854748	6.800668	7.095026	6.826458	6.965151	7.015982
ABTB2	6.696994	6.452424	6.256199	6.711203	6.432285	6.568662	6.590965	6.442533	6.659211	6.860553	6.540917	6.207188	6.426023	7.236609	6.802101	6.574443	6.650199	6.491357	6.503102	6.532924	6.844865	6.479288	6.463164	6.557854	6.904823	6.764311	6.386524	6.545636	6.78956	6.712395	6.463055	6.585363	6.566103	6.693159	6.265301	6.80175	6.318902	7.155744	6.747338	6.914137	6.498022	6.328532	6.716468	6.843469	6.574526	6.837061	6.487254	6.917745	6.742799
AC000111.3	3.744283	3.813324	3.743201	3.845099	3.744283	3.834666	3.838585	3.921249	3.830287	3.736516	3.864207	3.826125	3.798909	3.851569	3.721141	3.798444	3.725734	3.702305	3.63732	3.748246	3.717453	3.762547	3.843941	3.705297	3.773684	3.813507	3.75892	3.732783	3.699451	3.798859	3.739714	3.735295	3.728003	3.725117	3.783989	3.810304	3.786225	3.96469	3.715665	3.7811	3.709704	3.717867	3.742535	3.67143	3.718089	3.801858	3.851342	3.754007	3.838175
AC002059.10	7.688002	8.063305	7.925864	7.055713	7.490884	7.83052	7.569658	7.696654	7.617395	7.762585	7.695976	8.038379	8.01219	7.898781	7.68634	8.139489	7.533551	7.871533	7.922106	7.609501	6.971121	7.992434	7.573445	7.770332	7.403618	7.7109	7.4569	8.010651	7.845648	7.677008	7.740255	8.027493	7.765431	7.787107	7.843228	8.109425	8.09024	8.123706	8.238018	7.653863	7.789788	7.93534	7.98309	7.937299	8.090235	7.812251	7.586854	7.513979	7.981291
AC002064.5	5.881111	6.071262	5.971649	5.844761	5.717527	5.846004	5.534817	5.806182	5.49178	5.572627	5.38014	5.857217	6.197673	5.537318	5.789347	6.18676	5.911023	6.047975	6.166142	5.708499	5.427386	6.010967	5.634367	5.911275	5.72843	5.965191	5.929579	5.980659	5.879914	5.546213	5.873082	6.031098	5.820323	5.703963	5.994034	6.270336	6.094786	6.173235	6.216728	5.39763	6.073961	5.948132	6.193259	6.552644	6.062843	5.782915	5.935881	5.759312	6.222033
AC003973.4	4.859094	4.91267	4.869822	5.005972	4.788961	4.883981	4.73306	4.919007	5.099211	4.814382	5.15522	4.874164	4.741605	4.518142	5.23073	4.837157	4.816871	4.910572	4.919302	4.898887	4.811733	5.063722	4.807403	4.873555	5.146058	4.669306	4.834257	4.814752	4.876298	4.867111	4.848709	4.748837	4.911966	4.930961	4.904576	4.815408	4.861895	4.498668	4.917122	4.988934	4.891982	4.83476	4.952251	4.88636	4.997231	5.004077	4.971244	5.05681	4.874357
AC003989.4	7.056335	7.271414	7.206385	7.248902	7.106422	7.398979	7.086866	7.067974	7.343596	7.402047	7.48119	6.911927	7.159245	6.725253	7.167214	7.344712	6.992088	7.132654	6.903654	7.20748	6.902428	7.076977	7.263763	7.036689	7.066629	7.119009	7.283394	7.13351	6.845322	7.176608	7.088071	7.429433	7.299617	7.032892	7.391338	7.133468	7.06882	7.082683	7.111641	7.318965	7.409002	6.944013	7.479886	7.031406	7.209187	7.404903	7.381317	7.165249	7.136757
AC004692.5	8.52205	8.695253	8.309538	8.526932	8.763705	9.351827	8.796808	9.233863	9.251163	9.090533	9.554166	8.778797	8.895669	8.523555	9.161163	8.667109	8.995947	8.814066	9.204897	8.735766	8.649742	8.873254	8.714796	8.491919	9.100654	8.628687	9.035932	8.776438	8.891467	8.909362	9.299618	9.072498	8.844853	8.989988	9.171078	8.600926	8.714475	9.056673	8.773331	8.70228	9.669453	8.825646	8.958816	9.093229	9.05542	9.222449	9.141766	9.25217	9.066326
AC004941.5	8.286727	8.116276	8.428387	8.5512	8.766777	8.414398	8.46807	8.465896	8.679599	8.498943	9.17432	8.67009	8.184572	8.582929	8.606121	8.321148	8.607348	8.185336	8.174496	8.270784	8.316177	8.78101	8.433224	8.49466	8.519927	8.279921	8.6255	8.421288	8.371591	8.428511	8.425109	8.43711	8.841163	8.880753	8.143239	7.855338	8.318668	8.057591	8.066695	8.542449	8.738909	8.225426	7.99556	7.76585	7.996271	8.624375	8.906746	8.352736	8.089443
AC005162.4	8.051646	8.189952	8.100008	7.965234	7.856837	8.058859	8.009893	8.139597	8.281676	8.021664	8.361554	8.411741	8.361774	7.768299	8.107918	8.29717	7.917373	8.093883	7.862636	7.994306	7.679997	8.001344	7.564547	7.735328	7.464996	8.081527	7.912357	7.843581	7.951662	8.361218	7.737648	8.051061	8.041074	7.719329	8.170298	8.47535	8.376775	8.53413	8.401846	7.939237	8.309001	8.104155	8.000969	7.983773	8.318847	7.70115	7.968273	8.138689	8.40864
AC005224.2	6.153683	6.195482	6.861841	5.911055	6.545243	6.211812	6.024324	6.309354	5.655062	5.611617	5.985682	6.031154	6.21443	5.705444	6.556748	7.04262	6.116011	6.469807	6.156287	6.154253	5.917523	6.442448	6.135943	6.251917	6.045308	6.602447	5.916008	6.243393	6.26041	5.939578	6.1731	5.972397	5.962961	6.110473	6.302055	6.433258	6.25175	6.367639	6.543914	5.661575	6.558337	6.345422	6.18303	6.991736	6.697355	6.265866	6.157586	6.069475	6.229383
AC005256.1	7.350763	7.51105	7.192357	7.525326	7.203935	7.40908	7.29142	7.34014	7.697848	7.097957	7.916542	7.306105	7.196994	8.145773	6.813917	7.035732	7.210436	7.30093	7.425775	7.175987	6.973712	7.11138	7.059804	7.156091	7.008809	7.383382	6.989377	7.168839	7.276005	7.494081	7.052276	7.342734	7.111659	7.097342	7.293344	8.227073	7.421252	8.458255	7.76739	7.392852	7.302114	7.005814	7.725706	7.494914	7.336312	6.889314	6.988298	7.532128	7.860432
AC005306.3	6.809207	6.903191	6.733598	6.910802	6.461979	6.719189	6.946551	6.756951	6.833155	7.301239	7.061635	6.732242	6.717182	6.331984	6.539527	6.500796	6.605035	6.684626	6.608723	6.685678	6.488141	6.584517	6.655287	6.560786	6.728694	6.848414	6.762161	6.583606	6.719189	7.194739	6.467422	6.815625	6.657304	6.663314	6.725252	6.813313	6.781855	6.919423	6.543784	7.06126	6.726202	6.659468	6.962779	6.589299	6.329642	6.729429	6.503807	6.802773	6.908318
AC005498.3*	6.401303	6.471882	6.248761	6.397476	6.179355	6.448862	6.591684	6.482081	6.229056	6.584819	6.595845	6.477265	6.470134	6.515868	6.446313	6.377408	6.323623	6.399977	6.571012	6.381288	6.009946	6.214023	6.124914	6.162467	6.365197	6.462569	6.251232	6.222078	6.423925	6.580088	6.138006	6.424385	6.270118	6.293869	6.233044	6.522068	6.323549	6.771126	6.334487	6.452392	6.248459	6.322859	6.365641	6.324224	6.345628	6.17978	6.195133	6.531279	6.489891
AC005523.2	6.749473	6.461021	6.667082	6.968745	6.711879	7.23664	6.70841	6.744157	7.053452	7.067946	6.886973	6.704082	6.864094	6.859784	7.245321	7.207632	6.899635	7.040272	6.651123	6.700108	7.229745	6.630517	6.996715	6.929657	7.294433	6.520859	7.247501	7.201726	6.80526	6.664709	6.670761	6.978082	7.180947	6.839673	7.329388	6.808431	6.801955	7.252111	6.857977	6.735225	7.186496	6.770938	6.983622	6.779393	7.122128	6.754941	7.264182	6.941094	6.534897
AC005523.3	5.72173	5.665955	5.482439	5.711415	5.655832	5.673619	5.746824	5.514233	5.70635	5.69451	5.960967	5.654771	5.40318	5.724024	5.68598	5.692083	5.514407	5.679976	5.533177	5.720423	5.640075	5.556737	5.623772	5.39949	5.769971	5.912441	5.728325	5.617491	5.769597	5.711671	5.396519	5.632399	5.541391	5.568961	5.706599	5.75816	5.662507	5.657285	5.463366	5.827386	5.685157	5.501124	5.887067	5.713455	5.665093	5.689101	5.661509	5.756305	5.740153
AC005537.2	5.945178	6.035153	5.929084	5.919426	5.760509	6.006171	5.964592	5.92654	5.940705	5.658034	5.801858	5.971585	6.053071	6.203825	6.055234	6.066635	5.861894	6.289402	6.081745	6.108924	5.737146	6.028727	6.02287	5.909028	5.968779	5.947193	5.989114	6.103663	5.995867	5.887522	5.861585	6.059189	6.010017	5.928593	5.982072	6.144172	5.968862	6.2963	6.372204	5.767248	6.061283	5.888392	6.174627	6.187974	6.207297	6.076737	5.977679	6.025039	6.114934
AC005592.3	5.353784	5.36798	5.469337	5.191998	5.222332	5.381846	5.185289	5.30548	4.857805	5.185573	5.260275	5.452963	5.522951	4.963395	5.838047	5.687236	5.604978	5.493929	5.889661	5.297728	5.206326	5.526124	5.150368	5.55287	5.711116	5.470767	5.375485	5.585125	5.318013	5.155439	5.244973	5.503885	5.367431	5.215713	5.62709	5.08455	5.391688	4.896328	5.261832	4.973505	5.513412	5.53497	5.547592	5.629012	5.799106	5.383959	5.19756	5.420994	5.1459
AC005606.14	5.550372	5.504307	5.352077	5.762591	5.613926	5.917374	5.518277	5.639879	5.81858	6.173607	5.52967	5.496693	5.552471	6.254316	5.998963	5.844299	5.589671	5.603023	5.477211	5.666447	5.774773	5.490047	5.53221	5.446203	5.654526	5.581112	5.675217	5.444553	5.612398	5.451362	5.544371	5.498327	5.591104	5.741495	5.572931	5.772738	5.668572	6.032584	5.721282	5.493058	5.524717	5.469024	5.633032	5.696352	5.920949	5.481132	5.662012	5.897327	5.774974
AC005785.2	6.974786	7.185337	7.058138	6.882406	6.972618	7.085868	6.907915	7.113511	7.054266	7.086545	6.703628	6.78419	6.983542	7.123805	7.053237	7.175061	6.99278	7.055496	6.847506	7.065476	6.947507	7.016976	6.725126	6.913706	6.921371	7.454978	6.908711	6.980646	6.849092	6.91698	6.873245	6.990436	6.869436	6.981224	7.10115	7.227571	6.910826	7.165091	7.128977	7.029397	6.977783	7.022735	7.031688	7.152562	6.940805	7.158703	7.052315	7.104047	7.23919
AC005838.2	5.935306	6.348911	6.434224	5.824954	5.812928	5.873522	5.578549	5.810308	5.319984	5.518402	5.441993	5.822464	5.912251	5.912024	6.373612	6.731865	5.523135	6.274645	5.956154	5.860525	5.257068	6.266931	5.757694	5.964997	6.438461	6.283938	6.114026	6.238131	5.784785	5.380285	5.944976	5.810612	5.719262	5.696676	6.017195	6.307044	6.106556	6.229844	5.850274	5.413574	6.051544	6.145751	6.525915	6.467627	6.416177	5.90452	5.620675	5.85674	6.146808
AC006026.13***	6.817687	6.973993	6.400045	6.195426	6.490053	6.412198	5.775522	6.8028	6.479086	6.684286	7.114576	6.501642	7.07932	6.61027	7.485314	6.795944	6.124405	6.458541	7.647659	6.657717	7.060736	6.933611	6.87021	6.922304	6.543636	6.407877	6.344543	6.486147	6.353663	7.242502	5.992697	6.428823	7.075633	6.190741	6.699131	6.064635	6.490053	6.681831	6.413275	6.39938	7.466726	6.813038	6.410561	6.784206	6.505526	7.062875	6.176882	6.689272	5.846825
AC006129.2*	4.443438	4.350853	4.520041	4.268754	4.342304	4.2577	4.556773	4.361801	4.318221	4.326275	4.104835	4.371747	4.450845	4.353364	4.341339	4.27527	4.436211	4.349299	4.498741	4.281213	4.349424	4.27533	4.205414	4.371429	4.218087	4.270543	4.280768	4.34329	4.315932	4.210309	4.225653	4.36004	4.28448	4.288428	4.442053	4.312802	4.391433	4.367343	4.306449	4.301438	4.456195	4.36377	4.477275	4.349424	4.261866	4.281462	4.339987	4.387937	4.372656
AC006538.1	5.947119	5.99823	5.879205	6.164568	5.852935	6.178253	5.964213	6.079084	6.003309	6.379506	6.08878	6.045816	6.200062	6.44997	5.94248	5.80677	5.887856	6.046066	5.851636	6.007967	5.82173	5.950695	5.800153	5.908764	5.9313	6.387308	5.835605	5.833946	5.972106	6.100273	5.825675	6.097943	5.965624	6.060729	5.903938	6.483422	6.001924	6.170756	6.037023	6.150308	5.88828	5.857841	6.10072	5.88202	5.826036	5.924013	5.918961	6.296542	6.037541
AC007292.3	7.267497	7.222492	6.933109	7.291437	6.990791	7.243964	7.109153	6.937757	7.317283	7.709734	7.408023	7.034979	6.997875	7.06555	6.994357	6.752517	7.244928	7.085639	6.981776	7.165306	6.975453	7.129595	6.955025	7.032684	7.262472	7.059167	6.953234	6.932478	6.973866	7.529106	7.070305	7.257509	7.225137	7.249671	6.998386	7.182864	7.110995	7.471685	7.039139	7.297309	7.010161	7.170812	7.353467	6.821509	7.019561	7.203686	7.07591	7.124996	7.311787
AC007349.5	5.62221	5.679797	5.707677	5.419021	5.455696	5.645314	5.54841	5.537573	5.683055	5.572796	5.657301	5.723426	5.768974	5.575529	5.609625	5.531625	5.627682	5.599822	5.451145	5.653563	5.131369	5.585217	5.471614	5.467218	5.635604	5.547384	5.443008	5.537757	5.62734	5.481646	5.299659	5.89564	5.565809	5.5731	5.480374	5.747053	5.733015	5.731302	5.546591	5.530096	5.574051	5.485834	5.419274	5.439271	5.539657	5.414337	5.522242	5.620383	5.527666
AC007362.3	5.308911	5.363565	5.144695	5.366136	5.177792	5.465489	5.344468	5.362124	5.543337	5.474553	5.639637	5.237132	5.485621	5.762723	5.258192	5.107548	5.361186	5.315758	5.261198	5.364084	5.267291	5.377704	5.199829	5.296416	5.215051	5.251143	5.300866	5.077329	5.302085	5.384734	5.206331	5.508184	5.300915	5.439864	5.252046	5.611623	5.41856	5.760927	5.413933	5.258862	5.355544	5.211057	5.401399	5.18145	5.317084	5.141862	5.555163	5.538742	5.437921
AC007365.3	7.391635	7.47522	7.396668	7.306702	7.193183	7.288601	7.279835	7.222352	7.380846	7.429701	7.613495	7.378982	7.39331	7.397037	6.802618	6.947951	7.125093	7.227039	7.070412	7.340155	7.084827	7.228405	7.106959	7.297814	7.22026	7.602222	7.283274	7.261274	7.365823	7.42484	7.238052	7.304566	7.28382	7.311327	7.43679	7.500366	7.411209	7.898261	7.344061	7.316269	7.398255	7.308243	7.390085	7.031294	7.01831	6.95277	7.253913	7.282022	7.580986
AC007389.3**	8.281071	8.622897	8.849207	7.718895	8.08537	8.286342	8.170916	8.36298	7.567292	8.21286	7.849085	8.414819	8.664395	8.175749	8.42356	9.186749	8.049187	8.63773	8.430715	8.03101	7.598272	8.363054	8.168168	8.336818	7.750953	8.656144	8.226104	8.585206	8.185896	7.881551	8.265193	8.501279	7.953308	8.132138	8.552898	8.93883	8.462241	9.145164	9.028995	7.696463	8.548593	8.501737	8.613581	8.954948	8.616388	8.563944	8.102414	8.249773	8.618702
AC007401.2	5.53366	5.38755	5.56284	5.422169	5.116313	5.59935	5.242194	5.54613	5.540524	5.486014	5.412131	5.080952	5.444492	5.491962	5.408273	5.346324	5.415016	5.447357	5.594396	5.601297	5.502683	5.447284	5.1717	5.277077	5.442224	5.705507	5.370733	5.415218	5.515279	5.283837	5.307037	5.524069	5.400863	5.467133	5.431848	5.2975	5.374446	5.666622	5.531502	5.248524	5.560291	5.419767	5.412449	5.468453	5.522774	5.349571	5.347312	5.404145	5.367027
AC007680.2	6.763303	6.814466	6.691806	7.014337	6.639865	6.787303	6.410611	6.757025	7.10598	6.732953	7.155598	6.983352	6.887744	6.82523	6.925544	6.700276	6.810686	6.644986	6.821668	6.845259	6.536813	6.8166	6.488905	6.600382	6.500612	6.815356	6.57477	6.573323	6.734243	6.891168	6.576869	6.840148	6.798411	7.023737	6.962014	6.874639	6.875081	7.180465	6.87736	6.737071	6.943424	6.658448	6.743442	6.631563	6.960494	6.591854	6.755656	6.879832	6.82629
AC007787.2	6.489057	6.348271	6.455071	6.581961	6.45181	6.586536	6.341498	6.270469	6.699226	6.78502	6.61837	6.342912	6.424123	6.715111	6.448358	6.358237	6.478349	6.550129	6.321198	6.484663	6.436213	6.478829	6.334564	6.258085	6.67224	6.701052	6.53489	6.4783	6.445632	6.55944	6.456472	6.590254	6.283074	6.44551	6.447198	6.542298	6.189805	6.91544	6.410579	6.381556	6.405568	6.334277	6.689783	6.311478	6.509385	6.484131	6.561892	6.752617	6.447198
AC008088.4	6.171563	6.138395	6.141068	6.010865	6.043466	6.027472	6.077957	6.102352	6.342002	6.065662	5.982384	6.108351	6.255762	6.824334	6.191659	6.492574	6.09817	6.388232	6.192185	6.110894	6.079652	6.219969	5.815367	6.03348	6.12273	6.233276	6.061613	6.072813	6.08821	6.191861	6.007982	6.253782	6.119996	6.292387	6.170524	6.603293	6.051483	6.80357	6.204248	6.165671	6.226127	6.260292	6.504634	6.247099	6.405467	6.256966	5.962289	6.208534	6.57484
AC008746.12	5.833444	6.015398	5.874371	6.122997	5.974684	5.888051	6.136345	6.11166	5.852384	5.830913	5.772305	6.038441	5.901106	6.059956	6.294602	5.955899	6.106535	6.052731	6.234295	5.639565	6.135448	5.803251	5.989319	5.920307	5.964958	5.91377	6.106967	5.851313	6.044948	5.913043	5.933882	6.071228	5.914804	5.9847	6.07712	5.705932	5.780999	6.002549	5.762159	5.653354	5.78382	5.842783	6.3473	6.124505	6.197505	5.79894	5.733547	6.099838	5.979108
AC008753.4	6.140882	5.960241	5.727077	6.244792	5.986427	6.116079	6.15164	6.047511	6.200331	6.790061	6.19965	5.744906	6.0944	6.051143	5.982528	6.024882	6.169638	5.983486	6.205791	5.928678	5.631583	5.681111	6.000084	5.804806	6.002149	6.142854	5.961166	5.96621	6.003304	6.047379	6.18179	6.01528	6.187679	6.00554	6.014503	6.10659	6.053295	5.813805	5.871796	6.164718	6.146384	5.991466	6.093772	6.068262	5.955067	6.128445	5.917507	6.277799	6.368028
AC009120.6	6.88487	6.658867	6.788437	7.05767	6.808468	7.384913	7.201185	6.851633	7.039059	7.468703	6.790471	6.81308	6.699279	6.742119	6.963504	6.581243	6.929737	6.710424	7.010875	6.888653	7.082151	6.510852	6.88487	6.640526	6.88487	6.581415	6.811589	6.58211	6.92185	6.937273	6.880077	6.944262	6.92711	6.993732	6.71013	6.660005	6.777508	6.869931	6.45605	6.835653	6.84466	6.713298	6.981867	6.695947	7.011084	7.011708	7.079688	7.110247	6.718583
AC009133.15*	5.571057	5.508116	5.450583	5.530265	5.332889	5.547789	5.418591	5.869354	5.392863	5.405668	4.930827	5.723703	5.408635	6.295765	5.58412	5.582258	5.153799	5.643977	5.691554	5.492052	5.056281	5.293287	5.501061	5.490807	5.323161	5.508197	5.404	5.161973	5.448551	5.485365	5.649064	5.380737	5.511095	5.230089	5.616573	6.26253	5.463493	6.416683	5.991191	5.553253	5.711998	5.302036	5.699061	5.609679	5.723722	5.576986	5.621181	5.737711	5.972201
AC009502.4	8.141002	8.217975	8.208473	7.654398	7.816977	8.069415	7.800087	7.90897	7.625048	7.720101	7.551981	7.86888	8.0091	7.744976	7.995324	8.274577	7.936672	8.082252	8.266016	7.972315	7.813411	7.990551	7.611317	7.996519	7.883664	8.251447	8.025434	7.993074	7.842032	7.726604	7.90584	7.97451	8.079359	7.849697	8.071009	8.090677	8.067032	7.959505	8.17898	7.846865	7.974141	8.138044	8.075208	8.162131	8.279933	7.923797	7.721753	8.005521	8.056286
AC010145.4	6.874709	7.055875	7.438064	6.552901	6.690258	7.036545	6.789398	7.174803	6.607077	6.561333	6.769098	6.871101	7.152384	7.902727	7.130841	7.412064	6.928788	7.483338	7.197235	6.866308	6.311768	7.088557	6.73342	7.021139	6.924852	7.323812	6.92147	7.088262	6.826799	6.655966	6.947662	6.972483	6.963006	6.711815	7.245598	7.986799	7.083635	8.057745	7.605741	6.975116	7.139914	7.161691	7.290107	7.266304	7.402683	7.219934	7.230942	6.850379	7.25009
AC010524.4**	7.86892	7.990699	8.082394	7.274898	7.346352	7.690475	7.848107	7.677824	7.708822	7.581509	7.385233	7.86806	8.149272	7.143795	7.538542	9.072406	7.395508	8.150762	7.986305	7.84914	7.382135	7.921478	7.647125	7.796191	7.674598	8.555967	7.645406	7.845517	7.956244	7.449398	7.81614	8.35568	7.633577	7.993203	7.626312	8.197253	8.03796	7.908327	8.407561	6.955205	7.855481	8.15468	8.266863	8.544259	8.281532	7.702295	7.398488	7.977618	8.424249
AC012065.7	6.847309	7.319485	6.76253	6.845312	6.680833	7.028366	7.123108	7.09453	6.626845	6.586267	6.781679	6.655379	7.068515	7.335849	6.907718	7.318959	6.849807	7.076799	6.929325	6.846312	6.871917	6.733437	6.964903	6.896738	6.714783	7.485755	6.684667	6.960691	6.742793	6.9764	6.691394	6.811668	6.712265	6.535206	7.012623	6.822086	6.864493	7.338655	7.265554	6.837078	6.583772	6.741599	7.166627	7.287148	6.98534	6.926426	6.835553	6.87952	7.125663
AC012360.6	7.352038	7.547473	7.286867	7.237318	7.326105	7.351001	7.115921	7.482635	7.306464	7.285375	7.660605	7.318492	7.388581	7.211937	7.159219	7.239587	7.307444	7.419756	7.109356	7.27314	6.898909	7.460578	7.089267	7.196145	7.143915	7.465967	7.360291	7.240939	7.28443	7.118097	7.25733	7.361207	7.192033	7.292938	7.393085	7.49822	7.417061	7.45154	7.324554	7.302732	7.452663	7.286786	7.532691	7.504622	7.453439	7.16068	7.070878	7.389945	7.37411
AC012499.1**	4.806477	4.876369	4.951923	4.955828	4.821363	4.821983	4.788878	4.767394	4.704716	4.661841	4.679592	5.05408	4.762787	5.20684	5.119938	5.301398	4.749748	4.940561	5.064497	4.770029	4.820137	4.819021	4.847957	4.918041	4.763638	5.004586	4.844214	4.741865	4.737923	4.787896	4.685769	4.867759	4.661846	4.790687	4.830247	5.397208	4.897429	5.569976	5.449221	4.767664	4.856548	4.820051	5.212718	4.861288	5.25753	5.050102	4.870412	4.977453	4.885588
AC012531.25	7.709587	8.085451	8.011722	7.507441	7.550708	7.776149	7.763601	7.816455	7.58666	7.927961	7.547382	7.908285	8.26797	7.723167	7.627439	8.316796	7.711963	7.953713	7.735156	7.659537	6.977518	7.763601	7.510774	7.735736	7.526717	8.07331	7.691275	7.751826	7.715441	7.552196	7.721983	7.842716	7.685724	7.782231	7.783345	8.181021	8.248754	8.201591	8.007567	7.545617	7.954878	7.960372	8.112812	8.240487	8.015781	7.707244	7.482917	7.877641	8.039295
AC013463.2	5.927315	5.780031	5.789493	5.581728	5.702197	5.734434	5.750895	5.848614	5.868221	6.020358	6.101943	6.005442	5.781751	6.197221	5.681599	5.881382	5.849403	5.529381	5.524222	5.68862	5.695024	5.698344	5.519061	5.654817	5.824655	5.764447	5.75578	5.656686	5.866456	5.702269	5.730825	5.759406	5.875485	5.76273	5.812891	6.075691	5.766447	6.016557	5.905665	5.753604	5.793938	5.734857	5.764167	5.761616	5.649585	5.655385	5.588212	5.768972	5.829776
AC013733.4*	4.730563	4.952241	4.973041	4.748387	4.77543	4.785147	4.659182	4.834657	4.784373	4.865485	4.865065	4.849013	4.875098	4.995894	4.948668	5.215245	4.838055	4.911248	4.967099	4.800743	4.715263	4.84588	4.771122	4.901012	4.855367	4.882651	4.772912	4.885819	4.73636	4.802009	4.780218	4.812249	4.698718	4.63159	4.82296	5.04788	4.825735	5.154773	4.773548	4.686357	4.79325	4.765792	4.970109	5.111489	5.010374	4.858405	4.81659	4.794807	4.974303
AC016831.7***	6.558972	6.870915	6.575508	7.028934	6.711091	6.397967	6.045772	7.266502	6.255336	6.945447	6.370424	6.570363	6.516824	7.245744	7.639062	7.439709	7.171445	6.65431	6.93839	7.002768	6.608793	6.788146	6.60193	6.799221	7.118536	7.205314	6.489001	6.595769	6.640299	6.448508	7.543703	6.876979	7.006599	6.702503	6.678077	6.927689	6.799809	7.101953	6.946436	6.747331	6.545057	6.535879	7.077216	7.881557	6.921006	6.806454	7.017506	6.746828	7.192971
AC016999.2	6.527556	6.327063	6.104007	6.038403	6.326162	6.474557	6.564303	6.293236	6.470917	6.52365	6.466959	6.432975	6.446576	6.969803	6.38144	5.714757	6.383085	6.250572	6.111447	6.440404	6.271848	6.307588	6.113835	6.158047	6.428815	6.55163	6.397776	6.16647	6.239903	6.354419	6.12861	6.357147	6.009354	6.277903	6.279995	6.589429	6.451217	6.977831	6.294891	6.534971	6.399726	6.149897	6.279725	6.161394	6.272895	6.396053	6.239101	6.338082	6.454572
AC017002.2*	6.204874	6.135129	6.768128	6.239446	6.240049	6.235381	6.455053	6.271319	6.222868	6.195643	6.381589	6.145668	6.26981	6.304725	6.54638	6.304121	6.416831	6.099565	6.158023	6.553272	6.691364	6.250481	6.19296	6.468445	6.328889	6.376628	6.273583	6.311658	6.445304	6.145914	6.073757	6.1028	6.115086	6.341378	6.332802	6.385622	6.134855	6.367913	6.229653	6.038854	6.298692	6.115047	6.162973	6.402383	6.233283	6.105176	6.128143	6.208688	6.049583
AC017104.6	8.42414	8.537139	8.451999	8.338178	8.330659	8.277052	8.261962	8.27083	8.542838	8.442151	8.660592	8.47808	8.52182	8.462259	8.382489	8.714819	8.408376	8.211216	8.258629	8.441043	8.391141	8.482312	8.129153	8.205386	8.336945	8.377978	8.346001	8.282754	8.314776	8.603711	8.362283	8.528896	8.387535	8.559301	8.438188	8.795413	8.558695	8.835794	8.412714	8.404726	8.430604	8.478537	8.43542	8.270559	8.236836	8.305892	8.26526	8.573587	8.429173
AC018755.16*	8.260622	8.414173	8.126727	8.291418	8.513841	8.098628	8.576004	8.393536	8.45563	8.312208	8.332747	8.40858	8.295633	8.075315	7.855632	8.163586	8.329818	8.284353	8.489717	8.244397	7.830438	8.283884	8.253478	7.978888	8.273625	8.285635	8.72835	8.281501	8.260323	8.362952	8.312833	8.473081	8.243592	8.806942	8.180846	8.236305	8.255945	8.595404	8.14211	8.269563	8.345988	8.259903	8.174748	8.353808	8.496121	8.123426	8.063522	8.371301	8.299655
AC018755.17	4.552756	4.869726	4.512496	4.371924	4.505603	4.623279	4.405627	4.628607	4.709831	4.790477	4.74677	4.934063	4.77603	4.714913	4.675604	4.684862	4.644794	4.554278	4.554371	4.606478	4.489657	4.723472	4.525917	4.636929	4.452376	4.726427	4.418536	4.675688	4.54476	4.639906	4.642453	4.916362	4.724527	4.596404	4.73117	5.190874	4.799083	5.074697	4.990566	4.663306	4.946857	4.693501	4.694839	4.634144	4.756563	4.612078	4.54665	4.657601	4.85678
AC018766.6**	6.007265	6.12007	5.877041	6.024671	5.74643	6.035831	6.053415	6.170093	6.128818	6.14409	5.703786	5.946841	5.979321	6.944357	6.293849	5.791409	5.91581	6.158082	5.892582	5.933114	5.824251	5.812167	5.891708	5.77221	5.947774	6.4526	5.918783	6.21554	5.864543	6.221907	5.865155	6.082729	5.759823	5.955492	6.009179	6.381588	5.939146	6.919541	6.292003	6.106496	6.047765	5.839657	6.066112	6.038781	6.100063	6.28139	6.337846	6.132187	6.00477
AC018816.3	7.732306	7.953692	8.098291	7.798415	7.722426	7.73807	7.691581	7.951062	8.230992	7.521177	7.645779	7.803055	8.232057	7.880364	7.929464	7.768423	7.629288	7.93463	7.998434	7.620965	7.424941	7.845576	7.602206	7.797963	7.460593	7.860572	7.618077	7.953	7.614455	7.898535	7.831335	7.893867	7.809675	7.794501	8.017987	8.007967	7.878131	7.971319	7.973055	7.834839	7.815415	7.683375	8.176991	7.857383	8.159984	8.006708	7.460378	7.771494	7.984137
AC024560.2*	7.690732	8.255242	8.646967	7.941039	7.674657	7.967783	8.357313	7.971622	7.720464	7.641121	7.574487	8.089912	7.917552	8.442873	8.353381	8.32247	8.077076	8.345102	8.661147	7.963868	8.261463	7.976331	7.825705	7.745047	7.565934	8.790595	7.853336	8.102153	7.882589	7.98829	9.049271	8.216995	7.628982	7.330668	8.164564	8.230388	8.420639	8.138169	7.768894	8.102124	7.449246	8.037151	8.442086	9.150598	8.796669	7.779321	7.742304	8.075077	9.907063
AC025442.3***	6.441373	6.802857	6.475896	6.689544	6.415572	6.423925	6.377782	6.559189	6.406629	6.802082	6.272387	6.612978	6.471239	6.579884	6.476063	6.687083	6.365451	6.576516	6.475658	6.439025	6.317458	6.439723	6.378717	6.387883	6.550317	6.830709	6.384529	6.644063	6.55554	6.442585	6.576385	6.683501	6.233222	6.320495	6.466834	6.775787	6.4894	6.927263	6.473296	6.494452	6.524139	6.405118	6.779012	6.590407	6.645735	6.543824	6.691978	6.633882	6.790923
AC064852.4	5.208972	5.38637	5.231453	5.082537	5.016192	5.240761	5.083077	5.257473	5.406316	5.360137	5.516656	5.189237	5.34896	5.139052	5.168327	5.188437	5.17709	5.307094	5.069704	5.177661	5.003226	5.240069	4.996388	5.181435	5.232948	5.188697	5.308124	5.175286	5.273043	5.191539	5.178494	5.378723	5.245364	5.192406	5.18879	5.355345	5.268613	5.137809	5.243273	5.113365	5.499661	5.223012	5.212381	5.302453	5.229516	5.09751	5.130421	5.343748	5.306534
AC067956.1	4.591979	4.680933	4.723956	4.749318	4.477042	4.500557	4.461584	4.658813	4.460983	4.689904	4.742982	4.492749	4.826547	4.904207	4.676284	4.763723	4.804363	4.655899	4.657417	4.619225	4.705673	4.655805	4.4007	4.479006	4.626281	4.669416	4.573864	4.40203	4.478461	4.631225	4.440376	4.565659	4.528213	4.630255	4.487247	4.691083	4.628402	4.683778	4.647743	4.788275	4.595918	4.840223	4.870295	4.648626	4.908545	4.560267	4.459344	4.651938	4.644769
AC068039.4	5.823547	5.2848	6.112002	5.615324	5.623279	5.80345	6.034361	5.424686	5.618107	5.589491	5.643314	5.687245	5.667438	5.629591	5.732177	5.86668	5.830886	5.482555	5.594292	5.65146	5.673572	5.68639	5.542656	5.692026	5.65726	5.64762	5.657506	5.502934	5.737101	5.689602	5.672429	5.586643	5.646379	5.607215	5.587768	5.040118	5.466507	5.563987	5.541363	5.517736	5.449044	5.667508	6.223303	5.710443	5.730014	5.559212	5.385156	5.631619	5.922192
AC068138.1	6.528553	6.49405	6.363221	6.429294	6.414255	6.384687	6.467526	6.408466	6.224999	6.119996	6.437831	6.688023	6.698174	6.06188	6.891812	6.947342	6.504704	6.620745	6.724461	6.511678	6.711271	6.508801	6.415189	6.502629	6.585493	6.427105	6.486526	6.583542	6.411752	6.052515	6.484487	6.550421	6.467241	6.360823	6.592031	6.419476	6.67694	6.199473	6.33593	6.073974	6.792354	6.424245	6.68361	6.817034	7.034658	6.592339	6.303933	6.639289	6.53965
AC068831.3	6.608889	6.680662	6.562378	6.755633	6.585259	6.841324	6.624437	6.687853	6.936574	7.11337	6.882458	6.764894	6.483421	6.474974	6.385073	6.381549	6.541977	6.573204	6.268839	6.922563	6.374772	6.512838	6.675515	6.508727	6.582305	6.986045	6.729807	6.391896	6.582305	6.670923	6.651238	6.722676	6.578895	6.511576	6.569942	6.574857	6.504811	6.460313	6.299796	6.769832	6.749127	6.476574	6.606903	6.513488	6.404142	6.339979	6.528225	6.705808	6.79693
AC073283.7*	6.874367	6.766518	6.747531	7.117636	6.672125	7.060445	6.966983	6.570959	7.04153	7.15745	6.846311	6.488843	6.598582	6.403461	7.005945	6.814042	6.831854	6.676474	6.614267	6.771666	7.304247	6.811252	6.638606	6.765277	7.024635	6.647567	6.82318	6.829649	6.625996	6.763588	6.771666	6.911842	6.77288	6.774774	6.620722	6.371995	6.782261	6.375381	6.578276	6.916479	6.448536	6.766465	6.881102	6.446064	6.846392	6.841493	6.499355	6.980686	6.732653
AC073321.4	6.381704	6.418206	6.29046	6.349346	6.250941	6.31014	6.297833	6.288445	6.314864	6.683636	6.41594	6.169507	6.231033	7.194351	6.602823	6.422498	6.310692	6.505947	6.368148	6.398457	6.643653	6.282767	6.306937	6.285572	6.530812	6.320906	6.4124	6.307148	6.220267	6.479489	6.065218	6.260237	6.363707	6.358896	6.392912	6.968374	6.304246	7.031506	6.553004	6.408538	6.386446	6.096503	6.60677	6.55542	6.641881	6.716327	6.606474	6.639289	6.357999
AC074212.6	7.049217	7.007762	6.844489	7.180246	6.956139	7.176399	7.142381	7.099152	7.003804	7.555107	7.242577	7.028564	6.914342	7.243702	6.998896	6.944953	6.94845	6.976624	6.925348	6.994921	6.849147	6.998995	6.973182	6.807485	6.913643	7.197951	7.024379	6.928172	7.008309	7.195971	6.87011	6.953163	6.891479	7.106708	6.990832	7.34113	7.084541	7.253915	7.193841	7.218157	6.979606	6.769247	7.000754	6.973624	7.008	6.890582	6.760092	7.22868	7.12551
AC079305.10*	5.701939	5.786593	5.485581	5.561415	5.661757	5.750117	5.596297	5.623435	5.67074	5.783167	5.674455	5.909647	5.867647	6.087056	5.756465	5.775748	5.724267	5.628611	5.697136	5.897913	5.609592	5.643392	5.633963	5.764331	5.610157	5.95314	5.734694	5.856357	5.525085	5.768073	5.824884	5.846126	5.701245	5.570933	5.750385	6.217182	5.805835	6.339287	5.752443	5.875705	5.825747	5.610271	5.691815	5.762226	5.924821	5.854655	5.747758	5.704271	5.887614
AC079741.2	4.970705	5.046018	5.191609	4.958097	4.8132	5.022782	4.926505	5.011167	5.097773	4.910546	5.072677	5.361227	5.233812	4.994016	5.084861	5.05859	4.989236	5.130161	5.222271	5.003729	4.826686	4.924374	4.719403	4.95795	4.98196	4.861096	4.987231	5.33771	4.978232	4.862911	5.020699	5.192176	5.003051	5.030502	5.172855	4.957717	5.174606	5.111584	5.020204	5.066462	5.071067	5.074281	5.065635	5.235654	5.155326	5.158783	4.744681	5.122088	5.162791
AC079767.4*	6.329282	6.194529	5.993973	5.900879	6.002941	6.291335	5.92258	6.002378	6.152786	5.793088	5.897506	7.361019	6.479518	5.765754	6.325765	6.460047	6.090289	6.073452	6.504155	6.053175	5.697961	6.420965	5.76645	6.146914	6.224113	5.984724	5.839504	5.997026	6.110396	5.721482	6.256938	5.834119	6.428237	5.838119	6.468131	6.566075	6.042246	6.447732	6.524128	5.72392	6.365236	6.052004	6.773582	6.330291	6.434317	6.323707	6.221502	6.507773	6.314443
AC079807.4**	4.83495	5.035018	4.987218	4.791976	4.772787	4.79159	4.88165	4.764036	4.833375	4.750897	4.474749	4.488913	4.632702	4.967197	5.012778	5.179471	4.734781	4.982556	4.884351	4.819016	4.952158	4.795983	4.568969	4.861207	5.01912	4.932684	4.918987	4.800846	4.713015	4.900664	4.718331	4.73417	4.680568	4.736705	4.953459	4.97292	4.8822	5.426714	5.128731	4.755389	4.718693	4.918242	5.079697	4.849644	5.070855	4.944845	5.032236	4.81297	4.997712
AC083843.1	5.701841	5.411093	5.855894	5.681356	5.65168	5.883808	5.840181	5.086025	5.94409	5.427925	5.501735	5.37317	5.444322	5.30437	5.674942	5.94962	5.544283	5.53468	5.431339	5.806731	6.384986	5.609069	5.677233	5.557172	5.893803	5.708829	5.529592	5.839198	5.650729	5.434448	5.595	5.627855	5.850947	5.760975	5.556344	5.326745	5.714914	5.48636	5.405872	5.477712	5.387618	5.607218	5.601295	5.793637	5.819127	5.442912	5.512437	5.511953	5.490284
AC083949.1	6.501529	6.63352	6.664168	6.599255	6.628816	6.695451	6.660803	6.946784	6.249228	7.012818	6.024923	6.61885	6.867617	7.349711	6.578115	6.562523	6.511506	6.709897	6.566781	6.575236	6.420633	6.48547	6.594216	6.737317	6.772942	6.740518	6.945083	6.678829	6.707554	6.534646	6.370708	6.528398	6.381715	6.3895	6.928481	7.128344	6.657175	7.371976	6.828512	6.527709	6.772076	6.702794	6.551278	6.533288	6.711091	6.710193	6.70482	6.45115	6.71402
AC084219.3	5.675236	5.857636	5.60339	5.644687	5.459866	5.597524	5.666722	5.771423	5.899571	5.785409	6.206238	5.738887	5.735142	5.962579	5.519626	5.8469	5.834709	5.763076	5.76038	5.556874	5.325286	5.599543	5.604717	5.620264	5.525781	5.814255	5.634813	5.847549	5.644201	5.637352	5.531283	5.825382	5.755479	5.868729	5.685158	6.171703	5.707358	6.178353	5.869156	5.658659	5.687648	5.632508	5.909888	5.900226	5.710894	5.794716	5.917991	5.687648	5.873227
AC087501.1	6.646728	6.915237	6.643013	6.640603	6.595224	6.944262	6.952436	6.841003	7.03019	6.905708	6.865808	6.938335	7.034972	6.580382	6.455311	6.579822	6.634709	6.596726	6.452797	6.74884	6.4202	6.882625	6.602989	6.658033	6.207842	6.733247	6.721628	6.707013	6.843396	6.890625	6.419832	7.010823	6.676311	6.786682	6.673926	6.73843	6.855715	6.728428	6.770138	6.586585	6.86236	6.757319	6.536206	6.613292	6.598093	6.383244	6.452329	6.771989	6.833949
AC090627.1	4.549847	4.693178	4.665494	4.497056	4.624506	4.576111	4.455951	4.688902	4.959452	4.655466	4.985485	4.751254	5.101146	5.415802	4.538499	4.652967	4.766728	4.622038	4.55964	4.481258	4.44072	4.726663	4.584046	4.667607	4.406919	4.727902	4.74621	4.692635	4.624085	4.806966	4.535775	4.836275	4.743528	4.738102	4.592973	5.709882	4.851352	5.932834	5.44968	4.877951	4.976936	4.651751	4.61606	4.621192	4.526429	4.664976	5.274565	4.619568	4.773879
AC091133.1	7.21051	6.980399	6.87708	7.153813	6.999188	7.123589	7.071668	6.82336	7.008161	6.688478	7.506546	7.291624	6.776086	6.960109	6.988334	6.998608	6.82911	6.939718	7.079434	6.798979	6.983179	6.892774	6.932525	7.034731	7.106169	6.659949	7.168183	7.467765	6.885323	7.467179	7.158921	7.029335	6.985952	7.244773	6.900836	6.535214	7.000978	6.499758	6.425733	7.188998	7.443121	6.989621	6.974011	6.874412	6.597758	7.061012	6.543937	6.616025	7.114608
AC091633.3	3.809536	3.879436	3.818141	3.813813	3.86992	3.875492	3.759306	3.890062	3.846024	3.827547	4.150924	3.779069	3.923975	3.9763	3.803219	4.00339	4.011621	3.94989	3.810493	3.851536	3.857963	3.884998	3.828251	3.887689	3.68449	3.793177	3.800765	3.842761	3.812774	3.909865	3.814771	3.779801	3.92849	3.871073	3.866952	3.946631	3.940098	3.908389	3.968338	3.83542	3.972227	3.816065	3.850948	3.769424	3.896454	3.752981	3.867724	3.872016	3.965923
AC092192.1	4.727828	4.841042	4.641716	4.66999	4.567798	4.788376	4.547962	4.624922	4.699322	4.584186	4.539949	4.658786	4.600745	4.606441	4.829139	4.699708	4.692412	4.752742	4.81714	4.662568	4.469917	4.644072	4.577548	4.64141	4.871413	4.633053	4.729639	4.770541	4.643006	4.533769	4.5923	4.658202	4.656935	4.603351	4.8541	4.771426	4.778281	4.694626	4.666947	4.602778	4.781048	4.597926	4.728602	4.767321	4.748319	4.7712	4.661525	4.617352	4.753017
AC092620.2	5.374738	5.268835	5.511794	4.881591	5.283238	5.054147	5.224377	5.120424	5.07636	5.012155	5.09017	5.330328	5.163406	5.428836	5.160283	5.448875	5.379713	5.280776	5.164279	4.879089	5.016354	5.14989	4.90395	5.278969	5.057874	5.198999	5.285772	5.459721	5.338307	5.225879	5.264337	5.031207	5.221358	5.55635	5.150513	5.267826	5.148153	5.419027	5.263042	5.161847	5.090112	5.111561	5.393049	5.160638	5.053529	5.13963	4.999718	5.132268	5.779059
AC092660.1	7.532763	7.59726	7.659987	7.439998	7.468532	7.391481	7.580828	7.622779	7.3756	7.51093	7.239259	7.613152	7.60561	7.53402	7.681647	7.766033	7.502792	7.655224	7.739876	7.69011	7.636769	7.54342	7.533249	7.595447	7.506199	7.630985	7.529946	7.636448	7.344962	7.526492	7.556873	7.436072	7.461561	7.541182	7.539417	7.46528	7.857769	7.757357	7.90023	7.257748	7.553108	7.520494	7.761634	7.650362	7.649964	7.605313	7.596525	7.446931	7.738913
AC092667.2	4.330806	4.443954	4.410101	4.611282	4.354894	4.376628	4.409828	4.643761	4.717852	4.484354	4.617066	4.561449	4.73463	4.738347	4.59164	4.49824	4.411563	4.440547	4.648058	4.479838	4.43862	4.419827	4.358549	4.459925	4.378342	4.385801	4.527925	4.520604	4.342391	4.571251	4.520045	4.553763	4.434207	4.477237	4.529678	4.548453	4.619921	4.650636	4.539756	4.334211	4.748463	4.53222	4.434875	4.522472	4.45439	4.545146	4.416908	4.716981	4.504682
AC100830.4	6.879471	6.80898	7.200321	6.722047	6.703891	7.015706	6.750778	6.841291	6.769568	6.968741	6.563538	6.857139	6.853211	6.489772	7.087103	7.366116	6.668977	6.888683	7.065461	6.71253	7.064779	6.817481	6.669658	6.889812	6.816879	7.379529	6.816617	6.98378	6.974275	6.562306	6.687391	6.91464	6.556458	6.827963	6.94274	7.045775	7.118071	7.034382	6.896371	6.399978	6.926701	7.063574	7.230658	7.244626	7.185573	7.064089	6.559559	6.701572	6.830984
AC104667.3	6.21966	6.23921	6.15414	6.203287	5.983802	6.091839	6.435874	6.109235	6.53442	6.464425	6.477122	6.200325	6.449325	6.467795	6.282731	6.351533	6.17849	6.245302	6.225785	6.285639	6.142345	6.213145	5.9611	6.022473	5.962372	6.288597	6.221095	6.152615	6.230917	6.453334	6.20001	6.434328	6.02907	6.479736	6.232468	6.467771	6.046238	6.82099	6.236628	6.154708	6.123962	6.080114	6.308008	6.198416	6.18552	6.030133	6.141934	6.370741	6.161411
AC106801.1	8.378463	8.495801	8.873923	8.180688	8.232396	8.238667	8.173364	8.118903	8.013319	8.33787	7.950019	8.36586	8.301892	8.172056	8.514029	8.914594	8.329363	8.640613	8.462569	8.377598	8.036958	8.470807	8.286802	8.216007	8.476391	8.972528	8.348557	8.494386	8.402327	8.126478	8.274402	8.359612	8.181353	8.161406	8.340718	8.679721	8.17244	8.516344	8.578712	8.037505	8.538748	8.600812	8.804244	8.814769	8.710353	8.359612	8.145042	8.398766	8.49545
AC108056.1	6.261913	6.365534	6.726737	5.684918	5.884849	6.067588	5.963479	6.238257	5.600975	6.012137	6.065332	6.45236	6.18309	6.15738	6.454216	6.933566	6.029544	6.369187	6.117612	6.239335	6.084119	6.274408	5.987969	6.241512	6.266769	6.552457	6.241835	6.620209	6.128443	5.828487	6.164832	6.031748	6.184396	6.015663	6.195192	6.542928	6.40895	6.357564	6.320007	5.954276	6.264972	6.372153	6.550148	6.631171	6.527859	6.444255	6.463513	6.175798	6.249469
AC112198.1	5.88219	6.421293	6.058181	5.95565	5.872836	6.032133	5.916054	6.091572	6.036747	5.877007	6.036125	6.188265	6.343906	6.310417	6.070684	6.207025	5.963507	6.028698	5.949428	6.036125	5.783549	5.898181	5.87372	6.059808	5.881708	6.215025	6.055898	5.97446	6.039384	5.99702	5.99887	6.185058	6.069786	6.048012	6.063515	6.463277	6.160643	6.661423	6.433661	6.288134	6.270394	6.093382	5.957044	6.048021	5.944658	6.101794	6.222468	5.983986	6.114117
AC114730.11	4.637929	4.750449	4.58416	4.730827	4.542252	4.673404	4.776054	5.030094	4.571865	4.84266	4.57834	4.734251	4.931682	5.040042	4.692532	4.815018	4.659439	4.775311	4.695979	4.647565	4.576038	4.557866	4.631163	4.575747	4.673404	4.78249	4.63514	4.600202	4.663427	4.634457	4.668907	4.733034	4.669961	4.616491	4.648633	4.952708	4.791634	5.239839	5.139567	4.589568	4.780257	4.654449	4.702376	4.884066	4.866688	4.717538	4.721214	4.768953	4.698273
AC114752.3*	5.349573	5.398074	5.502669	5.491742	5.350377	5.376131	5.246076	5.354875	5.420481	5.467855	5.41413	5.432024	5.358443	5.720848	5.570902	5.595492	5.387456	5.469706	5.299572	5.464686	5.107397	5.328817	5.362674	5.289793	5.606597	5.429983	5.387456	5.409508	5.436591	5.37657	5.322758	5.412625	5.267601	5.268719	5.403604	5.882946	5.400316	5.988813	5.641762	5.572866	5.401525	5.382291	5.582213	5.68426	5.445494	5.597974	5.481034	5.303744	5.442859
AC124997.1	4.192527	4.171194	4.043179	4.108195	4.0641	4.157616	4.181698	4.207472	4.252153	4.348431	4.290468	4.123943	4.480219	4.116232	4.039353	4.252474	4.178467	4.084287	4.163756	4.061871	3.980262	4.04446	4.070925	4.091087	4.019234	4.090446	4.080508	4.082253	4.1202	4.310952	3.973921	4.247348	4.074133	4.366963	4.078656	4.248375	4.22487	4.215935	4.192913	4.10297	4.156482	4.078704	4.078425	4.116755	4.078216	4.057581	4.126306	4.126132	4.197222
AC136289.1	5.04783	5.191262	5.219639	5.040775	5.087005	5.142343	5.219848	5.25325	5.196823	5.341852	5.146424	5.150825	5.445469	5.094099	5.175298	5.172547	5.163188	5.078798	5.160741	5.071171	5.062996	5.17617	5.121349	5.266147	4.99399	5.140773	5.05394	5.116001	5.173746	5.18058	5.058672	5.226095	5.21294	5.303246	5.009729	5.429411	5.217422	5.580753	5.331396	5.204181	5.347301	5.177926	5.020311	5.271824	5.287851	5.092664	5.253649	5.102831	5.245401
AC139100.3	4.851371	5.051563	4.96541	4.605782	4.798356	4.929641	4.651277	5.024424	4.706483	4.719256	4.622197	5.022911	5.448036	5.903344	4.854441	5.139435	4.824476	4.803276	5.051334	4.837672	4.308305	5.037386	4.785696	5.009359	4.955183	4.94507	4.819837	5.132505	4.97278	4.744291	4.861092	4.909315	4.785037	4.727961	4.927283	5.588013	4.954022	6.017518	5.531726	4.898159	5.137916	4.936608	5.114255	5.062042	5.025704	5.053636	5.143054	4.940058	5.168509
AC141928.1	8.120431	8.13611	8.073774	8.069196	7.942749	8.035732	8.091405	8.056096	8.19722	8.185127	8.216727	8.113041	8.139191	8.380967	8.112544	7.980218	8.045131	8.054945	8.01248	8.133792	8.079861	8.097118	7.952307	7.912902	8.083484	8.003712	7.948138	8.036666	8.034635	8.258498	7.931766	8.065709	7.997526	8.12591	8.000211	8.460235	8.062063	8.623608	8.184573	8.225202	8.078398	8.116344	8.084566	8.057028	8.011706	8.126918	7.859617	8.218261	8.079435
AC144652.1	7.571942	6.978513	6.96931	7.24475	6.888823	7.11516	7.108955	6.849034	7.078621	7.487115	6.893956	6.712573	6.727149	6.917905	7.086352	7.413178	6.855161	7.430258	7.445476	7.34498	7.133487	7.209214	7.192358	7.040818	7.378449	7.399986	6.94701	7.059799	6.811519	7.792354	7.086752	7.093911	7.15172	6.629151	7.06466	6.892006	7.094148	6.956835	6.827629	7.030538	7.141006	6.97889	7.344827	7.028244	6.822582	6.909352	6.854221	6.998867	7.466478
AC145343.2*	6.708973	6.756791	6.464166	6.512996	6.46257	6.525082	6.210934	6.709812	6.718565	6.795147	6.937388	6.684708	6.805245	7.1704	6.685136	6.810911	6.469771	6.803019	6.795708	6.45595	6.258516	6.33452	6.531398	6.462915	6.620958	6.770417	6.562213	6.353385	6.685904	6.720182	6.562709	6.753168	6.858439	6.680707	6.755421	7.463046	6.615064	7.338137	6.792253	6.768905	6.7034	6.48316	7.103158	6.879033	6.712803	6.708586	6.975892	6.686269	6.891408
ACAA1	9.486112	9.118462	9.292585	9.546604	8.696313	9.294914	9.208719	10.02645	9.443405	9.323224	9.351088	8.37463	8.948643	9.217061	8.940306	8.82814	9.882947	9.397894	9.447147	8.988884	9.59176	9.043025	9.305862	8.93721	8.991408	9.093352	8.952027	9.526952	9.356072	9.158255	9.227482	9.206359	9.133352	9.944196	9.839347	9.173598	8.816069	8.666121	8.872219	9.169606	8.788456	8.963459	9.208756	9.191472	8.902442	9.529904	9.356066	9.212342	9.010459
ACAA2	8.224788	8.316478	8.399493	8.117722	9.072224	8.680687	8.400179	9.031339	8.517268	8.92198	8.455847	8.190324	8.516735	8.850225	8.30565	8.348892	9.220931	9.374833	8.361907	8.649825	9.217246	8.63605	8.565281	8.587553	8.887086	8.70114	8.428841	8.656088	8.381232	8.245238	8.809262	8.286931	8.507664	8.249801	8.604819	8.77771	8.437082	8.562889	8.535731	8.782717	7.462147	8.606451	8.694936	9.033377	8.031666	8.831355	8.085822	8.54141	8.818429
ACACA	8.420879	8.626763	8.814795	8.676097	8.439463	8.42895	8.155008	8.550314	8.669366	8.34365	8.686272	8.354207	8.515261	8.295503	8.776138	8.221785	8.478425	8.723458	8.452985	8.574409	8.658007	8.584979	8.467216	8.913666	8.710671	8.229148	8.684001	8.456046	8.464963	8.568952	8.324373	8.522119	9.095625	9.020923	8.221899	8.221016	8.340887	8.424011	8.655709	8.490218	8.651499	8.401461	8.538644	8.173374	8.615219	8.737637	8.629016	8.371533	8.429333
ACACB	7.440857	7.210035	7.218713	7.433542	6.929616	7.088388	7.458451	7.039178	6.986389	7.405777	7.313312	7.417337	7.500685	7.545157	7.394622	7.444686	7.396359	7.147115	7.345044	7.19511	7.509408	7.112106	7.386908	7.233997	7.309633	7.528543	7.275652	7.597356	6.97285	7.025934	7.560752	7.325411	7.036739	7.058485	7.489823	7.424581	7.380078	7.555248	7.412111	7.44743	7.462	7.429817	7.598475	7.152565	7.311203	7.282888	7.073197	7.199868	7.29387
ACAD10	6.621701	6.692575	6.649802	6.682748	6.663177	6.896919	6.704291	6.689464	6.926725	6.741727	6.825997	6.497464	6.601234	6.870715	6.492267	6.555771	6.627595	6.592424	6.583279	6.753603	6.538244	6.617644	6.609036	6.633889	6.740301	6.555505	6.50154	6.439426	6.577505	6.565062	6.550115	6.626672	6.523155	6.693421	6.498027	6.764624	6.703801	6.830323	6.561817	6.758872	6.751436	6.523256	6.523141	6.617228	6.497203	6.505836	6.679907	6.610389	6.488325
ACAD8	7.689997	7.427716	7.869854	7.690685	8.411912	8.271749	7.894807	8.121208	8.168168	7.432512	7.929727	7.430757	8.102317	7.618403	7.530007	7.529779	8.486252	7.842867	8.069735	8.190041	8.410184	7.564422	8.42404	8.16795	9.004152	7.844532	8.293024	7.08405	8.063873	7.846442	7.582696	6.845213	8.224976	8.013951	7.26378	7.877579	7.421755	7.130772	7.760829	7.666794	8.354391	7.923621	7.398057	8.036164	7.415603	8.368227	8.353683	7.862598	7.198622
ACAD9	9.726968	9.008562	9.029651	9.597687	9.274558	9.263486	9.172091	9.536284	9.493265	9.105182	9.146094	8.744806	9.173825	9.221253	9.301648	8.908994	9.242556	9.372664	9.437748	9.202176	9.353549	9.321024	9.185175	9.211609	9.245735	8.914124	9.385903	9.241217	9.343037	8.676738	9.236987	9.118473	9.281628	9.137619	9.662157	8.724984	9.208707	9.05977	9.013843	9.347951	9.476647	8.919149	9.21133	9.197791	9.03641	9.795903	9.236801	8.825235	8.896906
ACADL	5.184978	5.277084	5.326318	5.241122	5.333533	5.279244	5.214192	5.319678	5.141901	5.385518	5.126842	5.338139	5.352745	5.587559	5.430884	5.305862	5.261851	5.313678	5.260069	5.204744	5.148181	5.275813	5.182643	5.257798	5.212376	5.33572	5.25818	5.35798	5.271882	5.227544	5.194384	5.295745	5.116207	5.109374	5.413181	5.885597	5.281567	5.429395	5.52136	5.34183	5.503513	5.296174	5.434916	5.401822	5.503706	5.414902	5.320772	5.348065	5.4373
ACADM	10.045647	10.537753	8.976898	9.459034	10.985677	10.698676	9.761515	10.317279	9.967555	10.439811	10.854282	9.908921	10.160781	10.023251	10.146774	10.143013	10.970402	10.679842	10.415655	10.562722	9.960012	10.14188	11.088942	10.771788	9.934613	10.688808	10.460095	10.266059	10.160279	9.68805	10.658627	10.084608	10.431907	10.594805	10.555839	10.663758	9.977861	9.173524	10.272189	10.780178	10.536025	10.442244	10.465682	10.578969	10.498463	11.095543	10.728992	10.680138	10.324609
ACADS	8.820099	8.325918	8.178494	8.822723	8.576559	8.436059	8.353463	8.677998	8.391575	8.807197	8.906072	8.127114	8.469715	8.428726	7.825904	8.023476	8.357208	8.529138	8.240903	8.191078	8.052792	8.387565	8.517154	8.657744	8.58527	8.814324	8.274449	8.102146	8.225537	8.078358	8.327827	8.304493	8.392289	8.368152	8.667612	8.212428	8.1702	7.93212	8.230653	8.149905	8.468182	8.334255	8.387192	8.084097	8.439996	8.351923	9.317232	8.56757	8.008733
ACADSB	7.201719	8.017096	7.166388	6.762429	7.934436	7.790494	7.876245	8.712742	8.15173	8.136724	7.864909	7.566905	7.851582	6.546741	7.328796	7.748165	8.075641	7.962593	7.384332	7.995586	7.605054	7.703044	8.405162	7.900715	8.414112	8.413309	7.687967	6.883808	7.323018	6.467304	6.802122	8.131267	7.105206	7.483755	7.767092	7.190625	7.547348	7.155115	7.784633	6.762701	8.392894	7.623334	7.404419	8.422248	8.392214	7.982318	8.031862	7.843736	6.93734
ACADVL*	10.546363	9.518104	9.898016	10.318934	10.34259	10.596977	10.280954	10.301677	10.320705	10.121794	10.218168	9.310212	9.852551	10.650553	8.943916	9.572322	10.318585	10.644678	9.662666	9.653715	10.460567	9.956432	9.530912	10.090304	9.535155	9.917219	9.214487	9.524255	9.66545	9.291374	10.125713	9.401582	9.730976	9.869771	9.569085	10.034021	9.646248	9.1175	9.483993	10.196997	10.040609	9.32437	10.144352	10.044043	9.349398	10.522045	10.507618	9.709783	9.832356
ACAN	7.398141	7.518541	7.452604	7.514406	7.495092	7.34919	7.571269	7.306907	7.467908	7.553545	7.649544	7.310433	7.349021	8.144156	7.416967	7.638614	7.380838	7.326049	7.468711	7.559573	7.472126	7.421722	7.548145	7.268559	7.408127	7.511469	7.297546	7.314982	7.464223	7.52944	7.664007	7.522233	7.242236	7.643818	7.60143	7.807948	7.564744	8.107834	7.631809	7.378763	7.410838	7.427712	7.600196	7.460072	7.475533	7.482656	7.686928	7.567775	7.791935
ACAP1	6.881217	6.792997	6.752685	6.750636	6.480106	6.816689	6.864734	6.661148	6.940449	7.163701	6.958327	6.637506	6.729743	6.329915	6.271392	6.395675	6.5216	6.662561	6.624866	6.596815	6.48162	6.590346	6.453758	6.59275	6.578554	6.974391	6.465961	6.972878	6.583772	6.622172	6.437768	6.729425	6.62707	6.546646	6.56225	6.678263	6.601633	6.604122	6.657936	6.888308	6.494537	6.529228	6.805998	6.575799	6.382759	6.487657	6.466614	6.785054	6.622322
ACAP2	7.528905	7.42737	7.294942	7.797677	8.005862	7.408938	7.276852	7.357825	7.455129	7.310979	7.390156	7.358769	7.29797	7.356089	7.67313	7.251633	7.743513	7.371634	7.401141	7.306346	7.554023	7.367186	7.66408	7.5905	7.628694	7.106922	7.519891	7.404217	7.385171	7.412489	7.431048	7.36769	7.630635	7.740396	7.347052	7.045578	7.458257	7.061587	7.126987	7.294207	7.177959	7.49009	7.161031	7.458591	7.508849	7.41562	7.725238	7.540052	7.467084
ACAP3	7.604779	7.17882	7.375953	7.502212	7.383427	7.235833	7.4674	7.477352	7.242134	7.013858	7.09768	6.965289	7.134755	7.285544	7.380017	7.400617	7.455022	7.431771	7.575887	7.635208	7.633774	7.349286	7.54105	7.138609	7.475103	7.325877	7.304428	7.626524	7.120789	8.140257	7.598598	7.816239	7.31027	7.511654	7.176315	7.489451	6.912972	7.422119	7.246522	7.926495	7.351443	7.169621	7.392773	7.741773	7.486676	7.505962	7.498898	7.654863	7.137118
ACAT1	6.366804	6.407916	6.188684	6.403286	6.466873	6.546071	6.626866	6.603248	6.788682	6.87398	6.610446	6.567977	6.631419	6.30044	6.559571	6.357382	6.536968	6.339523	6.556518	6.584026	6.512082	6.565494	6.783824	6.514941	6.966594	6.636105	6.542323	6.337727	6.535497	6.352374	6.595003	6.474584	6.600694	6.668207	6.555367	6.504655	6.468169	6.578112	6.185548	6.535101	6.828813	6.531345	6.502453	6.949731	6.706398	6.681598	6.6326	6.713133	6.615078
ACAT2	9.857575	9.79211	9.504617	10.271199	9.356597	8.882673	8.926581	9.75087	10.116138	8.996036	9.456568	8.611853	9.584039	10.129846	9.85723	9.052369	9.901341	9.592023	9.106468	9.936849	9.878048	9.383487	9.66889	10.14744	10.133768	8.420993	10.00468	9.449532	9.656519	10.049224	9.0269	9.721929	10.195598	9.25082	9.443655	9.005153	9.680197	9.094375	9.260282	9.330869	9.817002	9.246814	9.349787	8.956489	9.756335	9.352995	9.858037	9.848206	9.327788
ACBD3*	9.126052	10.335765	9.754607	10.594124	9.685427	9.719162	9.121842	9.496909	9.741666	9.430538	9.912449	9.464629	9.445786	9.193026	9.612262	9.081624	9.463118	8.897477	9.543905	9.365822	9.628583	9.419229	9.623052	9.568034	9.43299	9.102064	9.304292	9.316262	9.580051	10.107813	9.323313	9.353186	9.540832	9.472287	9.52952	9.87616	9.576113	8.731535	8.923681	11.10422	9.893867	9.299177	8.664232	8.925718	8.618778	9.340127	9.935748	9.498091	8.68501
ACBD4**	7.697846	7.769021	7.972275	7.356942	7.878129	7.948414	7.934069	7.879057	7.651154	7.894024	8.14421	7.836456	7.678664	8.199	7.508968	7.807192	7.530909	7.917773	7.76169	7.353944	7.822752	7.795707	7.713607	7.727448	7.8481	7.872283	7.857384	7.788915	7.620495	7.516631	7.835379	7.7602	7.541743	7.943912	7.6283	7.890474	7.804828	7.89309	7.70042	7.209136	7.531359	7.823379	7.736379	7.785321	7.56684	7.832637	7.526361	7.703365	7.75239
ACBD5	8.834092	9.443945	8.505688	8.834008	10.398924	10.146411	8.902294	9.13227	9.146562	9.546029	9.80328	9.224523	8.799809	8.9376	9.25154	8.646301	9.48528	8.982149	8.474076	8.469456	9.179588	9.043835	9.582965	9.516713	9.114156	9.021288	8.840431	8.7445	9.041257	9.804969	8.654882	9.326531	8.63196	9.398703	8.820514	8.697035	9.074214	8.172088	8.768479	9.222268	9.437277	8.867085	8.749045	9.137951	9.053092	9.120658	9.941122	9.00234	8.479034
ACBD6	8.439681	8.977173	9.024923	9.258864	8.950328	8.880566	8.640055	9.020315	9.116219	8.938595	9.004816	8.895937	8.964435	8.425701	8.812809	8.732539	8.584245	8.981273	9.379744	8.842373	8.896092	8.982778	9.115015	8.757456	9.281191	8.55668	8.982566	8.923897	9.105203	9.641842	8.732917	9.161814	8.995144	9.125306	8.839851	8.852158	8.638357	8.728597	8.764514	9.736585	9.251494	8.539669	8.857171	9.022413	9.648225	9.08653	8.834742	8.83187	8.829754
ACCS	7.883117	7.359086	7.720796	7.908993	8.021468	7.896729	7.873905	7.730543	7.720613	8.431581	7.759165	7.358518	7.494507	8.434793	7.951168	7.70423	7.523066	7.587795	7.787924	7.8896	8.337753	7.732999	7.815174	7.845463	8.195092	7.496736	7.71041	7.562934	7.499261	8.091806	7.908621	7.970712	7.873892	8.543672	7.884222	7.661546	7.459885	7.803422	7.704278	7.727937	7.357434	7.499123	7.900575	7.740246	7.391982	7.835442	7.241727	7.774115	7.846427
ACD	8.432863	7.888958	8.322655	8.316269	8.237701	8.147311	8.407881	8.289142	8.243063	8.15702	8.076716	7.912811	8.25689	8.298609	8.846552	8.879124	7.840179	8.191022	8.838031	8.465716	8.12634	8.21448	8.684386	7.863852	7.844781	7.656254	9.386003	8.321427	8.201617	8.201521	8.515441	8.701285	8.75753	8.412139	7.595093	8.029402	8.988722	8.916264	8.207484	8.199102	8.637324	8.21503	8.476396	8.52897	8.622395	8.558318	8.57717	8.42811	8.278874
ACE	6.680097	7.064228	7.025695	7.587688	6.893666	6.948995	7.018391	6.781119	6.500768	7.14247	7.147149	6.599772	6.571201	7.678865	6.74243	7.033731	6.693475	6.672027	6.65035	6.926925	6.754156	7.046171	6.93701	6.847026	7.554562	6.670195	6.514499	7.070174	6.85382	7.1436	7.123388	6.959931	7.309874	6.845454	6.496563	7.369367	6.62139	7.166154	6.87921	7.340173	6.601049	6.904504	6.823785	6.797321	6.84694	6.648453	6.809507	6.842523	7.04035
ACE2*	6.063413	7.048971	11.097292	8.047509	7.674668	7.842576	10.353009	9.982425	9.207591	10.235584	8.418382	8.657046	9.197857	8.450029	9.101733	8.713006	9.012624	8.7156	9.994882	8.951358	10.597858	8.523779	10.18231	9.719953	9.204365	9.581738	9.894533	8.774326	10.286325	5.999115	9.436425	10.364269	10.440613	9.691494	9.964287	6.969927	10.484907	10.519645	8.050052	7.535405	7.338817	9.72488	9.994324	6.024222	10.956149	6.909327	8.644628	6.343089	10.186195
ACER1	6.208449	6.000613	6.02801	5.921238	6.091834	6.286981	6.080736	6.159441	6.254258	6.653515	6.265393	6.229467	6.199927	7.004973	6.098391	6.078078	6.383802	6.125991	6.155291	6.117275	6.115235	6.108966	5.919631	5.928141	6.354413	6.232778	6.173338	6.245278	6.100773	6.317181	6.311588	6.342029	6.131353	6.554517	6.276515	6.690205	6.229256	7.083654	6.456634	6.463913	6.341871	6.079282	6.273203	6.276034	6.223233	6.177645	6.336325	6.219385	6.229383
ACER3	7.621987	8.121441	7.701863	7.909851	7.694687	7.776711	7.610356	7.813606	7.572227	7.501477	7.606228	7.605206	7.789667	7.414496	7.847972	7.236735	7.713825	7.438302	7.544989	7.617112	7.46112	7.36349	7.950042	8.02038	7.950222	7.323162	7.779503	7.324667	7.692746	7.969167	7.500822	7.087106	7.80987	7.631519	7.371337	7.524566	7.218122	7.259218	7.458976	7.946247	7.897004	7.563284	7.458179	7.400639	7.629854	7.695188	7.825666	7.85974	7.027528
ACHE	6.225687	6.311138	6.116451	6.576699	6.222963	6.34675	6.520739	6.293221	6.420133	6.608201	6.394186	6.134341	6.155138	6.939441	6.03899	6.200804	6.25762	6.178864	6.147004	6.363893	6.228286	6.282985	6.166897	6.040005	6.355772	6.388368	6.158283	6.130109	6.264229	6.301996	6.257701	6.39523	6.423687	6.22973	6.274159	6.41956	6.246808	6.921626	6.463697	6.428289	6.25548	6.119035	6.461578	6.255047	6.055175	6.202462	6.383278	6.422819	6.538431
ACIN1	8.546161	8.288968	8.633023	8.744439	8.514744	8.240881	8.66467	8.484205	8.515937	8.557821	8.451051	8.165706	8.27244	8.228765	8.101267	8.052311	8.644818	8.196871	8.189661	8.360702	8.957092	8.484329	8.113019	8.285646	8.582139	8.240145	8.053808	8.353676	8.448186	8.576404	8.07248	8.145262	8.480594	8.806674	8.713164	7.986936	8.130372	8.294715	8.292687	8.876953	8.301786	8.231683	7.757221	8.273794	8.308968	8.272947	8.540122	8.176028	7.973229
ACKR1	8.134001	6.965583	6.892827	7.507673	7.182038	7.170135	8.433007	6.803545	7.708621	6.911841	6.804472	7.393061	7.327945	7.676621	7.188206	7.891915	7.444987	7.295328	8.184253	7.543189	8.093581	7.392255	7.670208	7.166996	7.243621	7.587821	6.986099	7.926279	7.280324	7.5054	6.945149	7.046084	7.338176	7.171737	7.739046	7.594611	7.077565	7.428645	8.055223	7.105462	7.072951	8.023624	8.352297	7.401563	7.5268	8.220942	7.65072	7.350617	6.960704
ACKR2	6.979181	7.095936	7.101521	6.978309	6.971751	7.119945	6.974036	7.142798	6.905824	6.969919	6.766521	7.020816	7.236012	7.047313	7.044426	7.19971	6.97326	7.084681	7.142704	7.003317	6.918975	7.043325	6.790278	6.956655	6.901708	7.116595	7.008579	7.022053	6.991747	7.033053	6.98146	7.051209	7.049168	7.074788	7.180655	7.375578	7.174792	7.337399	7.225088	6.874412	7.153722	7.171694	7.199004	7.30219	7.263365	7.123276	6.966787	6.998152	7.158869
ACKR3	7.088934	7.204705	7.49313	7.399807	7.325593	6.986111	7.9015	7.081737	7.928405	7.431604	7.472309	7.143888	7.091622	7.37836	7.150541	7.475654	7.405251	7.129813	7.488503	7.431904	7.803933	7.178516	7.78093	7.268474	6.905095	7.009187	7.525629	7.906237	7.342087	7.454233	8.053736	7.227339	7.119402	6.748041	7.472484	6.909224	7.804459	6.596873	6.970532	7.162206	6.836269	7.324426	7.390298	6.867997	7.347734	7.445398	7.076657	6.850413	8.19733
ACKR4***	5.620513	5.717794	5.644228	5.565358	5.949027	6.744425	5.473588	5.594721	6.031558	5.784876	7.536899	6.3717	6.123335	5.836256	5.363552	5.804706	5.754852	5.810839	5.638932	5.847177	5.219799	5.970924	6.031882	6.438954	5.575735	6.527749	5.650233	5.755265	5.928753	5.731247	5.729385	5.954195	5.752636	5.661271	5.77365	6.040944	5.930166	5.581483	5.77603	5.038244	6.452763	6.152221	5.925162	5.781839	5.79019	6.401719	7.489118	5.628705	5.683499
ACLY	9.419741	10.192936	10.007645	10.413686	10.013749	9.59703	9.502255	9.782685	10.157619	9.803131	10.087518	9.368261	9.552339	9.670694	10.309348	9.415818	10.142734	9.611797	9.595904	10.058319	10.362642	9.907338	9.97099	10.271302	10.372702	9.554292	10.20706	9.91908	9.993901	10.012359	9.272109	9.869414	10.013347	9.231996	8.955567	9.633318	9.709064	9.206674	9.733346	10.523483	10.243929	9.784335	9.301979	9.566664	9.909637	9.780184	10.084908	9.498674	8.889816
ACMSD	5.522097	5.400838	5.361582	5.255253	5.232268	5.380668	5.164963	5.618295	5.408894	5.219012	5.314869	5.392959	5.460238	5.157396	5.663439	5.863467	5.44526	5.323673	5.178048	5.326983	5.259003	5.339853	5.193077	5.27695	5.272417	5.370945	5.25252	5.298921	5.293212	5.059245	5.317797	5.658872	5.186048	5.46365	5.354376	5.331054	5.602799	5.315271	5.446201	5.235264	5.605531	5.333741	5.434742	5.327186	5.531206	5.492035	5.39264	5.36788	5.348882
ACN9	8.486209	9.596709	8.544827	9.167922	9.324213	9.439563	8.696846	9.344405	9.769294	9.275421	9.506554	8.69575	8.612635	9.226037	9.106169	8.768009	9.66851	9.176188	9.227008	9.116595	8.732901	8.886097	9.407632	9.451692	9.40696	9.092835	8.05588	7.956249	8.628278	9.972152	8.874723	8.831385	8.602611	8.652111	8.342472	8.476338	7.934487	8.448137	8.289885	8.049681	9.13038	9.484982	8.565369	9.400837	9.281806	9.523297	8.861464	7.654831	8.410247
ACO1	7.957612	7.984991	7.600286	8.138415	7.90384	7.907622	7.968258	7.777507	7.778024	7.534959	8.139549	7.541053	8.009284	7.876347	7.745264	7.732391	7.688253	7.620837	7.434592	7.857294	8.401636	7.739905	7.944248	8.087577	7.970567	7.82646	7.944736	7.733838	7.713733	7.80364	7.413848	7.900314	7.977079	8.24469	7.619699	7.679352	7.702781	7.770136	7.962814	8.195894	8.051107	7.58661	7.730533	8.137364	7.955649	7.821341	7.985099	7.881501	7.541239
ACO2	8.666026	8.487812	8.709488	8.929941	9.139291	9.135619	8.473884	8.950733	8.826393	8.943982	8.789319	8.78134	8.910203	9.087222	8.711755	8.941376	9.013077	9.086392	8.748523	8.937336	9.126508	8.929945	8.926096	9.059356	9.013698	9.36229	8.978092	9.292409	8.870676	8.591326	8.736636	8.753107	8.637352	8.558814	8.947263	9.029352	8.926177	9.117844	9.067126	8.577981	8.81379	8.8472	8.785315	9.166551	9.175009	9.471279	8.833547	8.743495	8.828431
ACOT11**	7.261914	7.221438	7.166619	7.388623	7.417309	7.398393	7.03513	7.470534	7.439623	7.55043	7.580177	7.074724	7.337537	7.375009	7.295969	7.271187	7.307605	7.280125	7.155204	7.270553	7.398837	7.231603	7.085565	7.262137	7.112081	7.168652	7.2277	7.325912	7.273743	7.076338	7.236113	7.373236	7.292538	7.571572	7.424928	7.411683	7.240846	7.317115	7.329225	7.421495	7.090002	7.058894	7.307999	7.21086	7.364918	7.284519	7.197521	7.488357	7.162075
ACOT12	5.392948	5.403852	5.460839	5.270558	5.424772	5.404382	5.497344	5.501126	5.430124	5.35097	5.552462	5.515343	5.541209	5.420318	5.440343	5.451594	5.482183	5.41013	5.522163	5.357851	5.305809	5.528602	5.38414	5.701296	5.350007	5.37819	5.447019	5.391499	5.309591	5.473042	5.487747	5.466124	5.355351	5.453372	5.43153	5.531887	5.440948	5.660828	5.449895	5.26663	5.667179	5.516705	5.459648	5.388937	5.428388	5.498083	5.385828	5.235115	5.49535
ACOT13**	9.269991	9.47731	9.595445	9.80953	9.886926	9.408206	9.4793	10.539022	9.14331	10.230887	9.830309	9.460374	9.109381	10.040502	10.073997	9.123623	10.196771	10.387517	10.10575	9.301906	10.090175	9.868718	9.840158	9.880655	9.409925	9.857307	9.06004	9.840953	8.745947	10.200896	10.109706	9.860088	10.662262	9.603716	10.158573	8.989894	8.632646	7.485718	9.285815	9.614832	8.83889	9.430184	9.456011	9.5272	9.723574	9.81613	9.621863	10.182205	10.267408
ACOT4	7.54896	7.449527	6.956749	7.016052	7.117217	7.153344	7.047804	7.979917	6.718296	6.702327	6.936005	7.932728	7.359715	7.689551	7.721095	7.54985	6.524884	7.430254	7.399825	6.64083	6.97194	7.300497	7.462197	7.118145	7.350606	7.849023	7.157029	7.456007	7.632454	7.196049	7.135587	6.952236	7.540749	7.21432	7.945734	7.558306	7.272603	7.80274	7.614069	6.826812	6.57951	7.207224	7.566608	7.252677	7.730006	7.223335	7.938984	6.853658	7.012562
ACOT6	4.923769	4.937812	4.749893	4.965576	4.610357	4.834804	4.811718	4.98977	5.177598	4.869571	4.982374	4.977368	4.966557	5.241112	4.890541	4.804649	4.943169	4.868643	5.240035	4.826425	4.461962	4.975171	4.586812	4.778075	4.808566	4.988726	4.764963	4.867199	4.859161	4.790009	4.640701	5.192645	4.801157	5.080931	4.792991	5.273263	4.938858	5.238446	5.392952	5.007349	5.003135	4.86238	4.898296	5.035554	4.993444	4.765612	5.230628	5.022135	4.873405
ACOT7	8.252877	8.948136	7.783678	9.269369	8.759694	8.597851	8.228911	8.576827	8.98321	8.254226	8.780779	7.698007	8.205305	8.949716	8.856177	8.529928	7.967946	7.984833	8.98286	9.036555	8.485253	8.161613	8.997709	8.007899	8.783883	8.185259	8.775389	8.203371	8.276367	8.883998	8.285827	9.307239	8.631483	8.689765	8.880562	8.525584	8.465182	7.971042	8.018556	8.697019	8.95408	8.248418	8.331332	8.191327	8.296697	8.959506	8.669776	8.424058	7.991239
ACOT8*	7.786542	7.185553	7.37424	7.798626	7.066053	7.124159	8.374627	7.349564	7.578666	7.300623	6.725617	6.952323	6.711314	7.255887	8.074664	7.895814	7.091638	7.197924	8.158438	7.580224	6.690742	7.161599	8.797609	6.874691	8.027016	7.205767	8.09788	7.673873	7.278991	7.086004	8.289226	8.293577	7.18232	7.988332	6.879771	7.042536	8.481178	7.378833	7.040708	7.429105	7.031554	7.629299	7.479896	7.344014	7.489139	7.340127	6.968229	7.492845	8.00034
ACOT9*	8.839958	9.429388	8.979851	9.869904	9.122972	9.338263	9.263812	9.071792	9.942938	9.816725	9.471963	9.581054	9.255484	9.188677	9.299985	9.031494	9.380235	8.91059	9.631014	9.524854	9.493632	9.139443	10.173972	9.79271	9.389653	9.551558	9.03575	9.122499	9.971357	9.742061	9.589033	9.169082	9.969094	9.588119	9.510233	9.065288	9.608196	9.082067	8.984681	9.996727	8.6965	9.534132	9.58374	9.253449	9.609585	9.218808	9.789196	9.365998	9.338724
ACOX1***	7.461208	7.223776	7.614444	7.709931	7.60385	7.90144	7.555166	7.778393	7.658324	7.714191	7.737738	7.594102	7.420279	7.664976	7.568096	7.404639	7.974692	7.750266	7.144567	7.422487	7.567042	7.39073	7.60134	7.629171	7.647188	7.807518	7.986724	7.651907	7.703057	7.340411	7.641326	7.623347	7.769054	6.859296	7.274224	7.484219	7.762032	7.060764	7.633144	7.64435	6.979106	7.760432	7.314638	7.354652	7.588658	7.486156	7.498954	7.533703	7.751772
ACOX2*	7.950769	7.866427	6.918953	7.587449	8.666286	7.248431	7.484612	9.541338	7.877292	8.989607	7.629832	8.095179	7.843182	8.046601	8.629015	7.833186	8.828959	8.798535	8.020927	7.79179	8.35782	7.749183	9.146249	8.607066	7.719488	9.107464	7.873163	8.899336	8.772626	7.179776	9.108339	8.045913	7.900296	7.959282	8.849996	8.191169	8.090322	8.095179	7.850659	8.70471	7.20212	7.630094	8.525542	8.94907	8.749659	8.332655	7.388155	8.12777	9.181835
ACOX3	8.153642	7.548019	7.565313	7.806128	8.177003	8.037045	7.96639	8.104457	7.994283	7.919916	8.115081	7.858086	7.780999	7.968111	7.717915	8.195679	7.809355	8.095748	7.764464	8.204842	7.908611	7.684634	8.211216	8.006705	8.212437	8.436706	8.069364	7.948183	7.465258	7.628006	8.095766	7.801626	7.838251	7.160572	7.587618	7.389962	7.88692	7.907706	7.892386	7.738418	7.814265	7.820722	8.405079	8.095294	8.300871	8.252576	8.012443	7.961832	7.856453
ACOXL	5.577847	5.650142	5.588985	5.731101	5.496941	5.618492	5.758227	5.586521	5.936729	5.907723	5.813384	5.658828	5.71085	5.705552	5.462716	5.585199	5.539433	5.649625	5.560973	5.669904	5.387631	5.618178	5.551785	5.490397	5.460924	5.705633	5.605051	5.648278	5.653896	5.799238	5.524328	5.605368	5.640816	5.820178	5.53684	5.773838	5.836908	5.742784	5.544778	5.715423	5.614125	5.531254	5.56297	5.485118	5.477401	5.535906	5.486228	5.727434	5.5849
ACP1*	9.402642	9.011558	9.147338	9.671646	9.419834	9.599414	9.089335	9.58323	9.623507	9.712088	9.83737	9.318911	9.425521	9.123547	9.762276	8.784009	9.877	9.327959	9.498413	9.776482	9.559692	9.379375	9.611861	9.297871	9.551527	9.493164	9.847031	9.572952	9.423188	9.863983	9.594729	9.690068	10.020343	9.73083	9.459937	9.241893	9.308881	9.260288	9.139417	9.711065	9.59454	9.297292	9.087086	9.331786	9.381057	8.982493	9.506382	9.944841	9.547279
ACP2***	9.259985	9.023641	8.510343	8.81329	9.172617	9.131615	9.237797	9.175095	9.037858	8.648573	9.092303	9.395422	9.050687	9.333432	8.771241	9.018607	8.821538	9.196922	9.408716	8.895733	9.101596	9.224436	9.046938	9.133763	9.349759	8.942335	8.977106	8.94516	9.210679	9.337316	9.050909	8.883446	9.015554	9.041062	9.140806	8.951225	8.888709	9.039422	9.080002	9.188711	9.146741	8.88306	9.126199	8.382406	8.734066	9.304395	8.946682	8.985017	9.105017
ACP5***	9.332223	8.374505	7.883606	8.08536	8.972945	9.055224	9.645454	8.988038	9.323618	8.722489	8.756206	10.012388	9.10095	10.054877	9.36101	9.769959	8.754422	8.96919	10.166988	9.08611	8.87819	9.437224	8.653448	8.431106	8.52391	8.102531	8.471277	9.025871	8.89728	7.757179	8.927407	8.26232	9.74059	9.752346	8.972362	8.613466	8.873833	7.716774	8.45578	8.527471	9.018864	8.79988	10.039868	8.937857	8.621567	9.61536	9.288214	8.807994	8.164919
ACP6*	8.252539	8.126289	8.640452	8.049131	7.49882	8.004628	7.987995	8.003169	7.477287	7.579994	7.630821	8.091654	7.843148	7.42599	7.907939	7.598679	7.584239	8.22219	7.787484	7.90844	8.00126	7.900554	8.048046	7.888782	7.982837	7.777458	7.64496	7.706422	7.624114	8.094704	7.317674	7.57017	7.381718	7.989713	7.941794	7.357051	8.053648	7.51657	7.742795	7.913865	7.835407	7.275607	7.785636	7.879823	8.321569	8.082931	7.881312	7.742104	7.493048
ACPP	6.322344	6.804681	6.153446	6.609756	6.051435	6.298524	5.971467	6.435852	6.544629	5.996623	6.274602	5.895078	6.116028	5.713506	6.016651	5.906625	6.133096	6.193512	5.929504	5.806372	6.050775	6.450338	5.851793	6.141445	6.044498	6.07787	5.714839	6.074016	5.878077	6.328659	5.844106	5.90782	6.281039	6.05719	6.534665	6.035484	5.945144	6.26665	5.764569	6.314612	6.352089	5.797445	6.087919	5.906619	5.89727	6.230403	6.172686	5.800298	5.808895
ACPT	7.677835	7.687695	7.633226	7.889501	7.785189	8.076072	7.698445	7.800083	8.018942	7.922942	8.101233	7.847343	7.711615	7.451599	7.806923	7.036043	7.838905	7.744033	7.461694	7.935511	7.669778	7.857531	7.476629	7.524541	7.746556	7.587158	7.6556	7.687313	7.634348	7.879034	7.512735	7.67454	7.727609	7.849837	7.83149	7.984398	7.716029	8.219705	7.759017	7.940933	7.947677	7.606089	7.910335	7.19571	7.559819	7.695884	7.613099	8.04109	7.765512
ACR***	6.880036	6.89931	6.6339	7.02089	6.614914	6.689213	6.576879	6.790675	6.753334	6.763513	6.576839	6.706197	6.609444	7.336805	6.731271	6.862082	6.691704	6.952635	6.809137	6.77181	6.628793	6.616038	6.503765	6.646118	6.638622	6.813636	6.610142	7.075366	6.594051	6.553246	6.607507	6.721184	6.487681	6.466859	6.641832	7.124745	6.535278	7.373455	6.725168	7.021046	6.593165	6.78626	6.82305	6.82819	6.799073	6.832047	6.799014	6.743761	6.976875
ACRBP	6.785695	6.975942	6.744523	6.936522	6.801964	7.312535	6.949027	6.916793	7.147753	7.325487	7.233607	6.885841	7.025361	7.533322	6.726495	6.474271	6.891973	6.713321	6.462473	6.946668	6.729325	6.828701	6.790661	6.57196	6.730243	6.910028	6.831345	6.873157	6.706609	7.040723	6.77202	6.937252	6.842941	7.120714	6.737429	7.283965	6.805609	7.504668	6.969897	7.038063	6.835778	6.778698	6.935449	6.609148	6.542496	6.627953	7.006562	7.049255	6.958502
ACRC	5.821027	5.612072	5.899094	5.731525	5.793314	5.627379	5.616736	5.618075	5.841421	6.227649	5.979039	5.794183	5.92075	5.666658	5.896625	5.810678	5.921577	5.610026	6.233113	5.933123	5.861856	5.592917	5.756799	5.729099	6.176439	5.573044	5.516733	6.014694	6.113949	5.79849	6.045658	5.842459	5.63832	5.901081	5.558813	5.351726	5.782739	5.85336	5.580866	5.731287	5.791107	6.107856	6.316222	6.072044	6.086574	5.824258	5.733376	5.875087	5.93596
ACRV1	7.168784	7.364372	7.40281	6.960831	7.02252	7.246492	6.764078	6.991345	6.632092	6.850788	6.636643	6.871066	7.216712	7.138174	7.2267	7.611831	6.971831	7.046825	7.31958	7.131178	6.846125	7.239124	6.874631	7.239023	7.092368	7.333642	7.102532	7.070403	7.024402	6.811115	6.92714	7.135102	6.900229	6.841807	7.015088	7.479187	7.101211	7.458595	7.398838	6.796598	7.09494	7.136525	7.211389	7.211151	7.387392	7.128292	7.071172	6.926492	7.03179
ACSBG1	5.486148	5.542672	5.556233	5.483864	5.439124	5.569533	5.413723	5.493407	5.454415	5.501078	5.536161	5.565144	5.57856	5.571893	5.668729	5.693479	5.406027	5.538374	5.489858	5.529927	5.370686	5.598372	5.425783	5.434993	5.443949	5.548072	5.388655	5.5367	5.549914	5.394301	5.427859	5.561508	5.383129	5.636238	5.504995	5.629352	5.474008	5.756481	5.501857	5.435346	5.495064	5.591749	5.59508	5.613678	5.601565	5.823816	5.542256	5.562563	5.674557
ACSBG2	6.740014	7.103081	7.286168	6.397824	6.929377	7.033945	6.957012	6.957116	6.40062	6.4567	6.491236	7.407053	7.269446	7.085021	7.048499	7.3495	6.632542	7.091096	7.299679	6.796494	6.145889	7.138123	6.666658	7.015687	6.918077	6.918688	6.946133	7.070943	6.927499	6.629742	6.845412	6.838573	6.976982	6.75253	7.318508	7.694382	7.123137	7.929756	7.500965	6.46403	7.24105	6.974073	7.07287	7.493516	7.230807	7.420813	6.998357	6.650354	7.494506
ACSF2**	7.79372	8.082701	8.256934	7.832522	8.649388	7.731985	8.39553	8.05856	8.662829	8.14847	8.181024	8.037171	7.80655	7.921765	7.830831	8.467136	7.929108	8.441956	8.116904	7.734477	7.548179	8.152274	8.070063	7.819041	7.924388	8.494194	8.275114	8.883021	8.087665	7.457377	8.936512	8.425322	7.72961	8.205795	7.786897	7.474627	8.015444	7.658612	8.252483	7.778961	7.519097	8.297434	8.491199	8.259315	8.448979	8.372391	7.396627	7.775664	8.953278
ACSF3	7.498917	7.453565	7.49961	7.510218	7.41409	7.354379	7.60516	7.51805	7.595719	7.483379	7.696935	7.576261	7.467145	7.851387	7.523924	7.611778	7.427699	7.497728	7.542148	7.46491	7.544696	7.451599	7.38681	7.406613	7.417087	7.437982	7.482001	7.506772	7.472966	7.538953	7.417736	7.526149	7.519393	7.429481	7.51326	7.742237	7.544479	7.822727	7.516908	7.512366	7.395576	7.384209	7.600235	7.442365	7.730828	7.568106	7.485436	7.702751	7.549415
ACSL1***	9.47565	8.666835	7.994135	9.316641	8.198552	7.85781	8.242305	6.997192	9.229973	7.633745	8.876558	8.32175	8.968561	8.055214	8.441364	8.194654	8.891564	8.313882	8.608838	8.929715	8.491359	9.073888	8.090596	9.40795	9.096356	8.060141	6.888378	7.681487	8.491358	9.882982	8.377761	8.476147	9.094183	8.953491	9.26565	8.801308	8.047041	7.174686	7.719615	9.269174	9.240779	8.183016	8.109822	8.903382	8.918418	8.810112	9.327268	9.165878	8.555936
ACSL3	9.48979	9.812522	9.944173	10.798089	9.639661	9.363331	9.410821	9.959374	9.97416	9.893933	9.696169	9.329235	9.358091	9.356888	10.067247	8.851321	10.281318	9.841173	9.159811	9.760907	9.551669	9.513186	9.886005	10.068386	9.772008	10.14917	10.06552	9.547569	9.868005	10.180115	10.113943	10.106812	10.016476	9.561543	9.1986	9.147074	9.936099	9.109319	9.601823	10.060084	8.965504	9.785891	9.444687	9.623185	9.585047	9.71646	10.000792	10.322134	9.878091
ACSL4**	6.959812	6.81994	7.393094	6.654734	6.547553	6.331795	7.115136	7.034112	7.118417	6.359868	6.655937	6.929477	6.726113	6.445206	6.916471	6.783033	6.653878	6.319969	6.772459	6.954802	6.959905	6.585281	6.864826	6.881817	7.086557	6.642447	6.701094	6.554808	7.097878	6.867335	6.767257	6.811315	6.943464	6.8412	6.618508	6.398273	6.936886	6.039632	6.467102	6.73625	6.815587	6.82856	7.056607	6.317841	7.083445	6.688106	6.773791	6.707855	6.950011
ACSL5***	11.143349	11.134739	10.727097	10.210609	11.319992	11.25235	11.106737	11.651936	11.610389	11.994082	11.344262	11.416088	11.057775	11.302121	11.386727	11.554952	11.520556	11.501981	11.003759	11.261262	11.556263	11.145378	11.966784	11.425818	11.726835	11.774555	11.280115	11.391262	11.654004	10.611867	11.260207	10.6715	10.899301	11.07229	11.431029	9.735864	11.697658	11.220155	11.559928	10.295356	10.530317	11.301796	11.117191	11.584045	11.359652	11.367999	10.998376	11.770698	11.029481
ACSL6**	6.184905	5.762267	6.508939	5.43689	7.761538	5.724389	5.642059	7.284192	5.588623	7.241774	5.707615	6.668777	6.18395	5.569795	7.550591	7.875234	6.607599	7.221925	6.931963	7.365398	5.638106	6.806078	6.217836	5.975516	6.045581	7.944859	6.545423	7.98041	6.491836	5.456082	7.387876	6.676915	6.315894	5.526294	5.787473	5.760406	7.055758	5.901354	6.260593	5.636032	5.556774	6.682133	6.280219	7.763415	8.029472	6.175798	5.642952	7.538482	7.473843
ACSM1	6.821048	6.973025	6.828997	6.791288	6.592922	6.774924	6.791622	6.84899	6.791555	6.783691	6.82648	6.740515	6.825665	6.937435	6.617605	6.959075	6.724303	6.95451	6.710691	6.794346	6.731973	6.744214	6.750198	6.79667	6.760435	6.961475	6.656554	6.693521	6.650263	6.67269	6.56881	6.816534	6.669145	6.840689	6.986373	6.793378	6.778055	6.916882	6.81422	6.696263	6.916805	6.805258	6.902965	6.768335	6.793552	6.818485	6.557269	6.861199	6.731505
ACSM2A	4.623661	4.923169	4.707691	4.456967	4.534898	4.651718	4.583173	4.737733	4.583149	4.651235	4.635049	4.802004	4.884714	4.875844	4.580822	4.502082	4.55901	4.666292	4.6189	4.59275	4.323687	4.769174	4.572629	4.53852	4.457356	4.804572	4.64497	4.621341	4.64532	4.642672	4.597231	4.725976	4.60616	4.657888	4.713919	5.196951	4.736311	5.141911	4.871554	4.588156	4.83864	4.62533	4.657992	4.502816	4.578378	4.660174	4.759759	4.548259	4.867716
ACSM2B*	4.816802	4.858968	4.547955	4.624888	4.654156	4.714313	4.645299	4.632402	4.544983	4.932062	4.603888	4.650574	4.699433	5.187696	4.845882	4.98324	4.662939	4.885163	4.497004	4.610547	4.921155	4.563377	4.600164	4.615003	4.765471	4.896845	4.6484	4.548636	4.638626	4.613352	4.625396	4.546144	4.5689	4.549407	4.57202	4.959557	4.662592	5.122822	4.879937	4.61338	4.602758	4.585976	4.890269	4.992636	4.955091	4.73555	4.943033	4.717795	4.754245
ACSM3***	8.083631	8.284354	7.790776	7.606514	8.835637	9.052418	6.598356	8.542838	7.788344	8.814179	9.257641	8.721229	8.435084	8.43627	6.931324	7.243034	7.774711	8.321751	7.085794	7.395258	7.898158	8.02274	7.558483	8.805275	7.815992	7.462314	8.089628	7.834249	7.39056	6.108463	7.624671	6.621693	8.346428	7.322519	8.856364	7.482018	8.096285	7.220473	7.804124	6.758944	7.589993	8.106325	6.822021	7.831428	7.455318	7.841794	10.724286	8.446978	7.502019
ACSM5*	6.2148	6.201021	6.204906	6.182772	6.170967	6.235518	6.162253	6.205023	6.164636	6.312286	6.201514	6.350216	6.314228	6.299914	6.356232	6.405099	6.170779	6.269094	6.321945	6.19735	6.119572	6.230521	6.046731	6.147501	6.315562	6.419109	6.17352	6.350272	6.171877	6.126019	6.228046	6.171834	6.151813	6.1802	6.273926	6.404167	6.282307	6.336361	6.276888	6.032793	6.197534	6.293515	6.611134	6.467035	6.494686	6.358084	6.296863	6.361341	6.434171
ACSS1***	6.925874	6.913507	7.089979	6.990588	6.807694	6.965046	7.010095	6.992425	7.016414	6.951497	7.02163	6.78495	6.905742	6.897803	7.016661	7.197878	6.724942	6.835548	7.140617	6.933566	6.693686	6.83997	6.778494	6.746277	6.98949	6.992212	7.087788	7.036184	6.95432	6.850455	7.032511	6.83974	6.859163	6.751105	6.669174	7.108036	6.801627	7.253651	7.025717	6.878336	6.865813	6.969028	6.999507	6.991868	6.875319	6.88437	6.854775	7.06175	7.128995
ACSS2*	10.51353	11.05867	10.206116	10.925123	10.038898	9.435077	10.310448	9.624736	10.489191	10.022555	10.651354	9.711754	9.73265	10.355324	9.48567	10.158071	9.627654	9.909503	10.161772	9.866517	9.789928	9.740186	10.342744	10.476937	10.316074	10.018796	9.904546	10.758309	10.475903	10.166208	10.741231	10.576107	10.151335	8.880012	10.168952	9.673925	10.746285	9.653763	10.361813	10.184072	10.054518	10.089035	10.138822	9.652848	9.955541	9.590499	10.00948	10.389693	10.769686
ACSS3	5.944245	5.717795	5.910453	5.579811	5.534252	5.413301	5.788357	5.733152	5.666964	5.331486	5.511374	6.018285	5.786674	6.316236	6.153334	6.321249	5.929218	7.74292	6.142924	6.07007	6.050532	6.065673	5.842792	5.808818	5.64697	6.077792	6.013395	5.870871	5.808418	5.856636	5.844363	5.835238	5.679423	5.487335	5.869982	5.902729	5.66435	5.785036	5.811438	5.756226	5.645641	5.883091	6.356267	5.964243	5.819365	6.298831	5.745074	5.517194	5.75955
ACTA1	5.361343	5.585813	5.323132	5.833457	5.331617	5.291284	5.409857	5.748828	5.515634	6.169243	5.314544	5.242027	5.17119	5.071766	5.287745	5.723151	5.475293	5.491818	5.321166	5.368109	5.220048	5.425175	5.40928	5.538322	5.539191	5.676915	5.45574	5.345883	5.540786	5.390291	5.524117	5.397636	5.374005	5.488134	5.323234	5.399455	5.37837	5.528301	5.379079	5.540748	5.495562	5.42433	5.349582	5.616479	5.617326	5.425825	5.184384	5.429381	5.730824
ACTA2**	9.296564	9.539415	9.305031	9.176843	9.298322	8.767619	9.581204	9.096313	9.189387	9.194104	8.676201	9.707843	9.414268	9.615189	9.214256	9.498998	9.292189	9.413787	9.482708	9.746664	9.866316	9.491275	9.597475	9.48248	9.263078	9.531144	9.533265	9.616904	9.365156	9.428374	9.610356	9.000772	9.269113	9.344847	9.178318	8.953303	9.30166	8.868893	9.855845	9.001904	8.614942	9.756363	9.925427	9.52378	9.130427	9.762246	9.017862	8.85813	9.340797
ACTA2-AS1	5.887638	5.89951	5.958618	6.004079	5.735874	5.672868	5.92758	5.801656	5.526209	6.419741	6.026424	5.814843	6.101049	6.458853	6.096777	5.723252	5.800187	5.835008	6.057176	5.688569	5.884573	5.629447	5.663629	5.739029	5.874658	5.872798	5.654825	5.920806	5.817225	5.828437	5.806269	5.733085	5.73813	5.711642	5.880189	6.023689	5.996774	6.486581	6.252194	5.841612	5.801711	5.648626	5.961337	5.965978	5.974496	6.08103	6.01981	5.809236	5.903757
ACTB**	13.74784	13.439776	13.326139	13.749905	13.679393	13.321692	13.44709	13.243619	13.506985	13.499497	13.338916	13.288881	13.330437	13.631155	13.573385	13.490991	13.670909	13.233006	13.526695	13.658546	13.754071	13.538153	13.575767	13.593976	13.587648	13.496126	13.350439	13.474314	13.41531	13.614315	13.47496	13.407917	13.486455	13.552169	13.552021	13.138055	13.499583	13.176183	13.320648	13.600957	13.307005	13.43811	13.411432	13.523795	13.512976	13.461022	13.694261	13.457868	13.11886
ACTC1	8.15304	8.026037	7.667217	7.821565	7.97143	7.694577	8.027487	8.075788	8.198479	8.383216	7.851695	8.05388	7.763293	8.617106	8.129408	8.10661	8.001564	8.631595	7.924735	8.622633	9.069585	8.143269	8.644001	8.013927	7.961842	8.252753	8.170043	8.575868	7.626163	8.570973	8.016292	7.752195	7.840847	9.613147	7.795709	8.014404	7.776292	8.286489	8.834275	8.085345	7.913476	8.511203	9.051744	8.465128	8.131825	8.417175	8.247669	7.801233	7.86099
ACTG2	7.838415	8.251689	7.838883	8.26823	8.338396	7.406757	8.371808	7.855795	8.013543	8.606627	8.198764	8.489351	8.050235	8.331421	7.844957	8.017684	7.831876	9.046198	7.828358	8.892223	9.61772	8.111713	9.046605	8.080802	8.178726	8.650234	8.574721	8.706959	8.203047	8.466951	7.453329	7.774187	8.792835	8.597402	7.953957	7.539861	7.621589	7.784869	9.174318	7.869501	7.182682	8.551731	9.29048	8.532082	7.87503	8.43798	8.035912	7.675398	8.664626
ACTL10*	7.257734	6.728361	6.511442	6.797647	6.406127	6.401271	6.902346	7.293463	7.182509	6.706579	6.72631	6.596514	6.975926	7.115456	7.013576	6.823559	6.917841	6.98203	6.93728	6.652751	6.218165	6.424401	7.249223	6.650928	6.989145	6.610602	6.853347	6.419464	6.851112	7.074869	7.489452	6.916463	6.945816	7.127317	6.603092	6.691047	7.141892	6.877283	6.584859	7.062671	7.021858	6.891656	6.739185	6.47703	6.61975	6.744072	6.706471	7.025196	7.204534
ACTL6A	10.677573	10.462131	10.134291	10.832972	10.30228	10.399751	10.169362	10.341537	10.778665	10.404764	10.265794	10.311602	10.0357	10.117152	10.739677	9.919283	10.749942	10.383496	10.648112	10.419675	10.191802	10.357169	10.614066	10.257817	10.553085	9.569997	10.476415	10.086348	10.378127	10.473806	10.698409	10.479895	10.820853	10.975016	10.179555	9.768616	10.273646	9.912914	9.941677	10.415358	10.412018	10.351775	10.15599	10.282199	10.477441	10.719558	10.444156	10.69944	10.206176
ACTL6B	6.247231	6.571346	6.307056	6.281156	6.182779	6.428291	6.064935	6.485292	6.537313	6.532641	6.328601	6.386039	6.495472	6.750748	6.486807	6.526503	6.333527	6.482979	6.428721	6.35415	6.041017	6.338426	6.107355	6.274013	6.15266	6.556837	6.216204	6.270621	6.301296	6.356785	6.136579	6.445065	6.291398	6.397214	6.559365	6.727619	6.386244	7.109367	6.596351	6.373347	6.449197	6.318833	6.616577	6.537044	6.496035	6.462417	6.655832	6.392234	6.511415
ACTL7A	6.334767	6.279777	6.258085	6.48832	6.464673	6.348889	6.308835	6.352358	6.255494	6.272664	6.29309	6.512566	6.112458	7.01955	6.470058	6.566141	6.27482	6.348201	6.299104	6.394229	6.216037	6.173432	6.347013	6.290492	6.446027	6.398982	6.397625	6.14699	6.155744	6.337333	6.230941	6.341369	6.109115	6.197431	6.152595	7.270578	6.396957	7.326081	6.637443	6.413691	6.228387	6.075803	6.424676	6.395189	6.429665	6.608978	6.508731	6.317159	6.112109
ACTL7B	7.23213	7.200894	6.900917	7.262517	7.12688	7.321375	7.176984	7.293608	7.152276	7.103942	7.603197	6.995398	7.346101	7.201854	7.143455	6.790055	7.247409	7.013067	7.188345	7.226463	7.234845	7.094736	6.812109	7.075983	6.988403	7.106564	6.974956	6.835314	7.083743	7.201034	6.959827	7.334527	7.276502	7.19349	7.248432	7.619365	7.361657	7.364623	7.105006	7.169719	7.212757	7.046525	7.027298	7.153249	7.241539	6.927941	7.208564	7.377598	7.312754
ACTL8	7.311755	7.281371	7.230242	7.235417	6.963792	7.214508	6.913178	7.109211	7.295385	7.586532	7.213946	6.888114	7.193177	7.462562	7.412801	7.362942	7.397845	7.307337	7.271891	7.344911	7.313052	7.440515	6.986674	7.311792	7.406054	7.758279	7.111162	7.240916	7.073235	7.362855	7.052075	7.027544	7.025611	7.094424	7.278089	7.466891	7.172628	7.711364	7.346288	7.426767	7.395349	7.205087	7.822084	7.588254	7.500731	7.367711	7.156915	7.469143	7.215916
ACTL9	6.019374	6.108549	5.725689	5.936627	5.785357	5.798286	5.998675	5.856619	6.101382	5.858805	6.298372	6.062214	5.711218	6.29006	5.98185	6.084969	5.936627	5.97837	5.959705	6.218261	6.039576	5.795396	5.887076	5.499332	6.188427	5.797693	5.944135	5.929014	5.736166	5.797865	5.775158	5.955209	5.908073	5.93027	5.996887	6.543297	5.70919	6.590594	6.054071	6.164103	5.971409	5.810541	5.908299	6.117347	6.276858	6.165458	6.701517	6.032516	5.799011
ACTN1***	9.547818	9.373532	9.268963	9.796881	9.488863	9.378594	9.49418	9.587975	9.566501	9.451921	9.626957	9.194877	9.568876	9.864286	9.17945	9.341396	9.38749	9.487704	9.213055	9.868961	9.841441	9.602252	9.504923	9.488262	9.651106	9.540784	9.206102	9.358775	9.589629	10.218441	9.427658	9.045548	9.750213	9.725062	9.485415	9.340872	9.13697	9.233549	9.342158	9.989493	9.33852	9.324627	9.577064	9.687224	9.362138	9.376517	9.562568	9.435962	9.263098
ACTN2	5.971823	6.068165	6.072619	5.885577	5.896539	5.877822	5.770605	5.989535	5.887869	5.80925	5.737936	5.982217	6.002412	5.920211	6.097135	6.219154	5.806747	6.001682	5.976523	5.889033	5.8472	5.997067	5.92011	5.928102	5.95325	6.031263	5.922545	6.013911	5.888222	5.893055	5.924126	5.950603	5.860739	5.853682	5.949825	6.264552	5.991988	6.358901	6.143239	5.962088	5.98049	5.984286	6.193796	6.138021	6.143879	6.084008	5.924365	5.982156	6.108508
ACTN3	6.876869	6.917103	6.791562	6.827777	6.670434	6.806787	6.955416	6.903472	6.874055	7.083499	6.879332	6.820764	6.747976	7.225279	6.686978	7.137121	6.932185	6.906098	6.879391	6.879391	6.755604	6.734827	6.795025	6.625107	6.841807	6.764196	6.897399	6.711025	6.809703	6.929488	6.762961	7.035125	6.848248	6.955856	6.770024	7.131236	6.861203	7.389481	7.043589	7.044623	6.899111	6.82266	6.934647	7.106583	6.914743	7.02729	7.100221	7.067005	6.978543
ACTN4	11.588001	10.410882	10.267939	11.705742	10.925689	10.806614	11.257081	10.421607	10.688628	10.566121	10.426454	10.516122	10.579309	10.309378	10.219622	10.872957	11.369893	10.665113	10.563676	10.688682	10.982249	10.994918	10.804278	10.653204	11.000073	10.372376	10.845066	10.974305	10.929838	11.316488	11.093642	10.733203	11.081628	11.092874	10.616792	10.346126	10.79977	10.246029	10.645016	11.025775	10.316072	10.699736	10.689759	10.628517	10.456001	10.831209	10.966094	10.718577	10.586793
ACTR10	10.283077	10.655285	10.158032	10.831221	10.6792	10.775816	10.549656	10.726762	11.074519	10.831971	10.854282	11.001152	10.470929	10.531463	10.377724	9.458958	10.871396	10.562031	10.134167	10.055407	10.516406	10.444635	10.273463	10.627837	10.565999	10.148825	10.012308	9.969904	10.627917	11.02382	10.485298	10.108814	11.133688	10.717981	10.502299	10.175794	9.838491	10.076808	10.652398	10.917997	10.261941	10.637968	10.253652	10.609704	10.631298	10.566292	10.944889	10.565685	10.244541
ACTR1A**	8.830384	9.111241	8.411662	9.136377	9.188495	8.884541	8.986867	8.992418	9.106823	8.794453	8.921543	9.022998	8.920874	9.281537	9.082794	8.987735	9.12904	8.970445	9.015289	9.159356	9.140813	8.862366	9.19221	9.175258	9.221149	8.871942	9.154807	8.499943	9.039707	9.15913	8.875998	9.179129	8.73941	9.01576	9.180685	8.584116	9.120748	8.767025	8.938061	8.828616	8.883335	8.898002	8.970626	9.287359	9.054698	9.261136	9.286491	9.111393	8.503362
ACTR1B	9.526862	9.134636	9.193851	9.54042	9.20747	9.488156	9.534011	9.600644	9.447141	9.474992	9.801024	9.038134	9.457263	9.170335	9.136371	9.219741	9.265617	9.460678	9.647366	9.536743	9.646076	9.368099	9.436849	9.396099	9.782838	9.515331	9.547417	9.800659	9.396002	10.023972	9.689975	9.182366	9.805811	9.29419	9.311077	9.373092	9.221779	9.293834	9.21741	9.73092	9.281586	9.008203	9.522246	9.585796	9.178805	9.547424	9.499376	9.441527	9.617815
ACTR2	9.007462	8.69573	8.928112	9.503141	9.145902	9.007117	8.769003	8.790939	9.094586	9.007309	9.069248	8.771743	8.890385	8.466839	9.448006	8.769329	9.569187	8.367551	8.489623	9.167137	9.604266	8.802765	9.183975	9.052391	9.126093	8.606681	9.160982	9.18933	9.044945	9.276735	9.005771	8.931863	9.217245	8.987824	8.512989	8.545245	8.970159	8.213852	8.505833	9.418416	8.873385	9.067042	7.747056	8.769877	8.757791	8.003955	9.291531	9.179878	8.508502
ACTR3*	10.289141	10.091358	9.945453	10.455333	10.03859	9.84319	9.843506	10.059034	10.100812	9.94311	9.985168	9.829067	9.801732	9.738984	10.580997	9.910318	10.49357	9.852295	9.857141	10.202542	10.216372	9.882887	10.110118	10.040905	10.300749	9.917808	10.409838	10.483709	9.994718	10.153651	10.055372	10.215126	10.274876	10.262735	10.290036	9.376608	9.99618	9.390894	9.881567	9.953355	9.44713	9.960747	9.974681	10.013134	10.006073	9.931875	10.208771	10.093971	9.837522
ACTR3B*	7.693406	7.548578	7.13896	7.550211	7.902563	7.783401	7.521744	7.685303	8.460215	7.703821	7.997438	7.431591	7.351332	7.95597	8.312816	7.808442	8.263552	7.788532	8.347665	7.930315	7.486452	7.532189	8.465322	7.827705	8.172814	7.627327	7.89206	7.658399	7.530498	8.072677	7.864151	7.969273	7.533333	7.300114	7.288633	7.56542	7.692323	7.869337	7.451217	8.006182	8.31774	7.724313	7.293109	8.201281	7.754576	7.794038	7.772782	7.635977	7.674786
ACTR3BP2	6.647355	6.452566	6.553477	6.295835	6.572242	6.759769	6.643715	6.558279	6.63958	6.477943	6.652635	6.450628	6.566792	6.823004	6.974192	6.940467	6.626383	6.801175	6.722165	6.548977	6.006376	6.704172	6.263728	6.788844	6.81152	6.536017	6.564571	6.607919	6.576297	6.308815	6.580538	6.641266	6.44499	6.496781	6.70158	7.016236	6.711462	7.064645	7.218213	6.433063	6.651269	6.658689	6.603024	6.852714	6.871576	6.729413	6.657572	6.642873	6.683219
ACTR3C	6.708598	6.981514	7.340598	6.749377	6.925883	6.99862	7.300394	6.737879	7.780056	7.028463	6.576947	6.523885	6.256788	6.704677	7.179147	7.131297	6.724573	6.790197	7.033208	7.068447	6.725679	6.992423	7.425684	6.881332	7.733289	6.754612	6.712919	6.865351	6.864636	6.939599	7.504674	6.654716	6.791231	7.473899	6.619622	6.771746	7.14394	6.949016	6.421592	6.941852	7.061715	6.604114	6.512472	6.662624	6.472893	6.884209	7.059574	6.818796	7.087068
ACTR5*	8.460653	7.895814	8.55955	8.047884	7.894175	7.913169	8.750167	8.08632	8.43674	8.150342	7.917439	8.156158	7.795883	8.309673	8.409886	8.582351	8.086685	7.886232	8.303297	8.277198	8.138768	7.769594	7.790047	7.780536	8.176967	8.032737	8.580246	8.164355	8.219948	7.802837	8.057003	8.36614	7.966826	8.04081	7.893147	7.590071	8.558217	8.010416	7.908568	8.292559	7.865579	8.204127	7.877303	8.031445	8.064963	7.9608	7.852554	7.974566	8.000371
ACTR6	7.014405	7.198053	6.93283	7.412935	7.517478	7.339547	7.1893	7.511122	7.500121	7.368886	7.311796	7.438936	7.134529	6.523407	7.701478	6.963892	7.67826	7.226684	7.210527	6.990963	7.201391	7.245677	7.16808	7.282835	7.306984	6.974449	7.146854	7.02641	7.238592	7.237945	7.05892	7.291393	7.244005	7.377666	7.425088	6.876534	7.132838	6.808665	7.002271	7.492671	7.483199	7.021815	7.076767	7.302966	6.984882	7.422548	7.620954	7.462136	6.8151
ACTR8	8.111634	8.153508	7.91439	8.218954	8.144677	8.084928	7.984741	8.051594	8.07877	8.213579	8.087725	7.718489	7.996292	7.959656	8.429831	8.053995	8.078129	8.20302	8.266364	8.074741	8.270678	7.864094	8.350618	8.203169	8.335624	7.998761	8.189042	8.089179	8.197404	7.860756	8.158198	7.765081	8.310242	7.893853	7.863808	7.790889	8.051962	7.724569	7.929663	8.243193	8.185668	8.008575	8.006966	8.32523	8.087908	8.178738	8.127842	8.277373	7.934849
ACTRT2	6.676118	6.776744	6.603158	6.696002	6.482013	6.552674	6.560826	6.628644	6.666439	6.373504	6.568569	6.70118	6.718212	7.929361	6.787365	6.865808	6.613378	6.851472	6.694721	6.634408	6.627923	6.528769	6.373509	6.440883	6.757047	6.628644	6.605124	6.548797	6.432502	6.633329	6.66759	6.52431	6.601499	6.662987	6.718672	7.937788	6.655914	8.184597	7.209959	7.078918	6.491848	6.482676	6.888825	6.985753	6.963367	6.708007	7.038412	6.855233	6.814747
ACTRT3	6.289179	6.586327	6.388499	6.612902	6.646228	6.42979	6.305743	6.790675	6.43137	6.562301	6.66674	6.369547	6.340287	5.770192	6.489154	6.194416	6.615979	6.718063	6.759085	6.725746	6.255798	6.11754	6.741854	6.751432	6.625818	6.340435	6.688672	6.402169	6.446096	6.251229	6.753602	6.40475	5.929145	6.442714	6.302605	6.102442	6.276956	5.757515	6.438962	7.022996	6.03631	6.524172	6.440651	6.353809	6.45828	6.610214	6.409415	6.532781	6.696287
ACVR1	9.366083	9.215251	9.400377	9.527446	9.623323	9.276859	9.565331	9.421052	9.344264	9.446749	9.396611	9.618915	9.285222	9.666068	9.705684	9.251538	9.789287	9.362321	9.244397	9.764096	9.873408	9.349857	9.834503	9.596482	9.599351	9.066273	10.035726	9.77335	9.521628	9.227215	9.943903	9.18663	9.456108	9.206341	9.016794	8.649697	9.30947	8.79078	9.390774	9.25025	9.185054	9.513974	9.3124	9.574288	8.897677	9.697855	9.204983	9.21242	9.687237
ACVR1B***	6.914952	7.046601	7.107219	7.133225	6.825938	6.962168	6.915775	7.09392	6.784395	7.280681	6.947742	6.887919	6.859975	6.967472	7.144226	8.010824	7.133554	7.338195	7.089437	6.963942	6.94567	6.921709	7.153077	7.026966	7.064227	7.123276	7.234862	7.232023	7.006522	6.909073	7.377279	7.109593	7.013494	6.964568	7.065349	6.959608	6.888393	7.292302	7.102707	6.981533	6.900962	6.967335	7.077872	7.413951	7.250249	6.858204	7.013679	7.258627	7.116421
ACVR1C***	7.026676	6.917194	8.700895	6.1372	7.100479	6.796607	7.936039	6.837151	5.482397	6.709947	6.447991	7.02913	6.6995	5.326888	6.884521	6.754055	6.703229	7.365801	6.027749	7.164863	6.550034	7.11512	6.757621	7.120744	6.367236	6.692513	8.262126	6.545572	5.997131	6.288904	6.632504	5.637307	6.517527	6.823911	6.862599	5.988203	6.568211	5.894043	6.07634	6.352908	6.767461	6.933309	6.131686	7.321389	6.90519	6.464495	6.370528	7.340361	6.622751
ACVR2A	8.495527	8.474409	8.850335	8.663152	9.126458	8.328004	8.050796	8.066996	8.597035	8.528344	8.559361	8.586967	7.704567	7.333938	8.223269	8.352181	8.716065	8.716011	8.178764	8.440434	8.264615	8.47368	8.221364	8.398141	7.953635	7.795772	8.608716	9.374524	8.112339	8.477601	9.019017	7.950375	8.658502	7.756354	8.193374	7.473359	8.523745	7.126111	8.136707	8.462904	8.220035	8.764019	8.369105	8.58032	8.258716	8.459061	7.934136	8.229212	8.769943
ACVR2B***	7.037514	7.230566	7.620525	7.21323	7.525742	7.18304	7.352975	7.485428	7.273104	7.307912	7.203177	6.978221	7.136827	7.086469	7.729203	7.486624	7.311532	7.812849	7.287363	7.547787	7.837691	7.371357	7.199966	7.10472	7.509819	7.063705	7.65394	7.818164	7.347354	7.464143	7.40909	7.127678	7.32083	7.244826	7.011733	7.091292	7.104855	7.388476	7.258415	7.709625	7.24472	7.326163	7.132683	7.465323	7.192598	7.507095	7.172386	7.580956	7.177843
ACVR2B-AS1*	6.768495	6.961788	6.987659	6.668893	7.071573	6.978516	6.645158	6.954645	6.363839	6.730701	6.53868	6.774148	6.872286	7.481778	7.068556	7.067903	6.784743	6.989763	7.073001	6.807855	6.79419	6.908297	6.855604	6.939137	7.127183	7.114792	6.874076	6.879954	6.585288	6.704747	7.066234	6.835248	6.761588	6.812941	6.836728	7.459359	6.884037	7.561024	7.244481	7.068024	7.314715	6.845948	7.44213	7.236388	7.205948	7.261662	6.964323	6.743148	7.078711
ACVRL1	8.629349	8.113298	8.00895	8.884821	8.028356	8.051002	8.10179	8.054839	8.285724	8.504568	8.510266	8.239636	8.390812	7.91845	8.261511	8.533813	8.123932	8.239859	8.270695	7.819496	8.459907	8.035438	8.072862	8.293491	8.117227	8.510042	7.939952	8.02724	8.07576	7.656626	8.397294	8.063606	8.015214	7.934158	8.643251	8.144965	8.267284	8.138588	8.349057	8.204777	7.9075	8.149515	8.407608	8.079394	7.98509	8.321175	8.050137	7.860945	8.166373
ACY1	6.062329	6.061408	5.862111	6.240473	5.936212	6.116511	6.066326	5.978896	6.35585	6.592008	6.305495	6.197694	6.068277	6.597957	6.017403	5.96725	5.914108	6.032613	5.824037	6.031731	5.956114	5.999328	5.775405	5.81931	6.036585	6.364544	5.887017	5.786553	6.049453	6.210866	5.700325	6.144778	6.085527	6.041921	6.091184	6.678858	5.974041	6.73121	6.156867	6.136313	6.135983	5.838393	6.271197	5.899587	5.816098	5.757277	6.004769	6.179039	6.121222
ACY3	6.337378	6.076493	5.973659	6.743367	6.682994	6.297394	6.184333	6.240378	6.283972	6.389599	6.813585	6.22429	6.191432	6.534802	6.261337	6.315131	6.250772	6.009393	6.43281	6.246982	6.218936	6.15018	6.348757	6.222777	6.470953	6.371418	5.96013	6.249877	6.140104	6.396704	6.189252	6.27104	5.998781	6.021378	6.463342	6.65686	6.167217	6.738163	6.212942	6.610412	6.19505	6.204724	6.426588	6.353507	6.414466	6.145514	6.725382	6.543535	6.230884
ACYP1	7.55749	8.095916	8.192852	8.201812	8.861376	8.72001	7.829678	8.497257	8.452903	8.211801	8.184311	8.117241	7.954095	8.374941	8.248181	7.050146	8.029627	8.146481	8.165572	8.187428	8.214663	8.254498	8.084054	7.991391	8.346549	7.940611	7.908492	7.787678	8.259395	9.525448	8.044468	7.992336	9.289193	8.943699	8.945034	7.407955	7.640074	7.636678	7.393193	7.510629	8.477488	7.887691	7.887709	8.124221	8.346924	7.903224	8.201717	8.608095	7.618055
ADA	6.686624	6.833924	7.047069	6.329003	7.427162	7.401541	8.487172	7.808105	8.476074	7.039014	7.606275	7.395104	6.871323	7.45581	6.701742	6.511444	6.69171	7.05903	7.756035	8.047151	7.074438	7.184827	7.969861	6.667747	7.361177	7.514184	8.212138	7.668768	7.419076	6.254818	7.874669	8.333713	7.092219	6.663739	6.929779	6.935026	6.843569	6.931032	6.767684	6.681586	8.029167	7.026649	7.582416	6.966326	7.483741	7.734705	7.059239	7.446965	7.942275
ADAD1	5.886765	5.876653	6.063548	5.543137	5.899284	5.89586	5.700255	5.902592	5.740088	5.664907	5.714932	6.054324	5.932998	6.025976	6.093624	6.194272	5.726952	5.850519	6.029946	5.905338	5.674256	6.008047	5.814738	5.735185	5.981778	5.810665	5.728703	6.019774	5.846938	5.667927	5.853759	5.864367	5.807344	5.758572	5.946278	6.239287	6.028547	6.269474	6.217465	5.571147	5.960706	5.986679	5.899492	6.162748	6.144569	5.923996	5.970242	6.032622	6.137712
ADAD2	7.427947	7.458739	7.218081	7.618823	7.361046	7.55543	7.442401	7.55834	7.951669	7.727434	8.11183	7.544603	7.51074	7.572038	7.308873	6.865587	7.701746	7.458285	7.317583	7.572538	7.056198	7.446696	7.149923	7.330946	7.450007	7.782605	7.284882	7.200244	7.473532	7.803297	7.364316	7.643271	7.538742	7.898526	7.463114	7.79013	7.605657	7.726743	7.6007	7.52807	7.69482	7.366071	7.502573	7.246451	7.226191	7.260081	7.363761	7.918227	7.724884
ADAL	6.544004	6.694344	6.868657	6.413411	6.531757	6.505495	6.524361	6.691283	6.366761	6.635479	6.628107	6.647481	6.663763	6.410376	6.702469	6.72326	6.527153	6.755308	6.728325	6.763205	6.518251	6.75368	6.740603	6.470881	6.726588	6.934166	6.98948	6.805772	6.620412	6.503457	6.596956	7.019046	6.598436	6.629629	6.595586	6.770861	6.936816	6.679084	6.77983	6.401037	6.760557	6.79738	6.660749	6.677937	6.601851	6.94821	6.335344	6.629973	6.907745
ADAM10*	8.614549	9.054676	8.895897	9.83786	10.126199	9.480929	8.814683	9.354243	9.383306	9.322735	9.658011	8.852872	8.955577	8.172491	9.182478	8.222169	9.90203	9.059953	8.886793	9.131789	10.258479	9.423131	9.714135	9.706691	9.808096	8.440361	9.432182	9.211958	9.434503	9.527011	8.728755	9.061785	9.718796	9.634664	8.615255	8.972249	9.093117	8.507611	8.55074	9.808681	9.9984	9.568369	8.069559	8.988741	9.285989	9.066802	9.802381	9.153624	8.487964
ADAM11	6.899339	6.923703	6.779202	7.060342	6.802437	6.902418	6.921099	6.955411	7.001852	7.254655	6.851755	6.824683	6.70899	7.299358	6.878962	7.06974	7.002363	7.042517	6.808352	6.979605	6.695342	6.851691	6.837026	6.686682	6.90927	7.15486	6.797548	6.967551	6.865207	6.943335	6.78507	6.961515	6.823351	6.831642	6.868549	7.11245	6.818637	7.133665	7.031655	7.135147	6.913289	6.786494	7.111807	6.980463	6.865366	7.031975	6.973542	7.062001	7.110669
ADAM12***	7.468429	6.798889	6.680487	7.236444	7.189959	6.469235	7.77538	6.693229	7.438291	6.896224	7.196616	8.286645	6.986017	8.237446	7.38072	8.01886	7.179312	6.433343	7.864473	8.216276	6.951027	7.797095	7.382813	7.120225	7.155879	6.991841	7.439562	7.65294	7.946757	8.697517	7.324483	6.923877	7.342922	7.320069	6.868063	7.439703	7.203857	6.83051	7.195649	7.354558	7.125132	7.659407	8.160264	7.666796	6.937796	7.858339	7.4721	7.06314	7.03032
ADAM15	9.000535	8.679591	8.058556	9.224434	8.195171	8.441705	8.330524	8.07899	8.55609	8.366747	8.625856	8.025831	8.451017	8.562598	8.574628	8.864162	8.426613	8.25879	8.577141	8.746561	8.271589	8.508999	8.498686	8.239662	8.669164	8.266319	8.296611	8.174096	8.232045	9.709562	8.324937	8.742674	8.619851	8.344358	8.037391	8.615898	8.288061	8.502406	8.092668	9.316624	8.973688	8.384306	8.346417	8.898651	8.998882	8.735189	8.876257	8.626253	7.738721
ADAM17***	7.923229	7.657346	7.952089	7.749907	8.217825	7.792014	8.156624	7.80276	8.26753	7.938224	7.751507	7.886885	7.705312	7.876767	8.024863	8.053716	8.087956	8.016241	7.92534	7.919626	8.199293	8.20655	7.962196	7.922797	7.989239	7.493988	8.20392	8.434923	7.977326	8.143385	8.412466	7.749546	8.291555	8.138815	7.841901	7.422743	7.896632	7.626706	7.741866	7.805178	8.106543	7.795419	7.829793	7.832581	7.976891	7.855706	7.650547	7.84042	8.128892
ADAM18	4.936748	4.971883	5.114784	4.830143	5.000091	4.961784	4.831226	5.059157	4.876502	4.995647	5.065881	4.995095	5.177919	5.285822	5.436883	5.119487	5.069711	4.968111	5.164552	4.942713	5.026486	4.991653	4.832192	5.064424	5.096434	4.846515	4.853945	4.988206	4.922877	4.874396	4.854157	5.014843	4.986172	4.986894	5.092376	5.348818	5.102857	5.63899	5.22077	4.962161	5.033772	5.146956	5.098837	5.209425	5.135278	5.10548	5.203332	4.992609	5.171587
ADAM19**	7.438271	7.296199	7.248141	7.139938	7.22921	7.345387	7.712126	7.390115	7.868329	7.758947	7.297082	7.92104	7.666427	8.108281	7.437668	7.224912	7.880968	7.423675	7.644413	7.794737	7.803316	7.595597	7.473907	7.342236	7.224452	7.601747	7.424898	7.375499	7.697909	7.287901	7.154084	7.23261	7.580512	7.290272	7.51846	7.603801	7.570325	7.677419	7.498807	7.042467	7.361214	7.351196	7.604561	7.604018	7.204965	7.540847	7.44019	7.203743	7.376086
ADAM2	4.260985	4.561357	4.349755	4.484471	4.398852	4.441214	4.381212	4.401563	4.310098	4.40306	4.417283	4.40895	4.514726	4.317545	4.574653	4.41114	4.377258	4.414793	4.58308	4.361659	4.204371	4.426494	4.378103	4.354057	4.563304	4.472327	4.342243	4.419211	4.4033	4.339541	4.383412	4.474645	4.403792	4.475113	4.445451	4.478557	4.352045	4.493427	4.356878	4.577704	4.413219	4.352997	4.512039	4.474755	4.235761	4.314233	4.457284	4.542901	4.518475
ADAM20	6.639966	6.72386	6.788327	6.636921	6.602924	6.682003	6.571727	6.576025	6.464849	6.636263	6.51577	6.661693	6.765006	6.799728	7.019485	7.058055	6.495889	6.762982	6.81633	6.688359	6.483952	6.662169	6.502494	6.629786	6.676165	6.598788	6.516215	6.693466	6.539729	6.533735	6.541462	6.730702	6.683757	6.625012	6.713888	6.975326	6.682801	6.985388	6.775395	6.625507	6.837823	6.793763	6.825065	6.971064	6.879768	6.793623	6.616163	6.651281	6.7459
ADAM21	6.003069	6.134224	6.138237	5.821726	5.984661	5.996303	5.884701	6.278149	5.698777	5.750067	5.927208	6.155205	6.44361	5.884928	6.431263	6.38561	6.086736	6.127321	6.336778	6.043601	5.784894	6.233949	5.95848	6.24968	6.138914	6.077939	6.008505	6.108822	6.106541	5.904768	5.980638	6.104683	6.14506	6.042724	6.224441	6.194259	6.428663	6.448586	6.328321	5.753009	6.359312	6.247846	6.250994	6.328811	6.488017	6.086809	6.038737	6.169815	6.096285
ADAM22	6.33988	6.280444	6.444315	6.260176	6.329149	6.325982	6.385649	6.382277	6.374249	6.585762	6.432536	6.389917	6.447349	6.460046	6.391836	6.573379	6.253253	6.446803	6.349254	6.422717	6.37434	6.513953	6.244825	6.454257	6.213641	6.386425	6.36248	6.379623	6.309073	6.339777	6.524435	6.411224	6.32888	6.314909	6.315874	6.546971	6.46887	6.507425	6.423554	6.297759	6.587964	6.450577	6.472998	6.353077	6.450716	6.341996	6.344416	6.30995	6.579541
ADAM23	6.026396	5.9425	6.023913	5.641708	5.8099	5.858935	5.949931	5.833736	5.693867	5.727951	5.817172	6.209899	6.118569	5.809857	6.089406	6.198206	5.953756	6.483041	6.115562	5.855027	6.094746	5.911736	5.786121	5.997931	5.88039	6.030049	5.837887	5.978192	5.865678	5.790899	5.846352	5.896411	5.882259	5.852077	5.906438	5.91686	6.079279	5.912402	6.044564	5.857937	5.929542	6.059115	6.151894	6.095947	6.076759	6.414205	5.875752	5.847955	5.865518
ADAM28	6.25671	6.103747	6.036476	6.060832	6.335472	6.297185	6.356624	6.184507	6.275915	6.271938	6.718476	6.708022	6.473586	6.177513	6.234667	6.230023	6.557431	6.187416	6.35016	6.065516	6.846738	6.15332	6.092638	6.343694	6.298559	6.635049	5.776979	6.014256	6.119557	5.913953	5.919891	6.174969	6.343031	6.03257	6.317724	6.367394	6.076998	6.348173	6.275044	6.411915	5.970892	6.271261	6.380023	6.071669	6.366711	6.195026	6.425064	6.197383	6.045557
ADAM30	5.163939	5.19523	5.136835	5.234852	5.125148	5.092105	5.144405	5.210392	5.136686	5.4601	5.117393	5.324573	5.373358	5.366407	5.346295	5.267893	5.206675	5.159125	5.21145	5.119223	5.100061	5.172558	5.060881	5.228312	5.058415	5.202828	5.15974	5.152066	5.230031	5.113222	5.358284	5.264216	5.249954	5.154639	5.208548	5.663739	5.306994	5.579546	5.49026	5.165743	5.401976	5.262942	5.302202	5.297552	5.310488	5.215752	5.379124	5.348222	5.42192
ADAM32	7.994136	6.935074	6.593788	6.562317	6.400364	6.560407	6.692672	6.97177	6.721802	7.096831	7.002478	7.240402	7.19333	6.811598	6.449334	6.884481	6.432414	6.605415	6.836669	6.853239	5.983454	7.055558	7.118019	6.881493	6.236223	6.588778	6.837306	7.118223	6.820187	6.4401	6.788493	6.54074	6.461053	7.241064	6.738594	7.522418	7.004923	6.809829	7.225908	7.232528	6.945535	6.908771	6.648894	7.087044	6.829327	6.664648	6.469587	6.600024	7.073676
ADAM33	7.446818	7.193238	7.394537	7.444061	7.156651	7.386968	7.672643	7.257618	7.523697	7.555387	7.359916	7.216387	7.319084	7.323864	6.824143	6.940185	7.191728	7.191914	7.05518	7.357397	7.574634	7.300329	7.272274	7.108602	7.341815	7.257584	7.34388	7.363481	7.503638	7.434002	7.204662	7.363104	7.30885	7.593599	7.22545	7.169455	7.274002	7.332071	7.2792	7.262516	7.248947	7.087487	7.629098	6.839478	6.520052	7.15244	6.915416	7.313066	7.291401
ADAM3A	4.636515	4.855185	4.78052	4.518789	4.627641	4.668403	4.783739	4.773837	4.813951	4.846678	4.833977	4.688552	5.472755	5.186956	4.657408	4.549696	4.682275	4.806084	4.719001	4.650232	4.48954	4.898436	4.511319	4.86554	4.367582	4.673739	4.648186	4.718709	4.739858	4.77291	4.784151	4.859046	4.845026	5.036104	4.7662	5.036119	5.196401	5.193313	4.885896	4.651904	5.064651	4.829634	4.606666	4.772812	4.638968	4.712587	4.841014	4.688923	4.983234
ADAM5	6.41239	6.697266	6.61027	6.145533	6.264622	6.332581	6.01773	6.459467	6.097084	5.985701	6.114519	6.666447	6.733369	6.388867	6.622919	6.963749	6.336156	6.587804	6.60846	6.352653	6.069533	6.423698	6.161822	6.338229	6.382422	6.637038	6.442931	6.408111	6.267267	6.078052	6.282491	6.493501	6.416845	6.315974	6.719658	6.887261	6.479398	6.932556	6.785315	5.976998	6.628755	6.594805	6.636502	6.820858	6.690293	6.541012	6.41624	6.386839	6.645638
ADAM6*	6.727097	6.657086	6.638535	6.416255	6.595676	6.613262	6.555235	6.647701	6.44569	6.523033	6.60834	6.866343	6.835718	6.825511	6.449122	6.704575	6.659144	6.639953	6.48798	6.670034	6.516524	6.693318	6.381199	6.582411	6.514335	6.522709	6.519124	6.688631	6.64844	6.674904	6.501466	6.63136	6.608063	6.626969	6.75546	6.757135	6.817219	6.8224	6.793894	6.741188	6.734823	6.489678	6.455883	6.81907	6.531219	6.495934	6.753169	6.702845	6.754233
ADAM7	5.550453	5.697661	5.625894	5.354319	5.43271	5.458844	5.335871	5.648651	5.464678	5.485663	5.381255	5.639122	5.801262	5.805695	5.728052	5.822342	5.526259	5.626178	5.667603	5.58844	5.468627	5.650504	5.428905	5.597391	5.493859	5.462112	5.518144	5.61497	5.443295	5.499386	5.487445	5.609012	5.489541	5.499706	5.654909	5.907208	5.729062	5.884917	5.773593	5.519184	5.693989	5.582696	5.622197	5.730842	5.69583	5.666387	5.729961	5.599708	5.581222
ADAM8**	6.967001	7.004608	6.91293	7.181192	6.896557	7.107285	7.238725	7.083672	7.510914	7.325072	7.219395	6.962537	7.19328	7.407882	6.973545	6.715932	7.00606	6.98991	7.204191	7.079041	6.947521	7.053205	6.66597	6.731166	6.777964	6.903368	6.758789	6.573445	7.061799	7.279998	6.762153	7.104699	6.99226	7.572132	7.080877	7.571358	6.943719	7.317544	7.070166	7.666963	7.284677	6.900515	7.188369	6.748465	7.007648	7.174131	7.193267	7.277346	7.217756
ADAM9**	9.218208	8.101981	8.536081	9.29678	8.992663	9.538984	8.531171	8.899376	8.644062	8.863001	9.643342	8.769414	9.040977	8.464535	8.878201	8.534002	9.309655	8.405608	7.999992	8.96658	9.569174	8.771652	9.100009	8.952853	8.586322	8.511809	8.228302	8.497751	8.795103	9.008847	8.966835	8.96297	9.289783	9.615421	8.549897	8.833074	8.893323	8.514731	8.521512	9.689805	9.547715	8.843022	8.296576	8.772538	8.960877	8.526519	9.675853	9.216159	8.907339
ADAMDEC1	10.389646	9.804017	9.022975	9.403802	9.410362	9.876983	10.616926	9.923943	10.097477	10.781468	8.657855	10.949753	10.937675	11.415511	9.880409	9.517497	11.386155	9.609219	9.914457	8.72853	11.064944	9.217031	9.165513	10.557778	9.897981	9.973704	8.937982	9.743622	9.799433	6.905317	7.680895	9.094152	9.743413	8.338247	10.254323	8.851917	9.975297	7.796409	9.719492	9.824517	8.20004	11.015302	10.707863	9.072269	8.910528	10.295772	10.098116	8.331137	8.435152
ADAMTS1*	7.190715	7.133385	7.109747	7.518871	6.975681	7.014108	7.859878	6.102868	7.628196	6.9176	6.563063	7.125083	6.549795	7.13745	7.266142	7.147207	6.427857	5.986555	7.528379	8.50203	9.032829	7.237283	8.08432	7.006023	7.224336	7.455921	6.88458	7.141681	6.634356	7.141845	6.538364	7.431073	6.608783	7.400022	6.913767	6.650593	6.599839	6.753516	7.115565	6.139122	6.332555	7.82134	6.795647	6.52657	6.390151	6.819006	6.476841	5.940998	6.551775
ADAMTS10	6.730806	6.816636	6.596397	6.838037	6.57354	6.741566	6.810924	6.70884	6.812734	7.38558	6.564416	6.801952	6.752165	6.816024	6.679384	6.706331	6.450007	6.767086	6.69408	6.708991	6.58943	6.604611	6.698932	6.638751	6.701156	7.084406	6.578504	6.74335	6.770709	6.774404	6.588215	6.730483	6.642469	6.694472	6.629586	6.791664	6.752067	7.22968	6.689069	6.892187	6.789574	6.72714	7.1718	6.681927	6.526276	6.756641	6.514372	6.711809	7.12405
ADAMTS12***	8.026867	7.662128	7.720325	7.830478	7.896429	7.406901	8.117409	7.643939	8.287224	7.669938	7.738465	8.29482	7.789382	8.912256	8.123278	8.123648	7.888988	7.574392	8.204981	8.718758	7.954028	8.07089	8.381777	7.945287	7.752525	7.91751	8.217255	8.054245	8.274164	8.259478	7.572908	7.630979	7.855865	7.510279	7.648974	7.654317	8.30937	7.707089	7.759233	7.809095	7.540591	7.963493	8.543039	8.021473	7.720343	8.537584	8.131479	7.698369	7.748047
ADAMTS13	7.293043	7.187372	7.159709	7.392935	7.448537	7.434623	7.272229	7.26051	7.532623	7.499294	7.635822	7.357941	7.229091	7.292482	7.479053	7.216213	7.342815	7.293831	7.168365	7.38235	7.263688	7.336748	7.148662	7.349896	7.31465	7.135209	7.223686	7.340237	7.158	7.350336	7.298041	7.524871	7.424758	7.437848	7.23661	7.340705	7.335681	7.467328	7.293529	7.420356	7.214087	7.179126	7.353468	7.209225	7.324591	7.346746	7.356122	7.449416	7.291153
ADAMTS14**	7.818676	7.492936	7.604424	7.8777	7.524767	7.836293	8.154883	7.54066	7.83648	7.873193	7.833907	7.54143	7.614001	8.404376	7.65807	7.756242	7.417773	7.52585	7.848771	8.013001	7.877294	7.547424	7.791095	7.484078	7.624994	7.801532	7.616226	7.43982	7.660757	7.873898	7.560949	7.483096	7.610915	7.784054	7.459493	7.929269	7.708428	7.855058	7.519946	7.736005	7.260531	7.492132	7.997026	7.592083	7.773521	7.659747	7.843449	7.701345	7.643347
ADAMTS15	6.341251	6.582917	6.358513	6.222404	6.343544	6.404735	6.680539	6.375868	6.731817	6.355073	6.794629	6.336069	6.649619	7.035695	6.352044	6.360775	6.23514	6.66544	6.463163	6.534175	6.503241	6.563452	6.748382	6.586948	7.527632	6.474855	6.575391	6.450352	6.754913	6.354509	6.261044	6.48589	6.194982	6.361539	6.568315	6.767991	6.445095	6.997838	6.708392	6.224488	6.568247	6.604556	6.557874	6.947591	6.509075	6.688805	6.674965	6.948945	6.401668
ADAMTS16	6.582268	6.740729	6.166712	6.763363	6.426983	6.50227	6.748705	6.296951	6.667649	6.980278	7.057463	6.349065	6.662244	6.879146	6.534102	6.123042	6.45538	6.599554	6.630625	6.637171	6.199645	6.56953	6.58076	6.452812	6.610331	6.776896	6.394044	6.362556	6.471045	6.862875	6.536371	6.882377	6.48819	6.566061	6.413043	7.291907	6.664292	6.751953	6.626412	6.808006	6.399694	6.601165	6.776827	6.559066	6.428619	6.540512	6.543456	6.783866	6.899927
ADAMTS17	5.718505	5.528731	5.771438	5.473304	5.6014	5.682827	5.907219	5.608337	5.735396	5.685317	5.712797	5.543303	5.758268	5.836171	5.645468	5.522452	5.66477	5.838768	5.863158	5.768141	6.116921	5.649961	5.827117	5.573962	5.731785	5.520328	5.685647	5.909126	5.465008	5.604224	5.563161	5.6255	5.573771	5.633293	5.701987	5.686111	5.590091	6.13979	5.7498	5.515429	5.71058	5.819953	5.705504	5.722474	5.870803	5.80525	5.698456	5.773071	5.69059
ADAMTS18	6.853835	6.954472	6.989871	6.70493	6.871658	6.923904	6.833927	6.967005	6.702719	6.715329	6.729986	6.955192	6.906707	7.271193	7.101427	7.124557	6.867399	7.896756	6.909458	6.896654	7.081108	6.970423	6.741601	6.808417	6.929338	6.85189	6.94223	6.877864	6.821054	6.856245	6.959387	6.961199	6.865622	6.876196	6.96297	7.480929	6.917335	7.402577	6.983339	6.83471	6.892742	6.890258	7.22263	6.963455	7.161026	7.084319	6.942755	6.936156	6.885674
ADAMTS19	4.789633	4.86882	4.819174	4.928492	5.002099	5.092621	5.034149	5.001495	5.086115	5.055326	5.026786	4.907498	5.026785	5.062432	4.883114	4.731556	5.019338	5.070608	4.781453	4.891028	5.174983	4.867227	5.128561	4.826287	4.955811	4.979225	4.885278	4.794163	4.910927	4.992124	4.77394	4.947404	4.870346	4.987647	4.897984	5.089713	4.783637	5.087197	4.84539	4.883365	4.923824	4.914766	4.866704	4.847633	5.013033	5.321329	5.062501	4.976849	4.93288
ADAMTS2***	8.040485	7.505949	7.831687	7.727811	7.946947	7.186637	8.300555	7.564939	8.044289	7.42238	7.791114	8.536167	7.69201	8.861212	8.053106	7.909042	7.630623	7.259554	8.562273	8.681515	7.670301	8.089598	7.955859	7.791432	7.654783	7.760135	7.964221	7.812143	8.199944	8.202618	7.916739	7.637505	7.912695	7.667186	7.44528	7.923221	8.157492	8.104223	7.727849	7.654711	7.765542	8.093191	8.152319	7.56067	7.561208	8.166812	8.13089	7.455351	7.478541
ADAMTS20	4.722631	5.025613	4.891054	4.674037	4.737775	4.982015	4.812914	4.924574	4.924595	4.826364	4.968909	4.86291	5.259374	5.040285	4.948384	4.844884	4.892071	4.821408	4.790508	4.857095	4.64453	5.01315	4.846058	4.839582	4.709555	4.877597	4.846851	4.913822	4.862863	4.822778	4.676734	4.984887	4.85494	4.903101	4.881746	5.124616	4.838393	5.111151	5.029406	4.864225	4.938962	4.892511	4.849247	4.832623	4.843492	4.783618	5.003598	4.825284	4.962619
ADAMTS3	4.872815	4.978782	5.045717	4.835965	4.95737	4.663627	4.975223	4.399661	4.75906	4.763713	5.044181	4.924023	4.859973	4.666487	5.078147	4.796109	4.657641	4.813606	4.881336	5.22136	5.109769	4.989267	5.163405	4.864985	4.954098	4.849545	4.891139	4.925318	4.888348	5.018188	4.814022	4.679829	4.60309	4.614908	4.68675	4.564872	4.683447	4.535647	4.893422	4.624821	4.725355	4.999164	5.225748	5.213002	4.752923	5.464214	4.937998	4.709525	4.878875
ADAMTS4	6.947863	6.941086	6.925256	6.882716	6.725561	6.833459	6.783548	7.079089	6.976641	6.947741	7.007098	6.955577	6.90724	7.349073	7.035894	7.242285	6.902729	7.006495	6.972737	7.037043	6.746549	6.971161	6.665789	6.802346	7.013851	7.073875	6.772985	6.988312	6.808005	7.029859	6.897942	6.945119	6.941194	6.980084	6.787734	7.116285	6.961893	7.13278	7.064535	6.850358	6.868821	6.792599	7.359914	7.162615	7.328594	7.014161	7.114031	7.155008	6.845769
ADAMTS5*	6.251075	6.310968	6.254269	6.517395	6.919582	5.913113	7.005666	6.113979	6.427534	5.975282	5.97013	6.553498	6.048422	6.709117	6.389085	6.300246	6.475729	6.226999	6.352919	6.844428	6.69779	6.736149	6.876879	6.32219	6.542533	6.278502	6.764524	6.310174	6.342298	7.085487	6.863198	6.066902	6.182133	6.647207	6.454803	6.392235	6.334876	5.965221	6.353775	5.833309	6.258217	6.730242	6.356127	6.06178	6.209546	6.709634	6.151638	6.503154	7.10364
ADAMTS6**	6.218953	6.281392	6.419123	6.16607	5.992165	6.036794	6.2615	6.120121	5.972046	6.079038	5.842574	6.101864	6.138828	6.360259	6.40327	6.547737	6.145493	6.318004	6.249899	6.699434	6.191439	6.17562	6.203672	6.193581	6.101642	6.442806	6.135496	6.178119	6.14897	6.431859	6.366419	6.167656	6.059107	6.095281	6.28539	6.358237	6.137607	6.178528	6.16449	6.075188	6.211486	6.272829	6.254725	6.365517	6.592873	6.316661	6.237198	6.146381	6.335923
ADAMTS7	6.52932	6.60935	6.46252	6.739183	6.471687	6.668644	6.695677	6.548413	6.910649	6.990447	7.053925	6.569861	6.71627	7.238028	6.578381	6.663708	6.581817	6.475403	6.634573	6.657696	6.682925	6.49592	6.426563	6.267725	6.442057	6.696858	6.486532	6.441718	6.470849	6.866474	6.608154	6.613213	6.544893	6.76196	6.48565	7.022575	6.633775	7.181542	6.683829	6.870294	6.632277	6.465493	6.620015	6.714047	6.660859	6.784271	6.569443	6.77147	6.719772
ADAMTS8	6.537879	6.4487	6.276877	6.546965	6.239406	6.41954	6.565699	6.353812	6.608913	6.735048	6.747076	6.376905	6.451748	6.373301	6.260242	6.405282	6.130195	6.358584	6.245687	6.503737	6.397411	6.325851	6.369274	6.189952	6.386689	6.516362	6.273451	6.310777	6.343921	6.349711	6.243862	6.47376	6.226376	6.367146	6.510217	6.30246	6.461151	6.504029	6.51869	6.443162	6.281616	6.449658	6.618445	6.335802	6.170849	6.16457	6.223316	6.373344	6.459043
ADAMTS9	6.856387	7.07256	7.316294	7.148677	6.906502	6.807726	7.294673	6.619056	6.749309	6.785002	7.007179	7.035723	6.782211	7.042931	7.048594	7.052224	6.74616	6.862181	6.902017	6.981629	7.347056	7.067781	7.135829	6.698198	7.110858	6.942332	7.013344	7.021813	6.700354	7.015338	7.054585	6.957582	6.722879	6.954631	7.110086	7.052484	6.916883	7.063317	7.208592	6.975422	6.940488	6.938381	6.976074	6.818612	6.949914	6.880742	6.943799	6.881579	6.990546
ADAMTS9-AS2	5.857664	5.948048	5.962134	5.865002	5.823205	5.925035	5.886675	5.885851	5.803962	5.837685	5.688526	5.842922	5.924925	5.698689	5.998962	5.967634	5.833144	5.860014	5.846624	5.866195	5.930597	5.910186	5.736398	5.818429	5.735401	5.941699	5.802757	5.948586	5.817513	5.821622	5.693475	5.953976	5.861424	5.85072	5.885335	6.051356	5.930765	6.05265	6.083172	5.718878	5.993527	5.93556	6.040493	5.975225	5.93925	5.797021	5.738587	5.957706	5.98916
ADAMTSL1	6.000617	5.84502	5.819435	5.812687	5.74206	5.900964	5.869369	5.889838	5.934901	5.982837	5.968387	5.863896	6.013906	5.951521	5.919829	5.969604	5.783227	5.949287	5.877456	5.914739	5.739595	5.915392	5.798879	5.835581	5.838374	5.899142	5.772816	5.809441	5.823398	6.004078	5.834648	5.905597	5.816181	5.857165	5.904752	5.97644	5.926623	6.099217	5.972132	5.769768	5.878961	5.858383	5.888295	6.004335	5.987482	5.920943	5.792977	5.962311	6.042905
ADAMTSL2*	5.332646	5.139763	5.061523	5.618678	5.12298	5.278482	5.39797	5.169652	5.68504	5.824016	5.34372	5.04237	5.242011	6.237467	5.20602	5.532874	5.168849	6.349293	5.230237	5.326035	6.021161	5.22032	5.236533	5.58599	5.668089	5.747566	5.156729	5.475895	5.455826	5.461905	5.955543	5.146163	5.167859	5.182718	5.082103	5.806293	5.079562	6.159481	5.541323	5.779085	4.958917	5.126301	5.51131	5.586235	5.392681	5.596295	5.768632	5.46257	5.64712
ADAMTSL3	7.116215	6.964857	6.884208	6.914337	6.765664	6.897011	6.926534	6.979136	7.085212	7.183591	7.146259	6.930208	7.383337	7.226672	6.921723	7.105016	7.134631	7.16835	6.99218	7.06983	7.626055	6.958736	6.967094	7.263045	6.64105	7.303747	7.053989	7.132116	7.21472	7.059618	6.942048	6.961059	6.952739	7.025628	6.967396	7.05517	7.06247	7.080622	7.348993	7.023815	6.912376	7.432089	7.244715	7.224546	6.862809	7.130122	6.895779	6.896184	6.982533
ADAMTSL4***	6.798462	6.711983	6.940968	6.713284	6.731657	6.69009	6.854567	6.628293	6.533496	6.431318	6.521591	7.086357	6.810945	6.940415	6.900274	6.911363	6.600821	6.671153	7.147753	6.799924	6.629087	6.877857	6.511861	6.603974	6.71881	6.68766	6.60473	6.787017	6.800462	6.81416	6.764465	6.668722	6.836319	6.826246	6.93685	6.948332	6.98338	6.894536	6.779733	6.632781	6.670792	6.806514	6.921093	6.868413	6.935643	6.911568	6.688672	6.623938	6.987728
ADAMTSL5	7.435162	7.446076	7.269431	7.737097	7.508895	7.58202	7.701436	7.44847	7.747507	7.90177	8.054437	7.281054	7.445732	7.730872	7.607383	6.717879	7.441195	7.515029	7.277736	7.617664	7.434071	7.438148	7.272728	7.188763	7.426371	7.682181	7.343451	7.474393	7.361379	7.612231	7.359505	7.656379	7.454423	7.626641	7.371981	7.485809	7.482301	7.738649	7.308214	7.602805	7.413342	7.207144	7.595116	7.093472	7.15625	7.320143	7.348208	7.809809	7.573453
ADAP1	9.883452	9.972523	9.441588	10.173137	9.242856	9.690465	9.962424	9.704275	9.41206	9.828716	9.325189	9.732931	9.271148	9.780669	10.36535	9.96092	9.721315	9.519724	9.995733	9.38942	9.207957	9.300556	9.488732	9.729901	9.741443	10.534372	9.465452	9.586418	9.531303	10.546461	9.523658	9.557247	9.370472	9.216376	9.293903	9.454207	9.674488	9.506958	9.55625	9.981255	9.451209	9.382874	9.643688	10.377531	9.484963	10.054802	10.291483	9.868847	8.854297
ADAP2***	8.019594	7.577849	7.68199	7.57102	7.542559	7.616501	8.104472	7.567252	7.711754	7.740485	7.799403	8.064985	7.544763	8.034829	7.714881	8.107476	7.691335	7.751584	7.985237	7.64487	7.540114	7.743366	7.614278	7.522533	7.524389	7.704748	7.384074	7.53619	7.52116	7.587797	8.042004	7.59381	7.790441	7.776181	7.880442	7.477779	7.5959	7.5452	7.686709	7.55017	7.308002	7.62777	8.174267	7.567347	7.567055	8.140312	7.94906	7.613843	7.922109
ADAR***	11.783846	10.484362	10.903927	11.023227	10.802366	10.634694	10.891623	10.303041	10.773239	10.65433	10.742767	10.870156	10.585602	11.032235	10.17716	10.128531	10.528074	10.36338	10.736568	10.673738	10.945604	10.778473	10.864796	10.526403	10.881301	10.299542	10.541187	10.50923	11.034732	10.930227	10.451674	10.480229	10.766211	10.442884	10.695513	10.31274	10.538371	10.270624	10.301392	11.307857	11.06564	10.714458	10.000362	10.043893	10.839715	10.663589	10.701313	10.387892	10.094156
ADARB1***	6.93319	6.917314	6.730299	6.877926	6.818944	6.905117	7.018931	6.870296	7.077815	7.015658	6.943173	6.756693	6.878993	6.937266	6.845102	6.735148	6.765579	6.883679	6.960361	6.89203	6.835085	6.878933	6.823851	6.689667	6.929565	7.067886	6.671775	6.796044	6.837931	6.905284	6.816968	6.879364	6.809563	6.94271	6.861469	6.926079	6.810746	6.997287	6.912771	6.810125	7.017504	6.85037	7.070647	6.806678	6.946854	6.857855	6.857361	6.824235	6.968622
ADARB2	6.755667	6.778161	6.630641	6.544382	6.575039	6.693059	6.645355	6.739717	6.832408	6.894352	6.899513	6.714164	6.96707	7.252021	6.653788	6.785964	6.644757	6.707717	6.426355	6.685652	6.427182	6.668833	6.631958	6.636483	6.493627	6.953098	6.626546	6.687106	6.697018	6.620052	6.564769	6.794511	6.674205	6.54029	6.676582	7.19136	6.633709	7.505645	6.92343	6.699925	6.756936	6.596665	6.733723	6.628586	6.734962	6.616158	6.858883	6.787904	6.927205
ADARB2-AS1	8.749858	8.936374	8.771543	8.753171	8.650651	8.814662	8.447162	8.650651	8.616571	8.587142	8.582134	8.681284	8.55109	8.562148	8.716089	8.730438	8.61486	8.762846	8.468148	8.736341	8.639225	8.730165	8.585501	8.549758	8.665646	8.95136	8.521529	8.609226	8.557667	8.614873	8.619428	8.791227	8.596106	8.554594	8.636891	8.742256	8.662323	8.777618	8.650651	8.713729	8.654421	8.687593	8.953851	8.692639	8.908602	8.941765	8.946314	8.708098	8.720566
ADAT1	9.283639	9.042713	8.924843	9.493182	9.519906	9.124623	9.135518	8.730309	8.459207	8.478277	8.78627	8.637024	8.872481	9.046405	9.44421	8.288958	8.768337	8.607622	8.921433	8.811149	8.735812	8.765501	9.496624	9.295053	9.259908	8.601908	9.580389	9.040441	8.741996	9.267132	8.930152	9.207762	9.3968	9.110267	8.028768	8.598366	9.154854	8.60197	8.953614	9.386438	8.585027	8.992754	8.252024	8.244681	8.480657	8.897952	8.90439	8.680079	8.53213
ADAT2	6.825997	6.439164	7.052701	6.559627	7.295339	7.178211	7.01446	7.119985	7.180121	6.82076	6.805443	6.407393	6.718148	6.696522	7.249283	6.261826	6.743328	6.840144	6.514022	7.317669	7.042882	6.925758	6.868366	6.866774	7.125077	6.349846	7.030847	7.009445	7.070509	6.414225	6.355498	7.07924	6.747532	7.760343	6.675463	6.286595	6.498062	6.553224	6.651407	6.347548	6.780873	6.613919	6.575933	6.989592	6.790136	6.8063	6.619339	6.924584	6.135883
ADAT3**	7.690477	7.656625	7.730755	7.777039	7.599669	7.613092	7.645049	7.757929	7.776662	7.803334	7.681183	7.681615	7.674797	8.013274	7.856164	8.028065	7.616207	7.8334	7.857549	7.627281	7.579049	7.794434	7.719857	7.689739	7.755557	7.652071	7.909706	7.752573	7.58727	7.78515	7.827535	7.726619	7.681187	7.693139	7.800044	7.96156	7.777289	8.269162	7.761862	7.861671	7.807129	7.668098	7.756366	7.811076	7.939072	7.846284	7.948167	7.882292	7.604706
ADCK1	8.047655	8.141622	8.136219	8.216353	8.38824	8.216175	8.256312	8.304485	8.370972	8.108171	8.13369	7.932727	7.970836	7.759531	7.863042	7.704248	7.728505	8.216728	8.472502	8.037788	8.021641	7.922584	8.066143	8.094245	8.326028	8.44638	7.72894	8.069753	8.123534	7.664549	7.92489	7.871987	8.001574	8.198336	8.105546	7.837047	7.74634	7.638799	7.898346	8.050127	8.130772	8.056881	8.455735	8.369422	8.361284	7.893961	7.849545	8.007865	7.877007
ADCK2	8.390291	8.645272	8.013852	8.192665	8.268755	8.430074	8.050433	8.487099	8.302562	8.620811	8.101804	8.054664	8.125516	8.604627	8.624818	8.331034	8.42882	8.418277	8.543886	8.406279	8.08992	8.363305	8.50407	8.478671	8.262714	8.404408	8.32758	8.464743	8.132901	8.575058	8.380776	8.610247	8.284355	7.612637	8.223369	8.161408	8.37693	8.333631	8.178893	8.407329	8.223783	8.268213	8.28673	8.483747	8.403048	8.55397	8.165401	8.108065	8.474611
ADCK3*	7.658416	7.746779	8.170124	7.963644	8.027712	7.847862	7.637261	7.957419	7.78374	7.761185	8.228798	7.589143	7.546465	7.417027	7.710881	7.640982	7.264895	7.965419	7.915096	7.96066	7.414439	7.849246	8.260393	7.29854	8.11451	7.427615	8.056052	7.60546	7.532925	7.485932	8.266277	8.023883	7.882308	7.721726	7.606082	7.578646	7.807451	7.728501	7.627273	8.855958	8.172233	7.712268	7.679197	7.473015	7.307531	7.630595	7.452205	7.735668	8.004217
ADCK4**	6.796738	6.872919	6.712857	6.79037	6.84843	6.642849	6.809683	6.85497	6.686428	6.90632	6.509278	6.683494	6.777989	7.144313	6.52828	6.939731	6.67137	6.728901	6.741163	6.691028	6.781993	6.776129	6.787243	6.739144	6.766576	6.900963	6.977902	6.750809	6.789192	6.83312	6.858736	6.798168	6.588896	6.765464	6.796774	7.211926	6.720079	7.292647	7.038566	7.162764	6.718045	6.705849	6.913327	6.685505	6.606009	6.7768	6.867406	6.745759	6.909566
ADCK5*	7.728935	7.182778	7.136607	7.414097	7.455185	7.349043	7.41407	7.217126	7.991311	7.407229	8.133547	7.076041	7.306205	7.805062	6.712211	6.988538	7.227229	7.430525	7.324085	7.098486	7.114723	7.115103	7.478109	6.853002	6.984542	7.025304	7.237056	6.892288	7.156291	7.068161	7.522758	7.258045	7.432792	7.330038	7.180659	7.244223	7.219335	7.665935	7.085527	7.92305	7.449246	7.051733	7.014207	6.771268	7.539429	7.303407	7.331567	7.352876	7.082045
ADCY1	6.91195	6.886697	6.848435	6.959122	7.091705	6.873447	6.962249	6.844464	6.888535	7.029516	6.99391	6.765857	6.931171	7.039058	6.837042	6.874048	6.857486	6.970371	7.047311	6.86624	6.561233	6.867013	6.740355	6.761336	6.761882	6.889755	6.737712	6.787473	6.757922	6.802432	6.841692	6.892063	6.807298	6.805907	6.782911	7.059483	6.874113	7.293599	7.020585	6.835904	6.856376	6.851505	7.104975	6.868055	6.907331	6.983405	6.883109	6.906381	6.902559
ADCY10	5.099859	5.199575	4.994383	5.130669	5.028343	5.174597	5.087499	5.053205	5.176377	5.078029	5.359236	5.114481	5.187321	5.220026	5.203345	5.195858	5.111924	5.032435	5.095281	5.126162	5.016379	5.104339	4.996041	4.993105	5.084206	5.077115	5.029897	5.038949	5.045973	5.137953	5.029641	5.220429	5.052342	5.062994	5.065204	5.265309	5.124179	5.312658	5.136341	5.191393	5.151776	5.006399	5.065508	5.130835	5.198058	5.105508	5.083948	5.166524	5.200256
ADCY10P1	5.975159	6.076028	6.249487	6.031116	5.800529	6.35318	6.167152	5.947277	6.01284	6.158366	6.137505	5.922095	6.050862	5.834898	6.183233	6.33208	6.044117	6.162818	6.277925	6.476714	6.621921	6.050331	6.228767	6.058282	6.205806	6.157724	6.20219	6.200917	5.87469	5.951712	7.14415	5.995536	5.945094	6.163135	5.963702	5.983116	6.006772	6.138033	6.130025	5.833224	6.254063	6.398498	6.309445	6.131967	6.195204	5.996505	5.887094	6.142976	7.146061
ADCY2	6.738431	6.754779	6.711927	6.511391	6.550022	6.569885	6.497382	6.7596	6.570196	6.415604	6.479543	6.827721	6.834703	6.93765	6.876735	6.888392	6.635373	6.56916	6.787508	6.786229	6.508219	6.761648	6.598894	6.67148	6.467266	6.625787	6.637568	6.715932	6.610689	6.344803	6.52962	6.725434	6.625007	6.530938	6.78758	6.769259	6.817477	7.056851	6.936274	6.631523	6.777843	6.702809	6.937099	6.88653	6.863986	6.916614	6.731436	6.680633	6.757009
ADCY3	7.675691	7.326023	7.285486	7.707602	7.64155	7.44216	7.543787	7.052859	7.58144	7.732604	7.103373	7.466499	7.352595	7.333581	7.848254	7.800653	7.067464	7.181319	7.895954	8.122729	7.16127	7.835507	8.220142	7.349042	7.962888	7.740186	8.009152	9.065167	7.649433	7.029819	7.869663	7.795059	7.822734	6.839319	7.022924	7.403638	8.038442	7.816572	7.406946	7.033778	7.889839	7.745595	7.69158	7.75559	7.66085	7.934649	7.332622	7.631464	7.715755
ADCY4	7.615047	7.648686	7.675721	7.672742	7.440066	7.447395	7.611386	7.534342	7.348894	7.581205	7.354099	7.477275	7.580473	7.857993	7.604541	8.014646	7.313351	7.634245	7.621507	7.492448	7.582282	7.542469	7.50391	7.525698	7.355877	7.677737	7.380733	7.545294	7.492579	7.611528	7.589736	7.587474	7.450783	7.718249	7.85373	7.879104	7.524653	8.165539	7.864341	7.62855	7.659057	7.518691	7.823405	7.902632	7.640066	7.849441	7.605282	7.263229	7.716959
ADCY5	7.260544	7.221201	7.204383	7.141928	7.059197	7.218687	7.20282	7.185743	7.332964	7.225201	7.232648	7.125282	7.108751	7.090962	7.368704	7.137047	7.135399	7.216471	7.088423	7.161164	7.287212	7.033913	7.023859	7.01179	7.157831	7.386336	7.103355	7.107034	7.08558	7.199711	7.038153	7.230109	7.121559	7.192988	7.080901	7.310167	7.198395	7.322523	7.272387	7.124996	6.892809	7.089961	7.385193	7.237414	7.233831	7.035761	7.04408	7.199387	7.200054
ADCY6	8.962081	8.807403	8.52949	9.133558	8.773539	8.836922	8.407881	8.455491	8.353188	8.425833	8.395634	8.349181	8.585718	9.065893	8.895467	8.691175	8.886449	8.478548	8.51031	8.647327	9.738665	8.703003	8.756976	9.10194	9.123294	8.736114	8.509939	8.774962	8.643067	8.236773	8.474118	8.458357	8.458062	7.862934	8.720582	8.000214	8.427704	8.411249	8.694027	8.589228	8.158442	8.641759	8.605242	8.505171	8.866886	8.429639	9.09269	8.500904	8.568119
ADCY7***	7.517869	6.971284	6.840824	7.704637	7.369733	7.493807	7.644953	6.946179	7.686583	6.874572	7.497467	7.557842	7.276158	7.560447	7.107314	7.049851	7.479356	7.087481	7.679261	7.740323	7.539733	7.576387	6.848193	7.273244	7.246272	7.071808	7.288735	7.397017	7.082255	6.979559	7.175492	6.803832	7.277817	7.382566	7.392067	6.508507	7.245857	6.412364	6.703735	6.943437	7.160313	7.25113	7.6525	6.998718	7.171286	7.830103	7.291293	7.096037	6.626458
ADCY8	6.14301	6.135249	6.056927	6.27605	6.047606	6.169118	6.104687	6.166359	5.901367	6.668391	6.228908	6.13385	5.925172	6.424217	5.863121	6.07026	5.965832	6.056481	6.04853	6.156237	5.732239	6.099932	5.895972	6.052667	5.856081	6.538519	6.186032	5.973564	6.121928	6.218172	5.946191	6.125679	6.050159	6.150912	5.879476	6.440439	6.189757	6.51589	6.181374	6.057192	6.133256	5.786703	6.058979	6.028818	6.080706	5.870842	6.249166	6.190247	6.351855
ADCY9	7.252494	7.147346	6.943995	7.34134	6.773928	6.804121	7.190974	6.685743	7.041046	7.272605	7.04044	7.239674	7.127212	7.276715	6.884623	6.924074	6.567856	6.811627	6.984724	6.911281	6.922873	6.828518	7.027203	6.924927	7.00861	7.209831	7.007009	6.90236	6.991309	7.234507	6.811946	6.882638	6.826678	6.55676	6.972262	6.811095	7.027194	7.00088	6.86969	7.088333	6.809339	7.038578	7.309394	7.209191	6.979962	6.95811	6.999372	6.907623	6.78723
ADCYAP1	6.318506	6.337835	6.123254	6.094175	6.061952	6.123919	6.035572	6.065153	6.213857	6.008966	6.178266	6.092805	6.235651	6.438943	6.523386	6.352255	6.214672	6.216399	6.290961	6.335028	6.378239	6.23642	6.159235	6.214276	6.002089	6.366946	6.133571	6.640475	6.1994	6.030142	6.070046	6.270152	6.244576	6.590438	6.309042	6.235639	6.296211	6.563368	6.249265	6.143434	6.181846	6.417068	6.451323	7.002384	6.505699	6.586135	6.31108	6.196965	6.249182
ADCYAP1R1	6.976949	7.054667	6.968009	6.717105	6.808467	6.881109	6.840514	6.888224	6.811077	6.86274	6.664214	6.844296	7.160374	7.217277	7.03982	7.1569	6.878418	7.03653	7.099149	6.988172	6.953605	7.018087	6.77035	6.971605	7.083891	7.096958	6.865448	6.865099	6.89453	6.853183	6.742908	6.866547	6.863279	6.793592	7.050303	7.042577	7.0214	7.285074	7.19861	6.874712	6.944565	7.003408	7.295608	7.17121	7.213768	6.971632	6.882758	7.030308	6.919389
ADD1	8.214908	8.015046	7.95222	8.255465	8.291542	8.168078	8.375344	8.092965	8.107257	8.249629	8.385609	8.327567	8.236351	8.358526	7.822426	8.281489	8.228701	8.1681	8.226583	8.262605	8.553853	8.21385	8.391746	8.273344	8.249927	8.181066	8.246801	8.379865	8.161843	8.352017	8.514707	8.334278	8.163255	7.894139	7.950845	8.120608	8.163098	8.000987	8.326472	8.499882	8.032442	8.262515	8.223993	8.114461	8.046	8.304948	8.219671	8.219075	8.343763
ADD2	6.82272	6.896834	6.871987	6.743893	6.681962	6.865239	6.668951	6.784327	6.725401	6.685032	6.894428	6.828204	6.953652	6.80274	6.816025	6.861134	6.814582	6.837811	6.86309	6.745352	6.512119	6.78923	6.62196	6.728675	6.69263	6.852312	6.710403	6.772313	6.732781	6.81991	6.623022	6.923382	6.744374	6.749004	6.786941	6.996086	6.863852	6.995605	6.926482	6.658191	6.868276	6.830504	6.918705	6.963472	6.945404	6.774649	6.646152	6.875603	7.008416
ADD3**	10.928308	11.129762	11.079365	11.017736	11.213279	11.035607	11.550951	11.909167	11.720252	12.062181	11.641818	11.615493	11.444475	11.378076	11.540099	12.002222	11.795591	11.502582	10.89717	11.044386	11.528954	11.434226	11.912098	11.562762	11.8344	11.266059	11.331543	11.61317	11.607764	10.669202	11.882825	11.120172	11.321338	11.347593	11.087434	10.65438	11.462657	11.047137	11.224254	11.202197	11.003433	11.483451	10.520089	11.549215	11.268903	10.750924	11.479588	11.857584	11.605157
ADD3-AS1***	6.109983	6.225569	6.320771	5.926874	6.257407	6.117667	6.108893	6.33444	6.463746	6.396862	5.962796	6.71137	6.269638	6.322564	6.69367	6.968623	6.136754	6.499771	6.40906	6.204641	6.047696	6.11663	6.44647	6.3429	6.077334	6.609625	6.167554	6.416668	6.240856	5.826639	6.22528	6.254718	6.170828	6.210808	6.398775	6.369726	6.190652	6.555253	6.396341	5.959193	6.204456	6.142329	6.240526	6.504199	6.699423	6.422513	6.16113	6.187654	6.294668
ADGB	4.868633	4.895641	4.77057	4.833599	4.757994	5.073818	4.759986	4.920425	5.243227	5.115603	4.808215	4.950728	5.043614	4.694588	4.743996	4.745696	4.861654	4.779205	4.732403	4.766735	4.743267	4.72243	4.71698	4.821742	4.934387	4.890048	4.751619	4.78422	4.839872	4.799796	4.746477	4.862303	4.837613	4.810939	4.789229	4.843473	4.856484	4.955412	4.833155	4.885344	4.921748	4.885408	4.938853	4.729636	4.793329	4.735918	4.850356	4.809916	4.809916
ADH1A	7.296938	7.333583	7.109767	6.831716	7.216329	7.194972	7.368438	7.084946	6.91773	7.365492	7.256518	7.453998	7.69064	7.273647	7.122988	7.08492	7.13916	7.132521	7.189068	6.843069	7.083582	7.63818	6.613994	7.098466	7.382264	7.206256	7.07428	7.183777	6.858938	6.656023	6.951924	7.100592	7.173057	6.740962	7.607668	7.450502	7.377165	7.262492	7.209959	6.670656	7.425192	7.750472	7.795382	7.19008	7.327835	7.543506	7.114432	7.16933	7.244854
ADH1B	6.531268	5.735928	5.388773	5.914501	5.270931	5.265473	6.239251	5.167538	6.874163	5.545319	5.42397	5.455472	6.665059	5.195469	5.543733	6.781573	5.90009	6.484031	6.684401	5.909348	7.402373	6.150842	6.123653	6.001399	5.703748	6.557641	5.290681	7.165012	5.892758	5.154864	5.259281	5.820136	5.745271	5.042151	6.767982	5.262665	5.368034	5.076222	6.776807	5.152442	5.383882	7.332324	7.395802	5.579916	5.643918	6.399887	5.182119	5.120797	5.44226
ADH1C	8.951573	7.529039	7.975022	7.100538	8.294688	6.510191	8.980189	7.737759	7.836086	8.540961	7.259917	9.176954	8.019729	6.489209	5.373181	6.490105	7.013276	7.265469	6.566208	5.917792	8.644326	7.56213	6.775422	8.483288	8.903837	7.154002	8.007667	7.82588	6.891016	6.200082	7.451207	7.793454	6.161042	6.272897	8.654838	7.901372	7.914431	7.116011	8.70514	6.173186	6.785953	10.58119	8.655592	5.93839	8.064926	8.949918	7.897244	6.129395	7.500467
ADH4	5.247807	5.162214	5.301003	5.29126	5.127962	5.208762	5.14078	5.840869	5.257026	5.402188	5.447213	5.084787	5.177104	5.22425	5.088418	5.229728	5.592838	5.109192	4.9618	5.099501	5.062861	5.158559	5.486648	5.088328	5.091963	5.324233	5.338962	5.117584	5.159065	5.114497	5.099997	5.217095	5.069665	5.273557	5.108866	5.304272	5.233382	5.179453	5.171306	5.130996	5.181287	5.098246	5.162266	4.946081	4.95761	5.329857	5.096227	5.136985	5.182385
ADH5	9.939868	10.215579	9.692366	10.164043	10.581197	10.269657	9.710966	10.885076	10.719021	10.843705	10.872048	10.542915	10.315189	10.439148	10.382089	10.162338	10.69309	10.491906	10.178505	10.612828	10.73349	10.529379	10.851672	10.525526	10.681419	9.887573	10.791108	9.685171	10.33933	9.948063	10.722329	10.551738	10.411807	9.696864	10.235869	9.748689	10.029539	9.77702	10.296401	10.40845	9.781208	10.456268	10.026836	10.265848	10.16135	10.770236	10.713754	10.900994	10.482372
ADH6**	6.109939	6.572302	6.529764	6.111605	8.64228	6.392326	7.080884	8.557246	6.479278	7.463526	9.071033	7.507869	6.911739	7.747907	6.287306	6.91628	7.029961	6.683238	6.245735	6.50069	7.101368	6.904118	7.765072	7.572334	7.68956	6.599705	7.145063	6.439247	7.051199	5.909693	6.609963	6.361234	6.070206	5.965191	6.559745	7.356631	6.319696	6.625166	6.773562	6.211797	6.327835	6.768913	6.414678	6.345587	6.867973	6.461409	8.714543	6.272875	6.279367
ADH7	6.710648	6.87546	6.763399	6.492731	6.717327	6.802908	6.689577	6.929207	6.749972	6.660773	6.680655	7.054481	6.797689	6.177716	6.684286	6.685958	6.626109	6.774393	6.842626	6.693712	6.311826	6.764822	6.49622	6.572594	6.586881	6.715159	6.600018	6.876263	6.679614	6.703479	6.656094	6.778051	6.713239	6.641121	6.900617	6.819008	6.821693	6.743687	6.688288	6.715831	6.795721	6.798915	7.083532	6.864602	6.922493	6.8217	6.407467	6.733573	7.093799
ADHFE1	7.664285	7.542416	7.562023	7.408368	7.450397	7.517449	7.47486	7.471088	7.529294	7.562631	7.626272	7.507171	7.51979	7.490835	7.685678	7.69039	7.582341	7.795456	7.569449	7.253011	7.804633	7.65207	7.421645	7.489029	7.607152	7.705583	7.389442	7.660929	7.534209	7.487614	7.400765	7.459264	7.39792	7.407356	7.650019	7.65726	7.545344	7.777876	7.62619	7.416888	7.537704	7.700613	7.787181	7.896662	7.880595	7.786169	7.3846	7.570731	7.441856
ADI1*	9.158527	9.468587	9.15548	9.505614	10.285506	9.649425	9.440887	9.575311	9.403844	9.506121	9.775407	9.302517	9.371198	8.888303	9.264752	8.991722	10.258128	9.504618	9.186244	9.25796	9.557477	9.208271	9.202741	9.486783	9.488668	9.351377	9.824644	9.700026	9.062465	9.650384	9.718701	9.512223	9.510975	9.444355	9.774297	9.422981	9.170525	9.010076	9.206354	9.712936	9.564419	9.331264	9.722463	9.075619	9.292919	9.41059	9.656908	9.613576	9.492417
ADIG	7.655627	7.848398	7.709284	7.686585	7.623653	7.816968	7.706188	7.780544	7.67453	7.988579	8.090856	7.82436	8.078668	7.879836	7.624005	7.588951	7.669329	7.627066	7.528974	7.691529	7.369952	7.667751	7.476285	7.54256	7.435491	7.755743	7.620106	7.573142	7.697413	7.90896	7.604502	7.886651	7.721183	7.76949	7.752236	8.020472	7.948294	8.258875	8.019917	7.549434	8.011586	7.793102	7.633175	7.60358	7.710385	7.457194	7.700106	7.776439	7.855462
ADIPOQ	5.058105	4.586115	4.74346	4.474961	4.442668	4.540606	4.481705	4.782485	5.633731	4.552392	4.507526	4.549338	5.239135	4.680236	4.819096	4.868623	4.603116	4.780007	4.638366	4.625804	5.275959	4.645897	4.512758	4.551714	4.667238	4.563625	4.542988	4.908678	4.476699	4.526732	4.613392	4.715571	4.484841	4.629941	4.5166	4.775089	4.897495	5.089557	4.547106	4.319712	4.806294	4.855905	5.157721	4.821607	4.929528	4.762989	4.564063	4.527593	4.633203
ADIPOR1	9.691136	10.363388	10.284221	10.773134	10.26165	10.17971	9.556293	9.989192	9.961024	9.884557	10.226378	10.183909	10.070812	9.560974	10.253112	9.931287	10.263018	10.140013	10.155026	9.939563	10.265798	10.143137	10.090845	10.129899	10.133304	10.20602	10.026357	10.205477	10.099034	10.643053	9.884948	10.395798	9.97588	10.251093	10.10236	10.484051	10.205619	9.481179	10.058867	11.404703	10.045426	10.00223	9.956713	9.907763	10.029176	10.205782	10.429351	10.380731	9.798373
ADIPOR2	10.354288	10.328066	9.914819	11.468047	10.130771	9.892606	9.924792	9.721562	10.359546	9.977392	10.081462	9.918247	10.003098	10.616721	9.879935	9.684289	10.594194	10.187207	9.883259	9.923123	10.179689	9.817185	10.050538	10.864237	10.193247	10.054677	10.074413	9.944318	10.237052	13.175135	10.122791	10.134117	10.276923	9.472019	10.041446	10.007145	10.090065	9.767318	9.938039	11.165046	10.125339	10.086662	9.629165	9.677811	11.061731	9.9344	10.576987	10.511525	10.018866
ADIRF	8.842603	8.511856	8.946015	9.179203	7.692007	8.628652	9.765054	8.182032	10.36173	9.994008	9.096799	9.25254	8.804708	10.358289	8.215813	9.189063	8.018793	8.214291	7.657355	7.267269	7.751045	8.84166	7.466439	8.947144	8.072584	8.127197	8.154393	11.091591	10.23097	7.694517	10.234022	10.127396	8.289438	7.850612	8.869417	9.055244	9.580548	9.0617	10.039581	8.910172	7.905933	9.681178	9.764409	8.08702	9.549851	7.725857	9.824599	8.554527	9.355712
ADIRF-AS1	7.185155	7.483456	7.627144	7.049929	7.05112	6.913705	6.996371	7.183417	6.847596	7.322569	6.407747	7.124924	7.411939	7.409561	7.587653	8.046388	6.996573	7.542655	7.639631	7.164833	7.065629	7.164542	6.940408	7.42104	7.234009	7.509839	7.173727	7.521242	7.201892	7.079486	7.240306	7.394242	7.141644	6.967659	7.332196	7.807661	7.25696	7.931483	7.750863	6.971565	7.190901	7.221081	7.729143	7.87686	7.788877	7.349755	7.121137	7.293967	7.621088
ADK**	9.148995	9.197718	8.961986	8.152647	9.359122	9.511982	9.957877	10.296744	9.367156	9.408968	9.525161	9.795272	9.631419	9.04123	9.747808	9.107415	10.137985	9.412306	9.407745	10.113378	9.252423	9.326967	10.454964	9.652469	9.805353	9.341352	10.518298	9.068747	9.990204	8.796574	9.142398	10.040116	9.000408	9.219452	9.399006	8.815952	9.685936	9.017191	9.324447	8.327608	10.275706	9.37942	9.044499	9.81267	9.823612	9.935904	9.613189	9.92481	8.96946
ADM**	8.20943	8.287463	10.003245	8.694251	9.037357	9.172543	9.766996	9.250276	9.141375	7.788123	9.312518	8.276116	8.724985	10.097054	9.027766	8.083723	9.445586	8.362427	8.142578	8.593615	9.694838	8.625668	9.018782	8.693282	9.756832	8.846596	8.518855	7.670735	8.377587	8.563191	9.528353	8.132951	8.872169	10.677668	9.466488	9.48043	9.270885	8.376015	8.100826	9.106529	9.269145	8.513668	8.651621	7.887308	9.570574	9.015495	10.013583	9.574165	9.46396
ADM2	7.073959	7.042819	6.722104	7.299196	6.93001	7.162429	7.085731	7.001799	7.257149	7.439489	7.08985	6.957366	7.062286	7.693486	7.168144	7.167179	6.812283	7.052342	7.147547	7.191239	7.264571	7.058922	7.031636	6.687446	7.336887	7.200437	6.910422	6.830731	6.950628	7.256624	7.074772	7.03892	6.847637	7.057497	7.048516	7.46016	7.051864	7.624233	7.20335	7.278344	6.780653	6.83836	7.444078	7.087593	7.095632	7.435858	7.294594	7.225373	7.037981
ADM5	6.930461	7.098696	6.805272	6.925964	6.656144	7.027013	6.907672	6.953247	7.262594	7.228908	7.241415	6.96918	7.115512	6.784937	6.442254	6.589851	6.712515	6.846097	6.81752	6.943145	6.712213	6.872549	6.502723	6.790466	6.452652	6.950686	6.784715	6.823967	6.969766	7.038094	6.882402	6.853287	6.754867	7.109577	6.919833	7.285736	6.929505	7.407149	6.98916	6.900573	6.995479	6.938094	7.306673	7.158715	6.684607	6.845475	6.90819	7.093498	6.995234
ADNP*	9.862669	9.38902	9.944045	10.246764	9.565295	9.304355	10.317481	9.740379	9.949581	10.063042	9.664386	9.503864	9.062724	9.520394	10.01621	9.76372	9.746009	9.633851	10.204893	10.079304	9.736793	9.537225	10.659553	9.57551	9.967655	9.229274	10.384599	10.226988	10.209764	9.264396	10.491445	10.091147	9.833404	9.713498	9.32974	8.732593	10.517652	9.47854	9.286923	9.888037	9.58548	9.945994	9.360664	9.460424	9.78207	9.506412	9.353118	9.998062	9.970666
ADNP2*	8.33385	8.14481	8.384976	8.560512	9.176051	8.853948	8.320875	8.654334	8.906158	8.920916	9.319046	8.542221	8.317145	8.746258	8.46905	8.505057	8.966604	8.747378	8.393861	8.632631	8.915199	8.843115	8.721961	9.069982	9.113196	7.914331	8.522681	8.390698	8.649026	8.794685	8.376507	8.378849	8.620505	8.789333	8.507614	8.532298	8.449048	8.128885	8.215016	9.315812	9.783167	8.436773	7.945938	8.46678	8.411979	8.769539	8.79038	8.702253	7.852808
ADO	8.651473	9.143142	8.380405	8.5468	9.241691	9.0525	9.113402	9.013772	9.509213	8.94213	9.193126	9.086858	8.894476	8.905863	9.234836	8.955389	9.078212	9.007661	9.027453	8.992095	9.204633	8.967173	9.427886	9.268229	9.172206	8.464935	9.155461	9.17213	9.252199	8.555626	8.608445	9.20332	8.901575	9.335686	8.780574	8.447745	8.981917	8.763068	8.896218	8.785713	9.30986	8.894425	8.88067	9.010725	9.20372	9.32265	9.06616	9.09667	8.102147
ADORA1*	7.412675	7.469028	7.271437	7.496708	7.229042	7.406892	7.388058	7.283312	7.79614	7.65842	7.719401	7.302384	7.389035	7.371361	7.066528	7.228188	7.420967	7.331047	7.218065	7.499216	7.064396	7.424022	7.139033	7.155148	7.227642	7.398568	7.252067	7.323945	7.355276	7.527301	7.273172	7.452953	7.33337	7.56717	7.366717	7.396941	7.449487	7.439555	7.550911	7.489326	7.432147	7.30377	7.464053	7.301817	7.255095	7.150368	7.282875	7.664069	7.528866
ADORA2A-AS1	6.830239	7.141213	7.056959	6.878738	6.912729	6.872714	6.914508	6.993713	6.982155	6.883359	6.809795	7.093434	7.146272	7.403979	7.114727	7.600751	6.858649	7.184181	7.131096	6.860556	6.779681	7.125935	6.831993	7.023274	6.759289	7.140547	6.940621	7.06588	6.919573	6.882183	6.892332	7.142002	6.990316	6.873197	7.03032	7.523314	7.043589	7.492561	7.38026	6.827181	7.063449	7.091324	7.345534	7.09782	7.143741	7.069906	6.913747	7.040282	7.242302
ADORA2B	8.832262	8.588766	9.15515	9.584478	8.759172	9.665412	9.104347	9.913603	8.922122	9.210431	10.216699	8.923717	9.234276	8.563026	9.094004	8.377354	9.086572	9.491528	8.749174	9.379582	8.675567	9.34723	9.286272	9.764236	9.820322	9.317563	9.60697	8.689879	9.275615	8.822068	7.528793	9.074436	9.491674	9.309854	9.287667	8.914362	9.564566	8.261851	9.407306	9.01547	9.324436	8.864429	9.154831	9.616414	8.833902	10.17726	10.189491	9.962523	8.337147
ADORA3	6.783573	6.608504	7.158856	6.326144	6.733185	6.979027	7.007197	6.607494	6.594269	6.574571	6.570385	6.971967	6.722558	6.882839	6.86084	7.123338	6.899018	7.199049	6.773615	6.636825	6.462894	6.888899	6.606652	6.624438	6.95454	7.008737	6.50047	6.715691	6.677083	6.414932	6.954865	6.659434	6.579478	6.97302	6.793411	7.008408	6.668804	6.85676	6.892907	6.733922	6.864314	6.669295	7.16322	6.99279	7.154771	6.970316	7.034376	6.70815	6.98184
ADPGK**	8.461469	8.691263	8.920236	8.826725	8.962543	8.708502	8.871905	8.780344	8.738672	8.698381	8.788514	8.55491	8.482815	8.562604	8.864333	8.512705	8.897768	8.598227	8.994741	8.908572	9.326671	8.770558	8.88498	8.923471	8.956807	8.534222	8.819077	8.777823	9.020611	8.772102	8.74942	8.775626	8.775935	8.7663	8.518605	8.699596	8.693265	8.70537	8.327633	8.911571	9.08584	8.731208	8.520197	8.573942	8.788953	8.795497	9.00938	8.681332	8.710007
ADPRH	7.072469	7.121041	7.174195	7.080136	6.876959	6.818726	7.084626	6.978098	6.958138	6.987708	6.654392	7.483523	7.120867	6.973511	7.277027	7.340488	7.001857	6.944241	7.53383	7.056159	7.2959	7.349804	7.058669	6.949753	7.057675	7.033675	7.162974	7.199063	7.150054	6.774374	7.197359	6.967545	7.117676	6.995318	6.868821	7.107002	7.221716	7.131047	7.198391	6.859576	6.917386	7.233451	7.191956	7.250288	7.098786	7.285662	7.005202	6.814144	7.067109
ADPRHL1	6.703882	6.83436	6.84177	6.711197	7.089384	6.873798	6.728394	6.783389	6.745004	6.953594	6.920867	6.843496	6.874559	7.12703	7.344579	7.273177	6.666328	6.922757	6.993957	6.88455	6.600157	6.888035	7.006177	6.808772	6.700313	6.9352	6.610549	7.214921	6.750316	6.862481	6.827219	6.902742	6.8567	6.883071	6.785703	7.09543	6.810622	7.115792	7.15482	6.698824	6.955264	6.835821	7.068094	7.183008	7.267062	6.934171	6.859345	6.617521	7.236107
ADPRHL2	9.719182	9.310691	8.690362	9.264463	9.790656	9.501875	9.177141	9.408119	9.53861	9.194721	9.56941	8.81983	9.077802	9.395482	9.050204	8.94463	9.228992	9.159886	9.418515	9.401475	9.179743	9.473445	9.583874	9.16546	9.526598	9.020004	9.339411	9.1701	9.399728	9.89839	9.370632	9.252855	9.345635	8.946091	9.74112	8.635869	8.680496	9.07784	8.86789	9.550163	9.590568	9.152214	9.118904	8.694065	9.016252	9.498074	9.851037	9.467396	8.921212
ADPRM	7.425893	7.729992	7.461005	7.563587	8.312542	8.317932	7.538011	8.052226	7.900897	7.915563	7.989658	8.095344	7.861532	8.027388	7.541727	7.447153	7.615348	8.064918	7.802199	7.685396	7.499872	8.008825	7.694786	7.701435	7.724281	7.997674	7.447315	7.687414	7.672307	7.732523	8.153058	7.426437	7.744497	7.386557	7.85809	7.886111	7.501799	7.819521	7.889169	7.706346	8.046797	7.783625	7.883547	8.354488	7.911242	7.991998	8.041218	8.145223	8.165373
ADRA1A	5.515659	5.718486	5.530069	5.608923	5.4441	5.672595	5.615155	5.645833	5.656303	5.840424	5.708012	5.548269	5.812703	5.610904	5.570999	5.664489	5.618145	5.659056	5.472781	5.546294	5.395209	5.527921	5.542101	5.552603	5.527533	5.653805	5.513597	5.567425	5.603653	5.652963	5.551008	5.687988	5.519683	5.649821	5.582619	5.841681	5.703872	5.85887	5.774826	5.721097	5.722713	5.602394	5.722939	5.607159	5.62915	5.52207	5.755156	5.705151	5.678289
ADRA1B	5.36281	5.486804	5.244986	5.402624	5.251998	5.235078	5.715724	5.561415	5.525795	5.754472	5.783255	5.243643	5.278547	5.656015	5.36151	5.147627	5.323931	5.591391	5.182098	5.431666	5.420763	5.175272	5.3232	5.511166	5.505566	5.44005	5.424966	5.366368	5.223138	5.430976	5.3232	5.55507	5.099903	5.530475	5.231323	5.49555	5.212069	5.371359	5.292213	5.44155	5.222749	5.266048	5.286985	5.249607	5.239034	5.274117	5.343731	5.349384	5.438176
ADRA1D	6.246748	6.459008	6.12736	6.353405	5.916407	6.355144	6.307044	6.317815	6.704983	6.672784	6.648749	6.338818	6.379166	6.865584	5.826293	6.006919	6.283538	6.290522	5.951139	6.321066	6.068968	6.243379	6.153696	6.054405	5.861845	6.407873	6.144661	6.254672	6.278696	6.476418	6.244254	6.43697	6.163243	6.348306	6.171881	6.880681	6.262753	6.944687	6.566738	6.402607	6.387328	6.080637	6.335544	6.063804	5.984747	5.866293	6.596317	6.400416	6.363075
ADRA2A	7.707995	7.160989	7.009662	6.453337	8.773982	7.691244	6.737527	6.683717	8.342031	7.784379	8.654336	7.173454	6.88075	8.953324	7.164079	7.938742	6.29247	7.940192	6.878998	6.867964	7.286517	7.177969	7.306517	7.214128	7.545046	6.850235	6.23538	8.618462	6.578806	5.927161	8.47097	6.66903	6.798431	5.883288	6.953933	7.269855	7.398817	6.300919	7.128564	6.525015	8.051789	7.709431	7.785245	7.123292	8.588026	9.026034	7.134914	6.339414	7.9938
ADRA2B	7.496606	7.567151	7.173239	7.472296	7.303483	7.665502	7.740313	7.539968	7.66795	7.902752	7.6132	7.204021	7.448546	7.180778	7.158672	7.197891	7.362399	7.57429	7.041099	7.493456	7.044343	7.087691	7.269579	7.14288	7.345477	7.743423	7.335196	7.117771	7.28647	7.440841	7.241553	7.468346	7.306303	7.522175	7.508016	7.762576	7.48408	7.448361	7.535731	7.461108	7.33978	7.165378	7.568392	7.28331	7.356575	7.069626	7.399995	7.565989	7.690678
ADRA2C	7.440481	7.60425	7.417661	7.366333	7.368564	7.595484	7.797973	7.688745	7.694875	8.049874	8.035161	7.601893	7.957874	8.012181	7.246525	7.469246	7.315595	7.529577	7.525381	7.429066	7.314058	7.43323	7.553833	7.269871	7.407197	7.649566	7.581293	7.269055	7.656202	7.606852	7.689358	7.746054	7.450783	7.829523	7.419827	7.867312	7.535011	8.14585	7.685729	7.64422	7.648763	7.562501	7.655786	7.249326	7.102608	7.363992	7.020779	7.527862	7.777902
ADRB1	5.569256	6.996347	5.503058	6.094489	5.419679	5.702795	5.460582	5.560851	5.597385	5.755473	5.901766	5.740402	5.96202	5.799315	5.626474	5.943367	5.52075	5.954413	5.607267	5.462511	5.532815	5.691678	5.467912	6.056151	5.652673	5.854621	5.51413	5.709366	5.612604	6.767704	5.44607	5.524122	5.71337	5.419063	5.870907	5.982221	5.598016	6.236118	5.958078	5.797091	5.775995	5.68434	5.891461	5.679418	5.839873	5.500127	5.864442	5.549871	5.694408
ADRB2	6.349642	6.594345	6.657693	6.056953	6.339046	6.509605	6.293645	6.556884	6.097841	6.391593	6.194582	6.573803	6.655711	6.081352	6.747005	7.065395	6.801711	6.688807	6.772051	6.201866	6.732477	6.346914	6.465335	6.405417	6.380996	6.847625	6.439086	6.594147	6.204235	6.570733	6.389712	6.423145	6.443942	6.348705	6.522473	6.382651	6.531722	6.46008	6.790004	6.132857	6.546905	6.925149	7.325973	6.878155	6.875215	7.092951	6.62231	6.603156	6.729919
ADRB3	6.696862	6.709191	6.593855	6.506463	6.512502	6.565319	6.508459	6.724407	6.512461	6.513458	6.63908	6.558523	6.686023	6.867118	6.567081	6.778444	6.446821	6.835102	6.667675	6.491237	6.251802	6.577966	6.490509	6.604675	6.516004	6.7055	6.504036	6.586431	6.53138	6.475114	6.419226	6.60232	6.557706	6.500183	6.705339	7.137038	6.708353	6.912184	6.851076	6.463682	6.516742	6.519972	6.879423	6.438708	6.555325	6.658127	6.529076	6.681085	6.821722
ADRBK1	9.103705	8.987627	8.905798	9.127221	8.88432	8.914939	8.857097	8.973747	9.062884	9.012344	8.998035	9.026484	8.994441	8.897419	9.190793	9.244776	8.946552	8.836413	9.277759	8.986416	8.818427	8.951757	8.832633	8.755381	9.171787	8.904001	8.818632	8.824234	8.981074	9.278824	8.947067	9.10157	9.067256	8.914436	8.762507	9.169107	8.907844	9.102909	8.88418	9.222826	9.019704	8.690942	8.924854	9.154644	9.403026	9.010419	8.95583	9.260045	8.716452
ADRBK2	7.118641	6.524166	7.967277	6.519013	7.439726	7.087514	7.097792	7.104562	7.748331	7.606273	6.710003	7.021161	6.872753	7.100246	7.062741	7.550783	7.125759	7.417549	7.288996	7.470872	7.642956	7.246172	7.12996	7.492577	7.559183	6.918663	6.445312	7.628714	7.178779	6.571853	7.135343	6.69874	7.021232	6.6093	7.036555	6.48622	7.139581	7.54813	7.169599	6.476947	6.856592	6.894154	7.260287	7.390349	7.180796	7.710508	7.059698	6.956209	6.922056
ADRM1	10.652314	9.293347	9.632276	9.764194	9.518902	8.97082	10.657407	9.727604	9.80851	9.735484	9.135063	9.456748	9.179676	9.630267	10.798548	10.307363	10.051701	9.539992	10.502628	10.137902	9.182013	9.627672	9.67306	9.320176	10.038806	9.825326	10.651984	10.115244	10.117422	9.515548	10.070552	10.524643	11.082285	9.792367	9.41491	9.094462	10.554696	9.543338	9.274008	9.941737	9.537613	9.78062	9.695674	9.570957	10.194201	9.62435	9.709568	10.05751	9.673628
ADSL	9.107796	9.412132	9.45003	9.607782	9.95631	10.148016	9.70266	10.631559	10.315566	10.260968	9.977478	9.863373	9.623822	9.872593	9.677486	9.2843	9.932351	10.257352	9.979087	10.085685	9.923653	9.884366	10.128978	9.743389	10.074768	9.586458	10.351641	10.112714	10.174729	9.703047	9.757761	9.698985	9.360125	10.149515	9.861805	9.007716	9.522373	9.832678	9.702662	9.637577	9.908087	9.686878	9.677951	9.801197	9.696234	10.224853	10.239349	9.797119	9.73867
ADSS	7.437316	7.523451	7.570508	7.673293	7.614616	7.617377	7.380329	7.726557	7.561293	7.34829	7.287517	7.239384	7.432632	7.091898	7.389431	7.280136	7.676691	7.517496	7.366701	7.558449	7.710437	7.445041	7.649844	7.34801	7.551064	7.239321	7.664055	7.364292	7.497956	7.339269	7.167915	7.232501	7.444373	7.817852	7.342377	7.593572	7.347432	6.931587	7.39618	7.977732	7.629988	7.316645	6.951086	7.479743	6.995584	7.346181	7.556631	7.781768	7.185551
ADSSL1	6.663025	6.617471	6.164979	6.647292	6.82137	6.584659	6.491278	6.512299	6.752522	6.57254	6.761486	6.479702	6.713353	6.678269	6.2877	6.201263	6.540835	6.52643	6.460062	6.424741	6.494647	6.734211	6.169338	6.446497	6.678707	6.552175	6.348238	6.511841	6.382152	7.568999	6.559831	6.429101	6.76881	6.696484	6.553867	7.169587	6.464376	7.023163	6.72363	6.711002	6.77181	6.475086	6.932669	6.145872	6.077744	7.306324	6.522479	6.636795	6.522277
ADTRP	7.249536	8.971111	9.426406	8.792909	7.502152	7.862824	9.913961	9.123195	9.220636	10.041722	9.81849	6.985077	8.97187	6.813361	7.058472	7.034689	7.448901	7.32547	7.269805	6.683039	8.865281	7.564871	7.762618	9.302645	8.141987	8.542948	7.043282	7.389983	6.920073	6.522185	6.71403	7.876311	6.759601	6.689421	8.673616	9.025966	7.527399	7.473097	8.01537	6.514248	8.056723	8.700105	8.36916	6.969951	8.07886	8.902676	9.63474	6.917719	7.26305
AEBP1***	9.768226	8.794539	8.655248	9.743382	9.45434	8.259394	10.097401	8.390219	9.734832	8.795982	9.31656	9.920678	9.646183	10.677179	8.905289	9.882142	9.228006	8.394035	10.498186	10.511421	9.740515	10.081611	9.766645	9.709723	8.888645	9.079305	9.085361	9.685354	10.260116	10.091959	9.66958	8.7253	9.495349	8.933024	8.729009	9.269735	9.63095	9.010601	9.249829	9.658529	8.524609	9.837837	10.375385	9.359085	8.092226	10.422429	9.715633	8.673888	8.480521
AEBP2	6.937138	7.125443	7.142894	6.84816	7.154701	6.994719	7.277517	7.240875	7.200886	7.008825	7.030008	6.924259	7.021122	6.885327	7.538459	6.752694	7.455217	7.018897	6.767244	6.957863	7.066836	7.180584	7.20541	7.23795	7.223288	6.966793	7.252872	7.108154	7.136534	6.444618	7.146871	7.120489	7.151813	7.330456	6.86193	6.709243	6.855793	6.885083	7.054659	7.194521	6.989696	6.947069	6.664151	7.027775	7.703697	7.036357	7.258633	7.136165	6.852394
AEN	8.188118	7.786578	8.400225	8.157005	8.545387	8.28968	8.292941	8.508443	8.380827	8.567484	8.322195	7.463878	7.473502	8.240301	8.490873	7.712295	8.206783	8.264762	8.335244	8.140646	8.55805	7.898332	8.241574	8.351474	8.360684	8.529854	8.332202	8.118378	8.108976	8.140646	8.146017	8.204471	8.029102	7.857536	8.138589	7.898261	8.162108	8.009781	7.759687	8.47326	8.309581	7.918875	8.048674	7.986885	8.318948	8.176029	8.236012	8.049106	8.132395
AES	9.383669	9.289758	8.763185	9.775249	9.498436	9.600951	9.021029	9.390217	9.396055	9.47978	9.796444	9.294629	9.379722	9.52528	8.891807	9.206129	9.679157	9.241864	9.793107	9.128871	9.623432	9.240158	9.359862	9.24219	9.434811	8.870436	9.484385	9.607324	9.440455	9.72433	9.973748	9.347622	9.490303	8.989641	9.175251	8.821329	9.158909	8.980098	8.915041	9.894834	9.178517	9.197894	8.861622	9.527485	8.459855	9.280334	9.545581	9.669198	9.34344
AF001548.5	6.720761	6.547167	6.759459	6.560384	6.301624	6.503448	6.982233	6.373188	6.13694	6.03743	6.937299	6.365892	6.744917	6.252055	6.7976	7.197378	6.243028	7.174348	7.271085	6.872547	6.390845	6.693692	6.140929	6.688045	6.507627	6.511725	6.85792	6.332225	6.239762	7.182027	7.084398	6.654053	6.220309	6.893032	6.623801	6.495955	7.026057	6.41309	6.797281	6.496234	6.529304	6.578854	6.819998	7.071991	7.411941	7.301241	6.659025	6.895187	6.994201
AF007147	7.265352	7.467175	8.031265	7.105698	7.28028	7.56582	7.701208	7.392964	6.85887	7.090518	7.219309	7.591385	7.668477	7.684059	7.606548	7.691071	7.390644	7.188447	7.56274	7.403548	7.88057	7.602383	7.166336	7.380749	7.43522	7.452996	7.18931	7.377397	7.654236	7.191002	7.244745	7.158405	7.293487	7.501666	7.672859	8.090956	7.527689	8.315829	7.852436	7.462999	7.558625	7.437393	7.520742	7.785351	7.578171	7.441178	7.601831	7.221168	7.459664
AF067845.1	4.778287	4.960988	4.935828	4.985764	4.906652	4.861064	5.019218	5.071437	5.130432	5.229863	5.288057	4.932193	4.896667	5.036924	4.812547	4.778379	5.027173	4.861688	4.804895	5.034725	4.936491	4.861531	4.838545	4.878928	4.925794	5.035118	4.970354	4.879018	4.867429	4.93369	4.995745	5.002746	4.903594	5.044651	4.87359	5.024905	4.860907	5.096421	4.923162	5.021705	5.111841	4.942056	4.838065	4.908998	4.9908	5.014565	4.957387	5.049503	5.055813
AF070581	4.589811	4.181881	4.306842	4.335802	4.29239	4.06425	4.696673	4.075471	4.16951	4.09557	3.933077	4.568551	4.230679	4.104376	4.234084	4.732358	4.264716	4.231834	4.595383	4.47792	4.546292	4.460498	4.761867	4.694102	4.290362	4.350491	4.79172	4.638728	4.449275	4.023016	4.347106	4.123763	4.211003	3.969075	4.481405	3.956969	4.21612	3.881185	4.20769	3.957678	3.999479	4.503576	4.785011	4.501167	4.088331	4.826104	4.094093	3.903246	4.253238
AF086184	6.832105	6.842743	6.739935	7.13299	6.952653	6.754306	6.835916	6.888344	6.466135	6.751992	6.771698	6.641604	6.817035	6.551043	6.713884	6.909292	6.994427	7.640793	7.421459	6.752452	6.634922	6.813415	7.224486	6.645669	6.78624	6.909919	7.099514	6.759184	6.591729	6.860176	6.608343	6.881736	6.673557	6.700914	6.391141	6.859758	6.722446	6.755104	7.072639	6.857071	6.884762	7.067006	7.119388	6.793878	6.802141	6.885288	7.223611	6.826343	6.727052
AF090939	6.426236	6.410758	7.04328	6.550836	6.244659	6.61901	6.655474	6.283581	6.669725	6.536071	6.73709	6.403262	6.471807	6.256572	6.248055	6.260805	6.261149	6.461356	6.043408	6.656162	6.6852	6.436458	6.403262	6.290726	6.202659	6.516963	6.43389	6.425088	6.557412	6.298315	6.364461	6.67047	6.350967	6.977713	6.073523	6.419164	6.524433	6.65226	6.487246	6.286521	6.342726	6.20619	6.130724	6.308623	6.196847	5.979464	6.006724	6.51243	6.503915
AF131215.4	4.833577	5.040607	5.317497	4.706882	4.948799	4.755759	5.312394	4.805812	4.696305	4.558296	4.813168	4.818564	4.831517	4.884422	4.966316	5.539489	4.851567	4.898827	5.099765	4.98857	5.297116	5.067516	5.039215	4.756917	4.946484	5.11287	4.820819	4.917114	4.688185	4.829793	4.803775	4.826088	4.72267	4.844694	4.90393	4.852675	5.007575	4.998852	5.113657	4.61493	4.860918	4.956776	5.00938	5.260304	5.014941	4.789452	4.731749	5.05382	5.299063
AF131215.8	4.605175	4.960165	5.031152	4.530847	4.949179	4.47639	5.608165	4.648071	4.643573	4.677237	4.75023	4.827728	5.059621	4.857129	4.549731	5.338191	4.838974	4.726423	4.649116	5.229003	5.017699	4.769505	4.818385	4.610191	4.503948	5.066782	4.656765	4.65048	4.777454	4.612782	4.635973	4.787446	4.707315	4.719642	4.766158	4.997559	5.273973	4.892853	5.005354	4.503943	4.867178	5.00089	4.726342	5.20386	4.676531	4.781012	4.644134	4.7625	4.946628
AF186192.1	7.27512	7.388638	7.44254	7.195005	7.190383	7.33104	7.17934	7.22205	7.066802	7.69935	7.311897	7.382904	7.620505	7.52009	7.204639	7.931831	7.281148	7.424747	7.183401	7.276637	6.970936	7.292402	7.023382	7.277289	7.022221	7.545731	7.19453	7.348192	7.313198	7.193088	7.149851	7.655211	7.067262	7.293745	7.349931	8.034498	7.561998	7.870685	7.529341	7.064365	7.395946	7.339619	7.503959	7.502098	7.488279	7.370131	6.997623	7.205282	7.619467
AF198444	4.298056	4.202541	4.28994	4.439417	4.293839	4.246872	4.288202	4.243302	4.191327	4.41442	4.643055	4.199916	4.394774	4.470111	4.545398	4.442095	4.260813	4.24321	4.201399	4.179708	4.614674	4.198426	4.267095	4.356207	4.238842	4.655179	4.298451	4.419228	4.341366	4.254589	4.371924	4.432719	4.234518	4.284706	4.350225	4.344829	4.577497	4.276145	4.359257	4.467549	4.262091	4.430692	4.363747	4.507099	4.279268	4.25403	4.235189	4.315652	4.338718
AF213884.2	8.163156	8.115817	8.219359	8.168355	8.122927	8.274039	8.071482	8.200252	8.25096	8.665023	8.272625	8.203309	8.168355	8.949428	8.147829	8.206495	7.971676	8.399448	8.073864	8.281475	8.002911	8.160355	8.116338	8.022056	8.253732	8.218641	8.168235	8.018112	8.082389	8.188615	8.167254	8.046243	8.1126	8.088677	8.283794	8.802764	8.282167	9.021874	8.459365	8.263244	8.218405	8.168355	8.22844	8.141369	8.069322	8.317223	8.206375	8.360705	8.363724
AF279780	5.923721	6.271944	6.062509	6.064993	5.824207	5.907698	6.006672	6.295387	6.101575	6.292401	6.299191	6.360511	6.508459	5.486278	5.81342	5.760901	6.082337	5.921862	5.915936	6.041485	5.752485	5.906608	5.981797	6.196529	5.614181	5.933339	6.080955	6.196073	6.207682	6.120447	6.015116	6.024692	6.046974	6.117032	6.050443	6.14783	6.283756	5.98849	5.951176	6.341292	6.120954	5.988985	5.85162	6.103695	5.772786	6.276543	5.571484	6.071735	6.274738
AF289551	7.362896	7.147887	8.108887	7.570498	7.476667	7.551863	8.002095	7.593017	7.641237	7.611526	7.40914	7.608451	7.486947	6.564948	7.572322	6.962728	7.344628	7.285932	6.778301	7.578057	7.574265	7.226561	7.322901	7.201339	6.903241	7.281313	7.834014	7.257723	7.73326	7.553519	7.553932	7.472875	7.323954	7.506271	7.173523	7.070262	7.46077	7.50591	7.448248	7.394995	7.025602	7.164678	7.056622	6.706682	6.68477	6.272148	7.028168	7.590463	7.328753
AF520793	5.096923	5.119202	5.803381	4.873643	4.727743	4.999443	4.953501	4.508013	4.74679	4.833481	4.343304	4.866204	4.830614	4.75452	5.009301	5.929493	4.675259	4.970797	5.130843	4.781106	5.372801	4.99266	4.878555	5.261595	5.009301	5.176893	4.704779	5.519213	4.990152	5.172205	5.000271	4.994438	4.76898	4.867408	4.921212	4.625814	4.972981	4.774787	4.928319	4.824258	4.900019	5.114696	5.168812	5.187905	4.795397	5.158618	4.561814	4.502089	5.244605
AFAP1	7.15935	7.625578	7.501328	7.643531	7.534552	7.865943	7.776886	7.689249	7.198849	7.008792	7.482903	7.581109	7.497776	7.373997	7.007884	7.682302	7.605376	7.956531	7.580407	7.808217	7.909441	7.586647	7.729029	8.238812	7.62811	7.570077	7.888813	7.828847	7.622631	8.030372	7.419151	7.33818	7.282948	6.715321	6.995674	6.897209	7.52042	6.917604	7.613229	7.413655	6.195737	7.736413	7.474785	7.789396	7.585066	8.377785	6.966019	7.537461	7.508549
AFAP1-AS1	6.156362	6.43064	6.247789	6.297562	6.132793	6.213806	6.055165	6.241151	6.062574	6.070856	6.020787	6.354706	6.360524	7.04839	6.245381	6.448496	6.066159	6.281872	6.264263	6.082378	6.102873	6.622629	6.622782	6.110421	6.264841	6.418639	6.124119	6.255517	6.090287	6.228106	6.228545	6.297979	6.267549	6.056621	6.252747	6.950727	6.275972	6.962785	6.614857	7.599453	9.69407	6.157092	6.626381	6.266761	6.485285	6.235357	7.095907	6.384804	6.291939
AFAP1L1*	6.561487	6.766899	6.735112	7.009253	6.526171	6.508397	6.879062	6.430299	6.705247	6.773595	6.770424	6.633906	6.636781	6.744127	6.759092	6.669763	6.645494	6.597782	6.844394	6.805698	6.508829	6.709078	6.517187	6.509484	6.495628	6.816783	6.604144	6.60082	6.587278	6.784203	6.859213	6.771405	6.512778	6.766068	6.695077	6.822205	6.595239	6.922664	6.832881	6.576035	6.605966	6.682848	6.848605	6.63017	6.590871	7.100807	6.89601	6.547484	6.862601
AFAP1L2**	6.499095	7.033532	6.639927	6.366375	6.988508	6.792015	6.319459	6.078427	6.273583	6.360393	6.872387	6.449224	6.698923	6.420886	6.483834	6.761463	6.182262	7.361608	6.608824	6.328444	7.387431	6.65193	6.563885	6.703314	6.351591	6.716737	6.165806	6.537288	6.29102	6.047623	6.059282	6.21431	6.155773	5.774388	6.825141	6.794081	6.558543	6.301111	6.652546	6.230003	7.320371	6.245359	6.477045	6.489592	6.66517	7.424999	6.820318	6.056614	6.586715
AFF1	7.723312	7.587518	7.646763	7.817436	7.721949	7.722419	7.617969	7.917781	7.797419	8.051239	7.884731	7.641407	7.677069	8.085436	7.60844	7.970453	7.968662	7.781196	7.625314	7.837253	8.182362	7.951466	7.799387	7.84032	7.889113	7.632265	7.795812	7.653229	7.603148	7.83358	7.977246	7.763656	7.931631	7.330931	7.525811	7.820958	7.599165	7.659234	7.876534	7.825889	7.903127	7.760891	7.647727	7.898364	7.965173	7.755059	8.004035	7.962064	7.749185
AFF2	7.089787	7.302121	7.234015	7.052764	6.994441	7.17788	7.07841	7.177129	6.991898	7.157888	7.061153	7.095705	7.32503	6.618121	7.314966	7.342548	7.025597	7.196671	7.064152	7.175326	6.774696	7.223759	7.038214	7.043302	6.996027	7.414309	7.040043	7.084994	7.154166	6.944524	7.056011	7.302476	7.117032	7.160039	7.169294	7.20417	7.237969	7.221538	7.274824	6.842252	7.123946	7.196191	7.320113	7.313017	7.293096	7.084547	7.089963	7.168742	7.220542
AFF3	5.735528	5.823645	5.74252	5.71309	5.585759	5.751546	5.707615	5.732501	5.818833	5.81278	5.923883	5.881594	5.971253	5.664935	5.83332	5.993894	5.764021	5.895556	5.751909	5.788949	5.747388	5.742524	5.564348	5.684575	5.664356	5.928265	5.725811	5.802238	5.765619	5.729776	5.6097	5.893153	5.703656	5.796513	5.898606	5.939762	5.856764	5.84348	5.937576	5.613333	5.772299	5.804789	5.883863	5.96584	5.91208	5.800544	5.768695	5.731245	5.858619
AFF4	6.741239	6.996435	7.067657	7.266494	7.295993	7.115578	6.674472	6.993034	6.924516	6.926786	6.837191	6.941117	6.976469	6.561045	7.352027	6.993466	7.451228	6.711243	6.522828	7.265659	7.489721	7.184746	7.147798	7.178712	7.27928	6.95289	6.995001	6.92103	7.215883	7.047619	7.097023	7.26675	7.045557	6.899001	6.83988	6.837794	7.037773	6.636465	6.940504	6.956336	7.363642	7.263124	6.425304	7.310202	6.869012	6.541703	7.200323	7.279007	6.915124
AFG3L1P	7.511846	6.862288	7.390233	7.240493	7.264486	7.044796	7.492228	7.094441	7.246003	6.977347	7.02487	6.908467	6.892814	7.292238	7.376206	6.750382	7.111649	6.997257	7.150436	7.333416	7.64716	6.972859	7.075527	6.980929	7.33236	7.023575	7.292613	6.913989	7.108681	7.237957	6.931927	7.040954	7.146835	7.329084	6.945394	6.95822	6.92883	7.298731	6.982715	7.227797	6.858658	6.989306	7.033729	6.921509	7.2063	7.206484	7.093357	7.184058	6.929688
AFG3L2	9.127574	8.772768	8.752864	9.18769	9.149093	9.30605	8.937598	9.18362	8.979062	9.114468	9.309314	8.359259	8.502012	8.947823	8.625747	8.136485	9.116503	9.071424	8.444713	8.870023	9.08133	8.934731	8.749596	9.485026	8.780117	8.624876	8.647967	9.063098	8.836365	8.930238	8.530308	9.042531	8.82539	8.510564	8.675716	8.651706	8.480893	8.487835	8.591721	9.006317	9.126142	8.626274	8.560079	8.653431	8.467113	9.202801	8.96563	8.86803	8.77228
AFM	5.971578	5.988112	5.961334	5.986027	5.942972	5.967039	5.620132	5.960283	6.018597	5.804302	5.878368	5.924148	5.936998	6.087615	6.439503	6.325394	6.03546	6.263559	5.99837	5.956199	6.078689	6.009816	6.151141	5.926694	6.203273	5.964462	5.937552	5.974811	5.789811	5.955285	5.888036	5.990998	5.819586	5.88304	5.978799	5.994062	5.819993	6.066055	5.939167	5.893658	5.989447	6.040372	6.164359	6.333217	6.168365	6.24344	6.197561	6.098452	5.999161
AFMID	6.826906	6.946944	7.040493	6.805559	6.707995	6.735088	6.976635	6.686838	6.744965	6.883446	7.331906	6.900581	6.787861	6.783831	6.767753	6.665061	6.905235	6.82759	6.948694	6.967846	6.812556	6.882625	6.666556	6.580618	6.725799	7.027833	6.949706	6.815676	6.806891	6.806362	7.170012	6.984361	6.934059	6.955258	6.678278	6.84919	6.788183	7.022274	6.889445	6.779618	7.08694	6.835738	6.963507	6.725681	6.78404	6.915561	6.683541	6.808393	7.152547
AFP	5.950149	5.763486	5.83448	5.902025	6.187557	6.058931	6.219434	5.959519	6.19351	6.106081	6.505852	6.079346	6.200053	6.161262	6.082787	5.348498	5.971873	6.122503	5.995718	5.877544	5.774298	6.027715	5.730359	5.826821	5.808191	5.967751	6.007543	5.784155	5.968194	6.354953	6.023166	6.118628	5.852477	6.318818	5.893146	5.886717	5.959676	6.325315	6.197319	6.009354	5.917777	5.860955	6.232103	5.804782	5.898973	6.184501	5.78136	6.105147	5.829312
AFTPH**	10.40276	10.005263	10.264548	10.330812	9.991166	9.812159	10.172254	10.01515	10.157075	10.221019	9.854562	10.125922	9.768206	9.701905	9.951735	9.71213	10.415521	10.095629	10.20701	9.989003	9.671725	10.139073	9.99582	10.080977	10.258969	10.106483	10.252526	10.278766	9.945456	10.359108	10.13194	9.993886	10.300698	10.399376	10.087132	9.535465	10.166285	9.734569	9.95924	10.055458	9.683443	10.031696	9.874573	9.949256	9.94874	9.879045	9.851286	10.320534	10.245607
AGA**	7.535941	8.188944	7.740503	8.869657	8.362939	8.683053	7.55099	8.509925	8.816995	8.839801	7.70279	8.652816	8.563305	7.777917	8.053858	8.297429	8.277558	7.706973	8.622304	8.14446	8.731104	8.033036	8.522157	8.961871	8.994146	8.773771	8.422521	7.976186	7.863197	8.707294	8.427166	7.63582	7.596985	7.174624	7.390499	7.856195	7.660165	7.208794	8.595244	8.209893	8.435462	8.391022	7.836397	7.663083	7.738711	8.613855	8.243642	8.51599	8.33016
AGAP1*	8.237791	7.767365	7.575366	8.021416	8.196465	7.904329	7.991403	7.860307	8.322523	8.196431	8.407815	7.584172	7.752428	7.973195	8.120131	7.860772	8.339792	8.249915	8.007565	8.120764	8.374968	8.142441	8.089635	8.125523	8.324712	8.096423	8.295839	8.47217	8.211749	7.785915	7.914069	8.062686	8.501343	7.263677	7.992057	7.653652	8.214104	7.892933	8.400889	8.15601	8.102592	8.20305	7.959936	8.201036	8.312062	8.354352	8.158834	8.666926	8.352442
AGAP11*	6.475292	6.235303	6.306807	6.45281	6.313226	6.399715	6.39158	6.185688	6.31571	6.316589	6.571581	6.269595	6.146095	6.694195	6.371459	6.250545	6.313935	6.186458	6.12338	6.491626	6.263098	6.203074	6.316971	6.266133	6.232689	6.24996	6.284306	6.391757	6.231869	6.464131	6.128724	6.30611	6.270971	6.389857	6.290715	6.452782	6.301888	6.728868	6.300308	6.488189	6.260941	6.243198	6.225585	6.307451	6.364682	6.288555	6.447037	6.316041	6.121882
AGAP2	6.467597	6.567663	6.296691	6.589746	6.217008	6.535776	6.528321	6.478005	6.697735	6.877854	6.897739	6.31848	6.56334	6.882874	6.258524	6.152337	6.381495	6.505723	6.206207	6.528107	6.375461	6.304525	6.299442	6.170768	6.177649	6.492659	6.336984	6.342427	6.462641	6.797177	6.426204	6.585189	6.455843	6.562106	6.427139	6.674329	6.478922	6.848735	6.484739	6.556951	6.603469	6.336446	6.603547	6.223862	6.294906	6.225316	6.32763	6.620592	6.630359
AGAP2-AS1	7.549271	7.566226	6.928599	7.699121	7.917854	7.889479	7.249377	7.488146	7.876577	7.38362	7.507318	7.277656	7.462641	7.838239	7.22574	7.577778	7.879834	7.716313	7.799916	7.250139	7.29849	7.58838	7.157649	7.696353	7.866838	7.418761	7.272586	7.172647	7.278798	7.646824	7.240788	7.259787	7.227805	7.775745	7.127665	7.586537	7.153127	7.615143	7.496882	7.750364	7.724221	7.399246	7.574864	7.89239	7.719675	7.829457	7.964817	7.257545	7.103655
AGAP3	8.129857	7.972718	7.861786	8.315828	7.974453	8.036788	8.017281	8.002933	8.320072	8.085283	8.129695	7.748588	7.880022	8.221674	8.282692	8.085819	7.998022	7.896588	8.257938	8.305604	7.786555	7.997923	8.12285	7.791165	8.03545	8.078086	8.073084	8.122524	7.878699	8.96006	8.162803	8.527153	8.004799	8.161811	7.824939	8.027996	8.116444	8.343298	7.736114	8.74148	8.032027	7.833881	7.934458	8.225034	7.941093	7.839351	7.988558	8.205768	7.921775
AGAP4	7.213704	6.713158	7.898928	7.173609	7.01894	7.194531	8.759061	6.960397	6.99793	6.359419	6.205032	7.160964	6.905041	6.593316	7.278012	7.030113	6.813784	6.890139	6.611513	7.185861	8.214728	7.185924	6.999099	7.152211	7.204563	6.799408	7.421494	7.29416	7.718413	6.597105	6.860706	6.610515	6.772581	7.512317	6.91657	6.721314	7.08156	6.902104	6.743922	6.401472	6.735929	7.075456	7.126703	7.136313	7.135027	6.761786	6.321671	6.843183	7.001551
AGAP6	7.18436	7.141118	7.276097	7.41712	7.247743	7.502427	7.425606	7.087603	7.17985	7.314838	7.199084	7.24917	7.319045	7.618905	7.41981	7.27737	7.179966	7.106458	7.097371	7.319697	7.752395	7.209843	7.001055	7.127356	7.276317	7.217895	7.048597	7.190722	7.177793	7.117737	7.021271	7.179589	7.084849	7.199965	7.040945	7.292579	7.135762	7.586134	7.159148	7.073409	7.163638	7.145884	7.299199	7.445256	7.391355	7.167886	7.330614	7.313699	7.161846
AGAP9	6.682929	6.612446	6.697071	6.698568	6.618514	6.735977	6.864645	6.613719	6.500589	6.50176	6.940666	6.842482	6.613618	6.802759	6.604482	6.314915	6.551386	6.442833	6.271622	6.549071	6.674952	6.473557	6.545244	6.696241	6.604879	6.503507	6.622256	6.546931	6.847649	6.581727	6.289815	6.596394	6.533084	7.103777	6.629033	6.921115	6.706051	6.564016	6.778083	6.647862	6.711066	6.383247	6.769162	6.285441	6.498718	6.388808	6.565294	6.653539	6.485944
AGBL1	6.573413	6.760989	6.69421	6.570394	6.322878	6.640879	6.35503	6.853715	6.650699	6.687188	6.446839	6.758218	6.949334	6.403632	6.422559	6.627889	6.577323	6.730271	6.619992	6.595072	6.149787	6.545236	6.349214	6.603522	6.348385	6.488979	6.644591	6.460168	6.619529	6.49959	6.575111	6.676993	6.519901	6.621059	6.569024	6.656364	6.709	6.531435	6.72862	6.385757	6.765175	6.767934	6.786479	6.357532	6.545781	6.342387	6.459048	6.603567	6.782485
AGBL2	5.210267	5.22701	5.259697	5.126203	5.411259	5.586047	5.514939	5.350082	5.0861	5.204108	5.17052	5.017847	5.254806	4.982071	4.991892	5.073645	5.013732	5.137768	5.273967	5.138158	5.045794	5.194326	5.399115	5.291494	5.081318	5.50989	5.694885	5.560477	5.296237	5.126203	5.383646	5.04459	5.193999	5.345834	4.899054	5.056865	4.956026	4.934734	5.118471	4.794697	4.991426	5.064949	5.352381	5.28936	4.891311	4.975058	5.320709	5.139183	5.360612
AGBL3	4.209423	4.246352	4.267171	4.227934	4.39232	4.366857	4.330503	4.324736	4.270626	4.422574	4.330342	4.429588	4.213311	4.14343	4.205024	4.293149	4.286212	4.305124	4.339803	4.242702	4.274332	4.279628	4.188657	4.329999	4.308157	4.317453	4.274083	4.311344	4.308425	4.376225	4.459418	4.374469	4.32067	4.306956	4.193021	4.227194	4.270615	4.146378	4.164413	4.106552	4.171149	4.335274	4.286469	4.290198	4.177716	4.24587	4.080763	4.264041	4.361479
AGBL4	5.664897	5.70139	5.652061	5.679783	5.561399	5.696207	5.665075	5.628199	5.983801	5.915304	6.09826	5.69665	5.873249	5.754436	5.55563	5.592846	5.714525	5.606393	5.553816	5.657438	5.432803	5.632482	5.379189	5.517369	5.436695	5.629299	5.646493	5.399806	5.635891	5.840352	5.529556	5.632358	5.643644	5.653055	5.557483	5.795595	5.708917	5.830524	5.688192	5.647374	5.772681	5.597213	5.600143	5.626354	5.580207	5.556751	5.581805	5.842207	5.828166
AGBL5*	6.973191	7.014071	6.789475	6.904106	6.89651	7.099806	6.875857	7.239022	6.97892	7.151795	6.811366	6.915292	6.7452	7.097358	7.065963	7.230297	6.883337	7.203336	7.385927	7.265199	6.974918	7.019773	7.163908	6.821478	7.382607	7.307283	7.595197	7.804008	6.755168	7.103547	7.653919	7.515924	7.165502	6.779326	6.654473	6.785958	6.965063	6.961959	7.069248	7.103666	7.106307	7.010767	7.285996	7.30113	6.988067	7.20971	6.945901	7.00406	7.655613
AGER	7.065361	7.03949	6.791011	6.961057	6.902622	7.114739	7.229772	7.001979	7.412607	7.515866	7.63588	7.016296	7.098081	7.283017	6.41764	6.346383	6.895714	6.884804	6.483732	7.025683	6.838849	6.934535	6.790946	6.655204	6.587281	6.987165	6.967624	6.792942	7.041702	7.235374	6.768639	7.155727	6.953236	7.172582	6.864618	7.097068	7.119907	7.210465	6.967763	6.999427	7.035834	6.887614	6.839542	6.573222	6.624563	6.571979	6.588187	7.090115	7.040184
AGFG1*	8.066977	7.737415	8.109102	8.155352	8.047816	8.110585	8.25761	8.150287	8.084534	8.393525	8.25501	7.644687	7.882663	7.661687	8.28635	7.693445	8.598569	8.03458	7.573148	8.035773	8.095908	7.812404	8.292488	8.161114	8.225437	7.902619	8.5413	8.383148	8.073459	7.617297	8.431868	8.08581	8.30501	7.933402	8.161685	7.565772	8.244379	7.415363	7.903415	8.052621	8.183004	8.037809	7.522163	8.033985	7.901029	7.603423	8.26057	8.656518	8.319876
AGFG2	7.095354	7.380146	7.218393	7.32453	7.066965	7.0776	7.064151	7.017783	6.965333	7.306647	7.091965	7.168295	6.919618	7.222084	7.203112	7.274924	6.919702	7.072019	7.100119	7.0941	7.040962	7.089433	7.224184	6.971822	7.16264	7.312962	7.025669	7.266829	7.04203	7.359174	6.979405	7.207581	6.975323	6.881762	7.08617	7.158184	7.249814	7.30552	7.218791	7.210711	6.988796	7.042859	7.194298	7.231509	7.240883	7.147245	7.191321	7.077715	7.168912
AGGF1	7.683887	7.800411	7.850515	8.003904	8.220331	8.212082	7.459257	8.101468	7.898053	8.156092	8.415811	8.321366	8.111986	7.930476	8.387277	8.015883	8.136482	8.193454	7.733326	7.987461	8.248617	7.932587	8.312223	8.265777	8.311177	7.988548	8.198236	8.075794	8.199671	7.975482	8.115901	8.06897	8.220955	7.917768	7.951898	7.72182	8.217781	7.544428	7.806175	8.038089	8.331567	8.212	7.833198	7.949509	8.067768	8.11571	8.324009	8.240713	8.169046
AGK**	7.254275	7.636152	7.243589	7.461469	7.383035	7.343303	7.551644	7.499451	7.737228	7.616307	7.237892	7.249016	7.087819	7.091171	7.609808	7.37849	7.676828	7.335049	7.690439	7.556623	7.443271	7.349307	7.629814	7.447592	7.493176	7.571773	7.29456	7.463832	7.347325	7.543463	7.3543	7.546834	7.193809	7.589625	7.224644	7.119684	7.115865	7.256028	7.138782	7.432986	7.560451	7.387531	7.180275	7.750967	7.466376	7.347207	7.407497	7.345145	7.156448
AGL	9.416378	9.410177	8.598862	9.091009	10.111232	9.917276	8.887767	9.68638	9.59326	9.661624	9.674871	8.32896	9.282797	9.307986	9.391865	8.469599	9.840131	9.543017	8.681141	9.044811	9.015814	9.401477	9.304742	9.782523	9.532827	9.021615	9.686795	9.2729	9.342941	9.763819	9.096662	9.283679	9.338284	8.782823	9.307305	8.618003	8.587561	8.05374	8.973599	9.125513	8.525852	9.31582	8.735034	8.998066	9.022811	9.476908	9.538156	9.180891	8.281839
AGMAT***	8.567266	8.744745	8.580314	8.675785	9.008477	8.597802	8.603988	9.27678	9.032442	8.849463	8.822041	7.90785	8.458368	9.193154	8.524499	8.798591	8.769162	8.357736	9.085119	9.009785	8.159284	8.488851	9.225318	8.274063	9.144329	8.896621	8.967617	8.734942	8.36238	7.628235	8.915055	9.257099	9.083864	8.415667	8.757129	8.485983	8.437042	8.514727	8.577784	8.610615	9.066931	8.519758	8.703424	8.634943	9.052928	8.119352	9.065979	9.164552	8.591569
AGO1	7.524607	7.598152	7.341985	7.472938	7.718472	7.525238	7.406692	7.491478	7.510952	7.428848	7.540846	7.224811	7.396086	7.40744	7.415301	7.641227	7.400199	7.704673	7.261232	7.663903	7.728152	7.431017	7.585417	7.544082	7.756794	7.273601	7.871608	7.608537	7.392651	7.811839	7.414729	7.275959	7.351928	6.957345	7.490385	7.291269	7.276137	7.324474	7.657716	7.345477	7.440956	7.534918	7.42421	7.400764	7.314254	7.912126	7.147332	7.366135	7.495971
AGO2	9.931076	8.871877	9.047325	9.842178	9.323071	9.2266	9.214768	9.226144	9.839856	8.947174	9.638331	8.465065	9.194376	8.382136	9.263179	9.78239	9.194762	8.97941	9.109646	9.833094	9.467084	9.077388	9.338606	9.255257	10.251394	8.698199	9.641331	9.542529	9.702097	9.327903	9.327154	9.695001	9.959238	9.234237	8.964029	8.091337	9.144832	9.339552	8.696317	10.177645	9.77603	9.723162	8.387976	8.927713	9.940429	8.896946	8.93737	9.449973	9.044792
AGO3	7.202442	7.118763	7.00571	6.877487	7.064816	6.811683	6.947344	6.951	6.85999	6.860592	6.765557	6.964814	6.998637	6.696406	6.973847	7.201368	6.729712	6.955464	6.913066	7.008373	7.185369	7.014743	7.103565	7.141341	6.781059	6.894745	7.224678	7.254924	7.21517	7.799051	7.107886	6.968095	6.860659	6.409672	6.916129	6.650702	6.801918	6.609057	6.894135	6.976473	7.082981	7.030787	6.920141	6.818906	6.881514	7.042435	6.546479	6.882838	6.916585
AGO4	6.22603	6.199738	6.013115	6.146531	6.64072	6.260137	6.096481	6.022721	6.094179	6.118971	6.281809	6.103175	5.930216	6.065615	6.162968	6.117884	6.290312	6.069128	6.22084	6.036956	6.488089	6.210812	6.456411	6.166592	6.5064	5.760309	6.064321	6.298308	6.268162	7.080709	6.378471	6.052785	6.218763	6.028813	6.011796	5.691939	6.03717	5.796987	5.898431	6.444432	6.194566	6.343048	6.090365	6.204464	6.102319	6.252525	6.178796	6.257684	6.247034
AGPAT1	9.386299	9.132553	9.298147	9.587766	9.330746	8.712675	9.2523	9.164775	8.913624	9.240302	8.7113	9.143902	8.79272	9.561008	9.122803	9.226916	9.040768	9.270717	9.529641	9.430133	9.53048	9.481222	9.389613	9.210556	9.907389	8.874994	9.358711	9.598382	9.055308	9.50578	9.31853	9.563538	9.116096	9.390894	8.806313	9.067973	9.210343	8.68227	9.157257	9.752737	8.77757	9.076334	9.21707	9.472311	8.968323	9.338414	9.202026	9.209417	9.367607
AGPAT2	9.342521	8.725383	8.644487	9.829945	8.965903	9.312313	9.051777	9.071415	9.885522	9.252559	9.264107	8.818793	8.766615	9.048537	9.289285	9.29751	9.862007	9.013212	8.722953	9.235504	8.854725	8.848451	8.832199	9.070588	9.008122	9.268451	9.54801	8.920885	9.255462	8.960952	9.043735	9.415652	9.510906	9.580585	8.971121	8.743122	9.221334	9.158248	8.551444	9.060638	8.917773	8.495805	9.168227	9.217585	9.43122	9.376672	9.264064	9.719863	8.467199
AGPAT3	7.828817	7.800383	7.893611	8.117151	7.936445	7.882895	7.898675	8.081086	7.972559	7.977859	8.261818	7.712838	7.867219	7.990306	7.851439	8.2195	7.699788	7.898562	8.248405	7.913701	7.995576	8.013902	7.886526	8.065455	7.738624	7.889285	7.791603	8.46012	8.174718	7.930308	7.8592	8.131927	7.83667	7.753287	8.048445	7.555243	7.623996	7.691568	7.842269	8.14895	7.944097	7.937998	7.90634	8.079864	8.37738	8.40389	8.103467	7.913314	7.80446
AGPAT4***	6.293597	6.089794	6.536758	6.168521	6.157705	6.131146	6.253684	6.062435	6.317976	6.009258	7.399841	6.417785	6.536372	6.667276	6.224478	5.92251	6.206558	5.921591	6.207447	6.312342	6.78481	6.157449	6.024034	6.237555	6.006782	6.128668	6.137261	5.94665	6.107223	6.242263	6.114553	6.16979	6.163259	6.139595	6.588033	6.299437	6.00988	6.288572	6.254261	6.065329	6.593549	6.258209	6.36026	6.08355	6.07447	6.885458	6.570983	6.256601	5.768847
AGPAT4-IT1	7.330687	7.127618	7.525911	7.156559	7.139792	7.079916	7.245415	7.16919	7.11817	7.291084	7.197587	7.34305	7.193966	7.451383	7.083442	7.288375	7.134907	7.32929	7.207284	7.277498	7.437254	7.284515	7.13791	7.205194	7.264401	7.403626	7.110673	7.21604	7.168772	7.025391	7.041731	7.070505	7.236719	7.272402	7.332775	7.439371	7.099876	7.413883	7.264887	6.944588	7.074877	6.988701	7.280266	7.557392	7.280977	7.239564	7.270337	7.3803	7.253756
AGPAT5	8.324894	7.846902	8.78536	8.304967	9.551828	9.540077	9.33203	9.253542	8.636097	8.950647	9.476392	8.502791	8.716613	8.341853	9.000974	9.268111	9.054368	8.876459	8.025963	9.346587	8.89572	8.843893	8.559235	9.247091	9.449565	8.619749	8.596326	8.476256	8.939177	8.712687	7.771189	8.371359	8.547152	9.36526	8.862055	7.823091	8.721437	8.840292	8.593983	8.572784	9.344059	8.503614	8.377823	8.995964	9.710191	9.450054	8.924153	9.262398	7.688498
AGPAT6	7.873027	7.179711	7.594741	7.820045	7.601181	7.950778	7.719434	7.616529	7.508602	7.728114	7.874789	7.545935	7.548282	7.838198	7.496847	7.634942	7.570429	7.572343	7.634357	7.708476	7.789384	7.624111	7.736254	7.550225	7.709638	7.407749	7.619723	7.65912	7.666927	7.522455	7.722567	7.568352	8.012738	7.678437	7.675685	7.598609	7.616288	7.832192	7.631063	7.855481	7.844544	7.617254	7.716224	7.587238	7.76587	7.85605	7.666737	7.65839	7.838447
AGPAT9	6.996137	7.731811	6.444324	6.512459	7.352498	6.425435	6.890581	6.505128	6.361893	6.368236	7.315361	6.512937	6.810423	6.595007	6.027497	6.500627	7.359059	6.424824	6.361009	6.117655	6.936167	6.610042	6.788094	7.45521	6.945124	7.653706	6.46725	6.603135	7.328707	7.133383	6.287927	7.334357	6.786994	6.526667	7.378004	7.288416	6.804607	6.000089	7.064454	6.19251	6.891962	6.938191	7.26827	6.815038	8.012607	7.164819	7.724635	6.181988	6.761819
AGPS	8.664851	9.130033	9.210877	9.700655	9.225592	9.094901	9.169242	9.711263	9.169036	9.247804	9.616688	8.847413	8.914059	8.57622	9.447797	8.491222	10.001433	8.710515	8.672692	9.204777	9.404196	8.780363	9.24146	9.172772	9.266603	9.160139	9.42263	9.306218	9.087128	9.006119	9.118405	8.816081	9.591521	9.506689	9.117466	8.635952	8.527101	8.193469	8.555106	9.147073	9.271884	9.127305	8.705798	8.893568	9.18275	9.034047	9.517705	9.123678	8.770349
AGR2	11.127897	12.429168	11.492395	12.812031	11.604692	12.147419	11.187976	11.321985	11.327199	12.063764	12.897257	10.731312	11.667355	11.74305	10.829854	10.096956	11.89417	10.693455	11.06242	10.312338	11.644306	11.585845	11.14376	11.733799	11.28647	11.616221	10.202377	10.238757	10.752878	12.923736	11.100978	10.644853	11.554316	11.336512	11.983821	12.542174	10.450477	10.554809	11.213858	12.858311	13.024212	10.967639	10.630418	10.714134	10.44501	11.097462	12.733702	11.135596	10.979458
AGR3	8.757252	12.68086	9.402305	12.11717	11.42053	12.64716	10.171561	11.621815	11.315162	12.097351	12.647279	10.343025	11.351297	12.402646	9.253159	6.869373	9.520547	10.963418	8.308832	7.694627	11.925317	11.219987	9.061185	12.223151	10.818231	12.000584	9.110399	7.936139	10.83719	12.788818	7.629685	9.702212	11.249879	10.47068	11.755812	11.870442	7.859429	10.794409	10.895008	12.232734	12.098777	10.620011	10.139574	11.73464	8.111315	9.872737	12.444339	9.427948	8.749546
AGRN	8.096895	7.847583	8.062276	8.359028	7.950269	7.952264	8.103002	8.089854	8.361638	8.277167	8.294445	7.849871	8.06498	8.704125	7.983218	7.972039	8.385094	8.068894	8.238514	8.466933	8.263516	8.177571	7.998548	8.186927	8.075837	8.293561	7.928867	8.10233	8.047863	8.383307	8.118151	8.306048	8.201412	8.302165	8.09213	8.292507	7.981616	8.236001	8.178751	8.288286	7.844796	7.732532	8.109104	8.448171	7.956641	8.359806	8.293019	8.404642	8.151856
AGRP	6.933251	6.920615	6.932637	7.223146	6.934541	7.103563	7.023237	6.83472	7.250023	7.000662	7.100212	6.826729	6.758664	7.486736	7.089727	6.972431	6.983788	6.997181	7.076147	7.202215	7.06093	6.933508	6.804101	6.944674	7.274745	6.859839	6.893735	6.943734	6.72665	7.122442	7.004864	7.048542	6.892709	7.051331	7.009571	6.96321	6.775176	7.354487	6.900519	7.143395	6.93734	6.89982	7.235152	6.915585	7.025184	7.307525	7.021486	7.24906	7.199391
AGT***	8.742223	9.540587	9.791003	9.105117	8.69692	8.787619	10.206333	8.965565	9.007268	8.958479	9.167586	8.896982	9.223003	9.109178	8.742223	9.340025	8.777371	8.894266	9.511835	9.019155	9.761929	8.511886	9.824484	8.727052	8.518148	9.30652	10.862371	9.110464	9.233886	7.643244	8.561879	9.278796	8.206856	8.858173	9.06997	8.453749	9.322132	9.340251	9.297381	8.828258	7.997678	8.693946	9.53497	7.98389	8.866206	8.474793	8.472873	7.846943	9.062688
AGTPBP1**	7.650653	7.422328	7.268969	8.034708	7.636131	7.697742	7.102014	7.54825	7.558028	7.245463	7.933838	7.191196	7.307371	6.8436	7.865651	7.611405	7.536182	7.509634	7.281932	7.442542	7.141689	7.454707	7.798027	7.696375	7.61413	6.664414	7.797752	7.806828	7.451407	7.942938	7.463698	8.052279	7.947715	7.639133	7.541988	7.36926	7.190292	7.184047	7.45948	7.238455	7.384924	7.471439	7.669772	7.850811	7.588866	7.63669	7.462336	7.915633	7.562607
AGTR1	5.560475	5.608585	5.465314	5.379099	5.637399	5.430516	5.472458	5.627099	5.7383	5.379717	5.394658	5.815165	5.596392	5.632819	5.617444	5.839028	5.398705	5.647081	5.691439	5.616365	6.621638	5.833746	5.77309	5.37545	5.677544	5.675041	5.427591	6.073105	5.541437	5.662463	6.227177	5.623279	5.784898	5.678498	5.694846	5.805268	5.551487	5.82369	6.124734	5.393601	5.643519	5.839437	6.063566	5.846256	5.671982	5.960438	5.814294	5.434218	6.312992
AGTR2	5.25934	5.308947	5.320028	5.14873	5.089123	5.253371	5.1827	5.222824	5.07012	5.289413	5.181026	5.165662	5.281956	5.260417	5.365079	5.202102	5.222771	5.243104	5.290426	5.198563	5.089399	5.282328	5.042044	5.254228	5.224112	5.26887	5.206911	5.241238	5.125654	5.233956	5.189781	5.231388	5.219599	5.200808	5.331391	5.304149	5.410434	5.469902	5.38895	5.215384	5.39972	5.342696	5.449592	5.296588	5.366769	5.33163	5.365766	5.174588	5.292598
AGTRAP	8.001387	8.343474	7.8213	8.383864	8.317401	8.130279	7.842895	8.104063	8.500475	8.17337	8.368189	8.078961	8.14512	8.408617	8.386533	8.402595	7.725296	7.959301	8.554771	8.117458	8.18645	8.326051	8.265027	7.573379	8.332888	8.106632	8.438056	8.056525	7.827294	8.394781	8.306846	8.473228	8.195807	8.140126	8.216029	8.213002	8.011033	8.226588	8.185614	8.313197	8.672629	8.277222	8.306307	8.048409	7.903296	8.463541	8.548711	8.206049	7.923707
AGXT*	5.757728	5.784376	5.624214	5.870056	5.643134	5.700261	5.684175	5.703539	5.68325	5.791934	5.849874	5.65925	5.756447	6.294705	5.856738	5.879632	5.581799	6.067441	5.854683	5.7635	5.548093	5.581495	5.541057	5.519346	5.92665	6.411633	5.869874	5.585356	5.577278	5.810204	5.693874	5.707719	5.592887	5.585451	5.679697	6.213589	5.695807	6.331892	5.976956	5.876038	5.527879	5.601606	5.957586	5.938976	5.9016	5.702115	5.861911	5.849309	5.774874
AGXT2*	8.240707	8.533166	8.228466	8.072552	8.085379	8.284495	8.012196	8.302608	7.940974	8.279306	7.92232	8.31181	8.590051	8.551388	8.431365	8.785722	8.022108	8.437763	8.233122	8.1136	7.846674	8.106151	8.032996	8.319543	8.101784	8.390717	8.037726	8.271966	8.071977	8.067753	8.125454	8.355866	8.267517	8.003486	8.364857	8.696931	8.337247	8.980053	8.678178	7.908812	8.174531	8.226372	8.316527	8.657249	8.462399	8.254544	8.158484	8.273488	8.298445
AHCTF1	7.976712	8.315407	8.249504	8.672637	8.552496	8.254456	8.20677	8.402042	8.802034	7.901103	8.469805	8.098812	7.978977	8.032896	8.499606	7.741335	8.421738	8.439445	8.229514	8.185747	8.206027	8.364679	8.404022	8.259526	8.465317	7.769123	8.485095	8.207292	8.459092	8.327397	8.189998	8.413541	8.145035	8.941468	8.223563	8.190935	8.304622	7.399276	7.67688	9.372199	8.436754	8.132464	7.756529	8.062291	7.772642	8.70098	8.205057	8.204342	7.688008
AHCY**	11.125974	10.96221	11.014846	11.28014	10.961719	11.16099	11.673548	11.64112	11.620424	11.618522	11.195381	10.843263	10.550525	11.065884	11.410403	11.695097	11.444428	10.736089	11.736687	12.160609	10.762998	11.177769	11.694288	10.737203	12.006196	11.251883	11.858517	11.639578	11.413482	10.990042	12.181997	12.230989	11.276471	10.843034	10.360771	10.524234	11.751318	11.104428	10.759617	11.250126	11.449208	11.491889	10.659595	11.492298	11.4803	10.757498	11.162325	11.467698	11.754023
AHCYL1	9.113472	8.980892	8.488976	9.262403	9.254641	9.0645	8.658535	8.945773	9.102966	9.050406	9.254819	8.486187	8.985779	8.925817	8.71268	8.917063	8.65091	8.790012	8.874411	9.045718	8.796562	9.043508	9.28097	9.163438	9.429299	8.981236	9.115711	9.286913	8.955836	9.110996	8.983656	8.979602	8.991298	9.150814	9.041941	8.673862	8.562095	8.402399	9.019684	9.089742	8.955099	8.986052	8.745537	8.695466	8.862787	8.919254	9.095452	9.122552	8.850315
AHCYL2	9.163353	8.741611	8.268232	9.933047	8.815348	10.045848	8.051621	7.753566	8.675145	9.266006	9.781928	8.128262	8.278203	9.358419	8.307406	8.279647	9.297088	7.751431	7.815795	8.039636	8.916013	8.332987	8.329073	9.421507	8.587827	9.177443	7.994707	8.44533	8.238496	7.337111	8.189112	9.129012	8.382471	7.749424	8.603277	8.919727	9.638576	7.980935	8.79245	8.053287	9.035479	9.068222	8.408288	7.927806	8.858334	8.974747	10.1218	7.600336	8.119854
AHDC1	6.793751	7.0157	6.722713	6.923796	6.738502	6.924119	6.832877	7.030081	7.198036	7.103145	7.358364	6.860456	6.943744	7.607917	6.812538	6.662759	6.938923	6.937639	6.77017	7.007206	6.751585	6.939655	6.724998	6.751751	6.825959	6.911579	6.767375	6.767343	6.752915	7.132983	6.831028	6.953561	6.857613	7.011837	6.885134	7.274035	6.91838	7.523956	7.000905	7.171831	6.92241	6.799162	7.072752	6.810212	6.727591	6.841635	6.908916	7.266258	7.064445
AHI1	6.558594	6.563279	6.743691	6.554211	6.602077	6.717471	6.586063	6.473718	6.670854	6.556324	6.639598	6.380642	6.638348	6.381071	6.327191	6.337791	6.639324	6.424751	6.44106	6.766	6.822725	6.679287	6.589099	6.542577	6.408369	6.612912	6.690192	6.629838	6.549188	6.582746	6.359427	6.84525	6.573344	6.882295	6.829336	6.457781	6.631901	6.530539	6.510505	6.393556	6.519303	6.442451	6.516189	6.441222	6.25299	6.35331	6.436667	6.561646	6.452426
AHNAK**	8.192707	8.147834	7.79298	8.470193	7.914294	8.147776	7.861966	7.694968	7.984085	8.185369	8.057211	7.703232	7.845145	7.887133	7.687986	8.073031	8.179969	7.838662	7.914445	8.160541	8.109266	7.966521	7.931821	8.26555	7.773526	7.908799	7.689976	8.067758	7.893407	8.623771	7.841625	7.509084	8.109368	7.757138	7.838725	8.047875	7.688036	8.024019	8.032232	7.953153	8.091027	7.948621	8.041681	8.338566	7.878853	8.058239	8.364791	7.66676	7.782075
AHNAK2***	7.682749	7.498735	7.290547	7.768139	7.326838	7.946849	7.806773	7.233284	8.491871	7.679807	7.114048	8.01369	7.76907	8.506	6.995457	8.136641	7.752171	7.562214	7.860465	8.045825	8.101849	7.684811	7.548709	7.964193	7.1007	7.860935	7.562378	8.118986	8.294132	7.650567	7.3251	7.252848	7.757534	8.858822	7.782287	8.001047	7.668014	7.895076	7.813404	7.765263	7.476461	7.828484	8.342382	8.364144	7.280791	8.062003	7.628724	7.430859	7.572619
AHR***	10.046083	9.41915	9.815911	10.855511	9.953657	10.309635	10.234487	9.622186	9.910712	9.663179	9.868417	9.959576	9.752169	10.495804	10.026003	9.373838	10.224465	9.486195	9.736386	9.556857	10.051535	10.03518	9.776723	9.841903	9.982181	9.407781	9.628649	9.612601	10.040698	11.110834	10.088929	9.868256	9.335	9.692698	10.157662	9.989994	9.486959	9.166107	9.430526	10.492897	10.013468	10.020683	9.515169	9.554552	9.11178	9.636484	10.101383	9.635418	9.726704
AHRR	6.531787	6.296849	6.308037	6.649628	6.167616	6.351055	6.610933	6.21397	6.12781	6.095369	6.519761	6.402342	6.275682	6.383314	6.460238	6.11166	6.318753	7.159898	6.306957	6.383314	6.390769	6.266931	6.224445	6.16922	6.631001	6.579809	6.075757	6.26979	6.2539	6.386328	6.447828	6.401628	6.210387	6.226258	6.324648	6.234791	6.036614	6.48577	6.391562	5.956275	6.227974	6.274569	6.732169	6.182832	6.418634	6.52944	6.155665	6.607782	6.674441
AHSA1*	10.776001	10.79909	10.879361	10.698616	11.208739	11.025227	10.770801	10.934611	11.194875	10.791562	11.155499	10.595966	10.594382	11.251422	10.638907	9.601876	11.041665	10.796927	10.53837	10.74889	11.02789	10.893747	10.69701	10.788946	11.055588	10.499001	10.428366	10.40484	10.988794	10.602644	10.599133	10.751781	11.475477	11.416237	10.925695	10.216619	10.455794	10.757367	10.094118	10.975197	11.290161	10.685851	10.697602	10.405424	11.133365	10.436288	11.192861	10.541217	10.506001
AHSA2	6.822163	6.492155	7.425791	6.546595	6.676018	6.94979	7.202263	6.470162	6.485399	6.788852	6.677782	6.581803	6.472711	6.243724	6.725935	6.266764	6.600313	6.608714	6.740803	7.017687	7.717941	6.788823	6.922194	6.655027	6.425403	6.89192	7.020895	7.101208	6.805623	6.817209	7.099293	6.707264	6.807741	7.027443	6.476838	5.903618	6.794408	6.3253	6.30517	6.503123	6.461934	6.543928	6.611072	6.551204	6.344429	6.404448	6.113865	6.513476	6.896917
AHSG	6.192418	6.373737	6.223378	6.140507	6.058323	6.465169	6.161119	6.29727	6.365335	6.374752	6.461141	6.308394	6.462957	6.478468	6.391694	6.241137	6.279986	6.315813	6.290032	6.291603	6.200985	6.15363	6.059566	6.123354	6.167019	6.436744	6.100964	6.164447	6.163568	6.371485	6.292271	6.296054	6.29189	6.353618	6.313861	6.476644	6.449418	6.46613	6.4068	6.449579	6.383266	6.190969	6.410117	6.316213	6.6074	6.107396	6.364578	6.29811	6.534316
AHSP*	6.95258	6.955379	6.891594	6.935112	6.850142	6.750843	7.00642	6.946229	6.89808	6.921772	7.0552	6.90758	6.958357	7.015969	7.148213	7.087663	6.877018	6.976149	6.885411	6.961609	6.784944	6.915475	6.734891	6.865663	6.82232	7.004482	6.884187	6.942848	6.918819	6.900728	6.809473	6.833781	6.733442	6.837052	6.829057	6.990348	6.829952	7.162494	7.037821	7.029764	6.848276	6.836623	7.19981	6.953071	6.906565	6.860579	6.68199	7.03281	7.072249
AICDA	5.712543	5.738033	5.687553	5.567921	5.531213	5.674962	5.494888	5.597135	5.563006	5.600197	5.64331	5.696242	5.980801	5.506287	5.809058	5.930621	5.828229	5.600881	5.688285	5.599216	5.598067	5.661144	5.533946	5.74215	5.761492	5.703096	5.485936	5.611476	5.505275	5.408603	5.544269	5.7254	5.710218	5.623537	5.698986	5.665101	5.803423	5.605772	5.504978	5.339108	5.575295	5.642413	5.761418	5.851509	5.888808	5.724561	5.518022	5.653586	5.546143
AIDA	9.836713	10.624103	10.394179	11.070415	10.729914	10.645777	10.104567	10.343685	10.524551	10.495857	10.773265	10.569238	10.310333	10.06241	9.922911	10.086276	10.761569	9.932136	10.306208	10.426138	10.388428	10.527358	10.626879	10.385019	10.383245	9.8713	10.425678	10.2412	10.449155	11.049735	10.378887	10.477558	10.600566	10.599321	10.285486	10.563027	10.431502	9.276737	9.962571	11.660203	10.621606	10.406018	9.816177	10.013067	10.043544	10.089905	10.864898	10.925476	10.403027
AIF1**	9.114155	8.766125	8.698535	8.344273	8.742668	8.845788	9.239837	8.721523	8.707011	8.937982	8.430334	9.65895	9.199039	9.367526	9.036084	9.444581	8.871078	9.133957	9.611269	8.819148	8.862638	9.128238	8.552344	8.660792	8.879424	9.075721	8.601625	8.761841	8.739974	8.547098	9.0512	8.4759	9.105221	8.977548	9.066361	8.816707	8.829148	8.333296	8.918845	8.741723	8.659857	8.991145	9.789441	9.097955	8.754788	9.402293	9.292225	8.656373	8.993746
AIF1L***	7.328114	7.181525	6.944088	7.320524	7.009222	7.036902	7.461775	7.109632	7.273748	6.911056	7.258985	7.163615	7.160674	7.236646	7.173665	7.318492	7.182564	7.214173	7.356592	7.178795	7.339089	7.809843	6.99433	7.462301	7.323922	7.182882	6.79143	7.132767	7.061468	7.051102	7.089078	6.989774	7.275463	6.989644	7.244096	7.118636	7.083475	7.229582	7.16541	7.019159	7.70562	7.242919	7.589197	7.206247	7.18989	7.491607	7.177884	7.151608	7.099508
AIFM1	9.929573	9.435912	9.516725	9.650542	9.924589	9.76977	9.377256	9.676181	10.273117	10.040379	9.877639	9.359813	9.690724	9.321573	9.543338	9.38995	9.602157	9.145975	10.054213	10.504456	9.687466	9.395811	10.720904	10.321005	10.588867	9.094495	9.512388	9.303825	10.162688	9.344387	9.868685	9.80359	10.089371	9.231632	9.502988	9.362697	9.800122	9.962007	8.985172	9.743433	9.746253	9.795982	9.595578	9.601329	10.519329	9.696751	9.937285	10.17103	9.623492
AIFM2	8.124862	7.93708	7.440615	7.772701	8.446438	8.068135	8.002932	8.047104	8.360896	8.054957	8.255994	8.102408	7.945961	8.408955	8.514345	8.040269	8.126824	8.088787	8.424158	8.361113	8.143019	8.030946	8.62442	7.97859	8.497464	8.049158	8.44393	8.139495	8.310936	7.871678	8.071248	8.457126	8.036355	8.025047	8.476647	8.006638	8.43949	8.401776	7.971477	8.080873	8.120233	7.818276	8.09015	8.447795	8.35738	8.178155	8.720492	8.483364	7.907342
AIFM3***	8.892492	7.824988	8.104121	8.307555	8.509146	8.142566	7.621613	8.850603	8.230424	8.169595	8.087752	7.596391	8.187201	7.967267	8.771704	7.835011	8.324954	9.096297	8.370876	8.524065	8.539414	8.403229	8.727857	8.2582	8.567667	8.411117	8.426487	8.842848	8.061433	7.568582	8.751661	8.047032	8.290825	8.067039	8.630434	7.678623	7.86685	7.766538	7.922054	8.017008	7.341808	7.984232	8.632617	8.695492	8.442712	8.527037	7.148468	8.63389	8.426521
AIG1	6.561462	6.404279	6.517827	6.406705	6.844256	6.333348	6.687376	6.890166	6.814146	6.796983	6.446094	6.422706	6.655171	6.745447	6.950042	6.827528	6.65686	6.791724	6.561129	6.860731	6.768562	6.644071	7.244596	6.701204	7.219583	6.930316	7.021061	6.9632	6.961347	6.423785	6.785782	7.06179	6.694463	7.40585	6.570353	6.671565	6.64639	6.681804	6.704068	6.556321	6.536658	6.647863	7.038756	6.817218	6.851249	6.714939	6.662439	6.839683	6.74277
AIM1	10.633945	9.0736	10.457808	10.132572	10.594825	9.993723	9.732536	10.398867	11.102723	10.534407	10.887965	9.805418	10.698887	9.801774	9.972618	9.102913	9.82396	10.996487	9.366027	10.625542	10.997982	10.050045	10.66364	10.731608	10.895453	9.217912	9.936979	9.719856	10.178361	9.818948	9.036038	9.54654	10.204264	10.251311	10.432189	9.834751	9.655798	10.676416	9.90032	9.44665	9.898418	10.038354	9.661365	9.483627	10.726406	10.52435	10.80446	10.486321	7.939408
AIM1L*	6.877779	6.785851	6.619423	7.566051	7.080494	6.964699	7.202916	7.307763	7.407524	7.172583	7.16882	6.629725	6.672762	7.851738	6.81611	7.17271	7.412239	6.914585	6.810966	6.963721	7.159437	6.727514	6.656784	6.546219	6.661909	7.132131	6.756659	7.365403	6.929063	6.957978	7.025739	7.223738	6.976209	7.264628	7.230245	6.906057	7.102605	7.02539	6.906415	7.068521	6.678312	6.832037	6.999852	7.045112	7.005075	6.988807	7.164969	7.20231	6.899185
AIM2*	9.989786	7.285501	7.26589	7.787237	7.286217	7.781072	7.757888	7.257939	8.57102	7.375912	7.069282	9.055608	7.895199	7.339397	7.914348	7.856692	7.707018	7.317786	9.381668	7.540445	8.280829	7.417576	7.570259	7.827457	8.391362	7.149716	7.332143	7.365584	7.306162	7.137785	7.203984	7.143249	9.083119	9.660033	8.026306	7.897048	7.62288	7.792052	7.724035	6.935533	9.194548	7.751396	7.797408	7.479996	8.020573	7.741006	9.711216	7.519001	7.594494
AIMP1	9.356262	9.421289	9.121045	9.147483	9.548835	9.697561	9.12916	9.465776	9.690045	9.426883	9.581426	9.657847	8.918966	9.346547	9.850202	9.333825	9.666951	9.226689	9.808936	9.626497	9.138702	9.43025	9.831518	9.42496	8.944575	9.273886	9.714763	9.279632	9.219675	9.468071	10.083473	9.847963	9.294486	8.838816	9.676672	8.973592	9.475179	8.692744	9.617028	9.948557	9.495707	9.414415	9.179445	9.158283	9.380768	9.440265	9.748888	9.686352	9.810471
AIMP2	9.876095	9.680276	9.193668	9.507522	9.484266	9.481415	9.55811	9.306871	9.614657	9.732668	9.560625	8.934424	9.29008	9.359162	10.024619	8.922749	9.468819	9.271243	9.616978	9.513143	9.222572	9.130769	9.491479	9.429874	9.221138	9.462693	9.301309	9.333713	9.386617	9.771044	9.228035	9.352953	9.109841	9.023028	9.533148	8.882174	9.339774	9.38352	9.093183	9.178761	9.384494	9.007369	9.266079	9.152533	9.302928	9.437582	9.34614	9.299776	9.220063
AIP	8.622932	8.378421	8.413405	8.622846	8.745864	8.57823	8.773073	9.136077	8.904731	8.815841	8.583353	8.98876	8.547703	8.826174	9.099866	9.060353	8.650738	8.959469	9.151078	8.620139	8.702356	8.600075	8.613223	8.538744	9.149507	8.94431	8.912449	8.408743	8.700418	8.82454	9.054827	8.443615	8.875105	8.547399	8.489421	8.420863	8.858135	8.996918	8.73377	8.902269	8.604558	8.681666	8.958995	8.781609	9.076675	8.855018	8.715223	9.448373	8.846261
AIPL1	6.313046	6.475858	6.291762	6.53526	6.108153	6.281895	6.130028	6.267661	6.284898	6.497426	6.095064	6.283202	6.162276	6.303725	6.322477	6.562665	6.235663	6.392122	6.298142	6.257379	5.964367	6.109178	6.288635	6.224694	6.291637	6.561231	6.306831	6.385524	6.283269	6.233773	6.292584	6.290043	6.135134	6.108395	6.175812	6.252168	6.26072	6.175547	5.920548	6.089057	6.276541	6.179599	6.52443	6.494125	6.305203	6.268539	6.116406	6.38072	6.449279
AIRE	6.612562	6.838796	6.45294	6.81548	6.568721	6.505364	6.656794	6.6655	6.862226	6.91488	6.9697	6.82819	6.844949	6.910622	6.977891	6.678541	6.744687	6.784792	6.775516	6.637528	6.764351	6.600744	6.480963	6.570517	6.932421	6.813812	6.686087	6.652696	6.534333	6.916587	6.607507	6.613629	6.990558	6.669726	6.997905	6.956653	6.849245	7.133877	6.820795	6.903814	6.785756	6.585358	6.901121	7.080854	7.019146	6.796749	6.839267	6.813646	6.896896
AJAP1	5.358705	5.349827	5.257853	5.283911	5.257987	5.32647	5.284884	5.312562	5.281894	5.314848	5.329327	5.271359	5.309594	5.777194	5.624327	5.470454	5.310409	5.4523	5.50006	5.440071	5.311557	5.35709	5.3537	5.340173	5.475262	5.462763	5.315638	5.356517	5.255762	5.348513	5.350767	5.254132	5.226743	5.285904	5.351747	5.636371	5.310927	5.706578	5.304778	5.386591	5.392709	5.320937	5.633883	5.577621	5.581641	5.504613	5.414285	5.445008	5.460412
AJUBA*	7.112477	6.810683	6.609038	7.1375	8.342815	6.712102	7.530717	7.550571	8.112273	7.31286	7.309364	7.201796	7.070922	7.706957	7.405629	7.081671	7.880848	7.542429	7.604765	7.151236	7.669297	7.465765	7.649387	7.604638	7.568105	6.712822	7.001627	7.507586	7.803245	6.640928	7.361738	6.843556	7.742429	7.663169	7.113643	6.531303	6.904616	7.308247	7.1892	7.089142	7.837289	7.290853	6.734504	7.372438	7.638632	8.121191	7.757541	7.220294	7.191347
AK000798	5.646363	5.618006	6.255114	5.523386	5.548893	5.621653	6.38147	5.483966	5.418265	5.524792	5.576186	5.479898	5.372311	5.610113	5.605793	5.50842	5.457402	5.721816	5.318588	5.483057	6.250053	5.659477	5.581805	5.667023	5.527606	5.753749	5.587128	5.583663	5.530687	5.310835	5.637105	5.478612	5.352379	5.353484	5.730488	5.701611	5.627898	5.721639	5.638409	5.427827	5.41655	5.445528	5.613639	5.454643	5.558307	5.506202	5.297436	5.449621	5.608912
AK021537	7.437475	7.637085	7.371573	7.302023	7.316776	7.433938	7.346189	7.463756	7.388269	7.643425	7.701619	7.583086	7.88538	7.116067	7.401003	7.116625	7.165999	7.260739	7.625041	7.21774	6.610567	7.203475	7.215216	7.044478	7.178697	7.248877	7.334001	7.523666	7.436212	7.474644	7.242527	7.500244	7.74625	7.584605	7.63632	7.867384	7.787708	7.893018	7.45694	7.3822	7.962017	7.351859	7.662361	7.695717	7.499944	7.390086	7.259424	7.340883	7.768641
AK021804***	6.877498	6.048539	6.028338	6.404766	6.367698	5.77361	6.798348	5.998384	6.553312	6.101426	5.76355	6.330612	6.208182	6.123727	5.977487	6.249261	5.937298	6.093567	6.325051	6.824612	7.153834	6.4762	6.466268	6.415617	5.905054	6.365253	6.152834	6.661261	6.713786	6.44591	6.211789	5.88351	6.177382	6.164487	5.899635	6.332615	5.989339	6.321553	6.388831	5.906785	5.860237	6.239131	6.429367	6.39569	6.009783	6.076921	5.911718	5.806745	6.032894
AK021933	5.681788	5.983064	5.858905	5.768832	6.586297	6.005231	5.674312	6.196926	5.795441	5.595279	5.889405	5.862178	5.949331	5.999598	6.038235	5.812444	5.774027	5.955425	5.865615	5.801955	5.98387	5.981266	5.693296	5.964477	5.786593	5.767635	5.782828	5.729801	5.615006	5.734735	5.723144	5.785728	5.647625	5.671497	6.281897	5.853877	5.738473	5.950956	5.837783	5.430288	6.661886	5.709074	6.023181	5.785121	6.046621	6.738628	5.888017	5.58905	5.83809
AK021977*	7.266354	6.933187	6.974549	6.419098	6.745273	6.556388	7.069816	6.711135	6.574691	6.63269	6.433625	6.722534	7.027485	6.435442	7.041872	7.174951	6.760141	6.475207	7.00052	6.833587	7.178417	6.88981	6.658086	6.903028	6.665974	7.17881	6.616344	6.976226	6.958501	6.528052	6.725902	6.462317	6.700595	6.79186	6.795276	6.35803	6.767275	6.433345	6.721668	6.258219	6.666523	6.778832	6.844702	7.295818	6.99853	6.205823	6.48412	6.922484	6.78394
AK024936	5.453336	5.731548	5.871138	5.569364	5.470745	5.581307	5.782417	5.31278	5.320723	5.592284	5.376549	5.671104	5.531039	5.34185	5.145833	5.244995	5.432685	5.200522	5.436566	5.413179	5.605934	5.47312	5.227504	5.469723	5.339684	5.386977	5.294209	5.42736	5.413089	5.465302	5.162716	5.393395	5.218704	5.858286	5.579414	5.529089	5.297753	5.551832	5.494416	5.534439	5.479062	5.351	5.197216	5.324335	5.47715	5.179996	5.343205	5.430032	5.209874
AK025288**	9.714922	7.964602	9.892289	8.659198	9.123591	8.862341	10.158491	7.232773	8.609348	7.61652	7.704321	7.61194	7.330771	7.048956	7.730751	6.106487	7.417966	6.500953	6.444345	8.351657	9.366248	8.397728	8.208499	8.297578	7.669978	6.990879	7.145853	6.962778	8.391734	7.71464	7.780052	7.733056	7.834786	8.89195	7.87736	6.947438	7.956705	6.54673	7.024255	7.55944	7.145749	7.572066	6.940903	6.692222	6.388974	6.573438	6.524754	7.073127	7.015161
AK026905	7.049672	6.588865	7.245864	7.113409	6.828138	6.827499	7.386996	6.66578	6.811498	6.968741	6.515213	6.548482	6.673006	6.622206	6.502988	7.00068	6.599772	6.693326	6.242626	6.841362	7.452084	6.739241	6.737122	6.965018	6.844542	6.916863	6.85172	6.896185	7.129543	6.899378	6.845423	6.671346	6.684546	6.980502	6.673377	6.826639	6.710825	6.709429	6.628521	6.787114	6.299842	6.539443	7.011403	6.42938	6.365732	6.274099	6.389579	6.9783	6.864748
AK054988	4.212432	4.178447	4.105522	4.10533	3.994262	4.300499	4.135011	4.160556	4.514893	4.41982	4.786548	4.362643	4.543968	4.3915	4.076898	3.938209	4.230015	4.032544	4.072734	4.217577	3.927468	4.117193	4.051504	4.088405	4.006566	4.028369	4.088654	4.024273	4.122554	4.364947	4.09693	4.334908	4.18147	4.355779	4.094183	4.34024	4.484042	4.520504	4.224186	4.263361	4.331429	4.145143	4.116273	4.072445	4.053788	4.089134	4.179139	4.130741	4.188493
AK055458	5.525422	5.599682	5.445937	5.406292	5.435913	5.540892	5.444929	5.595494	5.557085	5.676123	5.623307	5.410155	5.76149	5.972902	5.437245	5.496306	5.542982	5.487607	5.414006	5.456089	5.390252	5.41964	5.331798	5.446827	5.361293	5.449401	5.378854	5.415546	5.50196	5.511344	5.313779	5.816988	5.497327	5.464041	5.514638	5.945346	5.623696	6.089408	5.653944	5.400018	5.609822	5.471529	5.494174	5.523488	5.532976	5.436825	5.582479	5.509857	5.78931
AK055981	7.030591	6.832264	6.582851	6.891631	7.435501	7.403579	6.717646	6.870576	6.944667	6.918746	8.058536	6.855114	6.860955	7.157688	8.342204	7.052724	6.651094	7.030591	7.393349	7.262422	7.924997	6.921315	7.65859	6.920758	7.379693	7.084637	6.671201	8.078307	6.809742	7.447237	6.718065	7.156413	6.887706	6.537177	6.756271	6.704709	6.793939	7.232695	7.259783	6.894539	6.943986	7.086974	7.664263	7.355411	6.860706	7.68087	7.414177	6.706671	7.215952
AK056098	6.633243	6.126252	6.152663	6.694438	6.090434	5.985032	6.38147	6.317863	6.456443	6.350248	6.301005	5.874341	5.924182	6.090674	6.082561	6.02137	6.220431	6.400901	6.389081	7.068301	6.210266	5.898792	6.245352	5.961311	6.477822	6.265577	6.101823	5.757248	5.886533	8.118428	6.264245	6.061651	6.461013	6.139171	6.079582	5.959815	6.140659	5.728561	5.991566	6.760111	5.866514	6.195208	6.113463	6.012215	5.957012	6.928346	5.900835	6.563619	6.736701
AK056982	7.583854	7.610489	7.654785	7.23108	7.342997	7.483201	7.37628	7.535931	7.124626	6.979098	7.283158	7.518331	7.736375	7.814428	7.765514	7.927686	7.46996	7.696685	7.733137	7.461683	7.389411	7.723377	7.254653	7.645225	7.683477	7.62393	7.498513	7.901861	7.514629	7.275674	7.627549	7.622068	7.658771	7.432003	7.794518	8.048102	7.748005	7.927171	7.853252	7.169062	7.781855	7.649972	7.857641	7.669758	7.86522	7.611139	7.514446	7.520671	7.713808
AK074476***	6.326295	6.565849	6.504589	6.588816	6.32488	6.374476	6.41517	6.480481	6.445908	6.491889	6.280264	6.612373	6.474246	6.48749	6.55639	6.568428	6.461239	6.570251	6.528923	6.527466	6.435545	6.523161	6.579312	6.547348	6.456082	6.738657	6.586906	6.674106	6.433104	6.387598	6.582183	6.485728	6.397713	6.4481	6.588329	6.909672	6.416833	6.7675	6.829364	6.44143	6.393299	6.413566	6.647808	6.617226	6.680628	6.588462	6.428233	6.524406	6.594126
AK090844	7.508792	7.003665	7.583269	7.133162	7.063187	7.388027	7.460532	6.961754	7.257625	7.347139	7.010246	6.992858	7.156255	7.091823	7.142849	6.820637	7.087848	6.946659	6.749549	7.290813	7.713018	7.299776	7.315849	7.085088	7.257214	6.999686	7.179859	7.082897	7.491828	7.203015	7.251327	7.00716	7.23301	7.944289	7.089023	6.494274	7.29118	6.851234	6.765128	7.213853	7.054216	6.91767	7.403569	6.765541	6.636172	6.70004	6.686804	7.151202	6.979005
AK091729	5.89494	5.946844	5.987299	6.030657	5.738661	5.915729	5.981448	5.768392	5.909911	5.882088	5.858621	5.84635	5.662474	6.042628	6.222908	6.232083	5.764419	5.997186	6.108066	5.821984	6.089204	5.717647	5.740102	5.788442	6.055586	5.928675	5.845077	5.928859	5.720752	6.071112	5.818492	5.96645	5.863825	5.695957	5.813935	5.657444	5.820717	6.054341	5.895004	5.811958	5.842332	5.814054	6.279771	6.273386	6.087013	5.983599	6.06912	5.96158	6.190741
AK093205	3.891669	3.893796	3.836007	3.815345	3.820843	3.949873	3.799826	3.970032	3.929259	3.964209	4.071491	3.915498	4.099343	3.929362	3.85468	3.750155	3.925208	3.820456	3.847125	3.832035	3.763092	3.827635	3.866791	3.869738	3.780755	3.82469	3.891904	3.797098	3.845938	3.942976	3.816762	3.897926	3.893176	3.933303	3.84435	4.062311	3.869714	4.118282	3.959773	3.957075	4.082979	3.873454	3.798909	3.81283	3.800574	3.845069	3.965436	3.971445	3.962855
AK094644	4.463312	4.383637	4.492438	4.341661	4.405565	4.287027	4.530361	4.469989	4.491625	4.609295	4.553232	4.256713	4.397158	4.118883	4.577868	4.591174	4.352399	4.42578	4.307558	4.433847	4.372832	4.245563	4.271381	4.363242	4.563729	4.427394	4.419714	4.358112	4.363102	4.512857	4.429919	4.367459	4.328921	4.420126	4.483248	4.501733	4.44432	4.355842	4.338424	4.13835	4.458943	4.372442	4.570737	4.510429	4.459502	4.453688	4.418597	4.478031	4.844009
AK096159*	4.582565	4.591851	4.692732	4.712227	4.722066	4.628757	4.46888	4.618284	4.657764	4.820069	4.73971	4.623776	4.693177	4.917207	4.633377	4.731618	4.603664	4.546372	4.742006	4.693177	4.757751	4.555851	4.437968	4.531592	5.244909	4.539732	4.823881	4.62103	4.657973	4.565311	4.58849	4.682474	4.685062	4.777416	4.667404	4.85069	4.683042	4.760394	4.774479	4.612949	4.677299	4.652454	4.779414	4.72597	4.677085	4.624931	4.585816	4.634307	5.089081
AK097370	7.092448	7.01077	6.885345	6.993973	6.793049	7.074094	7.216376	6.832306	6.989537	6.983905	7.146864	7.096269	6.89448	7.445225	6.919161	7.109843	6.788225	7.184791	7.227502	7.000237	6.7656	7.007657	6.746703	6.898279	6.757761	7.189973	7.033582	6.784803	7.001798	7.359509	6.971606	7.05808	7.026597	6.86719	6.80262	7.7286	7.031918	7.25967	7.103443	7.103525	6.868873	7.008673	7.129885	6.891701	7.452006	6.951751	7.031739	7.051904	7.214983
AK097453	7.328879	7.401261	7.358051	7.074394	7.06822	7.082038	7.296939	7.240207	7.34267	7.109754	7.140412	7.177728	7.319877	7.519349	7.21657	7.219189	7.21471	7.212146	7.200991	7.156885	7.003422	7.181666	7.053461	7.065068	6.906735	7.414962	7.059066	7.165695	7.172735	7.317484	7.089797	7.347583	7.14505	7.331558	7.233968	7.610961	7.296525	7.887512	7.587922	7.250253	7.337425	7.250099	7.484184	7.205716	7.159549	7.113402	7.240207	7.225904	7.400403
AK098263	3.848226	3.960215	3.905016	3.907708	3.871812	3.942362	3.894507	3.887286	4.126027	3.893408	4.024364	3.872074	4.012544	3.859168	3.637927	3.941049	3.865418	3.69348	3.749166	3.961555	3.799979	3.868466	3.804351	3.880005	3.662788	3.785879	3.753517	3.842124	3.905515	4.031655	3.86671	3.922663	4.274752	3.939038	3.890858	3.930176	3.929261	4.058133	3.931331	3.936847	3.754073	3.822373	3.793343	3.727676	3.638706	3.740203	3.920994	3.848881	3.884046
AK1***	9.045227	9.5219	8.689495	9.407674	8.959337	8.686394	8.201161	8.00341	8.546778	8.632922	8.3038	8.714815	9.084786	9.006297	9.052956	7.886993	8.066807	8.11865	8.445012	8.58306	8.549461	8.310753	7.984388	8.833549	8.965682	8.905976	8.449802	8.619982	8.569786	8.754179	8.474747	9.069937	9.004034	7.994148	8.891287	9.05612	8.297256	8.4451	8.997095	8.935095	8.490088	8.215292	9.060772	8.461504	8.504113	8.870163	9.504646	8.243348	8.227776
AK130486**	7.450843	7.57933	7.419866	7.263022	7.258064	7.366401	7.467532	7.354804	7.323308	7.365734	7.343512	7.383369	7.491638	7.814223	7.39377	7.594991	7.257163	7.407335	7.304193	7.338297	7.19159	7.472988	7.148546	7.351087	7.190359	7.478803	7.091284	7.364389	7.397109	7.445332	7.352486	7.415101	7.178993	7.237329	7.384325	7.792952	7.48443	7.828726	7.651542	7.31517	7.324125	7.424104	7.460644	7.537291	7.46316	7.352631	7.13591	7.32524	7.625845
AK131021	6.316222	6.637931	6.602872	6.377319	6.483157	6.223481	6.234284	6.391419	6.546183	6.420689	6.292772	6.509865	6.300898	6.766127	6.606805	6.719073	6.538512	6.429831	6.510164	6.533048	6.607951	6.431486	6.473915	6.379321	6.44727	6.624139	6.424374	6.45353	6.27719	6.367386	6.326677	6.535172	6.522897	6.399419	6.50955	6.487573	6.333897	6.417397	6.441624	6.4218	6.388911	6.47793	6.595363	6.402125	6.654849	6.653185	6.57662	6.633939	6.56664
AK2	9.34259	8.624682	8.195083	8.819477	8.746325	8.812089	8.339215	8.829257	8.849264	8.813533	8.870612	8.169023	8.702154	8.474843	8.962595	8.422194	8.611188	8.615975	8.688758	8.786359	8.825606	8.75528	8.908955	8.833574	8.850501	8.469293	8.603426	8.89773	8.808653	9.277113	8.367925	9.046022	8.780806	8.52978	8.997792	8.385541	8.27372	8.10321	8.555105	8.677674	9.018367	8.531667	8.540078	8.426725	8.75152	8.738535	9.170957	8.72331	8.068888
AK3**	10.936771	10.984165	10.983334	10.521067	10.563372	11.112919	10.633256	11.041024	11.038422	10.845232	11.106829	10.716633	10.567595	10.788377	11.017531	10.306029	11.363265	10.889269	10.343324	11.021322	11.13949	10.889459	11.194824	11.218024	11.183591	10.914694	11.157619	11.34215	10.930063	10.84425	11.021021	11.038692	11.283838	11.038323	10.689749	10.053505	10.003376	9.853923	10.440788	11.174104	10.607678	10.933375	10.653702	10.736173	10.72147	10.798966	10.658227	10.882456	10.756187
AK5**	7.036002	7.228863	7.113593	6.888159	6.906459	7.331465	6.930198	7.060252	6.895529	6.866477	7.479945	7.202568	7.107376	7.15867	6.958635	7.071342	6.969244	6.998445	7.079149	6.984657	6.713202	7.164634	6.98277	6.935231	6.797547	7.141088	6.957864	7.082474	7.013464	6.830271	7.002466	7.18187	6.960309	7.190957	7.121153	7.075192	7.219859	7.343953	7.449208	6.939189	7.030552	6.997016	7.156125	7.055326	7.172563	7.404144	6.929644	6.973686	7.092485
AK6	8.665081	9.010293	8.697906	9.440222	9.779424	9.563839	9.152405	9.484188	9.42139	9.856028	9.626884	9.208934	9.164034	8.968277	9.932877	8.754539	9.328427	9.26071	9.082143	9.382302	9.433987	9.488672	9.717972	9.424322	9.574564	9.785249	9.249579	9.371654	9.712461	9.08572	8.893324	9.703251	9.087864	10.010897	9.863867	9.089305	9.073457	8.84315	9.160247	8.972319	9.224219	9.209023	8.96876	9.170274	9.385833	9.322111	9.566574	9.654111	8.859788
AK7	6.642045	7.032796	6.801308	6.673159	6.700806	6.749905	6.511284	6.708896	6.570808	6.584732	6.470074	6.740734	6.742737	6.864071	6.955622	6.905286	6.603264	6.830666	6.710821	6.623066	6.591048	6.784562	6.495691	6.897596	6.835124	6.917253	6.60745	6.650067	6.464735	6.766624	6.515472	6.623558	6.669217	6.581916	6.742958	7.084488	6.593172	7.097371	6.739099	6.625035	6.670785	6.545143	6.952203	7.116512	6.885566	6.901119	6.753102	6.567635	6.902783
AK8	8.234403	8.425923	8.612631	8.149274	8.168865	8.255974	8.375297	8.321577	8.027068	8.118592	7.910687	8.413391	8.369953	8.269091	8.349824	8.979033	8.184136	8.578974	8.503014	8.186418	7.927897	8.369972	8.167476	8.257692	8.173429	8.606713	8.305111	8.439125	8.337808	8.042425	8.313028	8.502838	8.185714	8.331029	8.442859	8.644907	8.401573	8.656081	8.70174	8.308634	8.595699	8.402943	8.72773	8.692253	8.592828	8.40519	8.133977	8.286806	8.609461
AK9**	6.486652	6.6103	6.567303	6.608362	6.931733	6.628804	6.294746	6.470729	6.512093	6.516179	6.10659	6.331908	6.756202	6.114401	7.353983	6.806225	6.577302	6.414768	6.654984	6.576282	6.827985	6.513149	6.794926	6.618999	6.660309	6.428519	6.443096	6.68327	6.393112	6.893043	6.461975	6.814026	6.386967	6.536345	6.463085	6.359277	6.763616	6.302058	6.53368	6.123765	6.303822	6.625422	6.30521	6.64134	6.64332	6.496182	6.313348	6.946047	6.571779
AKAP1***	9.250172	9.36611	9.720505	9.870171	9.061334	9.34234	9.133964	9.397968	9.143416	9.674825	9.458017	9.547864	9.019313	9.035296	9.325476	9.753597	9.103491	9.30461	9.070174	9.472545	9.388082	9.300457	9.438379	9.589379	9.381759	9.574929	9.773644	9.728532	9.442515	9.449353	9.787882	9.425177	9.723741	10.027584	8.798834	8.674772	9.439294	9.360068	9.569353	9.553003	9.131286	9.58647	8.857245	9.337375	9.500247	8.93998	9.219272	9.234057	9.65507
AKAP10*	6.674855	6.282675	6.875639	6.777017	6.784774	6.823441	7.127258	6.600938	6.538932	6.497957	6.728306	6.406933	6.436018	6.300113	6.464937	5.934515	6.612916	6.423335	6.097455	6.478734	7.348903	6.670512	6.375093	6.458051	6.365603	6.313119	6.256383	6.331405	6.412103	6.837009	6.631911	6.372665	6.415184	6.517913	6.614624	5.914611	6.406479	5.966122	6.151639	6.725679	6.615415	6.319605	6.054333	6.327238	6.187346	6.368101	6.481655	6.415457	6.345969
AKAP11	8.436279	8.219971	8.694556	8.715538	8.824668	8.439765	8.898263	8.283407	8.986788	8.669643	8.467585	8.490365	8.379336	7.962968	9.068607	8.452842	8.316271	8.21266	8.719628	8.636343	8.869964	8.516162	8.562992	8.342539	8.478636	8.473958	8.305219	8.854553	8.937604	8.724282	8.648097	8.800616	8.604193	9.157188	8.090927	8.047159	8.435127	8.567471	8.382441	8.360706	8.220968	8.666698	8.033564	8.105035	8.797971	8.180535	8.043235	8.935316	8.510312
AKAP12**	6.38659	6.242452	5.957056	6.431398	6.189938	6.28019	6.678901	5.710789	6.550413	6.117831	5.998054	6.369686	6.243104	7.445177	6.162232	6.768533	6.678472	6.738859	6.67062	6.58831	7.345716	6.384108	6.578721	6.547148	6.002835	6.606322	6.509824	6.996337	6.809701	6.61331	6.328996	6.167064	6.594846	6.58312	6.516691	6.101189	7.117619	5.939241	6.934124	6.452268	5.748623	7.078225	7.189836	6.830794	6.394018	7.782751	6.550687	5.692671	6.266796
AKAP13**	7.9133	7.652356	7.874635	8.121133	7.769946	8.011017	7.93019	7.512661	7.757169	7.896233	7.610908	7.634097	7.563944	7.743864	7.273801	7.394497	7.737168	7.544538	7.553485	7.783174	7.838165	7.738885	7.776407	7.887056	7.730395	7.806418	7.549928	7.803664	7.839571	8.045811	7.732573	7.497135	7.854735	7.75722	7.765509	7.749199	7.800044	7.565112	7.600136	7.850885	7.49385	7.747498	7.618376	7.544228	7.317062	7.623057	7.718376	7.448154	7.605237
AKAP14	4.256406	4.296313	4.304272	4.093586	4.171398	4.154949	4.234328	4.365436	4.407001	4.30725	4.469128	4.686919	4.679547	4.460268	4.275031	4.234065	4.162964	4.19452	4.4107	4.209439	3.989912	4.352203	4.491073	4.249711	4.393698	4.340086	4.195944	4.185078	4.270692	4.318358	4.237943	4.316079	4.262175	4.301185	4.268206	4.525657	4.446685	4.721055	4.39871	4.15513	4.465396	4.255429	4.215543	4.284583	4.409286	4.242499	4.370003	4.216414	4.346878
AKAP17A	7.528598	8.087198	7.817842	7.906388	7.873812	7.771397	8.149808	7.709494	7.913307	7.750422	7.835159	7.956342	7.757783	7.705676	7.933564	7.986654	7.747972	7.698762	8.0382	8.320063	8.243729	7.890174	8.054682	7.750313	8.150576	7.83282	7.90237	7.987936	7.96278	7.843977	7.75229	8.353953	8.021627	8.025322	7.790885	7.62008	7.812606	7.976654	7.757015	8.02637	7.922375	7.799021	7.592787	7.6863	8.220045	7.607377	7.882886	7.903348	7.756245
AKAP3	6.887929	7.107911	6.960905	6.897466	7.067981	7.244974	6.765574	7.138553	6.821843	7.215589	7.587121	6.92539	7.045532	6.847446	7.316668	7.20396	6.730071	7.224576	7.100099	7.031181	6.963741	7.056257	6.874958	7.109319	6.824794	7.525656	6.86429	6.959239	7.015926	7.502833	6.910383	6.984655	7.196231	6.921617	6.995229	6.926231	6.912551	7.10411	6.967825	6.860215	7.184628	6.88021	7.405062	7.267702	7.922042	7.155101	7.002582	7.230279	6.993722
AKAP4	6.247687	6.470896	6.35101	6.268832	6.201084	6.613534	6.212267	6.513129	6.26161	6.514535	6.634458	6.583211	6.571593	6.498652	6.179179	6.083602	6.464953	6.154075	6.280267	6.296618	6.120053	6.35258	6.121621	6.050444	6.273879	6.412146	6.287599	6.333168	6.233537	6.567283	6.17473	6.358796	6.461558	6.29638	6.115356	6.625381	6.374491	6.50495	6.282325	6.43547	6.571745	6.306583	6.418952	6.14416	6.187712	6.113347	6.469243	6.560228	6.65186
AKAP5	6.81607	8.430542	7.615839	7.991816	6.597512	6.72057	7.003135	6.950637	7.017774	7.29204	7.732863	6.924825	7.693693	6.26977	6.268474	6.558923	6.858833	6.699586	6.590726	6.586679	6.646122	6.904646	6.515608	7.08809	6.539679	6.911218	6.612649	6.699019	6.947025	7.157971	6.567177	6.79233	7.93358	6.610567	6.802768	7.314748	6.775979	6.675033	7.065396	6.76846	6.748334	7.290916	6.751426	6.52396	6.395116	6.728633	6.539622	6.627734	6.75837
AKAP6	5.749263	6.159852	6.066419	5.742567	5.827177	5.826389	5.880759	6.091428	5.773755	5.974221	5.60116	5.936122	6.244934	6.164311	5.927243	6.030691	5.782504	6.057897	5.862684	5.88285	5.712347	5.92302	5.836123	6.037833	5.682181	5.94908	5.918948	6.017017	5.871275	5.947653	5.686583	5.907687	5.745021	5.847975	6.151946	6.541821	6.090488	6.709492	6.287187	5.788456	5.876931	5.916494	6.288869	6.222981	6.085769	5.92274	5.88384	6.045378	6.294205
AKAP7***	6.997799	7.127478	8.146646	7.425578	7.532487	7.819182	7.803328	9.060095	7.66264	8.583228	8.11108	7.186027	8.187337	9.131846	7.165142	7.292781	9.564661	8.458945	7.838516	7.5035	8.3782	7.967765	7.776967	8.685998	7.786091	7.537729	8.334484	7.364127	8.050017	7.050832	7.88031	7.851006	8.760712	6.764497	7.857626	7.169684	7.454428	6.66638	8.333391	6.881829	7.236466	7.719288	7.614208	7.585583	7.117691	7.602164	8.279147	8.389037	7.801898
AKAP8	8.901371	8.541009	8.827309	9.361285	8.865948	8.779453	9.143304	8.630574	9.001	8.610758	8.758745	8.368498	8.459297	8.543438	8.687099	8.446685	8.705701	8.702971	8.773183	8.736541	9.045518	8.751096	8.915328	8.500915	8.668495	8.266042	8.947829	8.7727	8.702113	8.531972	8.902305	8.707861	8.709529	9.010984	8.98717	8.196735	8.854185	8.503769	8.483671	8.67781	8.980782	8.462825	8.380024	8.53171	8.504886	8.841191	8.578386	8.711491	8.437924
AKAP8L	7.238767	7.095769	7.161377	7.433946	7.117121	7.182608	7.471938	7.171892	7.353465	7.413936	7.376153	7.083187	7.127496	7.207578	7.07038	6.915054	7.186676	7.127865	7.019788	7.183999	7.149813	7.098945	7.052577	6.895218	7.087553	7.032707	7.138233	7.098513	7.210464	7.274939	7.132058	7.21505	7.205235	7.361513	7.154997	6.99621	7.159614	7.149341	7.075461	7.296616	7.131592	7.075229	7.011696	6.945578	7.153521	6.921741	6.949717	7.320122	6.995164
AKAP9	7.327792	7.617658	7.524434	7.554985	6.863632	7.086095	7.463589	7.188528	6.712527	7.230593	7.06845	6.669414	6.711197	6.209059	7.381773	6.967583	7.266243	7.015584	7.165292	7.385804	7.632824	7.21776	7.129556	7.203647	7.338037	7.284731	7.018626	7.508369	7.278869	7.761151	7.535627	7.093154	6.893622	6.657688	6.731675	6.83624	7.252763	6.417318	6.862358	7.371389	6.874004	7.126442	6.951996	7.37351	6.961964	6.741438	6.804128	7.048547	7.296401
AKIP1	8.350331	8.599066	8.341557	8.644115	9.006739	8.679016	8.616877	8.875446	8.655857	8.589942	8.606815	8.857542	8.692351	8.712117	9.113478	8.436804	8.330711	8.37763	9.031018	8.625644	8.322498	8.443524	9.443043	8.800348	8.852811	8.561874	8.830618	8.736254	8.549424	8.832014	8.849123	8.648814	8.841888	8.638553	8.64901	8.270251	8.549838	8.603274	8.444951	8.955773	8.939224	8.557165	8.637331	8.409633	8.818012	8.613642	8.613494	8.835977	8.523318
AKIRIN1**	8.934776	8.988859	8.573385	9.37245	9.256652	8.678143	8.39476	9.185614	9.179859	8.638265	8.624859	7.993777	8.696549	8.277732	9.131296	8.707804	9.50758	8.780729	8.66599	8.897674	9.016096	8.657482	9.111903	9.286373	9.37798	8.620501	8.978231	9.099678	9.07049	9.586748	8.956988	9.359363	8.838217	8.349865	8.822147	8.604007	8.389109	8.00819	8.86092	9.151539	8.530216	8.738514	8.130499	8.602926	8.557313	8.617135	8.819161	9.252855	8.113371
AKIRIN2	8.382929	7.293392	7.689388	8.46885	8.809863	7.729527	7.53858	8.223229	8.744268	7.977631	7.807578	7.481578	7.880085	7.647494	8.576752	8.374999	8.251124	8.055769	8.291522	8.356477	8.568338	8.068796	8.389849	7.845228	8.445301	6.723123	7.6947	8.650016	8.381237	7.635316	8.500841	7.685557	8.72553	8.400092	8.168146	7.398469	7.821508	7.778604	7.454845	7.854022	8.130661	7.785405	7.668097	7.989471	8.555159	7.751713	8.080002	7.838369	7.201807
AKNA	7.924653	7.360538	7.134684	7.628063	7.341025	7.312021	7.736497	6.991484	7.468847	7.352469	7.494992	7.347641	7.292287	7.154157	7.331349	7.163209	7.22478	7.18168	7.443726	7.221725	7.433382	7.357089	7.170614	7.35186	7.291346	7.14691	7.153669	7.120164	7.136556	7.744219	7.367874	7.289804	7.336417	7.394689	7.570811	7.160088	7.377816	7.068462	7.118531	7.456768	7.438185	7.330388	7.444155	7.190263	7.25536	7.146595	7.309992	7.32494	7.41132
AKNAD1	5.139449	5.315868	5.130972	5.02156	5.034793	5.10862	5.122614	5.182847	5.102673	5.42173	5.236452	5.144188	5.475173	5.104778	5.160283	5.486987	5.133205	5.180637	5.042843	5.036531	4.847264	5.222746	5.068789	5.13943	4.999152	5.353091	5.133353	5.339654	5.117093	5.152234	5.291039	5.251985	5.327879	5.218372	5.245653	5.241919	5.36606	5.323898	5.244161	5.240306	5.285908	5.150478	5.227457	5.200344	5.250502	5.140587	5.090965	5.138327	5.457633
AKR1A1	10.40901	10.818485	9.720301	10.932605	10.711652	10.894264	10.308848	11.16319	10.674925	10.824616	11.14013	10.397371	10.857494	10.592237	10.089256	10.746013	10.174254	10.8508	10.694747	10.494931	10.926194	10.615722	11.23537	10.798915	10.841851	10.607955	10.415873	10.44275	11.004638	11.785031	10.60609	10.394515	10.697966	9.917842	11.236625	10.162598	10.104273	10.395646	10.461753	10.773916	11.166061	10.416412	10.540466	10.520482	10.970445	10.986768	11.146747	10.55326	10.001455
AKR1B1*	9.271128	9.050246	9.087086	8.915141	9.676742	9.740055	10.011019	8.890212	9.16426	9.32194	9.996851	10.11924	9.509924	9.931424	9.663157	9.239702	9.620831	9.623724	10.297035	9.302733	9.920814	9.817716	9.193749	8.950441	8.992747	8.989004	9.006196	8.89577	9.242123	9.115784	11.093858	10.838653	9.563088	9.024222	9.495481	8.954706	9.282753	9.565472	9.073054	9.398075	8.781593	9.961137	10.123222	8.734037	8.733434	10.039199	9.658345	9.068253	10.296076
AKR1B10	8.887221	8.904273	8.363675	9.258375	8.710998	8.910826	7.506109	7.347291	9.782652	9.429036	8.869886	7.471071	8.672288	7.75125	6.676735	8.44129	7.993991	7.1811	7.675593	7.058538	8.406798	8.115497	7.778226	8.822123	8.89543	9.542917	7.139763	8.050144	8.328784	6.543111	8.844478	8.939081	6.921617	6.727599	8.737591	8.48756	7.596541	7.242241	10.287296	8.158282	7.250413	9.048538	8.151569	7.320255	8.291219	9.408916	10.271086	7.057819	8.099506
AKR1C1	7.720251	7.941416	7.688574	8.099302	8.306349	7.957938	8.118535	7.788841	8.160353	8.116603	8.084694	7.976935	7.90395	7.796355	7.530616	8.109589	7.858818	7.993933	7.693969	7.76469	7.954145	8.117167	7.819318	7.850257	7.842006	7.923618	7.658679	8.01486	7.88446	8.244964	7.88161	8.16447	7.659103	7.927784	7.941036	7.997389	7.965289	7.931402	8.081523	7.957237	8.118014	7.94676	8.345024	7.826371	7.678339	7.7734	7.835167	8.140464	8.218938
AKR1C3	8.668252	10.08384	9.420874	10.268066	11.155405	10.233812	10.876106	9.53069	10.582675	10.590446	10.888744	10.455857	9.83614	8.979556	9.50039	11.036984	9.672191	10.516172	8.981931	8.756588	10.346996	10.698726	10.989698	10.464402	10.410964	10.250968	8.821144	11.25388	10.523951	11.427205	10.461905	11.094404	8.878658	9.253216	10.355169	10.307426	10.584241	10.349094	10.158361	10.624817	10.803925	9.948863	11.407694	9.652121	9.446421	9.535102	10.841225	11.15411	11.152118
AKR1C4	6.506728	7.205307	6.410611	7.251564	6.438437	6.521087	6.69567	6.751522	7.045941	6.640745	7.108064	6.750576	6.978928	6.24745	6.000725	6.498191	6.529141	6.524423	6.25558	6.487871	6.123338	6.747228	6.460326	6.407187	6.489873	6.78167	6.246516	7.632856	6.60614	8.703311	6.423173	7.045637	6.403599	6.570116	6.636998	6.906805	6.775918	6.896289	6.408079	7.467427	8.07115	6.52123	6.538486	6.00713	6.121353	5.942558	6.456387	6.744353	6.834754
AKR1C6P	6.747025	6.74762	6.603293	6.83109	6.687874	6.867439	6.869933	6.890814	6.837757	6.663344	6.772005	6.896033	6.685048	7.255541	6.768504	6.780569	7.067518	6.766437	6.856614	6.699246	6.634922	6.770974	6.725151	6.773272	6.85044	6.820157	6.552373	6.768251	6.807073	6.899402	6.805941	6.897589	6.667615	6.708292	6.907461	7.130755	6.691189	7.113748	6.996575	7.144272	6.816277	6.763738	6.94992	6.980249	6.824682	6.992377	6.843417	6.884126	6.744244
AKR1D1	4.24641	4.440363	4.396672	4.35513	4.304703	4.380061	4.271086	4.354937	4.375839	4.411772	4.369881	4.370537	4.364209	4.143465	4.398274	4.431611	4.386645	4.439489	4.40549	4.299007	4.186343	4.323673	4.087149	4.295549	4.312832	4.508798	4.377767	4.478181	4.275915	4.361313	4.421947	4.517602	4.184088	4.371167	4.375924	4.387648	4.400146	4.628687	4.409313	4.224981	4.376966	4.415226	4.389613	4.297668	4.441799	4.284406	4.504669	4.295108	4.44687
AKR1E2	6.578356	6.77212	6.566585	6.586479	6.745409	6.578308	6.807768	6.715417	6.909807	6.892929	6.914211	6.727517	6.695027	6.928905	6.724625	6.791267	6.567992	6.73994	6.805188	6.646917	6.635169	6.871325	6.616637	6.520084	6.603473	6.947718	6.482458	6.542727	6.649014	6.875427	6.421652	6.735783	6.677606	6.872639	6.556957	7.154599	6.805398	7.24892	6.900705	6.752076	6.561397	6.625986	6.855026	6.947011	6.996369	6.672563	6.538997	6.927928	6.810206
AKR7A2	8.755601	9.67049	9.068923	9.868568	9.671363	10.282962	8.997658	9.856878	9.704136	9.705226	9.852444	8.415075	9.451941	9.957109	9.32526	9.376076	9.296896	9.296518	9.647909	9.20238	9.574697	9.349019	9.847218	8.620071	9.788901	8.760291	9.753486	9.366494	8.730766	9.910474	9.452436	10.035644	9.441318	9.228513	9.397245	9.37491	8.912584	8.449527	8.976076	9.667898	10.280244	9.426887	9.697542	9.11252	8.405325	10.26641	9.984397	9.174325	9.114977
AKR7A3	9.315957	9.770076	9.439296	10.28016	10.225823	10.757532	9.497185	9.803823	9.801594	9.99851	10.290716	8.747496	9.757636	9.93199	9.668681	9.763177	9.578885	8.956684	9.65164	9.659537	9.241373	9.733836	9.988556	9.172944	10.087611	9.680169	9.873707	9.803366	9.432964	10.302783	10.145349	10.33559	9.791657	9.585829	9.762378	10.398711	9.390587	9.712671	9.557197	9.990874	10.895327	9.69703	9.736291	9.791853	9.236163	9.898736	10.59948	9.702103	9.834946
AKT1**	9.752862	9.503253	9.4253	9.867836	9.584711	9.23629	9.533172	9.382001	9.534716	9.242129	9.633263	9.235166	9.244477	9.341222	9.149918	8.919867	9.861776	9.180545	9.472393	9.375575	9.942044	9.632826	9.305004	9.747044	10.016816	9.491823	9.011786	9.293693	9.750004	10.006785	9.495328	9.094673	10.002018	9.56493	9.741317	9.064697	8.795051	9.010248	9.423017	9.886777	9.412274	9.27262	9.241333	9.49003	9.366471	9.810638	9.677997	9.412255	8.995284
AKT1S1	7.127003	6.752951	6.425908	7.431973	6.899804	6.573329	6.524384	6.617011	6.988721	6.594788	6.372681	6.489018	6.138538	6.342017	6.673215	7.171125	6.987147	6.430332	6.998705	6.791565	6.326967	6.823204	6.899614	6.766159	7.149052	6.244262	7.147023	6.87054	6.702951	6.972159	6.861838	7.067859	6.604474	6.595484	6.15766	6.507906	6.708763	6.256892	6.233586	6.732117	6.562552	6.584482	6.232449	7.14225	6.983924	7.246501	6.806522	6.232266	5.959912
AKT2	7.301942	7.166994	7.244186	7.641381	7.208627	7.196578	7.358424	7.174476	7.325514	7.22791	7.231181	7.303892	7.253099	7.448452	7.463093	7.472058	7.347792	7.290612	7.539382	7.434346	7.329447	7.283781	7.375474	7.159788	7.324097	7.187158	7.318724	7.34311	7.341435	7.436863	7.441328	7.55866	7.320124	7.329016	7.230549	7.410379	7.30026	7.531622	7.282536	7.742923	7.29305	7.274608	7.302282	7.546565	7.404778	7.313721	7.202478	7.274125	7.277275
AKT3***	6.62357	6.613069	6.556365	6.557253	6.685006	6.392853	6.682157	6.450898	6.628808	6.394202	6.539168	6.764516	6.769093	6.498628	6.708326	6.621488	6.70261	6.51416	6.691227	6.777986	6.863331	6.824826	6.708405	6.613293	6.386222	6.607325	6.586624	6.661609	6.715733	6.740973	7.14384	6.479673	6.536897	6.542623	6.630785	6.552077	7.39415	6.381719	6.654039	6.53527	6.528097	7.01447	6.853661	6.720407	6.394581	6.808702	6.616852	6.369429	7.095301
AKTIP*	8.736819	8.449996	8.488716	8.894445	8.728516	8.8795	8.481832	8.695468	8.946801	8.527115	8.574196	8.628803	8.459078	8.2215	8.739652	8.360945	8.926871	8.440619	8.442712	8.639402	8.674727	8.54702	8.777668	8.769881	8.906865	8.470653	9.052817	8.929779	8.643299	8.364507	8.558228	8.65884	8.969671	8.295791	8.75596	8.104479	9.151993	7.905764	8.642631	8.869728	8.587413	8.840026	8.274752	8.789016	8.75643	8.482053	9.071916	8.780645	8.52736
AL022341.3	6.540714	6.631966	6.18375	6.531358	6.30659	6.502144	6.628371	6.602656	6.995918	7.118252	7.397636	6.50824	6.704724	6.892952	5.987442	5.690702	6.52515	6.252803	5.924208	6.494496	6.159703	6.457027	6.139917	6.061129	6.103512	6.392689	6.272338	6.173999	6.504775	6.821283	6.202591	6.82126	6.408612	6.915282	6.322825	6.715682	6.59258	6.591251	6.502492	6.627726	6.593167	6.221695	6.190431	5.705032	5.880039	5.953362	6.056814	6.74224	6.71807
AL022344.5	5.30511	5.387076	5.338165	5.004381	5.276755	5.381846	5.239943	5.373677	5.038304	5.137725	5.185371	5.413829	5.210856	5.272654	5.266874	5.296076	5.495267	5.262956	5.285938	5.264398	5.464453	5.256043	4.979453	5.371217	5.923224	5.295737	5.712711	5.196779	5.17727	5.301336	5.044013	5.371658	5.404302	5.404995	5.294221	5.306922	5.325326	5.446514	5.505808	5.069617	5.326598	5.39055	5.25504	5.011353	5.442005	5.33243	5.428823	5.28521	5.495215
AL109706	4.991715	5.191845	4.942056	4.946735	4.834421	4.826472	4.980954	5.033416	5.110816	5.044191	5.526304	4.994405	5.081111	4.92545	5.399671	4.982579	5.146786	4.900718	4.925357	5.037027	4.832587	4.962149	4.772452	4.829623	5.024755	4.90145	4.758918	4.836727	4.781602	5.041352	5.199509	5.012727	5.131269	4.991588	5.065976	4.965686	5.043111	4.940545	4.826712	5.130167	5.065813	4.946102	4.940743	4.876622	5.151204	5.220666	5.045083	5.16939	5.033334
AL132709.8***	5.471477	4.960534	5.202711	5.195693	5.14948	4.955407	5.420011	5.064243	5.223185	4.928939	4.95262	5.093414	4.956766	5.449834	5.29414	5.269523	5.094223	5.00637	5.064061	5.393281	5.510891	5.137816	5.202912	5.195053	5.011104	4.961237	5.022367	4.88195	5.15453	5.379237	5.004771	5.113274	4.989042	4.928344	5.427728	5.020962	5.195693	4.866047	4.94124	5.062285	5.088001	4.85252	5.285843	5.085259	4.976744	4.88181	5.14587	5.086016	4.813699
AL133493.2	5.234891	5.428443	5.398871	5.225596	5.223143	5.2475	5.0876	5.26554	5.61569	5.518272	5.331935	5.438636	5.529152	4.763536	5.474723	5.453418	5.370516	5.384046	5.554559	5.323508	4.84516	5.31059	5.172972	5.307185	5.280701	5.419716	5.256752	5.216735	5.283791	5.186875	6.398347	5.379608	5.376589	5.303023	5.356853	5.451743	5.57192	5.271165	5.384268	5.117545	5.725824	5.524146	5.555339	5.228457	5.383388	5.771738	5.211035	5.283201	6.190134
AL590762.11	7.110896	6.832993	6.890614	7.111659	7.085614	7.057319	6.951091	7.140764	7.222344	6.994009	7.131888	6.945064	6.620801	6.918728	6.653013	6.7124	7.188305	7.027179	6.776907	6.945631	6.649922	7.153685	6.880308	6.828011	7.260489	7.11675	6.97	6.646516	6.85934	7.152202	6.640463	6.704106	7.17679	7.180538	6.837256	6.793845	6.640891	6.909843	6.906533	6.938633	6.957078	6.651807	6.61917	6.77679	6.986682	7.499532	7.294018	7.055339	6.737495
AL832163	4.170406	4.257992	4.033702	4.030588	4.00901	3.979342	4.056067	4.107233	4.09103	4.341721	4.159246	4.026028	4.310002	4.033971	4.085493	4.425351	4.1714	4.119689	4.298519	4.037006	3.954581	4.042359	4.021838	4.103784	3.945853	4.20793	4.131289	4.039582	4.183298	4.08425	4.086321	4.140929	4.05749	4.178962	4.071891	4.179453	4.448901	4.0321	4.305682	3.984813	4.169551	4.139964	4.225278	4.440713	4.161949	4.183298	4.000327	4.036218	4.061807
AL833181	6.744616	5.500907	8.013626	6.266184	6.992652	6.006861	7.972946	6.540324	6.220468	6.506487	6.219266	6.310066	6.210801	5.316161	6.531997	6.064128	6.324079	6.324738	6.217411	6.932246	7.71291	6.412612	6.618251	5.998584	6.684751	6.120775	6.925601	6.849305	6.787844	6.340981	6.891723	6.208041	6.33795	7.365776	6.159771	5.694136	6.350302	5.772506	6.068116	6.063219	6.1631	6.230566	6.092699	6.563131	6.346104	6.019444	5.907148	6.317077	6.998294
AL928742.12	7.744458	7.749857	7.494639	7.795155	7.535829	7.864702	7.8158	7.707653	8.098848	8.172567	8.261691	7.759595	7.738752	7.24144	7.534842	6.90099	7.755613	7.648322	7.201843	7.845527	7.546881	7.652596	7.450781	7.358692	7.352737	7.701488	7.516791	7.502929	7.674659	7.77861	7.591257	8.004928	7.659074	8.063734	7.649534	7.587851	7.736694	7.592324	7.60283	7.846374	7.715784	7.651629	7.578089	7.274546	7.042304	7.354533	7.439657	8.005349	7.719355
ALAD*	8.236696	8.067154	7.928491	8.205557	7.979649	7.93281	7.701674	7.986749	7.716577	7.993869	7.738264	7.822788	7.972307	8.005632	7.751542	8.235256	7.927854	8.048081	7.794056	7.651558	8.014374	7.781722	8.121346	8.287013	7.87611	7.84035	7.895791	7.960913	7.995799	8.053558	7.949603	7.738608	7.979992	7.673308	8.0864	7.537051	7.817269	7.767737	7.648511	7.946701	7.517969	7.774224	7.834119	8.205332	7.783022	7.740039	7.786937	7.892487	7.813553
ALAS1	9.533561	9.112742	8.769823	9.77984	9.866685	9.570511	9.295413	9.57233	9.976904	9.468548	9.505186	9.09089	9.326648	9.470446	9.260912	8.831875	9.983521	9.61673	9.522781	9.171569	9.588123	9.414244	9.416691	10.227303	9.695423	9.656243	9.609276	9.183014	9.365658	8.942896	9.071245	9.48749	9.797556	9.351403	9.716915	9.365509	9.21639	8.730867	9.556211	9.69384	9.38596	9.195801	9.255662	9.388135	9.641864	9.988916	9.959641	9.851732	8.836334
ALAS2*	6.391176	6.42324	6.494159	6.245873	6.10177	6.482977	6.175142	6.316557	6.315047	6.529368	6.332316	6.291824	6.140116	6.588342	6.486354	6.569878	6.211442	6.328595	6.382542	6.31788	6.309646	6.225951	6.207872	6.167687	6.332883	6.389482	6.248087	6.090725	6.135554	6.220971	6.146882	6.468765	6.247823	6.172418	6.263316	6.669252	6.190915	6.64825	6.347916	6.411874	5.99001	6.216411	6.516828	6.63333	6.593389	6.348397	6.326348	6.379925	6.35198
ALB	5.57548	5.7553	5.674761	5.555802	5.539637	5.662314	5.508637	5.70779	5.531593	5.704924	5.790658	5.703202	6.020111	5.42903	5.288019	5.736422	5.735725	5.61992	5.476792	5.532966	5.20061	5.707562	5.497465	5.605049	5.211599	5.628987	5.462541	5.586066	5.638496	5.588721	5.516831	5.775599	5.658524	5.643734	5.693351	5.756172	5.889111	5.771565	5.727201	5.492938	5.806111	5.637119	5.650241	5.706757	5.640518	5.379788	5.448645	5.607481	5.719538
ALCAM**	7.492276	7.04046	7.715576	7.630733	7.302136	7.398218	7.091688	8.265246	6.918712	8.120484	7.739165	7.721462	7.956976	7.297021	7.012025	7.685412	8.015097	8.3652	6.767917	7.493336	7.460177	7.973575	7.810395	7.665055	7.980864	7.111291	6.905386	6.926724	7.887709	7.132348	7.991877	6.165328	8.304356	8.146896	7.788874	7.137878	7.214163	7.687181	7.627263	6.827152	7.822467	7.464821	7.116215	8.049301	7.576644	7.551354	7.746614	7.770683	7.70333
ALDH16A1	8.257857	7.867718	7.497433	8.56394	8.086854	7.845059	8.038272	7.958241	7.843384	8.18716	7.988596	7.799347	7.864484	8.62489	7.29877	7.883358	7.956292	7.798782	8.313168	7.878695	7.671081	7.887923	8.181644	7.892094	7.825855	6.987757	7.964392	7.293391	7.831861	8.187028	8.062068	7.936879	7.720659	7.710029	8.055344	8.311351	7.78417	8.124934	7.707356	8.192644	8.263868	7.405942	7.96983	8.124579	8.448173	8.11336	8.358503	7.878704	7.335847
ALDH18A1	10.163304	10.387815	9.973213	10.092636	10.908327	10.825669	10.768102	10.97932	10.920102	10.189734	10.834583	10.439674	10.193485	10.878711	10.591674	10.226082	11.130899	10.922274	10.259463	10.797789	10.211036	10.397996	11.034293	10.678085	10.768558	10.283	11.140741	10.509009	10.701407	9.797985	9.982984	10.801382	10.284155	10.829203	10.207385	9.24834	11.079762	9.933751	10.109781	10.218344	10.578129	10.23129	10.136129	10.302663	10.719739	10.295913	10.487414	11.149371	9.69897
ALDH1A1	7.495277	11.50061	9.687726	9.78025	7.255114	9.114029	11.349588	12.078033	9.486703	10.156559	9.366085	8.258261	9.333459	8.985109	7.762289	9.022561	10.041732	10.190259	9.100844	7.545291	10.522808	9.883515	9.655199	10.137756	11.44878	9.784808	10.830951	8.184966	9.375167	11.592981	10.150249	10.758289	7.888757	11.609565	8.137618	10.978774	6.774252	8.07842	8.979654	11.52623	10.242786	9.564952	8.392554	7.954656	7.923219	10.034447	10.184598	9.407228	10.684529
ALDH1A2*	7.148872	7.619224	7.201985	8.385494	6.877731	7.31722	7.384247	7.338693	7.449946	7.729971	7.221385	7.23902	7.547544	7.634069	7.252789	7.476544	7.056024	7.306996	7.202314	7.182155	7.238553	7.088344	6.92368	7.231837	7.129792	7.671895	7.132029	7.141493	7.186613	7.423596	7.186602	7.255605	7.295596	7.224758	7.407595	8.173641	7.269683	7.732934	7.392744	8.457804	7.203015	7.240541	7.543981	7.709627	7.442999	7.079036	7.337419	7.488278	7.400135
ALDH1A3	7.53208	6.901437	7.109485	6.731965	6.709211	6.363896	7.160667	6.599775	6.36832	6.96862	6.457785	7.615045	7.193558	7.57944	7.207301	7.346641	7.110518	7.233923	7.1272	6.635828	6.967979	7.053022	6.968562	7.125524	6.808879	7.310491	7.338875	7.430875	6.952332	6.872836	7.251936	6.765555	6.9586	6.494989	7.029677	6.785335	7.314326	6.707181	7.527081	7.059624	6.064003	7.317128	7.390212	7.185564	6.776259	7.099329	6.797799	6.204797	6.893425
ALDH1B1	8.587539	8.195074	8.339212	8.089455	8.144854	8.167814	7.935668	8.834793	8.177405	9.277641	9.201673	8.989658	8.836293	8.425102	8.124546	8.771358	8.937179	8.726034	8.700877	9.018589	8.709595	8.633308	9.030761	9.36869	9.085848	8.973955	9.05443	8.453605	8.819486	8.095341	8.729058	8.407307	8.517278	8.056595	7.768657	8.380581	7.990364	8.451757	8.545113	8.722969	8.708027	8.408711	8.24914	9.151913	9.385192	8.721944	8.334925	8.74288	8.454478
ALDH1L1	7.284596	7.651307	7.190453	7.472789	7.103319	7.592936	7.293122	7.213401	7.487959	7.309392	8.502043	7.125678	7.749731	7.031969	7.085498	6.646082	7.280544	7.168178	7.025417	7.251369	7.453813	7.427768	6.868176	7.896797	7.506685	7.834562	7.317	6.955335	7.017375	7.512384	7.053059	7.374219	7.153274	7.614834	7.497731	7.960338	7.045512	7.371895	7.393378	7.537778	7.692384	7.358143	7.367487	6.936961	7.138605	7.397091	7.325528	7.285534	7.146625
ALDH1L1-AS2	6.42392	6.527221	6.368148	6.515273	6.312919	6.595295	6.341779	6.401352	6.897028	6.69843	7.128103	6.399134	6.502711	6.623367	6.493075	6.266338	6.427273	6.468709	6.304017	6.526637	6.355758	6.474193	6.306	5.999746	6.40529	6.79373	6.324906	6.32244	6.357822	6.480477	6.288494	6.666614	6.444962	6.389658	6.506826	6.498695	6.124141	6.368331	6.592643	6.523519	6.198111	6.423512	6.581166	6.377916	6.507239	6.479057	6.254687	6.497011	6.491486
ALDH1L2**	5.652096	5.947178	5.560185	5.839404	5.494925	5.644572	5.715866	5.637525	6.881442	5.760047	5.815663	5.924383	5.742518	6.138687	5.612625	5.475361	5.734037	5.51341	5.775282	5.886492	5.664528	5.791871	5.715846	5.927366	5.431394	5.670447	5.699753	5.412816	5.883342	5.920075	5.654234	5.711436	5.665431	5.6576	5.69635	5.695521	5.809044	5.95547	5.715158	5.731976	5.533585	5.782846	5.801387	5.403929	6.201174	6.30689	7.238455	5.621987	5.772029
ALDH2**	12.035425	11.78689	11.907538	11.810053	12.016679	12.148831	11.685447	11.824129	11.891593	11.933466	11.87644	11.569498	11.825979	11.532979	11.300321	11.443369	12.0037	12.146345	11.509372	11.998409	12.04902	11.713829	11.954032	12.096324	12.007631	11.710588	11.697171	11.918979	11.518384	10.845607	11.840147	11.711706	11.77496	11.295109	11.599063	11.346722	11.459664	11.080972	11.5263	11.806517	11.949375	11.504251	11.665869	11.757828	12.063408	11.898503	12.123856	11.337622	11.458925
ALDH3A1	6.636486	7.413765	6.01617	7.437602	6.226575	7.035109	6.114919	6.373801	6.151542	7.2144	6.522041	5.973141	6.566401	6.525526	5.878298	6.297516	6.220276	6.209477	6.548572	6.120171	6.480738	6.143807	6.270037	6.182422	6.759024	6.844769	5.807521	6.374813	6.316884	6.619315	6.723906	6.061598	6.030245	6.062076	7.224389	7.780288	5.985946	6.3501	6.214569	6.473316	6.035742	6.154864	6.354898	7.160979	6.628799	6.640333	6.643454	6.360204	7.166613
ALDH3A2	9.590527	9.723793	9.159506	10.263273	10.140031	10.292203	9.757382	10.089465	9.66934	9.682054	9.031176	9.077358	9.697689	9.460746	9.288179	9.237349	9.873966	9.547939	9.264467	9.176472	9.761981	9.744703	9.282709	9.470604	9.891585	9.683214	9.011703	9.423974	9.654119	10.064072	9.534191	9.064833	9.317389	8.664254	10.05401	9.559295	9.008957	8.880126	9.262496	9.748725	9.677042	9.509774	9.222585	9.792641	9.328129	9.724837	9.925942	9.247973	9.422654
ALDH3B1*	8.457969	8.379979	8.241184	8.716284	8.196809	8.773978	8.516625	8.338439	8.667404	8.671526	8.614713	8.41262	8.5523	8.499732	8.113103	8.734827	8.264682	8.409659	8.46253	8.395083	8.1347	8.459913	8.297056	8.302992	8.214078	8.557345	8.080383	8.59124	8.461191	8.787046	8.536913	8.487658	8.300116	8.382758	8.318256	8.670625	8.630807	8.514524	8.445155	8.623364	8.512844	8.388124	8.615047	8.663404	8.536876	8.555005	8.613092	8.524243	8.568741
ALDH3B2	5.456607	5.649351	5.291033	6.121567	5.292385	5.443275	5.348735	5.419732	6.428084	5.616577	5.635661	5.526748	6.039664	5.417102	5.273874	5.351512	5.635329	5.604748	5.370517	5.379957	5.535651	5.808658	5.380325	5.432756	5.764032	5.783657	5.353469	5.460429	5.346783	5.470704	5.346568	5.820088	5.531687	6.411721	6.058422	5.46252	5.406137	5.826665	5.431852	5.698235	5.63179	5.332507	5.417854	5.479594	5.353182	5.215683	5.553923	5.558773	5.562513
ALDH4A1	7.619326	7.307367	6.834566	7.314489	7.346346	7.230719	7.288665	8.850181	7.847323	7.58025	7.300172	6.838467	7.220179	7.83193	7.520518	7.735075	7.539171	7.419611	7.790144	8.160007	7.388067	7.328824	8.1163	6.909385	8.185849	7.416879	7.917582	7.935661	7.472977	7.305002	7.409731	8.761877	7.375791	7.783266	7.273812	7.459245	6.99015	7.600967	7.22492	8.413058	7.548468	7.251922	7.520014	8.914858	7.975354	7.548738	7.260463	7.797115	7.156823
ALDH5A1*	7.82247	8.234469	7.826435	8.007833	7.973645	8.260976	8.24701	8.141502	8.276443	8.393244	8.125127	7.860316	7.512191	8.129319	7.971434	8.067425	7.530387	7.780616	7.829269	8.608417	7.462416	8.024676	8.434306	7.785173	8.764747	7.852664	8.526926	8.702437	7.71683	6.977942	8.591352	8.55439	8.326685	8.136342	7.112259	7.451651	7.745087	6.998082	7.836224	8.490914	8.637652	7.962022	7.982228	7.934501	7.597906	6.559485	7.967259	7.892609	8.426991
ALDH6A1	7.740125	8.205927	7.577473	7.805188	8.325228	7.97388	7.539038	8.029961	7.286325	8.16707	8.522033	8.139299	8.151249	7.197521	7.016594	7.954209	7.216917	8.034111	7.44184	7.134581	7.614183	8.017741	7.669422	8.249061	8.20082	8.129321	7.185092	7.520712	7.578303	8.14964	7.445447	7.17747	7.855106	7.373807	7.225932	8.06314	7.197599	7.451765	7.830318	7.688144	8.226579	7.754531	7.78772	8.339785	8.274735	7.541897	8.208547	7.810202	7.478318
ALDH7A1	7.667909	7.831402	8.018903	7.977774	7.861409	8.481294	7.465015	8.624573	7.978365	8.578638	8.137598	8.048954	8.290353	8.117287	6.122307	7.795817	7.865016	7.611189	7.888335	8.228681	8.68187	8.324152	8.831188	8.203694	8.612639	7.993482	8.597874	8.083701	8.649966	7.731454	7.23323	7.885201	7.940435	7.922619	8.096528	8.293788	8.247957	7.890235	8.017354	7.922064	8.513196	8.147556	7.42772	7.999571	7.803479	8.025116	8.175906	7.784303	7.080868
ALDH8A1*	4.85533	4.532945	4.703605	4.362596	4.961512	4.623429	4.636718	4.605781	4.481813	4.375665	4.735974	4.438444	4.555647	4.466618	4.653812	4.558898	4.571704	4.871618	4.636064	4.494575	4.756187	4.592418	4.302993	4.510224	4.44037	4.451147	4.56731	4.59935	4.58468	4.715104	4.53606	4.60064	4.648167	4.571507	4.568045	4.617848	4.436674	4.652805	4.451908	4.460699	4.835938	4.844413	4.80048	4.692686	4.81022	5.102322	4.744935	4.542661	4.644641
ALDH9A1	10.449761	11.173079	10.94414	11.405644	11.094368	10.930071	10.890358	10.631595	10.648316	10.488863	10.990129	10.322302	10.670357	10.707487	10.449327	10.695271	10.33824	10.885275	11.120363	10.883367	9.903957	10.929916	11.042185	10.748711	10.924721	10.868084	10.701834	10.992501	10.766747	11.154009	10.931697	11.049373	10.877703	11.080904	10.582854	11.158208	10.621456	10.62664	10.560315	11.916501	10.918203	10.843638	10.444939	10.539373	11.112709	10.696201	10.668346	10.52751	10.862983
ALDOA	11.486788	10.700119	11.476551	11.700656	11.794773	11.840562	10.98548	11.705507	11.931603	11.463083	12.125841	11.201981	11.454507	11.66525	11.583196	11.755666	12.021505	12.114525	11.372853	11.717558	11.894796	11.635868	11.472281	11.644754	11.633228	11.383165	11.754024	11.181622	11.402504	11.671201	11.412299	11.727179	12.039246	11.615463	11.816411	11.206633	11.886785	10.972937	11.426808	11.750295	12.009487	11.166983	11.480486	11.733602	12.184479	12.093776	12.386699	12.080219	11.33618
ALDOAP2	8.031857	8.455442	8.344213	7.891178	7.983944	7.932338	7.842634	8.070124	7.937163	8.171931	8.085201	8.330256	8.594719	8.10249	7.819438	8.382384	7.981312	8.236416	8.033295	7.97557	7.254306	8.181289	7.704506	8.078134	7.87547	8.144573	8.157511	8.076951	8.271063	7.888306	7.928222	8.209383	7.971558	8.147497	8.272496	8.559013	8.463315	8.775281	8.499762	8.062384	8.451599	8.184213	8.290546	8.363936	7.987903	7.904859	7.875955	7.931272	8.789207
ALDOB	5.970715	6.630707	6.191093	7.543642	7.518543	7.806629	6.054112	5.991488	6.395863	7.325299	7.773346	6.200916	6.2714	6.833675	5.946921	6.940461	6.217474	5.97609	6.471515	6.496546	6.362188	6.494562	7.833377	6.127572	6.446258	7.327669	6.25428	7.211016	6.410678	5.984605	7.216643	7.763068	5.963683	6.024694	6.149956	7.016319	6.402029	7.008376	6.285056	6.774867	6.994126	6.687638	6.887165	5.934152	6.763403	6.216452	6.647612	6.120443	7.240511
ALDOC	8.753574	8.447954	8.693729	8.680651	8.556328	8.587612	8.504218	8.79364	9.349276	8.824758	8.920213	8.297293	8.548256	9.675771	8.3136	8.467485	8.4179	9.548719	8.731094	8.420355	8.577748	9.247201	8.249863	9.267485	9.045547	8.651617	9.121147	8.933965	8.652533	8.734189	9.115712	8.837146	9.169962	8.606868	8.595869	8.599899	9.11069	8.262707	9.451841	9.100844	9.426873	9.093558	8.922793	8.59499	8.878705	8.95125	9.179171	9.056034	9.050606
ALG1	8.379847	8.075357	8.012425	8.58713	8.038263	8.176557	8.093672	8.399056	8.266584	8.539155	8.73955	7.96892	7.796942	7.208681	8.34764	7.841819	8.412828	8.248442	8.054178	8.23889	8.253741	7.99307	8.320625	7.99134	8.295201	7.907783	8.593665	7.789304	8.024624	8.300212	7.949937	8.02525	8.250029	8.065043	8.305835	7.861046	7.962102	7.575418	7.628111	8.265096	8.623278	7.749029	7.881806	7.70699	8.223687	8.452078	8.315671	8.133666	7.436255
ALG10	5.725538	6.200324	5.913838	5.727513	5.954112	5.90805	5.819039	6.064148	5.976442	5.803266	6.469217	6.316064	6.054288	5.502556	6.068512	5.775942	6.40892	5.963881	5.958665	6.009803	5.889996	6.143116	6.264875	6.298425	6.102431	5.647112	6.448253	5.609146	5.708376	6.19866	5.529803	5.709601	6.223521	6.172551	5.588847	6.161663	5.857435	5.570506	5.842127	6.352163	6.47872	5.770806	5.634959	6.147291	6.899731	6.128321	6.199901	5.655103	5.508704
ALG12	7.683089	7.740329	7.567906	7.799594	7.396575	7.597703	7.601391	7.821583	7.681385	7.994642	7.496096	7.622696	7.610214	7.66785	7.36894	7.905777	7.703941	7.804021	7.548151	7.544458	7.542669	7.679697	7.675252	7.72779	7.573042	7.597971	7.649247	7.437014	7.394416	7.526187	7.767115	7.597109	7.543573	7.412121	7.788203	7.620623	7.614722	7.584213	7.426933	7.3802	7.754929	7.673962	7.683484	7.435456	7.550393	7.523221	7.71605	7.664316	7.63127
ALG13	7.945372	8.191104	8.076476	8.142223	8.239255	8.086312	8.424769	8.062856	8.321726	8.437968	8.016616	9.032881	8.026912	7.831555	8.116929	8.006481	8.150201	8.118627	8.417457	8.623195	8.501161	8.057309	8.476231	8.638795	8.390276	8.261217	8.761229	7.799581	8.398805	8.045859	8.410179	7.635485	8.338922	8.073729	7.907392	7.516564	8.16802	7.942645	7.773119	7.758231	8.133532	8.436124	8.352834	8.071127	8.85585	8.085579	8.041678	8.169935	8.156661
ALG14**	7.930584	7.968593	7.38621	7.678342	7.921286	7.733603	7.310907	7.973619	7.614397	7.642761	7.37718	7.413084	7.804963	7.959103	7.891777	7.400484	7.69348	7.787213	7.817556	7.463791	7.461508	7.336513	7.82975	7.787577	7.849898	7.705853	7.710987	7.471541	7.68411	7.226627	7.460501	7.598934	7.392707	7.55467	8.27431	7.794504	7.43884	7.870487	7.911407	7.769238	7.920176	7.486668	7.715216	7.68345	7.919838	8.07344	7.971463	7.727241	7.52452
ALG2	8.282908	8.413031	8.081908	8.315455	8.289907	8.167542	7.948425	8.190389	8.131705	8.076945	8.358779	8.308886	8.177046	8.209967	8.25277	8.259299	8.058489	8.275426	8.038446	8.089294	8.19261	8.054645	8.215391	8.413782	8.293417	8.176696	8.249201	7.922842	8.156296	8.267968	7.950408	8.05853	8.288048	8.055396	7.986179	7.919181	7.841702	8.040997	8.043903	8.153177	8.192144	7.978102	8.012734	8.078051	8.485265	8.229266	8.21256	8.172622	7.821443
ALG3***	9.381244	9.111716	8.9146	9.547802	9.140604	9.250982	8.726787	9.260872	9.189434	8.972742	9.161414	8.714279	8.901278	8.795308	9.499578	9.36893	9.008859	9.284142	9.735959	9.231535	9.267062	8.885833	9.503225	9.190055	9.598412	9.051464	9.689695	9.177596	9.073349	8.870127	9.182625	9.329016	9.106493	9.115958	8.796029	8.901791	9.150364	9.116465	8.469738	9.429262	9.189757	9.037901	9.03148	9.179627	9.523686	9.318802	9.115459	9.372968	8.868028
ALG5	7.512366	7.141462	7.398157	7.217247	7.143001	7.425638	7.25781	7.135903	7.044664	7.379756	7.051575	7.230409	7.253253	7.109816	7.785641	7.470588	7.013618	7.046638	7.614202	7.114393	7.265656	7.248456	7.396647	7.308488	7.110869	7.371089	7.265893	7.510214	7.379354	6.972408	7.378783	7.275907	7.354373	6.811606	7.387385	7.188755	7.100724	7.265096	7.389464	7.248602	7.521331	7.427851	7.37856	7.098416	7.842861	7.396019	7.267995	7.628212	7.46951
ALG6	9.663517	9.884804	8.951201	9.515497	9.88876	9.717903	9.095224	9.654504	9.852633	9.662324	9.529277	9.227952	9.470051	9.322415	9.927957	9.148011	9.376447	9.271133	9.475762	9.661264	9.356303	9.317401	9.867341	9.545101	9.768404	9.573864	9.545097	9.362936	9.412711	10.174582	9.41733	9.843303	9.469098	9.410972	9.483251	9.200651	9.073523	9.200386	9.326656	9.873344	9.522034	9.651283	8.855786	8.980352	9.216037	9.526378	9.767641	9.437437	9.134097
ALG8*	9.937298	9.582739	9.959521	9.352765	10.235426	10.025817	9.583244	9.869102	10.147315	10.119727	10.023627	9.790084	9.805027	10.090069	10.395602	9.474152	9.778623	9.940744	10.122684	9.715056	9.868649	9.579451	10.296297	9.822154	10.169876	10.156506	10.293586	9.44859	9.720184	10.198598	9.387944	9.29786	10.001819	10.229312	8.77057	10.029094	9.600971	9.400885	9.65513	9.722936	9.606937	9.780748	9.854131	9.415953	9.672261	10.046475	9.984686	10.131287	9.353172
ALG9	7.674309	7.67873	7.106533	7.549394	7.904757	8.028332	7.724463	7.875757	7.97777	7.6749	7.954371	7.695576	7.512744	7.233122	8.108055	7.505895	7.658664	8.058887	8.049209	7.459486	7.933135	7.513365	7.887585	7.931073	8.549903	7.636621	8.094051	7.174752	7.621728	7.775039	7.564681	7.081456	7.831163	7.328689	6.954545	7.143451	7.10136	7.080306	7.293256	7.575052	7.990938	7.645277	7.634903	7.890544	7.699786	8.100102	7.734693	7.639047	7.345249
ALK	6.028697	5.938914	5.930693	6.079017	5.889027	5.975176	6.015253	5.909981	6.061724	6.014201	5.919422	5.903919	5.891385	6.048131	6.128736	5.981548	5.952739	6.015523	5.978676	6.022767	5.97512	5.896859	5.958138	5.87034	6.054716	5.957849	5.964857	5.887924	5.874124	5.892518	5.956287	6.08407	5.891366	6.151553	5.860368	6.026496	6.113533	6.038564	6.064583	5.844863	5.844289	5.889278	6.157258	6.107359	6.12624	6.055184	6.010371	6.110221	5.963586
ALKBH1	7.054559	7.310994	7.414377	7.31802	7.513816	7.209583	7.076284	7.288587	7.054567	7.044224	6.918099	7.389844	7.084516	6.810742	7.107814	6.931628	7.191131	7.346275	7.044088	7.01429	7.053288	7.192286	7.096524	7.125028	7.34052	7.262405	7.003075	7.054458	7.24903	7.074818	7.046198	6.746896	7.416096	7.114113	7.346632	6.970588	7.033875	7.091128	7.058946	6.99745	7.248498	7.106192	7.18517	7.078458	7.710392	7.04765	7.310273	7.056819	6.878266
ALKBH2	7.948443	8.013071	7.8467	7.696168	8.664947	8.274411	8.52093	8.757955	8.482014	8.149273	8.232888	8.153048	8.049883	7.637175	8.162501	7.934119	8.331531	8.033561	8.098224	8.250129	8.050994	8.219961	8.666632	7.70763	8.732906	8.376567	8.652463	8.360893	8.51735	7.829727	8.110036	8.192535	8.207577	8.542485	7.933076	7.609225	8.090923	7.578036	7.769879	7.937705	8.966373	7.931805	7.861051	7.341506	7.562917	8.141501	7.825825	8.192157	7.464088
ALKBH3	7.264529	7.210593	7.614732	7.831325	8.156306	6.179324	7.976438	7.344033	7.607852	7.925565	8.222568	7.674459	7.822785	7.213553	8.183748	7.584176	7.926669	8.102787	8.356714	8.017035	8.025396	7.868049	8.210624	8.112246	7.85271	7.877579	8.082678	8.249583	8.399709	7.061062	8.07197	8.27547	7.766659	8.191358	7.808385	7.412979	7.717819	7.459105	7.326252	6.610527	8.167862	7.386561	7.724012	6.357082	8.346781	8.016666	7.938399	8.381543	7.943197
ALKBH3-AS1	5.950995	6.089586	5.895676	6.162883	5.940882	6.075849	6.020976	5.935592	6.014929	6.098379	6.296063	6.003025	6.129853	6.338144	6.099784	6.139243	6.016361	5.970108	5.95457	6.046936	6.074657	5.975962	6.027689	5.965999	5.969029	6.083192	6.016114	6.023618	5.989963	6.188822	5.997598	6.121877	6.02147	6.11402	6.05667	6.163825	6.129656	6.199866	5.969479	5.9621	6.007811	6.008353	6.10599	5.953168	6.115265	6.084492	6.060165	6.180554	6.071271
ALKBH4*	7.084898	6.96923	6.82998	7.17316	6.833225	6.842152	6.886147	7.003923	6.97393	7.531517	7.200762	6.763286	6.713863	7.135652	7.055445	7.072196	7.039857	6.965545	7.289546	6.805999	6.607805	7.026308	7.171721	6.928987	7.167801	7.204547	6.95207	7.140107	6.834072	7.567653	7.469033	7.124626	6.813617	6.370848	6.628287	6.689174	6.95443	6.475608	6.981024	7.617316	6.988116	6.839063	6.755545	7.336857	6.837236	7.171782	7.067059	6.532869	6.94205
ALKBH5**	8.630267	8.44564	8.341827	9.111752	8.892301	8.786101	8.619838	8.623693	8.791697	8.766936	8.872647	8.289291	8.368765	8.674996	8.438801	8.373919	8.784744	8.586604	8.488355	8.702374	8.77889	8.806106	8.426488	8.589875	8.730243	8.558236	8.367793	8.459344	8.598839	9.284864	8.374095	8.424422	8.494723	8.390715	8.770744	8.49394	8.299473	8.234278	8.426421	9.045631	9.029539	8.431485	8.563153	8.623203	8.488526	8.772273	8.949506	8.693224	8.138085
ALKBH6	8.212526	8.028301	7.931436	8.174625	7.878201	7.729293	8.30627	7.932104	8.107364	8.114283	7.918359	7.96892	8.069911	7.467413	7.863294	7.496375	7.610371	7.889586	7.965888	7.481356	7.770172	7.833117	8.000055	7.803024	7.361962	7.714373	8.075979	7.736442	7.867436	8.292284	8.183167	8.030468	7.959627	8.264411	8.008669	8.238163	8.187392	8.029567	7.821432	7.986462	7.674322	7.95904	7.703948	7.297315	7.539411	7.834849	7.944793	7.800297	7.929635
ALKBH7**	7.249862	7.416141	6.927385	7.550354	7.471601	7.471561	6.966033	7.726499	7.380339	7.743843	7.557647	7.45026	7.254102	7.467549	7.340845	7.534891	7.283202	7.699761	7.322285	7.242001	7.235714	7.276942	7.50407	7.281932	7.410676	7.65266	7.560686	7.596531	7.313811	7.513779	7.54747	7.489808	7.255872	7.057293	7.385261	7.313719	7.273027	7.249415	7.32796	7.336032	7.330888	7.337315	7.574627	7.829727	7.439908	7.425467	7.339497	7.568432	7.567298
ALKBH8	6.985618	6.820378	6.807118	7.130036	7.533941	7.199344	6.992388	7.344274	7.45303	7.222507	7.361145	7.462707	6.866143	6.989607	6.865447	6.84952	7.307449	7.245903	6.916917	6.932976	7.175676	7.062196	7.243912	7.038857	7.850463	6.684174	7.378096	6.669476	7.04324	7.022426	7.107627	6.750009	7.2527	7.329174	6.742473	6.364152	6.819103	6.618228	7.014346	6.796284	7.3163	7.170086	6.797626	6.792043	7.021883	7.232985	7.273549	7.239225	6.788215
ALLC***	6.763612	7.295523	7.095482	6.812629	6.789247	6.821272	6.774253	7.04747	6.825951	6.906285	6.784317	7.105592	7.047258	7.189699	7.078634	7.396774	6.909222	7.378345	7.030518	7.157058	6.586032	7.053483	6.692198	6.972603	7.057148	7.198134	7.043375	6.992226	6.981558	6.93446	6.906565	6.886729	6.669458	6.653573	6.968201	7.227916	6.857884	7.287662	7.542304	6.844814	6.944147	6.929944	7.331464	7.48077	7.29676	7.204302	6.98297	6.872439	7.194985
ALMS1	8.314036	7.621585	7.78194	8.014073	7.910549	7.912392	8.112079	7.662463	8.144668	8.038032	7.934743	7.790438	7.534707	7.526681	7.870491	7.546993	7.902525	7.904479	7.968913	8.250107	7.877019	7.835179	8.297063	7.917342	8.178509	7.468718	8.42496	7.805507	7.887499	8.517004	8.136581	7.955054	7.942539	7.868107	7.917062	6.975696	7.883242	7.281912	7.511563	7.690864	7.960628	7.755389	8.015703	8.034942	7.648473	7.994526	7.541476	7.774413	7.770642
ALMS1-IT1**	5.171567	5.432916	5.035803	4.949087	5.630591	5.315202	5.604351	5.20712	5.786232	5.350488	5.150288	5.06225	5.713571	5.118548	5.849985	5.247807	5.520835	5.326106	5.407559	5.505042	5.280921	5.500817	5.198779	5.094992	5.646699	5.300239	5.413009	5.383145	5.319998	5.37823	5.321681	5.516851	5.53171	5.700104	5.214001	5.176882	5.637721	5.201726	5.474422	5.027668	5.763669	5.324406	5.037529	5.432753	5.287705	5.599018	5.277016	5.536835	5.237195
ALMS1P	6.32035	6.359598	6.254583	6.226625	6.142524	6.16441	6.408193	6.258584	6.341625	6.641653	6.613719	6.348576	6.409068	6.751228	6.401318	6.32625	6.354296	6.232298	6.382276	6.340523	6.044787	6.216119	6.155083	6.228431	6.113255	6.505248	6.126766	6.157671	6.291458	6.4827	6.123364	6.404392	6.245427	6.385013	6.142589	6.402822	6.297165	6.750595	6.351815	6.50521	6.2709	6.271777	6.445703	6.421797	6.427428	6.323707	6.417524	6.444265	6.303692
ALOX12*	6.804484	6.850267	6.749161	6.676991	6.763546	6.967582	6.724791	6.671071	6.995317	6.638574	6.790235	7.06996	6.726223	6.951866	7.047153	7.05473	6.860351	6.893888	6.871934	6.802129	6.572414	6.8443	6.840722	6.708128	6.696965	6.910945	6.732142	6.795134	6.834513	6.875505	6.744161	6.77321	6.837338	6.871344	6.909397	7.121288	6.709826	7.076632	7.103195	6.698475	6.782465	6.894015	7.064127	6.864262	7.257874	7.30014	6.91585	7.018562	6.893302
ALOX12B	5.790093	5.818521	5.644593	5.932895	5.784078	5.877621	5.689959	5.843077	5.888038	5.946571	5.735301	5.642767	5.750691	6.136596	5.789552	5.942628	5.633442	6.044645	6.031103	5.81976	5.711393	5.66377	5.76503	5.686049	5.826976	6.015902	5.762387	5.675715	5.679265	5.807	6.111067	5.893835	5.602733	5.679771	5.842399	6.09339	5.6072	6.493293	6.106185	5.938067	5.901503	5.639408	5.916507	5.959369	5.841551	5.692389	6.25952	5.962901	6.125991
ALOX12P2*	6.970656	7.256563	7.200315	7.065495	6.936827	7.134548	7.030048	7.057219	7.294143	7.474947	7.141744	7.369208	7.237568	7.743236	7.130947	7.459143	7.000072	7.17141	7.086788	7.278592	7.010549	7.173053	6.808029	7.126887	7.082999	7.504682	6.947353	7.164849	7.186382	7.057353	7.024859	7.125413	6.880802	7.242437	7.243215	7.543523	7.029765	7.767081	7.58224	7.09252	7.113621	7.011498	7.606125	7.290913	7.213051	7.23512	6.980721	7.210841	7.189903
ALOX15*	5.831926	5.940101	5.932691	5.813133	5.544536	5.830842	5.780315	5.881583	5.822818	6.099737	5.940782	5.579257	5.76576	5.665481	6.065223	6.266958	5.798204	5.919702	6.015365	5.838782	5.82274	5.829565	5.779757	5.931428	5.809638	6.491575	5.865518	5.935005	5.851286	5.713602	5.810236	5.833502	5.838266	5.813709	5.651471	5.825278	5.938993	5.397011	5.960221	5.803902	5.876948	5.811834	6.139951	6.273377	5.832701	5.859232	5.738472	5.998286	6.037918
ALOX15B	6.508877	7.080296	6.666642	6.916058	6.199772	6.770568	6.490943	6.507986	6.349102	6.575045	6.274311	6.699607	6.526121	6.792997	6.632888	6.903447	6.467602	6.587496	6.425465	6.372925	6.229064	6.695074	6.126586	6.452091	6.455084	6.751683	6.2775	6.581258	6.345131	6.390831	6.46727	6.449973	6.312531	6.512008	6.444641	6.900788	6.527334	6.985694	6.871401	7.292321	7.080287	6.514341	6.670945	6.791303	6.744804	6.644459	6.748307	6.599126	6.494424
ALOX5**	6.444106	6.715792	6.73272	7.437884	6.566588	7.943982	7.041053	6.383526	6.714482	7.313227	7.868851	7.049817	7.371156	7.529846	6.767079	6.886974	6.32935	6.50817	7.088729	6.778566	7.525487	7.083567	6.472249	7.393646	6.844432	6.517918	6.309973	6.366942	6.765213	8.372837	6.785501	6.409191	6.947295	6.631173	6.946716	7.719808	6.595384	6.520224	6.528133	7.832694	7.384192	6.635719	7.301562	6.363265	6.334467	7.053917	7.448531	6.561849	6.664083
ALOX5AP***	8.508381	8.17272	8.854764	8.077118	8.122941	9.523713	9.436555	8.938666	9.881091	9.099047	9.317979	10.038142	9.431703	10.076477	9.602578	9.31634	9.391168	8.745773	9.670783	9.18519	10.115652	8.793458	9.03414	8.636627	8.622538	9.213868	8.351844	9.034436	9.208351	8.858211	9.140894	8.674383	9.167677	10.511658	9.317274	9.18148	9.09426	8.247517	8.914252	9.656482	9.239483	9.121163	10.144136	8.718903	8.549029	9.865094	10.390962	9.463003	9.523462
ALOXE3	6.511596	6.744767	6.641839	6.433687	6.458975	6.681344	6.251578	6.516443	6.170034	6.304267	6.088853	6.757427	6.82603	6.35962	6.808983	6.892505	6.25864	6.724612	6.434804	6.430655	6.177798	6.476846	6.109826	6.450619	6.349171	6.552604	6.438541	6.458271	6.48248	6.303975	6.326915	6.545242	6.386657	6.313879	6.605122	6.807063	6.657885	6.811865	6.856441	6.240697	6.915243	6.501782	6.823553	6.979673	6.893643	6.625866	6.452889	6.487127	6.731042
ALPI	6.771383	6.780535	6.520123	7.16445	6.530454	6.922987	6.771996	6.850017	7.21435	7.212248	7.254066	6.685913	6.712443	6.52801	6.451178	6.402716	6.651632	6.625882	6.451106	6.842932	6.522257	6.61487	6.528831	6.60507	6.260223	6.879672	6.637755	6.614091	6.771011	6.855206	6.679461	6.95824	6.672562	6.953085	6.66326	6.864858	6.609791	6.767549	6.684081	6.761678	6.682938	6.688371	6.713829	6.493477	6.405139	6.561558	6.393726	6.890577	6.836866
ALPK1	7.28697	7.242998	7.327515	7.337483	7.427437	7.512012	7.462757	7.289558	7.585856	7.371182	7.412305	7.303898	7.173994	7.243312	7.103529	6.923153	7.171451	7.291072	6.988485	7.212952	7.545978	7.30284	7.139319	7.222247	7.193922	7.063978	7.293013	7.017186	7.151389	7.380772	7.318834	7.232275	7.313915	7.396009	7.150764	6.864506	7.238381	7.204417	7.100937	7.242559	7.331666	7.227175	7.280357	6.883072	6.976568	7.0746	7.02629	7.289338	7.35984
ALPK2***	6.125745	6.097163	5.942376	6.243425	6.082118	6.025647	6.676583	6.007524	6.244778	6.002115	6.254339	6.658478	6.225044	6.155581	6.085495	6.031491	6.31243	7.088511	6.360553	6.40105	6.196936	6.396164	6.161961	6.097018	5.975703	6.125753	6.146095	6.251739	6.202391	6.534646	5.705071	5.86506	6.285675	6.190135	6.188792	6.177563	6.071634	5.678171	6.229237	5.992177	6.237165	6.271777	6.363737	6.057496	6.171258	6.549281	6.24319	6.313899	6.1569
ALPK3	6.073564	6.043451	6.601648	6.228937	5.93735	5.74057	6.189516	8.361853	6.21893	6.355319	6.286781	5.948775	6.978433	6.531141	6.068265	6.375968	5.947723	6.754054	6.440283	5.99643	8.858039	7.761064	5.945396	5.983079	6.82109	6.924094	5.959034	5.950164	6.0408	6.156745	6.182961	6.064553	5.934439	6.077794	5.906017	6.501922	5.978708	6.419837	6.280513	6.127436	5.963752	6.060655	6.624631	7.532317	5.913831	7.328355	6.08387	7.215914	6.164283
ALPL	6.572807	6.723742	6.569926	6.602445	6.440916	6.704207	6.711712	6.645843	6.557182	6.88398	6.816572	6.620859	6.669121	6.701972	6.682949	6.399346	6.649622	6.547504	6.527476	6.698113	6.418203	6.553755	6.508738	6.388482	6.487059	6.756869	6.513828	6.544874	6.673219	6.848014	6.535381	6.653917	6.411992	6.647694	6.470484	6.929569	6.609924	6.897709	6.645151	6.548045	6.544102	6.595176	6.613809	6.579478	6.492987	6.721258	6.406458	6.577491	6.517219
ALPP	6.544749	7.306986	6.835618	7.0704	6.656895	6.969767	7.126982	6.971479	6.973505	7.229133	6.827976	7.089696	7.025043	6.951696	6.538255	7.326565	6.851198	6.941749	6.386693	6.933218	6.219666	6.811206	6.53598	6.72705	6.325768	7.261897	6.755818	6.727931	6.846964	6.970459	6.736143	6.876052	6.795418	6.93138	6.903022	7.140534	6.817219	6.993757	7.121889	6.901662	7.032384	6.851661	6.998249	6.690978	6.501568	6.607636	6.904682	6.982051	6.993752
ALPPL2	7.68663	7.742841	7.366974	9.457327	7.398025	7.777221	7.73848	7.629808	8.002902	7.897769	7.66493	7.548337	7.72333	7.587531	7.335522	7.534433	7.577206	7.661406	7.592152	7.768137	7.381934	7.409875	7.303494	7.343383	7.493314	7.869126	7.504968	7.514439	7.564978	7.691339	7.573763	7.991319	7.406679	7.853637	7.443287	7.686215	7.623751	7.66061	7.551252	7.869008	7.596881	7.560763	7.852353	7.326739	7.574752	7.568405	7.359227	7.815576	7.753489
ALS2*	5.662055	5.959514	5.536574	5.940021	6.315609	5.825453	6.0474	5.291265	6.13256	5.472283	5.828582	5.848409	5.804917	5.85222	5.895301	5.679997	5.564921	5.72708	5.86673	5.647024	5.68328	5.790208	5.711555	5.995802	5.910346	5.776161	5.827948	5.794131	5.815099	5.515704	5.788332	5.858638	5.812153	6.028834	5.88002	5.622226	5.691556	5.651609	5.705335	5.876882	6.082838	5.599538	5.717161	5.924739	5.594612	5.958323	5.756524	5.685002	5.77579
ALS2CL	8.128818	8.214653	8.366913	8.356883	8.09772	8.413438	8.38219	7.985898	8.215978	8.117877	8.203904	7.850075	8.09725	8.327802	8.059152	8.267757	7.969394	8.1962	8.210958	8.220207	8.349357	8.050935	7.963965	7.838382	7.923646	8.461844	8.062603	8.414687	8.084755	8.126062	8.071174	8.184207	7.97834	8.2483	8.046316	8.186516	8.05483	8.119074	8.211604	8.182907	8.000457	7.915431	8.268416	8.438508	8.003411	8.286523	7.992978	8.2331	7.998763
ALS2CR11	4.649309	4.654005	4.75965	4.464236	4.597775	4.562052	4.557654	4.62882	4.573333	4.593917	4.62257	4.671604	4.795845	4.484512	4.604651	4.743127	4.620229	4.665902	4.584451	4.53179	4.398958	4.743305	4.660951	4.630104	4.549757	4.65968	4.586827	4.701447	4.603733	4.537433	4.582794	4.675486	4.590199	4.656369	4.666443	4.58955	4.710431	4.565085	4.619203	4.457298	4.645944	4.622085	4.803959	4.73711	4.67229	4.685511	4.570315	4.57241	4.747634
ALS2CR12	5.589308	5.939649	5.796263	5.482924	5.589199	5.750868	5.623674	5.984562	5.908091	5.869859	5.78051	5.800081	5.92066	5.850772	5.720258	5.691221	5.788284	5.838192	5.834248	5.705365	5.239321	5.792511	5.474078	5.680894	5.697955	5.905783	5.711824	5.777822	5.637448	5.706003	5.626259	5.809603	5.604212	5.688419	5.911808	5.842237	5.918136	6.255903	5.999108	5.575559	5.879519	5.76072	5.889098	5.670118	5.64996	5.721228	5.827064	5.971117	5.907223
ALX1**	7.316478	7.572719	7.445812	7.925822	7.445743	7.63428	7.547774	7.565201	7.144866	7.397829	7.336965	7.305493	7.481767	7.408001	7.471506	7.52765	7.25335	7.392549	7.357728	7.292482	7.075059	7.41025	7.64835	7.292826	7.573173	7.698863	7.518594	7.429713	7.356923	7.238091	7.13332	7.810031	7.32946	7.577876	7.514295	7.893225	7.5217	7.608172	7.35519	7.7916	7.288123	7.334918	7.454944	7.59538	7.429106	7.395824	7.468882	7.495572	7.611955
ALX3	6.750029	6.806813	6.756716	6.651928	6.574286	6.830163	6.638317	6.802392	7.204233	7.211068	6.831573	7.015897	7.046875	7.066539	6.733315	6.796422	6.755744	6.954368	6.877717	6.856613	6.552025	6.814041	6.883831	6.565767	6.82069	6.881572	6.645685	6.662128	6.89841	6.843953	6.712041	6.868555	6.608053	6.817035	6.957726	7.01103	6.670905	7.053434	7.093162	6.710276	6.829809	6.831524	6.987734	6.9711	7.024415	6.858054	6.748346	7.060315	7.054145
ALX4**	6.351939	6.473137	6.361596	6.543577	6.414271	6.561401	6.618162	6.566823	6.534836	6.665264	6.786394	6.630613	6.415335	7.242127	6.574258	6.594482	6.327024	6.654771	6.49053	6.474189	6.460322	6.478338	6.426343	6.233173	6.369636	6.608731	6.480974	6.513507	6.44486	6.53071	6.454525	6.632585	6.294116	6.438769	6.40495	7.196742	6.433142	7.405542	6.912097	6.64223	6.588356	6.406432	6.739369	6.688581	6.532709	6.48748	6.872264	6.605758	6.551037
ALYREF	8.968657	9.014988	9.612763	9.673842	9.884384	9.278812	9.080086	9.493366	9.688278	9.606103	9.900781	9.058975	9.116083	8.085114	9.714899	9.571562	9.601371	9.537454	9.582054	9.80912	9.337573	9.462632	9.395568	9.130786	9.023972	8.816109	9.961991	8.762417	9.40071	9.57545	9.622425	9.589777	9.952823	9.941608	8.469962	8.573557	9.000554	8.26501	8.887035	9.383894	10.691712	8.672871	9.170615	9.413368	10.171466	9.715524	9.951556	8.703058	8.326478
AMACR*	6.041759	6.143147	5.894444	6.061629	5.96484	6.129166	6.160879	6.553745	6.204777	6.395457	6.469849	6.169117	6.374161	6.067954	6.018217	6.225807	6.285529	6.370887	5.944683	6.266164	5.966318	6.057988	6.078967	5.958252	6.046343	6.362633	6.043937	6.194543	6.219996	6.12605	6.424605	6.520134	6.187999	6.448733	6.01838	6.387056	6.129678	6.646705	6.236969	6.153428	6.237885	6.116617	6.135229	6.181848	6.046496	5.978717	6.043234	6.272511	6.540471
AMBN	6.798196	7.179611	7.466699	6.504165	6.826576	7.01139	6.470524	6.94913	6.481842	6.454143	6.453621	7.146329	7.222386	7.352971	6.970358	7.422534	6.790478	8.126519	7.10811	6.625374	6.833023	7.159988	6.630294	6.969272	6.748893	7.068343	6.981561	7.172793	6.872016	6.732515	6.903708	7.002565	6.927562	6.77148	7.026169	7.668426	7.404859	7.624393	7.647385	6.937061	7.174703	7.107661	7.160398	7.41881	7.13871	6.994226	6.875411	7.06894	7.24946
AMBP	6.029706	5.939804	5.912339	6.194567	5.914097	6.021463	5.931917	6.00934	6.069364	6.333418	6.02795	5.944964	6.00785	6.20586	6.313912	6.112152	6.072291	5.944576	6.238509	6.095906	5.996931	5.969121	5.934976	5.919714	6.099267	6.047508	5.967985	5.91544	5.805889	6.170427	6.05891	6.082825	5.783589	5.892367	6.004416	6.013206	5.953153	6.208364	6.055303	6.26614	6.08964	5.914159	6.25272	6.112753	6.280207	6.193204	6.126057	6.156429	6.051231
AMBRA1	6.748026	6.388643	6.373082	6.750712	6.764009	6.508131	6.655633	6.72166	6.866331	6.55576	6.849679	6.551554	6.468489	6.779901	6.762499	6.651196	6.682903	6.660436	6.757712	6.58825	6.648862	6.606796	6.651194	6.452115	6.890126	6.335625	6.536467	6.605872	6.57601	6.597662	6.689068	6.571782	6.701472	6.73226	6.442113	6.373547	6.600429	6.462492	6.484187	6.858675	6.617804	6.44662	6.629813	6.419788	6.907465	6.829938	6.712593	6.705693	6.407989
AMD1	10.351191	9.781701	9.888039	10.209168	10.451157	10.354458	9.812014	10.446763	10.637937	10.246316	10.615915	9.318305	10.088281	9.806095	10.585104	9.459536	10.554106	9.814829	10.295462	10.605177	10.451805	10.153823	10.3677	10.256201	10.686652	9.430677	9.640992	9.757404	10.201823	10.058644	9.851313	10.889654	10.236473	10.221299	10.249968	9.640073	9.929186	9.758891	9.882666	10.022214	10.509806	9.961393	9.704865	9.753183	10.540155	9.977432	10.819556	10.450945	9.532306
AMDHD1	4.805787	4.747206	4.881401	4.483584	4.91668	4.616549	4.482929	4.800298	4.603218	4.829458	4.91409	5.181522	4.839672	4.514569	4.848213	5.154844	4.665847	5.033807	5.159482	4.520518	4.324552	4.842798	4.530047	4.951267	4.823095	5.290946	4.588612	5.869344	4.885864	4.744711	4.503852	4.765827	4.956368	4.665724	4.909754	4.944619	4.982849	4.490887	4.717124	4.773354	5.323988	4.76858	4.790364	5.27224	5.369501	5.335961	4.565968	4.548888	4.906121
AMELX	6.368409	6.683268	6.566015	6.337453	6.286133	6.424584	6.376295	6.485359	6.432948	6.795087	6.779174	6.67698	6.597678	6.501234	6.710345	6.985829	6.464107	6.392549	6.695138	6.614759	6.485187	6.410259	6.47676	6.397254	6.337338	6.514666	6.37937	6.494511	6.633202	6.647318	6.4584	6.995717	6.542833	6.473002	6.473496	6.787098	6.379255	6.604858	6.43449	6.551235	6.539243	6.580013	6.467838	6.490794	6.813885	6.515134	6.370113	6.506911	6.620276
AMELY**	7.252132	7.412497	7.409246	7.042725	7.181599	7.162723	7.211773	7.315154	7.205361	7.500317	7.494182	7.309832	7.528234	7.298712	7.364145	7.238891	7.328231	7.168146	7.225875	7.196416	7.21722	7.19928	7.12362	7.096614	7.325792	7.315233	7.146181	7.166366	7.271665	7.27537	7.228528	7.628921	7.370221	7.266595	7.297549	7.590262	7.255355	7.519059	7.390125	7.298448	7.1713	7.369005	7.391449	7.24364	7.195166	7.310685	7.330283	7.376648	7.351174
AMER1	6.190328	6.381618	6.019764	5.973832	6.000527	6.425435	6.108805	6.208699	6.75314	6.802341	7.014731	6.614696	6.859291	5.919203	5.601468	5.824484	6.242083	6.210946	6.369858	6.237251	5.717194	6.244253	5.883359	6.149096	5.756855	6.081093	5.858764	5.920316	6.274102	6.458184	6.028832	6.147196	6.377123	6.809636	6.224414	6.406638	6.455341	6.604339	6.327652	6.053142	6.332767	6.255297	5.897723	6.031982	5.976212	5.844882	5.951992	6.477426	6.54218
AMER2	5.59457	5.51431	5.584177	5.458305	5.504167	5.531281	5.5836	5.615805	5.575084	5.518767	5.490064	5.638935	5.770212	5.816374	5.711192	5.745425	5.56274	5.589898	5.593803	5.599777	5.563037	5.547452	5.448821	5.486377	5.578847	5.656594	5.550251	5.51913	5.503306	5.550114	5.465017	5.590525	5.545571	5.517593	5.522614	5.683256	5.601477	5.731512	5.711623	5.439721	5.599973	5.575323	5.755921	5.656482	5.653218	5.623884	5.629735	5.664852	5.573041
AMER3	6.755672	6.849601	6.764351	6.699006	6.623612	6.755793	6.729786	6.829962	6.877611	6.968437	6.881627	6.816482	6.920901	6.758065	6.816348	6.806518	6.782656	6.718253	6.475678	6.767032	6.581517	6.835557	6.513085	6.591604	6.670833	6.849108	6.644586	6.705826	6.690972	6.83186	6.563844	6.761409	6.670024	6.829323	6.73085	7.00034	6.752659	7.149807	6.959119	6.667475	6.79023	6.78574	6.788601	6.80442	6.635338	6.629603	6.743463	6.783027	6.841059
AMFR***	8.210547	8.036201	7.584199	8.813749	9.270717	8.031289	7.582505	8.108852	7.77621	8.595134	9.165222	8.462164	8.689618	8.788233	9.076896	8.515826	8.63493	8.602828	7.747924	8.520521	8.876634	8.279023	9.594683	8.396522	8.255442	8.380506	8.776372	8.189643	7.804512	8.418711	8.575296	9.287975	9.117033	7.897607	8.199066	7.792562	8.034602	7.221889	8.464417	7.82686	9.239096	7.592195	8.170868	8.422017	9.156128	7.86449	7.505267	7.583442	8.082128
AMHR2*	7.519839	7.805545	7.59407	7.2355	7.168353	7.64872	7.492497	7.413588	7.201708	7.556266	7.280844	7.642199	7.315062	8.277863	7.539287	8.118315	7.271424	7.618263	7.453319	7.408274	7.229367	7.514728	7.258746	7.366498	7.497506	7.867806	7.289439	7.341469	7.281483	7.560214	7.39996	7.731122	7.273368	7.531451	7.479974	8.281466	7.739406	8.432927	7.827889	7.557864	7.366152	7.504408	7.637634	7.78002	7.655816	7.677838	7.412145	7.429691	7.398667
AMICA1*	8.306333	8.016342	8.150068	7.683276	7.796915	8.075923	8.707871	8.080134	8.485477	8.266577	8.332432	8.784328	8.699288	7.955576	7.959235	7.938742	8.186682	8.312738	8.308843	7.748345	8.198497	7.954295	7.551608	7.614449	7.468629	8.076924	7.688792	8.017625	7.95983	8.166533	7.959623	8.135457	8.143203	8.167434	8.485449	8.172695	8.077576	8.180655	8.173568	8.037785	8.015102	8.14452	9.145981	7.599093	7.83361	8.32316	8.079039	8.107696	7.941742
AMIGO1*	7.265543	7.454197	7.034035	7.254171	7.595391	7.416477	6.815715	6.928423	7.298404	7.11705	7.364072	7.26283	7.201736	7.758771	7.049648	7.43127	7.192336	7.464638	7.2797	7.237563	6.798071	7.132427	7.804842	6.93265	7.821259	7.223631	7.294979	7.495911	7.091101	6.787005	7.355305	7.410625	7.07548	6.744355	7.086857	7.362101	7.198575	7.910621	7.150452	7.406664	6.894206	7.517722	7.426059	7.315514	7.119689	7.612149	7.319961	7.067006	7.086328
AMIGO2	9.080438	8.932835	8.796471	10.727626	8.556699	10.067082	9.319808	9.675833	11.29775	7.505894	8.570211	9.444287	9.183372	10.356083	8.074515	8.73034	11.730115	9.559707	9.207107	10.116137	10.305702	9.72033	9.090526	10.279814	9.008846	9.167577	8.808132	9.737484	10.431181	10.178231	8.733773	8.129201	9.759499	11.694869	8.623939	9.098104	8.98724	8.359205	8.748837	10.997776	6.613781	8.856339	9.90368	8.461862	9.194588	9.066447	8.586388	9.825841	8.622454
AMMECR1*	8.082571	7.992226	7.939742	7.779781	7.826477	7.371971	7.661434	7.812689	7.614425	7.905287	7.85955	7.692391	7.390981	6.577891	7.602956	7.463551	7.70602	7.227376	7.805184	8.290243	7.749497	7.560899	8.470689	8.173273	8.084471	6.927135	7.431872	7.234741	7.728607	8.074215	7.925068	7.180122	7.731432	7.514656	7.662855	7.159395	7.619762	7.382361	7.119209	7.986057	7.915604	7.965287	7.125955	7.201881	8.544433	7.581304	7.855794	7.799255	7.474098
AMMECR1L*	9.051813	8.895751	9.635978	9.213828	9.447202	9.243662	9.160415	9.424403	9.23975	9.014454	9.233181	9.277726	8.861025	9.178057	9.328233	8.8511	9.833821	9.566678	8.820868	9.745119	9.635933	8.932333	9.62432	9.277547	9.326239	8.965903	9.89572	9.652899	9.543103	8.900184	9.424199	8.885203	9.234196	9.401339	9.171062	8.464414	9.403721	8.748282	8.743087	9.191662	8.674859	9.290851	8.844005	9.146239	9.336557	9.305855	8.852689	9.397511	9.111278
AMN	7.434935	7.766287	7.768993	7.930402	7.97984	7.836294	7.781872	8.315545	8.052409	8.090408	8.331635	7.703031	7.597486	7.8649	7.615598	7.379968	7.779312	7.57656	7.317366	7.506004	7.920856	7.64754	7.494802	7.399196	7.792725	7.656779	7.469894	7.329789	7.321557	7.822575	7.436762	7.529585	7.996773	7.423212	7.834204	7.810303	7.438827	7.673355	7.458014	7.694354	7.665198	7.687555	7.92774	7.421361	7.329107	7.634896	8.107186	7.949143	7.387693
AMN1	6.826512	7.241763	6.988706	6.777245	7.988707	7.714611	6.783193	7.095677	6.835406	7.341576	6.983292	7.965742	7.016153	7.357976	7.641945	7.677167	7.821491	7.265882	7.653391	6.964812	7.253228	7.371546	7.583392	7.5182	7.118543	7.600276	7.089286	7.125992	6.94541	7.129223	7.236353	7.325485	7.04075	7.347175	7.083697	7.28235	6.835713	7.161003	7.143004	8.082005	6.914505	7.183986	7.246208	7.577234	7.450827	8.359845	7.655358	7.106642	7.488195
AMOT	6.160403	6.352104	6.436904	5.955032	6.450462	6.022138	5.917528	6.124161	6.103893	6.107412	5.950143	6.448696	6.493618	6.256408	6.233302	6.798817	5.993575	6.246471	6.715924	6.193403	5.996133	6.111851	6.24535	6.339315	5.968066	6.089661	6.026496	6.13515	6.402767	6.055349	6.292165	6.252973	6.147167	6.036766	6.135065	6.505599	6.594057	6.545733	6.348821	6.002217	6.390804	6.153262	5.920068	6.303709	6.688868	6.14416	5.905505	6.251681	6.283488
AMOTL1***	7.186281	7.159877	6.924068	7.374998	7.030824	6.909429	7.269514	6.947145	7.279603	7.115847	7.101907	7.295867	7.314849	7.472999	7.097781	7.264036	7.08769	7.265421	7.173027	7.390001	7.392718	7.153949	7.21272	7.045708	6.881877	7.209852	7.146352	7.236269	7.252181	7.264388	7.075801	6.943358	7.107621	6.941309	7.112859	7.329319	7.164335	7.168797	7.388802	7.047973	7.016771	7.215896	7.55402	7.164329	6.87402	7.440743	7.213103	7.003927	7.189662
AMOTL2	9.097637	8.127463	8.735731	8.77798	9.092473	8.130552	9.123865	8.611374	9.257268	8.28278	8.54107	8.721603	8.462167	9.177502	9.380944	9.354656	9.163384	9.042064	9.418725	9.063571	9.00227	8.888081	9.093025	8.797803	9.043054	8.783356	9.489496	9.815399	9.251651	8.001361	8.979713	8.858985	8.849229	9.229798	8.836297	7.594146	9.626327	8.833887	8.506362	8.734376	8.639322	9.256688	8.496611	9.005987	8.505492	8.881448	8.750271	9.173725	8.934033
AMPD1	5.661694	5.453635	5.37477	5.385678	5.15034	5.680826	5.902438	5.328251	5.392959	5.611136	5.653324	5.340945	5.795212	5.176169	5.365053	5.582258	5.228588	5.447847	5.930361	5.253041	6.226865	5.506718	5.160768	5.236786	5.406502	5.789468	5.149026	5.243411	4.873301	5.240804	5.232494	5.192686	5.16419	5.12135	5.662013	5.77694	5.363708	5.859717	5.525822	5.326223	5.127607	6.942232	6.305692	5.462104	5.604341	5.991156	5.809495	5.286117	5.459814
AMPD2	9.342974	8.883558	8.997241	9.172356	9.133721	8.954652	9.111744	8.646594	8.985792	8.744334	9.411093	8.30891	8.448214	9.254242	8.858483	8.62377	8.525922	8.530254	9.200429	9.254538	8.669658	8.89315	9.555055	8.725169	9.263728	8.426143	9.17785	9.062212	8.906662	8.701731	9.18406	9.116819	8.865382	8.983362	8.802401	8.446954	8.935999	8.508449	8.563357	9.262186	8.950843	8.557198	8.934685	8.49643	8.753673	9.061247	8.609549	8.622436	8.863759
AMPD3**	8.66243	8.363257	8.33964	8.367155	8.613639	8.238157	8.493804	8.250945	8.415348	8.594021	8.191865	8.547665	8.352788	8.202823	8.682023	8.475932	8.299877	7.99337	8.70873	8.270765	8.521205	8.274608	8.88577	8.218159	8.185476	8.645298	8.043285	8.426986	8.118163	8.579575	8.343664	7.916857	8.305918	8.706159	8.285116	8.265708	8.193859	7.934318	8.398078	9.029442	7.884655	8.528742	8.652819	8.290924	7.952907	8.517193	8.493019	8.276756	8.521444
AMPH	7.470736	7.683654	7.713018	7.089754	7.16091	7.216927	7.19173	7.309576	6.868502	7.259053	6.958308	7.601308	7.710086	7.200967	7.539108	7.726356	7.439916	7.405405	7.527669	7.47913	6.91602	7.381557	7.313364	7.297511	7.213628	7.489921	7.275198	7.336967	7.312669	7.302325	6.931605	7.400561	7.257976	7.067499	7.565007	7.197442	7.507619	7.440876	7.654771	7.297423	7.448073	7.504285	7.770352	7.568286	7.643074	7.577036	7.237214	6.878306	7.506337
AMT*	8.533067	7.99792	8.871109	7.983098	7.540123	8.523901	8.319609	8.902487	8.849068	8.477863	7.767581	8.048503	8.358392	7.512257	8.118245	8.823038	7.66411	8.439306	8.78179	8.730026	8.566711	8.493047	8.584292	8.295025	7.682606	8.416851	8.329454	8.372864	8.108145	7.447783	8.71519	7.746545	8.616233	8.92454	8.244033	7.817554	7.626846	7.794966	8.021384	7.438796	7.512009	8.085737	8.100457	8.486168	7.795005	7.846258	7.878885	7.880818	8.442158
AMZ1	8.14501	8.272831	8.08509	8.161986	7.966398	8.303893	8.182223	8.188986	8.23166	8.31564	8.447054	8.096606	8.137128	8.517914	8.110576	8.127993	8.138361	8.146495	8.070449	8.176298	8.063672	8.151912	7.984486	7.960655	8.273154	8.206225	8.051448	7.974858	7.982232	8.247291	8.104491	8.288301	7.996937	8.368341	8.127811	8.626863	8.170475	8.595748	8.334424	8.232926	8.094416	7.983348	8.249181	7.930044	8.068483	8.26343	8.100518	8.284018	8.127934
AMZ2**	9.938878	10.30149	10.135264	10.201641	10.504854	10.320811	10.149457	10.44765	10.466352	10.876478	10.337592	11.093594	10.233669	9.998688	10.722326	10.254239	9.67481	10.374821	10.469471	9.90915	10.329747	10.297983	10.837977	10.68194	10.492427	10.926849	11.035554	10.743899	10.106441	10.424802	11.061471	10.829485	10.973321	10.910077	9.628911	9.821333	10.298024	8.628389	10.593077	10.639216	9.787823	10.850369	10.245309	9.914077	10.360103	10.145591	10.205071	10.608216	11.036811
AMZ2P1**	6.406857	7.155344	6.56052	6.782299	7.265575	7.032906	6.629222	7.665487	6.910996	7.830892	7.149032	8.035814	6.891355	6.462832	7.594136	7.384372	6.379876	7.430522	7.658535	6.760361	7.331266	6.965866	7.854121	7.42518	7.270348	7.642729	7.939358	7.565835	7.10866	7.179096	7.808908	7.402294	7.586518	7.451547	6.481405	6.541494	6.990955	5.499178	7.373523	7.394374	6.596782	7.836142	6.967078	6.970813	7.110682	6.943313	6.65581	7.521596	7.808053
ANAPC10	6.597504	7.012349	6.245111	6.727464	6.95723	7.030774	6.591517	7.424978	7.492415	7.288855	7.555005	7.598308	7.099308	7.182446	7.623472	7.219182	7.357935	7.195181	7.643162	6.95118	7.09686	6.947504	7.514986	7.248957	7.185541	7.088354	7.361635	6.779641	6.849541	7.283919	7.747694	7.952888	7.190857	6.643179	7.322199	6.818795	7.026471	6.839292	7.103666	7.534618	6.865429	7.133088	6.768161	7.240213	7.330687	7.220974	7.581175	7.703253	7.400419
ANAPC11*	7.720904	7.962018	8.292854	8.197893	7.97209	8.014786	8.104457	8.188301	8.18902	8.27117	7.966257	8.146916	7.971563	8.24189	8.430202	7.820143	8.072477	8.136713	8.170087	8.146403	8.329954	7.943461	8.159555	8.090554	8.341667	8.225885	8.532052	7.972481	7.971484	8.260743	8.374266	8.214024	8.133898	8.496725	7.946769	7.941897	7.946209	7.71566	8.144884	8.397042	7.911455	8.208694	8.380928	7.836377	8.179208	8.3381	8.141277	8.058207	8.276415
ANAPC13	7.864911	7.781335	7.64726	7.79503	7.726163	7.79993	7.543428	7.711479	7.640573	7.871309	7.77739	7.773303	7.627239	7.473094	7.959419	7.765047	7.677563	7.830708	8.056345	7.797006	7.833952	7.752392	8.01382	7.730409	7.791289	7.880118	7.889148	7.793028	7.731249	7.612176	7.985522	7.705017	8.058664	7.832145	7.586391	7.549777	7.745605	7.403445	7.700545	7.599693	7.52779	7.686592	7.745493	7.779452	7.613762	7.705838	7.587051	7.942434	7.887778
ANAPC15	9.174678	8.864634	8.559084	9.286495	9.00056	9.247147	9.098866	9.450409	9.412455	9.263971	9.236386	9.137795	9.269156	9.020967	9.535256	9.140012	8.775295	9.231228	9.652813	9.447878	9.38225	9.058992	9.568599	9.041446	9.920033	8.967443	9.196047	8.735593	9.115659	9.207356	8.79394	8.991754	9.279226	9.024848	8.940501	8.633166	8.876621	9.209433	9.07584	8.682798	9.28578	8.913301	9.513903	9.14176	9.423437	9.767449	9.406107	9.32418	8.643941
ANAPC16	9.770227	9.993758	9.241346	10.028808	9.962207	10.1254	10.206327	10.253039	10.307777	10.326507	10.002168	9.788966	9.919827	9.896725	9.828504	9.700027	9.948617	10.01515	10.04631	10.010617	10.071743	9.795617	10.124118	10.115497	9.963315	10.055886	10.172659	10.322235	9.987312	9.920469	9.993683	10.245212	9.77769	10.43877	10.202738	9.281604	9.891923	9.514747	9.687315	9.780575	9.643946	9.901621	10.246752	9.970256	9.731919	9.830325	9.815791	10.642902	9.726572
ANAPC2	8.797548	8.076423	8.505641	8.668011	8.494062	8.245467	8.490871	8.222281	8.244886	7.968116	8.43838	8.303943	8.355132	8.373864	7.859652	8.316721	8.16028	8.275711	8.35305	8.296811	8.614061	8.357475	8.245434	8.49838	8.422264	8.08156	8.252908	8.132009	8.266874	8.659916	8.15034	8.242897	8.37734	8.337374	8.413355	8.375417	8.17247	8.402933	8.077347	8.451929	8.365311	8.102384	8.142771	8.178197	8.098858	8.474147	7.989171	8.008045	8.186889
ANAPC4	9.193686	8.923979	8.737612	8.906294	9.28008	9.326398	9.595269	9.116984	9.257563	9.284502	9.329665	9.164704	9.034963	8.802219	8.794631	8.785898	9.155745	9.294646	9.091697	9.265665	9.451874	9.162857	9.427303	9.194584	9.005875	8.886251	9.223491	8.607338	9.030185	9.473323	9.302983	9.197079	9.445492	8.733635	9.056353	8.091886	8.982684	8.34543	8.927719	9.190048	9.219986	8.868226	9.116491	8.750007	8.875935	9.314754	9.116101	9.189214	9.290951
ANAPC5	8.876179	8.713754	8.757343	8.961684	8.462768	8.881428	9.441478	8.529073	8.630822	8.631077	8.519324	8.422186	8.412304	8.348983	8.831755	8.426296	8.781298	8.360067	8.402932	8.82876	9.032872	8.690475	8.849237	8.788764	8.762989	8.892512	8.612524	8.67738	8.830956	8.589024	8.577882	8.799014	8.584407	9.089682	8.572709	7.988188	8.277514	8.042355	8.256555	8.80219	8.553606	8.464868	8.328727	8.654493	8.506009	8.365004	8.827247	8.78885	7.902817
ANAPC7	8.952922	8.59863	8.897933	9.001464	8.675401	8.832985	9.126422	8.637942	8.874384	8.594131	8.22919	8.661735	8.48422	7.803452	9.213886	8.164738	8.983748	8.639892	8.892704	8.82638	8.838223	8.510181	8.917569	8.832812	8.761862	8.637461	8.629877	8.822898	8.669092	8.535845	8.386989	8.834693	8.895209	8.946998	8.573133	8.066363	8.196223	8.000498	8.192344	9.083817	8.528222	8.291985	8.637317	8.641721	8.676518	8.975792	8.661721	8.626282	8.056268
ANG	8.128415	10.572308	9.72334	10.334313	8.69123	9.976833	9.077094	9.924305	8.681695	9.798763	10.379645	9.938127	9.43134	9.225384	7.770563	8.028857	9.797404	8.936773	8.655346	7.751195	9.081858	8.808981	8.526446	9.331152	8.714677	9.665907	8.31892	8.006693	8.829135	10.866684	8.987724	8.579434	9.467867	7.742261	9.656624	10.302957	8.759589	9.396751	8.630779	10.347694	9.844135	9.242599	8.484869	8.689073	8.886359	8.96814	10.055597	9.318516	9.188588
ANGEL1	7.790239	7.884141	7.695939	7.704681	7.827095	7.856742	7.892694	7.863799	8.065605	7.729007	7.74534	7.718549	7.676587	7.994597	7.870584	7.472914	7.801361	7.897007	7.728003	7.782327	7.958896	7.912571	7.602834	7.695398	8.032431	7.698843	7.685655	7.906447	7.701645	7.646408	7.641285	7.666815	7.898725	7.711806	7.640457	7.564907	7.589427	7.890161	7.814097	7.762282	7.66928	7.812466	7.811243	7.914705	8.117348	7.621824	7.646663	7.702579	7.570653
ANGEL2	7.120423	7.423672	7.636948	7.432732	7.546863	7.426064	7.248574	7.393279	7.349352	7.39165	7.529807	7.528222	7.294955	7.187788	7.531539	7.278275	7.422861	7.457119	7.82597	7.456949	7.66419	7.328871	7.80232	7.418799	7.508093	7.081815	7.382469	7.443754	7.489704	7.337338	7.537612	7.481119	7.450757	7.390502	7.310341	7.116566	7.554742	6.775775	7.066265	8.142856	7.59199	7.411497	7.380048	7.283744	7.680418	7.403589	7.318539	7.183374	7.364276
ANGPT1	5.694921	5.518989	5.420866	5.436008	5.40946	5.176074	5.75003	5.68703	5.419869	5.30128	5.40714	6.539256	5.691591	5.672244	5.886478	5.820801	6.102529	5.612858	6.033567	5.855326	5.704857	5.572252	5.862819	5.761911	5.440469	5.551102	5.609875	5.874273	5.843242	5.732204	5.715449	5.486512	5.894005	5.417184	5.582575	5.558221	5.598722	5.25636	5.579948	5.522308	5.234363	5.967243	5.542918	5.770048	5.496531	6.056732	5.553972	5.397337	5.551831
ANGPT2	6.228851	7.023193	7.078255	6.785749	6.895936	6.521616	7.027422	6.616334	6.558716	6.385713	6.664068	6.367234	6.38656	6.323572	6.672493	6.018759	6.417143	6.44334	6.087263	6.51852	6.56944	6.557936	6.80711	6.5368	6.462362	6.680858	6.550648	6.233991	6.493257	6.592784	7.18674	6.589712	6.429421	8.094497	6.88119	6.393318	6.45753	6.428273	6.263376	6.313336	6.628077	6.257063	6.262024	6.279421	6.396702	6.757927	6.251621	6.944901	7.783807
ANGPT4	7.524644	7.526034	7.408797	7.404571	7.262028	7.262401	7.143148	7.438146	7.26582	7.484421	7.028169	7.625738	7.408803	8.169363	7.41481	7.408256	7.27806	7.477648	7.142147	7.300031	7.375366	7.38762	7.152253	7.14255	7.367111	7.347699	7.296438	7.370994	7.23677	7.297269	7.310975	7.304952	7.328647	7.427701	7.475001	7.797851	7.31707	7.781195	7.647652	7.474291	7.341301	7.23397	7.723373	7.335805	7.118061	7.488065	7.551396	7.567643	7.616091
ANGPTL1*	5.14586	4.987177	4.925554	5.013645	4.917903	4.750006	4.984435	4.76281	4.978202	5.002629	4.774479	5.090776	4.902393	5.165763	5.213086	5.353167	4.870768	5.511215	5.532821	5.19821	5.828507	5.05758	5.150768	4.943916	4.879134	5.064686	5.048125	5.520716	5.106957	4.942831	4.991127	4.850771	5.091717	5.025421	5.116588	5.054692	5.058068	4.927774	5.630539	4.761978	4.76846	5.622487	6.153765	5.302439	5.054609	5.323514	4.916044	4.812996	5.146166
ANGPTL2***	8.100083	8.045995	7.758826	8.33128	8.266099	7.576317	8.365407	7.720054	8.326661	7.579074	7.932145	8.460439	8.20413	8.794611	8.220251	8.212292	7.879381	7.756507	8.732445	8.700862	8.664983	8.058283	8.379892	8.068942	7.750135	8.131241	8.197195	8.147416	8.540073	8.660818	7.774646	7.993738	8.175266	7.971646	7.80461	8.041334	8.230311	7.885082	7.988724	7.954461	7.835871	8.446544	8.653726	8.236349	7.663939	8.834492	8.078719	7.745474	8.004222
ANGPTL3	4.63687	4.768072	4.655571	4.598713	4.557141	4.644495	4.550791	4.659236	4.684053	4.764943	4.938253	4.726651	4.759891	4.660612	4.700819	4.556017	4.668162	4.62326	4.605957	4.561726	4.484992	4.737269	4.536375	4.581117	4.471019	4.718551	4.587977	4.522304	4.687737	4.687644	4.569566	4.74454	4.631096	4.722755	4.626018	4.808526	4.786513	4.719017	4.828222	4.588938	4.680071	4.620649	4.544196	4.495979	4.672107	4.516195	4.629427	4.716782	4.673648
ANGPTL4*	7.055153	7.043279	6.94515	7.22842	7.126702	6.940632	7.233705	6.987074	7.519672	7.193371	7.596392	6.984141	7.054686	7.380691	6.737409	6.693085	6.896894	6.888925	6.491448	6.990257	7.098717	6.893062	6.741149	6.761473	6.800749	7.057503	6.828886	6.719111	7.090555	7.192766	7.278124	7.107035	6.96455	7.868098	7.022508	7.193393	6.917599	7.025491	6.983704	7.318973	6.99745	6.910592	7.060263	6.714434	6.661299	6.954685	7.167179	7.255754	7.474801
ANGPTL6	6.59398	6.435887	6.367292	6.398279	6.297703	6.613492	6.504451	6.516701	6.714467	6.824556	6.338607	6.491455	6.473204	7.380402	6.638923	6.450631	6.48316	6.383146	6.397607	6.486004	6.334859	6.201878	6.416841	6.26231	6.341375	6.488058	6.51476	6.392434	6.323618	6.738057	6.536045	6.355312	6.442122	6.335717	6.335515	6.639459	6.388584	7.086932	6.719108	6.677369	6.184189	6.39636	6.755005	6.41184	6.506358	6.72784	6.894786	6.557317	6.320629
ANGPTL7	5.681151	5.741414	5.682281	5.826424	5.729271	5.682767	5.811227	5.86703	5.994784	5.807907	6.091637	5.851147	5.731155	6.745202	5.811767	5.655849	5.765308	5.722981	5.771348	5.734426	5.588196	5.818832	5.588503	5.430833	5.683833	5.688522	5.839861	5.776363	5.555648	5.711671	5.620717	5.736493	5.63201	5.916055	5.775021	5.811196	5.732785	6.524509	5.878586	5.731087	5.836728	5.650302	5.85666	5.642129	5.68748	5.878338	6.002677	5.922572	5.833469
ANHX	6.920456	6.973446	6.858345	7.042768	6.84807	6.931088	6.875984	6.800609	6.953188	7.062436	6.842117	6.975484	6.923681	7.112185	7.006127	7.183952	6.8458	6.912741	6.946692	7.109951	6.892971	6.966596	6.778967	6.74235	6.849536	6.97443	6.790685	6.843173	6.870817	7.043575	6.898156	7.04601	6.872598	6.845967	6.83328	7.049721	6.883776	7.0748	6.865442	6.950735	6.881413	6.853587	7.107817	7.104812	6.995063	6.940482	6.960217	6.997622	6.951416
ANK1	6.389711	6.688929	6.380433	6.323572	6.228645	6.423432	6.424474	6.479661	6.471705	6.624052	6.865736	6.48486	6.484021	6.681495	6.269929	6.506658	6.319042	6.415841	6.225958	6.416118	6.192565	6.479146	6.235609	6.337406	6.296211	6.535828	6.310429	6.388729	6.381002	6.43372	6.283821	6.394319	6.961381	6.400879	6.327302	6.715306	6.392463	6.872919	6.546642	6.436652	6.363112	6.324988	6.506326	6.456137	6.429224	6.330972	6.68984	6.437341	6.530105
ANK2*	5.770042	5.473111	5.306255	5.464716	5.378682	5.37613	5.57249	5.433387	5.533011	5.372114	5.211528	5.621606	5.737395	5.697802	5.612091	5.859797	5.547064	5.449276	5.722988	5.585514	5.971727	5.409255	5.37719	5.52694	5.412864	5.505857	5.297433	5.741301	5.441204	5.313899	5.303979	5.363695	5.514494	5.362346	5.418741	5.664312	5.45516	5.550613	5.892962	5.429081	5.340199	5.785065	5.825356	5.645239	5.627122	5.709781	5.485246	5.415433	5.477487
ANK3	6.766395	6.677498	6.541813	6.308038	7.251226	6.585209	6.745184	6.778607	6.550293	6.993351	6.976866	6.944122	6.877941	6.794039	6.738646	6.904326	6.783177	6.985193	6.828436	6.862997	6.797412	6.754645	6.982901	7.013336	7.124855	7.151371	6.796009	6.923526	6.888654	6.697051	6.88266	6.887252	6.473382	5.925767	6.960703	6.735005	7.04692	6.944904	6.853205	6.466879	7.004437	7.009383	6.818446	7.353882	7.080813	6.876442	6.921145	7.080508	6.90564
ANKAR	4.556512	4.565974	4.657425	4.504402	4.48441	4.613014	4.51276	4.640153	4.696221	4.624843	4.631154	4.474176	4.637474	4.456663	4.5962	4.582876	4.444464	4.488314	4.665775	4.53171	4.443831	4.60299	4.398855	4.452301	4.420628	4.562118	4.562267	4.456127	4.530844	4.554655	4.410419	4.559322	4.442777	4.606824	4.605856	4.56121	4.616878	4.550593	4.564621	4.389345	4.647869	4.550046	4.56637	4.459801	4.655049	4.570069	4.498076	4.589163	4.53532
ANKDD1A	6.430826	6.46054	6.622462	6.334887	6.282921	6.32238	6.595343	6.238685	6.404504	6.203149	6.222487	6.519846	6.635938	6.179617	6.405526	6.321476	6.804407	6.506463	6.435362	6.655148	6.57212	6.273358	6.271047	6.308636	6.302342	6.28999	6.653495	6.419322	6.478038	6.230162	6.281136	6.369252	6.524368	6.425572	6.853505	6.435292	6.509377	6.566312	6.300148	6.067263	6.35009	6.429398	6.595526	6.355019	6.383852	6.528923	6.381814	6.267028	6.339351
ANKEF1*	7.112774	6.895552	6.551335	6.491207	7.607092	6.868979	6.046556	7.399333	7.509593	7.137331	7.536264	7.068063	6.991278	6.645754	7.354583	7.406018	7.184216	6.920982	7.574386	7.273082	6.789689	7.025983	7.433447	7.110883	6.978974	7.178926	7.190607	7.557883	6.762184	7.160372	6.891918	6.898414	6.575922	6.956423	6.553692	7.043909	6.831132	7.145876	7.10375	6.933626	7.305867	7.378424	6.634092	7.494408	6.853865	6.486734	6.903241	7.48502	6.636259
ANKFN1*	6.626169	6.760949	6.701743	6.786431	6.508424	6.742548	6.665942	6.695407	6.774029	6.815481	6.623959	6.599331	6.650322	7.041568	6.742254	6.712592	6.687658	6.66461	6.68782	6.634628	6.665559	6.603892	6.558665	6.467841	6.544986	6.803576	6.708686	6.701847	6.65643	6.837857	6.506017	6.745739	6.564302	7.224041	6.721344	7.041392	6.62345	7.186081	6.81388	6.887346	6.815793	6.632819	6.834078	6.680064	6.786695	6.625886	6.667134	6.837686	6.867635
ANKFY1*	7.981377	7.657172	7.559391	8.00972	7.751924	7.82505	7.791561	7.797737	7.956662	7.873312	7.938261	7.489518	7.711277	7.778027	7.520399	7.428652	7.797698	7.743552	7.525901	7.716696	7.669552	7.786624	7.532763	7.715527	7.641102	7.87991	7.506959	7.699119	7.640317	7.69293	7.732334	7.46037	7.629989	7.442648	7.856997	7.767416	7.602863	7.705991	7.611272	8.047651	7.910371	7.655929	7.749095	7.664445	7.43949	7.770181	7.828604	7.658387	7.647889
ANKH*	7.802819	7.582108	7.590221	7.920483	7.832412	7.630115	7.875494	8.384741	7.418818	7.465141	7.922147	7.69611	7.872634	7.742152	7.75435	8.381023	7.752191	8.177984	7.928028	8.115002	7.720584	7.892615	8.175289	7.983641	8.394404	7.840634	8.275173	8.122517	8.121231	7.439261	8.15469	7.961001	7.409344	7.022861	7.8737	7.656249	8.144398	7.821702	8.261867	8.07207	7.616055	8.10562	7.645623	8.012676	7.877084	7.920512	7.642683	8.239848	8.181077
ANKHD1	5.90585	5.669266	6.694371	5.785926	5.821129	6.153167	6.77177	5.937737	5.667654	5.589252	5.942039	5.992187	5.782568	5.995331	6.11709	5.397635	6.012667	5.848518	5.580752	5.79821	6.938121	5.869954	5.816686	5.815677	5.925353	5.784173	6.060653	5.834844	6.243319	5.735696	5.795887	5.852834	5.780719	6.067712	5.985327	5.841004	6.282634	6.024164	5.891992	5.635241	5.889043	5.710136	5.707283	5.763629	5.563619	5.361601	5.720235	5.647743	5.69101
ANKIB1	8.310894	8.627848	8.036729	8.512479	8.224407	8.142872	8.14883	8.048949	8.419767	8.628941	8.11675	8.137157	7.690522	8.151031	8.328657	8.455316	8.258412	8.102643	8.333694	8.227641	8.228233	8.186831	8.586047	8.529064	8.501213	8.344358	8.130208	8.20628	8.207934	8.92531	8.345718	8.324811	8.040168	7.537406	7.675894	7.561498	8.395805	7.582318	7.69551	8.270944	7.34422	8.312431	8.03085	8.471836	7.806824	8.116651	8.00643	8.307629	8.187647
ANKLE1	5.688138	5.457052	5.44298	5.726824	5.463863	5.56701	5.783859	5.70729	6.078225	5.872144	6.267355	5.519117	5.734826	5.486945	5.656157	5.349383	5.657439	5.403781	5.567488	5.61931	5.503389	5.755419	5.488018	5.447589	5.449225	5.490495	5.505714	5.388262	5.657563	5.58235	5.620368	5.678211	5.617608	6.364146	5.620088	5.608383	5.697562	5.856934	5.593449	5.408027	5.725705	5.405855	5.618484	5.459671	5.538472	5.450245	5.444453	5.679699	5.662091
ANKLE2*	7.701284	7.600881	7.637839	8.063746	7.534216	7.581479	7.777128	7.452326	7.876736	7.474306	7.624954	7.499378	7.505415	7.688539	7.966615	7.660271	8.141067	7.298176	7.604857	7.915324	7.822324	7.747774	7.734644	7.744252	7.651279	7.505683	7.721518	7.916375	7.867179	7.700218	7.704436	7.821668	7.706557	7.7794	7.412243	6.944822	7.496085	7.563663	7.34361	7.973077	7.709369	7.398491	7.462555	7.749227	7.913655	7.834702	8.053344	7.519001	7.169225
ANKMY1	6.445509	6.268317	6.329032	6.527434	6.226198	6.486827	6.673825	6.400068	6.650713	6.722466	6.719385	6.358355	6.536423	6.501654	6.339441	6.262706	6.494187	6.470598	6.285026	6.470908	6.307692	6.473919	6.320343	6.228197	6.326666	6.45537	6.447226	6.354051	6.4048	6.461512	6.3371	6.395964	6.438946	6.467881	6.407587	6.56308	6.57486	6.56324	6.470147	6.554763	6.423368	6.343046	6.337676	6.455895	6.264012	6.282058	6.3677	6.552266	6.512792
ANKMY2	9.551949	9.890134	9.179013	9.666924	9.734257	9.481175	9.170442	9.278572	9.429323	10.2135	9.920423	8.952142	8.972342	10.292043	9.853743	8.901693	9.066331	9.192794	9.554472	8.997396	9.38058	9.339259	10.059382	9.310208	9.302059	9.610271	8.874208	9.885418	8.853407	9.868395	9.58011	8.631321	9.338284	8.989037	9.558151	8.406097	9.404056	8.560813	9.208707	9.542304	9.373063	9.384339	9.269547	9.652417	8.459914	9.099515	9.66281	9.223343	10.034828
ANKRA2**	8.519608	9.153018	8.924638	9.39222	9.676184	9.479705	9.584394	9.938326	8.552169	9.73611	9.487651	9.178584	8.725266	9.009955	9.520868	9.23276	9.349006	9.67793	8.779994	8.956251	9.235487	8.960119	9.56854	9.283679	9.271649	9.43397	9.442448	8.973425	9.218361	9.488552	9.41594	9.347679	9.593058	9.915594	8.866458	8.458096	9.39123	7.843702	8.761817	9.299814	8.589351	9.14612	8.740087	9.384755	8.98701	9.096772	9.041915	9.736851	9.604449
ANKRD1	5.226044	5.468618	5.291943	5.063883	5.118959	5.134195	5.396353	5.252568	5.098938	5.052766	4.936954	5.142329	5.447294	5.498711	5.174625	5.378749	5.137635	5.387451	5.356817	5.232551	4.831435	5.220213	5.048024	5.081386	5.099254	5.238219	5.178231	5.174379	5.228813	5.109371	5.116219	5.145505	5.106759	5.164355	5.35296	5.499168	5.339812	5.649433	5.374667	5.029619	5.307375	5.218264	5.376349	5.538908	5.453317	5.21085	5.150704	5.243693	5.372951
ANKRD10**	7.239687	6.822172	7.598879	7.514105	7.390891	7.244028	7.727758	7.143624	7.33174	7.270135	7.030937	7.15108	7.182459	7.269157	7.475203	7.268706	6.973393	7.095	7.278365	7.370156	7.742068	7.203102	7.408215	7.179343	7.284016	7.268252	7.156221	7.494421	7.8475	7.394039	7.581961	7.560996	7.362733	7.602343	7.331856	6.897519	7.206269	7.475583	7.330542	7.317579	7.178008	7.268871	7.229522	7.057321	7.700318	7.117741	7.061364	7.462961	7.36156
ANKRD10-IT1	8.9038	7.822961	9.825827	8.937731	8.709618	8.730281	9.885305	8.150408	8.494625	8.653049	7.891161	8.546042	8.500687	8.072325	8.850078	8.39597	8.230326	7.999775	8.335634	9.180183	9.050966	8.506811	8.62159	8.715504	8.788318	8.533022	8.721876	8.895188	9.615154	8.54646	9.435891	8.686533	8.521576	9.666271	7.821684	7.835223	8.812159	8.526449	8.254427	8.792646	7.493404	8.441403	8.774463	7.968936	7.87702	7.629579	7.52279	8.444515	8.350972
ANKRD11	8.499004	8.249917	8.302592	8.586432	8.289303	8.346345	8.559824	8.273755	8.551955	8.371249	8.513057	8.181294	8.220252	8.287553	8.157856	7.956136	8.231905	8.156969	7.994686	8.415223	8.193305	8.303828	8.340794	8.190659	8.178853	8.209484	8.402749	8.285904	8.30173	8.356425	8.221497	8.273	8.244868	8.446025	7.996651	8.067196	8.462918	8.18829	8.203524	8.16195	8.361989	8.121105	8.185723	7.765293	8.110045	8.301257	8.234148	8.309289	8.098889
ANKRD12**	7.943018	7.932415	7.640994	8.029097	8.22642	8.029999	7.971262	7.965177	7.532018	7.782202	7.763071	7.602118	7.336232	7.044297	7.604781	7.513068	8.153769	7.711229	7.367786	7.177356	8.039438	7.76013	7.517649	8.33951	7.218662	7.217473	7.245593	7.583081	7.743792	8.079436	7.32778	7.598464	7.678202	7.207036	7.732602	6.827482	7.426268	6.662816	7.267341	7.937655	7.381673	7.884179	7.121094	7.61314	6.882287	7.626024	7.82949	7.441012	7.508475
ANKRD13A***	7.952657	7.750154	7.820498	8.14985	7.799394	7.518244	8.169619	7.685169	7.771804	7.495657	7.463406	7.747091	7.677957	7.58399	7.720241	7.560557	7.576947	7.364205	7.709105	7.564978	7.85623	7.62165	7.829479	7.593029	7.800702	7.594053	7.454952	7.38186	7.722204	7.603121	7.564125	7.622139	7.751425	7.796305	7.994955	7.111385	7.404601	7.523363	7.82858	7.804079	7.684363	7.718128	7.574373	7.522152	7.405857	7.491664	7.835165	7.697196	7.013457
ANKRD13B	7.470287	7.34894	7.631524	7.354236	7.309802	7.386437	7.366617	7.443484	7.620417	7.903833	7.600553	7.433762	7.244746	7.487476	7.535966	7.101476	7.295779	7.410259	7.333198	7.598713	6.792759	7.418329	7.267854	7.201394	7.530164	7.540836	7.756615	7.363151	7.568602	7.356183	7.484699	7.65893	7.507127	7.784809	7.141434	7.447841	7.357098	7.877233	7.398982	7.56501	7.567149	7.469617	7.464924	7.265412	7.368842	7.362328	7.229753	7.446673	7.580718
ANKRD13C	7.277293	7.180836	6.56745	7.387733	7.248388	7.059974	6.594577	7.037294	6.967068	6.800713	7.223779	6.568486	6.719431	6.438661	6.973394	6.840475	7.127994	6.792483	6.709671	6.555477	6.800323	6.787553	7.214356	7.397467	7.388766	6.64748	7.130727	7.210463	7.059432	6.898775	6.725819	6.969699	6.765159	6.732276	6.929681	6.168382	6.881752	6.258371	6.868211	6.942703	7.27851	7.126123	6.529079	6.792754	6.613202	7.203135	6.995931	7.023678	6.320619
ANKRD13D	7.167431	7.097328	7.250172	7.104368	6.897744	6.831761	7.360274	7.007223	7.273677	7.231092	7.225842	7.004784	7.02	7.483351	7.10097	7.082831	6.967131	7.008418	7.153671	7.144995	7.110983	7.001903	6.893446	6.915085	7.239089	7.122399	7.098945	6.900944	7.153208	7.096599	7.031256	7.064072	7.065056	7.102206	7.039332	7.281064	6.934282	7.467477	7.111511	7.106229	7.087845	6.985135	7.242152	6.925705	6.923441	7.014739	7.013995	7.383124	7.11475
ANKRD16***	7.357117	7.673398	7.333874	7.176989	7.540918	7.56171	7.761738	7.667351	7.789042	7.590873	7.537214	7.59381	7.457595	7.499657	7.594381	7.857464	7.525643	7.58893	7.735149	7.52334	7.548647	7.486794	8.11993	7.535348	7.864736	7.595666	7.734953	7.592554	7.834575	7.347703	7.406313	7.526706	7.058442	7.489367	7.188848	7.600339	7.695663	7.965169	7.403778	7.431648	7.630844	7.184374	7.639839	7.876094	7.607752	7.825831	7.514392	7.391462	7.303648
ANKRD17	9.22457	9.326344	9.341983	9.557638	9.94269	9.616563	9.194452	9.527193	9.762595	9.686415	9.832438	9.292004	9.393005	9.310737	8.900965	9.180337	9.595423	9.417125	9.132649	9.768432	9.941209	9.827867	9.82696	9.666157	9.761558	9.092276	9.548349	9.240738	9.42884	9.497286	9.652913	9.610561	9.485674	9.115076	9.234689	9.055236	9.157372	8.497426	9.321861	9.883139	9.740205	9.121184	8.677872	9.302554	9.288791	9.499	9.493111	9.42552	9.029242
ANKRD18A	5.347336	5.584729	6.340494	5.394976	5.270667	5.588422	6.080113	5.506472	5.433293	5.626395	5.779029	5.761284	5.720148	5.487647	5.565543	5.603636	5.51205	5.655896	5.453409	5.653131	5.563746	5.603752	5.722128	5.534317	5.756619	5.661083	5.927058	5.865339	5.723913	5.324993	5.662524	5.596743	5.688799	6.494167	5.498786	5.702438	5.574976	5.830552	5.811522	5.514285	5.863527	5.581362	5.702084	5.861896	5.903501	5.598734	5.68542	5.425994	5.530118
ANKRD18B	6.584808	6.741547	6.787536	6.44664	6.542427	6.750822	6.56401	6.644814	6.738589	6.790385	6.548414	6.923398	6.767483	7.023169	6.499212	6.630742	6.704657	6.881497	6.178495	6.677127	6.01903	6.608767	6.414128	6.445838	6.631581	7.009782	6.582467	6.573182	6.56378	6.751151	6.683648	6.793674	6.659665	6.849519	6.642862	7.011801	7.021273	7.044826	6.913084	6.478413	6.491322	6.601526	6.973425	6.681924	6.71549	6.992138	6.678907	6.684136	7.222369
ANKRD19P	6.404042	6.267176	6.141994	6.307178	6.286493	6.353453	6.219191	6.287028	6.472181	6.782982	6.772281	6.333193	6.348978	6.495655	6.467501	6.416067	6.267905	6.209195	6.429661	6.371075	6.104156	6.400027	6.234842	6.09885	6.019878	6.372716	6.329873	6.228816	6.43771	6.407072	6.209955	6.485116	6.20276	6.16096	6.290223	6.461278	6.357277	6.687373	6.533759	6.422291	6.306904	6.27748	6.22429	6.341006	6.520323	6.318651	6.32068	6.362689	6.436525
ANKRD2	6.626527	6.820785	6.781451	6.701946	6.641452	6.698927	6.65763	6.469535	6.86435	7.043836	6.700404	6.752578	6.635811	7.465272	6.920195	6.890032	6.635786	6.911937	6.956338	6.61277	6.381446	6.631363	6.412116	6.549759	6.78671	7.039751	6.642732	6.667512	6.663245	6.695742	6.793992	6.68615	6.646255	6.634442	6.784491	7.505835	6.502115	7.615887	7.083806	6.737104	6.747312	6.608897	7.194292	7.156517	6.933325	6.622954	6.893503	6.861271	7.09065
ANKRD20A11P	7.878396	8.090104	8.044702	8.015283	8.035679	8.119055	8.11284	7.933773	8.355941	8.294232	8.178847	7.973486	8.146228	8.468781	7.668439	7.877197	8.048141	7.935733	7.778229	8.041784	8.002757	7.990743	7.749806	7.785199	7.797824	8.072881	7.875229	7.966004	7.821022	7.8965	8.039485	8.062858	8.285275	8.150951	7.902658	8.081625	8.198919	8.483566	8.058858	7.723875	8.032829	7.968009	8.159919	7.652142	7.943267	7.801107	7.864509	8.128669	8.041816
ANKRD20A12P	7.60221	7.765509	8.072	7.448032	7.43048	7.613628	7.482129	7.687363	7.749606	7.928999	7.427504	7.619516	7.897272	7.711187	7.570125	7.864722	7.695048	7.786877	7.560573	7.551222	7.180163	7.666591	7.367544	7.574548	7.501463	8.01703	7.599674	7.601392	7.579859	7.685568	7.564669	7.703938	7.621214	7.726189	7.707635	8.041358	7.850159	7.900891	7.88074	7.776653	7.797198	7.715536	7.72524	7.663891	7.703048	7.671459	7.556108	7.680439	8.003469
ANKRD22	9.943305	10.41515	10.069253	10.329712	10.493574	10.893175	9.83612	10.769084	9.549657	10.53735	10.012728	10.501603	10.138519	9.279211	10.096292	9.844746	10.73581	10.053513	10.209503	10.070492	10.152863	10.579568	10.339915	10.689396	10.865884	9.962347	10.657056	10.733436	10.028584	10.378122	10.140825	10.266135	11.24683	11.198184	11.157356	9.801235	10.984329	9.746214	10.63926	10.021472	10.21089	10.092758	9.154934	10.047257	9.72194	10.097766	10.290511	10.393764	10.295791
ANKRD23	6.686831	6.831636	7.111189	6.649628	6.640783	6.436743	6.788414	6.762974	6.65427	6.284178	6.60731	7.080705	6.937455	6.983464	6.643932	6.760267	6.492876	6.965545	6.903201	6.740452	6.588903	6.734827	6.921269	6.605143	6.506657	6.875732	6.79572	7.164415	7.141703	6.563479	6.838186	6.798454	6.79548	6.605586	6.974225	7.367401	6.851483	6.659652	6.989032	6.391224	6.708018	6.7555	7.027298	6.777907	6.823727	6.567648	6.510595	6.787457	7.088063
ANKRD24	6.696239	6.763387	6.565812	6.844267	6.569026	6.863287	6.776037	6.742878	6.894388	7.003761	7.161207	6.547248	6.622115	7.242426	6.594425	6.508005	6.691991	6.692206	6.555388	6.764049	6.631716	6.629297	6.555478	6.482358	6.640898	6.709366	6.643461	6.461102	6.718835	6.924234	6.637858	6.756136	6.636903	6.859952	6.588181	7.100313	6.662945	7.153779	6.776429	6.825375	6.628321	6.559066	6.709122	6.524925	6.702173	6.683536	6.632237	6.972877	6.70126
ANKRD26***	6.731903	7.399953	6.619375	6.578462	6.715337	6.888966	6.750042	6.949906	7.013162	6.836425	6.585621	6.759569	7.048383	6.59635	6.941287	6.982369	6.795844	7.082298	6.991268	6.862977	6.635842	6.965891	7.164821	7.026104	6.722381	6.934401	6.738281	6.952809	6.83027	6.592717	6.770119	7.074785	6.730393	6.882637	6.799552	6.810711	6.904855	6.758433	6.84693	6.326624	6.581143	6.850388	6.798309	7.502398	7.129274	6.852315	6.652082	6.609581	6.87082
ANKRD26P3	6.276538	6.356099	6.425951	5.966917	6.151211	6.251234	5.984917	6.22793	6.32948	6.065126	6.391958	6.499323	6.701779	6.27266	6.560538	6.215427	6.446607	6.237356	6.395747	6.214375	5.932228	6.234062	6.117674	6.392509	5.958637	6.131371	6.135249	6.185941	6.328273	6.006009	6.138847	6.403345	6.322853	6.540053	6.377576	6.044872	6.68583	6.125039	6.409039	6.143296	6.749127	6.333666	6.483615	6.345833	6.332162	6.339979	6.274278	6.376208	6.425153
ANKRD27*	10.070035	9.670235	9.794729	9.792479	10.147706	9.3554	10.383052	9.793684	10.203093	9.906508	9.606387	9.580803	9.442727	9.438053	10.272793	9.992242	10.1053	9.818905	10.073651	9.894535	9.671396	9.771096	10.296127	9.57987	9.789426	9.057699	10.448659	10.379864	10.068872	9.716158	10.49872	9.890552	9.619503	10.090449	9.506083	9.498053	10.056747	9.472783	9.669319	9.632301	9.438623	10.204089	9.589467	9.994301	10.153459	9.384377	9.485388	10.050346	10.159823
ANKRD28	8.258694	7.742323	8.283147	7.788349	7.875984	7.886441	8.210303	7.497729	7.962574	7.501616	7.582827	7.407954	7.548865	7.411326	7.595742	7.766943	7.549903	7.575005	7.625234	7.786211	7.892396	7.850853	7.834704	7.842126	7.62002	7.371831	7.687481	7.713299	7.765528	7.643888	7.733098	7.666302	7.771324	8.233637	7.648189	7.256815	7.66322	7.166261	7.526583	7.341399	7.402556	7.65472	7.353735	7.659915	7.455016	7.590692	7.447367	7.601266	7.546983
ANKRD29	5.555867	5.042444	5.453038	5.139966	5.452705	5.183439	5.89508	5.33665	4.949372	5.199152	4.885063	5.572486	5.459847	4.780012	5.120314	5.754853	5.780135	5.532255	5.735336	5.676701	5.634442	5.649926	5.698783	5.560468	4.976922	6.083556	5.194867	6.558448	5.245242	5.010374	5.866626	5.032613	5.173933	5.069638	5.58463	5.331217	5.346944	5.042577	5.566027	4.736795	5.229184	5.637725	5.58415	5.519128	5.391723	5.456489	5.076362	4.905837	5.744573
ANKRD30A*	5.686666	5.930697	5.809973	5.860524	5.690439	5.88221	5.847404	5.829286	5.901279	6.031385	5.634756	5.98578	5.871047	5.657109	5.674346	5.999611	5.737237	5.791912	5.592861	5.718109	5.615079	5.714811	5.633518	5.607394	5.589343	5.929373	5.731525	5.80572	5.730979	5.590103	5.795887	5.734864	5.813972	5.772443	5.737558	6.047054	5.892585	5.809139	5.725198	5.448926	5.875853	5.854263	5.732605	5.910548	5.753268	5.732556	5.836665	5.703761	5.856957
ANKRD30B	5.425017	5.626832	5.301464	5.597395	5.30488	5.665612	5.562284	5.875108	6.050768	6.274838	6.169068	5.445032	6.301769	4.949955	4.50476	4.77062	5.547325	5.381583	4.875916	5.552329	4.708075	5.525198	5.158809	5.571379	4.535424	5.41125	5.519254	5.546808	5.695053	5.67828	5.454162	5.980742	7.045105	6.089723	5.563998	5.780317	5.889636	5.594127	5.35923	5.373809	6.021677	5.580841	4.951492	4.879751	4.974245	4.783074	5.446713	5.675441	5.736964
ANKRD30BP2	4.384549	4.452167	4.360783	4.285878	4.293407	4.397656	4.508638	4.368182	4.297127	4.384683	4.383247	4.261365	4.286314	4.254349	4.32311	4.578522	4.348297	4.326491	4.309964	4.393496	4.326981	4.300491	4.387784	4.32851	4.395996	4.491985	4.470392	4.42293	4.462903	4.319607	4.250783	4.409374	4.365597	4.320174	4.357194	4.500554	4.363526	4.361248	4.424344	4.250795	4.297993	4.343823	4.466586	4.365032	4.475557	4.40085	4.341605	4.397542	4.492511
ANKRD30BP3	5.408774	5.569444	5.604346	5.312802	5.413006	5.418528	5.333182	5.474245	5.353573	5.21837	5.399067	5.421727	5.8313	5.2798	5.581579	5.712622	5.403396	5.455462	5.5756	5.414682	5.219179	5.392024	5.226567	5.484676	5.399889	5.579323	5.401037	5.406413	5.411526	5.228239	5.245781	5.511651	5.291643	5.450896	5.453676	5.602454	5.62938	5.57792	5.668913	5.04315	5.580138	5.410033	5.572541	5.668787	5.595293	5.476638	5.34919	5.450776	5.683906
ANKRD31	6.457474	6.809926	6.380684	5.982477	6.296653	6.376051	6.278896	6.624111	6.518113	5.987572	6.355417	6.924176	6.788398	6.740288	6.439236	6.505154	5.802192	6.555674	6.363698	6.329692	6.022912	6.438363	6.189036	6.372756	6.053842	6.562129	6.341838	6.502767	6.495797	6.511364	6.234083	6.588283	6.267083	6.446404	6.533463	7.072012	6.671487	7.182343	6.650432	6.06403	6.794661	6.488337	6.541671	6.460974	6.479803	6.448433	6.255684	6.412604	6.83578
ANKRD32	5.997108	6.017302	6.09871	6.371463	6.453018	6.205421	6.004329	6.274089	6.270476	6.206955	6.089628	6.150281	6.003251	5.623515	6.651264	5.447074	6.47721	5.77089	5.666436	6.138349	6.310161	6.227025	5.797676	6.043278	6.313883	5.741908	6.294885	5.804393	6.083556	6.38759	6.13405	6.159334	6.309552	5.889091	6.258245	5.62597	5.995655	5.691933	5.595411	5.989895	6.70538	6.116919	5.376367	5.617527	6.078648	6.05976	6.595956	6.197737	5.944082
ANKRD33*	6.733733	6.786059	6.913739	6.77031	6.673219	6.82117	6.877952	6.819032	6.821615	6.843848	6.927845	6.980912	7.180688	6.898494	6.903573	6.974775	6.784858	6.775879	6.934869	6.785779	6.599962	6.70829	6.637703	6.761876	6.712853	6.984414	6.764063	6.798068	6.993799	6.670214	6.65611	7.009732	6.726658	6.90538	6.887056	7.067478	6.898076	7.074403	6.941498	6.734059	6.916502	6.854794	6.799906	6.763259	7.08943	6.949802	6.776998	6.771436	6.837423
ANKRD33B	7.304421	7.46619	7.459304	7.211115	7.231118	7.194324	7.233565	7.168756	7.041431	7.378827	6.97425	7.713018	7.469898	7.461594	7.436405	7.375585	7.298216	7.39284	7.374489	7.28203	7.385894	7.313411	7.201001	7.211693	7.429415	7.402886	7.143069	7.250174	7.367967	7.087695	7.052415	7.285326	7.32346	7.078315	7.466818	7.821201	7.326531	7.908778	7.598677	7.110373	7.314205	7.333358	7.65804	7.286682	7.472491	7.339795	7.314205	7.3933	7.170126
ANKRD34A*	7.278357	7.834137	7.582216	7.282502	7.08364	7.310928	7.304965	7.31685	6.891912	7.252852	7.125358	7.246254	7.582443	7.182392	7.235189	7.340844	7.288228	7.382983	7.431073	7.23296	6.800553	7.103208	7.082361	7.475938	7.307221	7.851924	7.26111	7.380809	7.246141	7.212341	7.091588	7.252674	6.990157	7.093136	7.255097	7.848771	7.345602	7.688899	7.769304	7.181897	7.245855	7.306987	7.398118	7.574044	7.382857	7.307148	7.156357	7.206439	7.3863
ANKRD34C	6.139261	6.226844	6.280955	5.924782	5.998932	6.181968	6.137221	6.039171	6.055673	5.97847	5.998268	6.107476	6.25079	6.015482	6.358648	6.076928	5.99529	6.307095	6.318421	6.077589	6.048225	6.18897	5.965469	6.118463	6.135089	5.943049	6.007864	6.213393	6.077327	5.941906	6.021037	6.106873	6.290544	6.148281	6.164885	6.18213	6.197791	6.168897	6.242907	5.874772	6.060874	6.19097	6.230902	6.282823	6.396952	6.11656	6.089113	5.891475	6.231145
ANKRD35	6.695866	6.48443	6.325317	6.514167	6.479184	6.43522	6.93817	6.535399	6.726958	6.809769	6.689339	6.800622	6.800735	6.763328	6.749978	6.81806	6.652792	6.687201	7.202927	6.384338	6.910909	6.505394	6.488873	6.537846	6.519428	6.871825	6.572149	6.706266	6.603321	6.74332	6.483785	6.622272	6.609179	5.997441	6.622858	6.540341	6.485743	6.637995	6.753597	6.732906	6.602765	6.557693	6.98177	6.737529	6.584794	7.308284	6.705071	6.39299	6.718953
ANKRD36	5.314651	5.323878	5.985104	5.302665	5.617616	5.934419	6.113791	5.221094	5.246069	5.25441	4.95161	5.376443	5.00316	4.659712	5.103548	5.305507	5.147394	5.295488	4.721682	5.489499	5.474444	5.534445	5.650712	5.860593	5.875259	5.133239	5.872679	5.161413	5.660574	5.710512	5.504606	5.102472	5.535778	6.171726	5.355979	4.388087	5.152519	4.63662	4.611196	4.925885	5.931026	5.033683	4.595076	5.268321	5.115401	5.069166	5.195954	5.258829	4.756712
ANKRD36B	7.788877	7.326468	9.557145	7.538751	7.209604	7.868788	8.547851	6.978671	6.786398	7.274132	6.733593	8.084898	7.462325	6.320673	6.421777	7.161661	6.48415	7.242496	6.115731	7.502855	8.498586	8.021278	8.022578	7.834186	6.689473	6.909537	8.360085	7.58296	8.225811	8.687571	7.803468	7.106329	7.200656	9.076296	7.79556	6.788041	7.536225	6.776867	6.628318	6.951294	6.629776	7.159775	6.701334	7.091014	5.884295	6.515473	6.230917	7.056514	7.072546
ANKRD36BP2	6.257239	5.944603	6.285048	5.187284	5.456915	6.307515	5.871949	5.374115	5.893588	5.712477	5.524084	5.915217	6.027298	5.41072	5.369611	5.333091	5.748945	5.345678	6.0299	5.325065	6.46316	5.562685	5.253214	5.579564	5.510236	5.856504	5.272984	5.426882	5.36835	5.371945	5.203529	5.434526	5.367258	5.364573	6.350642	5.4795	5.747156	5.531077	5.598219	5.219289	5.368114	5.794517	5.543934	5.328629	5.608731	5.651533	5.367381	5.269631	5.274901
ANKRD36C	5.174079	5.064765	5.696711	5.031649	4.980731	5.294086	5.340884	4.957672	5.172728	5.217584	5.163703	5.361997	5.173653	5.263965	4.961359	4.882303	5.154691	5.024965	5.114605	5.120245	5.186152	5.226389	4.995489	5.072816	5.034898	5.050813	5.368802	5.077523	5.165716	5.244397	5.17427	5.127487	5.028215	5.419676	5.334716	5.515503	5.17305	5.59838	5.385755	5.241267	5.09762	5.188549	5.085192	5.185191	4.933794	5.144314	5.027121	4.886189	5.050421
ANKRD37	6.498537	6.46181	6.677606	6.874139	7.179756	7.198475	7.005069	7.612814	7.369638	6.707392	7.398552	6.727102	6.653636	7.563659	6.768039	6.167346	7.543082	6.649313	6.307458	6.967584	7.241356	7.227057	6.342901	7.144188	7.309823	6.464525	6.497237	6.169002	6.570196	7.126172	7.37558	6.667588	6.895037	6.768434	7.314325	7.171806	7.41941	6.696464	7.040032	7.760909	7.395012	6.947726	6.114519	6.54244	6.760477	6.82911	7.475367	7.71632	7.544388
ANKRD39	7.465158	6.991248	7.293237	7.298685	7.356457	7.519546	7.48288	7.787686	7.368484	7.500113	7.378214	7.204802	6.928193	7.442208	8.046929	7.397225	7.836969	7.54726	7.473897	7.734284	7.593144	7.39546	7.66013	7.199555	7.7604	7.756915	8.081937	7.532713	7.338837	7.465979	7.344929	7.757508	7.264381	7.10306	7.649553	7.11313	7.524581	7.446601	7.291838	7.343868	7.977669	7.121577	7.470677	7.357624	7.088994	7.966428	7.694901	8.021692	7.173609
ANKRD40	6.946499	7.024902	7.223574	7.094248	7.130082	6.960072	7.132204	7.061042	7.165183	7.123066	7.020788	7.181657	6.982326	7.111475	7.217526	6.952604	7.107787	6.991433	7.088361	6.95607	7.235408	7.00245	7.103299	7.099606	7.245327	6.987394	7.19327	7.036666	6.995523	6.973059	7.213597	6.969583	7.231376	6.90294	6.837752	6.678388	6.924933	6.982096	7.13378	7.160761	7.208946	7.06808	6.950672	6.939128	7.075411	7.175204	7.115298	6.864254	7.1785
ANKRD44**	6.782322	6.588437	6.90335	6.337298	6.381722	6.551654	7.108323	6.344193	6.607511	6.342894	6.565213	7.078982	6.746382	6.303422	6.445547	6.047645	6.294751	6.318891	6.396471	6.317382	6.379232	6.499533	6.443847	6.375884	6.539042	6.431664	6.484407	6.473417	6.356021	6.178484	6.68109	6.31285	6.584203	6.289263	6.708409	6.124682	6.786205	5.858774	6.315138	6.704816	6.368825	6.599831	6.6277	6.105303	6.063581	6.36391	6.455744	6.007256	6.341949
ANKRD44-IT1	4.934187	5.177044	5.475618	5.015409	5.03208	5.087413	5.195693	4.928669	4.932525	5.114215	5.165418	4.916487	5.147886	4.373704	4.836153	4.66605	4.84689	4.777094	4.877522	4.94359	4.864655	4.907303	4.929718	4.85936	4.769025	5.005341	4.893293	5.192656	4.95367	4.868868	4.900648	5.090427	4.881959	5.108042	4.899513	4.881511	5.093022	4.495154	4.970963	4.703062	4.976669	5.013919	4.895797	4.739241	4.859809	4.884741	4.763107	4.721432	5.092509
ANKRD45	4.469625	4.392669	4.268343	5.231517	4.371734	4.368433	4.386149	4.335779	4.585229	4.498631	4.488706	4.455165	4.875888	4.700235	4.440874	4.314812	4.41045	4.367566	4.331476	4.396676	4.293976	4.477903	4.393386	4.561438	4.302878	4.425246	4.441345	4.350728	4.37974	4.688737	4.256146	4.505626	4.281202	4.402769	4.47205	5.330066	4.685851	4.888247	4.525878	4.37012	4.7894	4.365645	4.350968	4.384435	4.436337	4.551747	4.762074	4.403281	4.537962
ANKRD46*	9.072514	9.080797	8.921957	9.46751	9.005427	9.272898	9.185093	9.638674	9.482775	9.130121	9.450798	8.935794	8.879108	8.60614	9.326121	9.250067	9.140265	9.355724	9.573941	9.519118	8.717295	9.145309	9.233443	8.718791	9.355697	8.692655	9.253571	9.265789	8.994572	9.105255	9.864838	9.516813	9.469304	9.702868	8.826383	8.364858	8.928943	8.818959	8.465331	10.499356	9.386392	9.750081	8.225737	8.93061	9.177906	9.271909	8.707255	9.716887	9.522605
ANKRD49	9.718489	9.507086	10.043442	9.541419	9.550752	9.439771	10.112095	9.886537	9.593113	9.929412	9.381735	10.138244	9.607943	9.373534	9.837751	9.525632	9.401517	9.968534	9.965332	9.335868	9.680897	9.417754	10.001142	9.618867	9.876781	9.183293	9.863531	9.503183	9.751541	9.53697	9.991784	8.862732	9.959982	10.050447	9.193422	9.000937	9.622715	9.179168	9.459328	9.090118	9.611272	10.113217	9.793924	9.348029	9.727923	9.500096	9.395424	8.711331	10.122811
ANKRD50	6.84771	6.865196	6.964225	6.770733	7.123077	6.908651	7.116762	7.044852	7.053029	7.102435	7.087802	7.317135	7.207827	7.12443	6.76517	7.237137	7.237166	7.088687	6.84768	7.216384	7.239708	7.165974	7.430752	7.056378	7.059722	6.963329	7.325746	6.9285	7.109579	6.910215	7.348008	7.208556	6.866003	6.76209	7.17238	6.931125	7.144212	6.845329	7.538259	6.923619	6.784422	7.159315	7.104754	7.039763	6.898878	7.210693	6.8013	7.197401	7.132371
ANKRD52	7.52333	7.264628	6.908961	8.128429	7.164157	7.298109	7.382883	7.309916	7.366892	7.397816	7.543613	6.971653	7.234464	7.443072	7.398002	7.486187	7.415902	7.462064	7.221921	7.24039	7.85064	7.223573	7.517326	7.426732	7.615701	7.605383	7.300907	7.433464	7.176161	7.351375	7.344971	7.455805	7.452227	6.75503	7.051127	6.967141	7.120165	7.059225	7.166364	7.819043	7.085887	7.014669	7.616704	7.752737	7.217143	7.862588	7.62767	7.341627	7.33934
ANKRD53	7.416999	7.533953	7.502968	7.449817	7.337161	7.505487	7.535005	7.580216	7.499053	7.791046	7.719663	7.527432	7.694495	7.499659	7.114105	7.404456	7.363144	7.38261	7.265849	7.397916	7.210121	7.374199	7.375603	7.198162	6.979073	7.458956	7.317806	7.489029	7.462345	7.447805	7.29226	7.651843	7.334852	7.56126	7.425824	7.86602	7.601371	7.965815	7.591145	7.325798	7.443339	7.358429	7.582773	7.338538	7.412501	6.911714	7.326719	7.614174	7.683226
ANKRD54	6.710551	6.803558	6.762208	6.88989	6.581502	6.877269	6.881449	6.982271	6.813803	6.707561	6.736125	6.796284	6.834759	7.185933	6.658379	6.659069	6.617037	6.854855	6.936941	6.881223	6.805085	6.721682	6.748446	6.795117	6.949652	6.809774	6.838521	6.736412	6.734514	6.873901	6.691196	6.829995	6.776745	6.789666	6.861963	7.068949	6.717194	7.348694	6.908258	6.583489	7.016721	6.61007	6.782686	6.625004	6.862693	6.807878	6.785118	6.641166	6.717746
ANKRD55	6.237651	6.300369	6.380345	5.929402	6.134455	6.366815	6.22761	6.125621	6.029865	5.999588	5.654454	6.179425	6.386525	5.771574	6.484891	6.54532	6.18199	6.361072	6.337614	6.136644	6.260125	6.263042	6.053246	6.18179	6.413833	6.231871	6.191246	6.202546	6.045717	5.885677	6.135682	6.286882	6.170675	5.883227	6.275183	6.074472	6.330635	6.172493	6.357821	6.135414	6.084178	6.256578	6.590235	6.379415	6.365732	6.385963	6.077017	6.144212	6.160262
ANKRD6*	5.518996	5.566909	5.645511	5.518799	5.601598	5.282958	5.943744	5.530768	5.616784	5.314686	5.717317	6.119692	5.692653	5.594383	5.497403	5.895215	5.594046	5.4877	5.788433	5.73123	5.818355	5.787724	6.144761	5.685088	5.75725	5.791261	5.60386	5.669905	5.660125	5.668583	6.342011	5.828451	5.402576	5.626182	5.841352	5.731973	5.653703	5.827585	5.792653	5.60324	5.495434	6.233722	6.069572	5.66729	5.583275	6.145933	5.813346	5.405922	5.83723
ANKRD60	6.88638	6.88939	6.760016	6.843108	6.847463	6.946049	6.657204	6.939215	6.773352	6.776933	7.042903	6.979688	7.023489	6.720173	6.803375	6.780205	6.6683	6.960787	6.701494	6.760043	6.341859	6.851757	6.755375	6.523033	6.41882	6.874762	6.706448	6.670094	6.768242	6.446206	6.516132	6.807902	6.826936	6.875796	6.782632	7.322957	6.894786	7.257133	7.307078	6.802679	6.991008	6.875085	6.815056	6.805438	6.950978	6.842787	6.556117	6.810293	7.022891
ANKRD65	6.947022	7.115748	6.828045	7.109676	6.804756	7.042317	7.272527	6.933467	7.135375	7.200313	7.038986	7.064925	7.046373	6.969657	6.93076	7.026814	7.092781	7.059717	6.973507	7.098478	7.195611	6.980714	6.74506	6.925188	6.796351	6.97162	7.026833	6.887543	6.999351	7.215422	6.955779	7.049754	6.859479	7.083572	7.001114	6.951177	6.898807	6.93192	7.037653	7.343816	7.024182	6.947623	7.184639	7.057929	6.754113	6.986318	6.918211	7.098768	7.09422
ANKRD7	4.185119	4.311335	4.319163	4.257064	4.190557	4.131788	4.139991	4.219058	4.181498	4.165019	4.189915	4.443202	4.256143	4.321275	4.292866	4.406265	4.286651	4.233084	4.442939	4.283435	4.112722	4.220621	4.224097	4.281563	4.24733	4.360533	4.205934	4.343217	4.249557	4.144902	4.105945	4.419906	4.236977	4.152512	4.210265	4.455173	4.181402	4.588493	4.496575	4.172688	4.315523	4.243009	4.333227	4.354348	4.272508	4.39225	4.680696	4.337189	4.463251
ANKRD9***	8.037734	7.568259	7.712933	8.00457	7.72796	7.656816	7.675848	7.918258	7.318851	7.87392	7.708816	7.423132	7.37014	7.731462	7.257183	7.330525	8.249595	7.929528	7.557408	7.295847	7.418809	7.301232	7.601602	7.824042	7.680537	7.7134	7.295017	7.514814	7.513107	7.940566	7.477497	7.268011	7.83814	6.977386	7.414335	7.188183	7.351289	7.772779	7.488899	7.71425	7.335153	7.614181	7.647694	7.726483	7.835986	7.653527	7.587365	8.001488	7.684009
ANKS1A	9.89682	9.13793	9.053027	9.783765	9.514705	9.306963	9.653206	9.294589	9.595626	9.168703	9.449844	8.922511	8.893616	9.082183	9.527619	9.155188	9.325803	9.234022	9.457717	9.690208	9.793594	9.278663	9.596406	9.27107	9.544722	9.013721	9.628467	9.496013	9.254875	9.186417	9.782596	9.435781	9.235798	9.369366	9.081788	8.623534	9.416525	8.95144	9.199391	9.698571	9.249814	9.331755	9.096657	9.15785	9.392647	9.298733	9.091344	9.62135	9.915069
ANKS1B	5.063278	5.057072	5.006262	4.983554	5.012889	4.990564	4.972945	5.064154	4.935944	4.953791	5.067904	5.148592	5.138547	5.113403	5.093485	5.164756	4.967093	5.067343	5.070249	5.005796	4.973592	5.099715	4.977212	4.943779	5.023575	5.048668	4.976957	5.024361	4.985962	4.979127	4.939077	4.977113	5.001721	4.990756	5.033059	5.268135	5.046338	5.297384	5.116792	5.015294	5.083114	4.979519	5.104224	5.143892	5.181879	5.071952	5.03372	5.064438	5.166541
ANKS3	7.315007	7.163025	7.280429	7.370409	7.169812	7.226603	7.431951	7.44008	7.543949	7.625376	7.572522	7.158028	7.136543	7.867401	7.046961	6.652578	7.301367	7.217869	7.226504	7.365352	7.406047	7.13756	7.192896	7.012015	7.420463	7.124531	7.429304	7.119176	7.222228	7.286371	7.090378	7.308362	7.232307	7.471825	7.322307	7.364369	7.248103	7.670661	7.27389	7.266281	7.186075	7.077398	7.370306	6.808828	6.827995	6.965464	7.226821	7.51135	7.135501
ANKS4B***	7.551261	7.834886	7.445497	8.102447	7.878228	7.029489	7.106607	7.943622	7.249999	8.324615	7.709371	7.667455	7.543764	7.101896	7.811441	7.207176	8.120722	7.53638	7.06826	7.509326	7.220117	7.402422	7.836677	7.962792	8.159645	7.292715	7.972537	7.250339	7.701347	7.726604	7.344724	7.690279	8.058188	6.805409	7.701706	7.545406	7.884403	7.197023	7.211107	7.761193	7.658639	7.637796	7.374277	7.482062	8.257855	7.007486	7.916507	8.039036	6.843254
ANKS6	6.957412	6.922882	6.826536	7.160747	6.982632	7.117651	6.814221	6.870199	7.252819	6.910664	7.082181	6.849812	6.945599	7.410793	7.004407	7.148245	6.704478	6.810551	7.015363	7.025636	6.801465	6.910953	6.989688	6.995103	6.941902	6.832356	6.888198	6.941045	6.853323	7.030471	6.818568	7.098205	7.016645	7.026357	6.797797	7.065621	6.932185	7.028368	7.099076	7.055475	7.059055	6.880994	6.932717	6.984791	6.830278	7.026651	7.096095	6.953499	6.91566
ANKUB1	5.478278	5.556237	5.530683	5.334535	5.439035	5.547163	5.324558	5.41031	5.491254	5.469865	5.493179	5.443419	5.582942	5.582439	5.662692	5.595321	5.435281	5.604555	5.545545	5.496501	5.361479	5.420963	5.416299	5.43451	5.581201	5.68151	5.420561	5.555619	5.406685	5.356146	5.424496	5.534074	5.384028	5.499171	5.54933	5.586627	5.466211	5.737692	5.62315	5.382626	5.588208	5.462705	5.625563	5.683328	5.627816	5.508644	5.615132	5.555142	5.474186
ANKZF1	8.608146	8.665179	8.965855	8.734302	8.742992	8.701227	9.004051	8.590369	8.75755	8.673479	9.101212	8.51722	8.478028	8.18	8.353406	8.432119	8.542539	8.5443	8.236547	8.754746	8.6125	8.783713	8.507115	8.339646	8.524153	8.612691	8.873864	8.610833	8.811379	8.565084	8.871354	8.701285	8.681246	8.878315	8.546021	8.309048	8.854328	8.17679	8.283432	9.006863	8.813015	8.405215	8.436514	8.38995	8.455118	8.248807	8.2345	8.940133	8.802101
ANLN	9.646218	9.304529	9.753979	10.160245	9.291693	9.027267	9.007424	9.386797	9.63553	9.324661	9.192983	7.916896	8.591404	8.614307	10.437623	8.715667	9.888454	8.759235	9.485027	9.920698	9.663858	9.300401	9.323051	9.522283	9.275388	8.6868	9.092626	8.88732	8.714096	11.073061	8.969662	9.375723	9.43801	10.203293	10.143267	8.154593	9.222343	8.42319	7.394708	10.440715	10.293205	9.427045	7.548351	9.028801	9.115973	8.791577	9.934036	9.197559	8.867069
ANO1***	8.702677	8.533576	7.985804	8.911699	7.017067	8.713757	7.670112	7.458718	7.954289	6.987905	8.635276	7.11695	7.48364	7.836027	6.429281	6.594844	7.626588	7.154872	7.527275	7.916122	7.396094	7.601232	7.247664	7.758097	6.891816	7.104414	6.752992	6.918892	7.847672	9.009276	7.629644	6.758902	7.167301	7.178908	7.403684	8.108801	6.568751	6.821266	7.549199	8.437231	9.245937	7.37456	7.474923	6.920932	7.371833	8.278885	8.414197	7.221868	7.143649
ANO10**	9.271339	9.747295	8.738541	9.564197	9.018369	9.29276	8.881195	8.689134	9.020315	9.344388	9.533789	8.282729	9.096942	8.866606	8.919263	9.232025	8.38271	9.143663	9.06047	9.068799	8.97064	8.676647	9.978125	9.489565	9.348105	9.19795	9.396317	9.038829	9.179251	8.776333	9.104809	9.48014	8.691924	8.664511	8.733682	9.440517	8.893864	8.850446	9.324688	8.824804	8.468624	9.20223	9.464982	9.055838	9.052557	9.726943	8.953674	9.1106	9.076478
ANO2	6.331429	6.501794	6.231462	6.430996	6.133615	6.330755	6.150684	6.094471	6.315947	6.281503	6.562121	6.194934	6.285213	6.186098	6.542953	6.387287	6.384157	6.406043	6.247106	6.339616	6.102665	6.488812	6.209267	6.250875	6.439692	6.484039	6.252627	6.26101	6.240812	6.422491	6.159504	6.462464	6.201163	6.337291	6.443911	6.450493	6.442468	6.302616	6.441359	6.178208	6.619105	6.372127	6.505808	6.534007	6.673643	6.408844	6.089507	6.511225	6.347433
ANO3	5.184985	4.999024	5.017408	5.565354	5.015372	5.088092	4.923486	5.327548	5.065763	4.983101	4.990204	5.099124	5.070012	4.968395	5.160711	4.992251	5.085498	5.606539	5.115299	5.069738	5.072634	4.891469	4.868882	4.960329	5.010038	5.06283	5.04045	4.940321	4.979389	4.948997	4.922456	5.127	5.046491	5.097556	5.029535	5.020926	5.041618	4.969645	5.062404	4.988918	5.207354	5.065264	5.021951	4.91098	5.052896	5.051612	5.01866	5.09889	5.048416
ANO4	5.808501	5.886669	5.769948	5.581225	5.703452	5.716726	5.623951	5.896102	5.816165	5.725808	5.820286	5.822935	5.813936	6.08677	5.991621	5.965081	5.837805	5.848057	5.902727	5.786392	5.695909	5.833452	5.70913	5.850315	5.829321	5.906786	5.613021	5.793448	5.65612	5.697688	5.616963	5.914347	5.684924	5.685613	5.751644	5.975857	5.941776	5.964588	5.963754	5.802466	5.865665	5.833363	5.882409	5.794879	5.909959	5.823726	5.704575	5.7994	5.866567
ANO5	5.519558	5.712035	6.664168	5.881573	5.573187	6.28665	5.751194	5.532263	5.590362	5.709359	7.01511	5.582674	5.770675	5.564567	5.755607	5.973614	5.605835	5.635816	6.159311	5.593317	6.125214	5.827234	5.450423	6.042651	5.361221	5.843455	5.703555	5.783041	5.664923	5.511691	6.970735	5.847961	5.665674	5.605835	5.962182	5.887859	6.256019	5.893855	6.697365	5.462839	5.630337	6.278557	5.957635	5.633686	5.963568	5.884962	5.623277	5.365047	6.684254
ANO6	7.499695	8.492098	8.386656	8.586541	8.713536	8.602294	8.265593	8.371482	8.542005	6.677879	8.549636	8.438878	8.227116	8.260204	8.713643	8.421076	8.71938	8.314751	8.110001	8.433507	8.591037	8.439816	8.404762	8.763712	7.950329	8.532942	8.579215	8.509714	8.545139	8.577144	8.584671	8.363988	8.435372	8.557778	8.145529	7.946707	8.02996	8.089569	8.089231	8.656104	8.689202	8.365504	8.264103	8.429247	8.701213	8.224524	8.715104	8.64116	8.194117
ANO7	8.561119	9.731706	9.218999	9.017553	8.635832	8.99727	8.670745	8.865842	8.500629	8.895219	8.643079	8.416388	9.057718	9.092727	8.96037	9.299402	8.577215	9.127879	9.034731	8.623108	9.285697	8.965552	8.334818	9.075416	8.871297	8.859533	8.812742	8.805239	8.586575	9.039905	8.799527	8.693846	8.637618	8.375214	8.945931	9.619371	8.668436	9.165277	9.098289	8.705174	8.957225	8.884773	9.386937	9.220186	9.145305	9.015635	8.538608	9.011207	8.955488
ANO8	7.792516	7.958972	7.786189	7.247631	7.973805	7.906856	8.051437	7.681423	7.599224	7.509388	7.395495	7.848672	7.620029	7.498316	7.817787	7.598941	7.524002	7.756251	7.920517	7.580202	7.540477	7.805157	7.557628	7.531302	7.61123	7.935082	7.763643	7.627294	7.67761	7.756604	7.662046	7.785881	7.490915	7.46867	7.983518	8.085837	7.871409	7.903651	7.857595	7.514402	7.971558	7.595829	7.927465	7.849627	7.855442	7.905378	7.544522	7.490019	8.122011
ANO9***	9.149499	8.402823	9.789492	8.734927	8.867398	8.504403	9.880078	9.232632	9.079255	8.926379	8.679348	8.510585	8.414796	9.500499	8.847024	8.977311	8.63655	8.961817	8.893672	9.181495	9.093381	8.899817	10.186205	8.710806	9.088034	9.187182	9.362731	9.06849	9.515724	8.296239	8.806944	9.172144	8.954481	9.035299	8.372292	8.405792	9.058636	9.002213	8.76054	8.749429	8.351162	8.241168	9.083807	9.092405	8.943364	8.426064	8.330271	9.748749	8.56162
ANP32A	9.88072	9.689915	10.045243	10.236606	10.418224	10.190051	10.003251	10.443535	10.258994	10.501847	10.483268	9.5482	9.677767	9.88688	10.016069	9.3848	10.825355	10.0992	9.841246	10.347185	10.620115	10.208866	10.46544	10.252671	10.529018	9.590122	10.367667	10.2675	10.461067	10.329663	10.186145	10.338417	10.613376	10.570048	10.267508	9.55855	9.896945	9.487325	9.379776	10.440139	10.249759	10.238189	9.405728	10.070734	10.142502	10.280249	10.461248	10.299647	9.63821
ANP32A-IT1	5.494689	5.117312	6.001646	5.021584	5.289382	5.186097	5.670749	5.017929	4.939297	5.149984	4.805741	4.985158	5.232817	5.021748	5.190021	5.059651	5.009239	4.905488	4.86765	5.103859	5.127584	5.29102	5.098935	5.050794	5.421776	5.053037	5.2687	5.038614	5.375533	5.000483	5.137383	4.890552	5.028743	5.389309	5.030877	5.064013	5.217272	5.010602	5.004141	5.52973	5.073565	5.173184	5.100814	5.004576	4.916315	4.799158	4.943825	4.955668	4.945797
ANP32B	12.059906	11.51475	11.456438	12.032645	11.744975	11.85058	11.416919	11.776137	12.035691	11.836009	11.972182	11.539997	11.559882	11.463988	11.647434	11.640741	11.674994	11.731985	11.498927	11.754252	11.770566	11.684735	11.569533	11.839476	11.775514	11.134326	11.554655	11.681345	11.596117	12.024377	11.638925	11.568206	12.223264	11.771724	11.676402	10.91211	11.262681	11.514521	11.180341	11.546817	11.867432	11.303861	11.433414	11.765442	11.928886	11.835886	11.87037	11.951167	11.48203
ANP32C	7.190306	7.352431	7.248791	7.380946	7.143298	7.117622	7.161706	7.353959	7.317977	7.476309	7.597087	7.209208	7.306321	6.933092	7.206078	7.216193	7.068597	7.281198	6.903663	7.178625	7.131036	7.294211	6.944378	6.957756	6.801588	7.298927	7.134947	7.160274	7.280784	7.11955	7.213594	7.345189	7.18797	7.623859	7.308486	7.365227	7.18808	7.212842	7.115917	7.156351	7.232537	7.230417	7.205119	7.68413	7.340134	7.251882	6.887364	7.557165	7.438296
ANP32D*	5.643732	5.772955	5.608849	5.205349	5.640775	5.567888	5.655286	5.690561	5.680097	5.697561	5.695044	6.028468	5.804393	6.33231	5.450404	5.821009	5.583628	5.616726	5.511236	5.640094	4.960222	5.570066	5.560101	5.507184	5.420051	5.851178	5.624436	5.690821	5.840376	5.568206	5.712279	5.725593	5.39556	5.584702	5.658712	7.094504	5.808361	6.376065	6.446711	5.922594	5.812983	5.683255	5.786952	5.730695	5.825534	5.788667	6.03619	5.510112	5.657791
ANP32E	10.427939	9.216639	9.809982	10.091423	9.727296	10.070922	9.614586	9.531263	10.113086	9.275535	9.952456	10.150258	9.550692	9.440044	9.358594	8.744536	9.16324	9.753666	9.849499	9.532243	9.708195	9.805439	9.798796	9.182839	9.680415	8.327374	9.133848	9.031387	9.153315	10.24963	9.193559	9.228108	9.763905	9.628315	9.856237	9.698242	9.249367	8.615046	8.38502	10.985918	9.935878	9.130014	9.38806	9.112463	9.568248	9.693179	10.045336	8.61855	9.12962
ANPEP	6.112304	6.261661	6.1482	6.544428	6.469415	6.55376	6.621961	5.937042	7.278758	6.05461	7.411132	6.013997	6.020478	7.704455	5.991369	5.99042	5.927124	5.980267	6.36959	6.27002	5.938889	6.275391	6.146241	7.018194	7.123552	6.185692	6.240164	6.119415	6.732291	6.445208	6.132747	6.362835	6.048838	6.268019	6.096514	6.401973	6.234389	6.574102	6.181439	6.242515	6.124409	6.526792	6.636526	5.835265	6.573386	6.432138	8.133955	6.275144	6.302316
ANTXR1***	7.712676	7.632139	7.423898	7.643376	7.700504	7.412249	7.903896	7.651397	7.823803	7.62282	7.726702	8.181704	7.776626	8.577939	7.948658	7.940072	7.798482	7.665479	8.039181	8.175023	7.964303	7.895172	7.833054	7.734663	7.609132	7.835637	7.829223	7.712228	7.979536	8.100672	7.678025	7.61813	7.655881	7.614113	7.667627	8.05086	7.948452	7.858358	7.945702	7.875574	7.335525	7.898929	8.055726	7.950875	7.508923	8.216072	7.974584	7.443627	7.771233
ANTXR2***	7.746708	7.64614	7.147739	7.993186	8.392715	7.966666	7.617218	7.734814	7.774172	8.267986	7.737785	8.631881	7.829441	7.948073	7.715068	7.586002	8.440397	7.755164	7.664869	7.719799	8.449171	7.891391	8.014217	8.22494	7.963173	8.065047	7.594695	7.680855	7.832953	8.480205	8.14327	7.71432	8.183423	7.385558	7.688937	7.528595	7.944018	7.37219	8.201443	7.681566	7.521728	8.083174	7.845239	7.808817	7.786989	7.871756	8.455068	8.031709	8.002087
ANXA1***	7.954618	7.687016	7.14371	7.904914	7.424054	8.398407	7.955338	7.361316	8.14868	8.22708	7.979236	7.911662	8.033587	8.155054	7.783649	7.828149	8.465414	7.685714	7.813378	7.805246	9.445792	7.958955	7.703511	8.282816	7.556659	7.866702	7.35506	7.675865	8.034213	8.381549	7.715241	7.449087	8.526659	9.494465	8.382133	8.451491	7.44868	7.239504	7.867683	7.696796	7.876414	7.671085	7.917327	7.834136	7.132786	8.331205	8.751111	7.258751	7.867265
ANXA10	6.818071	7.213582	7.237097	9.147118	6.818263	8.078918	6.618162	6.891369	6.7502	6.557344	7.188237	7.033344	7.68058	7.140446	7.208085	7.25358	7.694002	7.065919	7.567133	6.844071	6.910086	7.47961	6.831016	7.619554	7.133261	6.960258	6.937425	7.120182	6.775931	7.390197	7.047684	7.191493	6.960601	6.799799	7.285346	7.161937	7.178785	7.029318	7.100691	6.919117	8.302114	7.133853	7.133144	7.698102	7.435431	7.024746	7.613304	6.862349	7.037824
ANXA11*	9.587012	9.407182	9.125159	9.637183	9.461579	9.627727	9.597375	9.389922	9.410534	9.668206	9.449791	9.510258	8.981458	9.605464	9.408287	9.746863	9.434296	9.605489	9.61595	9.419834	9.315399	9.432747	9.644148	9.577912	9.51589	9.544239	9.481477	9.958298	9.629716	9.237788	9.177068	9.73822	9.162599	9.364316	9.535922	9.118747	9.865403	9.292863	9.754033	9.242253	9.209441	9.475393	9.777759	9.694879	9.675911	9.70548	9.725942	9.656446	9.03905
ANXA13***	7.071576	8.100451	7.454988	9.050365	8.12313	8.891428	7.369849	7.484637	8.099481	8.144455	8.026963	6.946715	7.891361	10.39694	7.573604	8.459531	6.838656	7.937868	8.8122	7.788877	8.415121	7.814815	7.784275	8.172383	7.952966	8.620361	7.301218	7.603457	7.902116	9.741998	9.852219	7.447456	8.923213	7.250686	8.000696	9.366003	6.757294	8.702046	8.329433	10.339591	8.546209	7.914342	8.17798	8.062628	8.579803	7.667341	7.806058	8.30563	9.290928
ANXA2***	10.367777	10.497588	10.350159	11.146569	10.724134	11.14942	10.506016	10.75716	10.666834	11.349222	10.862721	10.480058	10.6118	11.026728	10.478688	10.259949	10.884556	10.732317	10.815499	10.671372	11.074853	10.599564	10.813396	10.906287	10.792317	10.773849	10.752434	10.939571	10.924182	10.879427	10.516277	10.790091	10.993721	10.928014	11.093661	10.858989	10.819695	10.647137	10.548164	11.069225	10.736908	10.789015	11.025928	10.680209	10.583097	10.885246	11.333948	10.802737	10.556029
ANXA2P1***	6.687559	6.999775	6.929581	7.026447	6.915242	7.569991	6.762178	7.216766	6.473273	7.20353	7.178493	7.046961	7.15893	7.227939	6.902654	7.144846	7.025515	7.179648	7.092099	6.890655	6.842154	6.909894	6.724102	6.821552	6.864713	6.657572	7.10686	7.169339	7.172568	7.153596	6.646416	7.020988	7.179781	7.178846	7.714713	7.206689	7.297339	7.388182	7.116588	7.092084	7.079315	7.067909	7.553274	6.968253	6.775795	7.452286	7.875578	7.046144	7.247247
ANXA2P2***	10.856688	11.111495	10.722754	11.856226	11.365437	11.989481	11.178551	11.420792	11.312666	11.888761	11.51355	11.183846	11.084396	11.56391	11.194203	10.863644	11.649864	11.480249	11.427375	11.20513	11.743922	11.301399	11.389993	11.567108	11.447159	11.366139	11.364076	11.663757	11.54797	11.461072	11.113905	11.420752	11.628934	11.686151	11.818228	11.378429	11.489772	11.103813	11.031873	11.767339	11.30545	11.431079	11.849344	11.276043	11.122543	11.678266	12.032649	11.423684	11.251093
ANXA2P3***	8.97381	9.09336	9.129838	9.470697	8.958885	9.25771	8.916813	9.189489	8.933089	9.405139	9.274875	8.898491	8.940571	9.282333	8.767199	8.861548	9.258839	9.084038	9.231493	8.937638	9.099732	8.974616	9.127924	9.148374	9.026917	9.169635	8.968643	9.242601	9.028239	9.188936	8.827614	9.146226	9.154315	9.211822	9.492625	9.467104	9.059923	8.76621	8.828126	9.331037	9.068533	9.079424	9.423494	9.047538	8.887584	9.266281	9.748841	9.114084	9.077413
ANXA2R*	7.517699	7.42969	7.418288	7.486158	7.232079	7.526822	7.338205	7.263096	7.48733	7.342765	7.676334	7.674749	7.436214	7.279743	7.103874	6.955937	7.337396	7.172283	7.486405	7.382982	6.983265	7.319196	7.23994	7.234382	7.128983	7.16231	7.140428	6.978851	7.300861	7.646237	7.221538	7.419623	7.330225	7.232342	7.306703	7.605923	7.262031	7.432837	7.254723	7.6251	7.280495	6.988733	7.670439	6.932566	7.253772	7.358731	7.323473	7.268277	7.214263
ANXA3	9.058373	10.000487	9.46672	10.828799	10.920965	11.292677	10.014329	11.62979	11.023458	11.080525	11.039683	10.207858	11.040911	11.127577	9.767384	10.385598	11.376816	10.90891	10.467305	10.113789	11.164681	10.526689	11.090807	11.000909	10.592259	9.393347	11.276707	9.823297	11.018062	11.203739	10.565351	10.795846	11.143446	10.972314	10.658072	10.821624	10.940148	9.684689	10.951836	11.123874	9.638325	10.21631	10.367144	10.746074	8.811699	10.586761	11.296545	11.83681	10.982717
ANXA4	11.668554	11.863912	12.069873	12.341672	12.202059	12.166736	11.926493	12.2277	12.466488	12.296775	12.477349	11.974141	11.857891	12.011292	12.240895	11.617116	12.437243	11.573743	11.687258	12.226461	12.033473	11.666266	12.10579	12.024667	12.222084	11.996725	12.234529	12.480516	12.0893	12.445582	11.934669	12.138431	12.387218	11.823023	11.9663	11.764187	12.245666	11.838055	11.721122	12.328811	12.257907	11.886806	11.46636	11.904901	12.150502	11.243083	12.300201	11.963566	11.756158
ANXA5***	11.133107	10.905605	10.939541	11.463474	11.467002	10.665878	11.530819	11.677093	11.600421	11.269044	11.478047	11.767383	11.247161	11.773845	11.274927	11.27257	11.744206	10.677078	11.502855	11.901781	11.87915	11.357929	11.72529	11.167348	11.230036	11.394128	11.708739	11.018545	11.528651	11.399041	11.615987	11.937759	11.513261	11.103219	11.390014	11.253814	11.402709	10.187777	10.976907	11.382019	10.013268	11.091334	11.6301	10.804746	10.859088	11.679303	11.981814	11.2525	11.411503
ANXA6**	8.190442	8.134678	8.023673	8.096097	8.006055	7.746776	8.225938	8.189229	8.129241	8.090728	8.023797	8.607059	8.213219	8.480153	8.370288	8.659363	8.00654	8.201618	8.321858	8.30988	8.378069	8.290277	8.239194	8.059722	8.189113	8.688666	8.437344	8.43119	8.397997	8.449394	8.22245	8.487875	8.146331	8.036543	8.35187	8.274122	8.30922	8.300648	8.249621	8.399266	7.885962	8.336635	8.53592	8.811052	8.224696	8.362656	8.241265	8.438783	8.291901
ANXA7	10.28735	10.518414	9.792433	10.210579	10.692533	10.641071	10.562095	10.573855	10.731428	10.628368	10.673524	10.451441	10.640173	10.213574	10.294582	10.045498	10.550285	10.565973	10.31888	10.081806	10.802236	10.38134	10.864533	10.548271	10.68895	10.197137	10.609969	10.370917	10.625884	10.27207	10.101882	10.424701	10.397971	10.72958	10.558922	10.211629	10.485536	10.046704	10.434883	10.164189	10.418116	10.175229	10.206232	10.559831	10.259084	10.316503	10.466841	10.683145	9.510765
ANXA9	6.641577	7.479759	6.913109	7.318247	7.488368	6.93775	7.041171	6.907747	7.233622	6.975922	7.169844	8.223391	7.147145	7.232608	6.922854	7.931052	6.920898	7.385608	7.567132	6.934428	6.808076	7.211608	7.345939	6.858211	7.537826	8.255222	7.657943	7.912658	7.050979	6.830825	7.434292	7.654738	6.863819	7.366033	6.771222	7.369896	7.031679	7.163171	6.963835	7.373664	7.002036	6.903565	7.354896	7.280837	7.185596	7.225888	6.985181	6.935364	7.615724
AOAH**	7.608348	7.648473	7.530577	8.191925	7.727292	7.336181	7.809943	7.393226	7.772238	8.163715	7.233923	7.963223	7.507845	8.48756	7.897864	8.341024	8.509268	8.047608	8.658064	8.152361	7.852062	7.276435	7.719392	7.721646	7.409982	8.280986	7.878085	8.125887	7.838556	7.179003	8.622466	7.692398	8.425135	8.043909	7.785474	7.721887	7.675234	7.41356	7.761609	7.47882	7.116903	8.454573	8.581984	7.135855	8.657259	8.293497	7.42085	8.517056	8.884664
[truncated: 20,766 more rows]
[truncated: 32 more columns]
