# Supplementary material for: Reclassifying TNM stage I/II colorectal cancer into two subgroups with different overall survival, tumor microenvironment, and response to immune checkpoint blockade treatment
Source: Front Genet. 2022 Sep 21;13:948920. doi: 10.3389/fgene.2022.948920 (PMC9532767; doi:10.3389/fgene.2022.948920)
Supplement: Supplementary file 5 [file DataSheet4.ZIP › datasheet of Figure 4/GSE17536gokegg/diff.xls]

gene	conMean	treatMean	logFC	pValue			gene	conMean	treatMean	logFC	pValue		gene	conMean	treatMean	logFC	pValue
DOCK4	6.022076451	6.435640167	0.09582264	5.13E-11			CALB1	5.163703255	6.590712267	0.352028293	0.000105422		NR6A1	7.325975549	7.245009267	-0.016033351	0.000838196
EVL	7.797351588	8.198292867	0.07233934	5.11E-09			ZIC2	6.216734333	7.664562	0.302046422	0.000183389		EPCAM	13.100863	12.94850277	-0.016876561	0.000899197
PLK2	7.797093	8.9549424	0.19974781	7.69E-09			EPYC	5.32322502	6.5450648	0.298106924	0.000377946		KIAA2018	6.718111706	6.639606367	-0.016958071	0.000727545
LATS2	7.777264588	8.1359378	0.065045829	8.64E-09			COL10A1	8.284761529	9.902091533	0.257273114	2.05E-06		LOC100507530	7.592157549	7.500058533	-0.017608076	0.000249666
LOC157860	7.556242373	6.806522333	-0.15075111	9.15E-09			OLR1	6.26475451	7.464266233	0.252742467	5.55E-06		FGF4	7.418078176	7.325841433	-0.018050997	0.000350787
CTSD	9.343978078	9.903471733	0.083897471	1.03E-08			RP3-428L16.2	6.607222863	7.8509452	0.248822347	2.90E-07		PAK4	8.270508529	8.158621467	-0.019650634	0.000183404
PLK3	7.336039706	7.520769033	0.035878744	1.22E-08			SFRP2	8.629111118	10.2243289	0.244722291	6.09E-06		C20orf26	6.535940098	6.446937667	-0.019780727	0.000753858
ARL4C	8.195939176	8.916563333	0.121578489	1.29E-08			SPOCK1	7.510765686	8.793928867	0.227547872	1.91E-07		PUM2	8.887371863	8.762786533	-0.02036714	0.000677458
FCGR2B	7.697877843	8.544834733	0.150591811	1.53E-08			TNFAIP6	7.611277137	8.9005998	0.225764009	7.70E-08		NFE2L2	8.637007627	8.515117667	-0.020505098	0.000156852
A1CF	8.50701	7.3187726	-0.217050429	1.72E-08			COL11A1	7.477964529	8.7302645	0.223379736	6.09E-06		MTNR1B	6.299499	6.210172567	-0.020603737	0.000931217
TPBG	7.631178353	8.244380367	0.111505222	1.93E-08			SERPINB5	6.709842804	7.737405667	0.205570947	1.61E-06		DCAF7	8.503045725	8.3811548	-0.020830656	0.000325461
PLAUR	9.018689627	9.621237067	0.093304571	2.41E-08			RSAD2	7.228495745	8.328028967	0.204279634	7.66E-06		MICAL3	7.391932196	7.284482767	-0.021124986	0.000998449
SPHK1	6.976512941	7.6643007	0.135648048	2.41E-08			PRRX1	6.685236882	7.697988533	0.203502841	2.36E-07		ACSS1	6.937627745	6.8351769	-0.021463755	0.000809157
HIF1A	11.47053684	11.92060113	0.055524076	5.55E-08			CCL8	7.539899039	8.679846067	0.203124252	5.06E-06		KAT8	8.371124804	8.247221167	-0.02151339	0.000438261
TRIB2	7.691743843	8.529585967	0.149164996	6.19E-08			PTGS2	6.533380471	7.513758033	0.201705	0.000471682		FGD5-AS1	9.08267351	8.9457488	-0.021914774	0.000407061
MSN	8.24701651	8.591209767	0.058989002	6.54E-08			PLK2	7.797093	8.9549424	0.19974781	7.69E-09		AQP6	7.546533157	7.4311072	-0.022236848	7.32E-05
PDLIM7	6.808825745	7.031898367	0.046508208	6.54E-08			PPAPDC1A	7.295166608	8.3443777	0.193863535	5.11E-07		FLJ37035	5.474749314	5.3902277	-0.022446688	0.000325461
SSH1	7.05679949	7.254129667	0.039788515	6.54E-08			TNFSF9	6.750458314	7.7162737	0.192918862	1.72E-05		NEU3	7.304659961	7.191452267	-0.022533973	4.83E-05
NPC1	6.230945706	6.4057205	0.039909705	7.29E-08			MMP1	9.425953176	10.76291667	0.19135867	0.000176396		TIGD4	5.460560059	5.373813033	-0.0231028	0.000285191
RAB31	9.315924255	10.3478613	0.151561807	7.70E-08			CCL18	9.396152706	10.7259479	0.190963086	4.40E-06		KDM4A	8.286499059	8.154386133	-0.023186436	0.000259373
TNFAIP6	7.611277137	8.9005998	0.225764009	7.70E-08			MEIS2	7.090192902	8.085711033	0.189549766	4.61E-06		L3MBTL1	6.427497235	6.3248942	-0.023215737	0.000931217
LHFPL2	9.271425902	9.6380646	0.055952235	8.58E-08			FAP	8.321990039	9.4796627	0.187907165	8.90E-07		METAP1D	6.242287627	6.1424936	-0.023250385	8.61E-05
DUSP18	8.633271961	8.1622694	-0.080937108	9.56E-08			GPNMB	7.970279294	9.075603867	0.187363359	3.39E-07		ZFP64	7.282013941	7.163704567	-0.023631661	0.000222548
CPN1	7.148814275	6.868514567	-0.057705846	1.01E-07			HOXC6	7.359543725	8.339636533	0.180368183	0.000438261		DBF4B	6.852399431	6.7410392	-0.023638235	1.58E-05
NCF2	7.637917627	8.573006933	0.166621949	1.06E-07			LOX	6.74240898	7.636991667	0.179740309	5.38E-07		ZNF627	8.317335941	8.180759533	-0.02388671	0.000133949
CD109	6.831325922	7.5229025	0.139123768	1.18E-07			SPRR3	6.777311255	7.666772433	0.177906328	0.000545773		ZNF620	4.246158529	4.176396367	-0.023899596	5.04E-05
CLMP	6.759719235	7.465621733	0.143299087	1.18E-07			GAS1	6.925189549	7.825018733	0.176240646	3.76E-07		HNF1B	8.26027498	8.124112633	-0.023979568	0.000809157
PIM1	8.892542804	9.301566733	0.064877727	1.25E-07			ZFPM2	5.748245118	6.492224867	0.175591388	2.55E-05		LINC00935	6.686860118	6.576358833	-0.024039917	0.000565879
LRRC31	8.442616471	7.207150267	-0.228261252	1.32E-07			BCL2A1	7.487453627	8.436019967	0.172087347	7.62E-05		HDAC6	7.765547863	7.6371089	-0.024061115	0.000392251
PAIP2B	7.784189608	7.4307192	-0.067045	1.32E-07			TMEM45A	7.947623078	8.952605933	0.171784231	6.09E-06		DMWD	8.30037802	8.162671733	-0.024135602	0.000139359
SLC44A3	9.894339431	9.097901367	-0.121069599	1.32E-07			CLEC5A	6.052746176	6.812312	0.170554659	3.01E-06		PSG9	7.815977471	7.685224033	-0.024338992	0.000526296
ALPK2	6.197149922	6.6209829	0.095440534	1.47E-07			TWIST1	7.180035647	8.079260567	0.170232253	4.83E-06		DEPDC4	4.382611588	4.308515833	-0.024599839	0.000526296
WNK4	7.309145667	6.8614122	-0.091197247	1.63E-07			CYP1B1	6.378706059	7.176902267	0.170097476	3.75E-05		OR8B8	6.75446751	6.6397236	-0.024718853	0.00048927
NOX4	5.41856751	5.964335433	0.138449896	1.72E-07			NCF2	7.637917627	8.573006933	0.166621949	1.06E-07		AC025442.3	6.534859	6.4235203	-0.02479195	0.000838196
CDK14	7.276935	7.585442167	0.059902356	1.81E-07			LINC01279	7.136301902	8.0036905	0.16548873	0.00027986		GTF3C2	9.295071686	9.136127333	-0.024883233	9.34E-05
CHSY1	9.559580176	10.08031203	0.076521131	1.81E-07			KLK10	7.494060804	8.389513633	0.162839492	8.27E-05		SMYD5	8.129666588	7.9900334	-0.024994652	0.000809157
CTSL	9.947758686	10.57743403	0.088546272	1.91E-07			SPP1	7.811873588	8.734198667	0.161006743	0.000156852		CBR3-AS1	7.04232598	6.921164767	-0.025037159	0.000677458
DCBLD1	7.747826137	8.246542167	0.089997734	1.91E-07			PRKAR2B	7.552857353	8.4440125	0.160906175	0.000931217		ZNF71	6.916282627	6.796673533	-0.025167998	3.82E-06
SPOCK1	7.510765686	8.793928867	0.227547872	1.91E-07			FRMD6	8.145339392	9.091922633	0.158610595	1.53E-06		INADL	6.478389196	6.3660268	-0.025241912	0.000998449
BCAT1	7.132355922	7.9284013	0.152651288	2.01E-07			ISLR	7.606999686	8.482635433	0.157185014	2.55E-05		SCGB1A1	6.473703	6.361222	-0.025287243	0.000727545
GNB4	7.59590298	8.089047367	0.09074833	2.01E-07			COLEC12	7.146808353	7.967983967	0.156915643	0.000139359		THAP2	5.848690373	5.746470533	-0.025437487	0.000677458
PMP22	6.855591039	7.125410433	0.055692068	2.12E-07			THBS2	9.701800373	10.81518343	0.156733735	3.31E-06		ZNF341	6.338823745	6.226853067	-0.025711917	0.00016964
PRRX1	6.685236882	7.697988533	0.203502841	2.36E-07			VGLL3	6.094866059	6.791881467	0.156216764	3.45E-05		OGG1	6.778773824	6.658411067	-0.025846395	0.000809157
TIMP2	9.879422941	10.65101647	0.108492438	2.36E-07			PI3	9.48597251	10.547495	0.153032811	0.00036413		DDX31	7.29326151	7.162931233	-0.026014033	0.000392251
ADAM12	7.355060059	8.149181933	0.147918118	2.48E-07			BCAT1	7.132355922	7.9284013	0.152651288	2.01E-07		GAB4	7.571279235	7.435635767	-0.026080975	0.000249666
TYMP	7.635252157	8.2009548	0.103116083	2.48E-07			AEBP1	9.42601402	10.4720731	0.151827341	2.76E-07		RHBDD1	7.625911471	7.489139333	-0.026109852	0.000206033
DSE	5.954006647	6.275127733	0.075783994	2.62E-07			RAB31	9.315924255	10.3478613	0.151561807	7.70E-08		PRDM4	8.696947314	8.540845	-0.026130282	0.000677458
SLC20A1	8.14919002	8.920996333	0.130548174	2.62E-07			FCGR2B	7.697877843	8.544834733	0.150591811	1.53E-08		ZNF235	6.538831451	6.420778933	-0.026284508	0.000507468
ADAMTS2	7.875602039	8.4309697	0.098308362	2.76E-07			TRIB2	7.691743843	8.529585967	0.149164996	6.19E-08		FAM222B	9.199272078	9.031904033	-0.026489551	0.000586757
AEBP1	9.42601402	10.4720731	0.151827341	2.76E-07			FBN1	7.952672725	8.8170639	0.148858514	6.38E-06		NKAIN3	6.267642451	6.153600167	-0.026492174	0.00050732
BCL6	7.233001941	7.6160171	0.074442179	2.76E-07			IFIT1	8.068942118	8.944538867	0.148627566	0.00031345		SOX15	7.330072922	7.1963352	-0.026565163	0.000702086
WIPF1	7.49019202	7.924378867	0.081295153	2.76E-07			CD69	6.93942449	7.691101233	0.148374162	0.000608307		IPO5P1	5.948222118	5.8386744	-0.026817661	3.16E-05
CCDC88A	5.431606078	5.692814067	0.067763127	2.90E-07			ADAM12	7.355060059	8.149181933	0.147918118	2.48E-07		CC2D1A	7.386259196	7.250065967	-0.026849768	4.08E-05
FABP6	6.124095863	5.760026133	-0.088421509	2.90E-07			CTHRC1	10.77169033	11.93224837	0.147621252	3.57E-07		LOC100379224	4.469545824	4.386951933	-0.026909339	0.00027986
RP3-428L16.2	6.607222863	7.8509452	0.248822347	2.90E-07			KIAA1462	5.714990667	6.318680733	0.14487223	4.61E-06		CEACAM19	8.04525102	7.895860333	-0.027040964	0.000471682
ZNF469	8.258861235	8.562703833	0.052123556	2.90E-07			TNFSF13B	8.144589588	8.999919733	0.144070133	6.38E-06		DNMT3A	7.750915118	7.606797	-0.027077548	0.000727545
TRABD2A	7.87800898	7.5050954	-0.069960651	3.06E-07			FCGR1B	7.148971176	7.8970595	0.143579925	4.19E-06		SOX6	5.923644333	5.8129424	-0.027216408	0.000677458
TTC27	7.768059275	7.5713195	-0.03700946	3.06E-07			CLMP	6.759719235	7.465621733	0.143299087	1.18E-07		DNM1P41	6.075104059	5.9615367	-0.02722486	0.000480366
CLIP4	6.531688961	6.961278833	0.091896272	3.22E-07			SRPX	7.656035863	8.455244267	0.143248846	1.15E-05		SDHAF1	8.942043843	8.77468	-0.027258106	7.32E-05
MRC2	8.497736	8.835587767	0.056247586	3.22E-07			GREM1	10.04580461	11.09074607	0.142763298	4.26E-05		COMT	9.046441451	8.8764918	-0.027360797	0.000269434
PALLD	8.785380824	9.311315067	0.083880114	3.22E-07			SAMD9	7.426980333	8.1964621	0.142225565	1.15E-05		FIZ1	7.96530402	7.814564667	-0.027563922	2.44E-05
COL6A3	11.62359749	12.44091413	0.098035845	3.39E-07			ENO2	6.996868686	7.7192124	0.141744239	2.74E-06		AK074476	6.522188902	6.398497933	-0.027622959	1.80E-05
GPNMB	7.970279294	9.075603867	0.187363359	3.39E-07			FCGR3B	8.282974765	9.131733633	0.140739784	2.61E-06		GRPR	8.272217941	8.1151501	-0.027656416	0.0002403
CTHRC1	10.77169033	11.93224837	0.147621252	3.57E-07			C5AR1	7.80187998	8.597945333	0.140170133	1.51E-05		HOXB1	6.871834216	6.740720933	-0.027792333	0.000781053
S100A16	11.32824647	12.0257192	0.086198617	3.57E-07			EVI2A	7.351145373	8.098579167	0.139699769	9.20E-06		WDR48	8.705555373	8.539221567	-0.027831778	0.000471682
FTH1P5	12.85000039	13.06226707	0.023636907	3.76E-07			GLIS3	6.141796902	6.763964967	0.139208382	4.00E-06		SLC25A18	6.417827431	6.294864333	-0.027909712	0.000702086
GAS1	6.925189549	7.825018733	0.176240646	3.76E-07			CD109	6.831325922	7.5229025	0.139123768	1.18E-07		GPRIN2	7.408880667	7.266104167	-0.028073548	0.000630592
ROCK2	9.373620314	8.936592667	-0.068881491	4.17E-07			SULF1	10.14640382	11.17202787	0.138922592	1.14E-06		MAPKAPK5-AS1	8.357161176	8.195701133	-0.028145584	0.000653634
COL1A2	10.95161494	11.75833993	0.102540764	4.39E-07			NOX4	5.41856751	5.964335433	0.138449896	1.72E-07		FBL	11.79712637	11.56901553	-0.028169377	0.000677458
HLX	7.559675137	7.9287267	0.068764959	4.62E-07			INHBA	8.051478725	8.859008667	0.137891497	1.69E-06		UCN3	8.187608333	8.0292793	-0.028171592	0.000702086
MAFB	8.845258529	9.5518151	0.110870599	4.86E-07			RARRES3	8.731596392	9.604957767	0.137533825	0.000377946		RPL15	10.73162088	10.52323943	-0.028289108	6.20E-05
NSG1	7.221950216	6.920381833	-0.061536834	4.86E-07			TNC	6.309844588	6.939818167	0.137293391	1.26E-06		CCDC24	8.017371824	7.859968267	-0.028605896	0.0008682
ADCY7	7.219443078	7.6455019	0.082723663	5.11E-07			PLA2G7	8.137197471	8.941862767	0.136043403	2.66E-05		EMID1	7.199581412	7.057935833	-0.028666716	0.000156852
PPAPDC1A	7.295166608	8.3443777	0.193863535	5.11E-07			SPHK1	6.976512941	7.6643007	0.135648048	2.41E-08		C11orf49	8.58910402	8.419862533	-0.028710964	3.60E-05
LOX	6.74240898	7.636991667	0.179740309	5.38E-07			MRC1	8.551385824	9.3877076	0.134614667	3.16E-05		PGLS	8.294536804	8.130828833	-0.028758994	1.51E-05
PLEKHO1	7.847122549	8.274666533	0.076537442	5.38E-07			EPB41L3	6.743507902	7.4029805	0.134606967	0.000653634		MBD6	8.185967863	8.023820567	-0.028863659	0.000608307
RP11-44F21.5	7.537197902	6.641171433	-0.182590533	5.66E-07			DUSP4	7.951371725	8.726865767	0.134259839	0.000407061		LOC101060391	4.664309196	4.5718912	-0.028872356	0.000471682
ZNF443	6.823804098	6.6349836	-0.04048333	5.66E-07			RGS2	9.303196745	10.2082943	0.133943385	2.24E-05		SYT7	6.77816649	6.6435544	-0.028939762	0.000838196
KIAA0247	9.848600392	10.2210562	0.053553666	5.95E-07			FSCN1	6.989678216	7.669173533	0.133845075	4.19E-06		HADHA	10.13170529	9.929520133	-0.029081115	0.000545773
PLEKHG6	8.543428275	8.0015845	-0.09452939	5.95E-07			SYNC	6.316178157	6.929145533	0.133625593	8.27E-05		ARID3B	8.406037882	8.237667867	-0.029189999	0.000350787
ACR	6.758750647	6.556409567	-0.04385061	6.26E-07			SACS	6.846014686	7.5065195	0.13287975	2.05E-05		MORC2-AS1	8.250933314	8.085648033	-0.029193916	0.000586757
ANGPTL2	8.155486235	8.769979033	0.1048025	6.26E-07			GBP5	7.204216745	7.898752567	0.132783243	0.000377946		ZNF74	7.484255667	7.333623	-0.02933274	3.75E-05
RGS16	6.969132765	7.3445959	0.075703977	6.59E-07			MGC24103	5.640950118	6.183646167	0.13251959	5.04E-05		BRWD3	7.324215078	7.1767101	-0.029351512	0.000702086
FKTN	8.605232314	8.1759538	-0.073827097	6.93E-07			LY96	8.217873098	9.006372733	0.132181133	6.38E-06		LMNTD1	7.746716118	7.5904056	-0.029407893	0.000526296
PFKFB3	9.664291784	10.22876493	0.08189604	6.93E-07			SLC20A1	8.14919002	8.920996333	0.130548174	2.62E-07		LOC202181	7.689845569	7.5338759	-0.029562357	0.000163128
PIK3AP1	7.712575804	8.397556467	0.122756827	6.93E-07			C3orf80	5.408414078	5.9205678	0.13052993	0.000144975		ZNF233	5.495416118	5.3834354	-0.029701615	0.000337902
PLA2G12B	7.015813137	6.317902533	-0.151164642	6.93E-07			DUSP5	8.30260851	9.076791067	0.128617676	3.31E-06		NAT9	8.555744196	8.3805427	-0.029849677	0.00016964
UPP1	7.919312314	8.4133092	0.087298209	6.93E-07			SLC2A3	8.093423137	8.8468244	0.128409664	3.01E-06		BRE	9.263862647	9.073702967	-0.02992243	0.000545773
C1orf162	7.527415569	8.173173367	0.118741716	7.29E-07			POSTN	8.085280882	8.8347235	0.12788709	2.61E-06		COL4A6	5.758079078	5.639053233	-0.03013464	0.000809157
DHRSX	8.163604922	7.793197133	-0.066991054	7.29E-07			NEXN	7.445843843	8.1286654	0.126583144	0.000150804		NEURL2	7.222360412	7.073056467	-0.030136637	0.000931217
ACVR1B	7.077314922	6.854713467	-0.046105756	7.66E-07			SPON1	7.235726137	7.8969876	0.12616462	2.90E-05		IRF2BP2	10.20228908	9.990858033	-0.030212395	0.000727545
MTSS1	7.252825	6.985315333	-0.054217796	7.66E-07			SOD2	7.232208471	7.8884148	0.125299151	0.000653634		DAGLA	7.538042412	7.3812841	-0.030318093	0.000163128
FBLN2	7.665958098	8.3059808	0.115684424	8.06E-07			LOC100132891	5.181884039	5.649037667	0.124528389	0.000259373		DPH2	8.727799549	8.546224733	-0.030330713	0.000392251
HMGCS2	9.237375059	8.259381233	-0.161449243	8.47E-07			SERPING1	9.156592373	9.981514333	0.12444791	2.49E-06		LOC100506083	4.522571451	4.428129967	-0.03044573	0.000727545
FAP	8.321990039	9.4796627	0.187907165	8.90E-07			VCAN	9.797985902	10.679401	0.124273609	2.14E-05		TIMM17B	8.254871941	8.082017367	-0.030530383	0.000231264
ITGA5	8.416651333	8.9757988	0.092793983	9.36E-07			ISG15	10.06891129	10.97396933	0.12417775	2.66E-05		BEND7	7.130294706	6.9807445	-0.030580798	0.000128737
SLAMF8	7.804250235	8.404387367	0.106882622	9.36E-07			IFIT3	8.664342725	9.438970333	0.123539178	0.000249666		LIG3	7.637142902	7.4762848	-0.030711491	0.0008682
ANXA1	7.925952471	8.532218067	0.106336523	9.84E-07			GJB2	9.219106275	10.0425921	0.123432889	1.14E-06		RP11-884K10.7	6.584987745	6.445727233	-0.030837617	0.000677458
COL3A1	11.08220614	11.80018993	0.090564973	9.84E-07			LINC01094	5.655455078	6.160279533	0.123352699	1.61E-06		BOD1	9.809547275	9.598439	-0.031386757	0.00056592
MAB21L3	4.806487667	4.308491867	-0.157800071	9.84E-07			WISP1	6.607950784	7.196932467	0.123179179	8.02E-06		SH3BP1	7.948765529	7.7775976	-0.031406228	0.000206033
NR1I2	8.548001412	7.900834533	-0.113582099	9.84E-07			APOE	9.120749	9.933600367	0.123164404	1.96E-06		SLC30A2	7.360762843	7.201326233	-0.031592665	0.000259373
TMEM63C	6.149414529	5.800849967	-0.084184756	1.01E-06			RARRES1	8.297000157	9.0357012	0.12304675	0.00056592		RP11-95D17.1	6.506245627	6.3651888	-0.031621982	0.000630592
EHD1	8.282623255	8.5319357	0.042785326	1.03E-06			PIK3AP1	7.712575804	8.397556467	0.122756827	6.93E-07		LAMTOR5-AS1	6.434396843	6.2948733	-0.031627577	0.000689622
FHDC1	9.082956451	8.527404967	-0.091055191	1.09E-06			COL5A2	10.27375606	11.1856929	0.122690904	1.39E-06		ZNF513	7.567101765	7.402797267	-0.031670328	0.000899197
CHST11	7.111952	7.498159933	0.076291011	1.14E-06			COL5A1	9.429788255	10.26666437	0.122670246	1.21E-05		TFAP4	8.543371902	8.356924167	-0.031833541	8.27E-05
GJB2	9.219106275	10.0425921	0.123432889	1.14E-06			FCER1G	8.778839843	9.5572505	0.122565338	2.66E-05		FUZ	7.577891608	7.411872467	-0.031958446	0.000781053
MITF	6.612129392	7.0983537	0.102369507	1.14E-06			GFPT2	6.973230902	7.587948567	0.121882646	2.37E-06		ENTPD6	8.410548902	8.225664033	-0.032067811	0.000702086
RAI14	8.657138686	9.327707267	0.107632241	1.14E-06			ARL4C	8.195939176	8.916563333	0.121578489	1.29E-08		RPAP1	8.405511353	8.220629433	-0.032086727	0.000677458
SLC2A8	7.19109198	6.903602433	-0.058861479	1.14E-06			ZNF521	6.209882941	6.755628767	0.121523978	0.000653634		ARHGEF38	6.679375627	6.5315602	-0.032285598	0.000586757
SULF1	10.14640382	11.17202787	0.138922592	1.14E-06			ZBED2	6.345213451	6.902144267	0.121375932	8.40E-06		RITA1	8.422368863	8.235174133	-0.032426904	0.000702086
PLXNC1	6.836444549	7.272427833	0.089190862	1.20E-06			BGN	8.495245098	9.235088367	0.120470194	1.86E-06		RTDR1	7.076378843	6.918733833	-0.032503246	0.000198214
PNMA1	8.624141098	9.334382033	0.114173733	1.26E-06			RSPO3	6.944575098	7.548337467	0.120272498	0.000183404		SLC25A6	12.50316116	12.22352663	-0.032632316	0.00036413
TNC	6.309844588	6.939818167	0.137293391	1.26E-06			FOXC1	7.414054118	8.0573525	0.120043227	0.000407061		RAB4B	9.100702412	8.8970247	-0.032654942	0.0002403
FAM171A1	9.883074373	9.3227249	-0.084208202	1.32E-06			PDGFRL	7.336866078	7.971636533	0.11971198	1.05E-05		LOC100505711	8.54364951	8.351034467	-0.032897544	0.00036413
LAPTM5	10.42532996	11.0044919	0.077999489	1.32E-06			ITGAM	7.744780667	8.4127939	0.119360619	3.82E-06		TCEANC2	5.938705157	5.8046317	-0.032943876	4.08E-05
PLAU	8.687475608	9.4084019	0.115012667	1.32E-06			C1orf162	7.527415569	8.173173367	0.118741716	7.29E-07		FAF1	7.742233196	7.5672165	-0.032987041	0.000301855
SPATA2	8.603511353	8.098421433	-0.087284866	1.32E-06			GPC6	7.469337608	8.109540833	0.118639922	2.49E-06		WDR3	6.967336353	6.8090823	-0.033146841	0.000899197
COL5A2	10.27375606	11.1856929	0.122690904	1.39E-06			PLXDC2	7.124562333	7.732974767	0.118222114	4.83E-05		RPP14	7.903102784	7.722526367	-0.03334628	0.00096429
GPR68	7.661045235	7.882545133	0.041120286	1.39E-06			TFEC	5.153113569	5.591774933	0.117861906	2.66E-05		KNG1	5.585179314	5.4571627	-0.033452543	0.000105422
METRN	7.750687	8.191887167	0.079871651	1.39E-06			AHNAK2	7.761739902	8.420155667	0.117466816	3.01E-06		MEX3A	7.614515196	7.4398701	-0.033474753	0.000454685
ANXA13	8.181684765	7.247167233	-0.174980766	1.46E-06			PRR16	5.634755863	6.1119157	0.117271541	0.000163128		KANK1	7.954486137	7.772001567	-0.033482543	0.000727545
GUCY2C	9.959881078	8.837273267	-0.172527221	1.46E-06			IFI44	7.421190235	8.049461567	0.117241694	0.000545773		ILVBL	8.252102314	8.062368233	-0.033558032	4.44E-05
PDLIM2	7.247509373	7.513130467	0.051928861	1.46E-06			CFH	7.910613843	8.5783989	0.116918755	2.44E-05		ALG3	9.157713078	8.944880133	-0.033925215	0.000781053
UBA2	9.855939882	9.597768333	-0.038294466	1.46E-06			FBLN2	7.665958098	8.3059808	0.115684424	8.06E-07		ECHDC2	8.538524078	8.340080033	-0.033925487	4.26E-05
FRMD6	8.145339392	9.091922633	0.158610595	1.53E-06			PLAU	8.687475608	9.4084019	0.115012667	1.32E-06		RABL6	8.745452431	8.541747967	-0.034001691	0.0002403
KYNU	7.007222647	7.525089367	0.102865978	1.53E-06			ACKR4	5.902819059	6.391353867	0.114717447	0.000526296		RP11-552M11.8	5.039005137	4.9211526	-0.034142673	0.000981167
LINC00526	8.519795941	7.806640567	-0.12611703	1.57E-06			ZNF165	6.699711529	7.252669567	0.114413142	0.000301855		MON1A	8.489636922	8.2909182	-0.034170969	0.000677458
LINC01094	5.655455078	6.160279533	0.123352699	1.61E-06			TREM1	7.796581098	8.440014867	0.114403918	0.000118881		NOL4L	6.913021627	6.751038267	-0.034207043	9.34E-05
SERPINB5	6.709842804	7.737405667	0.205570947	1.61E-06			LOXL1	7.948940706	8.603767067	0.11420585	0.000144975		FLJ31715	6.686224451	6.529395833	-0.034242281	3.45E-05
NUAK1	8.040139686	8.586367167	0.0948273	1.65E-06			PNMA1	8.624141098	9.334382033	0.114173733	1.26E-06		MTL5	6.239261569	6.0925787	-0.034322311	5.04E-05
INHBA	8.051478725	8.859008667	0.137891497	1.69E-06			PRKCDBP	8.061845725	8.725144133	0.114068788	3.01E-06		PHLDB1	6.907126961	6.744518833	-0.03437022	0.000454685
PPARG	9.350990569	8.608174467	-0.119411882	1.69E-06			HTRA1	9.540803549	10.3177007	0.112938818	2.34E-05		PLXNA2	7.956415686	7.769087833	-0.03437343	0.0008682
SFT2D3	8.43299149	8.204446167	-0.039638549	1.69E-06			HS3ST3A1	6.173009843	6.674173867	0.112615178	5.71E-05		BCAS3	7.464464098	7.288430867	-0.034430439	0.000608307
SGK1	9.861654608	10.4318216	0.081089472	1.69E-06			PCDHB16	4.938525843	5.338675167	0.112401311	0.0008682		LOC100506302	7.034516	6.868583833	-0.03443849	0.000471682
LIF	7.824319275	8.358044633	0.095200222	1.77E-06			PKD2	7.663122882	8.281345067	0.111932671	9.34E-05		ANKRD16	7.568732196	7.3899207	-0.034492778	0.000507468
RAB7B	6.550875882	6.753282967	0.043901194	1.77E-06			GBP1	8.431191039	9.1113011	0.111920637	0.000139359		NOA1	9.970413294	9.7330469	-0.034761802	0.000998449
BGN	8.495245098	9.235088367	0.120470194	1.86E-06			TPBG	7.631178353	8.244380367	0.111505222	1.93E-08		ZNF852	4.206712	4.1063033	-0.03485286	0.000998449
CXXC4	6.692156059	6.3365059	-0.078783566	1.86E-06			ANO1	7.578483902	8.187165133	0.111454733	0.000206033		SETMAR	7.12760502	6.957374367	-0.034874439	7.62E-05
FAM20C	7.168077176	7.378975567	0.041834368	1.86E-06			IFIT2	7.513046412	8.114667567	0.111133979	7.94E-05		PEX10	7.692518098	7.507934033	-0.035039958	0.000454685
APOE	9.120749	9.933600367	0.123164404	1.96E-06			MAFB	8.845258529	9.5518151	0.110870599	4.86E-07		ISG20L2	8.296652333	8.0974518	-0.035061357	0.000118881
PANK1	9.226800725	8.564957233	-0.107384456	1.96E-06			EGR2	7.760046706	8.3775061	0.110455496	2.61E-05		ALLC	7.01488951	6.845766867	-0.035208218	0.00096429
COL10A1	8.284761529	9.902091533	0.257273114	2.05E-06			WASF1	6.776242706	7.315028167	0.110377871	0.000163128		FOXD2-AS1	6.118818706	5.971105167	-0.035255176	0.000290663
COL1A1	10.33371914	10.8951147	0.076321807	2.05E-06			SAMD9L	7.375941059	7.961929033	0.110290885	8.61E-05		C19orf45	7.727070451	7.540272733	-0.035304845	0.000144975
ST3GAL6	5.996774059	6.257093767	0.061306107	2.05E-06			MXRA5	10.22442988	11.0354864	0.110129819	1.10E-05		TRMT61B	8.813206471	8.5994357	-0.035425012	0.0008682
EMP3	8.640819686	9.270878533	0.101537883	2.15E-06			HPSE	6.775153333	7.312011567	0.110014755	0.000702086		DET1	7.421712137	7.240781733	-0.035606582	0.000325461
PDE3B	7.52136351	7.1038643	-0.082390201	2.15E-06			FLNA	9.033109137	9.744899233	0.109424628	1.65E-05		LINC00997	6.249636333	6.097171233	-0.035632178	0.000222548
SDS	7.496864353	7.6971666	0.038040175	2.15E-06			NXN	8.508245588	9.178622467	0.109415972	3.47E-06		ZNF414	6.413088275	6.256433067	-0.035678887	2.37E-06
SLC16A6	6.240380235	6.612686067	0.083602475	2.26E-06			ST8SIA4	5.676632569	6.123678467	0.109363171	3.16E-06		CDC25C	7.145953333	6.9709675	-0.035767591	0.000123717
GFPT2	6.973230902	7.587948567	0.121882646	2.37E-06			GPX3	8.298398373	8.950791933	0.109182416	1.26E-05		RP11-109D9.4	5.515976902	5.380461967	-0.035886368	0.000727545
IFFO1	8.058858039	8.314321767	0.045023162	2.37E-06			CYR61	9.519665392	10.26732027	0.109076923	0.000144975		LOC729870	6.159685176	6.008136533	-0.035939018	7.32E-06
LAMB2	7.483303333	7.9379581	0.085092692	2.37E-06			PTHLH	4.648477176	5.011584667	0.108508685	1.65E-05		PCDHGA10	6.572729059	6.4100566	-0.03615542	0.000931217
ZNF414	6.413088275	6.256433067	-0.035678887	2.37E-06			TIMP2	9.879422941	10.65101647	0.108492438	2.36E-07		KCTD16	5.809493039	5.665317267	-0.036255522	0.000998449
DAPK2	7.105885706	6.844014333	-0.054171703	2.49E-06			CCL4	9.088853294	9.797645267	0.108336772	0.000214141		KRT75	6.895122216	6.722997467	-0.036471518	0.000392251
GPC6	7.469337608	8.109540833	0.118639922	2.49E-06			APOL1	8.925145137	9.6198959	0.108145652	0.000190674		PLEKHA8P1	7.083687608	6.9062259	-0.036603065	0.00048927
GPSM2	9.254161961	8.549219067	-0.114309706	2.49E-06			PCSK5	5.767554804	6.216498767	0.108142452	2.14E-05		FUK	8.499815255	8.286491133	-0.036670154	0.000301855
SERPING1	9.156592373	9.981514333	0.12444791	2.49E-06			RAI14	8.657138686	9.327707267	0.107632241	1.14E-06		HDAC11	8.22148	8.0149365	-0.036707035	3.60E-05
DACH1	8.371662294	7.1464545	-0.228286446	2.61E-06			CSF2RB	8.078275471	8.702787667	0.107430254	5.71E-05		INPP5J	8.084854627	7.881571667	-0.036738486	3.03E-05
FCGR3B	8.282974765	9.131733633	0.140739784	2.61E-06			SLAMF8	7.804250235	8.404387367	0.106882622	9.36E-07		TBC1D5	8.843428627	8.620911367	-0.036765423	0.000222548
GALNT6	8.634313373	8.0199175	-0.106494059	2.61E-06			XAF1	7.457421765	8.029996833	0.106722481	4.08E-05		TAC3	8.164595529	7.958921867	-0.036808404	0.000183404
POSTN	8.085280882	8.8347235	0.12788709	2.61E-06			OLFML2B	8.088262569	8.707986133	0.106509278	0.000114224		PRR26	6.057988824	5.905342567	-0.036818164	0.000781053
SRGAP2C	6.920905706	7.347599267	0.086312096	2.61E-06			CXCR4	9.541922157	10.27289287	0.106490683	8.02E-06		CUL3	7.686560941	7.492844067	-0.036824836	9.34E-05
URI1	8.362909902	8.146636167	-0.037800542	2.61E-06			ANXA1	7.925952471	8.532218067	0.106336523	9.84E-07		SLC25A26	9.207450412	8.9750297	-0.036885009	0.000630592
CDR2L	7.168857804	7.5448187	0.073742957	2.74E-06			EVI2B	8.038684176	8.652932667	0.106229805	0.000176396		MRPL30	8.93384349	8.7082963	-0.036890485	0.000454685
ENO2	6.996868686	7.7192124	0.141744239	2.74E-06			COL6A2	8.71210651	9.3766615	0.10605276	1.65E-05		LOC100506319	6.906832922	6.732053267	-0.036977733	0.00096429
NR3C1	7.327791059	7.874101	0.10373685	2.74E-06			CCDC109B	8.360436196	8.9974226	0.105933571	4.63E-05		TTC27	7.768059275	7.5713195	-0.03700946	3.06E-07
SHANK2	6.788632039	6.450755933	-0.073652657	2.74E-06			COL12A1	8.231400549	8.857066533	0.105691034	2.34E-05		LOC101927021	6.687998392	6.518453833	-0.0370447	7.62E-05
FOXO1	7.363583608	7.723780967	0.068899204	2.87E-06			LOC145474	5.204589941	5.599317767	0.105466556	0.000190674		ZNF814	5.232887451	5.099681433	-0.037200102	0.000931217
HAVCR2	7.189243294	7.452155167	0.051817787	2.87E-06			TM6SF1	6.558974412	7.053880867	0.104946963	3.75E-05		SUOX	8.21608749	8.006742533	-0.037236129	0.0002403
AHNAK2	7.761739902	8.420155667	0.117466816	3.01E-06			CD55	10.31127608	11.08880097	0.10488049	0.000150804		ACOX1	7.563052333	7.369801767	-0.037342788	0.000214141
CHN2	8.379467235	7.470908633	-0.165574802	3.01E-06			ANGPTL2	8.155486235	8.769979033	0.1048025	6.26E-07		ANKRD9	7.601443961	7.406732833	-0.037436198	0.000677458
CLEC5A	6.052746176	6.812312	0.170554659	3.01E-06			TIMP3	9.334473431	10.03733283	0.104735415	6.20E-05		ZNF780B	5.191325922	5.0578072	-0.037591022	0.0008682
FCGR2A	6.478121	6.822462767	0.074717201	3.01E-06			APOC1	9.664931863	10.39033497	0.104410698	1.88E-05		CHD7	7.652751039	7.455706033	-0.037633488	0.000422392
PRKCDBP	8.061845725	8.725144133	0.114068788	3.01E-06			NR3C1	7.327791059	7.874101	0.10373685	2.74E-06		TMEM53	8.425811	8.208143667	-0.037759572	0.000809157
RNF144A	6.550887941	6.829903133	0.060174647	3.01E-06			MYEOV	8.177077863	8.7864721	0.10369864	0.000471682		URI1	8.362909902	8.146636167	-0.037800542	2.61E-06
SLC2A3	8.093423137	8.8468244	0.128409664	3.01E-06			PXDN	8.920712882	9.585260233	0.103658596	8.97E-05		SHH	7.043592902	6.860991567	-0.037894435	0.000931217
ZNRF3	9.774902569	8.9126743	-0.133223937	3.01E-06			IL6	7.058567	7.5833523	0.103460424	1.58E-05		GAB1	7.397244902	7.204592	-0.038071308	0.000899197
KCND2	4.189141667	4.472739867	0.094504181	3.16E-06			TYMP	7.635252157	8.2009548	0.103116083	2.48E-07		MTCP1	5.55259449	5.407964033	-0.038076482	0.000214141
NCKAP1L	7.382981039	7.694430067	0.059611015	3.16E-06			CD163	7.389802333	7.937114833	0.103078904	3.91E-05		PPARA	6.770796647	6.594313667	-0.038103078	0.000114224
ST8SIA4	5.676632569	6.123678467	0.109363171	3.16E-06			CTSK	10.39506116	11.16337743	0.102875329	4.40E-06		ZNF717	6.982370059	6.800299533	-0.038118526	0.00036413
DUSP5	8.30260851	9.076791067	0.128617676	3.31E-06			KYNU	7.007222647	7.525089367	0.102865978	1.53E-06		SPIRE2	6.973967686	6.792082867	-0.038125619	0.000222548
SLA	8.441252529	8.8259872	0.06430057	3.31E-06			COL8A1	6.469606039	6.947593133	0.102835406	0.000809157		PHKA2	7.666842412	7.466784233	-0.038145484	0.000118881
THBS2	9.701800373	10.81518343	0.156733735	3.31E-06			IFI16	9.303101647	9.988777533	0.102596336	0.000123717		UBA2	9.855939882	9.597768333	-0.038294466	1.46E-06
NXN	8.508245588	9.178622467	0.109415972	3.47E-06			COL1A2	10.95161494	11.75833993	0.102540764	4.39E-07		THUMPD3-AS1	7.154524353	6.9670296	-0.038312164	0.000781053
TIAM1	7.354490961	7.661170267	0.058939296	3.47E-06			TSPYL5	6.848197824	7.352145433	0.102440928	0.000163128		SMPDL3B	8.494302941	8.2713766	-0.038368106	0.000377946
TLE2	8.553469569	7.941448833	-0.107107507	3.47E-06			MITF	6.612129392	7.0983537	0.102369507	1.14E-06		PCDHAC2	6.77377698	6.595870467	-0.038397422	0.000677458
TSPAN4	7.959180176	8.3564226	0.070265618	3.47E-06			ISG20	8.395499725	9.012371733	0.10229062	0.000249666		WDR12	7.977102765	7.7663476	-0.038628584	0.00010974
WNT4	6.976063098	6.751703767	-0.047161483	3.47E-06			CLEC4A	7.05174149	7.569868533	0.102288657	0.000231264		LRRC23	6.992089157	6.806874633	-0.038731042	0.000350787
FGR	7.025549059	7.460135633	0.086590882	3.64E-06			SCEL	4.488981	4.8174511	0.101882032	0.000156852		LGALS14	6.88894849	6.705953167	-0.038841383	0.000337902
ITPRIP	7.733643725	8.014609167	0.051483865	3.64E-06			CCR1	7.725081706	8.2897026	0.101770153	1.38E-05		MAGEC3	4.669493059	4.545174	-0.038930408	0.000133949
VIM	8.549026706	8.9854538	0.071831187	3.64E-06			EMP3	8.640819686	9.270878533	0.101537883	2.15E-06		EXOSC5	9.140353137	8.896577567	-0.038999454	0.000586757
EPHB2	9.352415529	8.811908867	-0.085884456	3.82E-06			ULBP2	6.638527059	7.122057867	0.101430982	1.58E-05		SLC1A7	7.253795431	7.060323567	-0.039001757	0.000809157
ITGAM	7.744780667	8.4127939	0.119360619	3.82E-06			ACP5	8.940808431	9.5896397	0.101071325	4.61E-06		ACVR2B	7.343667451	7.145898233	-0.039385361	0.000105422
PPP1R18	8.736657255	9.2372536	0.080382583	3.82E-06			PARP12	8.967355529	9.6158632	0.100733774	8.79E-06		BCS1L	8.81251251	8.574945267	-0.039425938	0.000325461
ZNF71	6.916282627	6.796673533	-0.025167998	3.82E-06			LY6E	8.672806431	9.298393967	0.100482643	0.000438261		CAMTA1	8.177730118	7.956703167	-0.039529673	1.96E-05
GLIS3	6.141796902	6.763964967	0.139208382	4.00E-06			PYGL	8.338523412	8.935452233	0.099748814	0.000545773		LOC101928881	8.961279745	8.7187771	-0.03957898	3.91E-05
IFT74	7.387829118	6.8445007	-0.110205195	4.00E-06			UBE2E2	7.821517569	8.381001733	0.099674138	0.000471682		EMILIN3	7.28714998	7.089849467	-0.039599688	0.000377946
IL1R1	7.082851667	7.526653067	0.087678145	4.00E-06			ZNF532	7.909429882	8.474438667	0.099544102	3.75E-05		SFT2D3	8.43299149	8.204446167	-0.039638549	1.69E-06
PLAGL2	8.730837176	8.104579667	-0.107382632	4.00E-06			ALOX5AP	9.211274686	9.8681971	0.099385716	1.51E-05		ZFPM1	7.474353137	7.271487767	-0.039698154	8.02E-06
SORBS2	6.831429647	6.5525838	-0.060123631	4.00E-06			LUM	9.683345157	10.3734732	0.099321587	1.58E-05		STK40	7.521349196	7.317198433	-0.039700095	0.000507468
FCGR1B	7.148971176	7.8970595	0.143579925	4.19E-06			GPX8	7.593299176	8.133084767	0.099075799	0.000630592		POFUT1	8.08286398	7.8629453	-0.039796752	0.000337902
FSCN1	6.989678216	7.669173533	0.133845075	4.19E-06			TYROBP	9.332355176	9.994953833	0.098958688	5.81E-06		RP11-135A1.2	6.729995098	6.546715533	-0.039834161	0.000545773
P2RX7	6.09177249	6.441073733	0.080439145	4.19E-06			FERMT2	7.627081157	8.16776	0.098809424	0.000702086		TCF7	8.717863569	8.480180867	-0.039879591	0.00027986
ZSWIM5	8.399308255	7.878600267	-0.092331177	4.19E-06			IRF7	8.178900137	8.757935867	0.098684036	3.91E-05		PNPLA1	4.630425314	4.504128	-0.039896887	0.000269434
SLC31A2	8.407671451	8.920012567	0.085339449	4.29E-06			CDKN2B	6.239780333	6.681384767	0.098651902	0.000269434		ILDR1	7.560061843	7.352501633	-0.040162836	0.000269434
CCL18	9.396152706	10.7259479	0.190963086	4.40E-06			CDH11	8.283299588	8.867800333	0.098370718	0.000545773		KLC4	7.389798471	7.186873733	-0.040170681	5.25E-05
CTSK	10.39506116	11.16337743	0.102875329	4.40E-06			ADAMTS2	7.875602039	8.4309697	0.098308362	2.76E-07		PATZ1	7.410669863	7.2069995	-0.040205211	4.61E-06
KLRD1	7.287060745	7.658097467	0.071649005	4.40E-06			FPR3	8.041840255	8.608759533	0.098279691	0.000144975		RAB3D	8.355892608	8.1261364	-0.04022437	3.91E-05
MMP2	7.429077137	7.713382767	0.054180699	4.40E-06			COL6A3	11.62359749	12.44091413	0.098035845	3.39E-07		FBXO21	8.602241608	8.3654897	-0.040262657	0.00031345
SNHG18	8.734898686	8.169508533	-0.096541679	4.40E-06			C1QB	8.794016765	9.409827233	0.097645952	0.000586757		DCD	6.713329392	6.5277308	-0.040446868	0.000998449
ACP5	8.940808431	9.5896397	0.101071325	4.61E-06			FAM129A	7.544065451	8.070948367	0.097396013	5.55E-06		ZNF443	6.823804098	6.6349836	-0.04048333	5.66E-07
KIAA1462	5.714990667	6.318680733	0.14487223	4.61E-06			GBP2	8.746070647	9.3566623	0.097358983	3.75E-05		PROSC	8.182618431	7.956149067	-0.040492272	0.000677458
MEIS2	7.090192902	8.085711033	0.189549766	4.61E-06			GLT8D2	8.054477569	8.616189567	0.097258976	0.00096429		ANKRD26	6.847336451	6.657354267	-0.04059396	5.25E-05
NRP1	6.157722882	6.4748128	0.072441539	4.61E-06			NID2	8.351728569	8.9330855	0.097083745	0.000608307		SGOL1	6.053791922	5.8856327	-0.040641576	0.000526296
PATZ1	7.410669863	7.2069995	-0.040205211	4.61E-06			AMFR	8.324732412	8.9022819	0.096771287	5.95E-05		RAB11FIP4	7.658323569	7.4454794	-0.040663872	0.000931217
PIWIL2	7.195689765	6.885103333	-0.063654681	4.61E-06			C11orf96	9.531396059	10.19191167	0.096665233	0.00016964		LOC101928099	7.42027398	7.213572733	-0.040758483	0.00031345
QKI	7.103811275	7.4452449	0.06772605	4.61E-06			COL15A1	9.862048608	10.5419334	0.096180214	0.000190674		SIMC1	9.227837176	8.970189767	-0.040854042	0.000630592
SPINK1	12.37211804	11.14004387	-0.151337589	4.61E-06			FAM19A1	5.256265078	5.6184536	0.09613507	0.000586757		PHACTR4	9.242602	8.982846033	-0.041126454	0.000471682
CD53	6.99963549	7.2577755	0.052247637	4.83E-06			EMILIN1	7.339853608	7.8452874	0.09607501	0.000269434		PDE6A	6.714305216	6.525395833	-0.041172701	0.00048927
LSP1	7.836165	8.280426967	0.079557384	4.83E-06			DOCK4	6.022076451	6.435640167	0.09582264	5.13E-11		CD46	11.46917702	11.1450355	-0.041360661	0.000677458
TWIST1	7.180035647	8.079260567	0.170232253	4.83E-06			AK021804	6.239292902	6.667129767	0.09568327	0.000377946		ZC3H8	7.798446275	7.5775773	-0.041450053	0.000630592
CCL8	7.539899039	8.679846067	0.203124252	5.06E-06			ALPK2	6.197149922	6.6209829	0.095440534	1.47E-07		LFNG	8.127297922	7.896440133	-0.041573375	0.000438261
GALNT15	6.105546941	6.3607398	0.059074032	5.30E-06			ARMCX1	7.553353373	8.069031633	0.095278263	0.0006654		ADD3-AS1	6.299237647	6.119283933	-0.041814398	0.000249666
LGALS1	11.93121535	12.5653619	0.074711215	5.30E-06			LIF	7.824319275	8.358044633	0.095200222	1.77E-06		IQCH-AS1	8.227876627	7.9927269	-0.041832366	0.000150791
MYRIP	6.447209373	5.911535567	-0.125141905	5.30E-06			JAK2	6.437806353	6.875962933	0.094992586	3.30E-05		ATPAF1	8.763729255	8.512992767	-0.04187851	0.000781053
SLC5A6	9.744071961	9.142591767	-0.091921585	5.30E-06			HCLS1	8.535111255	9.115437933	0.094902011	3.75E-05		LOC100129449	6.71156102	6.5187036	-0.042063278	0.00048927
FAM129A	7.544065451	8.070948367	0.097396013	5.55E-06			NUAK1	8.040139686	8.586367167	0.0948273	1.65E-06		PYCARDOS	7.349369412	7.1375753	-0.042186409	0.000545773
OLR1	6.26475451	7.464266233	0.252742467	5.55E-06			SLC38A6	7.24307698	7.7335864	0.094534901	0.000210033		AQR	6.956422882	6.755853033	-0.042207693	0.000507468
TRPS1	6.315304765	6.6842689	0.081917415	5.81E-06			KCND2	4.189141667	4.472739867	0.094504181	3.16E-06		PHF20	8.043414	7.811176633	-0.042268094	0.000702086
TYROBP	9.332355176	9.994953833	0.098958688	5.81E-06			IKBIP	5.954616471	6.3577065	0.094497828	3.75E-05		NECAB3	8.436301216	8.1920769	-0.042381349	0.000183404
ANXA2P2	11.41395345	11.78587073	0.046259764	6.09E-06			TLR8	6.584418	7.028030667	0.094064561	1.80E-05		TMEM182	6.508196706	6.319777867	-0.042384006	0.00048927
COL11A1	7.477964529	8.7302645	0.223379736	6.09E-06			SERPINF1	9.828621137	10.48703763	0.093546265	0.000214141		ESPN	7.546807078	7.328257167	-0.042396263	0.000128737
GPR160	11.33825651	10.53215393	-0.106398301	6.09E-06			PLAUR	9.018689627	9.621237067	0.093304571	2.41E-08		MMEL1	8.003929667	7.771668533	-0.042484119	0.000545773
SFRP2	8.629111118	10.2243289	0.244722291	6.09E-06			CCL21	7.924700333	8.452305067	0.092988457	7.32E-05		CFHR4	5.570631843	5.4087584	-0.042543517	0.000471682
TMEM45A	7.947623078	8.952605933	0.171784231	6.09E-06			ITGA5	8.416651333	8.9757988	0.092793983	9.36E-07		SSSCA1-AS1	6.757809608	6.561096767	-0.042618706	0.000630592
CD84	6.950710235	7.169442033	0.044700442	6.38E-06			PTRF	8.290501843	8.836391733	0.091997943	3.03E-05		AX747064	6.041389157	5.8654147	-0.042647207	0.000471682
CDX2	9.000370647	8.189314267	-0.136241762	6.38E-06			CLIP4	6.531688961	6.961278833	0.091896272	3.22E-07		LPHN3	5.286471333	5.1323157	-0.042695143	0.000377946
FBN1	7.952672725	8.8170639	0.148858514	6.38E-06			C1QA	9.604310569	10.23451537	0.091688827	2.34E-05		TSPAN33	8.878107922	8.618019467	-0.042895889	4.08E-05
LY96	8.217873098	9.006372733	0.132181133	6.38E-06			SERPINE1	7.542989941	8.0337368	0.090934695	0.000183404		CALM1	8.764537216	8.507322833	-0.042972714	0.000753858
PODXL	9.159175255	9.676465633	0.079262498	6.38E-06			RPL22L1	10.61349535	11.3033834	0.090854815	0.000526296		STRBP	7.495779118	7.274787033	-0.043173427	0.00031345
SERPINH1	9.846714333	10.40361883	0.079371139	6.38E-06			MARCO	6.431566608	6.8493202	0.090790613	0.000454685		RPIA	10.57710598	10.26489547	-0.043226008	4.44E-05
TNFSF13B	8.144589588	8.999919733	0.144070133	6.38E-06			GNB4	7.59590298	8.089047367	0.09074833	2.01E-07		NUDT7	7.032195	6.824314533	-0.043290934	0.000438261
LIMS1	4.908953412	5.033502767	0.036147232	6.68E-06			RAMP1	7.827605118	8.334817633	0.090579656	0.000198214		LOC100506314	6.300194843	6.113718967	-0.04334621	0.000407061
NLGN4X	5.720978333	5.9307154	0.051944262	6.68E-06			COL3A1	11.08220614	11.80018993	0.090564973	9.84E-07		LRP6	8.704694922	8.446603033	-0.043422486	1.72E-05
SLC15A3	8.018765667	8.4702199	0.079019246	6.68E-06			NDN	8.077644353	8.6001334	0.090424411	0.000150804		DUSP16	8.405022275	8.154959633	-0.043573907	0.000350787
ANKRD13A	7.649032078	7.882588133	0.043392197	6.99E-06			LRRK2	6.076365176	6.46793	0.09009549	1.15E-05		ATXN2	8.491409745	8.238165933	-0.043680905	0.000206033
CTSB	10.9623091	11.41562453	0.05845807	6.99E-06			PCOLCE	8.93370402	9.509215433	0.090067857	0.000123717		ACR	6.758750647	6.556409567	-0.04385061	6.26E-07
OCA2	8.203814373	7.910925033	-0.052448448	6.99E-06			DCBLD1	7.747826137	8.246542167	0.089997734	1.91E-07		LRBA	9.500908882	9.216085067	-0.043911499	0.000653634
TMEM140	7.645266137	8.030829767	0.070982335	7.32E-06			CCL2	8.958626098	9.535136633	0.089976115	0.000454685		SH3YL1	8.574772216	8.316800467	-0.044069727	0.000114224
CLEC7A	6.34819398	6.668055267	0.070919849	7.32E-06			HLA-DMA	9.811646902	10.4417051	0.089790098	0.000727545		CHD6	6.912457745	6.704407967	-0.044088816	0.000507468
LOC729870	6.159685176	6.008136533	-0.035939018	7.32E-06			CCDC80	7.295115765	7.763452667	0.089767538	0.00056592		ZC3H12B	6.285818922	6.095864267	-0.044269933	0.000101264
PLEKHO2	8.50376498	8.740432267	0.039602906	7.32E-06			ERMN	5.426683863	5.774965833	0.089741546	8.40E-06		TTLL6	7.020777667	6.808170733	-0.044363625	0.000422392
CLEC2B	7.456356588	7.878279433	0.079409732	7.66E-06			TRIM22	9.594096137	10.20793607	0.089472397	0.000545773		GPR125	6.33660202	6.144517833	-0.044409602	0.000222548
KIF26B	6.554061039	6.9076427	0.075804352	7.66E-06			CFL2	7.126908608	7.5816623	0.089237774	0.0002403		IGBP1	10.31876418	10.00565413	-0.044454709	0.000998449
MEST	10.94579278	10.36842087	-0.078180265	7.66E-06			PLXNC1	6.836444549	7.272427833	0.089190862	1.20E-06		RPGRIP1L	5.708498608	5.535144133	-0.044490467	0.000727545
RSAD2	7.228495745	8.328028967	0.204279634	7.66E-06			ACSL1	8.529460667	9.071289033	0.088853053	0.000781053		INO80D	7.864520412	7.624917933	-0.044636981	1.01E-05
BASP1	8.122055294	8.457640933	0.058410463	8.02E-06			CTSL	9.947758686	10.57743403	0.088546272	1.91E-07		SCFD2	8.303789275	8.049867233	-0.044804844	7.32E-05
C10orf99	10.54256359	8.967622433	-0.233428281	8.02E-06			TRPC1	5.355392824	5.6939504	0.088437524	0.000586757		BC047484	8.263770392	8.011002333	-0.044817406	0.00048927
CXCR4	9.541922157	10.27289287	0.106490683	8.02E-06			CD14	9.118145765	9.694203733	0.08838193	0.000176396		FOXB1	6.09166598	5.904440433	-0.045036497	0.000809157
WISP1	6.607950784	7.196932467	0.123179179	8.02E-06			DDR2	7.980594686	8.4843128	0.088301556	2.34E-05		SRPK1	10.33413765	10.0154973	-0.045183948	0.00048927
ZFPM1	7.474353137	7.271487767	-0.039698154	8.02E-06			MT1X	10.85267912	11.5344853	0.087902395	0.000198214		OVGP1	8.381553686	8.1220453	-0.045374627	2.90E-05
LOC153577	4.933333118	5.101793	0.048441657	8.21E-06			MS4A7	7.474403451	7.943320067	0.087783697	6.74E-05		LOC100129461	7.127262039	6.9061116	-0.045474319	0.000183404
ENPP5	6.379180333	5.726648333	-0.155680051	8.40E-06			IL1R1	7.082851667	7.526653067	0.087678145	4.00E-06		LOC100289473	6.97018551	6.753833733	-0.04549039	0.000677458
ERMN	5.426683863	5.774965833	0.089741546	8.40E-06			FAS	7.897338235	8.391623467	0.087583465	0.000781053		ENGASE	8.824680804	8.5503401	-0.04556229	0.000183404
ME3	7.392378373	7.141727033	-0.049765609	8.40E-06			GLIS2	8.012543588	8.5138004	0.087542968	0.000206033		PRORY	6.490061059	6.288199333	-0.0455851	8.97E-05
ZBED2	6.345213451	6.902144267	0.121375932	8.40E-06			UPP1	7.919312314	8.4133092	0.087298209	6.93E-07		PTCD3	8.472543157	8.2085625	-0.045665484	0.000586757
LOC101928403	6.073273039	5.8819929	-0.046169188	8.79E-06			CHSY3	5.856491725	6.221022367	0.087115002	0.000422392		GABRA4	6.454465353	6.253046867	-0.045738266	0.000176396
LOC101929122	5.795937608	6.068832567	0.066376954	8.79E-06			C1R	9.469013922	10.0552677	0.086665391	0.000301855		ZSWIM3	7.398499941	7.166772133	-0.045909307	0.000677458
PARP12	8.967355529	9.6158632	0.100733774	8.79E-06			FGR	7.025549059	7.460135633	0.086590882	3.64E-06		SERPINA7	6.725242725	6.514325167	-0.045970603	0.000392251
ZMYND8	8.372000824	8.006578033	-0.064386679	8.79E-06			TUBB6	9.139307706	9.7043379	0.086544899	5.48E-05		ZFP2	4.988998529	4.832311067	-0.046036917	0.000190674
APBB1IP	6.707904078	6.888964967	0.038425183	9.20E-06			SRGAP2C	6.920905706	7.347599267	0.086312096	2.61E-06		CDX1	10.55279396	10.22135953	-0.046037917	0.000608264
CYP2J2	9.180603176	8.684451633	-0.080154189	9.20E-06			PDE10A	5.74936198	6.103415867	0.086215028	5.48E-05		WDR92	8.585559471	8.315620033	-0.046088311	0.000290663
EVI2A	7.351145373	8.098579167	0.139699769	9.20E-06			S100A16	11.32824647	12.0257192	0.086198617	3.57E-07		ACVR1B	7.077314922	6.854713467	-0.046105756	7.66E-07
SAMD13	8.677884922	7.993385433	-0.118536798	9.20E-06			SAMSN1	6.426397314	6.822011733	0.086187058	0.000653634		TFCP2	8.544244039	8.275460833	-0.0461132	0.00056592
AVPR1A	5.796301275	5.973761667	0.043507096	9.62E-06			TOX2	5.296643824	5.622179433	0.086051002	0.000438228		SH3D19	9.602025882	9.299681033	-0.04615759	0.000231264
BAG3	9.609177235	10.08308533	0.069452344	9.62E-06			DCBLD2	7.08444649	7.519686633	0.086017403	6.47E-05		LOC101928403	6.073273039	5.8819929	-0.046169188	8.79E-06
CMTM3	7.939337333	8.2750104	0.059742529	9.62E-06			MT2A	11.72349765	12.4428734	0.085916627	1.88E-05		ARHGAP5-AS1	7.808421882	7.5612966	-0.046397356	3.75E-05
SPHK2	7.759843784	7.469637	-0.054989475	9.62E-06			S100A14	10.50950973	11.15398503	0.085863872	0.000144975		TBCK	9.35175049	9.055489233	-0.046443852	0.0008682
WBP1L	9.267339137	9.59788	0.050560608	9.62E-06			BEAN1	5.833088275	6.190689867	0.08584028	0.0008682		C1orf56	7.030087373	6.807375067	-0.04644402	3.16E-05
RBM11	5.918630902	5.609691967	-0.077341937	9.84E-06			AQP9	8.037632098	8.530260333	0.085819228	4.08E-05		FRAT2	8.860890745	8.577746633	-0.046853031	0.000586757
AKAP1	9.393875039	9.033620467	-0.0564161	1.01E-05			SLFN5	7.314870235	7.761780967	0.08555545	9.34E-05		FGFR4	7.657744471	7.412823033	-0.04689645	7.32E-05
ATL3	7.678466059	8.037297167	0.065892294	1.01E-05			SLC31A2	8.407671451	8.920012567	0.085339449	4.29E-06		QTRT1	8.816499706	8.534494167	-0.046900348	2.24E-05
INO80D	7.864520412	7.624917933	-0.044636981	1.01E-05			LAMB2	7.483303333	7.9379581	0.085092692	2.37E-06		WNT4	6.976063098	6.751703767	-0.047161483	3.47E-06
PAFAH1B2	7.673572608	7.837532	0.030501014	1.01E-05			BAG2	6.554611706	6.952795833	0.085082908	0.000259373		TRMT13	7.063393255	6.834891033	-0.047443083	0.000809157
HS3ST3B1	6.284858118	6.531574633	0.055550663	1.05E-05			ITGB2	8.143027882	8.635282233	0.084677989	2.05E-05		RABEP2	7.898899627	7.643069167	-0.047499603	2.34E-05
INPP1	9.47594102	9.9138742	0.065179733	1.05E-05			MCEMP1	7.918360745	8.396821033	0.084641444	5.25E-05		PHGR1	5.953932294	5.7608855	-0.047552232	0.000931217
PDGFRL	7.336866078	7.971636533	0.11971198	1.05E-05			MEOX2	4.06763202	4.312824733	0.084443917	0.000214141		SCAPER	6.916410412	6.690868167	-0.047830061	0.000301855
SLC7A7	8.984054941	9.4575783	0.074104065	1.05E-05			COL24A1	4.560170039	4.835006567	0.084430229	0.000586757		C10orf82	7.729582176	7.476156233	-0.048093713	0.000526296
TMX3	6.484528039	6.701149267	0.047406968	1.05E-05			CTSD	9.343978078	9.903471733	0.083897471	1.03E-08		SLC11A2	8.50114151	8.2217759	-0.048206526	0.00048927
MXRA5	10.22442988	11.0354864	0.110129819	1.10E-05			PALLD	8.785380824	9.311315067	0.083880114	3.22E-07		DARS2	8.457541255	8.178351067	-0.048428316	0.000350787
AGPAT4	6.253433333	6.5039528	0.056668295	1.15E-05			HCK	8.317502235	8.814391567	0.083710639	1.38E-05		LOC101928729	5.825329353	5.632715633	-0.04850898	0.000190658
ANTXR2	7.896449314	8.2772173	0.06794175	1.15E-05			SLC16A6	6.240380235	6.612686067	0.083602475	2.26E-06		SPATA20	9.06899802	8.767675767	-0.048748717	0.00010974
FTH1	11.84105522	12.22766137	0.046350851	1.15E-05			IL1RN	6.482585863	6.868961833	0.083522658	3.75E-05		GPR56	9.662341784	9.340652567	-0.048849541	0.000249666
LRRK2	6.076365176	6.46793	0.09009549	1.15E-05			IL10RA	7.470012196	7.9144827	0.083384459	7.62E-05		ZNF782	6.088760196	5.884697833	-0.049180156	0.000998449
SAMD9	7.426980333	8.1964621	0.142225565	1.15E-05			ADCY7	7.219443078	7.6455019	0.082723663	5.11E-07		PCDHA9	5.879911118	5.6816032	-0.049496269	0.000438261
SLC39A5	8.60337149	8.211831267	-0.06719815	1.15E-05			ST6GALNAC5	6.372238922	6.745936	0.082218271	9.73E-05		FAR2	8.441958549	8.156286133	-0.049665358	0.000545773
SRPX	7.656035863	8.455244267	0.143248846	1.15E-05			TRPS1	6.315304765	6.6842689	0.081917415	5.81E-06		EIF2AK1	9.328882078	9.0130366	-0.049690958	0.000259373
MILR1	7.052024627	7.348852867	0.059481554	1.21E-05			PFKFB3	9.664291784	10.22876493	0.08189604	6.93E-07		SLC7A3	6.589352216	6.3660195	-0.049745068	0.00071466
C1orf54	8.809585745	9.262819633	0.072377241	1.21E-05			VSIG4	8.127554627	8.600638433	0.081622409	0.000114224		ME3	7.392378373	7.141727033	-0.049765609	8.40E-06
COL5A1	9.429788255	10.26666437	0.122670246	1.21E-05			C3AR1	8.475301431	8.9686017	0.081618391	4.63E-05		KIAA1715	8.606025196	8.313879033	-0.049825307	0.000471682
FCGR2C	8.083226333	8.415041167	0.058039085	1.21E-05			FAM19A5	5.980315078	6.327293	0.081366909	0.000190674		PARS2	8.016397196	7.744075667	-0.049860944	1.32E-05
GPX3	8.298398373	8.950791933	0.109182416	1.26E-05			MMP11	8.506615784	8.999957767	0.081332938	0.000507468		FAM71E1	7.286056078	7.0383152	-0.049907975	1.58E-05
KAL1	7.447773039	7.853308767	0.076491511	1.26E-05			WIPF1	7.49019202	7.924378867	0.081295153	2.76E-07		CYFIP2	8.216814431	7.9367217	-0.050035967	0.000899197
KIAA0040	8.179051333	8.406476833	0.039567773	1.26E-05			SGK1	9.861654608	10.4318216	0.081089472	1.69E-06		ETS2	9.688532569	9.3577555	-0.050115636	0.000377946
PRR15	10.55469694	9.705426567	-0.121021627	1.26E-05			SECTM1	8.19743249	8.670279867	0.080906447	0.000133949		RPS6KA3	9.966464275	9.6256649	-0.050195582	0.000133949
SOCS3	6.902110118	7.178692167	0.056683543	1.26E-05			KCNE4	6.485228216	6.857625267	0.080551727	0.000139359		LYPD6	7.071681686	6.8296017	-0.050251893	2.55E-05
COL7A1	7.691148529	7.974516567	0.052198008	1.32E-05			P2RX7	6.09177249	6.441073733	0.080439145	4.19E-06		ASTE1	7.603025725	7.3423433	-0.050333102	0.000677458
DPYD	6.282472	6.589036933	0.068735277	1.32E-05			PPP1R18	8.736657255	9.2372536	0.080382583	3.82E-06		FAH	6.635511039	6.4080005	-0.05033332	8.27E-05
INO80C	8.390373078	8.6344242	0.041365011	1.32E-05			THY1	9.373027451	9.9071029	0.079948129	7.32E-05		FAM222A	7.279946686	7.0302116	-0.050359772	0.0008682
NIN	6.344660255	6.5149423	0.038209489	1.32E-05			TNFSF13	9.031885824	9.546082533	0.079881561	0.000156852		SCAI	6.256970333	6.041377133	-0.050586814	0.000269434
PARS2	8.016397196	7.744075667	-0.049860944	1.32E-05			METRN	7.750687	8.191887167	0.079871651	1.39E-06		WDR35	7.362211725	7.108467267	-0.050600722	0.000301855
AXIN2	8.873788843	8.251332267	-0.104923147	1.38E-05			FYN	7.587179882	8.017871167	0.079655493	0.000407061		LOC643072	6.304741882	6.0874363	-0.050602537	0.000899197
CCR1	7.725081706	8.2897026	0.101770153	1.38E-05			S100A4	10.2654782	10.8477471	0.079594616	0.000545773		ZNF280B	7.04421851	6.800515867	-0.050795473	3.45E-05
HCK	8.317502235	8.814391567	0.083710639	1.38E-05			LSP1	7.836165	8.280426967	0.079557384	4.83E-06		NMNAT3	7.245491118	6.993987033	-0.050968361	0.000222548
VIL1	9.23580749	8.694355133	-0.087159076	1.38E-05			SLFN11	6.906778255	7.298106233	0.079509245	0.00056592		SUSD3	6.817026275	6.5801331	-0.051025777	0.000325461
CHDH	8.170702255	7.883312967	-0.05165803	1.44E-05			C1QC	10.08702061	10.65803437	0.07944128	4.44E-05		STOX1	6.378471686	6.156756867	-0.051040192	0.000781053
HCST	7.832407588	8.161872067	0.059444254	1.44E-05			CLEC2B	7.456356588	7.878279433	0.079409732	7.66E-06		BRSK1	6.39273498	6.1704096	-0.051067026	0.000883513
IHH	9.350816922	8.904456167	-0.070564907	1.44E-05			SERPINH1	9.846714333	10.40361883	0.079371139	6.38E-06		FNBP1L	10.16398249	9.809942667	-0.051149185	0.000753858
PILRA	6.810018431	7.084104533	0.056926798	1.44E-05			PODXL	9.159175255	9.676465633	0.079262498	6.38E-06		ZNF91	7.23965	6.987268233	-0.051191427	0.000139359
TWSG1	8.652270902	9.1392795	0.079001597	1.44E-05			TGFB1I1	8.867866078	9.3686214	0.079249787	0.000753858		SLC7A4	6.178783157	5.963177233	-0.051241527	0.000156852
ALOX5AP	9.211274686	9.8681971	0.099385716	1.51E-05			PTPRC	6.945186549	7.337168067	0.079209886	7.62E-05		GLOD5	5.256586039	5.0731268	-0.051250906	8.97E-05
C5AR1	7.80187998	8.597945333	0.140170133	1.51E-05			SLC15A3	8.018765667	8.4702199	0.079019246	6.68E-06		RP11-33O4.1	7.526451529	7.263399233	-0.051324963	0.000123717
PGLS	8.294536804	8.130828833	-0.028758994	1.51E-05			TWSG1	8.652270902	9.1392795	0.079001597	1.44E-05		EPB41L4B	7.62002298	7.353175433	-0.051427943	3.03E-05
STK17A	7.280668569	7.519901967	0.046642918	1.51E-05			HLA-DMB	9.849238608	10.40234637	0.078824874	0.000586757		CHDH	8.170702255	7.883312967	-0.05165803	1.44E-05
VPS9D1	7.342605431	7.606956267	0.051027235	1.51E-05			CRTAM	5.655591275	5.972718367	0.078709834	0.000198197		ZNF260	8.161319667	7.874198267	-0.051669413	0.000407061
CALD1	7.693642176	8.049093367	0.065159557	1.58E-05			MT1H	10.88550027	11.49451183	0.078537485	0.000608307		CEP68	7.714746039	7.4426012	-0.051811732	0.000392251
DBF4B	6.852399431	6.7410392	-0.023638235	1.58E-05			GPR65	7.219497294	7.6231329	0.078485645	0.000399562		ZNF573	6.201671118	5.9826046	-0.051883304	0.000526296
FAM71E1	7.286056078	7.0383152	-0.049907975	1.58E-05			SPARC	11.19091424	11.81404763	0.078175433	6.20E-05		COPG2IT1	6.586364667	6.353469867	-0.051937675	0.000438261
IL6	7.058567	7.5833523	0.103460424	1.58E-05			LAPTM5	10.42532996	11.0044919	0.077999489	1.32E-06		PLA2G12A	9.026511706	8.7069009	-0.052009263	7.02E-05
LUM	9.683345157	10.3734732	0.099321587	1.58E-05			BIRC3	8.424080922	8.887936	0.077329133	0.000931217		PXMP4	7.785205314	7.5090371	-0.052107167	0.000325461
ULBP2	6.638527059	7.122057867	0.101430982	1.58E-05			FLJ32255	5.776040608	6.093744433	0.077248111	4.44E-05		APOOL	8.400152608	8.1008705	-0.052338593	0.000608307
COL6A2	8.71210651	9.3766615	0.10605276	1.65E-05			UBE2QL1	5.780795255	6.097896133	0.077043601	0.000118881		BCKDHB	8.329755294	8.0327047	-0.052388273	0.000269434
FLNA	9.033109137	9.744899233	0.109424628	1.65E-05			TCIRG1	8.619651549	9.0916725	0.076916167	3.30E-05		ANO9	8.930023961	8.6114673	-0.052404968	0.00096429
LILRB2	6.764834765	7.127336833	0.075308411	1.65E-05			PCDH7	5.875235216	6.196302533	0.076760974	0.000139359		OCA2	8.203814373	7.910925033	-0.052448448	6.99E-06
MTERF2	7.44671549	7.1214563	-0.064431944	1.65E-05			PLEKHO1	7.847122549	8.274666533	0.076537442	5.38E-07		TDP2	11.26352249	10.85925903	-0.052732412	0.000176396
PTHLH	4.648477176	5.011584667	0.108508685	1.65E-05			CHSY1	9.559580176	10.08031203	0.076521131	1.81E-07		ZNF704	7.059948373	6.806181467	-0.052812016	0.0008682
CORO1C	10.353939	10.70937237	0.048694208	1.72E-05			DUSP10	8.006851863	8.442863533	0.076497281	0.000156852		FRYL	8.156960196	7.863583433	-0.052844714	0.000727545
DMXL2	7.495311176	7.810616267	0.059448009	1.72E-05			KAL1	7.447773039	7.853308767	0.076491511	1.26E-05		ZNF213-AS1	5.383738686	5.188825067	-0.053200488	0.000998449
EHBP1L1	7.367959059	7.556731333	0.036497286	1.72E-05			RP11-373D23.2	5.606247176	5.911406267	0.076466021	0.000454685		MECOM	7.260660039	6.9968992	-0.053384996	0.000105422
LRP6	8.704694922	8.446603033	-0.043422486	1.72E-05			COL1A1	10.33371914	10.8951147	0.076321807	2.05E-06		C1orf180	6.245210941	6.018128867	-0.053435302	5.71E-05
PITPNC1	6.783214431	7.0086121	0.047159679	1.72E-05			CHST11	7.111952	7.498159933	0.076291011	1.14E-06		APBA1	6.557842745	6.318504867	-0.05363809	8.61E-05
TNFSF9	6.750458314	7.7162737	0.192918862	1.72E-05			CCDC102B	5.715246	6.024976833	0.076140097	0.000545773		NYNRIN	8.023625098	7.730756733	-0.053644557	0.000422392
AIFM3	8.248155529	7.750574333	-0.089768316	1.80E-05			FN1	9.822454235	10.3546363	0.076121435	0.000838196		GPR35	9.416531569	9.0702984	-0.054045749	0.000350787
AK074476	6.522188902	6.398497933	-0.027622959	1.80E-05			PI15	6.615093745	6.972199933	0.075852339	0.000507468		GSE1	8.404914784	8.0955648	-0.054101456	0.000139359
C2orf15	6.201516667	5.7697263	-0.104118207	1.80E-05			KIF26B	6.554061039	6.9076427	0.075804352	7.66E-06		LOC257396	5.369884725	5.172101567	-0.054140512	0.000438261
ITGAV	10.84005075	11.25068703	0.053641593	1.80E-05			DSE	5.954006647	6.275127733	0.075783994	2.62E-07		DAPK2	7.105885706	6.844014333	-0.054171703	2.49E-06
SERTAD1	8.497103843	8.771601767	0.045869119	1.80E-05			RGS16	6.969132765	7.3445959	0.075703977	6.59E-07		MTSS1	7.252825	6.985315333	-0.054217796	7.66E-07
TLR8	6.584418	7.028030667	0.094064561	1.80E-05			CXCL16	9.533742098	10.04731977	0.075696194	3.91E-05		TAF4	7.861958196	7.5715006	-0.054309436	0.000931217
APOC1	9.664931863	10.39033497	0.104410698	1.88E-05			CD86	6.973444922	7.348986233	0.075673717	2.66E-05		PTCH1	7.19843198	6.9313191	-0.054552744	0.00027986
MT2A	11.72349765	12.4428734	0.085916627	1.88E-05			PTPRM	7.936263686	8.3630139	0.075563	0.000150804		DHTKD1	8.866882255	8.5378204	-0.054559103	0.000123717
PPFIBP2	9.238114196	8.750152533	-0.078290214	1.88E-05			JAZF1	6.651363765	7.008920267	0.075542038	0.000809157		RAVER2	6.231564686	6.000111867	-0.054605057	2.66E-05
CAMTA1	8.177730118	7.956703167	-0.039529673	1.96E-05			COX7A1	7.501291941	7.903775867	0.075402945	0.00096429		SLC23A1	7.742963608	7.4548581	-0.05470497	5.83E-05
CD300LF	7.565773588	7.9495923	0.07139327	1.96E-05			LILRB2	6.764834765	7.127336833	0.075308411	1.65E-05		PDP2	7.711747196	7.4243284	-0.054797232	5.48E-05
PHOSPHO2	7.585114078	7.024022467	-0.110873419	1.96E-05			COL18A1	8.684640059	9.149356667	0.075204248	6.47E-05		PDK2	7.917040373	7.6217468	-0.054839527	0.00031345
TGFB1	7.265667941	7.588787333	0.062773933	1.96E-05			PRICKLE1	5.771834118	6.0789975	0.074803588	0.000899197		CBX5	7.738216451	7.449353033	-0.054885949	0.000183404
ITGB2	8.143027882	8.635282233	0.084677989	2.05E-05			FCGR2A	6.478121	6.822462767	0.074717201	3.01E-06		SPHK2	7.759843784	7.469637	-0.054989475	9.62E-06
IYD	7.331876373	6.3794287	-0.200755228	2.05E-05			LGALS1	11.93121535	12.5653619	0.074711215	5.30E-06		OTUD6B-AS1	8.33350202	8.0211335	-0.055116768	8.97E-05
LARS2	8.42339351	8.096520567	-0.057099514	2.05E-05			MDFIC	6.53322702	6.879332467	0.074472808	0.000269434		PHKA1	7.664843255	7.376874733	-0.055246552	0.000545773
MANSC1	10.66511543	10.23971323	-0.058724268	2.05E-05			BCL6	7.233001941	7.6160171	0.074442179	2.76E-07		SCML2	9.285646216	8.936388533	-0.055310403	0.000123717
SACS	6.846014686	7.5065195	0.13287975	2.05E-05			ZEB2	6.124505922	6.447735233	0.07419904	2.14E-05		RP11-350F4.2	6.294245235	6.0571652	-0.055390631	0.000899197
SP100	7.343477098	7.5922613	0.048066312	2.05E-05			SLC7A7	8.984054941	9.4575783	0.074104065	1.05E-05		ENTPD5	8.17716298	7.8685228	-0.055507579	0.000139359
CLTB	8.322900529	8.568558033	0.041966045	2.14E-05			THEMIS2	7.411744588	7.801209233	0.073884601	0.000114224		ATP2C2	7.824467863	7.529002633	-0.055533875	0.000222548
MRAS	7.59225302	7.792748433	0.037604171	2.14E-05			PDGFRB	8.690118804	9.1460222	0.073768521	0.000156852		PTPN4	6.378507059	6.137623567	-0.055538624	2.14E-05
PCSK5	5.767554804	6.216498767	0.108142452	2.14E-05			CDR2L	7.168857804	7.5448187	0.073742957	2.74E-06		GNG13	5.30043951	5.100201967	-0.055557614	6.74E-05
PTPN4	6.378507059	6.137623567	-0.055538624	2.14E-05			EIF5A2	6.024731804	6.340286833	0.073651089	0.000727545		AC016831.7	6.842338843	6.583691833	-0.055592742	0.000545773
VAV3	9.254465608	7.955048467	-0.218278965	2.14E-05			VEGFC	7.140109529	7.514029467	0.073640568	4.08E-05		LOC102723542	6.782895314	6.5258367	-0.05573834	0.000259373
VCAN	9.797985902	10.679401	0.124273609	2.14E-05			C5orf46	7.506944373	7.899206033	0.07348186	0.000586757		SHROOM4	6.970040529	6.705750467	-0.055768246	0.000471682
ZEB2	6.124505922	6.447735233	0.07419904	2.14E-05			CPEB4	6.90147502	7.261224633	0.07330815	0.000198214		NSUN7	6.672733255	6.419309733	-0.05585966	5.95E-05
CEP135	5.884514471	6.1304038	0.059058721	2.24E-05			IRS1	7.590955745	7.985516233	0.073104135	0.000781053		CNTD1	7.540402294	7.253997767	-0.055865195	0.000176396
PARVG	7.613902608	7.7720936	0.02966716	2.24E-05			NLRC3	6.256835588	6.581941433	0.073079995	0.000471682		EPB41L5	7.739427686	7.444467267	-0.056058274	0.000114224
PLCB4	10.2151571	8.792738333	-0.216326951	2.24E-05			STS	7.56954051	7.961943367	0.072914882	0.000249666		LOC729970	5.780739588	5.559410267	-0.056322231	0.000630592
QTRT1	8.816499706	8.534494167	-0.046900348	2.24E-05			NRP1	6.157722882	6.4748128	0.072441539	4.61E-06		AKAP1	9.393875039	9.033620467	-0.0564161	1.01E-05
RGS2	9.303196745	10.2082943	0.133943385	2.24E-05			C1orf54	8.809585745	9.262819633	0.072377241	1.21E-05		FITM2	8.312489686	7.993700633	-0.056417101	0.000249666
RP1-193H18.2	7.960783333	7.367125167	-0.111808643	2.24E-05			EVL	7.797351588	8.198292867	0.07233934	5.11E-09		RP1-39G22.7	8.306319471	7.987344	-0.056493511	8.61E-05
SCML1	8.906146451	8.363749667	-0.090651454	2.24E-05			ITGAL	7.011986412	7.372230033	0.072277887	0.000998449		FAM60A	10.26091202	9.8659007	-0.056636296	0.000290663
ADAMTS12	7.960464333	8.335120067	0.066350396	2.34E-05			RNF19B	8.826069647	9.2783661	0.072099641	5.48E-05		HES5	5.240997333	5.038378633	-0.05688183	0.000133949
C1QA	9.604310569	10.23451537	0.091688827	2.34E-05			CD274	6.771027902	7.117627233	0.072021513	0.000838196		LARS2	8.42339351	8.096520567	-0.057099514	2.05E-05
COL12A1	8.231400549	8.857066533	0.105691034	2.34E-05			VIM	8.549026706	8.9854538	0.071831187	3.64E-06		MAPKAPK5	8.723441588	8.383891333	-0.057277404	8.27E-05
DDR2	7.980594686	8.4843128	0.088301556	2.34E-05			KLRD1	7.287060745	7.658097467	0.071649005	4.40E-06		MYCL	7.312947529	7.027780133	-0.057383954	4.83E-05
DGAT2	8.293366765	7.929850733	-0.064664186	2.34E-05			CD300LF	7.565773588	7.9495923	0.07139327	1.96E-05		CPN1	7.148814275	6.868514567	-0.057705846	1.01E-07
DOCK10	6.14872949	6.4267029	0.063790442	2.34E-05			TMEM200B	6.452950824	6.778517967	0.071010851	0.000269434		GYLTL1B	8.300005353	7.973801033	-0.05784466	0.000128737
HEG1	8.729451765	9.1584034	0.069205062	2.34E-05			TMEM140	7.645266137	8.030829767	0.070982335	7.32E-06		ZNF703	10.1771512	9.777153367	-0.057847388	0.000809157
HTRA1	9.540803549	10.3177007	0.112938818	2.34E-05			CLEC7A	6.34819398	6.668055267	0.070919849	7.32E-06		SLC13A2	6.444217627	6.189512233	-0.058179494	0.000114224
LINC00667	7.523019431	7.1379888	-0.075794179	2.34E-05			WWTR1	7.569095078	7.949848567	0.07080655	0.000337902		LINC01315	8.179237039	7.855673733	-0.058231263	0.000630592
RABEP2	7.898899627	7.643069167	-0.047499603	2.34E-05			SIX4	4.996809843	5.247729467	0.070686031	5.95E-05		ZNF652	8.496730471	8.160223967	-0.058299052	6.74E-05
CELP	8.414534137	7.515616467	-0.162991955	2.44E-05			CLEC11A	6.831669392	7.173717733	0.070482821	7.62E-05		MANSC1	10.66511543	10.23971323	-0.058724268	2.05E-05
CFH	7.910613843	8.5783989	0.116918755	2.44E-05			CLEC4E	6.631738333	6.963704933	0.07046799	8.61E-05		SLC2A8	7.19109198	6.903602433	-0.058861479	1.14E-06
ETV1	6.73454898	6.944245667	0.044236657	2.44E-05			CTNNB1	9.201738588	9.662092733	0.070429228	3.75E-05		RP11-384L8.1	7.104267765	6.819816667	-0.058953002	3.16E-05
FIZ1	7.96530402	7.814564667	-0.027563922	2.44E-05			ICAM1	7.908529941	8.303356767	0.07028514	8.97E-05		HOGA1	6.01062749	5.769775467	-0.059000435	0.000526143
SFN	10.87200851	11.35036877	0.06212068	2.44E-05			TSPAN4	7.959180176	8.3564226	0.070265618	3.47E-06		NR0B2	7.978408549	7.658702767	-0.059000952	0.000150791
STAT2	7.695877373	8.0211605	0.059725169	2.44E-05			RAB23	8.065105	8.466825533	0.070127845	0.000702086		WDR77	9.809826804	9.415375533	-0.059209027	0.000183404
ANXA2	10.77978527	11.03502687	0.033761701	2.55E-05			SULF2	9.74635249	10.2315161	0.070085633	0.000931217		ZNF141	6.229619941	5.979027	-0.059233424	0.000222548
FBXL7	7.310866745	7.647946333	0.065029944	2.55E-05			SMCHD1	7.005783333	7.354136867	0.070009656	0.000653634		ACSL5	11.26678686	10.81291303	-0.059320895	0.000176396
GLIPR2	7.980718	8.372898433	0.069208578	2.55E-05			DFNA5	7.839057176	8.2280723	0.069874323	9.73E-05		AGMAT	8.709372098	8.3566132	-0.059650352	9.34E-05
ISLR	7.606999686	8.482635433	0.157185014	2.55E-05			KCNK1	6.809422294	7.146630467	0.069730786	0.000931217		GGT7	6.987295196	6.704070933	-0.059696678	0.00056592
LYPD6	7.071681686	6.8296017	-0.050251893	2.55E-05			EMP1	7.790064804	8.175531067	0.069677119	3.03E-05		LOC101926907	6.451638961	6.1898828	-0.059753613	0.000689622
ZFPM2	5.748245118	6.492224867	0.175591388	2.55E-05			TREM2	7.766946961	8.150042133	0.069459904	5.04E-05		SORBS2	6.831429647	6.5525838	-0.060123631	4.00E-06
EGR2	7.760046706	8.3775061	0.110455496	2.61E-05			BAG3	9.609177235	10.08308533	0.069452344	9.62E-06		LIN7B	6.422476608	6.159543967	-0.060306188	3.60E-05
CD86	6.973444922	7.348986233	0.075673717	2.66E-05			STMN3	7.248600843	7.605437367	0.069328669	0.000653634		CREB3L4	8.37854198	8.0345474	-0.060482454	0.000516765
FCER1G	8.778839843	9.5572505	0.122565338	2.66E-05			GLIPR2	7.980718	8.372898433	0.069208578	2.55E-05		LOC145837	5.492922392	5.2673883	-0.060486093	0.000105422
ISG15	10.06891129	10.97396933	0.12417775	2.66E-05			HEG1	8.729451765	9.1584034	0.069205062	2.34E-05		CMTM8	9.177074353	8.798714967	-0.06074146	5.95E-05
MYO5A	6.139702706	6.373922667	0.054012716	2.66E-05			FOXO1	7.363583608	7.723780967	0.068899204	2.87E-06		CASP6	9.516390608	9.1238284	-0.060775177	8.27E-05
PLA2G7	8.137197471	8.941862767	0.136043403	2.66E-05			RARRES2	9.636153	10.1072196	0.068856975	0.000198214		MARVELD2	8.547621	8.1933588	-0.061067946	0.000118881
RAVER2	6.231564686	6.000111867	-0.054605057	2.66E-05			HLX	7.559675137	7.9287267	0.068764959	4.62E-07		FANCF	8.660539118	8.301467167	-0.0610905	3.16E-05
TDRD9	5.313201451	5.414071533	0.027132535	2.66E-05			DPYD	6.282472	6.589036933	0.068735277	1.32E-05		LRRCC1	8.59004802	8.233749433	-0.061116651	0.000198214
TFEC	5.153113569	5.591774933	0.117861906	2.66E-05			MSR1	5.997185	6.289660733	0.068696722	6.20E-05		ZKSCAN1	9.323038235	8.935224733	-0.061296168	0.000899197
ARHGAP25	7.734853373	7.926013167	0.035221421	2.78E-05			FAM101B	8.412806	8.822577433	0.068613111	0.000214141		NSG1	7.221950216	6.920381833	-0.061536834	4.86E-07
CIB4	5.899590686	5.5826145	-0.079673928	2.78E-05			DAPK1	7.247358686	7.599021467	0.068358355	0.000677458		ATXN7L2	4.924822431	4.718558033	-0.061725661	4.44E-05
C10orf85	7.486943804	7.680195033	0.036766022	2.90E-05			EFEMP2	8.315329451	8.716652233	0.068000728	0.000507468		LYRM7	7.976123	7.641181333	-0.06189196	0.000259373
GLI3	6.733928745	6.945974767	0.044728714	2.90E-05			ANTXR2	7.896449314	8.2772173	0.06794175	1.15E-05		CASK	8.504455255	8.147197833	-0.061914888	0.000998449
OVGP1	8.381553686	8.1220453	-0.045374627	2.90E-05			BNC2	6.828258686	7.157382033	0.067914272	0.000337902		RHNO1	8.52820349	8.168332933	-0.062200192	0.000105422
PLXND1	8.162849745	8.378215467	0.037570086	2.90E-05			CCDC88A	5.431606078	5.692814067	0.067763127	2.90E-07		PCTP	9.70973649	9.296561767	-0.062734894	5.95E-05
SPON1	7.235726137	7.8969876	0.12616462	2.90E-05			EPHA2	8.812508118	9.2362619	0.067756401	0.00016964		CCDC155	5.711910353	5.468688167	-0.062778537	0.00024028
STX2	7.793672314	7.979852333	0.034058775	2.90E-05			QKI	7.103811275	7.4452449	0.06772605	4.61E-06		PIK3R1	8.708101804	8.3366242	-0.062894971	0.000899197
ZFP69B	5.357227686	5.022224667	-0.093160045	2.90E-05			CSGALNACT2	8.103983255	8.491540533	0.067395118	0.000183404		RP11-258C19.7	6.720678706	6.4331465	-0.063082392	0.000838196
INPP5J	8.084854627	7.881571667	-0.036738486	3.03E-05			FYB	6.705012098	7.0256147	0.067384523	0.000259373		CTD-2165H16.3	5.900050863	5.647085667	-0.063220874	0.000183404
ARID3A	7.846595686	7.3741525	-0.089589612	3.03E-05			PRPF39	8.069538373	8.452620867	0.066912596	0.000545773		ANKS4B	7.59358651	7.2673579	-0.063350485	0.000214141
EMP1	7.790064804	8.175531067	0.069677119	3.03E-05			DRAM1	8.467411196	8.868397633	0.066752507	5.25E-05		PIWIL2	7.195689765	6.885103333	-0.063654681	4.61E-06
EPB41L4B	7.62002298	7.353175433	-0.051427943	3.03E-05			LOC101929122	5.795937608	6.068832567	0.066376954	8.79E-06		UNC93A	5.899165373	5.6439052	-0.063817098	0.00048927
PTRF	8.290501843	8.836391733	0.091997943	3.03E-05			ADAMTS12	7.960464333	8.335120067	0.066350396	2.34E-05		TNNC2	6.975872137	6.672738233	-0.064094688	0.000653634
SMAGP	10.45130727	9.975994467	-0.067150839	3.03E-05			ROR1	6.144499902	6.433676667	0.066347838	0.000123717		ZMYND8	8.372000824	8.006578033	-0.064386679	8.79E-06
IPO5P1	5.948222118	5.8386744	-0.026817661	3.16E-05			PDPN	6.853721098	7.176234333	0.066339516	0.000139359		MTERF2	7.44671549	7.1214563	-0.064431944	1.65E-05
BCL11A	8.788878431	8.2432725	-0.092461884	3.16E-05			AL132709.8	5.106584588	5.345673667	0.066013066	0.000545733		DGAT2	8.293366765	7.929850733	-0.064664186	2.34E-05
C1orf56	7.030087373	6.807375067	-0.04644402	3.16E-05			ATL3	7.678466059	8.037297167	0.065892294	1.01E-05		TG	8.247679784	7.883198567	-0.065207207	3.75E-05
CCDC121	5.257132314	4.974410367	-0.079750517	3.16E-05			ENTPD1	7.892939902	8.2608795	0.065732623	0.00056592		CRYL1	9.392185588	8.974486733	-0.065631485	0.000259373
CDYL2	8.035523941	8.2727473	0.041974419	3.16E-05			SRGN	8.88780151	9.299209567	0.065281495	0.000198214		AC006026.13	6.623993961	6.327583967	-0.066046611	0.000454651
EDEM1	9.016788216	9.236705367	0.034764713	3.16E-05			INPP1	9.47594102	9.9138742	0.065179733	1.05E-05		LOC100506098	8.92409102	8.524728833	-0.066051285	0.000206033
FANCF	8.660539118	8.301467167	-0.0610905	3.16E-05			CALD1	7.693642176	8.049093367	0.065159557	1.58E-05		PIGU	9.569571745	9.1366174	-0.06679422	0.000454685
LAIR1	8.170870039	8.401741	0.040198607	3.16E-05			LATS2	7.777264588	8.1359378	0.065045829	8.64E-09		FCGRT	10.14722345	9.687503233	-0.06688823	0.000809157
MOCS3	7.432215471	7.0309571	-0.080071236	3.16E-05			FBXL7	7.310866745	7.647946333	0.065029944	2.55E-05		DHRSX	8.163604922	7.793197133	-0.066991054	7.29E-07
MRC1	8.551385824	9.3877076	0.134614667	3.16E-05			LAMP5	7.528016118	7.8746176	0.064940149	7.94E-05		PAIP2B	7.784189608	7.4307192	-0.067045	1.32E-07
RCAN1	7.828539922	8.077488	0.045163443	3.16E-05			PIM1	8.892542804	9.301566733	0.064877727	1.25E-07		FAM83E	7.477948157	7.1383128	-0.067059348	0.00037095
RP11-384L8.1	7.104267765	6.819816667	-0.058953002	3.16E-05			PARP9	8.693849235	9.0915479	0.064530867	0.000231264		HSDL2	7.505594235	7.164628533	-0.067074391	7.94E-05
ARMC9	5.994081451	6.116708467	0.029216828	3.30E-05			ZNF267	8.11495449	8.486016633	0.064504502	0.000392251		RPS6KA6	6.121934569	5.843722433	-0.067099971	0.000545773
CACNA1D	6.64928502	6.3273606	-0.071595401	3.30E-05			TPST1	7.444418745	7.784487567	0.064442865	0.00010974		DDO	6.292960784	6.006888667	-0.067121028	0.000198214
FAM213A	9.750643588	9.244525867	-0.076898118	3.30E-05			NCF1	6.53748698	6.8357354	0.064360386	0.000677458		SMAGP	10.45130727	9.975994467	-0.067150839	3.03E-05
GLI2	6.414241549	6.5815	0.037137744	3.30E-05			SLA	8.441252529	8.8259872	0.06430057	3.31E-06		ZNF33B	7.318654784	6.985582767	-0.06719802	0.000139359
JAK2	6.437806353	6.875962933	0.094992586	3.30E-05			CPXM1	7.093235333	7.415807633	0.064160008	0.000507468		SLC39A5	8.60337149	8.211831267	-0.06719815	1.15E-05
PDE4DIP	5.370858235	5.522285933	0.040112948	3.30E-05			HSPA6	7.496560235	7.8358286	0.063857068	0.00027986		CTD-2528L19.6	6.389033824	6.097969333	-0.067268882	0.000422392
TCIRG1	8.619651549	9.0916725	0.076916167	3.30E-05			DOCK10	6.14872949	6.4267029	0.063790442	2.34E-05		GOLT1A	8.313786725	7.9349968	-0.067276098	0.000290663
ANXA5	11.34129273	11.79633103	0.05675312	3.45E-05			LCP2	6.348357725	6.634922133	0.063696109	5.48E-05		C10orf11	7.905847118	7.5447475	-0.067447438	0.000526296
FLJ31715	6.686224451	6.529395833	-0.034242281	3.45E-05			DCN	8.525107314	8.909345467	0.063601452	0.000931217		METTL7B	9.446637059	9.012658933	-0.067848035	5.36E-05
LYST	6.84971902	6.983553633	0.027916541	3.45E-05			PTPN22	5.054198745	5.281966967	0.063592883	0.000231264		PAQR8	9.796264843	9.342892267	-0.068362546	0.000198214
REPIN1	8.69605202	8.2126663	-0.082509891	3.45E-05			THBS1	7.972957902	8.332105133	0.063565992	0.000337902		CTPS2	8.788382647	8.381629633	-0.068366913	4.26E-05
VGLL3	6.094866059	6.791881467	0.156216764	3.45E-05			GIMAP4	8.639546392	9.028544433	0.06353785	0.000753858		ROCK2	9.373620314	8.936592667	-0.068881491	4.17E-07
ZNF280B	7.04421851	6.800515867	-0.050795473	3.45E-05			WFDC21P	7.952536608	8.309310367	0.063313637	0.00096429		LNX1	7.468685549	7.119436767	-0.069091247	0.000608307
C11orf49	8.58910402	8.419862533	-0.028710964	3.60E-05			DDX60L	6.990456039	7.303222	0.063146509	0.000471682		LGALS4	12.90142267	12.29489563	-0.069470675	7.94E-05
FHIT	7.251361118	6.879789667	-0.075887363	3.60E-05			MPDZ	7.064790373	7.3804333	0.063058765	0.000407061		TP53RK	8.76788098	8.3547811	-0.069626185	0.0008682
HDAC11	8.22148	8.0149365	-0.036707035	3.60E-05			DOCK8	6.844290686	7.149379267	0.062916953	0.000190674		TRABD2A	7.87800898	7.5050954	-0.069960651	3.06E-07
LIN7B	6.422476608	6.159543967	-0.060306188	3.60E-05			TGFB1	7.265667941	7.588787333	0.062773933	1.96E-05		TTI1	8.876579392	8.454612267	-0.070265245	0.00096429
MEP1A	10.26931473	8.8289858	-0.218020286	3.60E-05			SFN	10.87200851	11.35036877	0.06212068	2.44E-05		IHH	9.350816922	8.904456167	-0.070564907	1.44E-05
QPCT	8.588231922	7.406073467	-0.21365229	3.60E-05			DDX58	8.046049373	8.399768767	0.062069022	0.000454685		HOXB13	7.810415863	7.436690867	-0.070738564	0.00031345
RP11-803D5.4	5.893284392	6.093897433	0.04829333	3.60E-05			STRN3	7.370072137	7.6925129	0.061776218	0.000931217		TMEM5	8.33283698	7.934069467	-0.070746727	4.26E-05
ARHGAP5-AS1	7.808421882	7.5612966	-0.046397356	3.75E-05			ZNF281	8.309506784	8.6717039	0.061552648	0.00010974		ZNF823	7.90499302	7.525863967	-0.070906976	0.0002403
CTNNB1	9.201738588	9.662092733	0.070429228	3.75E-05			PAPPA	6.544242745	6.829319133	0.061515489	5.71E-05		GJB1	9.317663863	8.870649867	-0.070928485	0.000653634
CYP1B1	6.378706059	7.176902267	0.170097476	3.75E-05			MYOF	8.474168137	8.842325467	0.061354084	0.000290663		ZNF503-AS1	8.37731849	7.973094667	-0.071348724	0.000438261
GBP2	8.746070647	9.3566623	0.097358983	3.75E-05			ST3GAL6	5.996774059	6.257093767	0.061306107	2.05E-06		CACNA1D	6.64928502	6.3273606	-0.071595401	3.30E-05
HCLS1	8.535111255	9.115437933	0.094902011	3.75E-05			RHOF	7.074099647	7.380271867	0.06112742	0.000653634		LOC730101	7.435662667	7.074781567	-0.071775716	0.000422392
IKBIP	5.954616471	6.3577065	0.094497828	3.75E-05			STK17B	6.930327706	7.230236533	0.061119272	3.75E-05		LOC158402	8.487432039	8.073203967	-0.072186776	0.000727545
IL1RN	6.482585863	6.868961833	0.083522658	3.75E-05			MXD1	8.680390686	9.056005467	0.061114852	0.000422392		C17orf78	6.142030137	5.841379367	-0.072406508	0.000653634
SREBF1	7.834570412	8.154170833	0.057684012	3.75E-05			RCN3	8.300332255	8.659073467	0.061043575	4.44E-05		UMODL1	4.638431373	4.410418567	-0.072721416	0.000838196
STK17B	6.930327706	7.230236533	0.061119272	3.75E-05			PPIC	9.623868196	10.0397532	0.061035016	0.000407061		PHYH	9.68599851	9.209230167	-0.07282022	3.91E-05
TG	8.247679784	7.883198567	-0.065207207	3.75E-05			FBXO32	6.629941275	6.916172867	0.060977837	0.000118881		PRLR	6.253299608	5.944685733	-0.073017098	7.62E-05
TM6SF1	6.558974412	7.053880867	0.104946963	3.75E-05			METRNL	9.057502118	9.447490333	0.060817899	0.00010974		SHANK2	6.788632039	6.450755933	-0.073652657	2.74E-06
USP32	8.105866941	8.285364633	0.031598697	3.75E-05			HERC6	7.142851157	7.4482842	0.060408063	0.000809157		EPS8L3	9.749330745	9.2635936	-0.073731224	5.95E-05
ZNF532	7.909429882	8.474438667	0.099544102	3.75E-05			KLHL6	5.768255804	6.014744033	0.060368198	0.000222548		FKTN	8.605232314	8.1759538	-0.073827097	6.93E-07
ZNF74	7.484255667	7.333623	-0.02933274	3.75E-05			NPR3	6.685712275	6.971236433	0.06033329	0.000407061		GPC4	8.621649471	8.190687267	-0.073979397	0.000206033
PHYH	9.68599851	9.209230167	-0.07282022	3.91E-05			FOSL2	8.134432745	8.481668867	0.060306417	0.000118881		TMEM252	7.001391686	6.649991867	-0.074289143	0.0008682
BCL9L	8.478151725	8.723752667	0.041199083	3.91E-05			RNF144A	6.550887941	6.829903133	0.060174647	3.01E-06		PRKAB1	8.960840745	8.5087106	-0.074693574	0.00031345
CD163	7.389802333	7.937114833	0.103078904	3.91E-05			MYH10	7.825093922	8.157896867	0.0600892	0.000727545		HUNK	8.100345588	7.687996067	-0.075375862	0.000377946
CERCAM	7.747326745	7.982408767	0.043125572	3.91E-05			CDK14	7.276935	7.585442167	0.059902356	1.81E-07		ATP9A	8.63131851	8.191764167	-0.075406779	0.000753858
CXCL16	9.533742098	10.04731977	0.075696194	3.91E-05			HSPB1	11.01131124	11.47735517	0.05980395	0.00048927		LINC00667	7.523019431	7.1379888	-0.075794179	2.34E-05
IRF7	8.178900137	8.757935867	0.098684036	3.91E-05			CMTM3	7.939337333	8.2750104	0.059742529	9.62E-06		FHIT	7.251361118	6.879789667	-0.075887363	3.60E-05
LOC101928881	8.961279745	8.7187771	-0.03957898	3.91E-05			STAT2	7.695877373	8.0211605	0.059725169	2.44E-05		GYG2	7.885142294	7.478796833	-0.076330598	0.000150804
RAB3D	8.355892608	8.1261364	-0.04022437	3.91E-05			LHFP	7.623035451	7.9448531	0.059654959	0.000630592		CDH17	12.15314237	11.52478853	-0.076589113	0.000325461
AQP9	8.037632098	8.530260333	0.085819228	4.08E-05			NCKAP1L	7.382981039	7.694430067	0.059611015	3.16E-06		FAM213A	9.750643588	9.244525867	-0.076898118	3.30E-05
CC2D1A	7.386259196	7.250065967	-0.026849768	4.08E-05			CALB2	7.415084235	7.727855767	0.059605086	0.00016964		TFCP2L1	8.130025863	7.707853133	-0.076930859	0.000422392
CMTM7	7.816693922	8.052978733	0.042963976	4.08E-05			MILR1	7.052024627	7.348852867	0.059481554	1.21E-05		HOOK1	8.877384765	8.414797533	-0.077206168	0.000144975
SFMBT2	6.712656804	6.883746867	0.036310163	4.08E-05			DMXL2	7.495311176	7.810616267	0.059448009	1.72E-05		RBM11	5.918630902	5.609691967	-0.077341937	9.84E-06
SGK2	7.784409647	7.3324074	-0.086300686	4.08E-05			HCST	7.832407588	8.161872067	0.059444254	1.44E-05		C8orf33	9.034012431	8.5579336	-0.078104414	0.000454685
TCEANC2	5.938705157	5.8046317	-0.032943876	4.08E-05			IFNGR1	8.81261151	9.182720967	0.0593521	0.000105422		MEST	10.94579278	10.36842087	-0.078180265	7.66E-06
TSPAN33	8.878107922	8.618019467	-0.042895889	4.08E-05			SGTB	6.20012598	6.4602093	0.059283377	0.0002403		PPFIBP2	9.238114196	8.750152533	-0.078290214	1.88E-05
TSPAN6	11.48181678	10.74373457	-0.095855372	4.08E-05			RCSD1	7.390507157	7.700319	0.059244844	0.000545773		CXXC4	6.692156059	6.3365059	-0.078783566	1.86E-06
VEGFC	7.140109529	7.514029467	0.073640568	4.08E-05			GALNT15	6.105546941	6.3607398	0.059074032	5.30E-06		FAM13A	8.036723608	7.607885233	-0.079111984	0.000176396
XAF1	7.457421765	8.029996833	0.106722481	4.08E-05			CEP135	5.884514471	6.1304038	0.059058721	2.24E-05		BMP5	5.987234255	5.666523833	-0.079425742	0.000206033
ZBTB47	7.328947882	7.498747233	0.033043489	4.08E-05			FERMT3	7.255705471	7.5587317	0.059028287	0.000406938		MAP2K6	7.727008961	7.3122854	-0.079587691	5.04E-05
CTPS2	8.788382647	8.381629633	-0.068366913	4.26E-05			MSN	8.24701651	8.591209767	0.058989002	6.54E-08		CIB4	5.899590686	5.5826145	-0.079673928	2.78E-05
ECHDC2	8.538524078	8.340080033	-0.033925487	4.26E-05			TIMP1	11.82488302	12.31806427	0.058949649	5.48E-05		CCDC121	5.257132314	4.974410367	-0.079750517	3.16E-05
FRMD8	8.071741569	8.222946867	0.026775522	4.26E-05			TIAM1	7.354490961	7.661170267	0.058939296	3.47E-06		MOCS3	7.432215471	7.0309571	-0.080071236	3.16E-05
GREM1	10.04580461	11.09074607	0.142763298	4.26E-05			SAV1	7.242791922	7.544148567	0.058812159	0.000809157		CYP2J2	9.180603176	8.684451633	-0.080154189	9.20E-06
HAVCR1	5.822946706	5.218713267	-0.158055277	4.26E-05			PITPNM3	6.393402922	6.658287067	0.058567055	0.000183404		TXNDC16	8.552301725	8.090037167	-0.080166422	0.000753858
PDLIM4	6.763544196	6.9727136	0.043940787	4.26E-05			MYO1F	7.795408902	8.1183709	0.058565553	0.000190658		ZNF112	6.896774588	6.520555567	-0.080926924	0.000377946
TMEM5	8.33283698	7.934069467	-0.070746727	4.26E-05			CTSB	10.9623091	11.41562453	0.05845807	6.99E-06		DUSP18	8.633271961	8.1622694	-0.080937108	9.56E-08
ANTXR1	7.821361039	8.081030367	0.047119574	4.44E-05			BASP1	8.122055294	8.457640933	0.058410463	8.02E-06		CYP2S1	9.273170216	8.766267533	-0.081099928	0.000586757
ATXN7L2	4.924822431	4.718558033	-0.061725661	4.44E-05			FCGR2C	8.083226333	8.415041167	0.058039085	1.21E-05		PDE3B	7.52136351	7.1038643	-0.082390201	2.15E-06
C1QC	10.08702061	10.65803437	0.07944128	4.44E-05			DUSP14	8.277216216	8.6160962	0.057888714	6.47E-05		REPIN1	8.69605202	8.2126663	-0.082509891	3.45E-05
CDH2	6.226465451	6.470217133	0.055400701	4.44E-05			SREBF1	7.834570412	8.154170833	0.057684012	3.75E-05		MPP7	7.259355196	6.854517567	-0.082786278	0.000526296
FAM49A	5.889887765	6.119885033	0.055264408	4.44E-05			DBN1	8.249844961	8.586249367	0.057661066	0.000198214		RP4-680D5.8	6.473160667	6.108950367	-0.083545794	0.000114224
FLJ32255	5.776040608	6.093744433	0.077248111	4.44E-05			RASSF2	7.863967667	8.183938267	0.057537873	9.73E-05		KRTAP4-1	6.77760949	6.393862633	-0.084088765	0.000105422
ILVBL	8.252102314	8.062368233	-0.033558032	4.44E-05			MEGF6	7.168351843	7.458741633	0.057290803	0.000608307		TMEM63C	6.149414529	5.800849967	-0.084184756	1.01E-06
NOX1	10.36667696	9.3877242	-0.143106149	4.44E-05			NFIC	8.140108098	8.469380167	0.057208436	0.000114224		FAM171A1	9.883074373	9.3227249	-0.084208202	1.32E-06
RCN3	8.300332255	8.659073467	0.061043575	4.44E-05			PILRA	6.810018431	7.084104533	0.056926798	1.44E-05		TNNI3K	5.00291649	4.718619233	-0.084404612	0.000350787
RPIA	10.57710598	10.26489547	-0.043226008	4.44E-05			MT1HL1	11.14641669	11.59461057	0.056874373	0.0008682		DDC	9.368057686	8.830542567	-0.085247877	0.000337902
C3AR1	8.475301431	8.9686017	0.081618391	4.63E-05			ANXA5	11.34129273	11.79633103	0.05675312	3.45E-05		RNASEH1-AS1	6.732579863	6.346139367	-0.085280234	0.000507468
CCDC109B	8.360436196	8.9974226	0.105933571	4.63E-05			SOCS3	6.902110118	7.178692167	0.056683543	1.26E-05		EPHB3	9.768784549	9.207581933	-0.085356741	0.000377946
FRZB	6.733577627	6.279524433	-0.100717925	4.63E-05			AGPAT4	6.253433333	6.5039528	0.056668295	1.15E-05		EPHB2	9.352415529	8.811908867	-0.085884456	3.82E-06
PANX1	7.772639157	8.0450839	0.049702926	4.63E-05			FECH	6.710801745	6.9784471	0.056420895	0.00010974		SGK2	7.784409647	7.3324074	-0.086300686	4.08E-05
LOC645984	4.578322745	4.733279767	0.048021029	4.73E-05			MRC2	8.497736	8.835587767	0.056247586	3.22E-07		VIL1	9.23580749	8.694355133	-0.087159076	1.38E-05
ADARB1	6.87836802	6.9943421	0.024122054	4.83E-05			NPL	6.585261314	6.8470482	0.056241478	0.000526296		SPATA2	8.603511353	8.098421433	-0.087284866	1.32E-06
MYCL	7.312947529	7.027780133	-0.057383954	4.83E-05			HPS5	8.015263216	8.333048767	0.056094525	7.94E-05		TMEM98	10.24982949	9.645652833	-0.08764912	0.000156852
NEU3	7.304659961	7.191452267	-0.022533973	4.83E-05			LHFPL2	9.271425902	9.6380646	0.055952235	8.58E-08		NFE2L3	9.368877392	8.815628667	-0.087812734	0.000259373
PLXDC2	7.124562333	7.732974767	0.118222114	4.83E-05			OSBPL1A	7.558776235	7.8569037	0.055808197	0.00027986		SHROOM2	8.404718902	7.908364933	-0.087820123	0.000630592
KIF1B	7.78704	8.028529133	0.044060666	5.04E-05			STX11	6.303381059	6.5519149	0.055790738	0.000163128		MLH1	10.01183335	9.4197633	-0.087943469	0.000133949
LMNA	8.729490529	8.9259706	0.032111597	5.04E-05			PMP22	6.855591039	7.125410433	0.055692068	2.12E-07		FABP6	6.124095863	5.760026133	-0.088421509	2.90E-07
MAP2K6	7.727008961	7.3122854	-0.079587691	5.04E-05			HES4	7.619347412	7.918846867	0.055622924	0.000630592		FGGY	7.003685804	6.5822905	-0.089524665	0.000105422
MGC24103	5.640950118	6.183646167	0.13251959	5.04E-05			TAP2	7.605487294	7.9043352	0.055603442	0.000753858		ARID3A	7.846595686	7.3741525	-0.089589612	3.03E-05
MTL5	6.239261569	6.0925787	-0.034322311	5.04E-05			HS3ST3B1	6.284858118	6.531574633	0.055550663	1.05E-05		AIFM3	8.248155529	7.750574333	-0.089768316	1.80E-05
S100A13	8.220295118	8.476872633	0.044341921	5.04E-05			HIF1A	11.47053684	11.92060113	0.055524076	5.55E-08		SULT1B1	8.759454412	8.226744233	-0.090519422	0.000727545
TREM2	7.766946961	8.150042133	0.069459904	5.04E-05			DUSP5P1	4.160369196	4.323257367	0.055407163	0.000454651		SCML1	8.906146451	8.363749667	-0.090651454	2.24E-05
ZNF620	4.246158529	4.176396367	-0.023899596	5.04E-05			CDH2	6.226465451	6.470217133	0.055400701	4.44E-05		KLHL23	7.822746314	7.346232833	-0.090670558	0.000222548
AGT	8.983486647	8.407259633	-0.095639861	5.25E-05			FAM49A	5.889887765	6.119885033	0.055264408	4.44E-05		FHDC1	9.082956451	8.527404967	-0.091055191	1.09E-06
ANKRD26	6.847336451	6.657354267	-0.04059396	5.25E-05			MMP28	6.990718608	7.263652767	0.055254473	0.000931217		WNK4	7.309145667	6.8614122	-0.091197247	1.63E-07
CTNS	6.640947392	6.7818402	0.030287721	5.25E-05			CYBB	7.036991765	7.309601167	0.054833866	0.000608307		AKAP7	7.821693118	7.339081233	-0.091881467	0.000183404
DRAM1	8.467411196	8.868397633	0.066752507	5.25E-05			AK1	8.639087725	8.973002733	0.054711877	0.000608307		SLC5A6	9.744071961	9.142591767	-0.091921585	5.30E-06
KLC4	7.389798471	7.186873733	-0.040170681	5.25E-05			PLOD1	9.079788569	9.429014467	0.054448283	0.000139359		ZSWIM5	8.399308255	7.878600267	-0.092331177	4.19E-06
MCEMP1	7.918360745	8.396821033	0.084641444	5.25E-05			CASP4	7.154531235	7.429586167	0.054424609	0.000377946		BCL11A	8.788878431	8.2432725	-0.092461884	3.16E-05
SIGLEC1	7.693753608	7.9115779	0.040277829	5.25E-05			ZCCHC2	7.239713255	7.517173833	0.054257809	7.94E-05		ZFP69B	5.357227686	5.022224667	-0.093160045	2.90E-05
METTL7B	9.446637059	9.012658933	-0.067848035	5.36E-05			MMP2	7.429077137	7.713382767	0.054180699	4.40E-06		PRMT6	8.373353196	7.848712567	-0.093349454	0.000630592
TIMP1	11.82488302	12.31806427	0.058949649	5.48E-05			TMEM107	6.385195275	6.6288723	0.054032719	0.000150804		YAE1D1	9.589391118	8.983922	-0.094093812	5.48E-05
ARHGAP30	7.831236471	8.082608133	0.045580792	5.48E-05			MYO5A	6.139702706	6.373922667	0.054012716	2.66E-05		PLEKHG6	8.543428275	8.0015845	-0.09452939	5.95E-07
GRM8	6.713471392	6.207988633	-0.11293303	5.48E-05			AHR	9.857424608	10.23270687	0.053905157	0.000183404		SAMD12	5.94771498	5.5698735	-0.094690952	0.000526296
LCP2	6.348357725	6.634922133	0.063696109	5.48E-05			KDSR	7.041993706	7.310073	0.053901876	0.000608307		FAM105A	8.094616157	7.580062067	-0.094753009	0.000150804
NDEL1	8.268043765	8.4387667	0.029486144	5.48E-05			WDR11	8.16709051	8.476548867	0.053654791	0.000753858		RP11-486A14.1	6.568619961	6.149646133	-0.095086902	0.000608307
PDE10A	5.74936198	6.103415867	0.086215028	5.48E-05			ITGAV	10.84005075	11.25068703	0.053641593	1.80E-05		AGT	8.983486647	8.407259633	-0.095639861	5.25E-05
PDP2	7.711747196	7.4243284	-0.054797232	5.48E-05			FLNC	7.620257804	7.908894133	0.053636176	0.00036413		TSPAN6	11.48181678	10.74373457	-0.095855372	4.08E-05
RNF19B	8.826069647	9.2783661	0.072099641	5.48E-05			KIAA0247	9.848600392	10.2210562	0.053553666	5.95E-07		SNHG18	8.734898686	8.169508533	-0.096541679	4.40E-06
TUBB6	9.139307706	9.7043379	0.086544899	5.48E-05			SERPINB1	9.484685549	9.842567933	0.053434821	0.000899197		ERP27	8.188828745	7.656720667	-0.096930491	0.000838196
YAE1D1	9.589391118	8.983922	-0.094093812	5.48E-05			MAFF	9.037351176	9.378271033	0.053421989	5.71E-05		NDNF	7.792903882	7.283958933	-0.097438234	0.000809157
C1orf180	6.245210941	6.018128867	-0.053435302	5.71E-05			SERPINB9	7.385668157	7.664165367	0.053400247	0.000123717		LOC101060264	7.838662569	7.325189967	-0.097741349	0.000480366
CSF2RB	8.078275471	8.702787667	0.107430254	5.71E-05			PPP4R1	9.733608569	10.09989933	0.05329425	7.62E-05		CYP2B6	6.992636922	6.530781533	-0.09858095	0.000198214
HS3ST3A1	6.173009843	6.674173867	0.112615178	5.71E-05			MFGE8	8.68389302	9.009736533	0.053142966	0.000163128		COL4A5	5.970776373	5.573701033	-0.099282915	8.27E-05
MAFF	9.037351176	9.378271033	0.053421989	5.71E-05			PHLDB2	5.458508961	5.663184133	0.053106518	0.000471682		FRZB	6.733577627	6.279524433	-0.100717925	4.63E-05
NRP2	6.734669529	6.936762067	0.042655246	5.71E-05			GAA	8.387647686	8.701899867	0.053064152	0.000156852		XK	9.53455351	8.8897371	-0.101024626	0.0002403
PAPPA	6.544242745	6.829319133	0.061515489	5.71E-05			SIRPB2	5.664862294	5.876899367	0.053014308	5.95E-05		HES6	9.204150039	8.576973733	-0.101815799	0.000407061
TINAG	6.573815765	5.975581433	-0.137651928	5.71E-05			TNS1	7.997235882	8.295901	0.052897236	0.000545773		GPR143	7.900616157	7.357726133	-0.102705193	8.61E-05
SLC23A1	7.742963608	7.4548581	-0.05470497	5.83E-05			RNF180	4.552410039	4.722348167	0.052873904	0.00048927		IRAK1BP1	6.354776824	5.9164865	-0.103100772	0.000301855
AMFR	8.324732412	8.9022819	0.096771287	5.95E-05			LEPRE1	8.016668588	8.315052633	0.052722562	0.000190674		ACVR1C	6.68344202	6.221610633	-0.103303183	0.000150804
ATP8B2	7.671697902	7.955498133	0.052406357	5.95E-05			CD248	8.759326412	9.085073767	0.052678297	0.000809157		C2orf15	6.201516667	5.7697263	-0.104118207	1.80E-05
CCDC8	7.214096882	7.4126458	0.039169778	5.95E-05			ABLIM3	8.059451431	8.3581954	0.052509842	7.62E-05		AXIN2	8.873788843	8.251332267	-0.104923147	1.38E-05
CMTM8	9.177074353	8.798714967	-0.06074146	5.95E-05			ATP8B2	7.671697902	7.955498133	0.052406357	5.95E-05		SMAD9	7.364622667	6.841575533	-0.10628301	0.000931217
EPS8L3	9.749330745	9.2635936	-0.073731224	5.95E-05			CD53	6.99963549	7.2577755	0.052247637	4.83E-06		GPR160	11.33825651	10.53215393	-0.106398301	6.09E-06
LRRC8A	8.852729725	9.093339433	0.03868783	5.95E-05			ELK3	8.129854549	8.429616733	0.052237497	0.000176396		GALNT6	8.634313373	8.0199175	-0.106494059	2.61E-06
NSUN7	6.672733255	6.419309733	-0.05585966	5.95E-05			COL7A1	7.691148529	7.974516567	0.052198008	1.32E-05		TLE2	8.553469569	7.941448833	-0.107107507	3.47E-06
PCTP	9.70973649	9.296561767	-0.062734894	5.95E-05			ZNF618	7.223953353	7.489925033	0.052162702	0.00096429		PLAGL2	8.730837176	8.104579667	-0.107382632	4.00E-06
SIRPB2	5.664862294	5.876899367	0.053014308	5.95E-05			ZNF469	8.258861235	8.562703833	0.052123556	2.90E-07		PANK1	9.226800725	8.564957233	-0.107384456	1.96E-06
SIX4	4.996809843	5.247729467	0.070686031	5.95E-05			PEG3	5.832093275	6.046346333	0.052049825	0.000545773		ID1	11.33081882	10.51706177	-0.107520418	0.000998449
AMOTL1	7.174700843	7.358609967	0.03651459	6.20E-05			NLGN4X	5.720978333	5.9307154	0.051944262	6.68E-06		PIGZ	8.15525602	7.5687587	-0.107673455	8.61E-05
GPR176	7.36820202	7.592838467	0.043326699	6.20E-05			PDLIM2	7.247509373	7.513130467	0.051928861	1.46E-06		IFT74	7.387829118	6.8445007	-0.110205195	4.00E-06
GUK1	8.595799431	8.8140857	0.036179104	6.20E-05			RASSF5	8.239944588	8.541797033	0.051904982	0.000105422		LOC101929549	8.532879118	7.905125433	-0.110244255	0.000163128
MSR1	5.997185	6.289660733	0.068696722	6.20E-05			GGT5	7.547769333	7.823938967	0.051844783	0.000507468		PLAGL1	8.88870602	8.231307567	-0.110851788	0.000290663
RPL15	10.73162088	10.52323943	-0.028289108	6.20E-05			HAVCR2	7.189243294	7.452155167	0.051817787	2.87E-06		PHOSPHO2	7.585114078	7.024022467	-0.110873419	1.96E-05
SPARC	11.19091424	11.81404763	0.078175433	6.20E-05			HOMER3	6.958549745	7.212225333	0.051657812	0.000677458		ZFP3	7.289149549	6.746438867	-0.111624329	0.000105422
TIMP3	9.334473431	10.03733283	0.104735415	6.20E-05			CLDN11	5.420193765	5.617749333	0.051647825	0.000608307		RP1-193H18.2	7.960783333	7.367125167	-0.111808643	2.24E-05
COL18A1	8.684640059	9.149356667	0.075204248	6.47E-05			COPG1	9.311873647	9.650458267	0.05152597	0.000101264		GRM8	6.713471392	6.207988633	-0.11293303	5.48E-05
DCBLD2	7.08444649	7.519686633	0.086017403	6.47E-05			HOPX	7.040927706	7.296762567	0.05149098	0.00027986		NR1I2	8.548001412	7.900834533	-0.113582099	9.84E-07
DUSP14	8.277216216	8.6160962	0.057888714	6.47E-05			ITPRIP	7.733643725	8.014609167	0.051483865	3.64E-06		GPSM2	9.254161961	8.549219067	-0.114309706	2.49E-06
SLFN12	5.935167784	6.1487617	0.05100708	6.47E-05			DUSP7	6.64637949	6.8864146	0.051184372	0.00016964		PPP1R14D	9.451300706	8.729421033	-0.114626917	0.00048927
VAT1	10.25043459	10.58066593	0.045745355	6.47E-05			VPS9D1	7.342605431	7.606956267	0.051027235	1.51E-05		MACC1	8.90842102	8.227325767	-0.114746174	0.000183404
ARSE	9.348736745	8.400851633	-0.154235845	6.74E-05			SLFN12	5.935167784	6.1487617	0.05100708	6.47E-05		RNF43	10.22309498	9.435497533	-0.115661531	7.62E-05
GNG13	5.30043951	5.100201967	-0.055557614	6.74E-05			LOC100506119	6.834920667	7.0802016	0.050865847	0.00048927		SAMD13	8.677884922	7.993385433	-0.118536798	9.20E-06
MS4A7	7.474403451	7.943320067	0.087783697	6.74E-05			WBP1L	9.267339137	9.59788	0.050560608	9.62E-06		CDHR1	7.635959098	7.0335663	-0.118552996	0.000392251
ZNF652	8.496730471	8.160223967	-0.058299052	6.74E-05			APOL2	7.84111749	8.119114067	0.050263036	0.000222548		CKB	10.47075369	9.6439676	-0.118666582	0.000190674
PHF21A	7.542672235	7.661736233	0.022595624	7.02E-05			LOC101928716	5.039411745	5.218052333	0.050256077	0.00048927		PPARG	9.350990569	8.608174467	-0.119411882	1.69E-06
PLA2G12A	9.026511706	8.7069009	-0.052009263	7.02E-05			SDK1	5.680094098	5.8809281	0.050129022	0.000392251		PRR15	10.55469694	9.705426567	-0.121021627	1.26E-05
AQP6	7.546533157	7.4311072	-0.022236848	7.32E-05			RP11-686D22.8	7.385820392	7.6467336	0.050085434	0.00056592		SLC44A3	9.894339431	9.097901367	-0.121069599	1.32E-07
CCL21	7.924700333	8.452305067	0.092988457	7.32E-05			ANXA2P1	7.070608059	7.3200875	0.050026604	0.00048927		MYRIP	6.447209373	5.911535567	-0.125141905	5.30E-06
FGFR4	7.657744471	7.412823033	-0.04689645	7.32E-05			THBD	7.11930202	7.3702472	0.049977203	0.000526296		ACSM3	7.885522431	7.2297208	-0.125266406	0.000407061
RAP2B	7.287192706	7.508162367	0.043096707	7.32E-05			MAGI2-AS3	5.76322649	5.966162833	0.049926636	0.000176396		TM4SF5	7.352264961	6.7404849	-0.125336379	0.000781053
SCFD2	8.303789275	8.049867233	-0.044804844	7.32E-05			PANX1	7.772639157	8.0450839	0.049702926	4.63E-05		LINC00526	8.519795941	7.806640567	-0.12611703	1.57E-06
SDHAF1	8.942043843	8.77468	-0.027258106	7.32E-05			LMCD1	6.865991353	7.1047956	0.049325104	0.000101264		LRRC2	5.794912627	5.3042411	-0.127640556	0.000337902
THY1	9.373027451	9.9071029	0.079948129	7.32E-05			PKM	9.343929314	9.6666107	0.048980781	8.27E-05		GIPC2	8.789307471	8.036215667	-0.129233215	0.0002403
ABLIM3	8.059451431	8.3581954	0.052509842	7.62E-05			TAGAP	6.056240059	6.264898167	0.048868667	0.000454685		ASCL2	7.21053798	6.585549067	-0.130803174	0.00016964
BACH2	5.840549647	6.017831733	0.043139622	7.62E-05			C20orf194	7.081062725	7.3245901	0.048782129	9.34E-05		ZNRF3	9.774902569	8.9126743	-0.133223937	3.01E-06
BCL2A1	7.487453627	8.436019967	0.172087347	7.62E-05			CORO1C	10.353939	10.70937237	0.048694208	1.72E-05		CYP39A1	7.420038314	6.751571067	-0.136203385	0.000156852
CLEC11A	6.831669392	7.173717733	0.070482821	7.62E-05			GOLGA8N	9.081903922	9.3934186	0.048655527	0.000198214		CDX2	9.000370647	8.189314267	-0.136241762	6.38E-06
IL10RA	7.470012196	7.9144827	0.083384459	7.62E-05			ENDOD1	8.458346118	8.748015633	0.048580202	0.000198214		TINAG	6.573815765	5.975581433	-0.137651928	5.71E-05
LOC101927021	6.687998392	6.518453833	-0.0370447	7.62E-05			PCDHB5	5.233330471	5.412506033	0.048567364	0.000480366		TRHDE	5.257187745	4.778645267	-0.137689582	0.000179853
PPP4R1	9.733608569	10.09989933	0.05329425	7.62E-05			QSOX1	8.224485314	8.505521533	0.048474302	0.00010974		CXCL14	9.02797649	8.177803633	-0.142689241	0.000392251
PRLR	6.253299608	5.944685733	-0.073017098	7.62E-05			LOC153577	4.933333118	5.101793	0.048441657	8.21E-06		NOX1	10.36667696	9.3877242	-0.143106149	4.44E-05
PTPRC	6.945186549	7.337168067	0.079209886	7.62E-05			RP11-803D5.4	5.893284392	6.093897433	0.04829333	3.60E-05		ABAT	8.083267608	7.316952733	-0.143695672	0.000677458
RNF43	10.22309498	9.435497533	-0.115661531	7.62E-05			RND3	10.74400073	11.1080891	0.048079347	0.000249666		PITX2	6.733384902	6.0785097	-0.147614282	0.000214141
SETMAR	7.12760502	6.957374367	-0.034874439	7.62E-05			SP100	7.343477098	7.5922613	0.048066312	2.05E-05		FABP1	9.771398549	8.810024067	-0.149419105	0.000526296
HPS5	8.015263216	8.333048767	0.056094525	7.94E-05			LOC645984	4.578322745	4.733279767	0.048021029	4.73E-05		LOC157860	7.556242373	6.806522333	-0.15075111	9.15E-09
HSDL2	7.505594235	7.164628533	-0.067074391	7.94E-05			CHST15	7.320708922	7.5676716	0.047866121	0.000156852		PLA2G12B	7.015813137	6.317902533	-0.151164642	6.93E-07
IFIT2	7.513046412	8.114667567	0.111133979	7.94E-05			ZDBF2	5.361955941	5.541695967	0.047568198	0.000526296		SPINK1	12.37211804	11.14004387	-0.151337589	4.61E-06
LAMP5	7.528016118	7.8746176	0.064940149	7.94E-05			VAMP5	7.341046412	7.586724767	0.047491477	9.73E-05		ARSE	9.348736745	8.400851633	-0.154235845	6.74E-05
LGALS4	12.90142267	12.29489563	-0.069470675	7.94E-05			CRYBG3	8.556632824	8.842566733	0.047422018	0.000301855		ENPP5	6.379180333	5.726648333	-0.155680051	8.40E-06
ZCCHC2	7.239713255	7.517173833	0.054257809	7.94E-05			TMX3	6.484528039	6.701149267	0.047406968	1.05E-05		MAB21L3	4.806487667	4.308491867	-0.157800071	9.84E-07
CASP6	9.516390608	9.1238284	-0.060775177	8.27E-05			PHTF2	6.89956898	7.130019467	0.047399777	0.00016964		ISX	8.025325353	7.193078133	-0.157950606	0.000269434
COL4A5	5.970776373	5.573701033	-0.099282915	8.27E-05			CALU	9.493014588	9.809617367	0.047330564	0.00048927		HAVCR1	5.822946706	5.218713267	-0.158055277	4.26E-05
FAH	6.635511039	6.4080005	-0.05033332	8.27E-05			PITPNC1	6.783214431	7.0086121	0.047159679	1.72E-05		HMGCS2	9.237375059	8.259381233	-0.161449243	8.47E-07
GPR107	7.107860471	7.261546533	0.030861479	8.27E-05			ANTXR1	7.821361039	8.081030367	0.047119574	4.44E-05		CELP	8.414534137	7.515616467	-0.162991955	2.44E-05
KLK10	7.494060804	8.389513633	0.162839492	8.27E-05			COL5A3	7.354603216	7.5970532	0.046792415	0.000899197		CHN2	8.379467235	7.470908633	-0.165574802	3.01E-06
MAPKAPK5	8.723441588	8.383891333	-0.057277404	8.27E-05			STK17A	7.280668569	7.519901967	0.046642918	1.51E-05		QPRT	8.932371569	7.934947933	-0.170822509	0.000214141
PKM	9.343929314	9.6666107	0.048980781	8.27E-05			TNFAIP2	7.313426529	7.5536011	0.046617094	0.00096429		GUCY2C	9.959881078	8.837273267	-0.172527221	1.46E-06
SYNC	6.316178157	6.929145533	0.133625593	8.27E-05			PDLIM7	6.808825745	7.031898367	0.046508208	6.54E-08		ANXA13	8.181684765	7.247167233	-0.174980766	1.46E-06
TFAP4	8.543371902	8.356924167	-0.031833541	8.27E-05			FTH1	11.84105522	12.22766137	0.046350851	1.15E-05		SLC3A1	6.247273275	5.530261267	-0.175879	0.000156852
USB1	7.78238151	7.9206598	0.025408907	8.27E-05			ANXA2P2	11.41395345	11.78587073	0.046259764	6.09E-06		RP11-44F21.5	7.537197902	6.641171433	-0.182590533	5.66E-07
APBA1	6.557842745	6.318504867	-0.05363809	8.61E-05			SERTAD1	8.497103843	8.771601767	0.045869119	1.80E-05		LRP4	9.423221176	8.296123933	-0.18378286	0.00056592
CLEC4E	6.631738333	6.963704933	0.07046799	8.61E-05			VAT1	10.25043459	10.58066593	0.045745355	6.47E-05		LRRC19	8.400090314	7.367964367	-0.189138755	0.000337902
GPR143	7.900616157	7.357726133	-0.102705193	8.61E-05			RP11-309G3.3	6.298070392	6.5008849	0.045726229	0.000231264		IYD	7.331876373	6.3794287	-0.200755228	2.05E-05
METAP1D	6.242287627	6.1424936	-0.023250385	8.61E-05			C10orf54	7.65452849	7.900562667	0.045641891	0.000183404		RETNLB	8.583566	7.453198967	-0.203717359	0.000727545
PIGZ	8.15525602	7.5687587	-0.107673455	8.61E-05			ABCA1	7.209921588	7.441512433	0.045612299	0.000128737		DEFA6	9.986499569	8.6557957	-0.20631263	0.000545773
RP1-39G22.7	8.306319471	7.987344	-0.056493511	8.61E-05			ARHGAP30	7.831236471	8.082608133	0.045580792	5.48E-05		ENPP3	7.497507118	6.491677667	-0.20781962	0.000214141
SAMD9L	7.375941059	7.961929033	0.110290885	8.61E-05			NQO2	7.95923051	8.212587767	0.045207924	0.000350787		QPCT	8.588231922	7.406073467	-0.21365229	3.60E-05
SLCO1B1	5.654598765	5.771531367	0.029529503	8.61E-05			RCAN1	7.828539922	8.077488	0.045163443	3.16E-05		PLCB4	10.2151571	8.792738333	-0.216326951	2.24E-05
GLOD5	5.256586039	5.0731268	-0.051250906	8.97E-05			LTBP3	7.617852392	7.8593783	0.045030862	0.000931217		A1CF	8.50701	7.3187726	-0.217050429	1.72E-08
ICAM1	7.908529941	8.303356767	0.07028514	8.97E-05			KRT19	8.664252784	8.9389549	0.045030833	0.000350787		MEP1A	10.26931473	8.8289858	-0.218020286	3.60E-05
OTUD6B-AS1	8.33350202	8.0211335	-0.055116768	8.97E-05			IFFO1	8.058858039	8.314321767	0.045023162	2.37E-06		VAV3	9.254465608	7.955048467	-0.218278965	2.14E-05
PRORY	6.490061059	6.288199333	-0.0455851	8.97E-05			TBL1X	6.904934824	7.1234496	0.044948253	0.00036413		LRRC31	8.442616471	7.207150267	-0.228261252	1.32E-07
PXDN	8.920712882	9.585260233	0.103658596	8.97E-05			SIRPA	7.828755745	8.0759917	0.044856395	0.000128737		DACH1	8.371662294	7.1464545	-0.228286446	2.61E-06
TANGO2	8.242685078	8.423577267	0.031318661	8.97E-05			GLI3	6.733928745	6.945974767	0.044728714	2.90E-05		C10orf99	10.54256359	8.967622433	-0.233428281	8.02E-06
AGMAT	8.709372098	8.3566132	-0.059650352	9.34E-05			CD84	6.950710235	7.169442033	0.044700442	6.38E-06		PNLIPRP2	6.042100549	5.1295105	-0.236229034	0.000190674
C20orf194	7.081062725	7.3245901	0.048782129	9.34E-05			FER	7.295379549	7.524142867	0.044544205	0.000781053		FREM2	5.856687882	4.889971333	-0.260259004	0.000407061
CUL3	7.686560941	7.492844067	-0.036824836	9.34E-05			SLC35G2	6.563357588	6.769136633	0.044537801	9.34E-05		CEL	8.520776235	6.825001267	-0.320155551	0.000301855
GTF3C2	9.295071686	9.136127333	-0.024883233	9.34E-05			S100A13	8.220295118	8.476872633	0.044341921	5.04E-05		UGT2A3	6.780476196	5.142048233	-0.399043455	0.000753858
NOL4L	6.913021627	6.751038267	-0.034207043	9.34E-05			SLC1A3	6.514618	6.717663067	0.044278852	0.000214141
PKD2	7.663122882	8.281345067	0.111932671	9.34E-05			ETV1	6.73454898	6.944245667	0.044236657	2.44E-05
PTPRE	6.520720451	6.664766433	0.031522946	9.34E-05			KIF1B	7.78704	8.028529133	0.044060666	5.04E-05
RHOG	9.485537039	9.648166433	0.024525338	9.34E-05			MS4A14	5.899903059	6.082802233	0.04404485	0.000753806
SLC35G2	6.563357588	6.769136633	0.044537801	9.34E-05			PDLIM4	6.763544196	6.9727136	0.043940787	4.26E-05
SLFN5	7.314870235	7.761780967	0.08555545	9.34E-05			RAB7B	6.550875882	6.753282967	0.043901194	1.77E-06
ACTN1	9.496408451	9.737462767	0.036163919	9.73E-05			SPI1	6.31962349	6.514618767	0.043842147	0.00036413
DFNA5	7.839057176	8.2280723	0.069874323	9.73E-05			MFSD1	10.38435675	10.70379563	0.043710624	0.000325461
RASSF2	7.863967667	8.183938267	0.057537873	9.73E-05			NOTCH2	8.630691824	8.895918667	0.04366739	0.00036413
ST6GALNAC5	6.372238922	6.745936	0.082218271	9.73E-05			KRT8	12.22594849	12.60100323	0.043592205	0.000545773
VAMP5	7.341046412	7.586724767	0.047491477	9.73E-05			OSCAR	6.547795961	6.748555	0.04356926	0.000931155
COPG1	9.311873647	9.650458267	0.05152597	0.000101264			AVPR1A	5.796301275	5.973761667	0.043507096	9.62E-06
LMCD1	6.865991353	7.1047956	0.049325104	0.000101264			LILRB4	5.916018255	6.096799833	0.043425677	0.000139359
ZC3H12B	6.285818922	6.095864267	-0.044269933	0.000101264			ANKRD13A	7.649032078	7.882588133	0.043392197	6.99E-06
ACVR2B	7.343667451	7.145898233	-0.039385361	0.000105422			DUSP1	8.747091804	9.0138316	0.043337062	0.000899197
CALB1	5.163703255	6.590712267	0.352028293	0.000105422			GPR176	7.36820202	7.592838467	0.043326699	6.20E-05
FGGY	7.003685804	6.5822905	-0.089524665	0.000105422			PECAM1	8.529546471	8.789530933	0.043317143	0.000105422
IFNGR1	8.81261151	9.182720967	0.0593521	0.000105422			AP1S2	8.32749498	8.580801567	0.043229843	0.0008682
KNG1	5.585179314	5.4571627	-0.033452543	0.000105422			SAMD8	6.894381647	7.103836667	0.043177248	0.000931217
KRTAP4-1	6.77760949	6.393862633	-0.084088765	0.000105422			BACH2	5.840549647	6.017831733	0.043139622	7.62E-05
LOC145837	5.492922392	5.2673883	-0.060486093	0.000105422			CERCAM	7.747326745	7.982408767	0.043125572	3.91E-05
MECOM	7.260660039	6.9968992	-0.053384996	0.000105422			RAP2B	7.287192706	7.508162367	0.043096707	7.32E-05
NNMT	6.692512137	6.860506033	0.035767144	0.000105422			CMTM7	7.816693922	8.052978733	0.042963976	4.08E-05
PECAM1	8.529546471	8.789530933	0.043317143	0.000105422			PRDM1	8.83663502	9.103235	0.042882227	0.000214141
RASSF5	8.239944588	8.541797033	0.051904982	0.000105422			WDR41	7.148005078	7.363418767	0.042835092	0.000753858
RHNO1	8.52820349	8.168332933	-0.062200192	0.000105422			CRISPLD2	8.07128549	8.314391633	0.042812239	0.000809157
ZFP3	7.289149549	6.746438867	-0.111624329	0.000105422			EHD1	8.282623255	8.5319357	0.042785326	1.03E-06
DLC1	6.192785961	6.364158333	0.039381145	0.00010974			CD72	6.82426049	7.029466233	0.042742429	0.000677458
ECSCR	7.629382275	7.813631733	0.034427009	0.00010974			NRP2	6.734669529	6.936762067	0.042655246	5.71E-05
FECH	6.710801745	6.9784471	0.056420895	0.00010974			CD82	8.714010667	8.975473033	0.042651096	0.000586757
METRNL	9.057502118	9.447490333	0.060817899	0.00010974			AKT3	6.664308569	6.863925433	0.042578679	0.000438261
QSOX1	8.224485314	8.505521533	0.048474302	0.00010974			ARHGAP10	7.153286412	7.3674965	0.042568263	0.000153787
SPATA20	9.06899802	8.767675767	-0.048748717	0.00010974			AIF1L	7.204234667	7.419058333	0.042390908	0.000206033
TPST1	7.444418745	7.784487567	0.064442865	0.00010974			RGS19	8.197903824	8.4418684	0.042307275	0.000931217
WDR12	7.977102765	7.7663476	-0.038628584	0.00010974			ATXN1	7.009341941	7.217889767	0.042298104	0.000586757
ZNF281	8.309506784	8.6717039	0.061552648	0.00010974			GAS2L1	7.658449235	7.885715933	0.042189452	0.000753858
EPB41L5	7.739427686	7.444467267	-0.056058274	0.000114224			CD300A	7.033687392	7.241698833	0.042046963	0.000377946
NFIC	8.140108098	8.469380167	0.057208436	0.000114224			CDYL2	8.035523941	8.2727473	0.041974419	3.16E-05
OLFML2B	8.088262569	8.707986133	0.106509278	0.000114224			CLTB	8.322900529	8.568558033	0.041966045	2.14E-05
PPARA	6.770796647	6.594313667	-0.038103078	0.000114224			FAM20C	7.168077176	7.378975567	0.041834368	1.86E-06
RP4-680D5.8	6.473160667	6.108950367	-0.083545794	0.000114224			INO80C	8.390373078	8.6344242	0.041365011	1.32E-05
SH3YL1	8.574772216	8.316800467	-0.044069727	0.000114224			BCL9L	8.478151725	8.723752667	0.041199083	3.91E-05
SLC13A2	6.444217627	6.189512233	-0.058179494	0.000114224			TCN2	7.600992784	7.821109067	0.041185338	0.000176396
THEMIS2	7.411744588	7.801209233	0.073884601	0.000114224			GPR68	7.661045235	7.882545133	0.041120286	1.39E-06
VSIG4	8.127554627	8.600638433	0.081622409	0.000114224			VMO1	6.482224922	6.668951067	0.040970783	0.000337902
ATP6V1D	8.24772851	8.442345433	0.033647017	0.000118881			GJB3	7.974101804	8.2028536	0.040803856	0.00096429
FBXO32	6.629941275	6.916172867	0.060977837	0.000118881			UNC5B	8.578231961	8.822244567	0.040465427	0.000183404
FOSL2	8.134432745	8.481668867	0.060306417	0.000118881			SIGLEC1	7.693753608	7.9115779	0.040277829	5.25E-05
ISG20L2	8.296652333	8.0974518	-0.035061357	0.000118881			LAIR1	8.170870039	8.401741	0.040198607	3.16E-05
MARVELD2	8.547621	8.1933588	-0.061067946	0.000118881			CHD3	7.88075998	8.103336667	0.040181318	0.000325461
PHKA2	7.666842412	7.466784233	-0.038145484	0.000118881			PDE4DIP	5.370858235	5.522285933	0.040112948	3.30E-05
TREM1	7.796581098	8.440014867	0.114403918	0.000118881			SEC14L1	7.574065157	7.787542467	0.040100293	0.00036413
UBE2QL1	5.780795255	6.097896133	0.077043601	0.000118881			ITGA11	6.80254651	6.994167133	0.040077356	0.000526296
CDC25C	7.145953333	6.9709675	-0.035767591	0.000123717			NPC1	6.230945706	6.4057205	0.039909705	7.29E-08
DHTKD1	8.866882255	8.5378204	-0.054559103	0.000123717			SPSB1	7.87874849	8.0995853	0.039881563	0.0008682
IFI16	9.303101647	9.988777533	0.102596336	0.000123717			SSH1	7.05679949	7.254129667	0.039788515	6.54E-08
PCOLCE	8.93370402	9.509215433	0.090067857	0.000123717			CYP27C1	4.440175882	4.564206	0.039747082	0.000231264
ROR1	6.144499902	6.433676667	0.066347838	0.000123717			SLC2A6	7.254312196	7.456829067	0.039723437	0.000998449
RP11-33O4.1	7.526451529	7.263399233	-0.051324963	0.000123717			CRLF3	9.525562196	9.790793133	0.039621492	0.000133949
SCARF1	7.446765647	7.6004261	0.029466346	0.000123717			PLEKHO2	8.50376498	8.740432267	0.039602906	7.32E-06
SCML2	9.285646216	8.936388533	-0.055310403	0.000123717			KIAA0040	8.179051333	8.406476833	0.039567773	1.26E-05
SERPINB9	7.385668157	7.664165367	0.053400247	0.000123717			FGFR1OP2	6.808444725	6.997695367	0.039554584	0.000438261
ABCA1	7.209921588	7.441512433	0.045612299	0.000128737			HAPLN3	8.14135251	8.367061167	0.039452495	0.000438261
BEND6	4.688363922	4.799136667	0.033690338	0.000128737			DLC1	6.192785961	6.364158333	0.039381145	0.00010974
BEND7	7.130294706	6.9807445	-0.030580798	0.000128737			PTAFR	8.228195118	8.455703	0.039348699	0.000190674
ESPN	7.546807078	7.328257167	-0.042396263	0.000128737			PJA2	9.827930941	10.09964713	0.039345263	0.000249666
GYLTL1B	8.300005353	7.973801033	-0.05784466	0.000128737			FLII	9.145896333	9.398738067	0.039342498	0.000259373
GYPC	8.628134784	8.779314	0.025059501	0.000128737			CCDC8	7.214096882	7.4126458	0.039169778	5.95E-05
SIRPA	7.828755745	8.0759917	0.044856395	0.000128737			C17orf85	7.077517745	7.2722103	0.039150459	0.000259373
CRLF3	9.525562196	9.790793133	0.039621492	0.000133949			FBXL5	8.925675922	9.171064467	0.039127769	0.000471682
HES5	5.240997333	5.038378633	-0.05688183	0.000133949			SMAP2	8.723245686	8.962224133	0.038991784	0.000931217
MAGEC3	4.669493059	4.545174	-0.038930408	0.000133949			LRRC8A	8.852729725	9.093339433	0.03868783	5.95E-05
MGAT1	9.346639627	9.529561233	0.02796202	0.000133949			RUNX2	6.864359373	7.049860267	0.038469578	0.000507468
MLH1	10.01183335	9.4197633	-0.087943469	0.000133949			APBB1IP	6.707904078	6.888964967	0.038425183	9.20E-06
RPS6KA3	9.966464275	9.6256649	-0.050195582	0.000133949			NIN	6.344660255	6.5149423	0.038209489	1.32E-05
SECTM1	8.19743249	8.670279867	0.080906447	0.000133949			CEP85L	6.021840431	6.182916567	0.038083058	0.000139359
ZNF627	8.317335941	8.180759533	-0.02388671	0.000133949			SDS	7.496864353	7.6971666	0.038040175	2.15E-06
CEP85L	6.021840431	6.182916567	0.038083058	0.000139359			LPXN	7.459059314	7.657690467	0.037915647	0.000301855
COLEC12	7.146808353	7.967983967	0.156915643	0.000139359			MRAS	7.59225302	7.792748433	0.037604171	2.14E-05
DMWD	8.30037802	8.162671733	-0.024135602	0.000139359			PLXND1	8.162849745	8.378215467	0.037570086	2.90E-05
ENTPD5	8.17716298	7.8685228	-0.055507579	0.000139359			HK3	7.22352649	7.413188267	0.037390825	0.000202071
GBP1	8.431191039	9.1113011	0.111920637	0.000139359			GLI2	6.414241549	6.5815	0.037137744	3.30E-05
GSE1	8.404914784	8.0955648	-0.054101456	0.000139359			PTTG1IP	11.54052922	11.83856497	0.036784829	0.000259373
KCNE4	6.485228216	6.857625267	0.080551727	0.000139359			C10orf85	7.486943804	7.680195033	0.036766022	2.90E-05
LILRB4	5.916018255	6.096799833	0.043425677	0.000139359			AMOTL1	7.174700843	7.358609967	0.03651459	6.20E-05
PCDH7	5.875235216	6.196302533	0.076760974	0.000139359			EHBP1L1	7.367959059	7.556731333	0.036497286	1.72E-05
PDPN	6.853721098	7.176234333	0.066339516	0.000139359			SFMBT2	6.712656804	6.883746867	0.036310163	4.08E-05
PLOD1	9.079788569	9.429014467	0.054448283	0.000139359			CARD8	6.938893804	7.115637233	0.036287274	0.000325461
ZNF33B	7.318654784	6.985582767	-0.06719802	0.000139359			TBC1D8	6.804049804	6.977355867	0.036286716	0.000526296
ZNF91	7.23965	6.987268233	-0.051191427	0.000139359			GUK1	8.595799431	8.8140857	0.036179104	6.20E-05
C19orf45	7.727070451	7.540272733	-0.035304845	0.000144975			ACTN1	9.496408451	9.737462767	0.036163919	9.73E-05
C3orf80	5.408414078	5.9205678	0.13052993	0.000144975			LIMS1	4.908953412	5.033502767	0.036147232	6.68E-06
CYR61	9.519665392	10.26732027	0.109076923	0.000144975			RASGRP3	6.857253529	7.030870633	0.036072486	0.000454685
FPR3	8.041840255	8.608759533	0.098279691	0.000144975			PLK3	7.336039706	7.520769033	0.035878744	1.22E-08
HOOK1	8.877384765	8.414797533	-0.077206168	0.000144975			NNMT	6.692512137	6.860506033	0.035767144	0.000105422
LOXL1	7.948940706	8.603767067	0.11420585	0.000144975			UBXN10-AS1	7.412418667	7.5983054	0.03573333	0.000290663
S100A14	10.50950973	11.15398503	0.085863872	0.000144975			TENM4	7.84882851	8.04518	0.035647361	0.000438261
IQCH-AS1	8.227876627	7.9927269	-0.041832366	0.000150791			LAT2	7.09218098	7.269041133	0.035535717	0.000150804
NR0B2	7.978408549	7.658702767	-0.059000952	0.000150791			ARHGAP25	7.734853373	7.926013167	0.035221421	2.78E-05
ACVR1C	6.68344202	6.221610633	-0.103303183	0.000150804			ARHGAP9	8.043340294	8.242089533	0.035215377	0.000454685
CD55	10.31127608	11.08880097	0.10488049	0.000150804			ARFGAP3	10.07887749	10.32786	0.035206378	0.000222529
FAM105A	8.094616157	7.580062067	-0.094753009	0.000150804			GNB5	6.384634078	6.5423021	0.035194442	0.000781053
GYG2	7.885142294	7.478796833	-0.076330598	0.000150804			GBAP1	8.699261961	8.913922233	0.035167366	0.000422392
LAT2	7.09218098	7.269041133	0.035535717	0.000150804			GPS2	8.808722137	9.025739433	0.035112384	0.00036413
NDN	8.077644353	8.6001334	0.090424411	0.000150804			ARHGAP29	6.055125471	6.204154333	0.03507772	0.000702086
NEXN	7.445843843	8.1286654	0.126583144	0.000150804			CR1	6.328307529	6.4826594	0.034766065	0.000753858
PTPRM	7.936263686	8.3630139	0.075563	0.000150804			EDEM1	9.016788216	9.236705367	0.034764713	3.16E-05
TMEM107	6.385195275	6.6288723	0.054032719	0.000150804			DOK3	6.846449078	7.013317333	0.034741081	0.000545773
ARHGAP10	7.153286412	7.3674965	0.042568263	0.000153787			LRRFIP1	8.351867686	8.5551543	0.034695019	0.000377946
CHST15	7.320708922	7.5676716	0.047866121	0.000156852			ADAR	10.6318509	10.89046377	0.034672614	0.000350787
CYP39A1	7.420038314	6.751571067	-0.136203385	0.000156852			LAYN	6.039383569	6.186002933	0.034606214	0.000325461
DUSP10	8.006851863	8.442863533	0.076497281	0.000156852			ECSCR	7.629382275	7.813631733	0.034427009	0.00010974
EMID1	7.199581412	7.057935833	-0.028666716	0.000156852			ADAM17	7.946724608	8.138106033	0.034332729	0.000422392
GAA	8.387647686	8.701899867	0.053064152	0.000156852			PIK3CD	6.783104608	6.945944133	0.034225065	0.000438261
NFE2L2	8.637007627	8.515117667	-0.020505098	0.000156852			STX2	7.793672314	7.979852333	0.034058775	2.90E-05
PDGFRB	8.690118804	9.1460222	0.073768521	0.000156852			ANXA2	10.77978527	11.03502687	0.033761701	2.55E-05
SCEL	4.488981	4.8174511	0.101882032	0.000156852			LOXL2	7.534807745	7.7129116	0.033704875	0.000454685
SLC3A1	6.247273275	5.530261267	-0.175879	0.000156852			BEND6	4.688363922	4.799136667	0.033690338	0.000128737
SLC7A4	6.178783157	5.963177233	-0.051241527	0.000156852			ATP6V1D	8.24772851	8.442345433	0.033647017	0.000118881
SPP1	7.811873588	8.734198667	0.161006743	0.000156852			MED15	8.721500627	8.925483933	0.033354006	0.00031345
TMEM98	10.24982949	9.645652833	-0.08764912	0.000156852			KCTD1	6.676050176	6.832056833	0.033325178	0.000301855
TNFSF13	9.031885824	9.546082533	0.079881561	0.000156852			SPOCD1	6.904318333	7.064467633	0.033081862	0.00096429
DAGLA	7.538042412	7.3812841	-0.030318093	0.000163128			ZBTB47	7.328947882	7.498747233	0.033043489	4.08E-05
LOC101929549	8.532879118	7.905125433	-0.110244255	0.000163128			TXNDC17	9.790227314	10.0164874	0.032962408	0.000586757
LOC202181	7.689845569	7.5338759	-0.029562357	0.000163128			EBF3	5.761429431	5.894547533	0.032954282	0.000653634
MFGE8	8.68389302	9.009736533	0.053142966	0.000163128			TNFRSF1A	9.422075373	9.639113433	0.032855586	0.000407061
PRR16	5.634755863	6.1119157	0.117271541	0.000163128			SNX24	6.032482706	6.1710174	0.032756488	0.000249666
STX11	6.303381059	6.5519149	0.055790738	0.000163128			CAPN1	8.170416922	8.358038967	0.032754786	0.000545773
TSPYL5	6.848197824	7.352145433	0.102440928	0.000163128			ACP2	9.03811398	9.245612267	0.03274711	0.00016964
WASF1	6.776242706	7.315028167	0.110377871	0.000163128			SLC38A2	11.15736931	11.4127839	0.03265384	0.000325461
ACP2	9.03811398	9.245612267	0.03274711	0.00016964			LAT	7.504865216	7.676256833	0.03257682	0.000727545
ASCL2	7.21053798	6.585549067	-0.130803174	0.00016964			SH3PXD2B	8.02144349	8.203656033	0.032405124	0.000454685
C11orf96	9.531396059	10.19191167	0.096665233	0.00016964			SHPK	7.551096588	7.7223943	0.032362048	0.000838196
CALB2	7.415084235	7.727855767	0.059605086	0.00016964			KIAA1549L	6.203121686	6.343478067	0.032279646	0.00056592
DUSP7	6.64637949	6.8864146	0.051184372	0.00016964			ITGB2-AS1	6.557974353	6.7057339	0.032144975	0.000931217
EPHA2	8.812508118	9.2362619	0.067756401	0.00016964			RPA1	8.724897863	8.921307967	0.032116999	0.0008682
NAT9	8.555744196	8.3805427	-0.029849677	0.00016964			LMNA	8.729490529	8.9259706	0.032111597	5.04E-05
PHTF2	6.89956898	7.130019467	0.047399777	0.00016964			ADAP2	7.712125843	7.885372733	0.032050358	0.0002403
SLC2A5	6.941225	7.0818186	0.028929595	0.00016964			KCND3	6.387632549	6.530390133	0.031887859	0.000931217
SYNE1	5.826783686	5.9410496	0.02801808	0.00016964			B4GALT1	6.728120235	6.877667467	0.031715876	0.000337902
ZNF341	6.338823745	6.226853067	-0.025711917	0.00016964			USP32	8.105866941	8.285364633	0.031598697	3.75E-05
ACSL5	11.26678686	10.81291303	-0.059320895	0.000176396			PTPRE	6.520720451	6.664766433	0.031522946	9.34E-05
CD14	9.118145765	9.694203733	0.08838193	0.000176396			CEP170B	9.437911294	9.646235367	0.0314984	0.0002403
CNTD1	7.540402294	7.253997767	-0.055865195	0.000176396			ITPRIPL2	7.970314275	8.1457511	0.031411121	0.00056592
ELK3	8.129854549	8.429616733	0.052237497	0.000176396			COL13A1	7.315414392	7.476093633	0.031345048	0.00031345
EVI2B	8.038684176	8.652932667	0.106229805	0.000176396			TANGO2	8.242685078	8.423577267	0.031318661	8.97E-05
FAM13A	8.036723608	7.607885233	-0.079111984	0.000176396			SELPLG	7.934733353	8.108441933	0.03124298	0.000231264
GABRA4	6.454465353	6.253046867	-0.045738266	0.000176396			CREB5	7.418742863	7.580398033	0.031098867	0.000998449
MAGI2-AS3	5.76322649	5.966162833	0.049926636	0.000176396			PIP5K1C	8.099660196	8.2761501	0.031098427	0.000809157
MMP1	9.425953176	10.76291667	0.19135867	0.000176396			NPC2	11.38407649	11.6318326	0.031061151	0.000899197
TCN2	7.600992784	7.821109067	0.041185338	0.000176396			GPR107	7.107860471	7.261546533	0.030861479	8.27E-05
TDP2	11.26352249	10.85925903	-0.052732412	0.000176396			RNF175	5.595794098	5.716493933	0.0307877	0.000838196
TRHDE	5.257187745	4.778645267	-0.137689582	0.000179853			PFN1	12.42699863	12.69280367	0.030532878	0.000231264
ZIC2	6.216734333	7.664562	0.302046422	0.000183389			KIFC3	6.687375255	6.830322833	0.030513694	0.000206033
AHR	9.857424608	10.23270687	0.053905157	0.000183404			PAFAH1B2	7.673572608	7.837532	0.030501014	1.01E-05
AKAP7	7.821693118	7.339081233	-0.091881467	0.000183404			SAMD4A	6.708116176	6.851441367	0.030499851	0.000526296
C10orf54	7.65452849	7.900562667	0.045641891	0.000183404			ANXA2P3	9.120319824	9.315087233	0.030484863	0.000576209
CBX5	7.738216451	7.449353033	-0.054885949	0.000183404			CYLD	7.052963157	7.2033668	0.030441866	0.000301855
CSGALNACT2	8.103983255	8.491540533	0.067395118	0.000183404			TK2	7.110877176	7.261955433	0.030330539	0.000206033
CTD-2165H16.3	5.900050863	5.647085667	-0.063220874	0.000183404			CTNS	6.640947392	6.7818402	0.030287721	5.25E-05
ENGASE	8.824680804	8.5503401	-0.04556229	0.000183404			PIP4K2A	7.97393949	8.141995333	0.030089737	0.0002403
LOC100129461	7.127262039	6.9061116	-0.045474319	0.000183404			ATG16L2	7.631663431	7.7923007	0.030051804	0.00056592
MACC1	8.90842102	8.227325767	-0.114746174	0.000183404			FCHSD2	7.358599216	7.512612467	0.029883523	0.000899197
NECAB3	8.436301216	8.1920769	-0.042381349	0.000183404			PARVG	7.613902608	7.7720936	0.02966716	2.24E-05
PAK4	8.270508529	8.158621467	-0.019650634	0.000183404			SLCO1B1	5.654598765	5.771531367	0.029529503	8.61E-05
PITPNM3	6.393402922	6.658287067	0.058567055	0.000183404			FHOD1	8.060736039	8.227399533	0.029524925	0.000608307
RSPO3	6.944575098	7.548337467	0.120272498	0.000183404			NDEL1	8.268043765	8.4387667	0.029486144	5.48E-05
SERPINE1	7.542989941	8.0337368	0.090934695	0.000183404			SCARF1	7.446765647	7.6004261	0.029466346	0.000123717
TAC3	8.164595529	7.958921867	-0.036808404	0.000183404			SEC24C	9.023318608	9.2088844	0.029368266	0.0002403
UNC5B	8.578231961	8.822244567	0.040465427	0.000183404			ARMC9	5.994081451	6.116708467	0.029216828	3.30E-05
WDR77	9.809826804	9.415375533	-0.059209027	0.000183404			HK1	10.3087308	10.51893023	0.02912127	0.000899137
LOC101928729	5.825329353	5.632715633	-0.04850898	0.000190658			SETD7	8.46143551	8.632893667	0.028941777	0.000392251
MYO1F	7.795408902	8.1183709	0.058565553	0.000190658			SLC2A5	6.941225	7.0818186	0.028929595	0.00016964
APOL1	8.925145137	9.6198959	0.108145652	0.000190674			ADAMTSL4	6.772855569	6.909775567	0.028874621	0.000545773
CKB	10.47075369	9.6439676	-0.118666582	0.000190674			SLC15A4	7.81765951	7.975627167	0.028861219	0.00027986
COL15A1	9.862048608	10.5419334	0.096180214	0.000190674			PPP2R4	8.891443039	9.070684267	0.028793807	0.000214141
DOCK8	6.844290686	7.149379267	0.062916953	0.000190674			FAM129B	8.058573098	8.220961967	0.02878281	0.000198214
FAM19A5	5.980315078	6.327293	0.081366909	0.000190674			POTEKP	7.721035569	7.8760017	0.028669064	0.000507468
LEPRE1	8.016668588	8.315052633	0.052722562	0.000190674			FAM78B	6.442413353	6.571372133	0.028593415	0.000608307
LOC145474	5.204589941	5.599317767	0.105466556	0.000190674			PSAP	12.02949865	12.2702449	0.028587527	0.0008682
PNLIPRP2	6.042100549	5.1295105	-0.236229034	0.000190674			CAPN2	9.325768176	9.5112449	0.028411617	0.00031345
PTAFR	8.228195118	8.455703	0.039348699	0.000190674			CDC42SE1	8.412066647	8.5788757	0.028328308	0.000899197
ZFP2	4.988998529	4.832311067	-0.046036917	0.000190674			SYNE1	5.826783686	5.9410496	0.02801808	0.00016964
CRTAM	5.655591275	5.972718367	0.078709834	0.000198197			PLBD2	8.318809843	8.4816478	0.027967437	0.000781053
CPEB4	6.90147502	7.261224633	0.07330815	0.000198214			MGAT1	9.346639627	9.529561233	0.02796202	0.000133949
CYP2B6	6.992636922	6.530781533	-0.09858095	0.000198214			LYST	6.84971902	6.983553633	0.027916541	3.45E-05
DBN1	8.249844961	8.586249367	0.057661066	0.000198214			ENTHD1	4.146652941	4.2276434	0.027906387	0.000781053
DDO	6.292960784	6.006888667	-0.067121028	0.000198214			SENP5	7.065393196	7.201074	0.027442242	0.000781053
ENDOD1	8.458346118	8.748015633	0.048580202	0.000198214			TDRD9	5.313201451	5.414071533	0.027132535	2.66E-05
FAM129B	8.058573098	8.220961967	0.02878281	0.000198214			HIVEP2	6.871808902	7.001226	0.026917661	0.000269434
GOLGA8N	9.081903922	9.3934186	0.048655527	0.000198214			FRMD8	8.071741569	8.222946867	0.026775522	4.26E-05
LRRCC1	8.59004802	8.233749433	-0.061116651	0.000198214			PQLC1	7.405497373	7.541464667	0.02624811	0.000809157
MT1X	10.85267912	11.5344853	0.087902395	0.000198214			LOC339803	5.671680882	5.7754287	0.026151678	0.00056592
PAQR8	9.796264843	9.342892267	-0.068362546	0.000198214			NSD1	6.889996569	7.0131473	0.025558765	0.000545773
RAMP1	7.827605118	8.334817633	0.090579656	0.000198214			USB1	7.78238151	7.9206598	0.025408907	8.27E-05
RARRES2	9.636153	10.1072196	0.068856975	0.000198214			LAMA3	7.298975137	7.4282734	0.025333008	0.000899197
RTDR1	7.076378843	6.918733833	-0.032503246	0.000198214			ZNF382	4.321479098	4.3977961	0.025255533	0.000526296
SRGN	8.88780151	9.299209567	0.065281495	0.000198214			CHST1	6.833380608	6.953659033	0.025172843	0.000526296
HK3	7.22352649	7.413188267	0.037390825	0.000202071			GYPC	8.628134784	8.779314	0.025059501	0.000128737
AIF1L	7.204234667	7.419058333	0.042390908	0.000206033			RHOG	9.485537039	9.648166433	0.024525338	9.34E-05
ANO1	7.578483902	8.187165133	0.111454733	0.000206033			PI4K2A	7.421418255	7.548308633	0.024458496	0.000422392
ATXN2	8.491409745	8.238165933	-0.043680905	0.000206033			ADARB1	6.87836802	6.9943421	0.024122054	4.83E-05
BMP5	5.987234255	5.666523833	-0.079425742	0.000206033			B2M	11.10716198	11.29422027	0.024094436	0.0008682
GLIS2	8.012543588	8.5138004	0.087542968	0.000206033			VASH1	6.625184098	6.736252033	0.023985573	0.00027986
GPC4	8.621649471	8.190687267	-0.073979397	0.000206033			KIAA1432	6.410112608	6.516437833	0.023733839	0.000998449
KIFC3	6.687375255	6.830322833	0.030513694	0.000206033			STAB1	7.189595667	7.308841267	0.023732064	0.0008682
LOC100506098	8.92409102	8.524728833	-0.066051285	0.000206033			FTH1P5	12.85000039	13.06226707	0.023636907	3.76E-07
RHBDD1	7.625911471	7.489139333	-0.026109852	0.000206033			TOR1AIP2	7.007224333	7.1219242	0.023423997	0.000753858
SH3BP1	7.948765529	7.7775976	-0.031406228	0.000206033			SLC11A1	6.642299922	6.7494402	0.023084983	0.000507468
TK2	7.110877176	7.261955433	0.030330539	0.000206033			RBMS2	7.578105922	7.6982297	0.022689414	0.00096429
SLC38A6	7.24307698	7.7335864	0.094534901	0.000210033			MPRIP	8.142378216	8.271220033	0.022649911	0.000269434
ACOX1	7.563052333	7.369801767	-0.037342788	0.000214141			GIT2	6.524761098	6.6279216	0.022631459	0.000290663
ANKS4B	7.59358651	7.2673579	-0.063350485	0.000214141			PHF21A	7.542672235	7.661736233	0.022595624	7.02E-05
CCL4	9.088853294	9.797645267	0.108336772	0.000214141			HIVEP3	6.680111745	6.783973733	0.022258348	0.000422392
ENPP3	7.497507118	6.491677667	-0.20781962	0.000214141			AREL1	6.894452392	6.998454133	0.021600318	0.000727545
FAM101B	8.412806	8.822577433	0.068613111	0.000214141			WAS	8.370960412	8.4671752	0.016487586	0.0008682
MEOX2	4.06763202	4.312824733	0.084443917	0.000214141
MTCP1	5.55259449	5.407964033	-0.038076482	0.000214141
PITX2	6.733384902	6.0785097	-0.147614282	0.000214141
PPP2R4	8.891443039	9.070684267	0.028793807	0.000214141
PRDM1	8.83663502	9.103235	0.042882227	0.000214141
QPRT	8.932371569	7.934947933	-0.170822509	0.000214141
SERPINF1	9.828621137	10.48703763	0.093546265	0.000214141
SLC1A3	6.514618	6.717663067	0.044278852	0.000214141
ARFGAP3	10.07887749	10.32786	0.035206378	0.000222529
APOL2	7.84111749	8.119114067	0.050263036	0.000222548
ATP2C2	7.824467863	7.529002633	-0.055533875	0.000222548
GPR125	6.33660202	6.144517833	-0.044409602	0.000222548
KLHL23	7.822746314	7.346232833	-0.090670558	0.000222548
KLHL6	5.768255804	6.014744033	0.060368198	0.000222548
LINC00997	6.249636333	6.097171233	-0.035632178	0.000222548
NMNAT3	7.245491118	6.993987033	-0.050968361	0.000222548
SPIRE2	6.973967686	6.792082867	-0.038125619	0.000222548
TBC1D5	8.843428627	8.620911367	-0.036765423	0.000222548
ZFP64	7.282013941	7.163704567	-0.023631661	0.000222548
ZNF141	6.229619941	5.979027	-0.059233424	0.000222548
CLEC4A	7.05174149	7.569868533	0.102288657	0.000231264
CYP27C1	4.440175882	4.564206	0.039747082	0.000231264
PARP9	8.693849235	9.0915479	0.064530867	0.000231264
PFN1	12.42699863	12.69280367	0.030532878	0.000231264
PTPN22	5.054198745	5.281966967	0.063592883	0.000231264
RP11-309G3.3	6.298070392	6.5008849	0.045726229	0.000231264
SELPLG	7.934733353	8.108441933	0.03124298	0.000231264
SH3D19	9.602025882	9.299681033	-0.04615759	0.000231264
TIMM17B	8.254871941	8.082017367	-0.030530383	0.000231264
CCDC155	5.711910353	5.468688167	-0.062778537	0.00024028
ADAP2	7.712125843	7.885372733	0.032050358	0.0002403
CEP170B	9.437911294	9.646235367	0.0314984	0.0002403
CFL2	7.126908608	7.5816623	0.089237774	0.0002403
GIPC2	8.789307471	8.036215667	-0.129233215	0.0002403
GRPR	8.272217941	8.1151501	-0.027656416	0.0002403
PIP4K2A	7.97393949	8.141995333	0.030089737	0.0002403
RAB4B	9.100702412	8.8970247	-0.032654942	0.0002403
RABL6	8.745452431	8.541747967	-0.034001691	0.0002403
SEC24C	9.023318608	9.2088844	0.029368266	0.0002403
SGTB	6.20012598	6.4602093	0.059283377	0.0002403
SUOX	8.21608749	8.006742533	-0.037236129	0.0002403
XK	9.53455351	8.8897371	-0.101024626	0.0002403
ZNF823	7.90499302	7.525863967	-0.070906976	0.0002403
ADD3-AS1	6.299237647	6.119283933	-0.041814398	0.000249666
FITM2	8.312489686	7.993700633	-0.056417101	0.000249666
GAB4	7.571279235	7.435635767	-0.026080975	0.000249666
GPR56	9.662341784	9.340652567	-0.048849541	0.000249666
IFIT3	8.664342725	9.438970333	0.123539178	0.000249666
ISG20	8.395499725	9.012371733	0.10229062	0.000249666
LOC100507530	7.592157549	7.500058533	-0.017608076	0.000249666
PJA2	9.827930941	10.09964713	0.039345263	0.000249666
RND3	10.74400073	11.1080891	0.048079347	0.000249666
SNX24	6.032482706	6.1710174	0.032756488	0.000249666
STS	7.56954051	7.961943367	0.072914882	0.000249666
BAG2	6.554611706	6.952795833	0.085082908	0.000259373
C17orf85	7.077517745	7.2722103	0.039150459	0.000259373
CRYL1	9.392185588	8.974486733	-0.065631485	0.000259373
EIF2AK1	9.328882078	9.0130366	-0.049690958	0.000259373
FLII	9.145896333	9.398738067	0.039342498	0.000259373
FYB	6.705012098	7.0256147	0.067384523	0.000259373
KDM4A	8.286499059	8.154386133	-0.023186436	0.000259373
LOC100132891	5.181884039	5.649037667	0.124528389	0.000259373
LOC102723542	6.782895314	6.5258367	-0.05573834	0.000259373
LYRM7	7.976123	7.641181333	-0.06189196	0.000259373
NFE2L3	9.368877392	8.815628667	-0.087812734	0.000259373
PTTG1IP	11.54052922	11.83856497	0.036784829	0.000259373
SLC30A2	7.360762843	7.201326233	-0.031592665	0.000259373
BCKDHB	8.329755294	8.0327047	-0.052388273	0.000269434
CDKN2B	6.239780333	6.681384767	0.098651902	0.000269434
COMT	9.046441451	8.8764918	-0.027360797	0.000269434
EMILIN1	7.339853608	7.8452874	0.09607501	0.000269434
HIVEP2	6.871808902	7.001226	0.026917661	0.000269434
ILDR1	7.560061843	7.352501633	-0.040162836	0.000269434
ISX	8.025325353	7.193078133	-0.157950606	0.000269434
MDFIC	6.53322702	6.879332467	0.074472808	0.000269434
MPRIP	8.142378216	8.271220033	0.022649911	0.000269434
PNPLA1	4.630425314	4.504128	-0.039896887	0.000269434
SCAI	6.256970333	6.041377133	-0.050586814	0.000269434
TMEM200B	6.452950824	6.778517967	0.071010851	0.000269434
HOPX	7.040927706	7.296762567	0.05149098	0.00027986
HSPA6	7.496560235	7.8358286	0.063857068	0.00027986
LINC01279	7.136301902	8.0036905	0.16548873	0.00027986
LOC100379224	4.469545824	4.386951933	-0.026909339	0.00027986
OSBPL1A	7.558776235	7.8569037	0.055808197	0.00027986
PTCH1	7.19843198	6.9313191	-0.054552744	0.00027986
SLC15A4	7.81765951	7.975627167	0.028861219	0.00027986
TCF7	8.717863569	8.480180867	-0.039879591	0.00027986
VASH1	6.625184098	6.736252033	0.023985573	0.00027986
TIGD4	5.460560059	5.373813033	-0.0231028	0.000285191
FAM60A	10.26091202	9.8659007	-0.056636296	0.000290663
FOXD2-AS1	6.118818706	5.971105167	-0.035255176	0.000290663
GIT2	6.524761098	6.6279216	0.022631459	0.000290663
GOLT1A	8.313786725	7.9349968	-0.067276098	0.000290663
MYOF	8.474168137	8.842325467	0.061354084	0.000290663
PLAGL1	8.88870602	8.231307567	-0.110851788	0.000290663
UBXN10-AS1	7.412418667	7.5983054	0.03573333	0.000290663
WDR92	8.585559471	8.315620033	-0.046088311	0.000290663
C1R	9.469013922	10.0552677	0.086665391	0.000301855
CEL	8.520776235	6.825001267	-0.320155551	0.000301855
CRYBG3	8.556632824	8.842566733	0.047422018	0.000301855
CYLD	7.052963157	7.2033668	0.030441866	0.000301855
FAF1	7.742233196	7.5672165	-0.032987041	0.000301855
FUK	8.499815255	8.286491133	-0.036670154	0.000301855
IRAK1BP1	6.354776824	5.9164865	-0.103100772	0.000301855
KCTD1	6.676050176	6.832056833	0.033325178	0.000301855
LPXN	7.459059314	7.657690467	0.037915647	0.000301855
SCAPER	6.916410412	6.690868167	-0.047830061	0.000301855
WDR35	7.362211725	7.108467267	-0.050600722	0.000301855
ZNF165	6.699711529	7.252669567	0.114413142	0.000301855
CAPN2	9.325768176	9.5112449	0.028411617	0.00031345
COL13A1	7.315414392	7.476093633	0.031345048	0.00031345
FBXO21	8.602241608	8.3654897	-0.040262657	0.00031345
HOXB13	7.810415863	7.436690867	-0.070738564	0.00031345
IFIT1	8.068942118	8.944538867	0.148627566	0.00031345
LOC101928099	7.42027398	7.213572733	-0.040758483	0.00031345
MED15	8.721500627	8.925483933	0.033354006	0.00031345
PDK2	7.917040373	7.6217468	-0.054839527	0.00031345
PRKAB1	8.960840745	8.5087106	-0.074693574	0.00031345
STRBP	7.495779118	7.274787033	-0.043173427	0.00031345
BCS1L	8.81251251	8.574945267	-0.039425938	0.000325461
CARD8	6.938893804	7.115637233	0.036287274	0.000325461
CDH17	12.15314237	11.52478853	-0.076589113	0.000325461
CHD3	7.88075998	8.103336667	0.040181318	0.000325461
DCAF7	8.503045725	8.3811548	-0.020830656	0.000325461
DET1	7.421712137	7.240781733	-0.035606582	0.000325461
FLJ37035	5.474749314	5.3902277	-0.022446688	0.000325461
LAYN	6.039383569	6.186002933	0.034606214	0.000325461
MFSD1	10.38435675	10.70379563	0.043710624	0.000325461
PXMP4	7.785205314	7.5090371	-0.052107167	0.000325461
SLC38A2	11.15736931	11.4127839	0.03265384	0.000325461
SUSD3	6.817026275	6.5801331	-0.051025777	0.000325461
B4GALT1	6.728120235	6.877667467	0.031715876	0.000337902
BNC2	6.828258686	7.157382033	0.067914272	0.000337902
DDC	9.368057686	8.830542567	-0.085247877	0.000337902
LGALS14	6.88894849	6.705953167	-0.038841383	0.000337902
LRRC19	8.400090314	7.367964367	-0.189138755	0.000337902
LRRC2	5.794912627	5.3042411	-0.127640556	0.000337902
POFUT1	8.08286398	7.8629453	-0.039796752	0.000337902
THBS1	7.972957902	8.332105133	0.063565992	0.000337902
VMO1	6.482224922	6.668951067	0.040970783	0.000337902
WWTR1	7.569095078	7.949848567	0.07080655	0.000337902
ZNF233	5.495416118	5.3834354	-0.029701615	0.000337902
ADAR	10.6318509	10.89046377	0.034672614	0.000350787
ARID3B	8.406037882	8.237667867	-0.029189999	0.000350787
DARS2	8.457541255	8.178351067	-0.048428316	0.000350787
DUSP16	8.405022275	8.154959633	-0.043573907	0.000350787
FGF4	7.418078176	7.325841433	-0.018050997	0.000350787
GPR35	9.416531569	9.0702984	-0.054045749	0.000350787
KRT19	8.664252784	8.9389549	0.045030833	0.000350787
LRRC23	6.992089157	6.806874633	-0.038731042	0.000350787
NQO2	7.95923051	8.212587767	0.045207924	0.000350787
TNNI3K	5.00291649	4.718619233	-0.084404612	0.000350787
FLNC	7.620257804	7.908894133	0.053636176	0.00036413
GPS2	8.808722137	9.025739433	0.035112384	0.00036413
LOC100505711	8.54364951	8.351034467	-0.032897544	0.00036413
NOTCH2	8.630691824	8.895918667	0.04366739	0.00036413
PI3	9.48597251	10.547495	0.153032811	0.00036413
SEC14L1	7.574065157	7.787542467	0.040100293	0.00036413
SLC25A6	12.50316116	12.22352663	-0.032632316	0.00036413
SPI1	6.31962349	6.514618767	0.043842147	0.00036413
TBL1X	6.904934824	7.1234496	0.044948253	0.00036413
ZNF717	6.982370059	6.800299533	-0.038118526	0.00036413
FAM83E	7.477948157	7.1383128	-0.067059348	0.00037095
AK021804	6.239292902	6.667129767	0.09568327	0.000377946
CASP4	7.154531235	7.429586167	0.054424609	0.000377946
CD300A	7.033687392	7.241698833	0.042046963	0.000377946
EMILIN3	7.28714998	7.089849467	-0.039599688	0.000377946
EPHB3	9.768784549	9.207581933	-0.085356741	0.000377946
EPYC	5.32322502	6.5450648	0.298106924	0.000377946
ETS2	9.688532569	9.3577555	-0.050115636	0.000377946
GBP5	7.204216745	7.898752567	0.132783243	0.000377946
HUNK	8.100345588	7.687996067	-0.075375862	0.000377946
LPHN3	5.286471333	5.1323157	-0.042695143	0.000377946
LRRFIP1	8.351867686	8.5551543	0.034695019	0.000377946
RARRES3	8.731596392	9.604957767	0.137533825	0.000377946
SMPDL3B	8.494302941	8.2713766	-0.038368106	0.000377946
ZNF112	6.896774588	6.520555567	-0.080926924	0.000377946
CDHR1	7.635959098	7.0335663	-0.118552996	0.000392251
CEP68	7.714746039	7.4426012	-0.051811732	0.000392251
CXCL14	9.02797649	8.177803633	-0.142689241	0.000392251
DDX31	7.29326151	7.162931233	-0.026014033	0.000392251
DPH2	8.727799549	8.546224733	-0.030330713	0.000392251
HDAC6	7.765547863	7.6371089	-0.024061115	0.000392251
KRT75	6.895122216	6.722997467	-0.036471518	0.000392251
SDK1	5.680094098	5.8809281	0.050129022	0.000392251
SERPINA7	6.725242725	6.514325167	-0.045970603	0.000392251
SETD7	8.46143551	8.632893667	0.028941777	0.000392251
ZNF267	8.11495449	8.486016633	0.064504502	0.000392251
GPR65	7.219497294	7.6231329	0.078485645	0.000399562
FERMT3	7.255705471	7.5587317	0.059028287	0.000406938
ACSM3	7.885522431	7.2297208	-0.125266406	0.000407061
DUSP4	7.951371725	8.726865767	0.134259839	0.000407061
FGD5-AS1	9.08267351	8.9457488	-0.021914774	0.000407061
FOXC1	7.414054118	8.0573525	0.120043227	0.000407061
FREM2	5.856687882	4.889971333	-0.260259004	0.000407061
FYN	7.587179882	8.017871167	0.079655493	0.000407061
HES6	9.204150039	8.576973733	-0.101815799	0.000407061
LOC100506314	6.300194843	6.113718967	-0.04334621	0.000407061
MPDZ	7.064790373	7.3804333	0.063058765	0.000407061
NPR3	6.685712275	6.971236433	0.06033329	0.000407061
PPIC	9.623868196	10.0397532	0.061035016	0.000407061
TNFRSF1A	9.422075373	9.639113433	0.032855586	0.000407061
ZNF260	8.161319667	7.874198267	-0.051669413	0.000407061
ADAM17	7.946724608	8.138106033	0.034332729	0.000422392
CHD7	7.652751039	7.455706033	-0.037633488	0.000422392
CHSY3	5.856491725	6.221022367	0.087115002	0.000422392
CTD-2528L19.6	6.389033824	6.097969333	-0.067268882	0.000422392
GBAP1	8.699261961	8.913922233	0.035167366	0.000422392
HIVEP3	6.680111745	6.783973733	0.022258348	0.000422392
LOC730101	7.435662667	7.074781567	-0.071775716	0.000422392
MXD1	8.680390686	9.056005467	0.061114852	0.000422392
NYNRIN	8.023625098	7.730756733	-0.053644557	0.000422392
PI4K2A	7.421418255	7.548308633	0.024458496	0.000422392
TFCP2L1	8.130025863	7.707853133	-0.076930859	0.000422392
TTLL6	7.020777667	6.808170733	-0.044363625	0.000422392
TOX2	5.296643824	5.622179433	0.086051002	0.000438228
AKT3	6.664308569	6.863925433	0.042578679	0.000438261
COPG2IT1	6.586364667	6.353469867	-0.051937675	0.000438261
FGFR1OP2	6.808444725	6.997695367	0.039554584	0.000438261
HAPLN3	8.14135251	8.367061167	0.039452495	0.000438261
HOXC6	7.359543725	8.339636533	0.180368183	0.000438261
KAT8	8.371124804	8.247221167	-0.02151339	0.000438261
LFNG	8.127297922	7.896440133	-0.041573375	0.000438261
LOC257396	5.369884725	5.172101567	-0.054140512	0.000438261
LY6E	8.672806431	9.298393967	0.100482643	0.000438261
NUDT7	7.032195	6.824314533	-0.043290934	0.000438261
PCDHA9	5.879911118	5.6816032	-0.049496269	0.000438261
PIK3CD	6.783104608	6.945944133	0.034225065	0.000438261
TENM4	7.84882851	8.04518	0.035647361	0.000438261
ZNF503-AS1	8.37731849	7.973094667	-0.071348724	0.000438261
AC006026.13	6.623993961	6.327583967	-0.066046611	0.000454651
DUSP5P1	4.160369196	4.323257367	0.055407163	0.000454651
ARHGAP9	8.043340294	8.242089533	0.035215377	0.000454685
C8orf33	9.034012431	8.5579336	-0.078104414	0.000454685
CCL2	8.958626098	9.535136633	0.089976115	0.000454685
DDX58	8.046049373	8.399768767	0.062069022	0.000454685
LOXL2	7.534807745	7.7129116	0.033704875	0.000454685
MARCO	6.431566608	6.8493202	0.090790613	0.000454685
MEX3A	7.614515196	7.4398701	-0.033474753	0.000454685
MRPL30	8.93384349	8.7082963	-0.036890485	0.000454685
PEX10	7.692518098	7.507934033	-0.035039958	0.000454685
PHLDB1	6.907126961	6.744518833	-0.03437022	0.000454685
PIGU	9.569571745	9.1366174	-0.06679422	0.000454685
RASGRP3	6.857253529	7.030870633	0.036072486	0.000454685
RP11-373D23.2	5.606247176	5.911406267	0.076466021	0.000454685
SH3PXD2B	8.02144349	8.203656033	0.032405124	0.000454685
TAGAP	6.056240059	6.264898167	0.048868667	0.000454685
AX747064	6.041389157	5.8654147	-0.042647207	0.000471682
CEACAM19	8.04525102	7.895860333	-0.027040964	0.000471682
CFHR4	5.570631843	5.4087584	-0.042543517	0.000471682
DDX60L	6.990456039	7.303222	0.063146509	0.000471682
FBXL5	8.925675922	9.171064467	0.039127769	0.000471682
KIAA1715	8.606025196	8.313879033	-0.049825307	0.000471682
LOC100506302	7.034516	6.868583833	-0.03443849	0.000471682
LOC101060391	4.664309196	4.5718912	-0.028872356	0.000471682
MYEOV	8.177077863	8.7864721	0.10369864	0.000471682
NLRC3	6.256835588	6.581941433	0.073079995	0.000471682
PHACTR4	9.242602	8.982846033	-0.041126454	0.000471682
PHLDB2	5.458508961	5.663184133	0.053106518	0.000471682
PTGS2	6.533380471	7.513758033	0.201705	0.000471682
SHROOM4	6.970040529	6.705750467	-0.055768246	0.000471682
UBE2E2	7.821517569	8.381001733	0.099674138	0.000471682
WDR48	8.705555373	8.539221567	-0.027831778	0.000471682
DNM1P41	6.075104059	5.9615367	-0.02722486	0.000480366
LOC101060264	7.838662569	7.325189967	-0.097741349	0.000480366
PCDHB5	5.233330471	5.412506033	0.048567364	0.000480366
ANXA2P1	7.070608059	7.3200875	0.050026604	0.00048927
BC047484	8.263770392	8.011002333	-0.044817406	0.00048927
CALU	9.493014588	9.809617367	0.047330564	0.00048927
HSPB1	11.01131124	11.47735517	0.05980395	0.00048927
LOC100129449	6.71156102	6.5187036	-0.042063278	0.00048927
LOC100506119	6.834920667	7.0802016	0.050865847	0.00048927
LOC101928716	5.039411745	5.218052333	0.050256077	0.00048927
OR8B8	6.75446751	6.6397236	-0.024718853	0.00048927
PDE6A	6.714305216	6.525395833	-0.041172701	0.00048927
PLEKHA8P1	7.083687608	6.9062259	-0.036603065	0.00048927
PPP1R14D	9.451300706	8.729421033	-0.114626917	0.00048927
RNF180	4.552410039	4.722348167	0.052873904	0.00048927
SLC11A2	8.50114151	8.2217759	-0.048206526	0.00048927
SRPK1	10.33413765	10.0154973	-0.045183948	0.00048927
TMEM182	6.508196706	6.319777867	-0.042384006	0.00048927
UNC93A	5.899165373	5.6439052	-0.063817098	0.00048927
NKAIN3	6.267642451	6.153600167	-0.026492174	0.00050732
ANKRD16	7.568732196	7.3899207	-0.034492778	0.000507468
AQR	6.956422882	6.755853033	-0.042207693	0.000507468
CHD6	6.912457745	6.704407967	-0.044088816	0.000507468
CPXM1	7.093235333	7.415807633	0.064160008	0.000507468
EFEMP2	8.315329451	8.716652233	0.068000728	0.000507468
GGT5	7.547769333	7.823938967	0.051844783	0.000507468
MMP11	8.506615784	8.999957767	0.081332938	0.000507468
PI15	6.615093745	6.972199933	0.075852339	0.000507468
POTEKP	7.721035569	7.8760017	0.028669064	0.000507468
RNASEH1-AS1	6.732579863	6.346139367	-0.085280234	0.000507468
RUNX2	6.864359373	7.049860267	0.038469578	0.000507468
SLC11A1	6.642299922	6.7494402	0.023084983	0.000507468
STK40	7.521349196	7.317198433	-0.039700095	0.000507468
ZNF235	6.538831451	6.420778933	-0.026284508	0.000507468
CREB3L4	8.37854198	8.0345474	-0.060482454	0.000516765
HOGA1	6.01062749	5.769775467	-0.059000435	0.000526143
ACKR4	5.902819059	6.391353867	0.114717447	0.000526296
C10orf11	7.905847118	7.5447475	-0.067447438	0.000526296
C10orf82	7.729582176	7.476156233	-0.048093713	0.000526296
CHST1	6.833380608	6.953659033	0.025172843	0.000526296
DEPDC4	4.382611588	4.308515833	-0.024599839	0.000526296
FABP1	9.771398549	8.810024067	-0.149419105	0.000526296
ITGA11	6.80254651	6.994167133	0.040077356	0.000526296
LMNTD1	7.746716118	7.5904056	-0.029407893	0.000526296
MPP7	7.259355196	6.854517567	-0.082786278	0.000526296
NPL	6.585261314	6.8470482	0.056241478	0.000526296
PSG9	7.815977471	7.685224033	-0.024338992	0.000526296
RPL22L1	10.61349535	11.3033834	0.090854815	0.000526296
SAMD12	5.94771498	5.5698735	-0.094690952	0.000526296
SAMD4A	6.708116176	6.851441367	0.030499851	0.000526296
SGOL1	6.053791922	5.8856327	-0.040641576	0.000526296
TBC1D8	6.804049804	6.977355867	0.036286716	0.000526296
THBD	7.11930202	7.3702472	0.049977203	0.000526296
ZDBF2	5.361955941	5.541695967	0.047568198	0.000526296
ZNF382	4.321479098	4.3977961	0.025255533	0.000526296
ZNF573	6.201671118	5.9826046	-0.051883304	0.000526296
AL132709.8	5.106584588	5.345673667	0.066013066	0.000545733
AC016831.7	6.842338843	6.583691833	-0.055592742	0.000545773
ADAMTSL4	6.772855569	6.909775567	0.028874621	0.000545773
BRE	9.263862647	9.073702967	-0.02992243	0.000545773
CAPN1	8.170416922	8.358038967	0.032754786	0.000545773
CCDC102B	5.715246	6.024976833	0.076140097	0.000545773
CDH11	8.283299588	8.867800333	0.098370718	0.000545773
DEFA6	9.986499569	8.6557957	-0.20631263	0.000545773
DOK3	6.846449078	7.013317333	0.034741081	0.000545773
FAR2	8.441958549	8.156286133	-0.049665358	0.000545773
HADHA	10.13170529	9.929520133	-0.029081115	0.000545773
IFI44	7.421190235	8.049461567	0.117241694	0.000545773
KRT8	12.22594849	12.60100323	0.043592205	0.000545773
MMEL1	8.003929667	7.771668533	-0.042484119	0.000545773
NSD1	6.889996569	7.0131473	0.025558765	0.000545773
PEG3	5.832093275	6.046346333	0.052049825	0.000545773
PHKA1	7.664843255	7.376874733	-0.055246552	0.000545773
PRPF39	8.069538373	8.452620867	0.066912596	0.000545773
PYCARDOS	7.349369412	7.1375753	-0.042186409	0.000545773
PYGL	8.338523412	8.935452233	0.099748814	0.000545773
RCSD1	7.390507157	7.700319	0.059244844	0.000545773
RP11-135A1.2	6.729995098	6.546715533	-0.039834161	0.000545773
RPS6KA6	6.121934569	5.843722433	-0.067099971	0.000545773
S100A4	10.2654782	10.8477471	0.079594616	0.000545773
SPRR3	6.777311255	7.666772433	0.177906328	0.000545773
TNS1	7.997235882	8.295901	0.052897236	0.000545773
TRIM22	9.594096137	10.20793607	0.089472397	0.000545773
LINC00935	6.686860118	6.576358833	-0.024039917	0.000565879
ATG16L2	7.631663431	7.7923007	0.030051804	0.00056592
BOD1	9.809547275	9.598439	-0.031386757	0.00056592
CCDC80	7.295115765	7.763452667	0.089767538	0.00056592
ENTPD1	7.892939902	8.2608795	0.065732623	0.00056592
GGT7	6.987295196	6.704070933	-0.059696678	0.00056592
ITPRIPL2	7.970314275	8.1457511	0.031411121	0.00056592
KIAA1549L	6.203121686	6.343478067	0.032279646	0.00056592
LOC339803	5.671680882	5.7754287	0.026151678	0.00056592
LRP4	9.423221176	8.296123933	-0.18378286	0.00056592
RARRES1	8.297000157	9.0357012	0.12304675	0.00056592
RP11-686D22.8	7.385820392	7.6467336	0.050085434	0.00056592
SLFN11	6.906778255	7.298106233	0.079509245	0.00056592
TFCP2	8.544244039	8.275460833	-0.0461132	0.00056592
ANXA2P3	9.120319824	9.315087233	0.030484863	0.000576209
ARHGEF38	6.679375627	6.5315602	-0.032285598	0.000586757
ATXN1	7.009341941	7.217889767	0.042298104	0.000586757
C1QB	8.794016765	9.409827233	0.097645952	0.000586757
C5orf46	7.506944373	7.899206033	0.07348186	0.000586757
CD82	8.714010667	8.975473033	0.042651096	0.000586757
COL24A1	4.560170039	4.835006567	0.084430229	0.000586757
CYP2S1	9.273170216	8.766267533	-0.081099928	0.000586757
EXOSC5	9.140353137	8.896577567	-0.038999454	0.000586757
FAM19A1	5.256265078	5.6184536	0.09613507	0.000586757
FAM222B	9.199272078	9.031904033	-0.026489551	0.000586757
FRAT2	8.860890745	8.577746633	-0.046853031	0.000586757
HLA-DMB	9.849238608	10.40234637	0.078824874	0.000586757
MORC2-AS1	8.250933314	8.085648033	-0.029193916	0.000586757
PTCD3	8.472543157	8.2085625	-0.045665484	0.000586757
TRPC1	5.355392824	5.6939504	0.088437524	0.000586757
TXNDC17	9.790227314	10.0164874	0.032962408	0.000586757
CDX1	10.55279396	10.22135953	-0.046037917	0.000608264
AK1	8.639087725	8.973002733	0.054711877	0.000608307
APOOL	8.400152608	8.1008705	-0.052338593	0.000608307
BCAS3	7.464464098	7.288430867	-0.034430439	0.000608307
CD69	6.93942449	7.691101233	0.148374162	0.000608307
CLDN11	5.420193765	5.617749333	0.051647825	0.000608307
CYBB	7.036991765	7.309601167	0.054833866	0.000608307
FAM78B	6.442413353	6.571372133	0.028593415	0.000608307
FHOD1	8.060736039	8.227399533	0.029524925	0.000608307
KDSR	7.041993706	7.310073	0.053901876	0.000608307
LNX1	7.468685549	7.119436767	-0.069091247	0.000608307
MBD6	8.185967863	8.023820567	-0.028863659	0.000608307
MEGF6	7.168351843	7.458741633	0.057290803	0.000608307
MT1H	10.88550027	11.49451183	0.078537485	0.000608307
NID2	8.351728569	8.9330855	0.097083745	0.000608307
RP11-486A14.1	6.568619961	6.149646133	-0.095086902	0.000608307
GPRIN2	7.408880667	7.266104167	-0.028073548	0.000630592
GPX8	7.593299176	8.133084767	0.099075799	0.000630592
HES4	7.619347412	7.918846867	0.055622924	0.000630592
LHFP	7.623035451	7.9448531	0.059654959	0.000630592
LINC01315	8.179237039	7.855673733	-0.058231263	0.000630592
LOC729970	5.780739588	5.559410267	-0.056322231	0.000630592
PRMT6	8.373353196	7.848712567	-0.093349454	0.000630592
RP11-95D17.1	6.506245627	6.3651888	-0.031621982	0.000630592
SHROOM2	8.404718902	7.908364933	-0.087820123	0.000630592
SIMC1	9.227837176	8.970189767	-0.040854042	0.000630592
SLC25A26	9.207450412	8.9750297	-0.036885009	0.000630592
SSSCA1-AS1	6.757809608	6.561096767	-0.042618706	0.000630592
ZC3H8	7.798446275	7.5775773	-0.041450053	0.000630592
C17orf78	6.142030137	5.841379367	-0.072406508	0.000653634
EBF3	5.761429431	5.894547533	0.032954282	0.000653634
EPB41L3	6.743507902	7.4029805	0.134606967	0.000653634
GJB1	9.317663863	8.870649867	-0.070928485	0.000653634
LRBA	9.500908882	9.216085067	-0.043911499	0.000653634
MAPKAPK5-AS1	8.357161176	8.195701133	-0.028145584	0.000653634
RHOF	7.074099647	7.380271867	0.06112742	0.000653634
SAMSN1	6.426397314	6.822011733	0.086187058	0.000653634
SMCHD1	7.005783333	7.354136867	0.070009656	0.000653634
SOD2	7.232208471	7.8884148	0.125299151	0.000653634
STMN3	7.248600843	7.605437367	0.069328669	0.000653634
TNNC2	6.975872137	6.672738233	-0.064094688	0.000653634
ZNF521	6.209882941	6.755628767	0.121523978	0.000653634
ARMCX1	7.553353373	8.069031633	0.095278263	0.0006654
ABAT	8.083267608	7.316952733	-0.143695672	0.000677458
ANKRD9	7.601443961	7.406732833	-0.037436198	0.000677458
ASTE1	7.603025725	7.3423433	-0.050333102	0.000677458
CBR3-AS1	7.04232598	6.921164767	-0.025037159	0.000677458
CD46	11.46917702	11.1450355	-0.041360661	0.000677458
CD72	6.82426049	7.029466233	0.042742429	0.000677458
DAPK1	7.247358686	7.599021467	0.068358355	0.000677458
FBL	11.79712637	11.56901553	-0.028169377	0.000677458
HOMER3	6.958549745	7.212225333	0.051657812	0.000677458
LOC100289473	6.97018551	6.753833733	-0.04549039	0.000677458
MON1A	8.489636922	8.2909182	-0.034170969	0.000677458
NCF1	6.53748698	6.8357354	0.064360386	0.000677458
PCDHAC2	6.77377698	6.595870467	-0.038397422	0.000677458
PRDM4	8.696947314	8.540845	-0.026130282	0.000677458
PROSC	8.182618431	7.956149067	-0.040492272	0.000677458
PUM2	8.887371863	8.762786533	-0.02036714	0.000677458
RP11-884K10.7	6.584987745	6.445727233	-0.030837617	0.000677458
RPAP1	8.405511353	8.220629433	-0.032086727	0.000677458
SOX6	5.923644333	5.8129424	-0.027216408	0.000677458
THAP2	5.848690373	5.746470533	-0.025437487	0.000677458
ZSWIM3	7.398499941	7.166772133	-0.045909307	0.000677458
LAMTOR5-AS1	6.434396843	6.2948733	-0.031627577	0.000689622
LOC101926907	6.451638961	6.1898828	-0.059753613	0.000689622
ARHGAP29	6.055125471	6.204154333	0.03507772	0.000702086
BRWD3	7.324215078	7.1767101	-0.029351512	0.000702086
ENTPD6	8.410548902	8.225664033	-0.032067811	0.000702086
FERMT2	7.627081157	8.16776	0.098809424	0.000702086
HPSE	6.775153333	7.312011567	0.110014755	0.000702086
PHF20	8.043414	7.811176633	-0.042268094	0.000702086
RAB23	8.065105	8.466825533	0.070127845	0.000702086
RITA1	8.422368863	8.235174133	-0.032426904	0.000702086
SLC25A18	6.417827431	6.294864333	-0.027909712	0.000702086
SOX15	7.330072922	7.1963352	-0.026565163	0.000702086
UCN3	8.187608333	8.0292793	-0.028171592	0.000702086
SLC7A3	6.589352216	6.3660195	-0.049745068	0.00071466
AREL1	6.894452392	6.998454133	0.021600318	0.000727545
DNMT3A	7.750915118	7.606797	-0.027077548	0.000727545
EIF5A2	6.024731804	6.340286833	0.073651089	0.000727545
FRYL	8.156960196	7.863583433	-0.052844714	0.000727545
HLA-DMA	9.811646902	10.4417051	0.089790098	0.000727545
IRF2BP2	10.20228908	9.990858033	-0.030212395	0.000727545
KANK1	7.954486137	7.772001567	-0.033482543	0.000727545
KIAA2018	6.718111706	6.639606367	-0.016958071	0.000727545
LAT	7.504865216	7.676256833	0.03257682	0.000727545
LOC100506083	4.522571451	4.428129967	-0.03044573	0.000727545
LOC158402	8.487432039	8.073203967	-0.072186776	0.000727545
MYH10	7.825093922	8.157896867	0.0600892	0.000727545
RETNLB	8.583566	7.453198967	-0.203717359	0.000727545
RP11-109D9.4	5.515976902	5.380461967	-0.035886368	0.000727545
RPGRIP1L	5.708498608	5.535144133	-0.044490467	0.000727545
SCGB1A1	6.473703	6.361222	-0.025287243	0.000727545
SULT1B1	8.759454412	8.226744233	-0.090519422	0.000727545
MS4A14	5.899903059	6.082802233	0.04404485	0.000753806
ATP9A	8.63131851	8.191764167	-0.075406779	0.000753858
C20orf26	6.535940098	6.446937667	-0.019780727	0.000753858
CALM1	8.764537216	8.507322833	-0.042972714	0.000753858
CR1	6.328307529	6.4826594	0.034766065	0.000753858
FNBP1L	10.16398249	9.809942667	-0.051149185	0.000753858
GAS2L1	7.658449235	7.885715933	0.042189452	0.000753858
GIMAP4	8.639546392	9.028544433	0.06353785	0.000753858
TAP2	7.605487294	7.9043352	0.055603442	0.000753858
TGFB1I1	8.867866078	9.3686214	0.079249787	0.000753858
TOR1AIP2	7.007224333	7.1219242	0.023423997	0.000753858
TXNDC16	8.552301725	8.090037167	-0.080166422	0.000753858
UGT2A3	6.780476196	5.142048233	-0.399043455	0.000753858
WDR11	8.16709051	8.476548867	0.053654791	0.000753858
WDR41	7.148005078	7.363418767	0.042835092	0.000753858
ACSL1	8.529460667	9.071289033	0.088853053	0.000781053
ALG3	9.157713078	8.944880133	-0.033925215	0.000781053
ATPAF1	8.763729255	8.512992767	-0.04187851	0.000781053
ENTHD1	4.146652941	4.2276434	0.027906387	0.000781053
FAS	7.897338235	8.391623467	0.087583465	0.000781053
FER	7.295379549	7.524142867	0.044544205	0.000781053
FUZ	7.577891608	7.411872467	-0.031958446	0.000781053
GNB5	6.384634078	6.5423021	0.035194442	0.000781053
HOXB1	6.871834216	6.740720933	-0.027792333	0.000781053
IRS1	7.590955745	7.985516233	0.073104135	0.000781053
PLBD2	8.318809843	8.4816478	0.027967437	0.000781053
PRR26	6.057988824	5.905342567	-0.036818164	0.000781053
SENP5	7.065393196	7.201074	0.027442242	0.000781053
STOX1	6.378471686	6.156756867	-0.051040192	0.000781053
THUMPD3-AS1	7.154524353	6.9670296	-0.038312164	0.000781053
TM4SF5	7.352264961	6.7404849	-0.125336379	0.000781053
ACSS1	6.937627745	6.8351769	-0.021463755	0.000809157
CD248	8.759326412	9.085073767	0.052678297	0.000809157
COL4A6	5.758079078	5.639053233	-0.03013464	0.000809157
COL8A1	6.469606039	6.947593133	0.102835406	0.000809157
CRISPLD2	8.07128549	8.314391633	0.042812239	0.000809157
FCGRT	10.14722345	9.687503233	-0.06688823	0.000809157
FOXB1	6.09166598	5.904440433	-0.045036497	0.000809157
HERC6	7.142851157	7.4482842	0.060408063	0.000809157
HNF1B	8.26027498	8.124112633	-0.023979568	0.000809157
JAZF1	6.651363765	7.008920267	0.075542038	0.000809157
NDNF	7.792903882	7.283958933	-0.097438234	0.000809157
OGG1	6.778773824	6.658411067	-0.025846395	0.000809157
PIP5K1C	8.099660196	8.2761501	0.031098427	0.000809157
PQLC1	7.405497373	7.541464667	0.02624811	0.000809157
SAV1	7.242791922	7.544148567	0.058812159	0.000809157
SLC1A7	7.253795431	7.060323567	-0.039001757	0.000809157
SMYD5	8.129666588	7.9900334	-0.024994652	0.000809157
TMEM53	8.425811	8.208143667	-0.037759572	0.000809157
TRMT13	7.063393255	6.834891033	-0.047443083	0.000809157
ZNF703	10.1771512	9.777153367	-0.057847388	0.000809157
AC025442.3	6.534859	6.4235203	-0.02479195	0.000838196
CD274	6.771027902	7.117627233	0.072021513	0.000838196
ERP27	8.188828745	7.656720667	-0.096930491	0.000838196
FN1	9.822454235	10.3546363	0.076121435	0.000838196
NR6A1	7.325975549	7.245009267	-0.016033351	0.000838196
RNF175	5.595794098	5.716493933	0.0307877	0.000838196
RP11-258C19.7	6.720678706	6.4331465	-0.063082392	0.000838196
SHPK	7.551096588	7.7223943	0.032362048	0.000838196
SYT7	6.77816649	6.6435544	-0.028939762	0.000838196
UMODL1	4.638431373	4.410418567	-0.072721416	0.000838196
AP1S2	8.32749498	8.580801567	0.043229843	0.0008682
B2M	11.10716198	11.29422027	0.024094436	0.0008682
BEAN1	5.833088275	6.190689867	0.08584028	0.0008682
CCDC24	8.017371824	7.859968267	-0.028605896	0.0008682
FAM222A	7.279946686	7.0302116	-0.050359772	0.0008682
LIG3	7.637142902	7.4762848	-0.030711491	0.0008682
MT1HL1	11.14641669	11.59461057	0.056874373	0.0008682
PCDHB16	4.938525843	5.338675167	0.112401311	0.0008682
PLXNA2	7.956415686	7.769087833	-0.03437343	0.0008682
PSAP	12.02949865	12.2702449	0.028587527	0.0008682
RPA1	8.724897863	8.921307967	0.032116999	0.0008682
SPSB1	7.87874849	8.0995853	0.039881563	0.0008682
STAB1	7.189595667	7.308841267	0.023732064	0.0008682
TBCK	9.35175049	9.055489233	-0.046443852	0.0008682
TMEM252	7.001391686	6.649991867	-0.074289143	0.0008682
TP53RK	8.76788098	8.3547811	-0.069626185	0.0008682
TRMT61B	8.813206471	8.5994357	-0.035425012	0.0008682
WAS	8.370960412	8.4671752	0.016487586	0.0008682
ZNF704	7.059948373	6.806181467	-0.052812016	0.0008682
ZNF780B	5.191325922	5.0578072	-0.037591022	0.0008682
BRSK1	6.39273498	6.1704096	-0.051067026	0.000883513
HK1	10.3087308	10.51893023	0.02912127	0.000899137
CDC42SE1	8.412066647	8.5788757	0.028328308	0.000899197
COL5A3	7.354603216	7.5970532	0.046792415	0.000899197
CYFIP2	8.216814431	7.9367217	-0.050035967	0.000899197
DUSP1	8.747091804	9.0138316	0.043337062	0.000899197
EPCAM	13.100863	12.94850277	-0.016876561	0.000899197
FCHSD2	7.358599216	7.512612467	0.029883523	0.000899197
GAB1	7.397244902	7.204592	-0.038071308	0.000899197
LAMA3	7.298975137	7.4282734	0.025333008	0.000899197
LOC643072	6.304741882	6.0874363	-0.050602537	0.000899197
NPC2	11.38407649	11.6318326	0.031061151	0.000899197
PIK3R1	8.708101804	8.3366242	-0.062894971	0.000899197
PRICKLE1	5.771834118	6.0789975	0.074803588	0.000899197
RP11-350F4.2	6.294245235	6.0571652	-0.055390631	0.000899197
SERPINB1	9.484685549	9.842567933	0.053434821	0.000899197
WDR3	6.967336353	6.8090823	-0.033146841	0.000899197
ZKSCAN1	9.323038235	8.935224733	-0.061296168	0.000899197
ZNF513	7.567101765	7.402797267	-0.031670328	0.000899197
OSCAR	6.547795961	6.748555	0.04356926	0.000931155
BIRC3	8.424080922	8.887936	0.077329133	0.000931217
DCN	8.525107314	8.909345467	0.063601452	0.000931217
ITGB2-AS1	6.557974353	6.7057339	0.032144975	0.000931217
KCND3	6.387632549	6.530390133	0.031887859	0.000931217
KCNK1	6.809422294	7.146630467	0.069730786	0.000931217
L3MBTL1	6.427497235	6.3248942	-0.023215737	0.000931217
LTBP3	7.617852392	7.8593783	0.045030862	0.000931217
MMP28	6.990718608	7.263652767	0.055254473	0.000931217
MTNR1B	6.299499	6.210172567	-0.020603737	0.000931217
NEURL2	7.222360412	7.073056467	-0.030136637	0.000931217
PCDHGA10	6.572729059	6.4100566	-0.03615542	0.000931217
PHGR1	5.953932294	5.7608855	-0.047552232	0.000931217
PRKAR2B	7.552857353	8.4440125	0.160906175	0.000931217
RAB11FIP4	7.658323569	7.4454794	-0.040663872	0.000931217
RGS19	8.197903824	8.4418684	0.042307275	0.000931217
SAMD8	6.894381647	7.103836667	0.043177248	0.000931217
SHH	7.043592902	6.860991567	-0.037894435	0.000931217
SMAD9	7.364622667	6.841575533	-0.10628301	0.000931217
SMAP2	8.723245686	8.962224133	0.038991784	0.000931217
STRN3	7.370072137	7.6925129	0.061776218	0.000931217
SULF2	9.74635249	10.2315161	0.070085633	0.000931217
TAF4	7.861958196	7.5715006	-0.054309436	0.000931217
ZNF814	5.232887451	5.099681433	-0.037200102	0.000931217
ALLC	7.01488951	6.845766867	-0.035208218	0.00096429
ANO9	8.930023961	8.6114673	-0.052404968	0.00096429
COX7A1	7.501291941	7.903775867	0.075402945	0.00096429
GJB3	7.974101804	8.2028536	0.040803856	0.00096429
GLT8D2	8.054477569	8.616189567	0.097258976	0.00096429
LOC100506319	6.906832922	6.732053267	-0.036977733	0.00096429
RBMS2	7.578105922	7.6982297	0.022689414	0.00096429
RPP14	7.903102784	7.722526367	-0.03334628	0.00096429
SPOCD1	6.904318333	7.064467633	0.033081862	0.00096429
TNFAIP2	7.313426529	7.5536011	0.046617094	0.00096429
TTI1	8.876579392	8.454612267	-0.070265245	0.00096429
WFDC21P	7.952536608	8.309310367	0.063313637	0.00096429
ZNF618	7.223953353	7.489925033	0.052162702	0.00096429
RP11-552M11.8	5.039005137	4.9211526	-0.034142673	0.000981167
CASK	8.504455255	8.147197833	-0.061914888	0.000998449
CREB5	7.418742863	7.580398033	0.031098867	0.000998449
DCD	6.713329392	6.5277308	-0.040446868	0.000998449
ID1	11.33081882	10.51706177	-0.107520418	0.000998449
IGBP1	10.31876418	10.00565413	-0.044454709	0.000998449
INADL	6.478389196	6.3660268	-0.025241912	0.000998449
ITGAL	7.011986412	7.372230033	0.072277887	0.000998449
KCTD16	5.809493039	5.665317267	-0.036255522	0.000998449
KIAA1432	6.410112608	6.516437833	0.023733839	0.000998449
MICAL3	7.391932196	7.284482767	-0.021124986	0.000998449
NOA1	9.970413294	9.7330469	-0.034761802	0.000998449
SLC2A6	7.254312196	7.456829067	0.039723437	0.000998449
ZNF213-AS1	5.383738686	5.188825067	-0.053200488	0.000998449
ZNF782	6.088760196	5.884697833	-0.049180156	0.000998449
ZNF852	4.206712	4.1063033	-0.03485286	0.000998449
RPS5	13.35059131	13.21690183	-0.014519607	0.001033657
ALG14	7.689994118	7.498725033	-0.036337172	0.001033725
FLVCR2	7.628473882	7.7783196	0.028064047	0.001033725
FXYD3	11.566931	11.17532917	-0.049688805	0.001033725
HBD	6.948339647	6.806953367	-0.029659051	0.001033725
LINC00478	4.97461249	5.050604267	0.021871858	0.001033725
MIEF2	7.155746451	7.283507733	0.02553115	0.001033725
MS4A4A	7.926078098	8.445683733	0.091607041	0.001033725
MXRA8	8.993149255	9.4249493	0.067658445	0.001033725
NAP1L3	5.695505314	6.209855067	0.124735752	0.001033725
RGS4	6.882489353	7.255989	0.076241796	0.001033725
RNF44	9.836859863	9.5315514	-0.045486797	0.001033725
SEPHS1	8.857055	8.664658	-0.031684271	0.001033725
ZBTB4	8.830868137	9.0398747	0.033747504	0.001033725
ZNF587	8.544669549	8.2575254	-0.049315197	0.001033725
AVL9	7.122663863	6.973897267	-0.030451796	0.001070151
BC022047	8.138561549	8.3734413	0.041046833	0.001070151
CEACAM5	10.83946337	10.53379247	-0.041268394	0.001070151
GNLY	6.525112608	7.308597	0.163591685	0.001070151
HCG11	5.658875078	5.218248767	-0.116949567	0.001070151
IGFBP5	7.719764784	8.063500033	0.062849299	0.001070151
KNOP1	8.215508804	8.0767556	-0.024574043	0.001070151
LRCH1	7.274009	7.5243122	0.048809	0.001070151
MRGPRF	6.935765961	7.4824841	0.109462091	0.001070151
NFKBIA	9.011423294	9.191312733	0.028515939	0.001070151
PCED1B-AS1	5.428655529	5.591235433	0.042572153	0.001070151
PDZK1	5.321667451	4.867910667	-0.128575667	0.001070151
TLE4	6.199785765	6.343645933	0.033093887	0.001070151
TLN1	7.330658863	7.428562433	0.019140179	0.001070151
ZNF268	7.22908349	7.03851	-0.038542699	0.001070151
MAGEL2	6.233850569	6.3674345	0.030588641	0.001088736
CCL5	8.222013706	8.851678967	0.106459351	0.001107762
DNAJC6	5.944589255	5.6159475	-0.082047681	0.001107762
FLCN	6.647831118	6.7705249	0.026383954	0.001107762
FOXD2	6.638695863	6.400548233	-0.052704376	0.001107762
GGN	6.531641471	6.409968267	-0.027128387	0.001107762
KIAA0226	6.496502745	6.562803533	0.014648962	0.001107762
MMP14	8.468438157	8.774986967	0.051301066	0.001107762
MRGPRX1	6.065233961	6.1980184	0.031243741	0.001107762
NANP	8.837359235	8.517386433	-0.053204524	0.001107762
PRKD1	5.612286157	5.8558329	0.061285816	0.001107762
PTPRF	9.072483902	8.8142758	-0.041655552	0.001107762
SIPA1L3	7.409739098	7.300092067	-0.021508086	0.001107762
SLPI	10.2319209	10.99480847	0.103745456	0.001107762
SNRNP48	7.473133667	7.750992867	0.052667798	0.001107762
SYNJ1	5.558569333	5.703194867	0.037056718	0.001107762
ZNF606	7.598957608	7.4296371	-0.032509785	0.001107762
ZNF792	6.594140137	6.306144933	-0.064426219	0.001107762
ATAT1	7.121849667	6.9468971	-0.035883255	0.001146592
ATP5F1	9.454971255	9.264467767	-0.029364975	0.001146592
CACNA2D1	6.540109706	6.855829	0.06801629	0.001146592
IGFBPL1	6.588296471	6.135161967	-0.102804046	0.001146592
JUN	9.820457882	9.433833333	-0.057946179	0.001146592
KHDRBS3	6.578579431	6.238518233	-0.076572682	0.001146592
KLF6	9.614723314	9.908887267	0.043477716	0.001146592
KMO	5.947055863	6.144577567	0.047138203	0.001146592
LINC00605	6.770696118	6.619076333	-0.032674261	0.001146592
PPM1M	7.631843569	7.828112967	0.036632975	0.001146592
PSG6	6.823097431	6.681559533	-0.030241938	0.001146592
RLN2	6.289969961	5.796412033	-0.117892976	0.001146592
RP11-75C9.1	4.829127216	4.376814033	-0.141881383	0.001146592
SNAPC1	7.216061804	7.567684067	0.068640166	0.001146592
SOWAHA	8.804007451	8.070812833	-0.125446388	0.001146592
TAF13	7.300393333	7.572848433	0.052861858	0.001146592
TSPAN7	8.550243745	8.0240129	-0.091641623	0.001146592
ZNF581	9.078410588	8.888612467	-0.03048151	0.001146592
AFAP1L2	6.525206961	6.873986833	0.075123428	0.001186676
BTG1	8.791263294	8.988244167	0.031968822	0.001186676
C14orf93	6.600877451	6.356577533	-0.054407606	0.001186676
CXCL13	7.724328843	8.8537557	0.196879981	0.001186676
DFFA	8.694674765	8.490249433	-0.034325124	0.001186676
DOCK2	6.548915961	6.719881433	0.03717966	0.001186676
FSTL3	7.679141451	7.9145096	0.043554938	0.001186676
GMFG	8.577657157	8.892274867	0.05196889	0.001186676
LINC01057	6.147353784	6.036257867	-0.026311077	0.001186676
RAB12	7.339866686	7.5659793	0.04377297	0.001186676
SPG20	6.576908216	6.778878267	0.043637027	0.001186676
STARD10	9.032586118	8.7846364	-0.040156531	0.001186676
TP53BP1	7.323615353	7.199917733	-0.024575598	0.001186676
TRIM7	7.008895765	7.328693467	0.064368854	0.001186676
ZNF19	6.783098902	6.6953422	-0.018786735	0.001186676
ZNF607	5.401825588	5.233528333	-0.045663151	0.001186676
ALKBH5	8.622967569	8.776645167	0.025485127	0.001228052
BCL2L10	5.635248627	5.508096433	-0.032925446	0.001228052
BLOC1S2	9.905140157	10.23813503	0.047703645	0.001228052
COA7	8.291008176	8.074345033	-0.038202305	0.001228052
COBLL1	6.403672569	6.2100435	-0.044296168	0.001228052
CTD-3092A11.2	7.681348961	8.138391633	0.083384015	0.001228052
DMRTC2	4.621930314	4.736611933	0.03535997	0.001228052
ETV4	8.621631686	8.2435045	-0.064703142	0.001228052
IQCF3	6.727970902	6.628211367	-0.021551857	0.001228052
LOC646778	6.373983255	6.208772967	-0.037887051	0.001228052
LRRIQ3	5.221238314	5.003004267	-0.061597327	0.001228052
MPST	9.907649294	9.645138167	-0.038740897	0.001228052
NR2F1-AS1	5.797384471	5.909133167	0.027544346	0.001228052
OCRL	8.662862471	8.407340633	-0.043194287	0.001228052
SPPL3	7.951227392	7.858459467	-0.016931058	0.001228052
TBRG4	6.730059392	6.5264214	-0.044327094	0.001228052
ZBTB46	6.56915402	6.6917258	0.02667074	0.001228052
ZNF407	5.318942118	5.375614833	0.015290434	0.001228052
LHPP	7.754666235	7.543908967	-0.039752421	0.001270675
ACSL4	6.761952098	6.967927767	0.043289872	0.001270756
ADAMTS14	7.697691118	7.850529667	0.028364213	0.001270756
AX748273	6.182107941	5.910761667	-0.064754795	0.001270756
BLVRA	7.746530667	7.9894497	0.044545801	0.001270756
CAPN13	6.206215157	6.0525153	-0.036178892	0.001270756
CBFA2T2	7.776402451	7.482590467	-0.055565068	0.001270756
CSF1R	8.605533863	8.970773833	0.059967744	0.001270756
DNAJC1	9.102940529	9.3755637	0.042572779	0.001270756
IL32	10.60719753	11.12953763	0.069350119	0.001270756
ITGB1	7.820647588	7.959037033	0.025305814	0.001270756
LST1	8.67844049	8.9433101	0.043373086	0.001270756
MFSD9	6.729133216	6.5442317	-0.040196854	0.001270756
NMNAT1	7.119118706	6.910206567	-0.04296982	0.001270756
RDX	6.257809804	6.557847933	0.067564637	0.001270756
SPTAN1	8.112431529	8.222226367	0.019394695	0.001270756
TIE1	5.578248804	5.760484367	0.046377841	0.001270756
TMEM177	7.974830078	7.7938017	-0.033126554	0.001270756
TNMD	6.531892804	6.076428133	-0.104277592	0.001270756
TRAPPC10	6.638911667	6.8402256	0.043097152	0.001270756
ZBTB26	7.78546349	7.577868633	-0.038990799	0.001270756
FAM26E	7.300472137	7.4437943	0.02804842	0.001314828
FLJ22184	7.45141998	7.251648233	-0.039206435	0.001314828
FOXA2	7.673065784	7.392513767	-0.053738099	0.001314828
LRCH2	5.477084471	5.766386733	0.074259467	0.001314828
MRPL24	10.29349106	10.0627183	-0.032712277	0.001314828
MXRA7	8.232030255	8.547752433	0.05429684	0.001314828
NUP210L	5.672724784	5.505565833	-0.043151028	0.001314828
PLCB1	7.788775	7.510141367	-0.052556378	0.001314828
RAD50	7.716401412	7.453604	-0.049990023	0.001314828
RAP1GDS1	8.12789798	7.998219567	-0.023203407	0.001314828
RPL22	12.64539276	12.47513167	-0.019556805	0.001314828
SCML4	5.703303588	5.504967233	-0.051063853	0.001314828
SCOC-AS1	6.144166941	6.053585633	-0.021427489	0.001314828
SWSAP1	7.231039765	7.0569746	-0.035153293	0.001314828
TGFBRAP1	8.26532398	8.146091833	-0.020963292	0.001314828
THNSL2	7.387455569	7.215773033	-0.033923588	0.001314828
TWIST2	6.736506922	6.8817725	0.030779495	0.001314828
UCKL1	7.863771961	7.683270733	-0.033500896	0.001314828
ZDHHC9	8.803901647	8.446715533	-0.059752563	0.001314828
RP5-1154L15.2	7.309688275	7.165307767	-0.02878121	0.001359965
ADM	8.920887765	9.4894758	0.089141107	0.001360306
BNIP2	8.11992	8.409160533	0.050496273	0.001360306
DENND5A	8.264723824	8.613892967	0.059698786	0.001360306
DOK2	8.093868961	8.296152733	0.035612963	0.001360306
ESRRG	5.297956667	5.022415533	-0.077054648	0.001360306
F10	6.13274149	5.783260167	-0.084649134	0.001360306
GSTO1	10.9802279	11.25041613	0.035070366	0.001360306
IGFBP2	9.970193059	9.012067933	-0.145763252	0.001360306
KAZALD1	7.448909255	7.328066733	-0.023596545	0.001360306
MLLT6	8.408258686	8.267983167	-0.024271604	0.001360306
MPV17L	7.945681255	7.554747133	-0.072787453	0.001360306
RP11-90C4.2	7.047641647	6.860501667	-0.038826493	0.001360306
STON1	6.984650882	7.2940193	0.062526011	0.001360306
STX5	8.057477765	8.2041431	0.026024354	0.001360306
SYNE4	8.334637333	7.923967833	-0.072896401	0.001360306
TCF20	8.668000392	8.579955733	-0.014729014	0.001360306
TCTN1	8.332309902	8.193008967	-0.024323104	0.001360306
TRPM4	8.360291882	7.9311154	-0.076029537	0.001360306
TTC30B	5.941556824	5.648550133	-0.072960395	0.001360306
TTC7A	6.836473824	6.946852167	0.023107005	0.001360306
WARS	9.964986176	10.5999804	0.089121888	0.001360306
ZC4H2	7.075492235	6.895974367	-0.037076107	0.001360306
ACSF2	8.087658667	7.810321767	-0.050340126	0.001407232
ALDH1L2	5.786497176	5.920966733	0.033142463	0.001407232
ARHGEF6	7.576661667	7.8537297	0.05181562	0.001407232
CD59	9.76220402	10.04805637	0.041637655	0.001407232
CER1	7.258142255	7.086448	-0.034537659	0.001407232
CHPT1	7.70635402	7.412795833	-0.056030686	0.001407232
DNAJC19	9.599351784	9.388945767	-0.031973814	0.001407232
GADD45B	7.994514882	8.240388167	0.043701806	0.001407232
IGSF6	6.08126498	6.495825833	0.095141498	0.001407232
LILRA2	6.889081275	7.001446033	0.023341319	0.001407232
LOC645513	4.846189529	4.758398533	-0.02637472	0.001407232
MAP7	9.698049392	9.414096767	-0.042871919	0.001407232
MED31	7.140103706	7.292085867	0.030386521	0.001407232
MGC15705	5.726330647	5.612938067	-0.028854836	0.001407232
MNDA	7.681509569	8.226913933	0.098961494	0.001407232
NAT2	9.106028118	8.5279376	-0.094625032	0.001407232
PAK1	7.760345961	7.601073967	-0.029917697	0.001407232
PEX11A	7.965483667	7.7314589	-0.043021294	0.001407232
PIGX	7.314709529	7.091943667	-0.044619499	0.001407232
PLA2G4F	7.631937882	7.456263833	-0.03359652	0.001407232
PNLIPRP1	6.664642686	6.571850433	-0.020227883	0.001407232
TSHZ2	6.459417333	6.619127433	0.035237013	0.001407232
ZNF507	7.768983549	7.655308833	-0.021265276	0.001407232
IL4I1	7.084366627	7.475156567	0.077464921	0.001455556
UPRT	8.537696784	8.1692635	-0.063640908	0.001455556
ANO10	9.07754798	8.8216864	-0.041248175	0.001455646
ATP6V1B2	10.28226947	10.5799614	0.041175637	0.001455646
GDF3	7.357796431	7.236486667	-0.023984327	0.001455646
GM2A	8.024910431	8.2273893	0.03594942	0.001455646
MCOLN1	8.619969804	8.809386533	0.031358741	0.001455646
MIR4435-1HG	6.683693412	6.802139033	0.025342938	0.001455646
NKG7	7.529059706	7.8859553	0.066815833	0.001455646
RPS6	11.51128469	11.4270669	-0.010593711	0.001455646
SFT2D2	9.134663157	9.284067167	0.02340543	0.001455646
SLC25A38	9.562286137	9.4039182	-0.024093587	0.001455646
SLC38A3	6.373356137	6.239609267	-0.030597591	0.001455646
TTC30A	5.865735804	5.516141567	-0.08865261	0.001455646
C1orf194	7.195110471	6.952680167	-0.049447613	0.001480333
AAR2	9.461175941	9.2494937	-0.032645112	0.001505592
AKAP12	6.524435157	7.027926067	0.107246006	0.001505592
CD37	6.702237431	6.856750367	0.032882203	0.001505592
CHI3L1	8.127937843	8.647010133	0.089312011	0.001505592
COL6A1	7.448210137	7.642946033	0.037235067	0.001505592
CYP7B1	5.585636373	5.697564967	0.028623813	0.001505592
FAM171B	5.563368765	5.747019533	0.046855216	0.001505592
FAM3D	10.69177831	9.8198325	-0.122731508	0.001505592
FXYD2	5.963609412	5.8446715	-0.029063831	0.001505592
GEM	9.033136118	9.6503972	0.095361375	0.001505592
GH1	6.139699078	6.0144403	-0.02973746	0.001505592
ITGA8	6.360665784	6.226646	-0.030722523	0.001505592
ITK	6.972640176	7.333105867	0.072719334	0.001505592
LGMN	10.41120029	10.75692237	0.047128967	0.001505592
MAP3K8	6.528554784	6.842556133	0.067771705	0.001505592
MICB	8.063803882	8.7852137	0.123616828	0.001505592
PPFIBP1	7.085608353	7.3319687	0.049308902	0.001505592
SATB2	7.853455902	7.282910167	-0.1088126	0.001505592
STK10	7.766302412	7.8690509	0.018961755	0.001505592
TNFAIP3	9.574828529	9.9343302	0.053176049	0.001505592
ZBTB9	8.320692353	8.174176867	-0.025630118	0.001505592
ZKSCAN4	8.109874745	7.959475433	-0.027006279	0.001505592
ZNF502	7.359169941	7.166482067	-0.038277958	0.001505592
AFTPH	10.0448839	9.880097433	-0.023863715	0.001557111
ATP12A	6.997561627	6.872221433	-0.026075765	0.001557111
CCL23	4.881416725	4.9785807	0.028434596	0.001557111
DCAF16	7.852182039	7.656467733	-0.036414653	0.001557111
DLGAP1-AS2	7.208532333	6.844396033	-0.074782315	0.001557111
DPY19L2P3	5.065189745	4.983871233	-0.02334952	0.001557111
GPD1L	9.833919902	9.581783333	-0.037472413	0.001557111
IFIT5	8.714825804	9.065033033	0.05684045	0.001557111
KLF9	6.529254098	6.727870067	0.043231656	0.001557111
LMO7	7.637183647	7.898803533	0.048593423	0.001557111
MAP4K4	7.489284863	7.763625667	0.051902593	0.001557111
MAP7D1	8.271146725	8.605627367	0.05719301	0.001557111
MCTP1	6.365997804	6.707085	0.075299226	0.001557111
MGC4294	6.430734451	6.5544288	0.027486543	0.001557111
MYB	7.754290059	7.484410833	-0.051105949	0.001557111
OSBPL10	7.780621549	7.864012533	0.015380213	0.001557111
PPDPF	10.09678149	9.758524167	-0.049160601	0.001557111
PPP3CA	9.873199118	10.20049853	0.047050135	0.001557111
PTPN14	6.820840235	7.104797033	0.058843965	0.001557111
RAB8B	8.129884294	8.403828033	0.047811821	0.001557111
SHD	7.181716137	7.014838733	-0.033918693	0.001557111
TGOLN2	9.51514998	9.2545543	-0.040062885	0.001557111
VSTM4	6.935599373	7.0023112	0.013810615	0.001557111
WIZ	7.995981059	7.8811279	-0.02087294	0.001557111
ZNF157	3.82465751	3.8899965	0.024438294	0.001557111
ZNF574	8.130447059	7.980001367	-0.026945689	0.001583378
AMPD3	8.37324098	8.585250933	0.036074156	0.00161025
COCH	7.374667451	6.9817892	-0.078981196	0.00161025
CPSF1	6.797889941	6.619061233	-0.038460387	0.00161025
DLGAP1-AS1	6.942444216	6.803956033	-0.029069861	0.00161025
EMILIN2	7.270320059	7.3803767	0.021675578	0.00161025
GAS7	7.687198059	7.887066267	0.037030925	0.00161025
GULP1	7.067760216	7.435138267	0.073106476	0.00161025
HRAS	8.301642941	8.507416333	0.035324176	0.00161025
IBSP	6.552935412	6.992805367	0.093730039	0.00161025
KERA	4.518824647	4.684967067	0.052091332	0.00161025
LOC100287877	5.585027	5.466367567	-0.030981783	0.00161025
MSANTD3	8.311538863	8.522581067	0.036174804	0.00161025
PRDX5	12.11417704	11.7227464	-0.047385797	0.00161025
PREX1	7.799282647	7.986445167	0.034212055	0.00161025
SH3RF3-AS1	4.753536922	4.6501067	-0.031737546	0.00161025
SP5	7.896436294	7.4960002	-0.075080712	0.00161025
TCF25	8.796193647	8.924015667	0.020813681	0.00161025
VAMP1	6.705722843	6.839230633	0.028441185	0.00161025
VSNL1	8.763542549	9.5626794	0.12590073	0.00161025
ZFP62	8.668543314	8.433705767	-0.039622889	0.00161025
AXL	8.193523039	8.412875733	0.038115121	0.001665053
C16orf78	5.990453255	5.831496433	-0.038799021	0.001665053
C1S	10.11176753	10.70512313	0.082266189	0.001665053
ESPL1	8.473779843	8.295126467	-0.03074167	0.001665053
GATA3	5.762077824	5.8870351	0.030952083	0.001665053
GGH	11.44764096	10.9065202	-0.069859456	0.001665053
GPR19	6.998101941	6.7657003	-0.048724409	0.001665053
HTRA3	7.770522235	8.030444967	0.047468368	0.001665053
PRKAR1B	7.953716235	7.8139649	-0.025574317	0.001665053
SAYSD1	7.757751196	7.632699267	-0.023445158	0.001665053
SEC22B	10.57958053	10.03791033	-0.075823463	0.001665053
SLC6A6	7.550109765	7.278166533	-0.052922557	0.001665053
STX4	8.561195529	8.6931127	0.022060572	0.001665053
TAGLN	9.773880431	10.29899287	0.075499903	0.001665053
TMEM184A	7.902157882	7.720938233	-0.0334705	0.001665053
TRIM44	8.434458745	8.270548967	-0.028312398	0.001665053
RP11-235E17.4	5.962005353	5.897716767	-0.015641131	0.001692991
TMPO-AS1	5.917163941	5.751733967	-0.040908918	0.001692991
TRIM68	8.640761745	8.420270667	-0.037291893	0.001721464
AC012499.1	4.911193176	4.766424733	-0.043166056	0.001721568
BST2	8.885364039	9.737307467	0.132092012	0.001721568
CA2	8.44741051	9.563354333	0.179007568	0.001721568
DEGS1	9.270881765	9.6096302	0.051774352	0.001721568
DPH5	8.958561922	8.757106933	-0.032812833	0.001721568
DSEL	4.810872725	4.9912237	0.053094932	0.001721568
DYRK1A	7.238476471	7.1820338	-0.011293633	0.001721568
FNDC1	8.542524	9.406166167	0.138944423	0.001721568
MBTD1	7.12319249	6.843805133	-0.057725295	0.001721568
N4BP3	6.033602549	6.142380833	0.025778298	0.001721568
NCAM1	6.577842431	6.499780733	-0.017223399	0.001721568
OIT3	5.598967431	5.449983667	-0.038908882	0.001721568
PCOLCE2	5.371529392	5.7141996	0.089218518	0.001721568
PHF6	7.618634431	7.491008933	-0.024372389	0.001721568
RIMKLB	5.596207804	5.717470533	0.03092749	0.001721568
SECISBP2	9.238301588	8.990991067	-0.039147493	0.001721568
SSR3	8.521469373	8.793880033	0.045397633	0.001721568
TBC1D16	7.556884431	7.414418233	-0.027458062	0.001721568
ZNF563	5.979630902	5.867967567	-0.027195539	0.001721568
CCNA1	5.597267824	5.499525633	-0.025415598	0.001750377
GCM1	4.674799216	4.488883467	-0.058547758	0.001750377
AC018766.6	6.056328745	5.889827733	-0.04021808	0.001779629
AHCY	11.30596427	10.95733227	-0.045187449	0.001779842
ATP8B4	5.038031902	5.310837867	0.076079229	0.001779842
BLZF1	5.912045294	6.067613367	0.037471836	0.001779842
CBLC	7.289013569	7.1077827	-0.03632401	0.001779842
CLIC2	7.170753098	7.670119867	0.09712448	0.001779842
COTL1	8.071679314	8.383622933	0.054704973	0.001779842
CTSF	7.899190529	8.118461533	0.039501539	0.001779842
ERVMER34-1	6.367529863	6.124489933	-0.056144124	0.001779842
ESRP1	10.54276853	10.23092363	-0.043317373	0.001779842
FAM26F	6.961921216	7.382352433	0.084595126	0.001779842
FAM46A	8.042529569	8.378867333	0.059105897	0.001779842
HESX1	5.919270353	5.7905227	-0.031725767	0.001779842
IPP	6.792646314	6.6162896	-0.037951353	0.001779842
KLC1	8.03285498	8.223669433	0.033869442	0.001779842
LOC100129361	7.067518353	6.945273233	-0.025172272	0.001779842
LRRC8B	6.566460725	6.437232633	-0.028675371	0.001779842
MFAP5	6.842031627	7.6516144	0.161339398	0.001779842
MT1E	10.31587737	10.87748243	0.076478158	0.001779842
PRDM6	6.587063078	6.734769433	0.03199319	0.001779842
RRN3P1	7.711690902	7.604576033	-0.020179409	0.001779842
STEAP4	6.362877118	6.627893767	0.058871219	0.001779842
TMEM260	8.38660202	8.096973233	-0.050703687	0.001779842
TYW1	9.570714078	9.3626839	-0.031704418	0.001779842
ACTR1A	9.004808059	9.192728033	0.029797534	0.001839925
ADD3	11.38311827	11.0650701	-0.040883231	0.001839925
DNASE1L3	7.516833176	7.281264633	-0.045935942	0.001839925
HOXD8	7.166173824	7.492850367	0.064311603	0.001839925
LRIF1	8.598701412	7.9491285	-0.113322099	0.001839925
MAP3K4	9.251566157	9.4530116	0.031076412	0.001839925
MC1R	7.545325961	7.416486	-0.024847441	0.001839925
RBM15B	8.86098451	8.7326231	-0.021051925	0.001839925
TRAF3IP3	6.013490255	6.142092867	0.030527745	0.001839925
USP27X	6.617103725	6.4787458	-0.030485341	0.001839925
VCAM1	8.359910569	8.937233233	0.096340766	0.001839925
ZNF763	4.902072804	4.708437833	-0.058143429	0.001839925
MOS	5.463627588	5.324019233	-0.037343367	0.001870549
KCNK17	6.990546176	6.735647333	-0.053588575	0.001901753
CAD	7.525073804	7.406240033	-0.022964424	0.001901866
DACT1	7.033748961	7.558809933	0.103865268	0.001901866
DIAPH2	8.161164255	7.884091467	-0.049830465	0.001901866
DNM3OS	6.097542471	6.431984333	0.077035991	0.001901866
EIF3J-AS1	7.474895431	7.239157667	-0.046231559	0.001901866
KIAA1841	5.66752251	5.396579367	-0.070672974	0.001901866
KIAA1958	7.625254255	7.409968733	-0.041317988	0.001901866
LAS1L	8.082986706	7.9345061	-0.026748053	0.001901866
LIMD1-AS1	7.742466725	7.638846767	-0.019438426	0.001901866
PPFIA3	7.367160216	7.105966067	-0.052077818	0.001901866
RGS1	7.617925686	8.037583733	0.077363648	0.001901866
RP1-74M1.3	7.720915353	7.460364267	-0.049525822	0.001901866
RP11-339B21.15	7.751989588	7.587964633	-0.030853679	0.001901866
RP11-414H17.5	6.442035196	6.312295667	-0.02935176	0.001901866
RP11-554J4.1	6.647742176	6.4319555	-0.047607005	0.001901866
SAMHD1	8.233316373	8.539856567	0.052738175	0.001901866
VAMP2	7.421868373	7.585390433	0.031441025	0.001901866
VSTM2L	6.916946745	6.6755833	-0.051241447	0.001901866
ZNF395	7.304841843	7.1393943	-0.033051355	0.001901866
HOXC4	8.022571275	8.208749667	0.03309779	0.001933435
SNTA1	6.946408765	6.757169167	-0.039848336	0.001965601
APIP	7.043961922	6.792879367	-0.052363876	0.001965716
ETS1	8.432435196	8.725025133	0.049209961	0.001965716
FGF7	4.755985078	4.902559233	0.043790873	0.001965716
GPRC5A	9.393063098	9.691290733	0.045093123	0.001965716
HENMT1	8.977421392	8.4157906	-0.093202307	0.001965716
MCF2L	7.698284627	7.585085767	-0.021371519	0.001965716
MEDAG	7.435906451	7.5696829	0.025724246	0.001965716
PCDH17	7.609526549	7.940746267	0.061467903	0.001965716
PMFBP1	7.314850451	7.1886289	-0.02511174	0.001965716
REPS2	7.605241118	7.2418705	-0.070631609	0.001965716
RP11-111M22.4	6.500993529	6.259365933	-0.054643697	0.001965716
SEC24A	7.191302373	7.3849312	0.038331409	0.001965716
TACR1	5.885585353	5.812351433	-0.018063971	0.001965716
TMEM56	7.276485294	6.7809962	-0.101744528	0.001965716
TRIM24	7.647017804	7.4180672	-0.043853896	0.001965716
ZNF629	8.351697902	8.210137933	-0.024663068	0.001965716
DUS1L	9.742679824	9.5243518	-0.032697745	0.002031411
ARMC8	6.681346098	6.858268567	0.037705607	0.00203153
CLK4	6.249896373	6.4096087	0.036404015	0.00203153
FKBP15	7.117873824	7.1875453	0.014052785	0.00203153
HLA-DPB1	8.758887	9.060237167	0.048801259	0.00203153
IMMP2L	6.580033529	6.404939733	-0.03890994	0.00203153
LZTS3	8.754203353	8.476875467	-0.046443304	0.00203153
P4HA1	7.273388784	7.483287067	0.041044425	0.00203153
RP11-95O2.1	4.271114431	4.337241633	0.022165269	0.00203153
SLC39A6	8.778981	9.102147133	0.052153415	0.00203153
TMC4	9.78918	9.5134426	-0.041220517	0.00203153
TMEM52B	4.250793157	4.373920633	0.041194983	0.00203153
ZNF669	7.571467412	7.4464528	-0.024019588	0.00203153
CAV2	7.547317451	7.925510067	0.070539829	0.002099359
CELSR3	7.780580922	7.540650233	-0.045188942	0.002099359
CRELD2	9.989470765	10.27081923	0.040071108	0.002099359
DNAH14	4.789638627	4.6653241	-0.037939502	0.002099359
FAM114A1	8.984657882	9.308828767	0.05113609	0.002099359
FGF14-AS2	4.948725569	5.058007433	0.031512117	0.002099359
GNL3L	7.117412314	6.893784933	-0.046056523	0.002099359
LENEP	7.388041569	7.284978033	-0.020267362	0.002099359
LOC101929747	6.715889451	6.602087433	-0.024656238	0.002099359
RP1-228H13.5	8.007609451	7.8041172	-0.037136168	0.002099359
SEPHS2	10.56051127	10.29490373	-0.036749343	0.002099359
SNRK	6.633160608	6.714561767	0.017596786	0.002099359
ST6GAL1	7.626211471	7.2268673	-0.077596133	0.002099359
TGFBR1	8.154264725	8.438607733	0.049450197	0.002099359
TRAF5	7.149659333	6.937388167	-0.043481892	0.002099359
TSHZ3	7.52245998	7.764464867	0.04568197	0.002099359
UGCG	9.145126608	9.470269867	0.050402394	0.002099359
WDR59	6.931035627	6.813623867	-0.024648626	0.002099359
ZNF526	7.303904078	7.1605994	-0.028587461	0.002099359
MOGAT1	6.505324961	6.6518075	0.032125293	0.002133923
ADAM9	8.885777784	9.144362733	0.04138457	0.00216926
ATIC	10.60330071	10.3834215	-0.030231519	0.00216926
B3GALT2	4.241560216	4.114462467	-0.043891081	0.00216926
CTSV	8.793470843	8.2841565	-0.086077911	0.00216926
FSD1L	6.205301588	5.8059391	-0.09597189	0.00216926
HLA-E	11.07620494	11.3377545	0.033671282	0.00216926
IFI44L	7.365556784	8.3275801	0.177102739	0.00216926
KIAA1614-AS1	6.893310843	6.774999133	-0.024976311	0.00216926
LYN	8.907809235	9.2926298	0.061016272	0.00216926
PAFAH1B1	8.869992745	9.0949482	0.036132497	0.00216926
PUS7L	7.336335196	7.107558467	-0.045705495	0.00216926
RASD1	8.479377275	7.9824712	-0.087122874	0.00216926
TDO2	6.682493059	7.0275768	0.072640881	0.00216926
USH1C	9.087868745	8.745879833	-0.055338472	0.00216926
ZDHHC8P1	6.619276392	6.444580167	-0.038587136	0.00216926
GDF10	4.656713216	4.3761956	-0.089634814	0.00224116
ARHGAP31	6.508374118	6.643093733	0.029558088	0.002241289
ATOH1	7.748693392	7.202715	-0.105412239	0.002241289
CCDC60	8.52882402	8.383398967	-0.024811543	0.002241289
COL9A1	5.712483706	5.603784633	-0.027716634	0.002241289
CYB5RL	6.161044216	6.064117067	-0.022877285	0.002241289
DPYSL3	7.621678216	7.950852367	0.061000833	0.002241289
ERRFI1	9.852435647	10.37221573	0.074171792	0.002241289
FAM126A	6.989045353	7.196009867	0.042101756	0.002241289
HGH1	9.168649314	9.0156849	-0.024272124	0.002241289
HIC2	7.119090176	6.968194233	-0.030908037	0.002241289
KBTBD7	6.754258941	6.268521733	-0.107672228	0.002241289
MAP4K3	8.625025667	8.316528	-0.052547395	0.002241289
OMA1	9.330228098	9.001554467	-0.051738191	0.002241289
PAM	10.34366125	10.66275273	0.043833003	0.002241289
PEX5	8.268623255	8.087431	-0.031965639	0.002241289
PRDM11	6.239161196	6.130409867	-0.025368551	0.002241289
RASGRP1	6.738160745	7.2136667	0.098377921	0.002241289
SELENBP1	10.66739086	9.942793467	-0.101484206	0.002241289
SGPL1	8.323365922	8.518249533	0.033389929	0.002241289
SH3BGRL2	10.20830645	9.8897618	-0.045735866	0.002241289
STX12	9.325794647	9.541682933	0.033017085	0.002241289
TRANK1	7.924225098	8.1265222	0.036368211	0.002241289
TXNDC15	8.972347902	9.2375058	0.042017803	0.002241289
CTDNEP1	9.694191451	9.880682	0.027490051	0.002277988
ECE2	7.370885922	7.268029033	-0.020273847	0.002315503
ELMSAN1	6.818354176	6.9510108	0.027799245	0.002315503
FAM104B	6.473562863	6.289158067	-0.041693053	0.002315503
INIP	7.377137471	7.262472833	-0.022600258	0.002315503
ITSN1	6.794730549	6.885567533	0.019159231	0.002315503
LOC340178	6.485232431	6.262914433	-0.050324113	0.002315503
MEIS1	6.918206039	7.272821533	0.072117194	0.002315503
POU3F1	6.365987059	6.2174473	-0.03406185	0.002315503
RAB42	7.408843294	7.549148767	0.027065658	0.002315503
RGS3	7.895217373	8.016938367	0.022072396	0.002315503
STOM	8.171847647	8.411061167	0.04162552	0.002315503
TM4SF1	8.397073549	8.5602338	0.027763576	0.002315503
USP54	9.367957824	9.061078833	-0.048051749	0.002315503
ZNF790-AS1	5.754522725	5.838816033	0.020979578	0.002315503
ADAM8	7.074291	7.241678167	0.033738497	0.002391962
ATP2B4	8.199989863	8.477963833	0.048095686	0.002391962
C19orf66	8.030118941	8.172376467	0.025334308	0.002391962
C3	9.685704745	10.30782743	0.08981136	0.002391962
CALML3	6.80245502	6.6792392	-0.02637173	0.002391962
CLU	7.149834529	7.512155133	0.071317003	0.002391962
DKK3	6.915842529	7.1809289	0.054265458	0.002391962
HSD11B1	6.559281216	7.005312	0.094911577	0.002391962
HYKK	7.182165804	7.005106233	-0.036012029	0.002391962
KRT6B	7.794091235	8.405309	0.108920038	0.002391962
LILRA6	7.473998922	7.648437667	0.033284725	0.002391962
LOC101928806	7.196956216	7.087761367	-0.02205685	0.002391962
MAX	8.654509333	8.832192533	0.029319593	0.002391962
PGAM1	11.76666661	12.03771527	0.032855922	0.002391962
PPBP	6.780564078	7.836096467	0.208729861	0.002391962
RBM27	9.126535078	9.010933333	-0.018390695	0.002391962
RHOD	8.690689725	8.8874275	0.032295207	0.002391962
SDCBP	11.75707988	11.93459393	0.021619699	0.002391962
SIGLEC10	7.623985059	7.862568533	0.044455395	0.002391962
SLC29A4	7.135541373	7.021658533	-0.023211052	0.002391962
UQCC1	7.563476314	7.404753167	-0.030597831	0.002391962
ZXDB	7.28043098	7.098654333	-0.036478292	0.002391962
AP006222.2	7.188356275	7.076525767	-0.022620674	0.002470166
AK130486	7.396837765	7.2995315	-0.019104762	0.002470725
CEBPA	9.705597706	9.2946137	-0.062422157	0.002470725
CSF3R	7.662994902	7.911933167	0.046121894	0.002470725
FSHB	5.737052412	5.598374167	-0.035301786	0.002470725
GPR64	6.650990843	6.2503344	-0.089635907	0.002470725
HLA-DQB1	7.065492804	7.6668591	0.117845477	0.002470725
KALRN	6.686688882	6.625639733	-0.013232234	0.002470725
KLF2	8.366592	8.562719167	0.033428927	0.002470725
MAP2K4	8.02102602	8.298677967	0.049094731	0.002470725
MNT	7.734995765	7.8839583	0.027519644	0.002470725
MX1	9.49030898	10.1690864	0.099663108	0.002470725
SPRR1B	6.272999569	7.4792431	0.253736813	0.002470725
TMEM47	7.627039882	8.133444833	0.092743276	0.002470725
ZNF785	6.045700843	5.8645868	-0.043880128	0.002470725
ZSWIM8	7.273281706	7.3958409	0.024107734	0.002470725
ASB6	8.052304137	8.161557067	0.019442752	0.002551855
EVA1C	6.653730863	6.9426223	0.061317175	0.002551855
FLJ37453	6.231981412	6.0918606	-0.032808001	0.002551855
FW339973	3.856436922	3.810879767	-0.017144422	0.002551855
GJA1	9.476549627	10.0009054	0.077696835	0.002551855
GOLGA8A	7.24217951	7.629029567	0.075075617	0.002551855
HMOX1	8.79182698	9.0665216	0.044386167	0.002551855
LAMA2	6.395685922	6.6675168	0.060050462	0.002551855
LOC338620	6.460430706	6.756175133	0.064576376	0.002551855
LOC400794	6.492176882	6.374881267	-0.026303836	0.002551855
NAA38	9.655220275	10.02378993	0.054047007	0.002551855
NEBL	7.882480882	7.6564162	-0.04198051	0.002551855
PDGFC	8.060302412	8.585459867	0.091061444	0.002551855
PHGDH	8.370714039	7.916826033	-0.080428543	0.002551855
RFTN1	7.686136235	7.878485733	0.035659818	0.002551855
RP11-568N6.1	5.694985843	5.5548613	-0.035941366	0.002551855
RP11-65L19.4	8.429051039	8.2748542	-0.026636326	0.002551855
STK19	8.069521588	8.156775333	0.015515772	0.002551855
SYNDIG1	6.740921373	7.054936533	0.065687307	0.002551855
TOM1	7.716641431	7.910065067	0.035716492	0.002551855
ZNF420	7.073632176	6.749979767	-0.067568024	0.002551855
CCL7	6.738037588	6.923710967	0.039217023	0.002593036
ENOX1	6.28715402	6.469019533	0.041139963	0.002593181
[truncated: 19,653 more rows]
