# Supplementary material for: Reclassifying TNM stage I/II colorectal cancer into two subgroups with different overall survival, tumor microenvironment, and response to immune checkpoint blockade treatment
Source: Front Genet. 2022 Sep 21;13:948920. doi: 10.3389/fgene.2022.948920 (PMC9532767; doi:10.3389/fgene.2022.948920)
Supplement: Supplementary file 5 [file DataSheet4.ZIP › datasheet of Figure 4/GSE17536gokegg/17536david.txt]

pathway	enrichment	pvalue	count
hsa05323:Rheumatoid arthritis	2.135678392	9.07E-06	17
hsa04670:Leukocyte transendothelial migration	2.135678392	1.20E-04	17
hsa04512:ECM-receptor interaction	1.75879397	3.09E-04	14
hsa04064:NF-kappa B signaling pathway	1.884422111	4.90E-04	15
hsa04666:Fc gamma R-mediated phagocytosis	1.75879397	8.06E-04	14
hsa05165:Human papillomavirus infection	3.768844221	0.001493328	30
hsa04062:Chemokine signaling pathway	2.512562814	0.002536266	20
hsa04650:Natural killer cell mediated cytotoxicity	1.884422111	0.00320756	15
hsa04625:C-type lectin receptor signaling pathway	1.633165829	0.004542007	13
hsa04068:FoxO signaling pathway	1.884422111	0.004570926	15
hsa04668:TNF signaling pathway	1.633165829	0.008190427	13
hsa04672:Intestinal immune network for IgA production	1.005025126	0.009071558	8
hsa04613:Neutrophil extracellular trap formation	2.261306533	0.011234128	18
hsa04066:HIF-1 signaling pathway	1.507537688	0.016904208	12
hsa05166:Human T-cell leukemia virus 1 infection	2.386934673	0.023075068	19
hsa04151:PI3K-Akt signaling pathway	3.391959799	0.023353122	27
hsa04620:Toll-like receptor signaling pathway	1.381909548	0.029877609	11
hsa04060:Cytokine-cytokine receptor interaction	2.889447236	0.030246437	23
