# Supplementary material for: Reclassifying TNM stage I/II colorectal cancer into two subgroups with different overall survival, tumor microenvironment, and response to immune checkpoint blockade treatment
Source: Front Genet. 2022 Sep 21;13:948920. doi: 10.3389/fgene.2022.948920 (PMC9532767; doi:10.3389/fgene.2022.948920)
Supplement: Supplementary file 5 [file DataSheet4.ZIP › datasheet of Figure 4/GSE17536gokegg/17536estimation_matrix.xlsm]

## Sheet: estimation_matrix
cell_type	GSM437093	GSM437094	GSM437095	GSM437096	GSM437097	GSM437099	GSM437100	GSM437101	GSM437106	GSM437107	GSM437108	GSM437109	GSM437110	GSM437111	GSM437112	GSM437113	GSM437114	GSM437115	GSM437116	GSM437117	GSM437120	GSM437121	GSM437122	GSM437128	GSM437129	GSM437131	GSM437132	GSM437136	GSM437137	GSM437138	GSM437139	GSM437140	GSM437141	GSM437142	GSM437146	GSM437150	GSM437151	GSM437153	GSM437154	GSM437158	GSM437160	GSM437162	GSM437163	GSM437164	GSM437165	GSM437166	GSM437167	GSM437168	GSM437169
B cell_TIMER	0.103135	0.102696	0.102423	0.0957957	0.0943781	0.102869	0.0966191	0.0925846	0.0971608	0.103955	0.100884	0.0908805	0.103689	0.0903267	0.0875935	0.0894243	0.0982844	0.0953511	0.0890085	0.0891015	0.098797	0.0940641	0.0936782	0.0990521	0.0986261	0.0963143	0.0952085	0.0911828	0.0911897	0.0968442	0.0871894	0.0950936	0.0897406	0.0958652	0.10362	0.0952499	0.0976321	0.0987002	0.0963165	0.0936229	0.0958039	0.0914975	0.0910721	0.0971186	0.0984985	0.0894227	0.0937717	0.0946147	0.0915968
T cell CD4+_TIMER	0.130562	0.12357	0.124095	0.131512	0.120679	0.121676	0.130029	0.117727	0.120873	0.1232	0.118411	0.124925	0.127776	0.116705	0.115392	0.119838	0.124115	0.117167	0.118397	0.121129	0.123179	0.120658	0.122013	0.121513	0.118956	0.120115	0.118134	0.116257	0.123881	0.119641	0.123238	0.116014	0.123375	0.111607	0.124944	0.1104	0.122333	0.113789	0.118834	0.123072	0.115158	0.121251	0.122121	0.115321	0.117819	0.123312	0.117858	0.111581	0.116115
T cell CD8+_TIMER	0.21178	0.202743	0.197192	0.194217	0.207732	0.214743	0.207027	0.209785	0.220969	0.198631	0.211677	0.21975	0.205166	0.201385	0.212603	0.204172	0.207228	0.207868	0.219672	0.198851	0.212344	0.209031	0.19745	0.204443	0.212564	0.204302	0.197788	0.220105	0.199103	0.200461	0.205315	0.202838	0.218901	0.202793	0.206177	0.208341	0.200164	0.202417	0.203361	0.193348	0.204471	0.209129	0.209157	0.205247	0.207695	0.203866	0.212937	0.205686	0.200097
Neutrophil_TIMER	0.120145	0.115186	0.118705	0.116411	0.12008	0.12066	0.125469	0.11624	0.125597	0.115144	0.123437	0.128624	0.119245	0.128328	0.133119	0.12026	0.118265	0.113494	0.128842	0.12068	0.123955	0.121412	0.119101	0.115217	0.119026	0.117145	0.113066	0.114809	0.122057	0.123478	0.116934	0.119622	0.120602	0.129613	0.126973	0.123699	0.119667	0.112257	0.118101	0.120631	0.126242	0.124368	0.124176	0.114196	0.115458	0.131245	0.132728	0.117951	0.116881
Macrophage_TIMER	0.0430914	0.0423271	0.0414276	0.0476891	0.0453738	0.0450073	0.0470971	0.0426687	0.0422763	0.0467256	0.0436317	0.0458833	0.0411472	0.0458701	0.0401005	0.049422	0.0421204	0.0440601	0.04854	0.0446041	0.0456471	0.0472415	0.0465294	0.0456854	0.0464295	0.0451679	0.0455716	0.0421372	0.0457918	0.0508372	0.057084	0.0406219	0.0451471	0.0467688	0.0351789	0.042062	0.0390817	0.036256	0.0436108	0.0492985	0.0376623	0.0477201	0.0468986	0.0452976	0.0423148	0.0466182	0.0456075	0.0465287	0.046798
Myeloid dendritic cell_TIMER	0.513922	0.49882	0.495128	0.498606	0.511057	0.50308	0.514618	0.499906	0.511838	0.504396	0.506645	0.521458	0.509293	0.518496	0.512025	0.509153	0.514669	0.506168	0.514388	0.512705	0.511481	0.51169	0.501131	0.502941	0.50448	0.503112	0.496787	0.507622	0.508174	0.497642	0.50045	0.495828	0.514174	0.506956	0.509577	0.502983	0.50807	0.496459	0.502324	0.501888	0.510394	0.504091	0.516334	0.50215	0.502486	0.510595	0.518166	0.499863	0.501097
B cell naive_CIBERSORT	0.026791	0.0841117	0.0568423	0	0	0	0.0661797	0	0.00762272	0.072248	0	0.0153292	0.0326959	0.0128457	0.0190751	0.0417845	0	0	0.055336	0.0343171	0.0293039	0.00869274	0	0	0.0239265	0.0394031	0	0	0	0	0.0706014	0.0709551	0	0	0.0502202	0	0.0271886	0.0294113	0.025708	0	0	0.044054	0	0	0.100212	0.0394781	0.0218329	0.017305	0
B cell memory_CIBERSORT	0	0	0	0.0710361	0.00898594	0.0638545	0	0.0607945	0.00723108	0	0.0443441	0.00161867	0.0151302	0.00176606	0.00717894	0	0.0217859	0.0226652	0	0	0	0	0.0149609	0.0500479	0.00272223	0.0152509	0.0631414	0.0671211	0.0291432	0.0453384	0	0	0.0255325	0.0506273	0	0.0386123	0	0	0	0.0383888	0.0240938	0	0.0324278	0.0562399	0	0	0	0	0.0251348
B cell plasma_CIBERSORT	0.0846851	0.100699	0.11715	0.0818603	0.0519147	0.129931	0.0751562	0.053559	0.0709447	0.144781	0.0593157	0.053361	0.0882098	0.025263	0.0228987	0.0117421	0.0901735	0.0916946	0.0695631	0.0125753	0.113582	0.0644613	0.050177	0.0947694	0.0787597	0.109859	0.0505854	0.0480126	0.0333018	0.0678941	0	0.0930612	0.0396334	0.0338522	0.0657028	0.0590711	0.0783325	0.056908	0.0709262	0.0432856	0.0380146	0.0869683	0.0416313	0.0579417	0.0975846	0.0664548	0.0325776	0.0393145	0.00314633
T cell CD8+_CIBERSORT	0.104093	0.0536916	0.132014	0.0168753	0.137678	0.0540797	0.0414527	0.0594863	0.0456096	0.120792	0	0.0147692	0.0336004	0.0526191	0.0448113	0.0492487	0.127273	0.113148	0.0362961	0.0928109	0.0506145	0.1287	0.0775472	0.0231803	0.0461549	0.00464145	0.0292214	0.0630043	0.0568621	0.079657	0.0223819	0.0464098	0.100346	0.0298576	0	0.0717362	0.0708308	0.229673	0.12738	0.0470544	0.0788819	0.080245	0.0886297	0.0770449	0.0836492	0.0421651	0.0842437	0.137915	0.115229
T cell CD4+ naive_CIBERSORT	0	0	0	0	0	0	0	0	0	0	0	0	0	0	0	0	0	0	0	0	0	0	0	0	0	0	0	0.0176587	0	0	0	0	0	0	0	0	0	0	0	0	0	0	0	0	0	0	0	0	0
T cell CD4+ memory resting_CIBERSORT	0.10091	0.208623	0.103105	0.147334	0.0301149	0.177503	0.148649	0.0576613	0.173843	0.0797505	0.10849	0.17641	0.15613	0.0214434	0.0671381	0.0546478	0.141749	0.0428905	0.0725068	0.0119119	0.210086	0.0731199	0.148123	0.0760829	0.127531	0.109041	0.1348	0	0.0320972	0.126854	0.156261	0.0742206	0.0335302	0.0456288	0.239199	0.0295733	0.113211	0	0.125911	0.189214	0.0741148	0.124864	0.079195	0.160408	0.0439799	0.080607	0.044634	0.0361846	0.0595099
T cell CD4+ memory activated_CIBERSORT	0.000296016	0	0	0	0	0	0.0717729	0.0966538	0.0523179	0	0	0.0112667	0.0409255	0	0.0110016	0.0778513	0	0.077888	0.0495265	0.0602685	0.00219205	0.013147	0	0	0	0	0	0.0583368	0.0944512	0	0	0	0.00725601	0	0.0116135	0	0	0	0.0257794	0	0	0	0	0	0.0547949	0	0.00111028	0.117441	0.0136028
T cell follicular helper_CIBERSORT	0.101137	0.0803464	0.0202865	0.146456	0.0663655	0.0672647	0.0623505	0.0165659	0.097406	0.0564072	0.116245	0.0709468	0.0752089	0.0874802	0.10458	0.0523503	0.0767264	0.0583727	0.108178	0.0898112	0.0452344	0.09158	0.0714927	0.133082	0.0815187	0.113515	0.00833449	0.0504282	0.0631993	0.0393829	0.0066588	0.107856	0.142241	0.0587793	0.0852073	0.0900499	0.0566318	0.0727073	0.0509046	0.000687775	0.102038	0.091039	0.0642494	0.0703117	0.0848152	0.0883011	0.0512155	0	0.0416286
T cell regulatory (Tregs)_CIBERSORT	0.0290255	0.0521185	0.0475829	0.0753631	0.0560486	0.0620798	0	0.0605459	0	0.0612712	0.0676222	0.0174967	0.0558234	0.018453	0.00512372	0.0302485	0.0408319	0.0295435	0	0.0206897	0.000564915	0.0291545	0.0500501	0.0572837	0.0504475	0.0435534	0.11036	0.0527872	0	0.106561	0.0843777	0.0644578	0	0.000124806	0.0187337	0.0538907	0.0474642	0.114311	0.0569245	0.0763094	0.0144183	0.0397251	0.0501185	0.00941806	0	0.00293719	0.0522744	0	0.0639318
T cell gamma delta_CIBERSORT	0.0328774	0	0	0	0	0.0412366	0.0171357	0.0155258	0.0385065	0.00461208	0.0583312	0.0533049	0	0	0.00222311	0	0	0	0.0615262	0	0	0	0	0.0420907	0.0656847	0.0162065	0	0.0407749	0	0	0	0.0116671	0.0756019	0	0.0718251	0	0	0	0	0	0.0388435	0.00741887	0.0185964	0	0	0.0151196	0.040554	0	0
NK cell resting_CIBERSORT	0	0.0512088	0.0672196	0.019561	0.0162234	0	0.0104431	0.105178	0.0399417	0.0112312	0.0178482	0.00415989	0.0833827	0	0	0.0243215	0.0298537	0.0801886	0	0.0170607	0.0118497	0.0010843	0.0325511	0	0	0.0209564	0.0773341	0.0244387	0.0856637	0.0281691	0.0482396	0.0268236	0	0.0321106	0.00489904	0.0537466	0.0671545	0.105853	0.056194	0.0553568	0	0	0.00591226	0.00337317	0.0941516	0.0130312	0	0.0704192	0.0879718
NK cell activated_CIBERSORT	0.0195382	0	0	0.0216695	0.00435189	0.00480107	0.00212883	0	0.000662483	0	0	0	0	0.0447325	0.0175061	0	0	0	0.0182676	0	0.0243877	0.0242305	0	0.0128275	0	0	0	0	0	0	0	0	0.021979	0	0	0	0	0	0	0	0.0615516	0	0	0	0	0	0.0131138	0	0
Monocyte_CIBERSORT	0	0	0	0	0	0.00864791	0	0	0	0.0200546	0	0	0	0	0	0	0	0	0	0	0.00424217	0	0	0	0	0	0	0	0	0	0	0	0	0	0	0.00257147	0	0	0	0	0	0	0	0	0.0260136	0.00336528	0	0	0
Macrophage M0_CIBERSORT	0.127412	0	0.0535158	0.0483211	0.181794	0.00691337	0.0759116	0.0478689	0.034206	0.00596575	0.0452961	0.0520726	0.0344063	0.124667	0.149785	0.278238	0.0645945	0.0645221	0.131872	0.260053	0.0313299	0.0892661	0.112342	0.0585268	0	0.0190401	0.0701189	0.201749	0.0904406	0.0453295	0.214972	0.0269227	0.0650966	0.0792046	0.0547534	0.119186	0.0494941	0	0.053971	0	0.112002	0.0634302	0.103257	0.124075	0	0.09246	0.0577623	0.0881973	0.260539
Macrophage M1_CIBERSORT	0.129382	0.0448604	0.0273521	0.0614054	0.0525956	0.0589158	0.0649416	0.0560698	0.045855	0.0856617	0.0578185	0.15351	0.0797677	0.0889386	0.130108	0.0518813	0.0601496	0.0175648	0.110178	0.0749141	0.0300214	0.114879	0.0645238	0.0700921	0.108474	0.138242	0.091525	0.0490706	0.103099	0.0126182	0.0529498	0.111258	0.165194	0.090045	0.0788574	0.0299259	0.0418931	0.0252381	0.0355481	0.00726086	0.128057	0.0793788	0.0558215	0.118793	0.0818651	0.0571402	0.100136	0.0991137	0.033661
Macrophage M2_CIBERSORT	0.101275	0.122696	0	0.0690174	0.159826	0.0758147	0.120518	0.088835	0.0926804	0.126844	0.0807408	0.138895	0.0885668	0.152032	0.0700304	0.180929	0.126154	0.161555	0.101951	0.152792	0.135055	0.129771	0.121865	0.108043	0.164363	0.154252	0.110574	0.135002	0.147638	0.0860376	0.150934	0.0327188	0.121974	0.105478	0.0865672	0.090099	0.135392	0.0624614	0.129071	0.165721	0.0373342	0.129226	0.115593	0.0880789	0.10845	0.0855204	0.119661	0.15051	0.138667
Myeloid dendritic cell resting_CIBERSORT	0.0636579	0.0966629	0.148626	0.10905	0.058335	0.0708751	0.060145	0.112953	0.115523	0.0630932	0.0449658	0.107072	0.0882799	0.0650449	0.0436179	0.0691483	0.0763015	0.154354	0.0489051	0.0355571	0.0908503	0.102636	0.0753086	0.118554	0.0645487	0.0990128	0.1065	0.106681	0.0804368	0.07249	0.048567	0.102642	0.0852027	0.0616782	0.0602448	0.0758263	0.0793262	0.106172	0.0852348	0.111292	0.0967793	0.0585015	0.187617	0.139437	0.107858	0.161973	0.130653	0.0711476	0.0443129
Myeloid dendritic cell activated_CIBERSORT	0.0262808	0.00871602	0	0	0.0127644	0.0264231	0.0441904	0	0.0188985	0	0.0437151	0.0302852	0.00832462	0.0366016	0.0261231	0	0.0144758	0.0193357	0.00285818	0	0.0238175	0.0336107	0.043056	0.034272	0.0452466	0	0	0.018397	0.00792684	0.0562017	0.0220571	0	0	0.0304398	0.0383001	0.0218538	0.0167674	0.0428813	0.0345011	0.0340225	0	0.0309469	0.0263209	0	0	0.00574892	0.0101931	0	0.00537246
Mast cell activated_CIBERSORT	0	0	0	0	0	0	0	0	0	0	0	0	0	0	0	0	0	0	0	0	0	0	0	0	0	0	0	0	0	0	0	0	0	0	0	0	0	0	0	0	0	0	0	0	0	0	0	0	0
Mast cell resting_CIBERSORT	0.0482496	0.085073	0.144464	0.104333	0.146075	0.135586	0.0899562	0.15964	0.12719	0.147287	0.203629	0.0784502	0.113754	0.23465	0.206224	0.0605832	0.108055	0.0618504	0.0877051	0.108748	0.163913	0.066997	0.125228	0.10489	0.125949	0.0941434	0.122635	0.0553876	0.114822	0.131235	0.0855622	0.16443	0.0916394	0.256025	0.105671	0.205042	0.18669	0.133422	0.0966905	0.195671	0.135074	0.120342	0.0914997	0.0871697	0.116626	0.16153	0.142488	0.142786	0.0920832
Eosinophil_CIBERSORT	0	0	0	0	0	0	0	0	0	0	0	0.00149176	0	0	0.0213052	0.00490974	0	0	0.00741477	0	0.0158236	0	0	0	0	0	0	0	0	0	0	0	0	0.00710605	0	0	0	0	0.00513087	0	0	0.023386	0.0245201	0	0	0.0270729	0.00866805	0	0
Neutrophil_CIBERSORT	0.00438882	0.011193	0.0818411	0.0277172	0.0169268	0.0160737	0.0490685	0.00866223	0.0315606	0	0.0516378	0.0195597	0.00579401	0.0334639	0.0512709	0.0121161	0.0218755	0.00442653	0.037916	0.0284907	0.0171321	0.0286691	0.0127751	0.0162578	0.0146748	0.0228837	0.0248698	0.01115	0.0609189	0.102231	0.036437	0.0665768	0.0247735	0.119043	0.0282054	0.0588154	0.0296236	0.0209627	0.0201244	0.035736	0.0587969	0.0204734	0.014611	0.00771032	0	0.0570954	0.0888834	0.0296661	0.0152087
B cell naive_CIBERSORT-ABS	0.0245411	0.0720361	0.0473362	0	0	0	0.0634065	0	0.00736984	0.0642647	0	0.0150474	0.0305013	0.0122152	0.0186285	0.0374384	0	0	0.0544086	0.0288391	0.0261464	0.00792096	0	0	0.0212247	0.0349387	0	0	0	0	0.0580892	0.0591977	0	0	0.0462666	0	0.0231337	0.0259292	0.0226747	0	0	0.0394538	0	0	0.086932	0.0378911	0.0207015	0.0148693	0
B cell memory_CIBERSORT-ABS	0	0	0	0.0570186	0.00781057	0.0556196	0	0.0497249	0.00699119	0	0.0408405	0.00158891	0.0141147	0.00167938	0.00701085	0	0.0189494	0.0187583	0	0	0	0	0.0117077	0.0388176	0.00241483	0.013523	0.047006	0.0550375	0.0249591	0.0377611	0	0	0.021908	0.0430356	0	0.0353625	0	0	0	0.0325233	0.0209797	0	0.0319252	0.0464226	0	0	0	0	0.0210117
B cell plasma_CIBERSORT-ABS	0.0775731	0.0862417	0.0975582	0.0657068	0.0451242	0.113174	0.0720068	0.0438069	0.0685911	0.128783	0.0546292	0.0523799	0.082289	0.0240232	0.0223625	0.0105208	0.0784331	0.075889	0.0683973	0.0105679	0.101343	0.0587382	0.0392663	0.0735039	0.0698661	0.0974116	0.0376586	0.039369	0.0285207	0.0565471	0	0.0776408	0.0340072	0.0287759	0.0605303	0.0540993	0.0666499	0.0501704	0.0625577	0.0366719	0.0331013	0.0778868	0.040986	0.0478274	0.0846528	0.0637832	0.0308895	0.033781	0.00263021
T cell CD8+_CIBERSORT-ABS	0.0953514	0.0459834	0.109937	0.0135453	0.119669	0.0471054	0.0397156	0.0486549	0.0440965	0.107445	0	0.0144977	0.0313451	0.0500366	0.043762	0.0441261	0.110703	0.0936442	0.0356878	0.0779953	0.0451607	0.117274	0.0606851	0.0179788	0.0409431	0.00411558	0.0217541	0.0516619	0.0486983	0.0663441	0.0184153	0.0387196	0.0861007	0.0253804	0	0.0656984	0.060267	0.202481	0.112351	0.0398648	0.0686866	0.0718655	0.0872557	0.0635959	0.0725641	0.04047	0.0798783	0.118504	0.0963274
T cell CD4+ naive_CIBERSORT-ABS	0	0	0	0	0	0	0	0	0	0	0	0	0	0	0	0	0	0	0	0	0	0	0	0	0	0	0	0.0144797	0	0	0	0	0	0	0	0	0	0	0	0	0	0	0	0	0	0	0	0	0
T cell CD4+ memory resting_CIBERSORT-ABS	0.0924356	0.178672	0.0858619	0.118261	0.0261759	0.154612	0.14242	0.0471622	0.168076	0.0709382	0.0999182	0.173167	0.14565	0.020391	0.0655661	0.0489637	0.123293	0.0354974	0.0712916	0.0100104	0.187449	0.066628	0.115915	0.0590105	0.11313	0.0966869	0.100353	0	0.027489	0.105653	0.128568	0.0619221	0.0287703	0.0387866	0.220367	0.0270842	0.0963265	0	0.111055	0.160303	0.0645357	0.111826	0.0779674	0.132407	0.0381517	0.0773665	0.0423211	0.0310917	0.049748
T cell CD4+ memory activated_CIBERSORT-ABS	0.000271157	0	0	0	0	0	0.0687653	0.0790549	0.0505823	0	0	0.0110596	0.0381785	0	0.010744	0.0697538	0	0.0644622	0.0486965	0.0506477	0.00195585	0.0119798	0	0	0	0	0	0.0478346	0.0808908	0	0	0	0.00622597	0	0.0106992	0	0	0	0.0227377	0	0	0	0	0	0.0475335	0	0.00105275	0.100911	0.0113714
T cell follicular helper_CIBERSORT-ABS	0.0926433	0.0688114	0.0168939	0.117556	0.0576848	0.05859	0.0597377	0.0135496	0.0941746	0.0501742	0.107061	0.0696424	0.0701607	0.0831868	0.102131	0.0469052	0.0667368	0.0483108	0.106365	0.0754745	0.0403604	0.0834492	0.055947	0.103219	0.0723136	0.100654	0.00620466	0.0413498	0.0541257	0.032801	0.00547871	0.0899842	0.122049	0.0499651	0.0784992	0.0824708	0.0481857	0.0640991	0.0448985	0.000582688	0.0888497	0.0815324	0.0632534	0.058038	0.0735756	0.0847513	0.0485616	0	0.0347999
T cell regulatory (Tregs)_CIBERSORT-ABS	0.0265879	0.0446361	0.0396253	0.0604917	0.0487174	0.0540737	0	0.0495216	0	0.0545008	0.0622794	0.017175	0.0520764	0.0175473	0.00500375	0.0271022	0.0355157	0.024451	0	0.0173869	0.000504045	0.0265661	0.039167	0.0444297	0.044751	0.0386188	0.0821582	0.0432841	0	0.0887518	0.0694239	0.053777	0	0.000106091	0.0172589	0.049355	0.0403853	0.100777	0.0502081	0.0646499	0.0125548	0.0355769	0.0493416	0.00777403	0	0.00281911	0.0495656	0	0.0534445
T cell gamma delta_CIBERSORT-ABS	0.0301163	0	0	0	0	0.0359186	0.0164177	0.0126989	0.0372291	0.00410245	0.0537225	0.0523248	0	0	0.00217106	0	0	0	0.0604951	0	0	0	0	0.0326459	0.0582676	0.0143703	0	0.0334343	0	0	0	0.00973383	0.0648697	0	0.0661706	0	0	0	0	0	0.033823	0.00664417	0.0183081	0	0	0.0145118	0.0384525	0	0
NK cell resting_CIBERSORT-ABS	0	0.043857	0.055978	0.0157011	0.0141014	0	0.0100055	0.086027	0.0386167	0.00999018	0.016438	0.00408341	0.0777859	0	0	0.0217917	0.0259668	0.0663662	0	0.0143373	0.0105729	0.00098803	0.0254731	0	0	0.0185821	0.0575718	0.0200391	0.0733649	0.0234612	0.0396904	0.0223789	0	0.0272955	0.00451336	0.049223	0.057139	0.0933204	0.0495637	0.0468987	0	0	0.00582061	0.00278435	0.0816748	0.0125073	0	0.0605078	0.073541
NK cell activated_CIBERSORT-ABS	0.0178974	0	0	0.0173935	0.00378266	0.0041819	0.00203962	0	0.000640505	0	0	0	0	0.0425371	0.0170962	0	0	0	0.0179615	0	0.0217599	0.0220792	0	0.00994913	0	0	0	0	0	0	0	0	0.0188589	0	0	0	0	0	0	0	0.0535962	0	0	0	0	0	0.0124343	0	0
Monocyte_CIBERSORT-ABS	0	0	0	0	0	0.00753264	0	0	0	0.0178386	0	0	0	0	0	0	0	0	0	0	0.00378507	0	0	0	0	0	0	0	0	0	0	0	0	0	0	0.00235504	0	0	0	0	0	0	0	0	0.0225663	0.00322999	0	0	0
Macrophage M0_CIBERSORT-ABS	0.116712	0	0.0445659	0.0387859	0.158015	0.0060218	0.0727305	0.0391528	0.0330712	0.00530654	0.0417173	0.0511152	0.0320969	0.118548	0.146278	0.249298	0.0561845	0.0534002	0.129662	0.21854	0.0279541	0.0813407	0.0879139	0.0453938	0	0.0168829	0.0522004	0.165429	0.077456	0.0377537	0.176874	0.0224615	0.0558557	0.0673276	0.0504429	0.109154	0.0421125	0	0.047603	0	0.0975256	0.0568066	0.101657	0.102416	0	0.088743	0.0547691	0.0757836	0.217801
Macrophage M1_CIBERSORT-ABS	0.118517	0.03842	0.0227779	0.0492883	0.0457161	0.0513178	0.0622203	0.0458605	0.0443338	0.0761962	0.0532503	0.150688	0.0744135	0.0845736	0.127061	0.046485	0.0523183	0.0145371	0.108331	0.0629555	0.0267865	0.10468	0.0504935	0.054364	0.0962249	0.122579	0.0681363	0.0402366	0.0882967	0.0105094	0.0435659	0.0928223	0.141744	0.0765425	0.0726493	0.0274072	0.0356451	0.0222501	0.0313538	0.00615146	0.111506	0.0710898	0.0549561	0.0980561	0.0710165	0.0548431	0.094947	0.0851636	0.0281393
Macrophage M2_CIBERSORT-ABS	0.0927695	0.105081	0	0.0553982	0.138921	0.0660374	0.115468	0.0726598	0.0896058	0.112828	0.0743615	0.136342	0.082622	0.14457	0.0683907	0.16211	0.10973	0.133707	0.100242	0.128402	0.120502	0.11825	0.0953659	0.0837992	0.145803	0.136775	0.0823178	0.110698	0.126441	0.0716583	0.124185	0.0272972	0.104659	0.0896611	0.0797521	0.0825157	0.115199	0.0550663	0.113842	0.1404	0.0325089	0.115732	0.113801	0.0727038	0.0940787	0.0820824	0.11346	0.129326	0.11592
Myeloid dendritic cell resting_CIBERSORT-ABS	0.0583119	0.0827854	0.12377	0.0875312	0.0507047	0.0617348	0.0576246	0.0923867	0.111691	0.0561214	0.0414131	0.105103	0.0823544	0.0618526	0.0425966	0.061956	0.0663673	0.127748	0.0480855	0.0298811	0.0810611	0.0935235	0.0589332	0.0919516	0.0572599	0.0877947	0.0792848	0.087476	0.0688885	0.0603749	0.0399598	0.085634	0.0731075	0.0524294	0.055502	0.0694443	0.0674954	0.0936014	0.075178	0.0942872	0.0842708	0.0523926	0.184708	0.115097	0.0935645	0.155461	0.123882	0.0611337	0.0370439
Myeloid dendritic cell activated_CIBERSORT-ABS	0.0240738	0.0074647	0	0	0.0110948	0.0230155	0.0423387	0	0.0182715	0	0.0402612	0.0297284	0.00776585	0.0348052	0.0255114	0	0.0125911	0.0160028	0.00281028	0	0.0212512	0.0306266	0.0336937	0.0265816	0.0401374	0	0	0.0150851	0.00678878	0.0468089	0.0181481	0	0	0.0258753	0.0352849	0.0200144	0.0142667	0.0378044	0.0304304	0.0288241	0	0.0277153	0.0259128	0	0	0.00551781	0.00966487	0	0.00449117
Mast cell activated_CIBERSORT-ABS	0	0	0	0	0	0	0	0	0	0	0	0	0	0	0	0	0	0	0	0	0	0	0	0	0	0	0	0	0	0	0	0	0	0	0	0	0	0	0	0	0	0	0	0	0	0	0	0	0
Mast cell resting_CIBERSORT-ABS	0.0441976	0.0728594	0.120305	0.0837453	0.126969	0.118101	0.0861866	0.130573	0.122971	0.131012	0.187541	0.0770079	0.106119	0.223133	0.201395	0.0542818	0.0939869	0.0511891	0.0862352	0.0913884	0.146251	0.0610488	0.0979977	0.0813533	0.111726	0.083477	0.0912963	0.0454164	0.0983367	0.109302	0.0703986	0.137184	0.0786305	0.217633	0.0973523	0.187785	0.158847	0.117625	0.0852821	0.165774	0.117616	0.107776	0.0900813	0.0719532	0.101171	0.155036	0.135104	0.122689	0.076978
Eosinophil_CIBERSORT-ABS	0	0	0	0	0	0	0	0	0	0	0	0.00146433	0	0	0.0208063	0.00439906	0	0	0.00729051	0	0.0141185	0	0	0	0	0	0	0	0	0	0	0	0	0.00604047	0	0	0	0	0.00452548	0	0	0.020944	0.02414	0	0	0.0259845	0.00821889	0	0
Neutrophil_CIBERSORT-ABS	0.00402024	0.00958607	0.0681543	0.0222477	0.0147127	0.0140008	0.0470123	0.007085	0.0305136	0	0.047558	0.0192001	0.00540511	0.0318216	0.0500704	0.0108559	0.0190274	0.00366351	0.0372806	0.0239427	0.0152861	0.0261238	0.00999721	0.0126097	0.0130177	0.020291	0.0185145	0.0091427	0.0521727	0.0851454	0.0299795	0.0555449	0.0212568	0.101192	0.0259849	0.0538652	0.0252055	0.0184808	0.01775	0.0302759	0.0511976	0.0183355	0.0143845	0.0063644	0	0.0548001	0.0842776	0.0254907	0.0127139
B cell_QUANTISEQ	0.0603113	0.0573477	0.0669513	0.0435358	0.0503142	0.0559658	0.0620705	0.0464649	0.049188	0.0538095	0.0497906	0.0693697	0.0666105	0.0510003	0.0535097	0.0551481	0.0438966	0.039757	0.058451	0.0531171	0.0466731	0.0544199	0.0487624	0.0461996	0.0573741	0.0543369	0.0433722	0.0389701	0.050046	0.0477017	0.041357	0.0457879	0.0453669	0.0380968	0.0587374	0.0501113	0.0519462	0.0673434	0.0624034	0.0442451	0.0479756	0.0582168	0.053553	0.0490698	0.0622517	0.0412792	0.0409471	0.043137	0.0452453
Macrophage M1_QUANTISEQ	0.104708	0.0577963	0.0956833	0.058444	0.0788094	0.0868766	0.103008	0.0995077	0.0817318	0.105386	0.113387	0.107387	0.0965995	0.131878	0.0935115	0.0408901	0.119774	0.0519103	0.0844048	0.100002	0.134735	0.0844565	0.081414	0.101336	0.0872823	0.0757311	0.0857894	0.0478162	0.0820963	0.0511965	0.033695	0.085312	0.0712271	0.145542	0.122727	0.0619058	0.161177	0.0899212	0.0788526	0.0502095	0.108868	0.10089	0.088237	0.0567418	0.0573335	0.0752293	0.109865	0.0588112	0.0392785
Macrophage M2_QUANTISEQ	0.0481048	0.0481403	0.0377164	0.0414063	0.0632688	0.0435456	0.0534078	0.048204	0.0522094	0.0765504	0.0508947	0.0912806	0.0530067	0.0255998	0.0398604	0.0698181	0.0355522	0.0432196	0.0657041	0.0292489	0.0400484	0.0509591	0.0403919	0.0429967	0.0492777	0.0694137	0.0240253	0.0284455	0.0404637	0.0320424	0.0591383	0.0217785	0.0588681	0.024407	0.0422349	0.0444066	0.0175649	0.0283087	0.0466421	0.0469105	0.0350876	0.0554804	0.0672158	0.0414055	0.0663899	0.053713	0.0663153	0.0500828	0.0479483
Monocyte_QUANTISEQ	0	0	0	0	0	0	0	0	0	0	0	0	0	0	0	0	0	0	0	0	0	0	0	0	0	0	0	0	0	0	0	0	0	0	0	0	0	0	0	0	0	0	0	0	0	0	0	0	0
Neutrophil_QUANTISEQ	0.167688	0.145759	0.161569	0.151172	0.162911	0.150564	0.146427	0.155749	0.133755	0.149439	0.160439	0.141114	0.166789	0.173544	0.14998	0.172929	0.174408	0.249721	0.165672	0.14942	0.186795	0.171303	0.156703	0.162953	0.158513	0.16949	0.156022	0.266048	0.165911	0.148315	0.207842	0.139305	0.130076	0.215647	0.195104	0.196346	0.195748	0.172211	0.163603	0.146531	0.160303	0.160613	0.169334	0.17568	0.165457	0.188123	0.197433	0.144881	0.209083
NK cell_QUANTISEQ	0.0243985	0.0246421	0.0228133	0.0176545	0.0198723	0.0204241	0.0285604	0.0196015	0.0306009	0.0249	0.0240267	0.0271148	0.024473	0.0271062	0.0208484	0.0258749	0.0189403	0.0190007	0.0263094	0.0251918	0.0207107	0.0221159	0.0207818	0.0177425	0.0188236	0.0267801	0.0186629	0.0177913	0.0229646	0.0225656	0.0205128	0.0236369	0.0241215	0.0192783	0.0190297	0.0282473	0.0190646	0.0315674	0.0263779	0.0225771	0.019737	0.023963	0.0245443	0.0210757	0.0202053	0.0165507	0.0175847	0.023356	0.0239221
T cell CD4+ (non-regulatory)_QUANTISEQ	0.0918617	0.0507196	0.167058	0.104662	0.0932296	0.0906925	0.0484365	0.113894	0.0321111	0.0847449	0.0850374	0.0610454	0.0959229	0.102733	0.0757949	0.0499613	0.118011	0.0824329	0.0586451	0.0571512	0.091817	0.0686496	0.0666687	0.116371	0.0773378	0.09106	0.0898467	0.0664593	0.0496726	0.0175933	0.0357622	0.0641144	0.0463868	0.144949	0.164356	0.0793884	0.160752	0.0671901	0.071968	0.0330537	0.0794117	0.0738247	0.112722	0.0901102	0.0764601	0.140364	0.11951	0.051237	0.0405897
T cell CD8+_QUANTISEQ	0.0485011	0.0294262	0.0314008	0.0209933	0.0349219	0.0384704	0.0450396	0.032603	0.0294179	0.0206108	0.0338827	0.0503596	0.0379692	0.0348078	0.0295097	0.0372762	0.0332185	0.0256486	0.0448381	0.0274793	0.0277253	0.040348	0.0200037	0.0326835	0.0347618	0.0328042	0.0235604	0.0248686	0.0299757	0.0174821	0.0231378	0.0284724	0.0467889	0.0264301	0.02834	0.050024	0.0251933	0.0449717	0.0418593	0.0196552	0.0426121	0.0363312	0.0440859	0.0381755	0.0375111	0.0317267	0.0443052	0.0326556	0.0270429
T cell regulatory (Tregs)_QUANTISEQ	0.0725046	0.0978588	0.0387326	0.0332626	0.0476934	0.062105	0.0868746	0.0427026	0.0764345	0.0649901	0.0717025	0.0896658	0.0724907	0.0423817	0.055777	0.0521754	0.0470923	0.0447028	0.0809743	0.0552936	0.0669261	0.056524	0.0468217	0.0425981	0.0510878	0.0552415	0.0311811	0.0318937	0.0516107	0.0877527	0.0347392	0.0511139	0.0556106	0.0293988	0.0488008	0.062983	0.054162	0.0608678	0.0651101	0.0736587	0.0559904	0.0696191	0.0548261	0.0430699	0.0435091	0.0530732	0.0381836	0.0522183	0.0433019
Myeloid dendritic cell_QUANTISEQ	0	0	0	0	0	0	0	0	0	0	0	0	0	0	0	0	0	0	0	0	0	0	0	0	0	0	0	0	0	0.000740376	0	0	0	0	0	0	0	0	0.00180547	0	0	0	0	0	0	0	0	0.00317654	0
uncharacterized cell_QUANTISEQ	0.381922	0.48831	0.378075	0.52887	0.448979	0.451356	0.426175	0.441273	0.514552	0.419569	0.410839	0.362663	0.386138	0.410949	0.481209	0.495927	0.409107	0.443607	0.415002	0.503096	0.384569	0.451224	0.518453	0.437119	0.465542	0.425142	0.52754	0.477707	0.50726	0.574611	0.543815	0.540479	0.521554	0.356252	0.320669	0.426588	0.314391	0.437619	0.441378	0.563159	0.450014	0.421063	0.385482	0.484672	0.470882	0.399941	0.365856	0.540444	0.523588
Myeloid dendritic cell activated_XCELL	0.109784	4.86029e-18	0	2.84488e-18	0.0488105	1.59922e-22	0.090314	1.25159e-19	0.0521226	0.0192887	0.0305504	0.111016	0.0483042	0.0934229	0.0557203	0.0321715	0.035838	0	0.0672368	0.0171527	0.0380429	0.0534785	0.00590683	2.09968e-18	0.0308368	0.00869844	0	0.046916	0.0348473	2.18031e-18	5.28932e-20	7.38133e-19	0.0415854	0.0242698	0.0472311	3.94219e-18	0.0237729	0	8.41756e-20	1.02747e-17	1.07818e-19	0.0281724	0.17756	0.00195606	0.00162964	0.0566907	0.0604638	0.00446735	8.5702e-20
B cell_XCELL	0.0107962	0.00198282	0.00147075	0	0	0.0290084	0	6.33782e-19	0.00960025	0.0144429	0	0.00478224	0.0146067	2.64288e-18	0.00308479	0	0.00430944	0	0	5.75117e-19	0.00275322	0	0	2.70176e-19	0.00815417	0	1.89848e-20	0	7.93022e-19	8.52752e-20	1.26669e-18	0	0.000250424	1.34465e-21	0.0210703	1.07595e-18	0.00295581	0	0	0	1.65413e-19	0	0	0	1.56635e-19	0	0	0.00140923	0
T cell CD4+ memory_XCELL	9.62473e-20	4.50638e-18	5.13437e-19	7.18017e-19	0.000577872	0.00132438	0	0	0.00710256	2.14925e-20	0.00163967	0	0	2.01725e-18	0.00524422	6.52722e-19	0	1.9217e-19	0	5.35891e-20	0.000293969	1.07875e-19	0	3.54375e-19	0	4.98432e-19	0	0	0	0	7.52552e-20	0	0	3.33893e-19	0.000519088	0	4.88629e-19	0	0	2.10439e-18	0	0	1.91104e-19	3.67856e-19	0	0	0	0	6.0246e-19
T cell CD4+ naive_XCELL	2.19035e-19	0	0	1.99861e-19	0	0	0.00978617	0	0	6.81548e-19	4.87477e-19	0.0166329	0.00246765	0	0	0	0	0	6.08029e-20	9.44277e-20	2.75328e-19	0	1.87036e-18	0	3.36686e-19	0	2.81194e-19	6.85818e-20	0	0	2.10535e-19	4.09226e-19	0	1.6313e-19	5.31086e-19	0	0.00438043	0	0	0	1.3948e-18	3.20534e-19	0.00162684	1.15773e-18	0	0	1.02178e-18	1.20842e-18	0
T cell CD4+ (non-regulatory)_XCELL	0	2.38479e-18	4.7317e-19	2.56611e-19	0.00370224	0	9.07077e-21	0	1.46055e-19	4.35801e-18	0	0	0	0	0	1.57076e-18	1.08361e-18	1.75141e-19	1.46507e-18	3.20174e-19	0.00138077	0	5.37614e-05	0	5.70666e-20	0	3.3905e-19	1.53532e-18	7.78136e-20	0	0	8.94623e-18	0.000362539	5.23108e-19	1.84574e-20	3.71732e-18	2.86385e-19	0	3.47374e-19	8.60871e-19	0	9.7736e-20	0	5.65474e-20	0	1.01028e-18	4.14802e-19	1.12151e-18	0
T cell CD4+ central memory_XCELL	1.40795e-18	7.70398e-19	0.0119491	2.22902e-18	0	0	0	1.47102e-18	0	5.67509e-18	6.29311e-19	8.6263e-20	2.03619e-19	0.00424718	0	9.05353e-20	1.23092e-18	1.76074e-19	0	3.36284e-19	1.86468e-18	2.45255e-18	0	3.12312e-18	3.16736e-18	0	1.16076e-18	0	0	0	0	0	1.51286e-18	1.25817e-18	2.51795e-19	4.60598e-19	7.46345e-20	0.00736176	1.45942e-19	0	0	0	0	0	1.89145e-18	0	3.63986e-18	0	1.53728e-19
T cell CD4+ effector memory_XCELL	0.0065402	0.030133	1.09223e-19	0.0141953	0	0.0227174	0.0241303	5.54432e-18	0.00030644	0.00787066	0.00306515	0.0183948	0.0170058	0.00076882	0	1.27973e-18	1.25486e-18	0	0	4.77121e-19	0.012108	1.66482e-18	4.75843e-19	1.14433e-19	0	0.00929106	0	0	0	1.44396e-18	0	1.22302e-18	3.24917e-19	0.000136708	0.00684831	0	0.0278444	0	1.28395e-18	0.00700472	0	0	0.000761241	0	0	0.022293	3.28931e-18	2.7104e-19	0
T cell CD8+ naive_XCELL	0.00263022	0.00460409	0.00509686	0	0.0070592	0.00280725	0.00668976	0.0018459	0	6.18268e-19	0	0.00756703	0.0130973	0	0.00360502	0.0117862	0	0.00258561	0.00920363	8.27986e-05	8.16037e-20	0.00841068	0.000815641	0.00493947	0.000952486	0.000431259	0.0013303	0.00650702	0.00148818	0	0.00410189	0.00449016	0.00827482	0	0.0110483	0.00143622	0.00845272	0.00791119	0.0198886	9.8282e-19	0.0136054	0.00704081	0.00992395	0.0134064	0.015351	2.00798e-20	0.00306414	0.00190512	0.00782948
T cell CD8+_XCELL	0.0357921	2.82375e-19	0.0104305	5.39718e-19	0.0106612	0.0372061	0.0567325	1.7963e-18	0.000892578	1.09699e-18	0	0.0486092	0.00616099	1.4612e-18	0.00292916	2.397e-19	0.00284383	5.58915e-19	0.0283636	0	0.00444417	0.00929222	0	0.000388393	0.00490833	0	8.53353e-05	0.0199958	0	1.2668e-18	7.6125e-05	1.56221e-18	0.0306641	7.29476e-20	0.0236299	0	0.00466347	1.92504e-18	9.41688e-21	0	0	0.00775649	0.00877453	0	0	0.0041248	0.00472974	3.28104e-20	2.27479e-18
T cell CD8+ central memory_XCELL	0.0469393	0	0	1.82533e-18	0.0168024	0.0632616	0.0455667	6.6901e-19	0.0272378	1.04281e-18	0.018801	0.0762705	0.0151255	0	0.00571905	5.51941e-18	0.00814413	6.46058e-19	0.0391587	2.42066e-19	0.00540627	0.0178922	0	0.00198056	0.010257	1.59792e-19	6.57261e-19	0.00306916	0	2.57809e-18	7.60317e-20	0	0.0533433	1.66667e-18	0.0442698	2.83109e-18	0.000678631	3.13005e-18	0	5.13084e-18	1.28811e-18	0.00964384	0.00451826	0	0.00483833	0	0.0407726	2.06416e-18	0
T cell CD8+ effector memory_XCELL	0	0	0	3.96222e-19	6.27236e-19	1.92411e-18	0	0	6.56968e-19	0	5.5604e-19	0	0	0	0	3.19382e-19	0	0	0.00663794	3.48653e-18	0	0	0	8.81347e-19	1.06749e-17	1.62279e-19	1.76502e-18	0	0	1.05585e-18	0	2.74488e-20	0.00281186	0	0	0	8.02083e-19	0	0	0	0	4.7689e-19	0	4.18869e-18	0	0	7.67917e-18	0	0
Class-switched memory B cell_XCELL	0.00752638	0.00878094	3.07569e-18	0.00314819	0.00343921	0.0175016	0.00146343	0.000684197	0.00824166	0.0216825	0.00249291	0.014012	0.0204975	0.00140245	9.39701e-20	0	0.0103809	0	0	0.000826565	0.00462317	0.00026271	1.09088e-18	0.000856331	0.00467215	0.00573564	4.34709e-19	0.000144425	0.000509986	0	0	0	0.0024186	5.12418e-22	0.0182365	0	0.00518718	3.27433e-18	2.01824e-19	0.00441839	0.00355027	0.00703353	0	0.000264724	0.000435606	5.22454e-19	0.000788111	0.00436794	0.00541724
Common lymphoid progenitor_XCELL	2.34917e-20	0.00505798	0	8.12048e-20	1.83523e-21	0.00357415	0.0014012	0	0.00413433	0	0.000635973	0.00306069	0.000172491	0	0.00626408	1.46666e-20	0.00600734	0.00270562	1.32121e-19	4.39176e-20	0	0	0.00242575	0.00381534	0	0.00449558	5.06971e-19	0	3.60733e-20	0.00153918	0.000376895	0.00363479	0	0.00068163	0.00246338	0	0.00287101	3.29528e-18	0.0006947	0.00383346	0	0.00123932	1.66009e-19	0.00069608	0.0011685	0.00281492	0.0038261	0.00205551	6.02813e-19
Common myeloid progenitor_XCELL	0	0.000620305	0	1.51748e-18	1.26905e-18	0	0	0	0	0	0	0.0015751	1.04402e-19	0.00203793	0	0.00187575	0	0	3.57197e-19	1.39101e-18	8.42987e-19	0	0	3.81098e-19	1.26869e-18	0.00295399	0	8.24392e-19	2.86963e-19	1.73815e-19	1.1211e-18	1.4656e-18	0	0	0	0.00217432	1.0025e-19	1.06489e-18	1.93955e-20	0	0	0.00141113	0.00443394	0.00210728	0.00220981	0	2.83075e-19	2.00473e-18	1.33755e-18
Myeloid dendritic cell_XCELL	0.0053366	0.000808396	0	0	0.00198576	0	0.00527909	3.08743e-19	0.000753292	4.13e-20	0	0.0162084	0.00461176	0.0059466	0.00243593	0.0109201	0.000460345	1.48194e-06	0.00486528	0	0.000630077	0.00217208	0	1.53467e-19	0.00053707	0.00221549	0	0.00682329	0.000558287	2.83812e-19	0	5.78547e-19	0.000605895	0.00138657	0.0037803	0.01854	0.00176294	0.00263593	0.00194561	0	3.70745e-20	0.00279356	0.0392742	0.000632122	0.00207929	0.00491256	0.00171544	0	0
Endothelial cell_XCELL	0.00334075	0.01093	0.00786453	0.00388152	0.000428329	0	0.0138403	2.64573e-19	4.19412e-19	3.51028e-20	0	0.00317338	0.00463181	1.34547e-21	0.00280754	0.00181375	0.00166674	2.56309e-20	0.00495676	1.1561e-20	0.000839427	0	0.0033229	0.00345149	0.000725542	0.00856042	0	2.71621e-20	0	0.00320758	0.00894448	0.000634583	5.5787e-21	0.00912388	0.00980601	0.00860236	0	0	0.00985667	2.15093e-20	0	0.00271764	0.00728061	0	0.000676061	0.0139774	0.00126989	3.13754e-19	0.0186477
Eosinophil_XCELL	3.48974e-18	6.15768e-19	0	0	0	0	3.10489e-19	8.0945e-18	4.92011e-19	1.37262e-18	5.53372e-18	0	3.67919e-18	0	0	0.0073079	0	0.00236649	0.00478712	0	0.00884492	1.74161e-18	0	0	0	6.17959e-19	0	0	0	0	0	1.10234e-18	0	1.95242e-19	0	3.9619e-19	4.99542e-19	0	0	0.00259238	6.38958e-18	3.56616e-20	0.0306784	0	0	0.00336579	3.77946e-19	1.69978e-18	2.80865e-18
Cancer associated fibroblast_XCELL	1.64683e-18	0	0	0	0.0174959	0	0	1.80253e-18	0	0	0	0	2.0789e-19	0.010399	0.0110815	0.0816682	0.00327008	0.00111722	0.0492665	0.0425658	0.0145552	0.00804205	0.0601047	0.0124179	5.53451e-18	1.71824e-19	0.0340975	0.0636394	0.0348113	0.0288956	0.0184046	1.69668e-19	0.0249347	0	0	0	0	0	6.17354e-19	3.81729e-18	1.15421e-19	0.0415313	0.0297926	0.0555025	2.27716e-18	0.0219159	1.73401e-20	1.50414e-19	0
Granulocyte-monocyte progenitor_XCELL	1.52283e-20	1.52467e-18	0	0	0	6.08051e-18	4.84663e-18	1.58331e-18	0	0	1.31274e-18	0.0141076	4.09667e-18	9.15824e-18	0.0133872	0.00788593	0.00192821	2.15102e-19	0.0385397	6.55111e-19	0.0303511	2.32973e-19	0	1.26964e-18	6.16826e-18	0	0	0	7.98185e-19	6.11142e-18	0	1.97362e-18	2.01974e-18	5.57763e-19	7.81577e-19	0	0	0	3.35349e-18	1.24387e-18	1.93091e-18	0.00404972	0.0565023	1.12874e-19	0.00750228	0.0267311	9.66808e-20	0	1.73903e-19
Hematopoietic stem cell_XCELL	0.0359403	0.0534315	0.048569	0.0172641	0.00419952	4.64254e-20	0.0742576	0.0153799	0.00639661	0.00970139	0	0.0564071	0.0379495	0.0853321	0.0395053	0.114829	0.0243785	0.0170165	0.0610965	0.0353148	0.0089421	0.0179686	0.0214998	0.0161518	0.00381089	0.0740949	0.0323558	0.038007	0.0163412	0.0260951	0.037582	0.0185718	0.0118992	0.0105911	0.0437545	0.0847272	0.0286242	0.154248	0.0948247	0.0127637	0.0139331	0.061397	0.103953	0.0693483	0.0493452	0.0563521	0.0158368	0.0151726	0.076187
Macrophage_XCELL	0.0107357	0	6.91257e-19	1.19885e-18	0.00649778	0.00341192	0.0102358	0	3.735e-05	0.00212631	0	0.0257902	0.00850896	0.0267972	0.0123447	0.0157301	0.00266236	0.00261981	0.0207851	0.00812434	0	0.00882907	0	0	0.00376073	0.00702366	3.89834e-19	0.000498069	0.00682359	0	0.00250517	0	0.0154912	0.00755132	0.00466083	0.00740676	0.00608843	1.26384e-19	0.00411285	1.1847e-18	0	0.00728641	0.0287262	8.20916e-20	0.00315926	0.00718475	0.0134906	0.00785515	0.0112946
Macrophage M1_XCELL	0.0105127	0	0	0	0.00756102	0.00121495	0.0101184	1.03891e-18	0.00201033	0.00136326	0.00159327	0.0216507	0.00559425	0.0217565	0.0105438	0.00782122	0.0030181	2.03416e-19	0.0223483	0.00696322	0.00260762	0.00966383	0.00182866	2.65537e-19	0.005602	0.00143242	4.43536e-19	0.00074012	0.0119412	0	0.00133883	1.87065e-18	0.0148096	0.00378833	0.00185837	0.00317491	0.00184472	0	0.000604921	0	0.000363161	0.0112451	0.0168933	0	6.01493e-20	0.00541102	0.00926619	0.00220479	0.0024358
Macrophage M2_XCELL	0.00974126	0.00436489	0.002056	0.000293346	0.000440944	0.0104104	0.0111304	0.000634541	0.00370376	0.00765487	0.00229827	0.0137228	0.00556598	0.00827274	0.00423297	0.0213708	0.0018105	0.00119986	0.010557	0.00314472	6.28975e-20	0.00257394	0	0	0.00100437	0.0103375	0	0.000214112	4.64876e-19	4.48532e-20	0.0060655	0.00494611	0.0027347	0.00912186	0.00615548	0.0157819	0.00489236	0.00449106	0.0108681	0.00544272	0.00653237	0.00495301	0.0271347	0.00464545	0.00659905	0.00767618	0.0101111	0.00857623	0.0250291
Mast cell_XCELL	0.000508213	0.0044732	0.00201319	0.00113929	0.000930869	0.00304552	7.50284e-05	4.60535e-22	0.00044	0.00359575	5.25194e-20	0.00133619	0.000798037	0.00553408	0.000814921	0.00288603	0.00146621	7.8788e-20	4.22728e-20	0.00194256	0	1.15844e-20	0	0	0	0.00286293	5.79778e-20	0.00205745	2.18788e-20	3.7454e-20	0	0.00340008	0	0.0149902	1.14163e-19	0.00607838	0.00317343	0.00830407	0.00123913	0	0.000132285	0.00137402	0.00275597	0.00190172	0.0022516	2.1284e-19	0.00183072	0.000373928	0.000692241
B cell memory_XCELL	0.00901273	0.006537	0.0041773	2.12805e-18	0	0.0082728	0	0.000906004	0.00213127	0.00202121	0.00179108	0.00203487	0.014056	0	0.00151911	0	0.0020816	0.0030329	0.00205891	0	8.60746e-20	0.00495694	8.10219e-19	0.00061526	0.00297903	0.00157994	0	0	5.01976e-19	3.98689e-19	0	0	0	2.3601e-20	0.00707905	0	0.00504319	1.02944e-18	0.000895161	1.78924e-18	0.00187925	0	0.00254503	0	0.00604087	0	0	0.00153861	1.02149e-18
Monocyte_XCELL	2.9393e-19	0	1.49404e-17	0	6.96474e-19	0	9.63351e-19	1.64886e-17	0	0	0	0	5.04448e-18	0	0.00109118	0	5.57551e-18	0	0.00255543	5.55244e-20	0.00614214	0	0	0	0	5.48626e-19	0	3.23124e-18	7.2191e-18	5.37274e-19	0	0	1.22019e-18	0.0130625	1.53568e-18	2.47923e-19	3.01858e-18	3.14095e-17	8.57504e-18	2.03152e-18	1.20624e-17	1.82157e-18	1.10224e-19	0	5.61447e-19	0.0179967	0.00422175	2.18953e-19	0
B cell naive_XCELL	3.34949e-20	0.00117863	2.25911e-19	6.19411e-20	4.25862e-06	0.000838369	0	0.000882075	2.97886e-23	3.90047e-19	8.72731e-19	0.00346975	0.00177058	0.00130154	0.00369003	4.22636e-19	0.000263172	0.000156067	1.33542e-18	0	2.67318e-19	0.00106773	2.93379e-19	7.62777e-20	0.00257866	0.00159109	0	0.000272886	0.000101572	1.72214e-18	6.50834e-19	0.00330962	0.000704654	0.000351774	8.11856e-21	0.00158036	9.21449e-19	0.00284612	0.00152929	4.00983e-19	0.00220631	1.70344e-19	0.000531033	1.1685e-19	0.00449446	0	0.00199833	0.00355767	2.08078e-18
Neutrophil_XCELL	1.03152e-18	0	0.000351614	0	1.10251e-20	0	0.00111827	3.42554e-19	2.34918e-20	0	0	0.00316104	0	0.000777353	0.00551943	0	1.07332e-20	0	0.00124106	1.00574e-18	0.00200496	5.91451e-19	0	0	1.3681e-19	6.14042e-21	0	0	0	0.00134841	3.6516e-19	7.08085e-19	0	0.00778442	0.00145319	0.00695923	1.24856e-19	3.6179e-18	0	0	0	0.000688601	0.000212207	0	1.19685e-19	0.0103241	0.00746869	1.29089e-21	0
NK cell_XCELL	0	1.50845e-17	1.81415e-19	2.51778e-18	0	2.31587e-19	6.11927e-19	1.53169e-17	0	9.71093e-21	2.19935e-18	0	1.44582e-19	4.90737e-19	0	1.69533e-18	0	3.26268e-18	0	6.04341e-18	0.000901725	2.49447e-18	8.26189e-19	3.72265e-18	0	0	0	0	0	0	0	1.4392e-18	0	1.80558e-20	0	6.07988e-20	3.4978e-18	1.08583e-18	0	0	0	0	9.73853e-21	0	0	0	6.04308e-18	2.24236e-17	0
T cell NK_XCELL	0.0507431	0.125382	0.0103404	0.0259929	0.00993711	0.0381099	0.00375815	0.0875018	0.0286404	0.0583344	0.0752781	0.0123705	0.0752086	0.0207843	0.0259849	0.00493972	0.0413916	0.0984714	0.000343508	0.00416707	0.00449802	0.0480612	0.00541652	0.0728311	0.0500485	0.0555788	0.0120785	0	0.0318668	0.00855515	6.92587e-20	0.00936447	0.00638173	0.0167829	0.00222504	0.161432	0.0214848	0.114602	0.0673486	0.0365527	0.0482857	0.00668406	0.016208	0.0144263	0.05461	0.0333067	0.00445666	0.063931	0.0199264
Plasmacytoid dendritic cell_XCELL	0.00774783	0.00446447	0	5.05642e-19	0.0017761	0.00408542	0.0201937	0.0175909	0.0251213	0.00695372	0.00574174	0.0205964	0.0283802	0	0.00653951	0.000802794	0.00418779	0.0506739	0.0272525	0.00884761	0.0102195	0.0134932	0.0161236	2.8939e-19	0.00318461	0.00970415	0	0.0203003	0.019269	0	2.08092e-18	0.00605487	0.00940095	0.00989542	0.0105065	0.00780111	0.00455177	7.34151e-19	0.00974035	0	0.00973899	0.0139384	0.0300976	0	0.0112267	0.0171668	0.00256775	0.0257395	0
B cell plasma_XCELL	0.00837659	0.0148746	0.00526007	0.0077087	0.00717894	0.023928	0.00798473	0.00602196	0.0124303	0.00987408	0.00495254	0.0122366	0.0125067	0.0137754	0.00400411	3.97807e-19	0.00677706	0.00108258	0.0140971	0.000605506	0.00347663	0.00114116	0.00183641	0.000339557	0.00486086	0.00946789	0.00209418	0	0.00401111	0.00178164	0.00413729	0.00165837	0.00247997	0.00159877	0.0168114	0.0155228	0.00918631	0.00885884	0.00355137	0.00243352	0.0121135	0.00440762	0.00144879	0	0.00573388	0.00315703	0.00852223	0.00744255	0.00646353
T cell gamma delta_XCELL	0.0195943	8.55215e-19	0.00588326	0.0108886	0.00942938	0	0.0129223	1.78201e-18	0.00137374	0.00260902	0	0.00392043	8.73152e-21	0.000900924	0.0329964	0.00103437	0.00360113	3.5474e-19	0.0201985	0.01224	0.00141604	3.23458e-20	0.00589468	0	0.00231022	3.52955e-19	0.00709589	0.00717017	0.00669737	0.0170588	0.00939013	0.00878404	0.0176097	0.00362388	1.84487e-19	0	0.0195719	0	0	0.00417585	0.0142777	0.00501673	1.6763e-19	0.000665395	0.0132082	0.00317052	0.00977566	0.00181068	0.00349597
T cell CD4+ Th1_XCELL	0	0.00065626	0.00485456	0	1.83769e-18	5.85059e-18	2.76144e-05	0.010492	0	0	8.51303e-18	4.38073e-18	3.27262e-18	0.00577892	1.4882e-18	0.00558897	0	0.0282158	0.000901521	0.00359314	0	0.00279652	0.00371125	0.00161209	0.00631316	0.00319235	0.0256849	0	0.0020469	0.0155947	0.00416635	0	0	0.0131317	2.4811e-19	0	0	0.0246578	0	0	7.08809e-19	0	0.0121059	0.0127654	0.00768937	0.0191961	0	0	0.0008159
T cell CD4+ Th2_XCELL	0.102224	0.0635715	0.0369018	0.0606384	0.0881017	0.128357	0.0458733	0.0963337	0.200483	0.059934	0.159783	0.0583911	0.0964911	0.0132805	0.093284	0.00781528	0.0918342	0.0418199	0.0901947	0.0615177	0.0583593	0.117795	0.050036	0.0697423	0.080838	0.0179316	0.045778	0.0298566	0.0491534	0.0633616	0.0335056	0.107176	0.145657	0.0826996	0.199801	0.0286565	0.0310562	0.0114933	0.0206931	0.077027	0.164244	0.0413828	0.0205064	0.0208183	0.0834636	0.0631408	0.131539	0.0855003	0.0230526
T cell regulatory (Tregs)_XCELL	2.02199e-20	4.04526e-19	2.53449e-18	2.49591e-19	3.0847e-20	9.56608e-19	0.00307138	5.57419e-18	0	0	3.70453e-19	0.0140694	0	0.00218776	0.00453863	0	0	0	0	1.05112e-18	0	1.26253e-18	0	6.0445e-20	1.8867e-18	1.1849e-18	0	3.64738e-19	2.73077e-19	3.63841e-18	0	0	2.42444e-18	2.15089e-18	8.95587e-18	0	1.88058e-18	0	3.59904e-19	2.30106e-18	0	2.78633e-18	0	0	2.91821e-18	4.30847e-18	0	1.18488e-17	6.45973e-18
immune score_XCELL	0.0421125	0.00484294	0.00951073	0.000759525	0.0158519	0.048448	0.0489604	2.86545e-17	0.00781565	0.0134433	5.19039e-18	0.0665915	0.0231243	0.0260368	0.0188134	0.0245628	0.00782812	0.00332518	0.0417317	0.00671126	0.018068	0.0135289	3.58409e-05	0.000258928	0.0115735	0.00806805	5.68902e-05	0.0195831	0.00492125	0.000898942	0.00172086	0.00226672	0.0315828	0.02985	0.0363963	0.0259896	0.0124294	0.00729333	0.00486505	0.00172826	8.81898e-05	0.0132661	0.0736144	0.00168923	0.00499344	0.0319391	0.0223046	0.00642553	0.00799126
stroma score_XCELL	0.00228831	0.00546501	0.00393226	0.00194076	0.00924313	0	0.00692015	1.03355e-18	2.09706e-19	4.18333e-19	0	0.00237281	0.00231591	0.00519951	0.00694452	0.0428679	0.00256419	0.00099266	0.0277519	0.0216855	0.0076973	0.00497713	0.0326092	0.00793468	0.000362771	0.0045224	0.0174962	0.0330909	0.0180957	0.0160641	0.0140467	0.000317291	0.0130094	0.00456194	0.00490301	0.00430118	0	8.65065e-19	0.00544607	1.99351e-18	1.71652e-19	0.0238894	0.0198852	0.0284194	0.000338031	0.0179466	0.000634947	2.32084e-19	0.00932386
microenvironment score_XCELL	0.0444009	0.0103079	0.013443	0.00270029	0.025095	0.048448	0.0558806	2.96881e-17	0.00781565	0.0134433	5.19039e-18	0.0689644	0.0254402	0.0312363	0.0257579	0.0674307	0.0103923	0.00431784	0.0694836	0.0283967	0.0257653	0.018506	0.0326451	0.00819361	0.0119363	0.0125905	0.0175531	0.052674	0.0230169	0.016963	0.0157676	0.00258401	0.0445923	0.034412	0.0412993	0.0302907	0.0124294	0.00729333	0.0103111	0.00172826	8.81898e-05	0.0371554	0.0934996	0.0301086	0.00533147	0.0498858	0.0229396	0.00642553	0.0173151
B cell_EPIC	0.0292843	0.0301347	0.0292613	0.0274177	0.0277824	0.0296807	0.0287624	0.0273837	0.0294826	0.0287168	0.028736	0.0297087	0.030704	0.0285218	0.026173	0.0268633	0.0292872	0.0276794	0.0288174	0.0275238	0.0272937	0.0281579	0.0267057	0.0280153	0.0275411	0.0296975	0.0275734	0.0280916	0.0274289	0.027412	0.0270977	0.0289808	0.0271888	0.0272061	0.0302758	0.0289064	0.029073	0.029404	0.0291841	0.0271831	0.027965	0.0291416	0.0284397	0.0269372	0.0285937	0.0268092	0.027531	0.027605	0.0298926
Cancer associated fibroblast_EPIC	0.00880632	0.00784394	0.00802462	0.00851906	0.00832688	0.00726234	0.00895614	0.00756283	0.00855853	0.00789447	0.00800945	0.00880311	0.00811454	0.00909135	0.0083144	0.00890836	0.00802242	0.00775875	0.00865081	0.00913445	0.00852935	0.00875317	0.00873026	0.00848714	0.00808628	0.00813699	0.00866862	0.00855662	0.00873097	0.00916271	0.00894673	0.00769013	0.00850985	0.00816133	0.00779223	0.00841151	0.00852417	0.00779777	0.00836279	0.00829276	0.00768151	0.00867334	0.00903981	0.00841428	0.00764025	0.00882667	0.00855396	0.00784815	0.00788809
T cell CD4+_EPIC	0.134869	0.124231	0.13073	0.127121	0.133139	0.133072	0.137899	0.12632	0.134009	0.127853	0.127043	0.131658	0.13142	0.125568	0.129472	0.122518	0.12999	0.125324	0.127621	0.126676	0.131757	0.129916	0.12404	0.126009	0.130762	0.125771	0.119221	0.126491	0.128618	0.124912	0.128237	0.124424	0.127655	0.129145	0.133778	0.124551	0.129396	0.123091	0.122647	0.125925	0.126329	0.127433	0.127367	0.122877	0.123855	0.128624	0.132597	0.120239	0.119726
T cell CD8+_EPIC	0.0852894	0.0823	0.0822937	0.0839726	0.0841756	0.0841631	0.0825991	0.083367	0.0856284	0.0814972	0.0851075	0.0869646	0.0843935	0.0864904	0.0853252	0.0858715	0.0837118	0.083676	0.0842779	0.0828361	0.0839729	0.0845413	0.0809686	0.0845329	0.0835987	0.0837511	0.0828303	0.0839147	0.0813828	0.0793367	0.0824728	0.0842458	0.0859314	0.0821806	0.0821198	0.086223	0.0807388	0.0877386	0.0854115	0.0813287	0.0844233	0.0831842	0.0855013	0.0855608	0.0857888	0.092994	0.0861231	0.0839937	0.0830154
Endothelial cell_EPIC	0.0912301	0.0917742	0.09144	0.0917487	0.0889789	0.0882923	0.0949808	0.0884111	0.090091	0.0893599	0.0887423	0.0919169	0.091127	0.0905704	0.0880209	0.0897752	0.0902035	0.0889366	0.0906627	0.090394	0.0914123	0.0895998	0.0912776	0.0894633	0.0875581	0.0932237	0.0886253	0.090861	0.0893011	0.0925981	0.092153	0.0891053	0.0884013	0.0893218	0.0906266	0.091553	0.0891973	0.0895092	0.0925702	0.0886801	0.0882713	0.0917098	0.0932531	0.0891777	0.0886836	0.0935156	0.0901632	0.0875266	0.0924424
Macrophage_EPIC	0.00637453	0.00590689	0.0056147	0.00578682	0.00653082	0.00637039	0.00655669	0.00606456	0.00616151	0.00609396	0.00643719	0.00691318	0.00633207	0.00682512	0.00659509	0.00640596	0.00621075	0.00624459	0.00673335	0.00627525	0.00644988	0.00648457	0.00604957	0.00602483	0.00610826	0.00600007	0.00599346	0.00593319	0.00633728	0.00609912	0.00651257	0.00565914	0.00675031	0.0064287	0.00623461	0.00646816	0.0063878	0.00572834	0.00601302	0.00628725	0.00629015	0.00635614	0.00672116	0.00581094	0.00599638	0.00670247	0.00670251	0.00635027	0.00633174
NK cell_EPIC	1.52537e-10	1.05425e-09	2.52613e-10	7.26531e-11	3.85738e-10	6.57076e-10	4.92313e-11	2.79033e-10	3.47919e-10	2.5128e-09	5.53273e-10	1.12007e-10	1.38435e-10	4.66802e-11	1.15111e-09	2.50369e-11	7.54892e-10	7.29529e-11	4.81487e-10	1.16764e-10	1.16324e-09	2.58037e-10	2.97307e-10	1.26032e-09	9.42326e-10	2.18358e-10	4.0952e-10	6.6186e-10	1.41831e-10	5.17494e-10	1.43526e-08	5.72048e-10	4.63476e-10	3.91529e-10	4.96056e-10	8.70224e-10	5.46636e-10	8.73212e-10	1.12987e-09	2.35817e-09	3.23139e-10	1.85733e-10	8.12898e-08	4.29968e-10	4.18725e-11	1.56778e-10	8.84316e-09	5.85711e-10	4.58616e-09
uncharacterized cell_EPIC	0.644146	0.65781	0.652636	0.655434	0.651066	0.651159	0.640246	0.660891	0.646069	0.658585	0.655924	0.644036	0.647909	0.652933	0.6561	0.659658	0.652575	0.660381	0.653237	0.657161	0.650584	0.652548	0.662229	0.657468	0.656345	0.65342	0.667088	0.656151	0.658201	0.660479	0.65458	0.659895	0.655563	0.657557	0.649173	0.653887	0.656683	0.656731	0.655811	0.662303	0.65904	0.653502	0.649678	0.661222	0.659443	0.642528	0.648329	0.666438	0.660704
T cell_MCPCOUNTER	6.60768	6.38016	6.34101	6.24445	6.36975	6.48754	6.61605	6.42263	6.62894	6.46804	6.61254	6.76818	6.61166	6.43091	6.57318	6.37648	6.42724	6.39762	6.62847	6.28731	6.37093	6.40867	6.19237	6.30045	6.38031	6.40102	6.15104	6.34107	6.31202	6.19763	6.2932	6.37725	6.5822	6.37037	6.56939	6.4959	6.43699	6.5111	6.42526	6.23684	6.37044	6.40104	6.59337	6.34128	6.3901	6.68226	6.54962	6.40361	6.2973
T cell CD8+_MCPCOUNTER	6.36735	6.11597	6.29239	6.37258	6.19047	6.15729	6.02437	6.24536	5.84932	6.09898	6.28409	6.27707	6.19047	6.87071	6.36833	6.23549	6.07278	6.32352	6.152	6.22084	6.3011	6.12476	6.08496	6.13413	6.22661	6.25596	6.17142	6.10666	6.00144	5.95365	6.1151	6.17563	6.10053	6.17406	6.08834	6.76258	6.0666	7.01643	6.6329	6.2492	6.16338	6.14123	6.49876	6.44703	6.30475	6.2783	6.39977	6.36358	6.21511
cytotoxicity score_MCPCOUNTER	6.33882	6.04397	5.9988	5.90355	6.25942	6.15961	6.26795	6.05615	6.46425	5.87535	6.32137	6.50372	6.22327	6.28269	6.26992	6.07196	6.09594	6.0345	6.39947	6.00374	6.35219	6.27803	5.83513	5.95196	6.31461	6.01659	5.81615	6.01514	6.09989	5.99685	5.91303	6.04835	6.54678	6.03625	6.1207	6.24902	5.93578	6.23169	6.13467	5.85937	6.3951	6.09328	6.18176	6.11167	6.24742	6.2722	6.41037	6.07004	5.95506
NK cell_MCPCOUNTER	6.74765	6.67678	6.65804	6.50751	6.59026	6.71	6.56696	6.63699	6.7521	6.66082	6.75106	6.72725	6.75025	6.7091	6.68654	6.75427	6.56332	6.64841	6.68444	6.60022	6.57854	6.73456	6.53813	6.5914	6.55208	6.72082	6.55485	6.61441	6.57357	6.58202	6.50497	6.65259	6.62559	6.62622	6.66227	6.88672	6.67677	6.98231	6.82373	6.42007	6.73421	6.62085	6.84842	6.76469	6.78564	6.82331	6.79175	6.64328	6.73057
B cell_MCPCOUNTER	7.00266	7.05505	6.86285	6.58393	6.63307	7.18317	6.88514	6.64904	7.04129	6.86224	6.81142	7.10461	7.23588	6.76311	6.70129	6.66348	6.89931	6.66284	7.00948	6.49731	6.77729	6.76559	6.41473	6.69804	6.86379	7.0322	6.5323	6.66538	6.4827	6.53439	6.38666	6.76578	6.61501	6.499	7.1266	6.84567	6.83174	6.94544	6.90248	6.5783	6.60998	6.99375	6.92866	6.70431	6.99767	6.85324	6.75322	6.5418	6.61113
Monocyte_MCPCOUNTER	7.52653	6.89025	6.81631	6.97634	7.35954	7.32575	7.69536	7.08617	7.32096	7.22292	7.55178	8.22239	7.43091	7.88221	7.7213	7.70902	7.45442	7.01201	8.0336	7.57247	7.51236	7.54584	7.06493	6.95156	7.22459	7.12831	6.91031	7.03179	7.41029	6.92858	7.46149	6.89834	7.65196	7.72591	7.27834	7.13426	7.15617	6.70261	7.10765	7.18121	7.27816	7.4583	7.76453	7.06089	7.18786	7.68906	7.89555	7.25405	7.25625
Macrophage/Monocyte_MCPCOUNTER	7.52653	6.89025	6.81631	6.97634	7.35954	7.32575	7.69536	7.08617	7.32096	7.22292	7.55178	8.22239	7.43091	7.88221	7.7213	7.70902	7.45442	7.01201	8.0336	7.57247	7.51236	7.54584	7.06493	6.95156	7.22459	7.12831	6.91031	7.03179	7.41029	6.92858	7.46149	6.89834	7.65196	7.72591	7.27834	7.13426	7.15617	6.70261	7.10765	7.18121	7.27816	7.4583	7.76453	7.06089	7.18786	7.68906	7.89555	7.25405	7.25625
Myeloid dendritic cell_MCPCOUNTER	7.33317	7.21328	6.97699	7.15489	7.04631	7.11589	7.45274	6.91091	6.9783	7.04989	6.89912	7.72208	7.32409	7.26048	7.30471	7.32228	7.28846	7.10906	7.41827	7.09748	7.0037	7.16662	6.90626	6.98588	6.97182	7.25747	6.90946	7.34705	7.0263	6.86942	6.95538	6.9698	7.22534	6.86756	7.23315	7.50967	7.04691	7.24669	7.24235	7.01198	7.34937	7.24536	7.96975	7.17415	7.06504	7.24476	7.44287	6.94041	7.08073
Neutrophil_MCPCOUNTER	7.05522	6.9402	7.29111	7.06008	7.15893	7.08149	7.2754	7.03404	7.37453	6.96931	7.17761	7.07741	7.06808	7.0343	7.18734	7.07155	6.96537	6.92649	7.15311	6.97859	7.1778	7.01855	6.96291	6.88083	7.03789	7.1438	6.86178	7.0952	7.11744	7.27059	7.04007	7.16398	6.92151	7.26856	7.20272	7.15076	7.14624	6.98385	7.11591	7.01688	7.21866	7.19998	7.18396	6.95893	7.18082	7.38444	7.2505	6.97938	7.08137
Endothelial cell_MCPCOUNTER	7.03753	7.14763	7.08664	7.1823	6.90925	6.80981	7.33324	6.75523	6.95243	6.86184	6.87604	7.02205	6.924	7.02969	6.95209	7.08582	6.96814	6.86699	7.11768	7.05285	7.0921	6.96425	7.14424	7.02696	6.92155	7.0928	6.89418	6.97322	6.86379	7.06725	7.13649	6.88259	6.76545	6.90593	7.08856	7.02109	6.84989	6.91876	7.08397	6.89404	6.79863	7.14413	7.20277	6.93076	6.91847	7.30232	6.96022	6.79435	7.16022
Cancer associated fibroblast_MCPCOUNTER	9.55887	8.94594	8.62101	9.40559	9.36263	8.33246	9.6752	8.54747	9.5298	8.77213	8.91509	9.6792	9.28352	10.109	9.0834	9.60828	9.05164	8.7958	9.73975	10.0647	9.72957	9.47717	9.65009	9.3065	8.99205	9.08107	9.43986	9.45389	9.61311	9.89167	8.97953	8.80417	9.32683	9.13372	8.83193	9.09257	9.28635	8.98448	9.50994	9.18887	8.6033	9.68248	9.92127	9.50849	8.59478	9.84556	9.47455	8.67156	8.72617
[truncated: 32 more columns]

## Sheet: Sheet1
cluster	cell_type	B cell_TIMER	T cell CD4+_TIMER	T cell CD8+_TIMER	Neutrophil_TIMER	Macrophage_TIMER	Myeloid dendritic cell_TIMER	B cell naive_CIBERSORT	B cell memory_CIBERSORT	B cell plasma_CIBERSORT	T cell CD8+_CIBERSORT	T cell CD4+ naive_CIBERSORT	T cell CD4+ memory resting_CIBERSORT	T cell CD4+ memory activated_CIBERSORT	T cell follicular helper_CIBERSORT	T cell regulatory (Tregs)_CIBERSORT	T cell gamma delta_CIBERSORT	NK cell resting_CIBERSORT	NK cell activated_CIBERSORT	Monocyte_CIBERSORT	Macrophage M0_CIBERSORT	Macrophage M1_CIBERSORT	Macrophage M2_CIBERSORT	Myeloid dendritic cell resting_CIBERSORT	Myeloid dendritic cell activated_CIBERSORT	Mast cell activated_CIBERSORT	Mast cell resting_CIBERSORT	Eosinophil_CIBERSORT	Neutrophil_CIBERSORT	B cell naive_CIBERSORT-ABS	B cell memory_CIBERSORT-ABS	B cell plasma_CIBERSORT-ABS	T cell CD8+_CIBERSORT-ABS	T cell CD4+ naive_CIBERSORT-ABS	T cell CD4+ memory resting_CIBERSORT-ABS	T cell CD4+ memory activated_CIBERSORT-ABS	T cell follicular helper_CIBERSORT-ABS	T cell regulatory (Tregs)_CIBERSORT-ABS	T cell gamma delta_CIBERSORT-ABS	NK cell resting_CIBERSORT-ABS	NK cell activated_CIBERSORT-ABS	Monocyte_CIBERSORT-ABS	Macrophage M0_CIBERSORT-ABS	Macrophage M1_CIBERSORT-ABS	Macrophage M2_CIBERSORT-ABS	Myeloid dendritic cell resting_CIBERSORT-ABS	Myeloid dendritic cell activated_CIBERSORT-ABS	Mast cell activated_CIBERSORT-ABS	Mast cell resting_CIBERSORT-ABS
cluster1	GSM437093	0.103135	0.130562	0.21178	0.120145	0.0430914	0.513922	0.026791	0	0.0846851	0.104093	0	0.10091	0.000296016	0.101137	0.0290255	0.0328774	0	0.0195382	0	0.127412	0.129382	0.101275	0.0636579	0.0262808	0	0.0482496	0	0.00438882	0.0245411	0	0.0775731	0.0953514	0	0.0924356	0.000271157	0.0926433	0.0265879	0.0301163	0	0.0178974	0	0.116712	0.118517	0.0927695	0.0583119	0.0240738	0	0.0441976
cluster1	GSM437094	0.102696	0.12357	0.202743	0.115186	0.0423271	0.49882	0.0841117	0	0.100699	0.0536916	0	0.208623	0	0.0803464	0.0521185	0	0.0512088	0	0	0	0.0448604	0.122696	0.0966629	0.00871602	0	0.085073	0	0.011193	0.0720361	0	0.0862417	0.0459834	0	0.178672	0	0.0688114	0.0446361	0	0.043857	0	0	0	0.03842	0.105081	0.0827854	0.0074647	0	0.0728594
cluster1	GSM437095	0.102423	0.124095	0.197192	0.118705	0.0414276	0.495128	0.0568423	0	0.11715	0.132014	0	0.103105	0	0.0202865	0.0475829	0	0.0672196	0	0	0.0535158	0.0273521	0	0.148626	0	0	0.144464	0	0.0818411	0.0473362	0	0.0975582	0.109937	0	0.0858619	0	0.0168939	0.0396253	0	0.055978	0	0	0.0445659	0.0227779	0	0.12377	0	0	0.120305
cluster1	GSM437096	0.0957957	0.131512	0.194217	0.116411	0.0476891	0.498606	0	0.0710361	0.0818603	0.0168753	0	0.147334	0	0.146456	0.0753631	0	0.019561	0.0216695	0	0.0483211	0.0614054	0.0690174	0.10905	0	0	0.104333	0	0.0277172	0	0.0570186	0.0657068	0.0135453	0	0.118261	0	0.117556	0.0604917	0	0.0157011	0.0173935	0	0.0387859	0.0492883	0.0553982	0.0875312	0	0	0.0837453
cluster1	GSM437097	0.0943781	0.120679	0.207732	0.12008	0.0453738	0.511057	0	0.00898594	0.0519147	0.137678	0	0.0301149	0	0.0663655	0.0560486	0	0.0162234	0.00435189	0	0.181794	0.0525956	0.159826	0.058335	0.0127644	0	0.146075	0	0.0169268	0	0.00781057	0.0451242	0.119669	0	0.0261759	0	0.0576848	0.0487174	0	0.0141014	0.00378266	0	0.158015	0.0457161	0.138921	0.0507047	0.0110948	0	0.126969
cluster1	GSM437099	0.102869	0.121676	0.214743	0.12066	0.0450073	0.50308	0	0.0638545	0.129931	0.0540797	0	0.177503	0	0.0672647	0.0620798	0.0412366	0	0.00480107	0.00864791	0.00691337	0.0589158	0.0758147	0.0708751	0.0264231	0	0.135586	0	0.0160737	0	0.0556196	0.113174	0.0471054	0	0.154612	0	0.05859	0.0540737	0.0359186	0	0.0041819	0.00753264	0.0060218	0.0513178	0.0660374	0.0617348	0.0230155	0	0.118101
cluster1	GSM437100	0.0966191	0.130029	0.207027	0.125469	0.0470971	0.514618	0.0661797	0	0.0751562	0.0414527	0	0.148649	0.0717729	0.0623505	0	0.0171357	0.0104431	0.00212883	0	0.0759116	0.0649416	0.120518	0.060145	0.0441904	0	0.0899562	0	0.0490685	0.0634065	0	0.0720068	0.0397156	0	0.14242	0.0687653	0.0597377	0	0.0164177	0.0100055	0.00203962	0	0.0727305	0.0622203	0.115468	0.0576246	0.0423387	0	0.0861866
cluster1	GSM437101	0.0925846	0.117727	0.209785	0.11624	0.0426687	0.499906	0	0.0607945	0.053559	0.0594863	0	0.0576613	0.0966538	0.0165659	0.0605459	0.0155258	0.105178	0	0	0.0478689	0.0560698	0.088835	0.112953	0	0	0.15964	0	0.00866223	0	0.0497249	0.0438069	0.0486549	0	0.0471622	0.0790549	0.0135496	0.0495216	0.0126989	0.086027	0	0	0.0391528	0.0458605	0.0726598	0.0923867	0	0	0.130573
cluster1	GSM437106	0.0971608	0.120873	0.220969	0.125597	0.0422763	0.511838	0.00762272	0.00723108	0.0709447	0.0456096	0	0.173843	0.0523179	0.097406	0	0.0385065	0.0399417	0.000662483	0	0.034206	0.045855	0.0926804	0.115523	0.0188985	0	0.12719	0	0.0315606	0.00736984	0.00699119	0.0685911	0.0440965	0	0.168076	0.0505823	0.0941746	0	0.0372291	0.0386167	0.000640505	0	0.0330712	0.0443338	0.0896058	0.111691	0.0182715	0	0.122971
cluster1	GSM437107	0.103955	0.1232	0.198631	0.115144	0.0467256	0.504396	0.072248	0	0.144781	0.120792	0	0.0797505	0	0.0564072	0.0612712	0.00461208	0.0112312	0	0.0200546	0.00596575	0.0856617	0.126844	0.0630932	0	0	0.147287	0	0	0.0642647	0	0.128783	0.107445	0	0.0709382	0	0.0501742	0.0545008	0.00410245	0.00999018	0	0.0178386	0.00530654	0.0761962	0.112828	0.0561214	0	0	0.131012
cluster1	GSM437108	0.100884	0.118411	0.211677	0.123437	0.0436317	0.506645	0	0.0443441	0.0593157	0	0	0.10849	0	0.116245	0.0676222	0.0583312	0.0178482	0	0	0.0452961	0.0578185	0.0807408	0.0449658	0.0437151	0	0.203629	0	0.0516378	0	0.0408405	0.0546292	0	0	0.0999182	0	0.107061	0.0622794	0.0537225	0.016438	0	0	0.0417173	0.0532503	0.0743615	0.0414131	0.0402612	0	0.187541
cluster1	GSM437109	0.0908805	0.124925	0.21975	0.128624	0.0458833	0.521458	0.0153292	0.00161867	0.053361	0.0147692	0	0.17641	0.0112667	0.0709468	0.0174967	0.0533049	0.00415989	0	0	0.0520726	0.15351	0.138895	0.107072	0.0302852	0	0.0784502	0.00149176	0.0195597	0.0150474	0.00158891	0.0523799	0.0144977	0	0.173167	0.0110596	0.0696424	0.017175	0.0523248	0.00408341	0	0	0.0511152	0.150688	0.136342	0.105103	0.0297284	0	0.0770079
cluster1	GSM437110	0.103689	0.127776	0.205166	0.119245	0.0411472	0.509293	0.0326959	0.0151302	0.0882098	0.0336004	0	0.15613	0.0409255	0.0752089	0.0558234	0	0.0833827	0	0	0.0344063	0.0797677	0.0885668	0.0882799	0.00832462	0	0.113754	0	0.00579401	0.0305013	0.0141147	0.082289	0.0313451	0	0.14565	0.0381785	0.0701607	0.0520764	0	0.0777859	0	0	0.0320969	0.0744135	0.082622	0.0823544	0.00776585	0	0.106119
cluster1	GSM437111	0.0903267	0.116705	0.201385	0.128328	0.0458701	0.518496	0.0128457	0.00176606	0.025263	0.0526191	0	0.0214434	0	0.0874802	0.018453	0	0	0.0447325	0	0.124667	0.0889386	0.152032	0.0650449	0.0366016	0	0.23465	0	0.0334639	0.0122152	0.00167938	0.0240232	0.0500366	0	0.020391	0	0.0831868	0.0175473	0	0	0.0425371	0	0.118548	0.0845736	0.14457	0.0618526	0.0348052	0	0.223133
cluster1	GSM437112	0.0875935	0.115392	0.212603	0.133119	0.0401005	0.512025	0.0190751	0.00717894	0.0228987	0.0448113	0	0.0671381	0.0110016	0.10458	0.00512372	0.00222311	0	0.0175061	0	0.149785	0.130108	0.0700304	0.0436179	0.0261231	0	0.206224	0.0213052	0.0512709	0.0186285	0.00701085	0.0223625	0.043762	0	0.0655661	0.010744	0.102131	0.00500375	0.00217106	0	0.0170962	0	0.146278	0.127061	0.0683907	0.0425966	0.0255114	0	0.201395
cluster1	GSM437113	0.0894243	0.119838	0.204172	0.12026	0.049422	0.509153	0.0417845	0	0.0117421	0.0492487	0	0.0546478	0.0778513	0.0523503	0.0302485	0	0.0243215	0	0	0.278238	0.0518813	0.180929	0.0691483	0	0	0.0605832	0.00490974	0.0121161	0.0374384	0	0.0105208	0.0441261	0	0.0489637	0.0697538	0.0469052	0.0271022	0	0.0217917	0	0	0.249298	0.046485	0.16211	0.061956	0	0	0.0542818
cluster1	GSM437114	0.0982844	0.124115	0.207228	0.118265	0.0421204	0.514669	0	0.0217859	0.0901735	0.127273	0	0.141749	0	0.0767264	0.0408319	0	0.0298537	0	0	0.0645945	0.0601496	0.126154	0.0763015	0.0144758	0	0.108055	0	0.0218755	0	0.0189494	0.0784331	0.110703	0	0.123293	0	0.0667368	0.0355157	0	0.0259668	0	0	0.0561845	0.0523183	0.10973	0.0663673	0.0125911	0	0.0939869
cluster1	GSM437115	0.0953511	0.117167	0.207868	0.113494	0.0440601	0.506168	0	0.0226652	0.0916946	0.113148	0	0.0428905	0.077888	0.0583727	0.0295435	0	0.0801886	0	0	0.0645221	0.0175648	0.161555	0.154354	0.0193357	0	0.0618504	0	0.00442653	0	0.0187583	0.075889	0.0936442	0	0.0354974	0.0644622	0.0483108	0.024451	0	0.0663662	0	0	0.0534002	0.0145371	0.133707	0.127748	0.0160028	0	0.0511891
cluster1	GSM437116	0.0890085	0.118397	0.219672	0.128842	0.04854	0.514388	0.055336	0	0.0695631	0.0362961	0	0.0725068	0.0495265	0.108178	0	0.0615262	0	0.0182676	0	0.131872	0.110178	0.101951	0.0489051	0.00285818	0	0.0877051	0.00741477	0.037916	0.0544086	0	0.0683973	0.0356878	0	0.0712916	0.0486965	0.106365	0	0.0604951	0	0.0179615	0	0.129662	0.108331	0.100242	0.0480855	0.00281028	0	0.0862352
cluster1	GSM437117	0.0891015	0.121129	0.198851	0.12068	0.0446041	0.512705	0.0343171	0	0.0125753	0.0928109	0	0.0119119	0.0602685	0.0898112	0.0206897	0	0.0170607	0	0	0.260053	0.0749141	0.152792	0.0355571	0	0	0.108748	0	0.0284907	0.0288391	0	0.0105679	0.0779953	0	0.0100104	0.0506477	0.0754745	0.0173869	0	0.0143373	0	0	0.21854	0.0629555	0.128402	0.0298811	0	0	0.0913884
cluster1	GSM437120	0.098797	0.123179	0.212344	0.123955	0.0456471	0.511481	0.0293039	0	0.113582	0.0506145	0	0.210086	0.00219205	0.0452344	0.000564915	0	0.0118497	0.0243877	0.00424217	0.0313299	0.0300214	0.135055	0.0908503	0.0238175	0	0.163913	0.0158236	0.0171321	0.0261464	0	0.101343	0.0451607	0	0.187449	0.00195585	0.0403604	0.000504045	0	0.0105729	0.0217599	0.00378507	0.0279541	0.0267865	0.120502	0.0810611	0.0212512	0	0.146251
cluster1	GSM437121	0.0940641	0.120658	0.209031	0.121412	0.0472415	0.51169	0.00869274	0	0.0644613	0.1287	0	0.0731199	0.013147	0.09158	0.0291545	0	0.0010843	0.0242305	0	0.0892661	0.114879	0.129771	0.102636	0.0336107	0	0.066997	0	0.0286691	0.00792096	0	0.0587382	0.117274	0	0.066628	0.0119798	0.0834492	0.0265661	0	0.00098803	0.0220792	0	0.0813407	0.10468	0.11825	0.0935235	0.0306266	0	0.0610488
cluster1	GSM437122	0.0936782	0.122013	0.19745	0.119101	0.0465294	0.501131	0	0.0149609	0.050177	0.0775472	0	0.148123	0	0.0714927	0.0500501	0	0.0325511	0	0	0.112342	0.0645238	0.121865	0.0753086	0.043056	0	0.125228	0	0.0127751	0	0.0117077	0.0392663	0.0606851	0	0.115915	0	0.055947	0.039167	0	0.0254731	0	0	0.0879139	0.0504935	0.0953659	0.0589332	0.0336937	0	0.0979977
cluster1	GSM437128	0.0990521	0.121513	0.204443	0.115217	0.0456854	0.502941	0	0.0500479	0.0947694	0.0231803	0	0.0760829	0	0.133082	0.0572837	0.0420907	0	0.0128275	0	0.0585268	0.0700921	0.108043	0.118554	0.034272	0	0.10489	0	0.0162578	0	0.0388176	0.0735039	0.0179788	0	0.0590105	0	0.103219	0.0444297	0.0326459	0	0.00994913	0	0.0453938	0.054364	0.0837992	0.0919516	0.0265816	0	0.0813533
cluster1	GSM437129	0.0986261	0.118956	0.212564	0.119026	0.0464295	0.50448	0.0239265	0.00272223	0.0787597	0.0461549	0	0.127531	0	0.0815187	0.0504475	0.0656847	0	0	0	0	0.108474	0.164363	0.0645487	0.0452466	0	0.125949	0	0.0146748	0.0212247	0.00241483	0.0698661	0.0409431	0	0.11313	0	0.0723136	0.044751	0.0582676	0	0	0	0	0.0962249	0.145803	0.0572599	0.0401374	0	0.111726
cluster1	GSM437131	0.0963143	0.120115	0.204302	0.117145	0.0451679	0.503112	0.0394031	0.0152509	0.109859	0.00464145	0	0.109041	0	0.113515	0.0435534	0.0162065	0.0209564	0	0	0.0190401	0.138242	0.154252	0.0990128	0	0	0.0941434	0	0.0228837	0.0349387	0.013523	0.0974116	0.00411558	0	0.0966869	0	0.100654	0.0386188	0.0143703	0.0185821	0	0	0.0168829	0.122579	0.136775	0.0877947	0	0	0.083477
cluster1	GSM437132	0.0952085	0.118134	0.197788	0.113066	0.0455716	0.496787	0	0.0631414	0.0505854	0.0292214	0	0.1348	0	0.00833449	0.11036	0	0.0773341	0	0	0.0701189	0.091525	0.110574	0.1065	0	0	0.122635	0	0.0248698	0	0.047006	0.0376586	0.0217541	0	0.100353	0	0.00620466	0.0821582	0	0.0575718	0	0	0.0522004	0.0681363	0.0823178	0.0792848	0	0	0.0912963
cluster1	GSM437136	0.0911828	0.116257	0.220105	0.114809	0.0421372	0.507622	0	0.0671211	0.0480126	0.0630043	0.0176587	0	0.0583368	0.0504282	0.0527872	0.0407749	0.0244387	0	0	0.201749	0.0490706	0.135002	0.106681	0.018397	0	0.0553876	0	0.01115	0	0.0550375	0.039369	0.0516619	0.0144797	0	0.0478346	0.0413498	0.0432841	0.0334343	0.0200391	0	0	0.165429	0.0402366	0.110698	0.087476	0.0150851	0	0.0454164
cluster1	GSM437137	0.0911897	0.123881	0.199103	0.122057	0.0457918	0.508174	0	0.0291432	0.0333018	0.0568621	0	0.0320972	0.0944512	0.0631993	0	0	0.0856637	0	0	0.0904406	0.103099	0.147638	0.0804368	0.00792684	0	0.114822	0	0.0609189	0	0.0249591	0.0285207	0.0486983	0	0.027489	0.0808908	0.0541257	0	0	0.0733649	0	0	0.077456	0.0882967	0.126441	0.0688885	0.00678878	0	0.0983367
cluster1	GSM437138	0.0968442	0.119641	0.200461	0.123478	0.0508372	0.497642	0	0.0453384	0.0678941	0.079657	0	0.126854	0	0.0393829	0.106561	0	0.0281691	0	0	0.0453295	0.0126182	0.0860376	0.07249	0.0562017	0	0.131235	0	0.102231	0	0.0377611	0.0565471	0.0663441	0	0.105653	0	0.032801	0.0887518	0	0.0234612	0	0	0.0377537	0.0105094	0.0716583	0.0603749	0.0468089	0	0.109302
cluster1	GSM437139	0.0871894	0.123238	0.205315	0.116934	0.057084	0.50045	0.0706014	0	0	0.0223819	0	0.156261	0	0.0066588	0.0843777	0	0.0482396	0	0	0.214972	0.0529498	0.150934	0.048567	0.0220571	0	0.0855622	0	0.036437	0.0580892	0	0	0.0184153	0	0.128568	0	0.00547871	0.0694239	0	0.0396904	0	0	0.176874	0.0435659	0.124185	0.0399598	0.0181481	0	0.0703986
cluster1	GSM437140	0.0950936	0.116014	0.202838	0.119622	0.0406219	0.495828	0.0709551	0	0.0930612	0.0464098	0	0.0742206	0	0.107856	0.0644578	0.0116671	0.0268236	0	0	0.0269227	0.111258	0.0327188	0.102642	0	0	0.16443	0	0.0665768	0.0591977	0	0.0776408	0.0387196	0	0.0619221	0	0.0899842	0.053777	0.00973383	0.0223789	0	0	0.0224615	0.0928223	0.0272972	0.085634	0	0	0.137184
cluster1	GSM437141	0.0897406	0.123375	0.218901	0.120602	0.0451471	0.514174	0	0.0255325	0.0396334	0.100346	0	0.0335302	0.00725601	0.142241	0	0.0756019	0	0.021979	0	0.0650966	0.165194	0.121974	0.0852027	0	0	0.0916394	0	0.0247735	0	0.021908	0.0340072	0.0861007	0	0.0287703	0.00622597	0.122049	0	0.0648697	0	0.0188589	0	0.0558557	0.141744	0.104659	0.0731075	0	0	0.0786305
cluster1	GSM437142	0.0958652	0.111607	0.202793	0.129613	0.0467688	0.506956	0	0.0506273	0.0338522	0.0298576	0	0.0456288	0	0.0587793	0.000124806	0	0.0321106	0	0	0.0792046	0.090045	0.105478	0.0616782	0.0304398	0	0.256025	0.00710605	0.119043	0	0.0430356	0.0287759	0.0253804	0	0.0387866	0	0.0499651	0.000106091	0	0.0272955	0	0	0.0673276	0.0765425	0.0896611	0.0524294	0.0258753	0	0.217633
cluster1	GSM437146	0.10362	0.124944	0.206177	0.126973	0.0351789	0.509577	0.0502202	0	0.0657028	0	0	0.239199	0.0116135	0.0852073	0.0187337	0.0718251	0.00489904	0	0	0.0547534	0.0788574	0.0865672	0.0602448	0.0383001	0	0.105671	0	0.0282054	0.0462666	0	0.0605303	0	0	0.220367	0.0106992	0.0784992	0.0172589	0.0661706	0.00451336	0	0	0.0504429	0.0726493	0.0797521	0.055502	0.0352849	0	0.0973523
cluster1	GSM437150	0.0952499	0.1104	0.208341	0.123699	0.042062	0.502983	0	0.0386123	0.0590711	0.0717362	0	0.0295733	0	0.0900499	0.0538907	0	0.0537466	0	0.00257147	0.119186	0.0299259	0.090099	0.0758263	0.0218538	0	0.205042	0	0.0588154	0	0.0353625	0.0540993	0.0656984	0	0.0270842	0	0.0824708	0.049355	0	0.049223	0	0.00235504	0.109154	0.0274072	0.0825157	0.0694443	0.0200144	0	0.187785
cluster1	GSM437151	0.0976321	0.122333	0.200164	0.119667	0.0390817	0.50807	0.0271886	0	0.0783325	0.0708308	0	0.113211	0	0.0566318	0.0474642	0	0.0671545	0	0	0.0494941	0.0418931	0.135392	0.0793262	0.0167674	0	0.18669	0	0.0296236	0.0231337	0	0.0666499	0.060267	0	0.0963265	0	0.0481857	0.0403853	0	0.057139	0	0	0.0421125	0.0356451	0.115199	0.0674954	0.0142667	0	0.158847
cluster1	GSM437153	0.0987002	0.113789	0.202417	0.112257	0.036256	0.496459	0.0294113	0	0.056908	0.229673	0	0	0	0.0727073	0.114311	0	0.105853	0	0	0	0.0252381	0.0624614	0.106172	0.0428813	0	0.133422	0	0.0209627	0.0259292	0	0.0501704	0.202481	0	0	0	0.0640991	0.100777	0	0.0933204	0	0	0	0.0222501	0.0550663	0.0936014	0.0378044	0	0.117625
cluster1	GSM437154	0.0963165	0.118834	0.203361	0.118101	0.0436108	0.502324	0.025708	0	0.0709262	0.12738	0	0.125911	0.0257794	0.0509046	0.0569245	0	0.056194	0	0	0.053971	0.0355481	0.129071	0.0852348	0.0345011	0	0.0966905	0.00513087	0.0201244	0.0226747	0	0.0625577	0.112351	0	0.111055	0.0227377	0.0448985	0.0502081	0	0.0495637	0	0	0.047603	0.0313538	0.113842	0.075178	0.0304304	0	0.0852821
cluster1	GSM437158	0.0936229	0.123072	0.193348	0.120631	0.0492985	0.501888	0	0.0383888	0.0432856	0.0470544	0	0.189214	0	0.000687775	0.0763094	0	0.0553568	0	0	0	0.00726086	0.165721	0.111292	0.0340225	0	0.195671	0	0.035736	0	0.0325233	0.0366719	0.0398648	0	0.160303	0	0.000582688	0.0646499	0	0.0468987	0	0	0	0.00615146	0.1404	0.0942872	0.0288241	0	0.165774
cluster1	GSM437160	0.0958039	0.115158	0.204471	0.126242	0.0376623	0.510394	0	0.0240938	0.0380146	0.0788819	0	0.0741148	0	0.102038	0.0144183	0.0388435	0	0.0615516	0	0.112002	0.128057	0.0373342	0.0967793	0	0	0.135074	0	0.0587969	0	0.0209797	0.0331013	0.0686866	0	0.0645357	0	0.0888497	0.0125548	0.033823	0	0.0535962	0	0.0975256	0.111506	0.0325089	0.0842708	0	0	0.117616
cluster1	GSM437162	0.0914975	0.121251	0.209129	0.124368	0.0477201	0.504091	0.044054	0	0.0869683	0.080245	0	0.124864	0	0.091039	0.0397251	0.00741887	0	0	0	0.0634302	0.0793788	0.129226	0.0585015	0.0309469	0	0.120342	0.023386	0.0204734	0.0394538	0	0.0778868	0.0718655	0	0.111826	0	0.0815324	0.0355769	0.00664417	0	0	0	0.0568066	0.0710898	0.115732	0.0523926	0.0277153	0	0.107776
cluster1	GSM437163	0.0910721	0.122121	0.209157	0.124176	0.0468986	0.516334	0	0.0324278	0.0416313	0.0886297	0	0.079195	0	0.0642494	0.0501185	0.0185964	0.00591226	0	0	0.103257	0.0558215	0.115593	0.187617	0.0263209	0	0.0914997	0.0245201	0.014611	0	0.0319252	0.040986	0.0872557	0	0.0779674	0	0.0632534	0.0493416	0.0183081	0.00582061	0	0	0.101657	0.0549561	0.113801	0.184708	0.0259128	0	0.0900813
cluster1	GSM437164	0.0971186	0.115321	0.205247	0.114196	0.0452976	0.50215	0	0.0562399	0.0579417	0.0770449	0	0.160408	0	0.0703117	0.00941806	0	0.00337317	0	0	0.124075	0.118793	0.0880789	0.139437	0	0	0.0871697	0	0.00771032	0	0.0464226	0.0478274	0.0635959	0	0.132407	0	0.058038	0.00777403	0	0.00278435	0	0	0.102416	0.0980561	0.0727038	0.115097	0	0	0.0719532
cluster1	GSM437165	0.0984985	0.117819	0.207695	0.115458	0.0423148	0.502486	0.100212	0	0.0975846	0.0836492	0	0.0439799	0.0547949	0.0848152	0	0	0.0941516	0	0.0260136	0	0.0818651	0.10845	0.107858	0	0	0.116626	0	0	0.086932	0	0.0846528	0.0725641	0	0.0381517	0.0475335	0.0735756	0	0	0.0816748	0	0.0225663	0	0.0710165	0.0940787	0.0935645	0	0	0.101171
cluster1	GSM437166	0.0894227	0.123312	0.203866	0.131245	0.0466182	0.510595	0.0394781	0	0.0664548	0.0421651	0	0.080607	0	0.0883011	0.00293719	0.0151196	0.0130312	0	0.00336528	0.09246	0.0571402	0.0855204	0.161973	0.00574892	0	0.16153	0.0270729	0.0570954	0.0378911	0	0.0637832	0.04047	0	0.0773665	0	0.0847513	0.00281911	0.0145118	0.0125073	0	0.00322999	0.088743	0.0548431	0.0820824	0.155461	0.00551781	0	0.155036
cluster1	GSM437167	0.0937717	0.117858	0.212937	0.132728	0.0456075	0.518166	0.0218329	0	0.0325776	0.0842437	0	0.044634	0.00111028	0.0512155	0.0522744	0.040554	0	0.0131138	0	0.0577623	0.100136	0.119661	0.130653	0.0101931	0	0.142488	0.00866805	0.0888834	0.0207015	0	0.0308895	0.0798783	0	0.0423211	0.00105275	0.0485616	0.0495656	0.0384525	0	0.0124343	0	0.0547691	0.094947	0.11346	0.123882	0.00966487	0	0.135104
cluster1	GSM437168	0.0946147	0.111581	0.205686	0.117951	0.0465287	0.499863	0.017305	0	0.0393145	0.137915	0	0.0361846	0.117441	0	0	0	0.0704192	0	0	0.0881973	0.0991137	0.15051	0.0711476	0	0	0.142786	0	0.0296661	0.0148693	0	0.033781	0.118504	0	0.0310917	0.100911	0	0	0	0.0605078	0	0	0.0757836	0.0851636	0.129326	0.0611337	0	0	0.122689
cluster1	GSM437169	0.0915968	0.116115	0.200097	0.116881	0.046798	0.501097	0	0.0251348	0.00314633	0.115229	0	0.0595099	0.0136028	0.0416286	0.0639318	0	0.0879718	0	0	0.260539	0.033661	0.138667	0.0443129	0.00537246	0	0.0920832	0	0.0152087	0	0.0210117	0.00263021	0.0963274	0	0.049748	0.0113714	0.0347999	0.0534445	0	0.073541	0	0	0.217801	0.0281393	0.11592	0.0370439	0.00449117	0	0.076978
cluster1	GSM437170	0.0923003	0.121491	0.199033	0.120204	0.0487868	0.50703	0	0.0363835	0.0460211	0.0476954	0	0.107299	0	0.0255013	0.07249	0	0.0647374	0	0	0.205458	0.0191609	0.0993519	0.124427	0.00405815	0	0.117672	0.00655913	0.0231853	0	0.0309548	0.0391544	0.0405789	0	0.0912893	0	0.0216963	0.0616739	0	0.0550781	0	0	0.174802	0.0163019	0.0845278	0.105861	0.00345265	0	0.100114
cluster1	GSM437172	0.0928828	0.116502	0.203087	0.120346	0.0449738	0.506923	0.0254193	0	0.0314807	0.107671	0	0.116147	0	0.0757695	0.0247158	0	0.00897452	0	0.00561986	0.0301259	0.0253738	0.116164	0.166568	0.0299137	0	0.180898	0.0269817	0.0281774	0.0207842	0	0.0257403	0.0880374	0	0.0949682	0	0.0619532	0.020209	0	0.00733805	0	0.0045951	0.0246325	0.020747	0.0949817	0.136195	0.024459	0	0.147912
cluster2	GSM437098	0.0943079	0.12712	0.212941	0.122514	0.0472042	0.507589	0	0.0430293	0.0900076	0.134669	0	0.100994	0.050651	0.0781156	0	0.00892564	0.0130626	0	0	0.073142	0.137812	0.105435	0.0644539	0.0157817	0	0.0587925	0	0.0251284	0	0.0399611	0.0835896	0.125066	0	0.0937931	0.0470394	0.0725456	0	0.0082892	0.0121312	0	0	0.0679267	0.127985	0.097917	0.0598581	0.0146564	0	0.0546003
cluster2	GSM437102	0.0845987	0.116971	0.209424	0.13406	0.0571346	0.519935	0.0357324	0	0.0630777	0.0458389	0	0.131498	0	0.0604113	0.0234436	0	0	0.00425299	0.0027739	0.132508	0.0310917	0.227124	0.0290151	0.0240172	0	0.139371	0	0.0498449	0.0338196	0	0.0597011	0.0433851	0	0.124458	0	0.0571774	0.0221887	0	0	0.00402533	0.00262541	0.125415	0.0294273	0.214966	0.0274619	0.0227316	0	0.13191
cluster2	GSM437103	0.0865878	0.122174	0.214694	0.125976	0.0469585	0.517717	0.0476786	0	0.0568794	0.11056	0	0.0617273	0.0157149	0.102105	0.00273003	0	0	0.0218316	0	0.107838	0.117103	0.115641	0.0934749	0.00530412	0	0.113051	0	0.0283607	0.0455807	0	0.0543766	0.105695	0	0.0590113	0.0150235	0.097612	0.0026099	0	0	0.020871	0	0.103093	0.11195	0.110553	0.0893619	0.00507074	0	0.108077
cluster2	GSM437104	0.0996724	0.123253	0.204668	0.121287	0.034976	0.502431	0	0.00753066	0.0288428	0.200288	0	0.0247588	0	0.127737	0.109433	0	0.0628171	0	0.00651713	0	0.0490783	0.0987692	0.0520618	0.0653934	0	0.162051	0	0.00472303	0	0.00624454	0.0239169	0.166082	0	0.0205304	0	0.105921	0.0907433	0	0.0520889	0	0.0054041	0	0.0406965	0.0819009	0.0431704	0.0542252	0	0.134375
cluster2	GSM437105	0.105803	0.129345	0.209049	0.129341	0.043474	0.510619	0.0926087	0	0.10111	0.0146753	0	0.206041	0	0.0862706	0.00240175	0.0620188	0	0	0	0.0696847	0.0983958	0.0964091	0.0457434	0	0	0.08707	0	0.0375704	0.0938597	0	0.102476	0.0148735	0	0.208825	0	0.087436	0.00243419	0.0628566	0	0	0	0.070626	0.099725	0.0977114	0.0463613	0	0	0.0882462
cluster2	GSM437118	0.0861033	0.125223	0.210756	0.142533	0.0422951	0.516443	0	0.0121154	0.0136203	0.0141781	0	0.0915422	0.050285	0.0884662	0	0.036776	0	0.0397276	0	0.061179	0.262597	0.0888867	0.0525465	0.0305487	0	0.0696965	0	0.0878351	0	0.0113793	0.0127927	0.0133166	0	0.0859801	0.0472297	0.083091	0	0.0345415	0	0.0373138	0	0.0574618	0.246642	0.083486	0.0493538	0.0286926	0	0.0654618
cluster2	GSM437119	0.0902003	0.122789	0.205791	0.121144	0.0603536	0.512093	0	0.0213377	0.0309901	0.06738	0	0.0590206	0	0.02515	0.08843	0	0	0.0147672	0	0.270439	0.0379084	0.198212	0.07652	0.0109416	0	0.0628051	0	0.0360984	0	0.0179072	0.0260078	0.0565472	0	0.0495318	0	0.0211066	0.074213	0	0	0.0123931	0	0.22696	0.0318138	0.166345	0.0642177	0.00918252	0	0.0527079
cluster2	GSM437123	0.0904684	0.120222	0.209973	0.123789	0.0502029	0.506638	0.0340817	0	0.0516699	0.0417407	0	0.147446	0	0.0495393	0.0455031	0	0.0182755	0	0	0.0374907	0.094268	0.136156	0.0922445	0.016206	0	0.160635	0.0592745	0.0154694	0.0295359	0	0.0447782	0.0361734	0	0.12778	0	0.0429318	0.0394339	0	0.0158379	0	0	0.0324902	0.0816946	0.117996	0.079941	0.0140445	0	0.139209
cluster2	GSM437124	0.0916359	0.115858	0.204923	0.120072	0.0529631	0.506619	0	0.0335051	0.0303548	0.0725431	0	0.0143631	0	0.107817	0.0822921	0	0.0318972	0	0	0.0839923	0.128186	0.0956508	0.149587	0.020536	0	0.108088	0	0.0411867	0	0.0289232	0.0262037	0.0626227	0	0.0123989	0	0.0930729	0.0710385	0	0.0275351	0	0	0.0725062	0.110657	0.0825703	0.129131	0.0177277	0	0.0933068
cluster2	GSM437125	0.0857926	0.121867	0.199255	0.135299	0.0515888	0.518954	0.0255805	0	0.0517062	0.0612692	0	0.0772998	0	0.0512114	0.037767	0	0	0.00656472	0	0.136366	0.0293019	0.0947637	0.170625	0.00457687	0	0.126679	0.0467873	0.0795016	0.0225662	0	0.0456133	0.0540494	0	0.068191	0	0.0451768	0.0333166	0	0	0.00579115	0	0.120297	0.025849	0.083597	0.150519	0.00403754	0	0.111751
cluster2	GSM437126	0.0906149	0.12063	0.219258	0.129653	0.0373014	0.512438	0	0.0184138	0.0395749	0.104668	0	0.0018624	0.0588344	0.104651	0	0.086639	0	0.067149	0	0.0277436	0.18515	0.0304504	0.112679	0.00111713	0	0.114865	0	0.0462032	0	0.0164453	0.0353442	0.0934785	0	0.0016633	0.0525448	0.0934632	0	0.077377	0	0.0599705	0	0.0247777	0.165357	0.0271951	0.100633	0.000997704	0	0.102585
cluster2	GSM437127	0.0957971	0.121682	0.206966	0.121573	0.0468963	0.507692	0	0.0434593	0.0430255	0	0	0.164368	0	0.0790328	0.0582811	0.0061364	0.0445635	0	0	0.0951636	0.0493564	0.068727	0.133229	0.0313662	0	0.14565	0	0.0376405	0	0.0391981	0.0388068	0	0	0.148252	0	0.0712836	0.0525665	0.00553472	0.040194	0	0	0.0858327	0.044517	0.0619882	0.120166	0.0282907	0	0.131369
cluster2	GSM437130	0.0907856	0.121152	0.201768	0.125343	0.0467103	0.513594	0.00215506	0.0385384	0.0101754	0.0596782	0	0.0501408	0.0187387	0.109839	0.0420102	0	0.052995	0	0	0.12295	0.0864579	0.116984	0.121806	0	0	0.130959	0	0.0365726	0.00185273	0.033132	0.00874796	0.0513062	0	0.0431067	0.0161099	0.0944301	0.0361167	0	0.0455605	0	0	0.105701	0.074329	0.100573	0.104718	0	0	0.112587
cluster2	GSM437133	0.0929671	0.117311	0.223834	0.128534	0.0466928	0.529258	0	0.0370492	0.0519617	0.0886629	0.0219717	0	0.0344659	0.0583706	0	0.0530964	0	0.0713867	0	0.0561259	0.198334	0.143829	0.0311593	0.0490423	0	0.0857998	0	0.0187443	0	0.0362892	0.0508958	0.0868441	0.021521	0	0.0337589	0.0571732	0	0.0520072	0	0.0699223	0	0.0549745	0.194266	0.140878	0.0305201	0.0480363	0	0.0840398
cluster2	GSM437134	0.0927613	0.123852	0.198988	0.12672	0.0435505	0.504227	0	0.0537114	0.0305729	0.130865	0	0.066872	0	0.0891045	0.0152328	0	0.0528763	0	0	0.108791	0.0718167	0.0908132	0.088468	0.0131426	0	0.144029	0	0.0437043	0	0.049891	0.0283983	0.121557	0	0.0621156	0	0.0827667	0.0141493	0	0.0491154	0	0	0.101053	0.0667086	0.0843538	0.0821755	0.0122078	0	0.133784
cluster2	GSM437135	0.0916158	0.116832	0.206241	0.124826	0.0495436	0.515528	0	0.0277896	0.0435679	0.0684841	0	0.0938506	0	0.0416482	0.0170605	0	0.00578214	0	0	0.275411	0.0648409	0.108949	0.0511877	0.00285791	0	0.164101	0	0.0344686	0	0.0245976	0.0385635	0.0606178	0	0.0830706	0	0.0368644	0.0151009	0	0.00511799	0	0	0.243776	0.057393	0.0964349	0.0453081	0.00252964	0	0.145252
cluster2	GSM437143	0.0937899	0.120784	0.218624	0.128674	0.0465556	0.511124	0.00292923	0	0.0502133	0.129403	0	0	0.047259	0.109767	0.0254304	0.075031	0	0.019398	0	0.0271886	0.138988	0.105447	0.0819794	0.00240394	0	0.156961	0	0.0276011	0.00271753	0	0.0465842	0.120051	0	0	0.0438435	0.101834	0.0235925	0.0696083	0	0.017996	0	0.0252236	0.128943	0.0978259	0.0760546	0.0022302	0	0.145617
cluster2	GSM437144	0.0928235	0.125454	0.195312	0.12342	0.0463308	0.509879	0	0.0156337	0.0794069	0.0354544	0	0.104298	0.00691486	0.0812097	0.0275244	0	0.078651	0	0	0.131983	0.0470565	0.162474	0.0476761	0.012645	0	0.143752	0	0.0253204	0	0.0131393	0.0667372	0.0297975	0	0.0876572	0.00581157	0.0682524	0.0231328	0	0.0661019	0	0	0.110924	0.0395484	0.13655	0.0400692	0.0106274	0	0.120816
cluster2	GSM437145	0.0952219	0.121611	0.217345	0.135009	0.0478576	0.518014	0.03905	0	0.121249	0.0183858	0	0.0165914	0.00801733	0.0989606	0.00631772	0.0711811	0	0.0291604	0	0.136423	0.158171	0.104165	0.0485385	0	0	0.0994045	0	0.0443845	0.0382891	0	0.118886	0.0180276	0	0.0162681	0.00786111	0.0970323	0.00619462	0.0697941	0	0.0285922	0	0.133765	0.155089	0.102136	0.0475927	0	0	0.0974676
cluster2	GSM437147	0.0946325	0.115617	0.214417	0.12685	0.0490666	0.513479	0.0455148	0	0.0737012	0.0413031	0	0.108109	0	0.0937546	0.000903633	0.0164733	0	0.098811	0	0.0222197	0.108626	0.152244	0.0844648	0	0	0.134107	0	0.0197671	0.0411137	0	0.0665746	0.0373093	0	0.0976558	0	0.0846889	0.000816255	0.0148804	0	0.0892564	0	0.0200711	0.0981227	0.137522	0.0762974	0	0	0.12114
cluster2	GSM437148	0.0916682	0.112294	0.221348	0.126693	0.0438011	0.515776	0	0.00723764	0.0442884	0.0748889	0	0	0.10513	0.101238	0.0287838	0.022695	0.0694675	0	0	0.0824411	0.0900105	0.0587075	0.0961963	0.000735221	0	0.167748	0.00783609	0.0425961	0	0.00681599	0.0417082	0.070526	0	0	0.0990052	0.0953399	0.0271069	0.0213728	0.0654205	0	0	0.0776383	0.0847667	0.0552873	0.0905921	0.000692389	0	0.157976
cluster2	GSM437149	0.0928884	0.120892	0.206179	0.12751	0.0469807	0.516527	0.0329941	0	0.0598776	0.073288	0	0.0807568	0	0.0680087	0.0226003	0	0.00371766	0	0	0.258163	0.0582601	0.0844405	0.0370239	0	0	0.197045	0	0.0238244	0.0302411	0	0.0548815	0.0671729	0	0.0740185	0	0.0623342	0.0207145	0	0.00340746	0	0	0.236622	0.0533989	0.0773949	0.0339347	0	0	0.180604
cluster2	GSM437152	0.0899644	0.118281	0.216815	0.124428	0.0461509	0.521059	0	0.0117573	0.0347283	0.132099	0	0.0209698	0.0579534	0.0940657	0.0288113	0	0	0.0293315	0	0.0694516	0.11786	0.168834	0.0931128	0.00461966	0	0.113583	0	0.0228234	0	0.0111557	0.0329512	0.125339	0	0.0198968	0.0549879	0.0892525	0.0273371	0	0	0.0278307	0	0.0658979	0.111829	0.160195	0.0883483	0.00438328	0	0.107771
cluster2	GSM437155	0.0945819	0.122998	0.215674	0.128694	0.0459936	0.524518	0.0533598	0	0.0426472	0.032776	0	0.12671	0.0371627	0.087633	0.00774555	0.0220567	0.0163807	0	0	0.134259	0.127151	0.0864895	0.11411	0.00559179	0	0.0760908	0	0.0298368	0.052776	0	0.0421806	0.0324174	0	0.125324	0.0367562	0.0866742	0.00766081	0.0218154	0.0162014	0	0	0.13279	0.12576	0.0855432	0.112861	0.00553062	0	0.0752584
cluster2	GSM437156	0.0932531	0.117763	0.216205	0.131516	0.0458173	0.511774	0	0.0166275	0.02235	0.0903893	0	0	0.0708031	0.116937	0.0153812	0	0.0882281	0.00453592	0	0.016806	0.199383	0.100835	0.132901	0.0107754	0	0.0544528	0	0.0595937	0	0.0163731	0.0220079	0.089006	0	0	0.0697196	0.115148	0.0151458	0	0.0868779	0.0044665	0	0.0165488	0.196332	0.0992923	0.130867	0.0106105	0	0.0536195
cluster2	GSM437157	0.0876872	0.128377	0.207698	0.12812	0.0591911	0.517125	0.0456459	0	0.016176	0.0118539	0	0.055127	0	0.0842228	0.0247044	0.000180948	0.0161849	0	0	0.39199	0.0674963	0.117848	0.0511576	0	0	0.0873277	0	0.0300849	0.0434567	0	0.0154001	0.0112854	0	0.0524831	0	0.0801834	0.0235196	0.000172269	0.0154087	0	0	0.373189	0.0642591	0.112196	0.048704	0	0	0.0831393
cluster2	GSM437159	0.0922872	0.119834	0.208158	0.127412	0.0490288	0.513276	0.0497085	0	0.0560759	0.0578743	0	0.0414811	0	0.116524	0.0219522	0	0.0316026	0	0	0.170814	0.0866111	0.084648	0.0925016	0	0	0.149954	0	0.0402533	0.0467394	0	0.0527264	0.0544174	0	0.0390035	0	0.109564	0.020641	0	0.029715	0	0	0.160611	0.0814378	0.079592	0.0869765	0	0	0.140997
cluster2	GSM437161	0.0880879	0.126239	0.21565	0.14138	0.0527185	0.525391	0.0218657	0	0.0530358	0.0131829	0	0.0957788	0.0073428	0.0711608	0.0197595	0.0309891	0	0.0086965	0	0.119698	0.12	0.1049	0.0826712	7.09291e-05	0	0.146241	0.0367952	0.067811	0.0225082	0	0.0545942	0.0135703	0	0.0985932	0.00755856	0.0732518	0.0203401	0.0318997	0	0.00895205	0	0.123216	0.123526	0.107982	0.0851004	7.30134e-05	0	0.150539
cluster2	GSM437171	0.0855312	0.129356	0.217606	0.132741	0.0509481	0.52573	0.00559853	0	0.0510592	0.0717232	0	0.0729473	0	0.0988023	0.00714755	0.0382496	0	0.0657795	0	0.0526114	0.131539	0.142433	0.0571599	0	0	0.176231	0.00188325	0.0268351	0.00539828	0	0.0492329	0.0691578	0	0.0703381	0	0.0952683	0.00689189	0.0368814	0	0.0634267	0	0.0507296	0.126834	0.137338	0.0551154	0	0	0.169928
cluster2	GSM437173	0.0900158	0.123736	0.194263	0.124014	0.0516205	0.509363	0	0.0423167	0.0434678	0	0	0.144386	0	0.0403712	0.0452609	0.00496902	0	0.0252761	0	0	0.0391395	0.155523	0.21171	0.0367929	0	0.168173	0	0.0426153	0	0.0356597	0.0366297	0	0	0.121672	0	0.0340203	0.0381408	0.00418733	0	0.0212999	0	0	0.0329823	0.131057	0.178405	0.0310049	0	0.141717
[truncated: 71 more columns]

## Sheet: Sheet2
cluster	cluster1	cluster1	cluster1	cluster1	cluster1	cluster1	cluster1	cluster1	cluster1	cluster1	cluster1	cluster1	cluster1	cluster1	cluster1	cluster1	cluster1	cluster1	cluster1	cluster1	cluster1	cluster1	cluster1	cluster1	cluster1	cluster1	cluster1	cluster1	cluster1	cluster1	cluster1	cluster1	cluster1	cluster1	cluster1	cluster1	cluster1	cluster1	cluster1	cluster1	cluster1	cluster1	cluster1	cluster1	cluster1	cluster1	cluster1	cluster1	cluster1
cell_type	GSM437093	GSM437094	GSM437095	GSM437096	GSM437097	GSM437099	GSM437100	GSM437101	GSM437106	GSM437107	GSM437108	GSM437109	GSM437110	GSM437111	GSM437112	GSM437113	GSM437114	GSM437115	GSM437116	GSM437117	GSM437120	GSM437121	GSM437122	GSM437128	GSM437129	GSM437131	GSM437132	GSM437136	GSM437137	GSM437138	GSM437139	GSM437140	GSM437141	GSM437142	GSM437146	GSM437150	GSM437151	GSM437153	GSM437154	GSM437158	GSM437160	GSM437162	GSM437163	GSM437164	GSM437165	GSM437166	GSM437167	GSM437168	GSM437169
B cell_TIMER***	0.103135	0.102696	0.102423	0.0957957	0.0943781	0.102869	0.0966191	0.0925846	0.0971608	0.103955	0.100884	0.0908805	0.103689	0.0903267	0.0875935	0.0894243	0.0982844	0.0953511	0.0890085	0.0891015	0.098797	0.0940641	0.0936782	0.0990521	0.0986261	0.0963143	0.0952085	0.0911828	0.0911897	0.0968442	0.0871894	0.0950936	0.0897406	0.0958652	0.10362	0.0952499	0.0976321	0.0987002	0.0963165	0.0936229	0.0958039	0.0914975	0.0910721	0.0971186	0.0984985	0.0894227	0.0937717	0.0946147	0.0915968
T cell CD4+_TIMER	0.130562	0.12357	0.124095	0.131512	0.120679	0.121676	0.130029	0.117727	0.120873	0.1232	0.118411	0.124925	0.127776	0.116705	0.115392	0.119838	0.124115	0.117167	0.118397	0.121129	0.123179	0.120658	0.122013	0.121513	0.118956	0.120115	0.118134	0.116257	0.123881	0.119641	0.123238	0.116014	0.123375	0.111607	0.124944	0.1104	0.122333	0.113789	0.118834	0.123072	0.115158	0.121251	0.122121	0.115321	0.117819	0.123312	0.117858	0.111581	0.116115
T cell CD8+_TIMER*	0.21178	0.202743	0.197192	0.194217	0.207732	0.214743	0.207027	0.209785	0.220969	0.198631	0.211677	0.21975	0.205166	0.201385	0.212603	0.204172	0.207228	0.207868	0.219672	0.198851	0.212344	0.209031	0.19745	0.204443	0.212564	0.204302	0.197788	0.220105	0.199103	0.200461	0.205315	0.202838	0.218901	0.202793	0.206177	0.208341	0.200164	0.202417	0.203361	0.193348	0.204471	0.209129	0.209157	0.205247	0.207695	0.203866	0.212937	0.205686	0.200097
Neutrophil_TIMER***	0.120145	0.115186	0.118705	0.116411	0.12008	0.12066	0.125469	0.11624	0.125597	0.115144	0.123437	0.128624	0.119245	0.128328	0.133119	0.12026	0.118265	0.113494	0.128842	0.12068	0.123955	0.121412	0.119101	0.115217	0.119026	0.117145	0.113066	0.114809	0.122057	0.123478	0.116934	0.119622	0.120602	0.129613	0.126973	0.123699	0.119667	0.112257	0.118101	0.120631	0.126242	0.124368	0.124176	0.114196	0.115458	0.131245	0.132728	0.117951	0.116881
Macrophage_TIMER**	0.0430914	0.0423271	0.0414276	0.0476891	0.0453738	0.0450073	0.0470971	0.0426687	0.0422763	0.0467256	0.0436317	0.0458833	0.0411472	0.0458701	0.0401005	0.049422	0.0421204	0.0440601	0.04854	0.0446041	0.0456471	0.0472415	0.0465294	0.0456854	0.0464295	0.0451679	0.0455716	0.0421372	0.0457918	0.0508372	0.057084	0.0406219	0.0451471	0.0467688	0.0351789	0.042062	0.0390817	0.036256	0.0436108	0.0492985	0.0376623	0.0477201	0.0468986	0.0452976	0.0423148	0.0466182	0.0456075	0.0465287	0.046798
Myeloid dendritic cell_TIMER***	0.513922	0.49882	0.495128	0.498606	0.511057	0.50308	0.514618	0.499906	0.511838	0.504396	0.506645	0.521458	0.509293	0.518496	0.512025	0.509153	0.514669	0.506168	0.514388	0.512705	0.511481	0.51169	0.501131	0.502941	0.50448	0.503112	0.496787	0.507622	0.508174	0.497642	0.50045	0.495828	0.514174	0.506956	0.509577	0.502983	0.50807	0.496459	0.502324	0.501888	0.510394	0.504091	0.516334	0.50215	0.502486	0.510595	0.518166	0.499863	0.501097
B cell naive_CIBERSORT	0.026791	0.0841117	0.0568423	0	0	0	0.0661797	0	0.00762272	0.072248	0	0.0153292	0.0326959	0.0128457	0.0190751	0.0417845	0	0	0.055336	0.0343171	0.0293039	0.00869274	0	0	0.0239265	0.0394031	0	0	0	0	0.0706014	0.0709551	0	0	0.0502202	0	0.0271886	0.0294113	0.025708	0	0	0.044054	0	0	0.100212	0.0394781	0.0218329	0.017305	0
B cell memory_CIBERSORT	0	0	0	0.0710361	0.00898594	0.0638545	0	0.0607945	0.00723108	0	0.0443441	0.00161867	0.0151302	0.00176606	0.00717894	0	0.0217859	0.0226652	0	0	0	0	0.0149609	0.0500479	0.00272223	0.0152509	0.0631414	0.0671211	0.0291432	0.0453384	0	0	0.0255325	0.0506273	0	0.0386123	0	0	0	0.0383888	0.0240938	0	0.0324278	0.0562399	0	0	0	0	0.0251348
B cell plasma_CIBERSORT*	0.0846851	0.100699	0.11715	0.0818603	0.0519147	0.129931	0.0751562	0.053559	0.0709447	0.144781	0.0593157	0.053361	0.0882098	0.025263	0.0228987	0.0117421	0.0901735	0.0916946	0.0695631	0.0125753	0.113582	0.0644613	0.050177	0.0947694	0.0787597	0.109859	0.0505854	0.0480126	0.0333018	0.0678941	0	0.0930612	0.0396334	0.0338522	0.0657028	0.0590711	0.0783325	0.056908	0.0709262	0.0432856	0.0380146	0.0869683	0.0416313	0.0579417	0.0975846	0.0664548	0.0325776	0.0393145	0.00314633
T cell CD8+_CIBERSORT	0.104093	0.0536916	0.132014	0.0168753	0.137678	0.0540797	0.0414527	0.0594863	0.0456096	0.120792	0	0.0147692	0.0336004	0.0526191	0.0448113	0.0492487	0.127273	0.113148	0.0362961	0.0928109	0.0506145	0.1287	0.0775472	0.0231803	0.0461549	0.00464145	0.0292214	0.0630043	0.0568621	0.079657	0.0223819	0.0464098	0.100346	0.0298576	0	0.0717362	0.0708308	0.229673	0.12738	0.0470544	0.0788819	0.080245	0.0886297	0.0770449	0.0836492	0.0421651	0.0842437	0.137915	0.115229
T cell CD4+ naive_CIBERSORT	0	0	0	0	0	0	0	0	0	0	0	0	0	0	0	0	0	0	0	0	0	0	0	0	0	0	0	0.0176587	0	0	0	0	0	0	0	0	0	0	0	0	0	0	0	0	0	0	0	0	0
T cell CD4+ memory resting_CIBERSORT*	0.10091	0.208623	0.103105	0.147334	0.0301149	0.177503	0.148649	0.0576613	0.173843	0.0797505	0.10849	0.17641	0.15613	0.0214434	0.0671381	0.0546478	0.141749	0.0428905	0.0725068	0.0119119	0.210086	0.0731199	0.148123	0.0760829	0.127531	0.109041	0.1348	0	0.0320972	0.126854	0.156261	0.0742206	0.0335302	0.0456288	0.239199	0.0295733	0.113211	0	0.125911	0.189214	0.0741148	0.124864	0.079195	0.160408	0.0439799	0.080607	0.044634	0.0361846	0.0595099
T cell CD4+ memory activated_CIBERSORT	0.000296016	0	0	0	0	0	0.0717729	0.0966538	0.0523179	0	0	0.0112667	0.0409255	0	0.0110016	0.0778513	0	0.077888	0.0495265	0.0602685	0.00219205	0.013147	0	0	0	0	0	0.0583368	0.0944512	0	0	0	0.00725601	0	0.0116135	0	0	0	0.0257794	0	0	0	0	0	0.0547949	0	0.00111028	0.117441	0.0136028
T cell follicular helper_CIBERSORT	0.101137	0.0803464	0.0202865	0.146456	0.0663655	0.0672647	0.0623505	0.0165659	0.097406	0.0564072	0.116245	0.0709468	0.0752089	0.0874802	0.10458	0.0523503	0.0767264	0.0583727	0.108178	0.0898112	0.0452344	0.09158	0.0714927	0.133082	0.0815187	0.113515	0.00833449	0.0504282	0.0631993	0.0393829	0.0066588	0.107856	0.142241	0.0587793	0.0852073	0.0900499	0.0566318	0.0727073	0.0509046	0.000687775	0.102038	0.091039	0.0642494	0.0703117	0.0848152	0.0883011	0.0512155	0	0.0416286
T cell regulatory (Tregs)_CIBERSORT*	0.0290255	0.0521185	0.0475829	0.0753631	0.0560486	0.0620798	0	0.0605459	0	0.0612712	0.0676222	0.0174967	0.0558234	0.018453	0.00512372	0.0302485	0.0408319	0.0295435	0	0.0206897	0.000564915	0.0291545	0.0500501	0.0572837	0.0504475	0.0435534	0.11036	0.0527872	0	0.106561	0.0843777	0.0644578	0	0.000124806	0.0187337	0.0538907	0.0474642	0.114311	0.0569245	0.0763094	0.0144183	0.0397251	0.0501185	0.00941806	0	0.00293719	0.0522744	0	0.0639318
T cell gamma delta_CIBERSORT	0.0328774	0	0	0	0	0.0412366	0.0171357	0.0155258	0.0385065	0.00461208	0.0583312	0.0533049	0	0	0.00222311	0	0	0	0.0615262	0	0	0	0	0.0420907	0.0656847	0.0162065	0	0.0407749	0	0	0	0.0116671	0.0756019	0	0.0718251	0	0	0	0	0	0.0388435	0.00741887	0.0185964	0	0	0.0151196	0.040554	0	0
NK cell resting_CIBERSORT	0	0.0512088	0.0672196	0.019561	0.0162234	0	0.0104431	0.105178	0.0399417	0.0112312	0.0178482	0.00415989	0.0833827	0	0	0.0243215	0.0298537	0.0801886	0	0.0170607	0.0118497	0.0010843	0.0325511	0	0	0.0209564	0.0773341	0.0244387	0.0856637	0.0281691	0.0482396	0.0268236	0	0.0321106	0.00489904	0.0537466	0.0671545	0.105853	0.056194	0.0553568	0	0	0.00591226	0.00337317	0.0941516	0.0130312	0	0.0704192	0.0879718
NK cell activated_CIBERSORT*	0.0195382	0	0	0.0216695	0.00435189	0.00480107	0.00212883	0	0.000662483	0	0	0	0	0.0447325	0.0175061	0	0	0	0.0182676	0	0.0243877	0.0242305	0	0.0128275	0	0	0	0	0	0	0	0	0.021979	0	0	0	0	0	0	0	0.0615516	0	0	0	0	0	0.0131138	0	0
Monocyte_CIBERSORT	0	0	0	0	0	0.00864791	0	0	0	0.0200546	0	0	0	0	0	0	0	0	0	0	0.00424217	0	0	0	0	0	0	0	0	0	0	0	0	0	0	0.00257147	0	0	0	0	0	0	0	0	0.0260136	0.00336528	0	0	0
Macrophage M0_CIBERSORT	0.127412	0	0.0535158	0.0483211	0.181794	0.00691337	0.0759116	0.0478689	0.034206	0.00596575	0.0452961	0.0520726	0.0344063	0.124667	0.149785	0.278238	0.0645945	0.0645221	0.131872	0.260053	0.0313299	0.0892661	0.112342	0.0585268	0	0.0190401	0.0701189	0.201749	0.0904406	0.0453295	0.214972	0.0269227	0.0650966	0.0792046	0.0547534	0.119186	0.0494941	0	0.053971	0	0.112002	0.0634302	0.103257	0.124075	0	0.09246	0.0577623	0.0881973	0.260539
Macrophage M1_CIBERSORT**	0.129382	0.0448604	0.0273521	0.0614054	0.0525956	0.0589158	0.0649416	0.0560698	0.045855	0.0856617	0.0578185	0.15351	0.0797677	0.0889386	0.130108	0.0518813	0.0601496	0.0175648	0.110178	0.0749141	0.0300214	0.114879	0.0645238	0.0700921	0.108474	0.138242	0.091525	0.0490706	0.103099	0.0126182	0.0529498	0.111258	0.165194	0.090045	0.0788574	0.0299259	0.0418931	0.0252381	0.0355481	0.00726086	0.128057	0.0793788	0.0558215	0.118793	0.0818651	0.0571402	0.100136	0.0991137	0.033661
Macrophage M2_CIBERSORT	0.101275	0.122696	0	0.0690174	0.159826	0.0758147	0.120518	0.088835	0.0926804	0.126844	0.0807408	0.138895	0.0885668	0.152032	0.0700304	0.180929	0.126154	0.161555	0.101951	0.152792	0.135055	0.129771	0.121865	0.108043	0.164363	0.154252	0.110574	0.135002	0.147638	0.0860376	0.150934	0.0327188	0.121974	0.105478	0.0865672	0.090099	0.135392	0.0624614	0.129071	0.165721	0.0373342	0.129226	0.115593	0.0880789	0.10845	0.0855204	0.119661	0.15051	0.138667
Myeloid dendritic cell resting_CIBERSORT	0.0636579	0.0966629	0.148626	0.10905	0.058335	0.0708751	0.060145	0.112953	0.115523	0.0630932	0.0449658	0.107072	0.0882799	0.0650449	0.0436179	0.0691483	0.0763015	0.154354	0.0489051	0.0355571	0.0908503	0.102636	0.0753086	0.118554	0.0645487	0.0990128	0.1065	0.106681	0.0804368	0.07249	0.048567	0.102642	0.0852027	0.0616782	0.0602448	0.0758263	0.0793262	0.106172	0.0852348	0.111292	0.0967793	0.0585015	0.187617	0.139437	0.107858	0.161973	0.130653	0.0711476	0.0443129
Myeloid dendritic cell activated_CIBERSORT	0.0262808	0.00871602	0	0	0.0127644	0.0264231	0.0441904	0	0.0188985	0	0.0437151	0.0302852	0.00832462	0.0366016	0.0261231	0	0.0144758	0.0193357	0.00285818	0	0.0238175	0.0336107	0.043056	0.034272	0.0452466	0	0	0.018397	0.00792684	0.0562017	0.0220571	0	0	0.0304398	0.0383001	0.0218538	0.0167674	0.0428813	0.0345011	0.0340225	0	0.0309469	0.0263209	0	0	0.00574892	0.0101931	0	0.00537246
Mast cell activated_CIBERSORT	0	0	0	0	0	0	0	0	0	0	0	0	0	0	0	0	0	0	0	0	0	0	0	0	0	0	0	0	0	0	0	0	0	0	0	0	0	0	0	0	0	0	0	0	0	0	0	0	0
Mast cell resting_CIBERSORT	0.0482496	0.085073	0.144464	0.104333	0.146075	0.135586	0.0899562	0.15964	0.12719	0.147287	0.203629	0.0784502	0.113754	0.23465	0.206224	0.0605832	0.108055	0.0618504	0.0877051	0.108748	0.163913	0.066997	0.125228	0.10489	0.125949	0.0941434	0.122635	0.0553876	0.114822	0.131235	0.0855622	0.16443	0.0916394	0.256025	0.105671	0.205042	0.18669	0.133422	0.0966905	0.195671	0.135074	0.120342	0.0914997	0.0871697	0.116626	0.16153	0.142488	0.142786	0.0920832
Eosinophil_CIBERSORT	0	0	0	0	0	0	0	0	0	0	0	0.00149176	0	0	0.0213052	0.00490974	0	0	0.00741477	0	0.0158236	0	0	0	0	0	0	0	0	0	0	0	0	0.00710605	0	0	0	0	0.00513087	0	0	0.023386	0.0245201	0	0	0.0270729	0.00866805	0	0
Neutrophil_CIBERSORT	0.00438882	0.011193	0.0818411	0.0277172	0.0169268	0.0160737	0.0490685	0.00866223	0.0315606	0	0.0516378	0.0195597	0.00579401	0.0334639	0.0512709	0.0121161	0.0218755	0.00442653	0.037916	0.0284907	0.0171321	0.0286691	0.0127751	0.0162578	0.0146748	0.0228837	0.0248698	0.01115	0.0609189	0.102231	0.036437	0.0665768	0.0247735	0.119043	0.0282054	0.0588154	0.0296236	0.0209627	0.0201244	0.035736	0.0587969	0.0204734	0.014611	0.00771032	0	0.0570954	0.0888834	0.0296661	0.0152087
B cell naive_CIBERSORT-ABS	0.0245411	0.0720361	0.0473362	0	0	0	0.0634065	0	0.00736984	0.0642647	0	0.0150474	0.0305013	0.0122152	0.0186285	0.0374384	0	0	0.0544086	0.0288391	0.0261464	0.00792096	0	0	0.0212247	0.0349387	0	0	0	0	0.0580892	0.0591977	0	0	0.0462666	0	0.0231337	0.0259292	0.0226747	0	0	0.0394538	0	0	0.086932	0.0378911	0.0207015	0.0148693	0
B cell memory_CIBERSORT-ABS	0	0	0	0.0570186	0.00781057	0.0556196	0	0.0497249	0.00699119	0	0.0408405	0.00158891	0.0141147	0.00167938	0.00701085	0	0.0189494	0.0187583	0	0	0	0	0.0117077	0.0388176	0.00241483	0.013523	0.047006	0.0550375	0.0249591	0.0377611	0	0	0.021908	0.0430356	0	0.0353625	0	0	0	0.0325233	0.0209797	0	0.0319252	0.0464226	0	0	0	0	0.0210117
B cell plasma_CIBERSORT-ABS	0.0775731	0.0862417	0.0975582	0.0657068	0.0451242	0.113174	0.0720068	0.0438069	0.0685911	0.128783	0.0546292	0.0523799	0.082289	0.0240232	0.0223625	0.0105208	0.0784331	0.075889	0.0683973	0.0105679	0.101343	0.0587382	0.0392663	0.0735039	0.0698661	0.0974116	0.0376586	0.039369	0.0285207	0.0565471	0	0.0776408	0.0340072	0.0287759	0.0605303	0.0540993	0.0666499	0.0501704	0.0625577	0.0366719	0.0331013	0.0778868	0.040986	0.0478274	0.0846528	0.0637832	0.0308895	0.033781	0.00263021
T cell CD8+_CIBERSORT-ABS	0.0953514	0.0459834	0.109937	0.0135453	0.119669	0.0471054	0.0397156	0.0486549	0.0440965	0.107445	0	0.0144977	0.0313451	0.0500366	0.043762	0.0441261	0.110703	0.0936442	0.0356878	0.0779953	0.0451607	0.117274	0.0606851	0.0179788	0.0409431	0.00411558	0.0217541	0.0516619	0.0486983	0.0663441	0.0184153	0.0387196	0.0861007	0.0253804	0	0.0656984	0.060267	0.202481	0.112351	0.0398648	0.0686866	0.0718655	0.0872557	0.0635959	0.0725641	0.04047	0.0798783	0.118504	0.0963274
T cell CD4+ naive_CIBERSORT-ABS	0	0	0	0	0	0	0	0	0	0	0	0	0	0	0	0	0	0	0	0	0	0	0	0	0	0	0	0.0144797	0	0	0	0	0	0	0	0	0	0	0	0	0	0	0	0	0	0	0	0	0
T cell CD4+ memory resting_CIBERSORT-ABS	0.0924356	0.178672	0.0858619	0.118261	0.0261759	0.154612	0.14242	0.0471622	0.168076	0.0709382	0.0999182	0.173167	0.14565	0.020391	0.0655661	0.0489637	0.123293	0.0354974	0.0712916	0.0100104	0.187449	0.066628	0.115915	0.0590105	0.11313	0.0966869	0.100353	0	0.027489	0.105653	0.128568	0.0619221	0.0287703	0.0387866	0.220367	0.0270842	0.0963265	0	0.111055	0.160303	0.0645357	0.111826	0.0779674	0.132407	0.0381517	0.0773665	0.0423211	0.0310917	0.049748
T cell CD4+ memory activated_CIBERSORT-ABS	0.000271157	0	0	0	0	0	0.0687653	0.0790549	0.0505823	0	0	0.0110596	0.0381785	0	0.010744	0.0697538	0	0.0644622	0.0486965	0.0506477	0.00195585	0.0119798	0	0	0	0	0	0.0478346	0.0808908	0	0	0	0.00622597	0	0.0106992	0	0	0	0.0227377	0	0	0	0	0	0.0475335	0	0.00105275	0.100911	0.0113714
T cell follicular helper_CIBERSORT-ABS*	0.0926433	0.0688114	0.0168939	0.117556	0.0576848	0.05859	0.0597377	0.0135496	0.0941746	0.0501742	0.107061	0.0696424	0.0701607	0.0831868	0.102131	0.0469052	0.0667368	0.0483108	0.106365	0.0754745	0.0403604	0.0834492	0.055947	0.103219	0.0723136	0.100654	0.00620466	0.0413498	0.0541257	0.032801	0.00547871	0.0899842	0.122049	0.0499651	0.0784992	0.0824708	0.0481857	0.0640991	0.0448985	0.000582688	0.0888497	0.0815324	0.0632534	0.058038	0.0735756	0.0847513	0.0485616	0	0.0347999
T cell regulatory (Tregs)_CIBERSORT-ABS	0.0265879	0.0446361	0.0396253	0.0604917	0.0487174	0.0540737	0	0.0495216	0	0.0545008	0.0622794	0.017175	0.0520764	0.0175473	0.00500375	0.0271022	0.0355157	0.024451	0	0.0173869	0.000504045	0.0265661	0.039167	0.0444297	0.044751	0.0386188	0.0821582	0.0432841	0	0.0887518	0.0694239	0.053777	0	0.000106091	0.0172589	0.049355	0.0403853	0.100777	0.0502081	0.0646499	0.0125548	0.0355769	0.0493416	0.00777403	0	0.00281911	0.0495656	0	0.0534445
T cell gamma delta_CIBERSORT-ABS	0.0301163	0	0	0	0	0.0359186	0.0164177	0.0126989	0.0372291	0.00410245	0.0537225	0.0523248	0	0	0.00217106	0	0	0	0.0604951	0	0	0	0	0.0326459	0.0582676	0.0143703	0	0.0334343	0	0	0	0.00973383	0.0648697	0	0.0661706	0	0	0	0	0	0.033823	0.00664417	0.0183081	0	0	0.0145118	0.0384525	0	0
NK cell resting_CIBERSORT-ABS	0	0.043857	0.055978	0.0157011	0.0141014	0	0.0100055	0.086027	0.0386167	0.00999018	0.016438	0.00408341	0.0777859	0	0	0.0217917	0.0259668	0.0663662	0	0.0143373	0.0105729	0.00098803	0.0254731	0	0	0.0185821	0.0575718	0.0200391	0.0733649	0.0234612	0.0396904	0.0223789	0	0.0272955	0.00451336	0.049223	0.057139	0.0933204	0.0495637	0.0468987	0	0	0.00582061	0.00278435	0.0816748	0.0125073	0	0.0605078	0.073541
NK cell activated_CIBERSORT-ABS**	0.0178974	0	0	0.0173935	0.00378266	0.0041819	0.00203962	0	0.000640505	0	0	0	0	0.0425371	0.0170962	0	0	0	0.0179615	0	0.0217599	0.0220792	0	0.00994913	0	0	0	0	0	0	0	0	0.0188589	0	0	0	0	0	0	0	0.0535962	0	0	0	0	0	0.0124343	0	0
Monocyte_CIBERSORT-ABS	0	0	0	0	0	0.00753264	0	0	0	0.0178386	0	0	0	0	0	0	0	0	0	0	0.00378507	0	0	0	0	0	0	0	0	0	0	0	0	0	0	0.00235504	0	0	0	0	0	0	0	0	0.0225663	0.00322999	0	0	0
Macrophage M0_CIBERSORT-ABS	0.116712	0	0.0445659	0.0387859	0.158015	0.0060218	0.0727305	0.0391528	0.0330712	0.00530654	0.0417173	0.0511152	0.0320969	0.118548	0.146278	0.249298	0.0561845	0.0534002	0.129662	0.21854	0.0279541	0.0813407	0.0879139	0.0453938	0	0.0168829	0.0522004	0.165429	0.077456	0.0377537	0.176874	0.0224615	0.0558557	0.0673276	0.0504429	0.109154	0.0421125	0	0.047603	0	0.0975256	0.0568066	0.101657	0.102416	0	0.088743	0.0547691	0.0757836	0.217801
Macrophage M1_CIBERSORT-ABS**	0.118517	0.03842	0.0227779	0.0492883	0.0457161	0.0513178	0.0622203	0.0458605	0.0443338	0.0761962	0.0532503	0.150688	0.0744135	0.0845736	0.127061	0.046485	0.0523183	0.0145371	0.108331	0.0629555	0.0267865	0.10468	0.0504935	0.054364	0.0962249	0.122579	0.0681363	0.0402366	0.0882967	0.0105094	0.0435659	0.0928223	0.141744	0.0765425	0.0726493	0.0274072	0.0356451	0.0222501	0.0313538	0.00615146	0.111506	0.0710898	0.0549561	0.0980561	0.0710165	0.0548431	0.094947	0.0851636	0.0281393
Macrophage M2_CIBERSORT-ABS	0.0927695	0.105081	0	0.0553982	0.138921	0.0660374	0.115468	0.0726598	0.0896058	0.112828	0.0743615	0.136342	0.082622	0.14457	0.0683907	0.16211	0.10973	0.133707	0.100242	0.128402	0.120502	0.11825	0.0953659	0.0837992	0.145803	0.136775	0.0823178	0.110698	0.126441	0.0716583	0.124185	0.0272972	0.104659	0.0896611	0.0797521	0.0825157	0.115199	0.0550663	0.113842	0.1404	0.0325089	0.115732	0.113801	0.0727038	0.0940787	0.0820824	0.11346	0.129326	0.11592
Myeloid dendritic cell resting_CIBERSORT-ABS	0.0583119	0.0827854	0.12377	0.0875312	0.0507047	0.0617348	0.0576246	0.0923867	0.111691	0.0561214	0.0414131	0.105103	0.0823544	0.0618526	0.0425966	0.061956	0.0663673	0.127748	0.0480855	0.0298811	0.0810611	0.0935235	0.0589332	0.0919516	0.0572599	0.0877947	0.0792848	0.087476	0.0688885	0.0603749	0.0399598	0.085634	0.0731075	0.0524294	0.055502	0.0694443	0.0674954	0.0936014	0.075178	0.0942872	0.0842708	0.0523926	0.184708	0.115097	0.0935645	0.155461	0.123882	0.0611337	0.0370439
Myeloid dendritic cell activated_CIBERSORT-ABS	0.0240738	0.0074647	0	0	0.0110948	0.0230155	0.0423387	0	0.0182715	0	0.0402612	0.0297284	0.00776585	0.0348052	0.0255114	0	0.0125911	0.0160028	0.00281028	0	0.0212512	0.0306266	0.0336937	0.0265816	0.0401374	0	0	0.0150851	0.00678878	0.0468089	0.0181481	0	0	0.0258753	0.0352849	0.0200144	0.0142667	0.0378044	0.0304304	0.0288241	0	0.0277153	0.0259128	0	0	0.00551781	0.00966487	0	0.00449117
Mast cell activated_CIBERSORT-ABS	0	0	0	0	0	0	0	0	0	0	0	0	0	0	0	0	0	0	0	0	0	0	0	0	0	0	0	0	0	0	0	0	0	0	0	0	0	0	0	0	0	0	0	0	0	0	0	0	0
Mast cell resting_CIBERSORT-ABS	0.0441976	0.0728594	0.120305	0.0837453	0.126969	0.118101	0.0861866	0.130573	0.122971	0.131012	0.187541	0.0770079	0.106119	0.223133	0.201395	0.0542818	0.0939869	0.0511891	0.0862352	0.0913884	0.146251	0.0610488	0.0979977	0.0813533	0.111726	0.083477	0.0912963	0.0454164	0.0983367	0.109302	0.0703986	0.137184	0.0786305	0.217633	0.0973523	0.187785	0.158847	0.117625	0.0852821	0.165774	0.117616	0.107776	0.0900813	0.0719532	0.101171	0.155036	0.135104	0.122689	0.076978
Eosinophil_CIBERSORT-ABS	0	0	0	0	0	0	0	0	0	0	0	0.00146433	0	0	0.0208063	0.00439906	0	0	0.00729051	0	0.0141185	0	0	0	0	0	0	0	0	0	0	0	0	0.00604047	0	0	0	0	0.00452548	0	0	0.020944	0.02414	0	0	0.0259845	0.00821889	0	0
Neutrophil_CIBERSORT-ABS	0.00402024	0.00958607	0.0681543	0.0222477	0.0147127	0.0140008	0.0470123	0.007085	0.0305136	0	0.047558	0.0192001	0.00540511	0.0318216	0.0500704	0.0108559	0.0190274	0.00366351	0.0372806	0.0239427	0.0152861	0.0261238	0.00999721	0.0126097	0.0130177	0.020291	0.0185145	0.0091427	0.0521727	0.0851454	0.0299795	0.0555449	0.0212568	0.101192	0.0259849	0.0538652	0.0252055	0.0184808	0.01775	0.0302759	0.0511976	0.0183355	0.0143845	0.0063644	0	0.0548001	0.0842776	0.0254907	0.0127139
B cell_QUANTISEQ	0.0603113	0.0573477	0.0669513	0.0435358	0.0503142	0.0559658	0.0620705	0.0464649	0.049188	0.0538095	0.0497906	0.0693697	0.0666105	0.0510003	0.0535097	0.0551481	0.0438966	0.039757	0.058451	0.0531171	0.0466731	0.0544199	0.0487624	0.0461996	0.0573741	0.0543369	0.0433722	0.0389701	0.050046	0.0477017	0.041357	0.0457879	0.0453669	0.0380968	0.0587374	0.0501113	0.0519462	0.0673434	0.0624034	0.0442451	0.0479756	0.0582168	0.053553	0.0490698	0.0622517	0.0412792	0.0409471	0.043137	0.0452453
Macrophage M1_QUANTISEQ***	0.104708	0.0577963	0.0956833	0.058444	0.0788094	0.0868766	0.103008	0.0995077	0.0817318	0.105386	0.113387	0.107387	0.0965995	0.131878	0.0935115	0.0408901	0.119774	0.0519103	0.0844048	0.100002	0.134735	0.0844565	0.081414	0.101336	0.0872823	0.0757311	0.0857894	0.0478162	0.0820963	0.0511965	0.033695	0.085312	0.0712271	0.145542	0.122727	0.0619058	0.161177	0.0899212	0.0788526	0.0502095	0.108868	0.10089	0.088237	0.0567418	0.0573335	0.0752293	0.109865	0.0588112	0.0392785
Macrophage M2_QUANTISEQ*	0.0481048	0.0481403	0.0377164	0.0414063	0.0632688	0.0435456	0.0534078	0.048204	0.0522094	0.0765504	0.0508947	0.0912806	0.0530067	0.0255998	0.0398604	0.0698181	0.0355522	0.0432196	0.0657041	0.0292489	0.0400484	0.0509591	0.0403919	0.0429967	0.0492777	0.0694137	0.0240253	0.0284455	0.0404637	0.0320424	0.0591383	0.0217785	0.0588681	0.024407	0.0422349	0.0444066	0.0175649	0.0283087	0.0466421	0.0469105	0.0350876	0.0554804	0.0672158	0.0414055	0.0663899	0.053713	0.0663153	0.0500828	0.0479483
Monocyte_QUANTISEQ	0	0	0	0	0	0	0	0	0	0	0	0	0	0	0	0	0	0	0	0	0	0	0	0	0	0	0	0	0	0	0	0	0	0	0	0	0	0	0	0	0	0	0	0	0	0	0	0	0
Neutrophil_QUANTISEQ	0.167688	0.145759	0.161569	0.151172	0.162911	0.150564	0.146427	0.155749	0.133755	0.149439	0.160439	0.141114	0.166789	0.173544	0.14998	0.172929	0.174408	0.249721	0.165672	0.14942	0.186795	0.171303	0.156703	0.162953	0.158513	0.16949	0.156022	0.266048	0.165911	0.148315	0.207842	0.139305	0.130076	0.215647	0.195104	0.196346	0.195748	0.172211	0.163603	0.146531	0.160303	0.160613	0.169334	0.17568	0.165457	0.188123	0.197433	0.144881	0.209083
NK cell_QUANTISEQ*	0.0243985	0.0246421	0.0228133	0.0176545	0.0198723	0.0204241	0.0285604	0.0196015	0.0306009	0.0249	0.0240267	0.0271148	0.024473	0.0271062	0.0208484	0.0258749	0.0189403	0.0190007	0.0263094	0.0251918	0.0207107	0.0221159	0.0207818	0.0177425	0.0188236	0.0267801	0.0186629	0.0177913	0.0229646	0.0225656	0.0205128	0.0236369	0.0241215	0.0192783	0.0190297	0.0282473	0.0190646	0.0315674	0.0263779	0.0225771	0.019737	0.023963	0.0245443	0.0210757	0.0202053	0.0165507	0.0175847	0.023356	0.0239221
T cell CD4+ (non-regulatory)_QUANTISEQ	0.0918617	0.0507196	0.167058	0.104662	0.0932296	0.0906925	0.0484365	0.113894	0.0321111	0.0847449	0.0850374	0.0610454	0.0959229	0.102733	0.0757949	0.0499613	0.118011	0.0824329	0.0586451	0.0571512	0.091817	0.0686496	0.0666687	0.116371	0.0773378	0.09106	0.0898467	0.0664593	0.0496726	0.0175933	0.0357622	0.0641144	0.0463868	0.144949	0.164356	0.0793884	0.160752	0.0671901	0.071968	0.0330537	0.0794117	0.0738247	0.112722	0.0901102	0.0764601	0.140364	0.11951	0.051237	0.0405897
T cell CD8+_QUANTISEQ*	0.0485011	0.0294262	0.0314008	0.0209933	0.0349219	0.0384704	0.0450396	0.032603	0.0294179	0.0206108	0.0338827	0.0503596	0.0379692	0.0348078	0.0295097	0.0372762	0.0332185	0.0256486	0.0448381	0.0274793	0.0277253	0.040348	0.0200037	0.0326835	0.0347618	0.0328042	0.0235604	0.0248686	0.0299757	0.0174821	0.0231378	0.0284724	0.0467889	0.0264301	0.02834	0.050024	0.0251933	0.0449717	0.0418593	0.0196552	0.0426121	0.0363312	0.0440859	0.0381755	0.0375111	0.0317267	0.0443052	0.0326556	0.0270429
T cell regulatory (Tregs)_QUANTISEQ**	0.0725046	0.0978588	0.0387326	0.0332626	0.0476934	0.062105	0.0868746	0.0427026	0.0764345	0.0649901	0.0717025	0.0896658	0.0724907	0.0423817	0.055777	0.0521754	0.0470923	0.0447028	0.0809743	0.0552936	0.0669261	0.056524	0.0468217	0.0425981	0.0510878	0.0552415	0.0311811	0.0318937	0.0516107	0.0877527	0.0347392	0.0511139	0.0556106	0.0293988	0.0488008	0.062983	0.054162	0.0608678	0.0651101	0.0736587	0.0559904	0.0696191	0.0548261	0.0430699	0.0435091	0.0530732	0.0381836	0.0522183	0.0433019
Myeloid dendritic cell_QUANTISEQ*	0	0	0	0	0	0	0	0	0	0	0	0	0	0	0	0	0	0	0	0	0	0	0	0	0	0	0	0	0	0.000740376	0	0	0	0	0	0	0	0	0.00180547	0	0	0	0	0	0	0	0	0.00317654	0
uncharacterized cell_QUANTISEQ*	0.381922	0.48831	0.378075	0.52887	0.448979	0.451356	0.426175	0.441273	0.514552	0.419569	0.410839	0.362663	0.386138	0.410949	0.481209	0.495927	0.409107	0.443607	0.415002	0.503096	0.384569	0.451224	0.518453	0.437119	0.465542	0.425142	0.52754	0.477707	0.50726	0.574611	0.543815	0.540479	0.521554	0.356252	0.320669	0.426588	0.314391	0.437619	0.441378	0.563159	0.450014	0.421063	0.385482	0.484672	0.470882	0.399941	0.365856	0.540444	0.523588
Myeloid dendritic cell activated_XCELL***	0.109784	4.86029e-18	0	2.84488e-18	0.0488105	1.59922e-22	0.090314	1.25159e-19	0.0521226	0.0192887	0.0305504	0.111016	0.0483042	0.0934229	0.0557203	0.0321715	0.035838	0	0.0672368	0.0171527	0.0380429	0.0534785	0.00590683	2.09968e-18	0.0308368	0.00869844	0	0.046916	0.0348473	2.18031e-18	5.28932e-20	7.38133e-19	0.0415854	0.0242698	0.0472311	3.94219e-18	0.0237729	0	8.41756e-20	1.02747e-17	1.07818e-19	0.0281724	0.17756	0.00195606	0.00162964	0.0566907	0.0604638	0.00446735	8.5702e-20
B cell_XCELL	0.0107962	0.00198282	0.00147075	0	0	0.0290084	0	6.33782e-19	0.00960025	0.0144429	0	0.00478224	0.0146067	2.64288e-18	0.00308479	0	0.00430944	0	0	5.75117e-19	0.00275322	0	0	2.70176e-19	0.00815417	0	1.89848e-20	0	7.93022e-19	8.52752e-20	1.26669e-18	0	0.000250424	1.34465e-21	0.0210703	1.07595e-18	0.00295581	0	0	0	1.65413e-19	0	0	0	1.56635e-19	0	0	0.00140923	0
T cell CD4+ memory_XCELL*	9.62473e-20	4.50638e-18	5.13437e-19	7.18017e-19	0.000577872	0.00132438	0	0	0.00710256	2.14925e-20	0.00163967	0	0	2.01725e-18	0.00524422	6.52722e-19	0	1.9217e-19	0	5.35891e-20	0.000293969	1.07875e-19	0	3.54375e-19	0	4.98432e-19	0	0	0	0	7.52552e-20	0	0	3.33893e-19	0.000519088	0	4.88629e-19	0	0	2.10439e-18	0	0	1.91104e-19	3.67856e-19	0	0	0	0	6.0246e-19
T cell CD4+ naive_XCELL	2.19035e-19	0	0	1.99861e-19	0	0	0.00978617	0	0	6.81548e-19	4.87477e-19	0.0166329	0.00246765	0	0	0	0	0	6.08029e-20	9.44277e-20	2.75328e-19	0	1.87036e-18	0	3.36686e-19	0	2.81194e-19	6.85818e-20	0	0	2.10535e-19	4.09226e-19	0	1.6313e-19	5.31086e-19	0	0.00438043	0	0	0	1.3948e-18	3.20534e-19	0.00162684	1.15773e-18	0	0	1.02178e-18	1.20842e-18	0
T cell CD4+ (non-regulatory)_XCELL	0	2.38479e-18	4.7317e-19	2.56611e-19	0.00370224	0	9.07077e-21	0	1.46055e-19	4.35801e-18	0	0	0	0	0	1.57076e-18	1.08361e-18	1.75141e-19	1.46507e-18	3.20174e-19	0.00138077	0	5.37614e-05	0	5.70666e-20	0	3.3905e-19	1.53532e-18	7.78136e-20	0	0	8.94623e-18	0.000362539	5.23108e-19	1.84574e-20	3.71732e-18	2.86385e-19	0	3.47374e-19	8.60871e-19	0	9.7736e-20	0	5.65474e-20	0	1.01028e-18	4.14802e-19	1.12151e-18	0
T cell CD4+ central memory_XCELL	1.40795e-18	7.70398e-19	0.0119491	2.22902e-18	0	0	0	1.47102e-18	0	5.67509e-18	6.29311e-19	8.6263e-20	2.03619e-19	0.00424718	0	9.05353e-20	1.23092e-18	1.76074e-19	0	3.36284e-19	1.86468e-18	2.45255e-18	0	3.12312e-18	3.16736e-18	0	1.16076e-18	0	0	0	0	0	1.51286e-18	1.25817e-18	2.51795e-19	4.60598e-19	7.46345e-20	0.00736176	1.45942e-19	0	0	0	0	0	1.89145e-18	0	3.63986e-18	0	1.53728e-19
T cell CD4+ effector memory_XCELL	0.0065402	0.030133	1.09223e-19	0.0141953	0	0.0227174	0.0241303	5.54432e-18	0.00030644	0.00787066	0.00306515	0.0183948	0.0170058	0.00076882	0	1.27973e-18	1.25486e-18	0	0	4.77121e-19	0.012108	1.66482e-18	4.75843e-19	1.14433e-19	0	0.00929106	0	0	0	1.44396e-18	0	1.22302e-18	3.24917e-19	0.000136708	0.00684831	0	0.0278444	0	1.28395e-18	0.00700472	0	0	0.000761241	0	0	0.022293	3.28931e-18	2.7104e-19	0
T cell CD8+ naive_XCELL	0.00263022	0.00460409	0.00509686	0	0.0070592	0.00280725	0.00668976	0.0018459	0	6.18268e-19	0	0.00756703	0.0130973	0	0.00360502	0.0117862	0	0.00258561	0.00920363	8.27986e-05	8.16037e-20	0.00841068	0.000815641	0.00493947	0.000952486	0.000431259	0.0013303	0.00650702	0.00148818	0	0.00410189	0.00449016	0.00827482	0	0.0110483	0.00143622	0.00845272	0.00791119	0.0198886	9.8282e-19	0.0136054	0.00704081	0.00992395	0.0134064	0.015351	2.00798e-20	0.00306414	0.00190512	0.00782948
T cell CD8+_XCELL	0.0357921	2.82375e-19	0.0104305	5.39718e-19	0.0106612	0.0372061	0.0567325	1.7963e-18	0.000892578	1.09699e-18	0	0.0486092	0.00616099	1.4612e-18	0.00292916	2.397e-19	0.00284383	5.58915e-19	0.0283636	0	0.00444417	0.00929222	0	0.000388393	0.00490833	0	8.53353e-05	0.0199958	0	1.2668e-18	7.6125e-05	1.56221e-18	0.0306641	7.29476e-20	0.0236299	0	0.00466347	1.92504e-18	9.41688e-21	0	0	0.00775649	0.00877453	0	0	0.0041248	0.00472974	3.28104e-20	2.27479e-18
T cell CD8+ central memory_XCELL**	0.0469393	0	0	1.82533e-18	0.0168024	0.0632616	0.0455667	6.6901e-19	0.0272378	1.04281e-18	0.018801	0.0762705	0.0151255	0	0.00571905	5.51941e-18	0.00814413	6.46058e-19	0.0391587	2.42066e-19	0.00540627	0.0178922	0	0.00198056	0.010257	1.59792e-19	6.57261e-19	0.00306916	0	2.57809e-18	7.60317e-20	0	0.0533433	1.66667e-18	0.0442698	2.83109e-18	0.000678631	3.13005e-18	0	5.13084e-18	1.28811e-18	0.00964384	0.00451826	0	0.00483833	0	0.0407726	2.06416e-18	0
T cell CD8+ effector memory_XCELL	0	0	0	3.96222e-19	6.27236e-19	1.92411e-18	0	0	6.56968e-19	0	5.5604e-19	0	0	0	0	3.19382e-19	0	0	0.00663794	3.48653e-18	0	0	0	8.81347e-19	1.06749e-17	1.62279e-19	1.76502e-18	0	0	1.05585e-18	0	2.74488e-20	0.00281186	0	0	0	8.02083e-19	0	0	0	0	4.7689e-19	0	4.18869e-18	0	0	7.67917e-18	0	0
Class-switched memory B cell_XCELL	0.00752638	0.00878094	3.07569e-18	0.00314819	0.00343921	0.0175016	0.00146343	0.000684197	0.00824166	0.0216825	0.00249291	0.014012	0.0204975	0.00140245	9.39701e-20	0	0.0103809	0	0	0.000826565	0.00462317	0.00026271	1.09088e-18	0.000856331	0.00467215	0.00573564	4.34709e-19	0.000144425	0.000509986	0	0	0	0.0024186	5.12418e-22	0.0182365	0	0.00518718	3.27433e-18	2.01824e-19	0.00441839	0.00355027	0.00703353	0	0.000264724	0.000435606	5.22454e-19	0.000788111	0.00436794	0.00541724
Common lymphoid progenitor_XCELL*	2.34917e-20	0.00505798	0	8.12048e-20	1.83523e-21	0.00357415	0.0014012	0	0.00413433	0	0.000635973	0.00306069	0.000172491	0	0.00626408	1.46666e-20	0.00600734	0.00270562	1.32121e-19	4.39176e-20	0	0	0.00242575	0.00381534	0	0.00449558	5.06971e-19	0	3.60733e-20	0.00153918	0.000376895	0.00363479	0	0.00068163	0.00246338	0	0.00287101	3.29528e-18	0.0006947	0.00383346	0	0.00123932	1.66009e-19	0.00069608	0.0011685	0.00281492	0.0038261	0.00205551	6.02813e-19
Common myeloid progenitor_XCELL*	0	0.000620305	0	1.51748e-18	1.26905e-18	0	0	0	0	0	0	0.0015751	1.04402e-19	0.00203793	0	0.00187575	0	0	3.57197e-19	1.39101e-18	8.42987e-19	0	0	3.81098e-19	1.26869e-18	0.00295399	0	8.24392e-19	2.86963e-19	1.73815e-19	1.1211e-18	1.4656e-18	0	0	0	0.00217432	1.0025e-19	1.06489e-18	1.93955e-20	0	0	0.00141113	0.00443394	0.00210728	0.00220981	0	2.83075e-19	2.00473e-18	1.33755e-18
Myeloid dendritic cell_XCELL	0.0053366	0.000808396	0	0	0.00198576	0	0.00527909	3.08743e-19	0.000753292	4.13e-20	0	0.0162084	0.00461176	0.0059466	0.00243593	0.0109201	0.000460345	1.48194e-06	0.00486528	0	0.000630077	0.00217208	0	1.53467e-19	0.00053707	0.00221549	0	0.00682329	0.000558287	2.83812e-19	0	5.78547e-19	0.000605895	0.00138657	0.0037803	0.01854	0.00176294	0.00263593	0.00194561	0	3.70745e-20	0.00279356	0.0392742	0.000632122	0.00207929	0.00491256	0.00171544	0	0
Endothelial cell_XCELL	0.00334075	0.01093	0.00786453	0.00388152	0.000428329	0	0.0138403	2.64573e-19	4.19412e-19	3.51028e-20	0	0.00317338	0.00463181	1.34547e-21	0.00280754	0.00181375	0.00166674	2.56309e-20	0.00495676	1.1561e-20	0.000839427	0	0.0033229	0.00345149	0.000725542	0.00856042	0	2.71621e-20	0	0.00320758	0.00894448	0.000634583	5.5787e-21	0.00912388	0.00980601	0.00860236	0	0	0.00985667	2.15093e-20	0	0.00271764	0.00728061	0	0.000676061	0.0139774	0.00126989	3.13754e-19	0.0186477
Eosinophil_XCELL	3.48974e-18	6.15768e-19	0	0	0	0	3.10489e-19	8.0945e-18	4.92011e-19	1.37262e-18	5.53372e-18	0	3.67919e-18	0	0	0.0073079	0	0.00236649	0.00478712	0	0.00884492	1.74161e-18	0	0	0	6.17959e-19	0	0	0	0	0	1.10234e-18	0	1.95242e-19	0	3.9619e-19	4.99542e-19	0	0	0.00259238	6.38958e-18	3.56616e-20	0.0306784	0	0	0.00336579	3.77946e-19	1.69978e-18	2.80865e-18
Cancer associated fibroblast_XCELL*	1.64683e-18	0	0	0	0.0174959	0	0	1.80253e-18	0	0	0	0	2.0789e-19	0.010399	0.0110815	0.0816682	0.00327008	0.00111722	0.0492665	0.0425658	0.0145552	0.00804205	0.0601047	0.0124179	5.53451e-18	1.71824e-19	0.0340975	0.0636394	0.0348113	0.0288956	0.0184046	1.69668e-19	0.0249347	0	0	0	0	0	6.17354e-19	3.81729e-18	1.15421e-19	0.0415313	0.0297926	0.0555025	2.27716e-18	0.0219159	1.73401e-20	1.50414e-19	0
Granulocyte-monocyte progenitor_XCELL	1.52283e-20	1.52467e-18	0	0	0	6.08051e-18	4.84663e-18	1.58331e-18	0	0	1.31274e-18	0.0141076	4.09667e-18	9.15824e-18	0.0133872	0.00788593	0.00192821	2.15102e-19	0.0385397	6.55111e-19	0.0303511	2.32973e-19	0	1.26964e-18	6.16826e-18	0	0	0	7.98185e-19	6.11142e-18	0	1.97362e-18	2.01974e-18	5.57763e-19	7.81577e-19	0	0	0	3.35349e-18	1.24387e-18	1.93091e-18	0.00404972	0.0565023	1.12874e-19	0.00750228	0.0267311	9.66808e-20	0	1.73903e-19
Hematopoietic stem cell_XCELL	0.0359403	0.0534315	0.048569	0.0172641	0.00419952	4.64254e-20	0.0742576	0.0153799	0.00639661	0.00970139	0	0.0564071	0.0379495	0.0853321	0.0395053	0.114829	0.0243785	0.0170165	0.0610965	0.0353148	0.0089421	0.0179686	0.0214998	0.0161518	0.00381089	0.0740949	0.0323558	0.038007	0.0163412	0.0260951	0.037582	0.0185718	0.0118992	0.0105911	0.0437545	0.0847272	0.0286242	0.154248	0.0948247	0.0127637	0.0139331	0.061397	0.103953	0.0693483	0.0493452	0.0563521	0.0158368	0.0151726	0.076187
Macrophage_XCELL***	0.0107357	0	6.91257e-19	1.19885e-18	0.00649778	0.00341192	0.0102358	0	3.735e-05	0.00212631	0	0.0257902	0.00850896	0.0267972	0.0123447	0.0157301	0.00266236	0.00261981	0.0207851	0.00812434	0	0.00882907	0	0	0.00376073	0.00702366	3.89834e-19	0.000498069	0.00682359	0	0.00250517	0	0.0154912	0.00755132	0.00466083	0.00740676	0.00608843	1.26384e-19	0.00411285	1.1847e-18	0	0.00728641	0.0287262	8.20916e-20	0.00315926	0.00718475	0.0134906	0.00785515	0.0112946
Macrophage M1_XCELL***	0.0105127	0	0	0	0.00756102	0.00121495	0.0101184	1.03891e-18	0.00201033	0.00136326	0.00159327	0.0216507	0.00559425	0.0217565	0.0105438	0.00782122	0.0030181	2.03416e-19	0.0223483	0.00696322	0.00260762	0.00966383	0.00182866	2.65537e-19	0.005602	0.00143242	4.43536e-19	0.00074012	0.0119412	0	0.00133883	1.87065e-18	0.0148096	0.00378833	0.00185837	0.00317491	0.00184472	0	0.000604921	0	0.000363161	0.0112451	0.0168933	0	6.01493e-20	0.00541102	0.00926619	0.00220479	0.0024358
Macrophage M2_XCELL	0.00974126	0.00436489	0.002056	0.000293346	0.000440944	0.0104104	0.0111304	0.000634541	0.00370376	0.00765487	0.00229827	0.0137228	0.00556598	0.00827274	0.00423297	0.0213708	0.0018105	0.00119986	0.010557	0.00314472	6.28975e-20	0.00257394	0	0	0.00100437	0.0103375	0	0.000214112	4.64876e-19	4.48532e-20	0.0060655	0.00494611	0.0027347	0.00912186	0.00615548	0.0157819	0.00489236	0.00449106	0.0108681	0.00544272	0.00653237	0.00495301	0.0271347	0.00464545	0.00659905	0.00767618	0.0101111	0.00857623	0.0250291
Mast cell_XCELL	0.000508213	0.0044732	0.00201319	0.00113929	0.000930869	0.00304552	7.50284e-05	4.60535e-22	0.00044	0.00359575	5.25194e-20	0.00133619	0.000798037	0.00553408	0.000814921	0.00288603	0.00146621	7.8788e-20	4.22728e-20	0.00194256	0	1.15844e-20	0	0	0	0.00286293	5.79778e-20	0.00205745	2.18788e-20	3.7454e-20	0	0.00340008	0	0.0149902	1.14163e-19	0.00607838	0.00317343	0.00830407	0.00123913	0	0.000132285	0.00137402	0.00275597	0.00190172	0.0022516	2.1284e-19	0.00183072	0.000373928	0.000692241
B cell memory_XCELL	0.00901273	0.006537	0.0041773	2.12805e-18	0	0.0082728	0	0.000906004	0.00213127	0.00202121	0.00179108	0.00203487	0.014056	0	0.00151911	0	0.0020816	0.0030329	0.00205891	0	8.60746e-20	0.00495694	8.10219e-19	0.00061526	0.00297903	0.00157994	0	0	5.01976e-19	3.98689e-19	0	0	0	2.3601e-20	0.00707905	0	0.00504319	1.02944e-18	0.000895161	1.78924e-18	0.00187925	0	0.00254503	0	0.00604087	0	0	0.00153861	1.02149e-18
Monocyte_XCELL*	2.9393e-19	0	1.49404e-17	0	6.96474e-19	0	9.63351e-19	1.64886e-17	0	0	0	0	5.04448e-18	0	0.00109118	0	5.57551e-18	0	0.00255543	5.55244e-20	0.00614214	0	0	0	0	5.48626e-19	0	3.23124e-18	7.2191e-18	5.37274e-19	0	0	1.22019e-18	0.0130625	1.53568e-18	2.47923e-19	3.01858e-18	3.14095e-17	8.57504e-18	2.03152e-18	1.20624e-17	1.82157e-18	1.10224e-19	0	5.61447e-19	0.0179967	0.00422175	2.18953e-19	0
B cell naive_XCELL	3.34949e-20	0.00117863	2.25911e-19	6.19411e-20	4.25862e-06	0.000838369	0	0.000882075	2.97886e-23	3.90047e-19	8.72731e-19	0.00346975	0.00177058	0.00130154	0.00369003	4.22636e-19	0.000263172	0.000156067	1.33542e-18	0	2.67318e-19	0.00106773	2.93379e-19	7.62777e-20	0.00257866	0.00159109	0	0.000272886	0.000101572	1.72214e-18	6.50834e-19	0.00330962	0.000704654	0.000351774	8.11856e-21	0.00158036	9.21449e-19	0.00284612	0.00152929	4.00983e-19	0.00220631	1.70344e-19	0.000531033	1.1685e-19	0.00449446	0	0.00199833	0.00355767	2.08078e-18
Neutrophil_XCELL	1.03152e-18	0	0.000351614	0	1.10251e-20	0	0.00111827	3.42554e-19	2.34918e-20	0	0	0.00316104	0	0.000777353	0.00551943	0	1.07332e-20	0	0.00124106	1.00574e-18	0.00200496	5.91451e-19	0	0	1.3681e-19	6.14042e-21	0	0	0	0.00134841	3.6516e-19	7.08085e-19	0	0.00778442	0.00145319	0.00695923	1.24856e-19	3.6179e-18	0	0	0	0.000688601	0.000212207	0	1.19685e-19	0.0103241	0.00746869	1.29089e-21	0
NK cell_XCELL	0	1.50845e-17	1.81415e-19	2.51778e-18	0	2.31587e-19	6.11927e-19	1.53169e-17	0	9.71093e-21	2.19935e-18	0	1.44582e-19	4.90737e-19	0	1.69533e-18	0	3.26268e-18	0	6.04341e-18	0.000901725	2.49447e-18	8.26189e-19	3.72265e-18	0	0	0	0	0	0	0	1.4392e-18	0	1.80558e-20	0	6.07988e-20	3.4978e-18	1.08583e-18	0	0	0	0	9.73853e-21	0	0	0	6.04308e-18	2.24236e-17	0
T cell NK_XCELL***	0.0507431	0.125382	0.0103404	0.0259929	0.00993711	0.0381099	0.00375815	0.0875018	0.0286404	0.0583344	0.0752781	0.0123705	0.0752086	0.0207843	0.0259849	0.00493972	0.0413916	0.0984714	0.000343508	0.00416707	0.00449802	0.0480612	0.00541652	0.0728311	0.0500485	0.0555788	0.0120785	0	0.0318668	0.00855515	6.92587e-20	0.00936447	0.00638173	0.0167829	0.00222504	0.161432	0.0214848	0.114602	0.0673486	0.0365527	0.0482857	0.00668406	0.016208	0.0144263	0.05461	0.0333067	0.00445666	0.063931	0.0199264
Plasmacytoid dendritic cell_XCELL	0.00774783	0.00446447	0	5.05642e-19	0.0017761	0.00408542	0.0201937	0.0175909	0.0251213	0.00695372	0.00574174	0.0205964	0.0283802	0	0.00653951	0.000802794	0.00418779	0.0506739	0.0272525	0.00884761	0.0102195	0.0134932	0.0161236	2.8939e-19	0.00318461	0.00970415	0	0.0203003	0.019269	0	2.08092e-18	0.00605487	0.00940095	0.00989542	0.0105065	0.00780111	0.00455177	7.34151e-19	0.00974035	0	0.00973899	0.0139384	0.0300976	0	0.0112267	0.0171668	0.00256775	0.0257395	0
B cell plasma_XCELL	0.00837659	0.0148746	0.00526007	0.0077087	0.00717894	0.023928	0.00798473	0.00602196	0.0124303	0.00987408	0.00495254	0.0122366	0.0125067	0.0137754	0.00400411	3.97807e-19	0.00677706	0.00108258	0.0140971	0.000605506	0.00347663	0.00114116	0.00183641	0.000339557	0.00486086	0.00946789	0.00209418	0	0.00401111	0.00178164	0.00413729	0.00165837	0.00247997	0.00159877	0.0168114	0.0155228	0.00918631	0.00885884	0.00355137	0.00243352	0.0121135	0.00440762	0.00144879	0	0.00573388	0.00315703	0.00852223	0.00744255	0.00646353
T cell gamma delta_XCELL	0.0195943	8.55215e-19	0.00588326	0.0108886	0.00942938	0	0.0129223	1.78201e-18	0.00137374	0.00260902	0	0.00392043	8.73152e-21	0.000900924	0.0329964	0.00103437	0.00360113	3.5474e-19	0.0201985	0.01224	0.00141604	3.23458e-20	0.00589468	0	0.00231022	3.52955e-19	0.00709589	0.00717017	0.00669737	0.0170588	0.00939013	0.00878404	0.0176097	0.00362388	1.84487e-19	0	0.0195719	0	0	0.00417585	0.0142777	0.00501673	1.6763e-19	0.000665395	0.0132082	0.00317052	0.00977566	0.00181068	0.00349597
T cell CD4+ Th1_XCELL	0	0.00065626	0.00485456	0	1.83769e-18	5.85059e-18	2.76144e-05	0.010492	0	0	8.51303e-18	4.38073e-18	3.27262e-18	0.00577892	1.4882e-18	0.00558897	0	0.0282158	0.000901521	0.00359314	0	0.00279652	0.00371125	0.00161209	0.00631316	0.00319235	0.0256849	0	0.0020469	0.0155947	0.00416635	0	0	0.0131317	2.4811e-19	0	0	0.0246578	0	0	7.08809e-19	0	0.0121059	0.0127654	0.00768937	0.0191961	0	0	0.0008159
T cell CD4+ Th2_XCELL	0.102224	0.0635715	0.0369018	0.0606384	0.0881017	0.128357	0.0458733	0.0963337	0.200483	0.059934	0.159783	0.0583911	0.0964911	0.0132805	0.093284	0.00781528	0.0918342	0.0418199	0.0901947	0.0615177	0.0583593	0.117795	0.050036	0.0697423	0.080838	0.0179316	0.045778	0.0298566	0.0491534	0.0633616	0.0335056	0.107176	0.145657	0.0826996	0.199801	0.0286565	0.0310562	0.0114933	0.0206931	0.077027	0.164244	0.0413828	0.0205064	0.0208183	0.0834636	0.0631408	0.131539	0.0855003	0.0230526
T cell regulatory (Tregs)_XCELL	2.02199e-20	4.04526e-19	2.53449e-18	2.49591e-19	3.0847e-20	9.56608e-19	0.00307138	5.57419e-18	0	0	3.70453e-19	0.0140694	0	0.00218776	0.00453863	0	0	0	0	1.05112e-18	0	1.26253e-18	0	6.0445e-20	1.8867e-18	1.1849e-18	0	3.64738e-19	2.73077e-19	3.63841e-18	0	0	2.42444e-18	2.15089e-18	8.95587e-18	0	1.88058e-18	0	3.59904e-19	2.30106e-18	0	2.78633e-18	0	0	2.91821e-18	4.30847e-18	0	1.18488e-17	6.45973e-18
immune score_XCELL	0.0421125	0.00484294	0.00951073	0.000759525	0.0158519	0.048448	0.0489604	2.86545e-17	0.00781565	0.0134433	5.19039e-18	0.0665915	0.0231243	0.0260368	0.0188134	0.0245628	0.00782812	0.00332518	0.0417317	0.00671126	0.018068	0.0135289	3.58409e-05	0.000258928	0.0115735	0.00806805	5.68902e-05	0.0195831	0.00492125	0.000898942	0.00172086	0.00226672	0.0315828	0.02985	0.0363963	0.0259896	0.0124294	0.00729333	0.00486505	0.00172826	8.81898e-05	0.0132661	0.0736144	0.00168923	0.00499344	0.0319391	0.0223046	0.00642553	0.00799126
stroma score_XCELL	0.00228831	0.00546501	0.00393226	0.00194076	0.00924313	0	0.00692015	1.03355e-18	2.09706e-19	4.18333e-19	0	0.00237281	0.00231591	0.00519951	0.00694452	0.0428679	0.00256419	0.00099266	0.0277519	0.0216855	0.0076973	0.00497713	0.0326092	0.00793468	0.000362771	0.0045224	0.0174962	0.0330909	0.0180957	0.0160641	0.0140467	0.000317291	0.0130094	0.00456194	0.00490301	0.00430118	0	8.65065e-19	0.00544607	1.99351e-18	1.71652e-19	0.0238894	0.0198852	0.0284194	0.000338031	0.0179466	0.000634947	2.32084e-19	0.00932386
microenvironment score_XCELL	0.0444009	0.0103079	0.013443	0.00270029	0.025095	0.048448	0.0558806	2.96881e-17	0.00781565	0.0134433	5.19039e-18	0.0689644	0.0254402	0.0312363	0.0257579	0.0674307	0.0103923	0.00431784	0.0694836	0.0283967	0.0257653	0.018506	0.0326451	0.00819361	0.0119363	0.0125905	0.0175531	0.052674	0.0230169	0.016963	0.0157676	0.00258401	0.0445923	0.034412	0.0412993	0.0302907	0.0124294	0.00729333	0.0103111	0.00172826	8.81898e-05	0.0371554	0.0934996	0.0301086	0.00533147	0.0498858	0.0229396	0.00642553	0.0173151
B cell_EPIC	0.0292843	0.0301347	0.0292613	0.0274177	0.0277824	0.0296807	0.0287624	0.0273837	0.0294826	0.0287168	0.028736	0.0297087	0.030704	0.0285218	0.026173	0.0268633	0.0292872	0.0276794	0.0288174	0.0275238	0.0272937	0.0281579	0.0267057	0.0280153	0.0275411	0.0296975	0.0275734	0.0280916	0.0274289	0.027412	0.0270977	0.0289808	0.0271888	0.0272061	0.0302758	0.0289064	0.029073	0.029404	0.0291841	0.0271831	0.027965	0.0291416	0.0284397	0.0269372	0.0285937	0.0268092	0.027531	0.027605	0.0298926
Cancer associated fibroblast_EPIC***	0.00880632	0.00784394	0.00802462	0.00851906	0.00832688	0.00726234	0.00895614	0.00756283	0.00855853	0.00789447	0.00800945	0.00880311	0.00811454	0.00909135	0.0083144	0.00890836	0.00802242	0.00775875	0.00865081	0.00913445	0.00852935	0.00875317	0.00873026	0.00848714	0.00808628	0.00813699	0.00866862	0.00855662	0.00873097	0.00916271	0.00894673	0.00769013	0.00850985	0.00816133	0.00779223	0.00841151	0.00852417	0.00779777	0.00836279	0.00829276	0.00768151	0.00867334	0.00903981	0.00841428	0.00764025	0.00882667	0.00855396	0.00784815	0.00788809
T cell CD4+_EPIC***	0.134869	0.124231	0.13073	0.127121	0.133139	0.133072	0.137899	0.12632	0.134009	0.127853	0.127043	0.131658	0.13142	0.125568	0.129472	0.122518	0.12999	0.125324	0.127621	0.126676	0.131757	0.129916	0.12404	0.126009	0.130762	0.125771	0.119221	0.126491	0.128618	0.124912	0.128237	0.124424	0.127655	0.129145	0.133778	0.124551	0.129396	0.123091	0.122647	0.125925	0.126329	0.127433	0.127367	0.122877	0.123855	0.128624	0.132597	0.120239	0.119726
T cell CD8+_EPIC	0.0852894	0.0823	0.0822937	0.0839726	0.0841756	0.0841631	0.0825991	0.083367	0.0856284	0.0814972	0.0851075	0.0869646	0.0843935	0.0864904	0.0853252	0.0858715	0.0837118	0.083676	0.0842779	0.0828361	0.0839729	0.0845413	0.0809686	0.0845329	0.0835987	0.0837511	0.0828303	0.0839147	0.0813828	0.0793367	0.0824728	0.0842458	0.0859314	0.0821806	0.0821198	0.086223	0.0807388	0.0877386	0.0854115	0.0813287	0.0844233	0.0831842	0.0855013	0.0855608	0.0857888	0.092994	0.0861231	0.0839937	0.0830154
Endothelial cell_EPIC*	0.0912301	0.0917742	0.09144	0.0917487	0.0889789	0.0882923	0.0949808	0.0884111	0.090091	0.0893599	0.0887423	0.0919169	0.091127	0.0905704	0.0880209	0.0897752	0.0902035	0.0889366	0.0906627	0.090394	0.0914123	0.0895998	0.0912776	0.0894633	0.0875581	0.0932237	0.0886253	0.090861	0.0893011	0.0925981	0.092153	0.0891053	0.0884013	0.0893218	0.0906266	0.091553	0.0891973	0.0895092	0.0925702	0.0886801	0.0882713	0.0917098	0.0932531	0.0891777	0.0886836	0.0935156	0.0901632	0.0875266	0.0924424
Macrophage_EPIC	0.00637453	0.00590689	0.0056147	0.00578682	0.00653082	0.00637039	0.00655669	0.00606456	0.00616151	0.00609396	0.00643719	0.00691318	0.00633207	0.00682512	0.00659509	0.00640596	0.00621075	0.00624459	0.00673335	0.00627525	0.00644988	0.00648457	0.00604957	0.00602483	0.00610826	0.00600007	0.00599346	0.00593319	0.00633728	0.00609912	0.00651257	0.00565914	0.00675031	0.0064287	0.00623461	0.00646816	0.0063878	0.00572834	0.00601302	0.00628725	0.00629015	0.00635614	0.00672116	0.00581094	0.00599638	0.00670247	0.00670251	0.00635027	0.00633174
NK cell_EPIC	1.52537e-10	1.05425e-09	2.52613e-10	7.26531e-11	3.85738e-10	6.57076e-10	4.92313e-11	2.79033e-10	3.47919e-10	2.5128e-09	5.53273e-10	1.12007e-10	1.38435e-10	4.66802e-11	1.15111e-09	2.50369e-11	7.54892e-10	7.29529e-11	4.81487e-10	1.16764e-10	1.16324e-09	2.58037e-10	2.97307e-10	1.26032e-09	9.42326e-10	2.18358e-10	4.0952e-10	6.6186e-10	1.41831e-10	5.17494e-10	1.43526e-08	5.72048e-10	4.63476e-10	3.91529e-10	4.96056e-10	8.70224e-10	5.46636e-10	8.73212e-10	1.12987e-09	2.35817e-09	3.23139e-10	1.85733e-10	8.12898e-08	4.29968e-10	4.18725e-11	1.56778e-10	8.84316e-09	5.85711e-10	4.58616e-09
uncharacterized cell_EPIC***	0.644146	0.65781	0.652636	0.655434	0.651066	0.651159	0.640246	0.660891	0.646069	0.658585	0.655924	0.644036	0.647909	0.652933	0.6561	0.659658	0.652575	0.660381	0.653237	0.657161	0.650584	0.652548	0.662229	0.657468	0.656345	0.65342	0.667088	0.656151	0.658201	0.660479	0.65458	0.659895	0.655563	0.657557	0.649173	0.653887	0.656683	0.656731	0.655811	0.662303	0.65904	0.653502	0.649678	0.661222	0.659443	0.642528	0.648329	0.666438	0.660704
T cell_MCPCOUNTER
T cell CD8+_MCPCOUNTER
cytotoxicity score_MCPCOUNTER
NK cell_MCPCOUNTER
B cell_MCPCOUNTER
Monocyte_MCPCOUNTER
Macrophage/Monocyte_MCPCOUNTER
Myeloid dendritic cell_MCPCOUNTER
Neutrophil_MCPCOUNTER
Endothelial cell_MCPCOUNTER
Cancer associated fibroblast_MCPCOUNTER
[truncated: 36 more columns]

## Sheet: Sheet4
cluster	cluster1	cluster1	cluster1	cluster1	cluster1	cluster1	cluster1	cluster1	cluster1	cluster1	cluster1	cluster1	cluster1	cluster1	cluster1	cluster1	cluster1	cluster1	cluster1	cluster1	cluster1	cluster1	cluster1	cluster1	cluster1	cluster1	cluster1	cluster1	cluster1	cluster1	cluster1	cluster1	cluster1	cluster1	cluster1	cluster1	cluster1	cluster1	cluster1	cluster1	cluster1	cluster1	cluster1	cluster1	cluster1	cluster1	cluster1	cluster1	cluster1
cell_type	GSM437093	GSM437094	GSM437095	GSM437096	GSM437097	GSM437099	GSM437100	GSM437101	GSM437106	GSM437107	GSM437108	GSM437109	GSM437110	GSM437111	GSM437112	GSM437113	GSM437114	GSM437115	GSM437116	GSM437117	GSM437120	GSM437121	GSM437122	GSM437128	GSM437129	GSM437131	GSM437132	GSM437136	GSM437137	GSM437138	GSM437139	GSM437140	GSM437141	GSM437142	GSM437146	GSM437150	GSM437151	GSM437153	GSM437154	GSM437158	GSM437160	GSM437162	GSM437163	GSM437164	GSM437165	GSM437166	GSM437167	GSM437168	GSM437169
B cell_TIMER***	0.103135	0.102696	0.102423	0.0957957	0.0943781	0.102869	0.0966191	0.0925846	0.0971608	0.103955	0.100884	0.0908805	0.103689	0.0903267	0.0875935	0.0894243	0.0982844	0.0953511	0.0890085	0.0891015	0.098797	0.0940641	0.0936782	0.0990521	0.0986261	0.0963143	0.0952085	0.0911828	0.0911897	0.0968442	0.0871894	0.0950936	0.0897406	0.0958652	0.10362	0.0952499	0.0976321	0.0987002	0.0963165	0.0936229	0.0958039	0.0914975	0.0910721	0.0971186	0.0984985	0.0894227	0.0937717	0.0946147	0.0915968
T cell CD4+_TIMER	0.130562	0.12357	0.124095	0.131512	0.120679	0.121676	0.130029	0.117727	0.120873	0.1232	0.118411	0.124925	0.127776	0.116705	0.115392	0.119838	0.124115	0.117167	0.118397	0.121129	0.123179	0.120658	0.122013	0.121513	0.118956	0.120115	0.118134	0.116257	0.123881	0.119641	0.123238	0.116014	0.123375	0.111607	0.124944	0.1104	0.122333	0.113789	0.118834	0.123072	0.115158	0.121251	0.122121	0.115321	0.117819	0.123312	0.117858	0.111581	0.116115
T cell CD8+_TIMER*	0.21178	0.202743	0.197192	0.194217	0.207732	0.214743	0.207027	0.209785	0.220969	0.198631	0.211677	0.21975	0.205166	0.201385	0.212603	0.204172	0.207228	0.207868	0.219672	0.198851	0.212344	0.209031	0.19745	0.204443	0.212564	0.204302	0.197788	0.220105	0.199103	0.200461	0.205315	0.202838	0.218901	0.202793	0.206177	0.208341	0.200164	0.202417	0.203361	0.193348	0.204471	0.209129	0.209157	0.205247	0.207695	0.203866	0.212937	0.205686	0.200097
Neutrophil_TIMER***	0.120145	0.115186	0.118705	0.116411	0.12008	0.12066	0.125469	0.11624	0.125597	0.115144	0.123437	0.128624	0.119245	0.128328	0.133119	0.12026	0.118265	0.113494	0.128842	0.12068	0.123955	0.121412	0.119101	0.115217	0.119026	0.117145	0.113066	0.114809	0.122057	0.123478	0.116934	0.119622	0.120602	0.129613	0.126973	0.123699	0.119667	0.112257	0.118101	0.120631	0.126242	0.124368	0.124176	0.114196	0.115458	0.131245	0.132728	0.117951	0.116881
Macrophage_TIMER**	0.0430914	0.0423271	0.0414276	0.0476891	0.0453738	0.0450073	0.0470971	0.0426687	0.0422763	0.0467256	0.0436317	0.0458833	0.0411472	0.0458701	0.0401005	0.049422	0.0421204	0.0440601	0.04854	0.0446041	0.0456471	0.0472415	0.0465294	0.0456854	0.0464295	0.0451679	0.0455716	0.0421372	0.0457918	0.0508372	0.057084	0.0406219	0.0451471	0.0467688	0.0351789	0.042062	0.0390817	0.036256	0.0436108	0.0492985	0.0376623	0.0477201	0.0468986	0.0452976	0.0423148	0.0466182	0.0456075	0.0465287	0.046798
Myeloid dendritic cell_TIMER***	0.513922	0.49882	0.495128	0.498606	0.511057	0.50308	0.514618	0.499906	0.511838	0.504396	0.506645	0.521458	0.509293	0.518496	0.512025	0.509153	0.514669	0.506168	0.514388	0.512705	0.511481	0.51169	0.501131	0.502941	0.50448	0.503112	0.496787	0.507622	0.508174	0.497642	0.50045	0.495828	0.514174	0.506956	0.509577	0.502983	0.50807	0.496459	0.502324	0.501888	0.510394	0.504091	0.516334	0.50215	0.502486	0.510595	0.518166	0.499863	0.501097
B cell naive_CIBERSORT	0.026791	0.0841117	0.0568423	0	0	0	0.0661797	0	0.00762272	0.072248	0	0.0153292	0.0326959	0.0128457	0.0190751	0.0417845	0	0	0.055336	0.0343171	0.0293039	0.00869274	0	0	0.0239265	0.0394031	0	0	0	0	0.0706014	0.0709551	0	0	0.0502202	0	0.0271886	0.0294113	0.025708	0	0	0.044054	0	0	0.100212	0.0394781	0.0218329	0.017305	0
B cell memory_CIBERSORT	0	0	0	0.0710361	0.00898594	0.0638545	0	0.0607945	0.00723108	0	0.0443441	0.00161867	0.0151302	0.00176606	0.00717894	0	0.0217859	0.0226652	0	0	0	0	0.0149609	0.0500479	0.00272223	0.0152509	0.0631414	0.0671211	0.0291432	0.0453384	0	0	0.0255325	0.0506273	0	0.0386123	0	0	0	0.0383888	0.0240938	0	0.0324278	0.0562399	0	0	0	0	0.0251348
B cell plasma_CIBERSORT*	0.0846851	0.100699	0.11715	0.0818603	0.0519147	0.129931	0.0751562	0.053559	0.0709447	0.144781	0.0593157	0.053361	0.0882098	0.025263	0.0228987	0.0117421	0.0901735	0.0916946	0.0695631	0.0125753	0.113582	0.0644613	0.050177	0.0947694	0.0787597	0.109859	0.0505854	0.0480126	0.0333018	0.0678941	0	0.0930612	0.0396334	0.0338522	0.0657028	0.0590711	0.0783325	0.056908	0.0709262	0.0432856	0.0380146	0.0869683	0.0416313	0.0579417	0.0975846	0.0664548	0.0325776	0.0393145	0.00314633
T cell CD8+_CIBERSORT	0.104093	0.0536916	0.132014	0.0168753	0.137678	0.0540797	0.0414527	0.0594863	0.0456096	0.120792	0	0.0147692	0.0336004	0.0526191	0.0448113	0.0492487	0.127273	0.113148	0.0362961	0.0928109	0.0506145	0.1287	0.0775472	0.0231803	0.0461549	0.00464145	0.0292214	0.0630043	0.0568621	0.079657	0.0223819	0.0464098	0.100346	0.0298576	0	0.0717362	0.0708308	0.229673	0.12738	0.0470544	0.0788819	0.080245	0.0886297	0.0770449	0.0836492	0.0421651	0.0842437	0.137915	0.115229
T cell CD4+ naive_CIBERSORT	0	0	0	0	0	0	0	0	0	0	0	0	0	0	0	0	0	0	0	0	0	0	0	0	0	0	0	0.0176587	0	0	0	0	0	0	0	0	0	0	0	0	0	0	0	0	0	0	0	0	0
T cell CD4+ memory resting_CIBERSORT*	0.10091	0.208623	0.103105	0.147334	0.0301149	0.177503	0.148649	0.0576613	0.173843	0.0797505	0.10849	0.17641	0.15613	0.0214434	0.0671381	0.0546478	0.141749	0.0428905	0.0725068	0.0119119	0.210086	0.0731199	0.148123	0.0760829	0.127531	0.109041	0.1348	0	0.0320972	0.126854	0.156261	0.0742206	0.0335302	0.0456288	0.239199	0.0295733	0.113211	0	0.125911	0.189214	0.0741148	0.124864	0.079195	0.160408	0.0439799	0.080607	0.044634	0.0361846	0.0595099
T cell CD4+ memory activated_CIBERSORT	0.000296016	0	0	0	0	0	0.0717729	0.0966538	0.0523179	0	0	0.0112667	0.0409255	0	0.0110016	0.0778513	0	0.077888	0.0495265	0.0602685	0.00219205	0.013147	0	0	0	0	0	0.0583368	0.0944512	0	0	0	0.00725601	0	0.0116135	0	0	0	0.0257794	0	0	0	0	0	0.0547949	0	0.00111028	0.117441	0.0136028
T cell follicular helper_CIBERSORT	0.101137	0.0803464	0.0202865	0.146456	0.0663655	0.0672647	0.0623505	0.0165659	0.097406	0.0564072	0.116245	0.0709468	0.0752089	0.0874802	0.10458	0.0523503	0.0767264	0.0583727	0.108178	0.0898112	0.0452344	0.09158	0.0714927	0.133082	0.0815187	0.113515	0.00833449	0.0504282	0.0631993	0.0393829	0.0066588	0.107856	0.142241	0.0587793	0.0852073	0.0900499	0.0566318	0.0727073	0.0509046	0.000687775	0.102038	0.091039	0.0642494	0.0703117	0.0848152	0.0883011	0.0512155	0	0.0416286
T cell regulatory (Tregs)_CIBERSORT*	0.0290255	0.0521185	0.0475829	0.0753631	0.0560486	0.0620798	0	0.0605459	0	0.0612712	0.0676222	0.0174967	0.0558234	0.018453	0.00512372	0.0302485	0.0408319	0.0295435	0	0.0206897	0.000564915	0.0291545	0.0500501	0.0572837	0.0504475	0.0435534	0.11036	0.0527872	0	0.106561	0.0843777	0.0644578	0	0.000124806	0.0187337	0.0538907	0.0474642	0.114311	0.0569245	0.0763094	0.0144183	0.0397251	0.0501185	0.00941806	0	0.00293719	0.0522744	0	0.0639318
T cell gamma delta_CIBERSORT	0.0328774	0	0	0	0	0.0412366	0.0171357	0.0155258	0.0385065	0.00461208	0.0583312	0.0533049	0	0	0.00222311	0	0	0	0.0615262	0	0	0	0	0.0420907	0.0656847	0.0162065	0	0.0407749	0	0	0	0.0116671	0.0756019	0	0.0718251	0	0	0	0	0	0.0388435	0.00741887	0.0185964	0	0	0.0151196	0.040554	0	0
NK cell resting_CIBERSORT	0	0.0512088	0.0672196	0.019561	0.0162234	0	0.0104431	0.105178	0.0399417	0.0112312	0.0178482	0.00415989	0.0833827	0	0	0.0243215	0.0298537	0.0801886	0	0.0170607	0.0118497	0.0010843	0.0325511	0	0	0.0209564	0.0773341	0.0244387	0.0856637	0.0281691	0.0482396	0.0268236	0	0.0321106	0.00489904	0.0537466	0.0671545	0.105853	0.056194	0.0553568	0	0	0.00591226	0.00337317	0.0941516	0.0130312	0	0.0704192	0.0879718
NK cell activated_CIBERSORT*	0.0195382	0	0	0.0216695	0.00435189	0.00480107	0.00212883	0	0.000662483	0	0	0	0	0.0447325	0.0175061	0	0	0	0.0182676	0	0.0243877	0.0242305	0	0.0128275	0	0	0	0	0	0	0	0	0.021979	0	0	0	0	0	0	0	0.0615516	0	0	0	0	0	0.0131138	0	0
Monocyte_CIBERSORT	0	0	0	0	0	0.00864791	0	0	0	0.0200546	0	0	0	0	0	0	0	0	0	0	0.00424217	0	0	0	0	0	0	0	0	0	0	0	0	0	0	0.00257147	0	0	0	0	0	0	0	0	0.0260136	0.00336528	0	0	0
Macrophage M0_CIBERSORT	0.127412	0	0.0535158	0.0483211	0.181794	0.00691337	0.0759116	0.0478689	0.034206	0.00596575	0.0452961	0.0520726	0.0344063	0.124667	0.149785	0.278238	0.0645945	0.0645221	0.131872	0.260053	0.0313299	0.0892661	0.112342	0.0585268	0	0.0190401	0.0701189	0.201749	0.0904406	0.0453295	0.214972	0.0269227	0.0650966	0.0792046	0.0547534	0.119186	0.0494941	0	0.053971	0	0.112002	0.0634302	0.103257	0.124075	0	0.09246	0.0577623	0.0881973	0.260539
Macrophage M1_CIBERSORT**	0.129382	0.0448604	0.0273521	0.0614054	0.0525956	0.0589158	0.0649416	0.0560698	0.045855	0.0856617	0.0578185	0.15351	0.0797677	0.0889386	0.130108	0.0518813	0.0601496	0.0175648	0.110178	0.0749141	0.0300214	0.114879	0.0645238	0.0700921	0.108474	0.138242	0.091525	0.0490706	0.103099	0.0126182	0.0529498	0.111258	0.165194	0.090045	0.0788574	0.0299259	0.0418931	0.0252381	0.0355481	0.00726086	0.128057	0.0793788	0.0558215	0.118793	0.0818651	0.0571402	0.100136	0.0991137	0.033661
Macrophage M2_CIBERSORT	0.101275	0.122696	0	0.0690174	0.159826	0.0758147	0.120518	0.088835	0.0926804	0.126844	0.0807408	0.138895	0.0885668	0.152032	0.0700304	0.180929	0.126154	0.161555	0.101951	0.152792	0.135055	0.129771	0.121865	0.108043	0.164363	0.154252	0.110574	0.135002	0.147638	0.0860376	0.150934	0.0327188	0.121974	0.105478	0.0865672	0.090099	0.135392	0.0624614	0.129071	0.165721	0.0373342	0.129226	0.115593	0.0880789	0.10845	0.0855204	0.119661	0.15051	0.138667
Myeloid dendritic cell resting_CIBERSORT	0.0636579	0.0966629	0.148626	0.10905	0.058335	0.0708751	0.060145	0.112953	0.115523	0.0630932	0.0449658	0.107072	0.0882799	0.0650449	0.0436179	0.0691483	0.0763015	0.154354	0.0489051	0.0355571	0.0908503	0.102636	0.0753086	0.118554	0.0645487	0.0990128	0.1065	0.106681	0.0804368	0.07249	0.048567	0.102642	0.0852027	0.0616782	0.0602448	0.0758263	0.0793262	0.106172	0.0852348	0.111292	0.0967793	0.0585015	0.187617	0.139437	0.107858	0.161973	0.130653	0.0711476	0.0443129
Myeloid dendritic cell activated_CIBERSORT	0.0262808	0.00871602	0	0	0.0127644	0.0264231	0.0441904	0	0.0188985	0	0.0437151	0.0302852	0.00832462	0.0366016	0.0261231	0	0.0144758	0.0193357	0.00285818	0	0.0238175	0.0336107	0.043056	0.034272	0.0452466	0	0	0.018397	0.00792684	0.0562017	0.0220571	0	0	0.0304398	0.0383001	0.0218538	0.0167674	0.0428813	0.0345011	0.0340225	0	0.0309469	0.0263209	0	0	0.00574892	0.0101931	0	0.00537246
Mast cell activated_CIBERSORT	0	0	0	0	0	0	0	0	0	0	0	0	0	0	0	0	0	0	0	0	0	0	0	0	0	0	0	0	0	0	0	0	0	0	0	0	0	0	0	0	0	0	0	0	0	0	0	0	0
Mast cell resting_CIBERSORT	0.0482496	0.085073	0.144464	0.104333	0.146075	0.135586	0.0899562	0.15964	0.12719	0.147287	0.203629	0.0784502	0.113754	0.23465	0.206224	0.0605832	0.108055	0.0618504	0.0877051	0.108748	0.163913	0.066997	0.125228	0.10489	0.125949	0.0941434	0.122635	0.0553876	0.114822	0.131235	0.0855622	0.16443	0.0916394	0.256025	0.105671	0.205042	0.18669	0.133422	0.0966905	0.195671	0.135074	0.120342	0.0914997	0.0871697	0.116626	0.16153	0.142488	0.142786	0.0920832
Eosinophil_CIBERSORT	0	0	0	0	0	0	0	0	0	0	0	0.00149176	0	0	0.0213052	0.00490974	0	0	0.00741477	0	0.0158236	0	0	0	0	0	0	0	0	0	0	0	0	0.00710605	0	0	0	0	0.00513087	0	0	0.023386	0.0245201	0	0	0.0270729	0.00866805	0	0
Neutrophil_CIBERSORT	0.00438882	0.011193	0.0818411	0.0277172	0.0169268	0.0160737	0.0490685	0.00866223	0.0315606	0	0.0516378	0.0195597	0.00579401	0.0334639	0.0512709	0.0121161	0.0218755	0.00442653	0.037916	0.0284907	0.0171321	0.0286691	0.0127751	0.0162578	0.0146748	0.0228837	0.0248698	0.01115	0.0609189	0.102231	0.036437	0.0665768	0.0247735	0.119043	0.0282054	0.0588154	0.0296236	0.0209627	0.0201244	0.035736	0.0587969	0.0204734	0.014611	0.00771032	0	0.0570954	0.0888834	0.0296661	0.0152087
B cell naive_CIBERSORT-ABS	0.0245411	0.0720361	0.0473362	0	0	0	0.0634065	0	0.00736984	0.0642647	0	0.0150474	0.0305013	0.0122152	0.0186285	0.0374384	0	0	0.0544086	0.0288391	0.0261464	0.00792096	0	0	0.0212247	0.0349387	0	0	0	0	0.0580892	0.0591977	0	0	0.0462666	0	0.0231337	0.0259292	0.0226747	0	0	0.0394538	0	0	0.086932	0.0378911	0.0207015	0.0148693	0
B cell memory_CIBERSORT-ABS	0	0	0	0.0570186	0.00781057	0.0556196	0	0.0497249	0.00699119	0	0.0408405	0.00158891	0.0141147	0.00167938	0.00701085	0	0.0189494	0.0187583	0	0	0	0	0.0117077	0.0388176	0.00241483	0.013523	0.047006	0.0550375	0.0249591	0.0377611	0	0	0.021908	0.0430356	0	0.0353625	0	0	0	0.0325233	0.0209797	0	0.0319252	0.0464226	0	0	0	0	0.0210117
B cell plasma_CIBERSORT-ABS	0.0775731	0.0862417	0.0975582	0.0657068	0.0451242	0.113174	0.0720068	0.0438069	0.0685911	0.128783	0.0546292	0.0523799	0.082289	0.0240232	0.0223625	0.0105208	0.0784331	0.075889	0.0683973	0.0105679	0.101343	0.0587382	0.0392663	0.0735039	0.0698661	0.0974116	0.0376586	0.039369	0.0285207	0.0565471	0	0.0776408	0.0340072	0.0287759	0.0605303	0.0540993	0.0666499	0.0501704	0.0625577	0.0366719	0.0331013	0.0778868	0.040986	0.0478274	0.0846528	0.0637832	0.0308895	0.033781	0.00263021
T cell CD8+_CIBERSORT-ABS	0.0953514	0.0459834	0.109937	0.0135453	0.119669	0.0471054	0.0397156	0.0486549	0.0440965	0.107445	0	0.0144977	0.0313451	0.0500366	0.043762	0.0441261	0.110703	0.0936442	0.0356878	0.0779953	0.0451607	0.117274	0.0606851	0.0179788	0.0409431	0.00411558	0.0217541	0.0516619	0.0486983	0.0663441	0.0184153	0.0387196	0.0861007	0.0253804	0	0.0656984	0.060267	0.202481	0.112351	0.0398648	0.0686866	0.0718655	0.0872557	0.0635959	0.0725641	0.04047	0.0798783	0.118504	0.0963274
T cell CD4+ naive_CIBERSORT-ABS	0	0	0	0	0	0	0	0	0	0	0	0	0	0	0	0	0	0	0	0	0	0	0	0	0	0	0	0.0144797	0	0	0	0	0	0	0	0	0	0	0	0	0	0	0	0	0	0	0	0	0
T cell CD4+ memory resting_CIBERSORT-ABS	0.0924356	0.178672	0.0858619	0.118261	0.0261759	0.154612	0.14242	0.0471622	0.168076	0.0709382	0.0999182	0.173167	0.14565	0.020391	0.0655661	0.0489637	0.123293	0.0354974	0.0712916	0.0100104	0.187449	0.066628	0.115915	0.0590105	0.11313	0.0966869	0.100353	0	0.027489	0.105653	0.128568	0.0619221	0.0287703	0.0387866	0.220367	0.0270842	0.0963265	0	0.111055	0.160303	0.0645357	0.111826	0.0779674	0.132407	0.0381517	0.0773665	0.0423211	0.0310917	0.049748
T cell CD4+ memory activated_CIBERSORT-ABS	0.000271157	0	0	0	0	0	0.0687653	0.0790549	0.0505823	0	0	0.0110596	0.0381785	0	0.010744	0.0697538	0	0.0644622	0.0486965	0.0506477	0.00195585	0.0119798	0	0	0	0	0	0.0478346	0.0808908	0	0	0	0.00622597	0	0.0106992	0	0	0	0.0227377	0	0	0	0	0	0.0475335	0	0.00105275	0.100911	0.0113714
T cell follicular helper_CIBERSORT-ABS*	0.0926433	0.0688114	0.0168939	0.117556	0.0576848	0.05859	0.0597377	0.0135496	0.0941746	0.0501742	0.107061	0.0696424	0.0701607	0.0831868	0.102131	0.0469052	0.0667368	0.0483108	0.106365	0.0754745	0.0403604	0.0834492	0.055947	0.103219	0.0723136	0.100654	0.00620466	0.0413498	0.0541257	0.032801	0.00547871	0.0899842	0.122049	0.0499651	0.0784992	0.0824708	0.0481857	0.0640991	0.0448985	0.000582688	0.0888497	0.0815324	0.0632534	0.058038	0.0735756	0.0847513	0.0485616	0	0.0347999
T cell regulatory (Tregs)_CIBERSORT-ABS	0.0265879	0.0446361	0.0396253	0.0604917	0.0487174	0.0540737	0	0.0495216	0	0.0545008	0.0622794	0.017175	0.0520764	0.0175473	0.00500375	0.0271022	0.0355157	0.024451	0	0.0173869	0.000504045	0.0265661	0.039167	0.0444297	0.044751	0.0386188	0.0821582	0.0432841	0	0.0887518	0.0694239	0.053777	0	0.000106091	0.0172589	0.049355	0.0403853	0.100777	0.0502081	0.0646499	0.0125548	0.0355769	0.0493416	0.00777403	0	0.00281911	0.0495656	0	0.0534445
T cell gamma delta_CIBERSORT-ABS	0.0301163	0	0	0	0	0.0359186	0.0164177	0.0126989	0.0372291	0.00410245	0.0537225	0.0523248	0	0	0.00217106	0	0	0	0.0604951	0	0	0	0	0.0326459	0.0582676	0.0143703	0	0.0334343	0	0	0	0.00973383	0.0648697	0	0.0661706	0	0	0	0	0	0.033823	0.00664417	0.0183081	0	0	0.0145118	0.0384525	0	0
NK cell resting_CIBERSORT-ABS	0	0.043857	0.055978	0.0157011	0.0141014	0	0.0100055	0.086027	0.0386167	0.00999018	0.016438	0.00408341	0.0777859	0	0	0.0217917	0.0259668	0.0663662	0	0.0143373	0.0105729	0.00098803	0.0254731	0	0	0.0185821	0.0575718	0.0200391	0.0733649	0.0234612	0.0396904	0.0223789	0	0.0272955	0.00451336	0.049223	0.057139	0.0933204	0.0495637	0.0468987	0	0	0.00582061	0.00278435	0.0816748	0.0125073	0	0.0605078	0.073541
NK cell activated_CIBERSORT-ABS**	0.0178974	0	0	0.0173935	0.00378266	0.0041819	0.00203962	0	0.000640505	0	0	0	0	0.0425371	0.0170962	0	0	0	0.0179615	0	0.0217599	0.0220792	0	0.00994913	0	0	0	0	0	0	0	0	0.0188589	0	0	0	0	0	0	0	0.0535962	0	0	0	0	0	0.0124343	0	0
Monocyte_CIBERSORT-ABS	0	0	0	0	0	0.00753264	0	0	0	0.0178386	0	0	0	0	0	0	0	0	0	0	0.00378507	0	0	0	0	0	0	0	0	0	0	0	0	0	0	0.00235504	0	0	0	0	0	0	0	0	0.0225663	0.00322999	0	0	0
Macrophage M0_CIBERSORT-ABS	0.116712	0	0.0445659	0.0387859	0.158015	0.0060218	0.0727305	0.0391528	0.0330712	0.00530654	0.0417173	0.0511152	0.0320969	0.118548	0.146278	0.249298	0.0561845	0.0534002	0.129662	0.21854	0.0279541	0.0813407	0.0879139	0.0453938	0	0.0168829	0.0522004	0.165429	0.077456	0.0377537	0.176874	0.0224615	0.0558557	0.0673276	0.0504429	0.109154	0.0421125	0	0.047603	0	0.0975256	0.0568066	0.101657	0.102416	0	0.088743	0.0547691	0.0757836	0.217801
Macrophage M1_CIBERSORT-ABS**	0.118517	0.03842	0.0227779	0.0492883	0.0457161	0.0513178	0.0622203	0.0458605	0.0443338	0.0761962	0.0532503	0.150688	0.0744135	0.0845736	0.127061	0.046485	0.0523183	0.0145371	0.108331	0.0629555	0.0267865	0.10468	0.0504935	0.054364	0.0962249	0.122579	0.0681363	0.0402366	0.0882967	0.0105094	0.0435659	0.0928223	0.141744	0.0765425	0.0726493	0.0274072	0.0356451	0.0222501	0.0313538	0.00615146	0.111506	0.0710898	0.0549561	0.0980561	0.0710165	0.0548431	0.094947	0.0851636	0.0281393
Macrophage M2_CIBERSORT-ABS	0.0927695	0.105081	0	0.0553982	0.138921	0.0660374	0.115468	0.0726598	0.0896058	0.112828	0.0743615	0.136342	0.082622	0.14457	0.0683907	0.16211	0.10973	0.133707	0.100242	0.128402	0.120502	0.11825	0.0953659	0.0837992	0.145803	0.136775	0.0823178	0.110698	0.126441	0.0716583	0.124185	0.0272972	0.104659	0.0896611	0.0797521	0.0825157	0.115199	0.0550663	0.113842	0.1404	0.0325089	0.115732	0.113801	0.0727038	0.0940787	0.0820824	0.11346	0.129326	0.11592
Myeloid dendritic cell resting_CIBERSORT-ABS	0.0583119	0.0827854	0.12377	0.0875312	0.0507047	0.0617348	0.0576246	0.0923867	0.111691	0.0561214	0.0414131	0.105103	0.0823544	0.0618526	0.0425966	0.061956	0.0663673	0.127748	0.0480855	0.0298811	0.0810611	0.0935235	0.0589332	0.0919516	0.0572599	0.0877947	0.0792848	0.087476	0.0688885	0.0603749	0.0399598	0.085634	0.0731075	0.0524294	0.055502	0.0694443	0.0674954	0.0936014	0.075178	0.0942872	0.0842708	0.0523926	0.184708	0.115097	0.0935645	0.155461	0.123882	0.0611337	0.0370439
Myeloid dendritic cell activated_CIBERSORT-ABS	0.0240738	0.0074647	0	0	0.0110948	0.0230155	0.0423387	0	0.0182715	0	0.0402612	0.0297284	0.00776585	0.0348052	0.0255114	0	0.0125911	0.0160028	0.00281028	0	0.0212512	0.0306266	0.0336937	0.0265816	0.0401374	0	0	0.0150851	0.00678878	0.0468089	0.0181481	0	0	0.0258753	0.0352849	0.0200144	0.0142667	0.0378044	0.0304304	0.0288241	0	0.0277153	0.0259128	0	0	0.00551781	0.00966487	0	0.00449117
Mast cell activated_CIBERSORT-ABS	0	0	0	0	0	0	0	0	0	0	0	0	0	0	0	0	0	0	0	0	0	0	0	0	0	0	0	0	0	0	0	0	0	0	0	0	0	0	0	0	0	0	0	0	0	0	0	0	0
Mast cell resting_CIBERSORT-ABS	0.0441976	0.0728594	0.120305	0.0837453	0.126969	0.118101	0.0861866	0.130573	0.122971	0.131012	0.187541	0.0770079	0.106119	0.223133	0.201395	0.0542818	0.0939869	0.0511891	0.0862352	0.0913884	0.146251	0.0610488	0.0979977	0.0813533	0.111726	0.083477	0.0912963	0.0454164	0.0983367	0.109302	0.0703986	0.137184	0.0786305	0.217633	0.0973523	0.187785	0.158847	0.117625	0.0852821	0.165774	0.117616	0.107776	0.0900813	0.0719532	0.101171	0.155036	0.135104	0.122689	0.076978
Eosinophil_CIBERSORT-ABS	0	0	0	0	0	0	0	0	0	0	0	0.00146433	0	0	0.0208063	0.00439906	0	0	0.00729051	0	0.0141185	0	0	0	0	0	0	0	0	0	0	0	0	0.00604047	0	0	0	0	0.00452548	0	0	0.020944	0.02414	0	0	0.0259845	0.00821889	0	0
Neutrophil_CIBERSORT-ABS	0.00402024	0.00958607	0.0681543	0.0222477	0.0147127	0.0140008	0.0470123	0.007085	0.0305136	0	0.047558	0.0192001	0.00540511	0.0318216	0.0500704	0.0108559	0.0190274	0.00366351	0.0372806	0.0239427	0.0152861	0.0261238	0.00999721	0.0126097	0.0130177	0.020291	0.0185145	0.0091427	0.0521727	0.0851454	0.0299795	0.0555449	0.0212568	0.101192	0.0259849	0.0538652	0.0252055	0.0184808	0.01775	0.0302759	0.0511976	0.0183355	0.0143845	0.0063644	0	0.0548001	0.0842776	0.0254907	0.0127139
B cell_QUANTISEQ	0.0603113	0.0573477	0.0669513	0.0435358	0.0503142	0.0559658	0.0620705	0.0464649	0.049188	0.0538095	0.0497906	0.0693697	0.0666105	0.0510003	0.0535097	0.0551481	0.0438966	0.039757	0.058451	0.0531171	0.0466731	0.0544199	0.0487624	0.0461996	0.0573741	0.0543369	0.0433722	0.0389701	0.050046	0.0477017	0.041357	0.0457879	0.0453669	0.0380968	0.0587374	0.0501113	0.0519462	0.0673434	0.0624034	0.0442451	0.0479756	0.0582168	0.053553	0.0490698	0.0622517	0.0412792	0.0409471	0.043137	0.0452453
Macrophage M1_QUANTISEQ***	0.104708	0.0577963	0.0956833	0.058444	0.0788094	0.0868766	0.103008	0.0995077	0.0817318	0.105386	0.113387	0.107387	0.0965995	0.131878	0.0935115	0.0408901	0.119774	0.0519103	0.0844048	0.100002	0.134735	0.0844565	0.081414	0.101336	0.0872823	0.0757311	0.0857894	0.0478162	0.0820963	0.0511965	0.033695	0.085312	0.0712271	0.145542	0.122727	0.0619058	0.161177	0.0899212	0.0788526	0.0502095	0.108868	0.10089	0.088237	0.0567418	0.0573335	0.0752293	0.109865	0.0588112	0.0392785
Macrophage M2_QUANTISEQ*	0.0481048	0.0481403	0.0377164	0.0414063	0.0632688	0.0435456	0.0534078	0.048204	0.0522094	0.0765504	0.0508947	0.0912806	0.0530067	0.0255998	0.0398604	0.0698181	0.0355522	0.0432196	0.0657041	0.0292489	0.0400484	0.0509591	0.0403919	0.0429967	0.0492777	0.0694137	0.0240253	0.0284455	0.0404637	0.0320424	0.0591383	0.0217785	0.0588681	0.024407	0.0422349	0.0444066	0.0175649	0.0283087	0.0466421	0.0469105	0.0350876	0.0554804	0.0672158	0.0414055	0.0663899	0.053713	0.0663153	0.0500828	0.0479483
Monocyte_QUANTISEQ	0	0	0	0	0	0	0	0	0	0	0	0	0	0	0	0	0	0	0	0	0	0	0	0	0	0	0	0	0	0	0	0	0	0	0	0	0	0	0	0	0	0	0	0	0	0	0	0	0
Neutrophil_QUANTISEQ	0.167688	0.145759	0.161569	0.151172	0.162911	0.150564	0.146427	0.155749	0.133755	0.149439	0.160439	0.141114	0.166789	0.173544	0.14998	0.172929	0.174408	0.249721	0.165672	0.14942	0.186795	0.171303	0.156703	0.162953	0.158513	0.16949	0.156022	0.266048	0.165911	0.148315	0.207842	0.139305	0.130076	0.215647	0.195104	0.196346	0.195748	0.172211	0.163603	0.146531	0.160303	0.160613	0.169334	0.17568	0.165457	0.188123	0.197433	0.144881	0.209083
NK cell_QUANTISEQ*	0.0243985	0.0246421	0.0228133	0.0176545	0.0198723	0.0204241	0.0285604	0.0196015	0.0306009	0.0249	0.0240267	0.0271148	0.024473	0.0271062	0.0208484	0.0258749	0.0189403	0.0190007	0.0263094	0.0251918	0.0207107	0.0221159	0.0207818	0.0177425	0.0188236	0.0267801	0.0186629	0.0177913	0.0229646	0.0225656	0.0205128	0.0236369	0.0241215	0.0192783	0.0190297	0.0282473	0.0190646	0.0315674	0.0263779	0.0225771	0.019737	0.023963	0.0245443	0.0210757	0.0202053	0.0165507	0.0175847	0.023356	0.0239221
T cell CD4+ (non-regulatory)_QUANTISEQ	0.0918617	0.0507196	0.167058	0.104662	0.0932296	0.0906925	0.0484365	0.113894	0.0321111	0.0847449	0.0850374	0.0610454	0.0959229	0.102733	0.0757949	0.0499613	0.118011	0.0824329	0.0586451	0.0571512	0.091817	0.0686496	0.0666687	0.116371	0.0773378	0.09106	0.0898467	0.0664593	0.0496726	0.0175933	0.0357622	0.0641144	0.0463868	0.144949	0.164356	0.0793884	0.160752	0.0671901	0.071968	0.0330537	0.0794117	0.0738247	0.112722	0.0901102	0.0764601	0.140364	0.11951	0.051237	0.0405897
T cell CD8+_QUANTISEQ*	0.0485011	0.0294262	0.0314008	0.0209933	0.0349219	0.0384704	0.0450396	0.032603	0.0294179	0.0206108	0.0338827	0.0503596	0.0379692	0.0348078	0.0295097	0.0372762	0.0332185	0.0256486	0.0448381	0.0274793	0.0277253	0.040348	0.0200037	0.0326835	0.0347618	0.0328042	0.0235604	0.0248686	0.0299757	0.0174821	0.0231378	0.0284724	0.0467889	0.0264301	0.02834	0.050024	0.0251933	0.0449717	0.0418593	0.0196552	0.0426121	0.0363312	0.0440859	0.0381755	0.0375111	0.0317267	0.0443052	0.0326556	0.0270429
T cell regulatory (Tregs)_QUANTISEQ**	0.0725046	0.0978588	0.0387326	0.0332626	0.0476934	0.062105	0.0868746	0.0427026	0.0764345	0.0649901	0.0717025	0.0896658	0.0724907	0.0423817	0.055777	0.0521754	0.0470923	0.0447028	0.0809743	0.0552936	0.0669261	0.056524	0.0468217	0.0425981	0.0510878	0.0552415	0.0311811	0.0318937	0.0516107	0.0877527	0.0347392	0.0511139	0.0556106	0.0293988	0.0488008	0.062983	0.054162	0.0608678	0.0651101	0.0736587	0.0559904	0.0696191	0.0548261	0.0430699	0.0435091	0.0530732	0.0381836	0.0522183	0.0433019
Myeloid dendritic cell_QUANTISEQ*	0	0	0	0	0	0	0	0	0	0	0	0	0	0	0	0	0	0	0	0	0	0	0	0	0	0	0	0	0	0.000740376	0	0	0	0	0	0	0	0	0.00180547	0	0	0	0	0	0	0	0	0.00317654	0
uncharacterized cell_QUANTISEQ*	0.381922	0.48831	0.378075	0.52887	0.448979	0.451356	0.426175	0.441273	0.514552	0.419569	0.410839	0.362663	0.386138	0.410949	0.481209	0.495927	0.409107	0.443607	0.415002	0.503096	0.384569	0.451224	0.518453	0.437119	0.465542	0.425142	0.52754	0.477707	0.50726	0.574611	0.543815	0.540479	0.521554	0.356252	0.320669	0.426588	0.314391	0.437619	0.441378	0.563159	0.450014	0.421063	0.385482	0.484672	0.470882	0.399941	0.365856	0.540444	0.523588
Myeloid dendritic cell activated_XCELL***	0.109784	4.86029e-18	0	2.84488e-18	0.0488105	1.59922e-22	0.090314	1.25159e-19	0.0521226	0.0192887	0.0305504	0.111016	0.0483042	0.0934229	0.0557203	0.0321715	0.035838	0	0.0672368	0.0171527	0.0380429	0.0534785	0.00590683	2.09968e-18	0.0308368	0.00869844	0	0.046916	0.0348473	2.18031e-18	5.28932e-20	7.38133e-19	0.0415854	0.0242698	0.0472311	3.94219e-18	0.0237729	0	8.41756e-20	1.02747e-17	1.07818e-19	0.0281724	0.17756	0.00195606	0.00162964	0.0566907	0.0604638	0.00446735	8.5702e-20
B cell_XCELL	0.0107962	0.00198282	0.00147075	0	0	0.0290084	0	6.33782e-19	0.00960025	0.0144429	0	0.00478224	0.0146067	2.64288e-18	0.00308479	0	0.00430944	0	0	5.75117e-19	0.00275322	0	0	2.70176e-19	0.00815417	0	1.89848e-20	0	7.93022e-19	8.52752e-20	1.26669e-18	0	0.000250424	1.34465e-21	0.0210703	1.07595e-18	0.00295581	0	0	0	1.65413e-19	0	0	0	1.56635e-19	0	0	0.00140923	0
T cell CD4+ memory_XCELL*	9.62473e-20	4.50638e-18	5.13437e-19	7.18017e-19	0.000577872	0.00132438	0	0	0.00710256	2.14925e-20	0.00163967	0	0	2.01725e-18	0.00524422	6.52722e-19	0	1.9217e-19	0	5.35891e-20	0.000293969	1.07875e-19	0	3.54375e-19	0	4.98432e-19	0	0	0	0	7.52552e-20	0	0	3.33893e-19	0.000519088	0	4.88629e-19	0	0	2.10439e-18	0	0	1.91104e-19	3.67856e-19	0	0	0	0	6.0246e-19
T cell CD4+ naive_XCELL	2.19035e-19	0	0	1.99861e-19	0	0	0.00978617	0	0	6.81548e-19	4.87477e-19	0.0166329	0.00246765	0	0	0	0	0	6.08029e-20	9.44277e-20	2.75328e-19	0	1.87036e-18	0	3.36686e-19	0	2.81194e-19	6.85818e-20	0	0	2.10535e-19	4.09226e-19	0	1.6313e-19	5.31086e-19	0	0.00438043	0	0	0	1.3948e-18	3.20534e-19	0.00162684	1.15773e-18	0	0	1.02178e-18	1.20842e-18	0
T cell CD4+ (non-regulatory)_XCELL	0	2.38479e-18	4.7317e-19	2.56611e-19	0.00370224	0	9.07077e-21	0	1.46055e-19	4.35801e-18	0	0	0	0	0	1.57076e-18	1.08361e-18	1.75141e-19	1.46507e-18	3.20174e-19	0.00138077	0	5.37614e-05	0	5.70666e-20	0	3.3905e-19	1.53532e-18	7.78136e-20	0	0	8.94623e-18	0.000362539	5.23108e-19	1.84574e-20	3.71732e-18	2.86385e-19	0	3.47374e-19	8.60871e-19	0	9.7736e-20	0	5.65474e-20	0	1.01028e-18	4.14802e-19	1.12151e-18	0
T cell CD4+ central memory_XCELL	1.40795e-18	7.70398e-19	0.0119491	2.22902e-18	0	0	0	1.47102e-18	0	5.67509e-18	6.29311e-19	8.6263e-20	2.03619e-19	0.00424718	0	9.05353e-20	1.23092e-18	1.76074e-19	0	3.36284e-19	1.86468e-18	2.45255e-18	0	3.12312e-18	3.16736e-18	0	1.16076e-18	0	0	0	0	0	1.51286e-18	1.25817e-18	2.51795e-19	4.60598e-19	7.46345e-20	0.00736176	1.45942e-19	0	0	0	0	0	1.89145e-18	0	3.63986e-18	0	1.53728e-19
T cell CD4+ effector memory_XCELL	0.0065402	0.030133	1.09223e-19	0.0141953	0	0.0227174	0.0241303	5.54432e-18	0.00030644	0.00787066	0.00306515	0.0183948	0.0170058	0.00076882	0	1.27973e-18	1.25486e-18	0	0	4.77121e-19	0.012108	1.66482e-18	4.75843e-19	1.14433e-19	0	0.00929106	0	0	0	1.44396e-18	0	1.22302e-18	3.24917e-19	0.000136708	0.00684831	0	0.0278444	0	1.28395e-18	0.00700472	0	0	0.000761241	0	0	0.022293	3.28931e-18	2.7104e-19	0
T cell CD8+ naive_XCELL	0.00263022	0.00460409	0.00509686	0	0.0070592	0.00280725	0.00668976	0.0018459	0	6.18268e-19	0	0.00756703	0.0130973	0	0.00360502	0.0117862	0	0.00258561	0.00920363	8.27986e-05	8.16037e-20	0.00841068	0.000815641	0.00493947	0.000952486	0.000431259	0.0013303	0.00650702	0.00148818	0	0.00410189	0.00449016	0.00827482	0	0.0110483	0.00143622	0.00845272	0.00791119	0.0198886	9.8282e-19	0.0136054	0.00704081	0.00992395	0.0134064	0.015351	2.00798e-20	0.00306414	0.00190512	0.00782948
T cell CD8+_XCELL	0.0357921	2.82375e-19	0.0104305	5.39718e-19	0.0106612	0.0372061	0.0567325	1.7963e-18	0.000892578	1.09699e-18	0	0.0486092	0.00616099	1.4612e-18	0.00292916	2.397e-19	0.00284383	5.58915e-19	0.0283636	0	0.00444417	0.00929222	0	0.000388393	0.00490833	0	8.53353e-05	0.0199958	0	1.2668e-18	7.6125e-05	1.56221e-18	0.0306641	7.29476e-20	0.0236299	0	0.00466347	1.92504e-18	9.41688e-21	0	0	0.00775649	0.00877453	0	0	0.0041248	0.00472974	3.28104e-20	2.27479e-18
T cell CD8+ central memory_XCELL**	0.0469393	0	0	1.82533e-18	0.0168024	0.0632616	0.0455667	6.6901e-19	0.0272378	1.04281e-18	0.018801	0.0762705	0.0151255	0	0.00571905	5.51941e-18	0.00814413	6.46058e-19	0.0391587	2.42066e-19	0.00540627	0.0178922	0	0.00198056	0.010257	1.59792e-19	6.57261e-19	0.00306916	0	2.57809e-18	7.60317e-20	0	0.0533433	1.66667e-18	0.0442698	2.83109e-18	0.000678631	3.13005e-18	0	5.13084e-18	1.28811e-18	0.00964384	0.00451826	0	0.00483833	0	0.0407726	2.06416e-18	0
T cell CD8+ effector memory_XCELL	0	0	0	3.96222e-19	6.27236e-19	1.92411e-18	0	0	6.56968e-19	0	5.5604e-19	0	0	0	0	3.19382e-19	0	0	0.00663794	3.48653e-18	0	0	0	8.81347e-19	1.06749e-17	1.62279e-19	1.76502e-18	0	0	1.05585e-18	0	2.74488e-20	0.00281186	0	0	0	8.02083e-19	0	0	0	0	4.7689e-19	0	4.18869e-18	0	0	7.67917e-18	0	0
Class-switched memory B cell_XCELL	0.00752638	0.00878094	3.07569e-18	0.00314819	0.00343921	0.0175016	0.00146343	0.000684197	0.00824166	0.0216825	0.00249291	0.014012	0.0204975	0.00140245	9.39701e-20	0	0.0103809	0	0	0.000826565	0.00462317	0.00026271	1.09088e-18	0.000856331	0.00467215	0.00573564	4.34709e-19	0.000144425	0.000509986	0	0	0	0.0024186	5.12418e-22	0.0182365	0	0.00518718	3.27433e-18	2.01824e-19	0.00441839	0.00355027	0.00703353	0	0.000264724	0.000435606	5.22454e-19	0.000788111	0.00436794	0.00541724
Common lymphoid progenitor_XCELL*	2.34917e-20	0.00505798	0	8.12048e-20	1.83523e-21	0.00357415	0.0014012	0	0.00413433	0	0.000635973	0.00306069	0.000172491	0	0.00626408	1.46666e-20	0.00600734	0.00270562	1.32121e-19	4.39176e-20	0	0	0.00242575	0.00381534	0	0.00449558	5.06971e-19	0	3.60733e-20	0.00153918	0.000376895	0.00363479	0	0.00068163	0.00246338	0	0.00287101	3.29528e-18	0.0006947	0.00383346	0	0.00123932	1.66009e-19	0.00069608	0.0011685	0.00281492	0.0038261	0.00205551	6.02813e-19
Common myeloid progenitor_XCELL*	0	0.000620305	0	1.51748e-18	1.26905e-18	0	0	0	0	0	0	0.0015751	1.04402e-19	0.00203793	0	0.00187575	0	0	3.57197e-19	1.39101e-18	8.42987e-19	0	0	3.81098e-19	1.26869e-18	0.00295399	0	8.24392e-19	2.86963e-19	1.73815e-19	1.1211e-18	1.4656e-18	0	0	0	0.00217432	1.0025e-19	1.06489e-18	1.93955e-20	0	0	0.00141113	0.00443394	0.00210728	0.00220981	0	2.83075e-19	2.00473e-18	1.33755e-18
Myeloid dendritic cell_XCELL	0.0053366	0.000808396	0	0	0.00198576	0	0.00527909	3.08743e-19	0.000753292	4.13e-20	0	0.0162084	0.00461176	0.0059466	0.00243593	0.0109201	0.000460345	1.48194e-06	0.00486528	0	0.000630077	0.00217208	0	1.53467e-19	0.00053707	0.00221549	0	0.00682329	0.000558287	2.83812e-19	0	5.78547e-19	0.000605895	0.00138657	0.0037803	0.01854	0.00176294	0.00263593	0.00194561	0	3.70745e-20	0.00279356	0.0392742	0.000632122	0.00207929	0.00491256	0.00171544	0	0
Endothelial cell_XCELL	0.00334075	0.01093	0.00786453	0.00388152	0.000428329	0	0.0138403	2.64573e-19	4.19412e-19	3.51028e-20	0	0.00317338	0.00463181	1.34547e-21	0.00280754	0.00181375	0.00166674	2.56309e-20	0.00495676	1.1561e-20	0.000839427	0	0.0033229	0.00345149	0.000725542	0.00856042	0	2.71621e-20	0	0.00320758	0.00894448	0.000634583	5.5787e-21	0.00912388	0.00980601	0.00860236	0	0	0.00985667	2.15093e-20	0	0.00271764	0.00728061	0	0.000676061	0.0139774	0.00126989	3.13754e-19	0.0186477
Eosinophil_XCELL	3.48974e-18	6.15768e-19	0	0	0	0	3.10489e-19	8.0945e-18	4.92011e-19	1.37262e-18	5.53372e-18	0	3.67919e-18	0	0	0.0073079	0	0.00236649	0.00478712	0	0.00884492	1.74161e-18	0	0	0	6.17959e-19	0	0	0	0	0	1.10234e-18	0	1.95242e-19	0	3.9619e-19	4.99542e-19	0	0	0.00259238	6.38958e-18	3.56616e-20	0.0306784	0	0	0.00336579	3.77946e-19	1.69978e-18	2.80865e-18
Cancer associated fibroblast_XCELL*	1.64683e-18	0	0	0	0.0174959	0	0	1.80253e-18	0	0	0	0	2.0789e-19	0.010399	0.0110815	0.0816682	0.00327008	0.00111722	0.0492665	0.0425658	0.0145552	0.00804205	0.0601047	0.0124179	5.53451e-18	1.71824e-19	0.0340975	0.0636394	0.0348113	0.0288956	0.0184046	1.69668e-19	0.0249347	0	0	0	0	0	6.17354e-19	3.81729e-18	1.15421e-19	0.0415313	0.0297926	0.0555025	2.27716e-18	0.0219159	1.73401e-20	1.50414e-19	0
Granulocyte-monocyte progenitor_XCELL	1.52283e-20	1.52467e-18	0	0	0	6.08051e-18	4.84663e-18	1.58331e-18	0	0	1.31274e-18	0.0141076	4.09667e-18	9.15824e-18	0.0133872	0.00788593	0.00192821	2.15102e-19	0.0385397	6.55111e-19	0.0303511	2.32973e-19	0	1.26964e-18	6.16826e-18	0	0	0	7.98185e-19	6.11142e-18	0	1.97362e-18	2.01974e-18	5.57763e-19	7.81577e-19	0	0	0	3.35349e-18	1.24387e-18	1.93091e-18	0.00404972	0.0565023	1.12874e-19	0.00750228	0.0267311	9.66808e-20	0	1.73903e-19
Hematopoietic stem cell_XCELL	0.0359403	0.0534315	0.048569	0.0172641	0.00419952	4.64254e-20	0.0742576	0.0153799	0.00639661	0.00970139	0	0.0564071	0.0379495	0.0853321	0.0395053	0.114829	0.0243785	0.0170165	0.0610965	0.0353148	0.0089421	0.0179686	0.0214998	0.0161518	0.00381089	0.0740949	0.0323558	0.038007	0.0163412	0.0260951	0.037582	0.0185718	0.0118992	0.0105911	0.0437545	0.0847272	0.0286242	0.154248	0.0948247	0.0127637	0.0139331	0.061397	0.103953	0.0693483	0.0493452	0.0563521	0.0158368	0.0151726	0.076187
Macrophage_XCELL***	0.0107357	0	6.91257e-19	1.19885e-18	0.00649778	0.00341192	0.0102358	0	3.735e-05	0.00212631	0	0.0257902	0.00850896	0.0267972	0.0123447	0.0157301	0.00266236	0.00261981	0.0207851	0.00812434	0	0.00882907	0	0	0.00376073	0.00702366	3.89834e-19	0.000498069	0.00682359	0	0.00250517	0	0.0154912	0.00755132	0.00466083	0.00740676	0.00608843	1.26384e-19	0.00411285	1.1847e-18	0	0.00728641	0.0287262	8.20916e-20	0.00315926	0.00718475	0.0134906	0.00785515	0.0112946
Macrophage M1_XCELL***	0.0105127	0	0	0	0.00756102	0.00121495	0.0101184	1.03891e-18	0.00201033	0.00136326	0.00159327	0.0216507	0.00559425	0.0217565	0.0105438	0.00782122	0.0030181	2.03416e-19	0.0223483	0.00696322	0.00260762	0.00966383	0.00182866	2.65537e-19	0.005602	0.00143242	4.43536e-19	0.00074012	0.0119412	0	0.00133883	1.87065e-18	0.0148096	0.00378833	0.00185837	0.00317491	0.00184472	0	0.000604921	0	0.000363161	0.0112451	0.0168933	0	6.01493e-20	0.00541102	0.00926619	0.00220479	0.0024358
Macrophage M2_XCELL	0.00974126	0.00436489	0.002056	0.000293346	0.000440944	0.0104104	0.0111304	0.000634541	0.00370376	0.00765487	0.00229827	0.0137228	0.00556598	0.00827274	0.00423297	0.0213708	0.0018105	0.00119986	0.010557	0.00314472	6.28975e-20	0.00257394	0	0	0.00100437	0.0103375	0	0.000214112	4.64876e-19	4.48532e-20	0.0060655	0.00494611	0.0027347	0.00912186	0.00615548	0.0157819	0.00489236	0.00449106	0.0108681	0.00544272	0.00653237	0.00495301	0.0271347	0.00464545	0.00659905	0.00767618	0.0101111	0.00857623	0.0250291
Mast cell_XCELL	0.000508213	0.0044732	0.00201319	0.00113929	0.000930869	0.00304552	7.50284e-05	4.60535e-22	0.00044	0.00359575	5.25194e-20	0.00133619	0.000798037	0.00553408	0.000814921	0.00288603	0.00146621	7.8788e-20	4.22728e-20	0.00194256	0	1.15844e-20	0	0	0	0.00286293	5.79778e-20	0.00205745	2.18788e-20	3.7454e-20	0	0.00340008	0	0.0149902	1.14163e-19	0.00607838	0.00317343	0.00830407	0.00123913	0	0.000132285	0.00137402	0.00275597	0.00190172	0.0022516	2.1284e-19	0.00183072	0.000373928	0.000692241
B cell memory_XCELL	0.00901273	0.006537	0.0041773	2.12805e-18	0	0.0082728	0	0.000906004	0.00213127	0.00202121	0.00179108	0.00203487	0.014056	0	0.00151911	0	0.0020816	0.0030329	0.00205891	0	8.60746e-20	0.00495694	8.10219e-19	0.00061526	0.00297903	0.00157994	0	0	5.01976e-19	3.98689e-19	0	0	0	2.3601e-20	0.00707905	0	0.00504319	1.02944e-18	0.000895161	1.78924e-18	0.00187925	0	0.00254503	0	0.00604087	0	0	0.00153861	1.02149e-18
Monocyte_XCELL*	2.9393e-19	0	1.49404e-17	0	6.96474e-19	0	9.63351e-19	1.64886e-17	0	0	0	0	5.04448e-18	0	0.00109118	0	5.57551e-18	0	0.00255543	5.55244e-20	0.00614214	0	0	0	0	5.48626e-19	0	3.23124e-18	7.2191e-18	5.37274e-19	0	0	1.22019e-18	0.0130625	1.53568e-18	2.47923e-19	3.01858e-18	3.14095e-17	8.57504e-18	2.03152e-18	1.20624e-17	1.82157e-18	1.10224e-19	0	5.61447e-19	0.0179967	0.00422175	2.18953e-19	0
B cell naive_XCELL	3.34949e-20	0.00117863	2.25911e-19	6.19411e-20	4.25862e-06	0.000838369	0	0.000882075	2.97886e-23	3.90047e-19	8.72731e-19	0.00346975	0.00177058	0.00130154	0.00369003	4.22636e-19	0.000263172	0.000156067	1.33542e-18	0	2.67318e-19	0.00106773	2.93379e-19	7.62777e-20	0.00257866	0.00159109	0	0.000272886	0.000101572	1.72214e-18	6.50834e-19	0.00330962	0.000704654	0.000351774	8.11856e-21	0.00158036	9.21449e-19	0.00284612	0.00152929	4.00983e-19	0.00220631	1.70344e-19	0.000531033	1.1685e-19	0.00449446	0	0.00199833	0.00355767	2.08078e-18
Neutrophil_XCELL	1.03152e-18	0	0.000351614	0	1.10251e-20	0	0.00111827	3.42554e-19	2.34918e-20	0	0	0.00316104	0	0.000777353	0.00551943	0	1.07332e-20	0	0.00124106	1.00574e-18	0.00200496	5.91451e-19	0	0	1.3681e-19	6.14042e-21	0	0	0	0.00134841	3.6516e-19	7.08085e-19	0	0.00778442	0.00145319	0.00695923	1.24856e-19	3.6179e-18	0	0	0	0.000688601	0.000212207	0	1.19685e-19	0.0103241	0.00746869	1.29089e-21	0
NK cell_XCELL	0	1.50845e-17	1.81415e-19	2.51778e-18	0	2.31587e-19	6.11927e-19	1.53169e-17	0	9.71093e-21	2.19935e-18	0	1.44582e-19	4.90737e-19	0	1.69533e-18	0	3.26268e-18	0	6.04341e-18	0.000901725	2.49447e-18	8.26189e-19	3.72265e-18	0	0	0	0	0	0	0	1.4392e-18	0	1.80558e-20	0	6.07988e-20	3.4978e-18	1.08583e-18	0	0	0	0	9.73853e-21	0	0	0	6.04308e-18	2.24236e-17	0
T cell NK_XCELL***	0.0507431	0.125382	0.0103404	0.0259929	0.00993711	0.0381099	0.00375815	0.0875018	0.0286404	0.0583344	0.0752781	0.0123705	0.0752086	0.0207843	0.0259849	0.00493972	0.0413916	0.0984714	0.000343508	0.00416707	0.00449802	0.0480612	0.00541652	0.0728311	0.0500485	0.0555788	0.0120785	0	0.0318668	0.00855515	6.92587e-20	0.00936447	0.00638173	0.0167829	0.00222504	0.161432	0.0214848	0.114602	0.0673486	0.0365527	0.0482857	0.00668406	0.016208	0.0144263	0.05461	0.0333067	0.00445666	0.063931	0.0199264
Plasmacytoid dendritic cell_XCELL	0.00774783	0.00446447	0	5.05642e-19	0.0017761	0.00408542	0.0201937	0.0175909	0.0251213	0.00695372	0.00574174	0.0205964	0.0283802	0	0.00653951	0.000802794	0.00418779	0.0506739	0.0272525	0.00884761	0.0102195	0.0134932	0.0161236	2.8939e-19	0.00318461	0.00970415	0	0.0203003	0.019269	0	2.08092e-18	0.00605487	0.00940095	0.00989542	0.0105065	0.00780111	0.00455177	7.34151e-19	0.00974035	0	0.00973899	0.0139384	0.0300976	0	0.0112267	0.0171668	0.00256775	0.0257395	0
B cell plasma_XCELL	0.00837659	0.0148746	0.00526007	0.0077087	0.00717894	0.023928	0.00798473	0.00602196	0.0124303	0.00987408	0.00495254	0.0122366	0.0125067	0.0137754	0.00400411	3.97807e-19	0.00677706	0.00108258	0.0140971	0.000605506	0.00347663	0.00114116	0.00183641	0.000339557	0.00486086	0.00946789	0.00209418	0	0.00401111	0.00178164	0.00413729	0.00165837	0.00247997	0.00159877	0.0168114	0.0155228	0.00918631	0.00885884	0.00355137	0.00243352	0.0121135	0.00440762	0.00144879	0	0.00573388	0.00315703	0.00852223	0.00744255	0.00646353
T cell gamma delta_XCELL	0.0195943	8.55215e-19	0.00588326	0.0108886	0.00942938	0	0.0129223	1.78201e-18	0.00137374	0.00260902	0	0.00392043	8.73152e-21	0.000900924	0.0329964	0.00103437	0.00360113	3.5474e-19	0.0201985	0.01224	0.00141604	3.23458e-20	0.00589468	0	0.00231022	3.52955e-19	0.00709589	0.00717017	0.00669737	0.0170588	0.00939013	0.00878404	0.0176097	0.00362388	1.84487e-19	0	0.0195719	0	0	0.00417585	0.0142777	0.00501673	1.6763e-19	0.000665395	0.0132082	0.00317052	0.00977566	0.00181068	0.00349597
T cell CD4+ Th1_XCELL	0	0.00065626	0.00485456	0	1.83769e-18	5.85059e-18	2.76144e-05	0.010492	0	0	8.51303e-18	4.38073e-18	3.27262e-18	0.00577892	1.4882e-18	0.00558897	0	0.0282158	0.000901521	0.00359314	0	0.00279652	0.00371125	0.00161209	0.00631316	0.00319235	0.0256849	0	0.0020469	0.0155947	0.00416635	0	0	0.0131317	2.4811e-19	0	0	0.0246578	0	0	7.08809e-19	0	0.0121059	0.0127654	0.00768937	0.0191961	0	0	0.0008159
T cell CD4+ Th2_XCELL	0.102224	0.0635715	0.0369018	0.0606384	0.0881017	0.128357	0.0458733	0.0963337	0.200483	0.059934	0.159783	0.0583911	0.0964911	0.0132805	0.093284	0.00781528	0.0918342	0.0418199	0.0901947	0.0615177	0.0583593	0.117795	0.050036	0.0697423	0.080838	0.0179316	0.045778	0.0298566	0.0491534	0.0633616	0.0335056	0.107176	0.145657	0.0826996	0.199801	0.0286565	0.0310562	0.0114933	0.0206931	0.077027	0.164244	0.0413828	0.0205064	0.0208183	0.0834636	0.0631408	0.131539	0.0855003	0.0230526
T cell regulatory (Tregs)_XCELL	2.02199e-20	4.04526e-19	2.53449e-18	2.49591e-19	3.0847e-20	9.56608e-19	0.00307138	5.57419e-18	0	0	3.70453e-19	0.0140694	0	0.00218776	0.00453863	0	0	0	0	1.05112e-18	0	1.26253e-18	0	6.0445e-20	1.8867e-18	1.1849e-18	0	3.64738e-19	2.73077e-19	3.63841e-18	0	0	2.42444e-18	2.15089e-18	8.95587e-18	0	1.88058e-18	0	3.59904e-19	2.30106e-18	0	2.78633e-18	0	0	2.91821e-18	4.30847e-18	0	1.18488e-17	6.45973e-18
B cell_EPIC	0.0292843	0.0301347	0.0292613	0.0274177	0.0277824	0.0296807	0.0287624	0.0273837	0.0294826	0.0287168	0.028736	0.0297087	0.030704	0.0285218	0.026173	0.0268633	0.0292872	0.0276794	0.0288174	0.0275238	0.0272937	0.0281579	0.0267057	0.0280153	0.0275411	0.0296975	0.0275734	0.0280916	0.0274289	0.027412	0.0270977	0.0289808	0.0271888	0.0272061	0.0302758	0.0289064	0.029073	0.029404	0.0291841	0.0271831	0.027965	0.0291416	0.0284397	0.0269372	0.0285937	0.0268092	0.027531	0.027605	0.0298926
Cancer associated fibroblast_EPIC***	0.00880632	0.00784394	0.00802462	0.00851906	0.00832688	0.00726234	0.00895614	0.00756283	0.00855853	0.00789447	0.00800945	0.00880311	0.00811454	0.00909135	0.0083144	0.00890836	0.00802242	0.00775875	0.00865081	0.00913445	0.00852935	0.00875317	0.00873026	0.00848714	0.00808628	0.00813699	0.00866862	0.00855662	0.00873097	0.00916271	0.00894673	0.00769013	0.00850985	0.00816133	0.00779223	0.00841151	0.00852417	0.00779777	0.00836279	0.00829276	0.00768151	0.00867334	0.00903981	0.00841428	0.00764025	0.00882667	0.00855396	0.00784815	0.00788809
T cell CD4+_EPIC***	0.134869	0.124231	0.13073	0.127121	0.133139	0.133072	0.137899	0.12632	0.134009	0.127853	0.127043	0.131658	0.13142	0.125568	0.129472	0.122518	0.12999	0.125324	0.127621	0.126676	0.131757	0.129916	0.12404	0.126009	0.130762	0.125771	0.119221	0.126491	0.128618	0.124912	0.128237	0.124424	0.127655	0.129145	0.133778	0.124551	0.129396	0.123091	0.122647	0.125925	0.126329	0.127433	0.127367	0.122877	0.123855	0.128624	0.132597	0.120239	0.119726
T cell CD8+_EPIC	0.0852894	0.0823	0.0822937	0.0839726	0.0841756	0.0841631	0.0825991	0.083367	0.0856284	0.0814972	0.0851075	0.0869646	0.0843935	0.0864904	0.0853252	0.0858715	0.0837118	0.083676	0.0842779	0.0828361	0.0839729	0.0845413	0.0809686	0.0845329	0.0835987	0.0837511	0.0828303	0.0839147	0.0813828	0.0793367	0.0824728	0.0842458	0.0859314	0.0821806	0.0821198	0.086223	0.0807388	0.0877386	0.0854115	0.0813287	0.0844233	0.0831842	0.0855013	0.0855608	0.0857888	0.092994	0.0861231	0.0839937	0.0830154
Endothelial cell_EPIC*	0.0912301	0.0917742	0.09144	0.0917487	0.0889789	0.0882923	0.0949808	0.0884111	0.090091	0.0893599	0.0887423	0.0919169	0.091127	0.0905704	0.0880209	0.0897752	0.0902035	0.0889366	0.0906627	0.090394	0.0914123	0.0895998	0.0912776	0.0894633	0.0875581	0.0932237	0.0886253	0.090861	0.0893011	0.0925981	0.092153	0.0891053	0.0884013	0.0893218	0.0906266	0.091553	0.0891973	0.0895092	0.0925702	0.0886801	0.0882713	0.0917098	0.0932531	0.0891777	0.0886836	0.0935156	0.0901632	0.0875266	0.0924424
Macrophage_EPIC	0.00637453	0.00590689	0.0056147	0.00578682	0.00653082	0.00637039	0.00655669	0.00606456	0.00616151	0.00609396	0.00643719	0.00691318	0.00633207	0.00682512	0.00659509	0.00640596	0.00621075	0.00624459	0.00673335	0.00627525	0.00644988	0.00648457	0.00604957	0.00602483	0.00610826	0.00600007	0.00599346	0.00593319	0.00633728	0.00609912	0.00651257	0.00565914	0.00675031	0.0064287	0.00623461	0.00646816	0.0063878	0.00572834	0.00601302	0.00628725	0.00629015	0.00635614	0.00672116	0.00581094	0.00599638	0.00670247	0.00670251	0.00635027	0.00633174
NK cell_EPIC	1.52537e-10	1.05425e-09	2.52613e-10	7.26531e-11	3.85738e-10	6.57076e-10	4.92313e-11	2.79033e-10	3.47919e-10	2.5128e-09	5.53273e-10	1.12007e-10	1.38435e-10	4.66802e-11	1.15111e-09	2.50369e-11	7.54892e-10	7.29529e-11	4.81487e-10	1.16764e-10	1.16324e-09	2.58037e-10	2.97307e-10	1.26032e-09	9.42326e-10	2.18358e-10	4.0952e-10	6.6186e-10	1.41831e-10	5.17494e-10	1.43526e-08	5.72048e-10	4.63476e-10	3.91529e-10	4.96056e-10	8.70224e-10	5.46636e-10	8.73212e-10	1.12987e-09	2.35817e-09	3.23139e-10	1.85733e-10	8.12898e-08	4.29968e-10	4.18725e-11	1.56778e-10	8.84316e-09	5.85711e-10	4.58616e-09
uncharacterized cell_EPIC***	0.644146	0.65781	0.652636	0.655434	0.651066	0.651159	0.640246	0.660891	0.646069	0.658585	0.655924	0.644036	0.647909	0.652933	0.6561	0.659658	0.652575	0.660381	0.653237	0.657161	0.650584	0.652548	0.662229	0.657468	0.656345	0.65342	0.667088	0.656151	0.658201	0.660479	0.65458	0.659895	0.655563	0.657557	0.649173	0.653887	0.656683	0.656731	0.655811	0.662303	0.65904	0.653502	0.649678	0.661222	0.659443	0.642528	0.648329	0.666438	0.660704
[truncated: 32 more columns]

## Sheet: Sheet3
cluster	FC	p
cell_type	gsm	gsm
B cell_TIMER***	0.962145	0.000713356
T cell CD4+_TIMER	1.01074	0.20857
T cell CD8+_TIMER*	1.01918	0.0171741
Neutrophil_TIMER***	1.05794	1.77959e-07
Macrophage_TIMER**	1.07154	0.00226055
Myeloid dendritic cell_TIMER***	1.01548	1.37011e-06
B cell naive_CIBERSORT	0.790898	0.429385
B cell memory_CIBERSORT	0.776468	0.395508
B cell plasma_CIBERSORT*	0.78209	0.0459479
T cell CD8+_CIBERSORT	0.949101	0.733582
T cell CD4+ naive_CIBERSORT	2.11521	0.59297
T cell CD4+ memory resting_CIBERSORT*	0.72645	0.0433083
T cell CD4+ memory activated_CIBERSORT	1.01924	0.959214
T cell follicular helper_CIBERSORT	1.1848	0.0721101
T cell regulatory (Tregs)_CIBERSORT*	0.660364	0.0453488
T cell gamma delta_CIBERSORT	1.18261	0.62308
NK cell resting_CIBERSORT	0.601062	0.071917
NK cell activated_CIBERSORT*	2.95233	0.0117227
Monocyte_CIBERSORT	0.223992	0.229428
Macrophage M0_CIBERSORT	1.29198	0.175399
Macrophage M1_CIBERSORT**	1.45036	0.00295498
Macrophage M2_CIBERSORT	1.01474	0.849773
Myeloid dendritic cell resting_CIBERSORT	0.94813	0.589702
Myeloid dendritic cell activated_CIBERSORT	0.662739	0.102646
Mast cell activated_CIBERSORT	#DIV/0!	#DIV/0!
Mast cell resting_CIBERSORT	0.98458	0.846138
Eosinophil_CIBERSORT	1.43804	0.536609
Neutrophil_CIBERSORT	1.18962	0.26682
B cell naive_CIBERSORT-ABS	0.848938	0.576927
B cell memory_CIBERSORT-ABS	0.827311	0.512872
B cell plasma_CIBERSORT-ABS	0.829228	0.127439
T cell CD8+_CIBERSORT-ABS	0.995366	0.97552
T cell CD4+ naive_CIBERSORT-ABS	2.52669	0.514302
T cell CD4+ memory resting_CIBERSORT-ABS	0.763324	0.0899916
T cell CD4+ memory activated_CIBERSORT-ABS	1.09327	0.807129
T cell follicular helper_CIBERSORT-ABS*	1.24063	0.0223906
T cell regulatory (Tregs)_CIBERSORT-ABS	0.681541	0.0544951
T cell gamma delta_CIBERSORT-ABS	1.2479	0.515007
NK cell resting_CIBERSORT-ABS	0.635194	0.104204
NK cell activated_CIBERSORT-ABS**	3.06086	0.00952892
Monocyte_CIBERSORT-ABS	0.22051	0.225317
Macrophage M0_CIBERSORT-ABS	1.36175	0.0995664
Macrophage M1_CIBERSORT-ABS**	1.5343	0.00110338
Macrophage M2_CIBERSORT-ABS	1.06394	0.418908
Myeloid dendritic cell resting_CIBERSORT-ABS	0.990834	0.92477
Myeloid dendritic cell activated_CIBERSORT-ABS	0.672111	0.112076
Mast cell activated_CIBERSORT-ABS	#DIV/0!	#DIV/0!
Mast cell resting_CIBERSORT-ABS	1.02864	0.727198
Eosinophil_CIBERSORT-ABS	1.43449	0.5362
Neutrophil_CIBERSORT-ABS	1.25346	0.145698
B cell_QUANTISEQ	1.03275	0.342598
Macrophage M1_QUANTISEQ***	1.24953	0.00064366
Macrophage M2_QUANTISEQ*	1.17747	0.040065
Monocyte_QUANTISEQ	#DIV/0!	#DIV/0!
Neutrophil_QUANTISEQ	0.943555	0.111713
NK cell_QUANTISEQ*	1.07474	0.0290216
T cell CD4+ (non-regulatory)_QUANTISEQ	0.873962	0.212853
T cell CD8+_QUANTISEQ*	1.15523	0.0254795
T cell regulatory (Tregs)_QUANTISEQ**	1.19855	0.00478867
Myeloid dendritic cell_QUANTISEQ*	10.4244	0.0254297
uncharacterized cell_QUANTISEQ*	0.931777	0.0460013
Myeloid dendritic cell activated_XCELL***	2.19951	0.000382476
B cell_XCELL	1.89334	0.272135
T cell CD4+ memory_XCELL*	3.21215	0.0410926
T cell CD4+ naive_XCELL	0.3225	0.365107
T cell CD4+ (non-regulatory)_XCELL	1.96297	0.524482
T cell CD4+ central memory_XCELL	1.72868e-15	0.215388
T cell CD4+ effector memory_XCELL	0.401868	0.100993
T cell CD8+ naive_XCELL	1.25241	0.326972
T cell CD8+_XCELL	1.47336	0.259123
T cell CD8+ central memory_XCELL**	2.24116	0.00901226
T cell CD8+ effector memory_XCELL	1.78211	0.570092
Class-switched memory B cell_XCELL	1.15743	0.660835
Common lymphoid progenitor_XCELL*	0.334156	0.0105385
Common myeloid progenitor_XCELL*	0.0308106	0.0233089
Myeloid dendritic cell_XCELL	1.17867	0.688314
Endothelial cell_XCELL	1.07583	0.824562
Eosinophil_XCELL	0.344439	0.305131
Cancer associated fibroblast_XCELL*	2.02755	0.0148887
Granulocyte-monocyte progenitor_XCELL	1.11279	0.855367
Hematopoietic stem cell_XCELL	0.704329	0.0877898
Macrophage_XCELL***	2.48222	7.17703e-06
Macrophage M1_XCELL***	3.23812	2.78422e-07
Macrophage M2_XCELL	1.34048	0.0942807
Mast cell_XCELL	0.743425	0.427984
B cell memory_XCELL	1.09702	0.831322
Monocyte_XCELL*	5.21949	0.0192203
B cell naive_XCELL	1.45311	0.430631
Neutrophil_XCELL	1.74815	0.208939
NK cell_XCELL	1.16628e-13	0.446566
T cell NK_XCELL***	0.288394	0.000447061
Plasmacytoid dendritic cell_XCELL	1.29818	0.261398
B cell plasma_XCELL	0.890319	0.598421
T cell gamma delta_XCELL	1.40433	0.219189
T cell CD4+ Th1_XCELL	1.15219	0.758043
T cell CD4+ Th2_XCELL	1.29363	0.095347
T cell regulatory (Tregs)_XCELL	3.90831	0.0802589
immune score_XCELL	1.76901	0.00528567
stroma score_XCELL	1.85419	0.0196742
microenvironment score_XCELL	1.80081	0.000346989
B cell_EPIC	1.00577	0.515785
Cancer associated fibroblast_EPIC***	1.0627	1.03551e-05
T cell CD4+_EPIC***	1.03592	3.12755e-05
T cell CD8+_EPIC	1.00973	0.0851657
Endothelial cell_EPIC*	1.01099	0.0330967
Macrophage_EPIC	1.05643	4.66592e-06
NK cell_EPIC	0.513	0.487622
uncharacterized cell_EPIC***	0.988655	4.62518e-07
T cell_MCPCOUNTER	1.00536	0.325021
T cell CD8+_MCPCOUNTER	0.983888	0.0269566
cytotoxicity score_MCPCOUNTER	1.03852	5.79078e-05
NK cell_MCPCOUNTER	0.998272	0.630141
B cell_MCPCOUNTER	1.00261	0.726712
Monocyte_MCPCOUNTER	1.059	7.28707e-07
Macrophage/Monocyte_MCPCOUNTER	1.059	7.28707e-07
Myeloid dendritic cell_MCPCOUNTER	1.01163	0.112889
Neutrophil_MCPCOUNTER	1.01483	0.000419081
Endothelial cell_MCPCOUNTER	1.00909	0.0705674
Cancer associated fibroblast_MCPCOUNTER	1.0557	1.42142e-06
