# Supplementary material for: Reclassifying TNM stage I/II colorectal cancer into two subgroups with different overall survival, tumor microenvironment, and response to immune checkpoint blockade treatment
Source: Front Genet. 2022 Sep 21;13:948920. doi: 10.3389/fgene.2022.948920 (PMC9532767; doi:10.3389/fgene.2022.948920)
Supplement: Supplementary file 5 [file DataSheet4.ZIP › datasheet of Figure 4/GSE17536gokegg/17536david.xlsx]

## Sheet: Sheet1
Category	Term	Count	%	PValue	Genes	List Total	Pop Hits	Pop Total	Fold Enrichment	Bonferroni	Benjamini	FDR
GOTERM_BP_DIRECT	GO:0030199~collagen fibril organization	18	3.00501	4.61389e-13	ANXA2, LUM, COL11A1, COL12A1, ADAMTS12, GREM1, COL1A1, COL3A1, ADAMTS2, SFRP2, COL1A2, COL5A1, LOX, COL5A2, PXDN, SERPINH1, CYP1B1, DDR2	553	59	19157	10.5687	1.5794e-09	1.57933e-09	1.55765e-09
GOTERM_BP_DIRECT	GO:0007155~cell adhesion	43	7.17863	1.09525e-08	COL18A1, SRPX, SPON1, NRP2, ITGAM, TNFAIP6, COL12A1, ITGB2, TNC, THY1, THBS2, ICAM1, LGALS4, ISLR, NUAK1, GPNMB, CDH2, PODXL, CYP1B1, SPOCK1, ITGAV, PLXNC1, TINAG, CCR1, POSTN, NLGN4X, TPBG, MTSS1, COL1A1, HCK, VCAN, COL5A1, FAP, PARVG, COL6A2, COL7A1, ADAM12, CERCAM, COL6A3, CTNNB1, APBA1, ITGA5, DDR2	553	552	19157	2.69856	3.74898e-05	1.87453e-05	1.84879e-05
GOTERM_BP_DIRECT	GO:0007165~signal transduction	66	11.0184	9.13226e-07	NRP1, IL1RN, TNFAIP6, LRRK2, PDE3B, LSP1, NR3C1, PITPNC1, TNFSF13B, CXCL16, PPP4R1, RASSF2, PLAU, CLEC5A, TIMP1, JAK2, CD53, TLE2, ANXA1, METRN, CLEC11A, ANXA5, PLAUR, GREM1, APBB1IP, TYROBP, MRAS, RAP2B, RABEP2, PPARG, MAPKAPK5, DDR2, GUCY2C, INPP1, NR1I2, C5AR1, CSF2RB, ACVR1B, HIF1A, CORO1C, TYMP, CCL8, GPNMB, CHN2, SFN, STX2, CCL18, MAP2K6, CMTM7, CMTM8, CMTM3, AMFR, STAT2, VEGFC, PILRA, LILR…	553	1211	19157	1.888	0.00312109	0.00104199	0.00102768
GOTERM_BP_DIRECT	GO:0030036~actin cytoskeleton organization	19	3.17195	5.62916e-06	ROCK2, ACTN1, RHOG, PDE4DIP, MTSS1, SSH1, CORO1C, TYROBP, PDLIM2, MRAS, ABLIM3, BCL6, PALLD, EHBP1L1, FSCN1, FLNA, AMOTL1, PDLIM4, PDLIM7	553	182	19157	3.61647	0.0190842	0.00481716	0.00475101
GOTERM_BP_DIRECT	GO:0001525~angiogenesis	22	3.67279	1.027e-05	VAV3, COL18A1, NRP1, NRP2, ANXA2, PLXND1, MMP2, PDE3B, THY1, HIF1A, TYMP, CCL8, FAP, CALD1, CYP1B1, FLNA, ANGPTL2, ITGAV, AMOTL1, ITGA5, EPHB2, NOX1	553	247	19157	3.08552	0.0345437	0.00517947	0.00510835
GOTERM_BP_DIRECT	GO:0035987~endodermal cell differentiation	8	1.33556	1.11023e-05	COL11A1, MMP2, COL7A1, COL12A1, ITGB2, ITGAV, INHBA, ITGA5	553	28	19157	9.8977	0.0372904	0.00517947	0.00510835
GOTERM_BP_DIRECT	GO:0007267~cell-cell signaling	21	3.50584	1.12785e-05	CCR1, C1QA, NRP1, TNFAIP6, CCL21, ITGB2, IHH, INHBA, LILRB2, THY1, PCSK5, PTHLH, AGT, PANX1, GREM1, GJB2, CCL8, SFRP2, GPNMB, TNFSF9, CCL18	553	229	19157	3.17677	0.0378707	0.00517947	0.00510835
GOTERM_BP_DIRECT	GO:0006935~chemotaxis	15	2.50417	1.24919e-05	CMTM7, CCR1, CMTM8, CMTM3, C5AR1, PLAUR, CXCR4, LSP1, TYMP, CXCL16, CCL8, PLAU, C3AR1, NCKAP1L, CCL18	553	123	19157	4.22463	0.0418586	0.00517947	0.00510835
GOTERM_BP_DIRECT	GO:0030198~extracellular matrix organization	17	2.83806	1.37322e-05	COL18A1, POSTN, COL11A1, MMP2, ADAMTS12, FBLN2, SERPINB5, COL1A1, COL3A1, ADAMTS2, COL1A2, COL5A1, COL5A2, PXDN, COL4A5, COL10A1, NOX1	553	158	19157	3.7273	0.0459179	0.00517947	0.00510835
GOTERM_BP_DIRECT	GO:0006954~inflammatory response	29	4.8414	1.76065e-05	IL1RN, TNFAIP6, GPR68, C5AR1, ITGB2, LY96, CXCR4, TCIRG1, CCL8, CLEC7A, C3AR1, OLR1, CCL18, HAVCR2, CCR1, TGFB1, ANXA1, CCL21, IL1R1, SPHK1, P2RX7, HCK, IL6, BCL6, NOX4, TLR8, SIGLEC1, FCGR2B, NOX1	553	403	19157	2.49285	0.0584876	0.00517947	0.00510835
GOTERM_BP_DIRECT	GO:0090090~negative regulation of canonical Wnt signaling pathway	16	2.67112	1.81183e-05	TLE2, AMFR, TPBG, AXIN2, FOXO1, GLI3, GREM1, ZNRF3, SFRP2, LATS2, CDH2, FRMD8, FRZB, CTNNB1, APOE, CTHRC1	553	144	19157	3.84911	0.0601354	0.00517947	0.00510835
GOTERM_BP_DIRECT	GO:0010575~positive regulation of vascular endothelial growth factor production	8	1.33556	1.81576e-05	IL6, TGFB1, C5AR1, C3AR1, CYP1B1, SULF1, HIF1A, NOX1	553	30	19157	9.23785	0.060262	0.00517947	0.00510835
GOTERM_BP_DIRECT	GO:0001503~ossification	12	2.00334	2.54305e-05	COL1A1, TWSG1, SPARC, RASSF2, COL11A1, CLEC11A, COL5A2, ACP5, TWIST1, TCIRG1, PDLIM7, DDR2	553	83	19157	5.00848	0.0833683	0.00669603	0.00660409
GOTERM_BP_DIRECT	GO:0043065~positive regulation of apoptotic process	25	4.17362	3.20325e-05	HTRA1, FOXO1, IFIT2, RASSF2, LGALS1, PNMA1, CASP6, FRZB, CYP1B1, CTSD, MAP2K6, TGFB1, SPHK2, MMP2, DAPK2, IL6, SFRP2, LATS2, TFAP4, BCL6, STK17A, STK17B, NOX4, CTNNB1, PPARG	553	329	19157	2.63237	0.103851	0.00783194	0.00772441
GOTERM_BP_DIRECT	GO:0032760~positive regulation of tumor necrosis factor production	13	2.17028	5.45417e-05	CD84, SPHK2, LRRK2, LY96, TWIST1, IL6, TYROBP, PTPRC, CLEC7A, FRMD8, EPHB2, JAK2, HAVCR2	553	106	19157	4.24854	0.170308	0.0124464	0.0122755
GOTERM_BP_DIRECT	GO:0010718~positive regulation of epithelial to mesenchymal transition	9	1.5025	6.17198e-05	COL1A1, TIAM1, IL6, TGFB1, GLIPR2, TWIST1, CTNNB1, AXIN2, BCL9L	553	48	19157	6.49537	0.190447	0.0132042	0.0130229
GOTERM_BP_DIRECT	GO:0042127~regulation of cell proliferation	16	2.67112	6.70339e-05	GUCY2C, TGFB1, ANXA1, STAT2, TNC, C1ORF56, MITF, PKD2, AGT, CCDC88A, NUAK1, CHST11, BCL6, PLAU, SGK1, SGK2	553	161	19157	3.44268	0.205041	0.0134975	0.0133121
GOTERM_BP_DIRECT	GO:0050731~positive regulation of peptidyl-tyrosine phosphorylation	12	2.00334	7.41256e-05	NRP1, IL6, TGFB1, PTPRC, CLEC7A, LIF, HCLS1, TREM2, ITGA5, JAK2, AGT, ICAM1	553	93	19157	4.46993	0.224108	0.013794	0.0136046
GOTERM_BP_DIRECT	GO:0050764~regulation of phagocytosis	5	0.834725	7.65661e-05	FGR, HCK, PTPRC, SPHK1, ITGAV	553	9	19157	19.2455	0.230563	0.013794	0.0136046
GOTERM_BP_DIRECT	GO:0016477~cell migration	21	3.50584	8.13707e-05	VAV3, TGFB1, LAMB2, CUL3, MMP2, ITGB2, ADAMTS12, CORO1C, TIAM1, CCDC88A, COL5A1, PODXL, PALLD, FSCN1, ITGAV, NCKAP1L, FGFR4, GPC6, NOX1, CTHRC1, NDEL1	553	263	19157	2.76609	0.243115	0.0139266	0.0137354
GOTERM_BP_DIRECT	GO:0045453~bone resorption	7	1.16861	9.83918e-05	RAB3D, CTSK, IHH, ACP5, NOX4, CTNNB1, TCIRG1	553	27	19157	8.98125	0.285957	0.0160379	0.0158177
GOTERM_BP_DIRECT	GO:0046718~viral entry into host cell	12	2.00334	0.000131238	CD86, NRP1, NPC1, CTSL, CLEC5A, MRC1, CXCR4, ITGAV, ITGA5, HAVCR1, CTSB, ICAM1	553	99	19157	4.19902	0.361899	0.0204195	0.0201391
GOTERM_BP_DIRECT	GO:0016055~Wnt signaling pathway	17	2.83806	0.000137397	RNF43, TLE2, NXN, CUL3, AMFR, AXIN2, PKD2, CXXC4, LRP6, CCDC88A, ZNRF3, SFRP2, FRZB, AMOTL1, CDK14, TRABD2A, WNT4	553	191	19157	3.08332	0.375213	0.0204483	0.0201676
GOTERM_BP_DIRECT	GO:0016064~immunoglobulin mediated immune response	6	1.00167	0.000162211	FCER1G, IRF7, TLR8, CSF2RB, TCIRG1, FCGR2B	553	19	19157	10.9396	0.426096	0.0231354	0.0228177
GOTERM_BP_DIRECT	GO:0007159~leukocyte cell-cell adhesion	7	1.16861	0.000183401	PTPRC, ITGB2, CERCAM, OLR1, MSN, ITGA5, ICAM1	553	30	19157	8.08312	0.466256	0.0242923	0.0239587
GOTERM_BP_DIRECT	GO:0008284~positive regulation of cell proliferation	32	5.34224	0.000185443	CD86, CUL3, TNC, TCIRG1, DBF4B, PTHLH, SERTAD1, CLEC7A, HLX, S100A13, ITGAV, TIMP1, TGFB1, CDX2, SPHK2, SPHK1, CLEC11A, RHOG, LIF, VEGFC, AVPR1A, PRLR, MEIS2, GREM1, TIAM1, HCK, IL6, SFRP2, HCLS1, FGFR4, NOX1, SHANK2	553	534	19157	2.07592	0.469974	0.0242923	0.0239587
GOTERM_BP_DIRECT	GO:0007507~heart development	18	3.00501	0.000191613	TGFB1, SPARC, HEG1, MMP2, PKD2, PCSK5, GLI3, GLI2, IFT74, COL3A1, PDLIM2, LOX, PPARG, ZFPM2, ZFPM1, PDLIM4, PDLIM7, FBN1	553	217	19157	2.87353	0.481053	0.0242923	0.0239587
GOTERM_BP_DIRECT	GO:0001568~blood vessel development	8	1.33556	0.000241105	COL1A1, COL1A2, CDX2, COL5A1, SPHK2, SPHK1, ANTXR1, FOXO1	553	44	19157	6.29854	0.561941	0.0294751	0.0290704
GOTERM_BP_DIRECT	GO:0030324~lung development	11	1.83639	0.000263214	SREBF1, COL3A1, ADAMTS2, SPARC, LOX, HEG1, SLC23A1, HMGCS2, ZFPM2, GLI3, GLI2	553	90	19157	4.23402	0.593878	0.0308808	0.0304568
GOTERM_BP_DIRECT	GO:0032930~positive regulation of superoxide anion generation	6	1.00167	0.000270647	TGFB1, ITGAM, TYROBP, CLEC7A, ITGB2, AGT	553	21	19157	9.8977	0.604083	0.0308808	0.0304568
GOTERM_BP_DIRECT	GO:0007229~integrin-mediated signaling pathway	12	2.00334	0.000284709	VAV3, FGR, NRP1, HCK, COL3A1, ITGAM, CUL3, ITGB2, ISG15, ITGAV, ITGA5, THY1	553	108	19157	3.84911	0.622694	0.0314374	0.0310058
GOTERM_BP_DIRECT	GO:0009612~response to mechanical stimulus	9	1.5025	0.000347084	P2RX7, COL1A1, COL3A1, POSTN, MMP2, TNC, IHH, PPARG, MEIS2	553	61	19157	5.11111	0.695253	0.0371271	0.0366173
GOTERM_BP_DIRECT	GO:0030335~positive regulation of cell migration	19	3.17195	0.000468753	CCR1, TGFB1, TNFAIP6, ROCK2, SPHK1, MMP2, CXCL16, VIL1, FGR, COL1A1, TIAM1, GPNMB, CLEC7A, PODXL, PLAU, ITGAV, ITGA5, EPHB2, JAK2	553	256	19157	2.57108	0.799094	0.0473147	0.046665
GOTERM_BP_DIRECT	GO:0001501~skeletal system development	13	2.17028	0.000471586	IHH, PTHLH, GLI2, COL1A1, COL3A1, VCAN, RASSF2, COL1A2, FRZB, TRPS1, COL5A2, COL10A1, FBN1	553	133	19157	3.38606	0.801034	0.0473147	0.046665
GOTERM_BP_DIRECT	GO:0042102~positive regulation of T cell proliferation	9	1.5025	0.00048379	CD86, IL6, PTPRC, ANXA1, NCKAP1L, LILRB2, JAK2, TNFSF13B, HAVCR2	553	64	19157	4.87152	0.809178	0.0473147	0.046665
GOTERM_BP_DIRECT	GO:0071549~cellular response to dexamethasone stimulus	7	1.16861	0.000605339	GJB2, TGFB1, TFAP4, JAK2, NR3C1, FOXO1, ICAM1	553	37	19157	6.55388	0.874155	0.0566457	0.055868
GOTERM_BP_DIRECT	GO:0034097~response to cytokine	8	1.33556	0.000612297	SP100, COL3A1, SPARC, TIMP2, ACP5, TIMP3, TIMP1, CXCL16	553	51	19157	5.43403	0.877118	0.0566457	0.055868
GOTERM_BP_DIRECT	GO:0033630~positive regulation of cell adhesion mediated by integrin	5	0.834725	0.000722597	IFT74, SFRP2, CCL21, LIF, NCKAP1L	553	15	19157	11.5473	0.915782	0.0650908	0.064197
GOTERM_BP_DIRECT	GO:0001957~intramembranous ossification	4	0.66778	0.000763726	COL1A1, MMP2, CTSK, AXIN2	553	7	19157	19.7954	0.926849	0.0663914	0.0654798
GOTERM_BP_DIRECT	GO:0006968~cellular defense response	8	1.33556	0.000775826	TYROBP, NCF2, CLEC5A, C5AR1, LY96, LILRB2, TCIRG1, LSP1	553	53	19157	5.22897	0.92982	0.0663914	0.0654798
GOTERM_BP_DIRECT	GO:0006468~protein phosphorylation	29	4.8414	0.000816708	GUCY2C, ROCK2, LRRK2, WNK4, CSF2RB, ACVR1B, NUAK1, PPP4R1, CCL8, RASSF2, PIM1, JAK2, PLK3, TGFB1, PLK2, DAPK2, FGR, P2RX7, HCK, LATS2, STK17A, STK17B, FAM20C, ALPK2, SGK1, TRIB2, CDK14, HCST, SGK2	553	507	19157	1.98149	0.938991	0.0681851	0.0672489
GOTERM_BP_DIRECT	GO:0070374~positive regulation of ERK1 and ERK2 cascade	17	2.83806	0.000886518	CCR1, NRP1, TGFB1, CCL21, TPBG, C5AR1, TREM2, ICAM1, CCL8, PTPRC, GPNMB, GLIPR2, NOX4, APOE, FGFR4, CCL18, HAVCR2	553	226	19157	2.60581	0.951968	0.0722512	0.0712591
GOTERM_BP_DIRECT	GO:0050776~regulation of immune response	7	1.16861	0.000929115	FCGR2A, FCGR3B, BCL6, IRF7, FCGR2B, HCST, FCGR2C	553	40	19157	6.06234	0.958491	0.0739619	0.0729464
GOTERM_BP_DIRECT	GO:0010977~negative regulation of neuron projection development	9	1.5025	0.00097561	LGALS1, BCL11A, LRRK2, PMP22, INPP5J, SPOCK1, FLNA, VIM, APOE	553	71	19157	4.39123	0.964604	0.075898	0.0748559
GOTERM_BP_DIRECT	GO:0030308~negative regulation of cell growth	12	2.00334	0.00112575	GREM1, TGFB1, SFRP2, BCL6, SERTAD1, SPHK2, FRZB, PPARG, INHBA, ACVR1B, AGT, DCBLD2	553	127	19157	3.27326	0.978839	0.0856318	0.0844561
GOTERM_BP_DIRECT	GO:0002063~chondrocyte development	5	0.834725	0.00120352	SFRP2, CHST11, CHSY1, COL11A1, SULF1	553	17	19157	10.1888	0.98379	0.0880932	0.0868837
GOTERM_BP_DIRECT	GO:1901216~positive regulation of neuron death	7	1.16861	0.00120958	C1QA, ITGAM, TYROBP, ITGB2, APOE, FCGR2B, SSH1	553	42	19157	5.77366	0.984123	0.0880932	0.0868837
GOTERM_BP_DIRECT	GO:0098609~cell-cell adhesion	15	2.50417	0.00125718	ITGAM, ANXA1, ANXA2, ITGB2, THY1, LRP6, ICAM1, LGALS1, CDH2, CLEC7A, CTNNB1, ITGAV, SIGLEC1, ITGA5, LIMS1	553	190	19157	2.73489	0.986513	0.0896529	0.0884219
GOTERM_BP_DIRECT	GO:0001774~microglial cell activation	6	1.00167	0.00130603	C1QA, ITGAM, C5AR1, ITGB2, TREM2, JAK2	553	29	19157	7.1673	0.988592	0.0912354	0.0899827
GOTERM_BP_DIRECT	GO:0045669~positive regulation of osteoblast differentiation	9	1.5025	0.00152571	IL6, SFRP2, CTNNB1, FAM20C, GLI3, PDLIM7, CTHRC1, WNT4, DDR2	553	76	19157	4.10234	0.994628	0.10445	0.103016
GOTERM_BP_DIRECT	GO:0008360~regulation of cell shape	13	2.17028	0.00161796	ANXA1, PLXND1, ITGB2, RHOG, MSN, ERMN, ICAM1, VIL1, FGR, FAM171A1, HCK, PLEKHO1, PLXNC1	553	153	19157	2.94343	0.996084	0.107634	0.106157
GOTERM_BP_DIRECT	GO:0045860~positive regulation of protein kinase activity	8	1.33556	0.00163511	RASSF2, PTPRC, CCL21, LRRK2, VEGFC, LCP2, AXIN2, DDR2	553	60	19157	4.61893	0.996308	0.107634	0.106157
GOTERM_BP_DIRECT	GO:0032964~collagen biosynthetic process	4	0.66778	0.00175548	RCN3, COL1A1, COL5A1, SERPINH1	553	9	19157	15.3964	0.997556	0.111324	0.109795
GOTERM_BP_DIRECT	GO:0008285~negative regulation of cell proliferation	26	4.34057	0.0017562	COL18A1, ADARB1, PKD2, PTHLH, GLI3, GPNMB, FRZB, FTH1, LMNA, TIMP2, CYP1B1, JAK2, FKTN, TGFB1, TPBG, LIF, INHBA, AXIN2, IL6, SFRP2, TFAP4, BCL6, FABP6, PMP22, NOX4, CTNNB1	553	457	19157	1.97088	0.997562	0.111324	0.109795
GOTERM_BP_DIRECT	GO:0050921~positive regulation of chemotaxis	5	0.834725	0.00187246	TGFB1, CCL21, TPBG, CXCR4, TREM2	553	19	19157	9.1163	0.998364	0.116535	0.114935
GOTERM_BP_DIRECT	GO:0030316~osteoclast differentiation	6	1.00167	0.00206289	TGFB1, TYROBP, CTNNB1, TREM2, MITF, TCIRG1	553	32	19157	6.49537	0.999149	0.126094	0.124363
GOTERM_BP_DIRECT	GO:0042060~wound healing	10	1.66945	0.00238861	COL1A1, EPB41L4B, COL3A1, POSTN, TGFB1, SPARC, LOX, TNC, GLI3, DCBLD2	553	100	19157	3.4642	0.999721	0.142396	0.140441
GOTERM_BP_DIRECT	GO:0038160~CXCL12-activated CXCR4 signaling pathway	3	0.500835	0.00243885	WBP1L, CXCR4, TREM2	553	3	19157	34.642	0.999766	0.142396	0.140441
GOTERM_BP_DIRECT	GO:0032060~bleb assembly	4	0.66778	0.00245439	P2RX7, PMP22, EMP1, EMP3	553	10	19157	13.8568	0.999778	0.142396	0.140441
GOTERM_BP_DIRECT	GO:0071560~cellular response to transforming growth factor beta stimulus	8	1.33556	0.00260591	COL1A1, POSTN, TGFB1, NOX4, NR3C1, LIMS1, FBN1, WNT4	553	65	19157	4.26362	0.999868	0.148667	0.146626
GOTERM_BP_DIRECT	GO:0007162~negative regulation of cell adhesion	7	1.16861	0.00301872	PLXND1, PODXL, MMP2, PDE3B, TNC, PLXNC1, EPHB2	553	50	19157	4.84987	0.999968	0.166662	0.164374
GOTERM_BP_DIRECT	GO:0030178~negative regulation of Wnt signaling pathway	7	1.16861	0.00301872	RNF43, ZNRF3, SFRP2, FRZB, NXN, CXXC4, TRABD2A	553	50	19157	4.84987	0.999968	0.166662	0.164374
GOTERM_BP_DIRECT	GO:0006955~immune response	26	4.34057	0.0032515	CD86, IL1RN, C5AR1, CXCR4, TNFSF13B, CCL8, FCGR3B, CTSL, CTSK, FTH1, GBP2, CCL18, CCR1, CCL21, IL1R1, LIF, LILRB2, PXDN, TNFSF9, TLR8, LCP2, ULBP2, CLEC4E, FCGR2B, FCGR2C, C1QC	553	479	19157	1.88036	0.999986	0.176512	0.174089
GOTERM_BP_DIRECT	GO:0032331~negative regulation of chondrocyte differentiation	5	0.834725	0.00330026	GREM1, CTNNB1, ADAMTS12, PTHLH, GLI2	553	22	19157	7.87317	0.999988	0.176512	0.174089
GOTERM_BP_DIRECT	GO:0007160~cell-matrix adhesion	10	1.66945	0.00354533	TIAM1, COL3A1, ITGAM, PARVG, ITGB2, CTNNB1, ITGAV, SIGLEC1, ITGA5, ADAMTS12	553	106	19157	3.26811	0.999995	0.184881	0.182342
GOTERM_BP_DIRECT	GO:0009410~response to xenobiotic stimulus	16	2.67112	0.00357404	VAV3, SREBF1, MMP2, VEGFC, INHBA, ENO2, P2RX7, COL1A1, SFRP2, NPC1, LOX, CTNNB1, NCKAP1L, HMGCS2, SHANK2, MAP2K6	553	236	19157	2.34861	0.999995	0.184881	0.182342
GOTERM_BP_DIRECT	GO:0010628~positive regulation of gene expression	27	4.50751	0.00361876	ROCK2, NR1I2, TNC, TWIST1, TREM2, ACVR1B, PKD2, HIF1A, EPB41L4B, CLEC7A, LMNA, EPHB2, TGFB1, BCL11A, LIF, MSN, MITF, INHBA, QKI, P2RX7, IL6, TYROBP, CTNNB1, PPARG, VIM, FGFR4, LIMS1	553	509	19157	1.83759	0.999996	0.184881	0.182342
GOTERM_BP_DIRECT	GO:0045668~negative regulation of osteoblast differentiation	7	1.16861	0.00368514	GREM1, TWSG1, TNFAIP6, VEGFC, TWIST1, PPARG, AXIN2	553	52	19157	4.66334	0.999997	0.185503	0.182956
GOTERM_BP_DIRECT	GO:0010951~negative regulation of endopeptidase activity	12	2.00334	0.00439594	ANXA2, CD109, COL7A1, TIMP2, SERPINH1, SERPING1, TIMP3, SPOCK1, COL6A3, TIMP1, SERPINB5, AGT	553	151	19157	2.753	1	0.21519	0.212235
GOTERM_BP_DIRECT	GO:0030574~collagen catabolic process	6	1.00167	0.00446347	MRC2, ADAMTS2, CTSL, MMP2, CTSK, CTSB	553	38	19157	5.46978	1	0.21519	0.212235
GOTERM_BP_DIRECT	GO:0033627~cell adhesion mediated by integrin	6	1.00167	0.00446347	ITGAM, ITGB2, ITGAV, ITGA5, ICAM1, FBN1	553	38	19157	5.46978	1	0.21519	0.212235
GOTERM_BP_DIRECT	GO:0045629~negative regulation of T-helper 2 cell differentiation	3	0.500835	0.00478456	ANXA1, BCL6, HLX	553	4	19157	25.9815	1	0.22435	0.22127
GOTERM_BP_DIRECT	GO:0060244~negative regulation of cell proliferation involved in contact inhibition	3	0.500835	0.00478456	SRPX, DACH1, FAP	553	4	19157	25.9815	1	0.22435	0.22127
GOTERM_BP_DIRECT	GO:0071407~cellular response to organic cyclic compound	7	1.16861	0.00488138	MSR1, TGFB1, LGALS1, LRRK2, CYP1B1, AXIN2, GLI2	553	55	19157	4.40898	1	0.225038	0.221948
GOTERM_BP_DIRECT	GO:0007259~JAK-STAT cascade	6	1.00167	0.00500087	SOCS3, STAT2, CSF2RB, JAK2, PKD2, PRLR	553	39	19157	5.32953	1	0.225038	0.221948
GOTERM_BP_DIRECT	GO:0006898~receptor-mediated endocytosis	8	1.33556	0.00501105	MSR1, ITGAM, MRC1, ITGB2, APOE, FCGR2B, PDLIM7, CXCL16	553	73	19157	3.79638	1	0.225038	0.221948
GOTERM_BP_DIRECT	GO:0042493~response to drug	18	3.00501	0.0050622	VAV3, SREBF1, COL18A1, TGFB1, ANXA1, VEGFC, INHBA, ICAM1, COL1A1, LGALS1, SFRP2, NPC1, LOX, TIMP2, CTNNB1, PPARG, NCKAP1L, MAP2K6	553	293	19157	2.12817	1	0.225038	0.221948
GOTERM_BP_DIRECT	GO:0090023~positive regulation of neutrophil chemotaxis	5	0.834725	0.00533118	CCL21, DAPK2, C5AR1, C3AR1, NCKAP1L	553	25	19157	6.92839	1	0.22895	0.225806
GOTERM_BP_DIRECT	GO:0042733~embryonic digit morphogenesis	7	1.16861	0.00533709	SFRP2, CHST11, IHH, TWIST1, CTNNB1, GLI3, GLI2	553	56	19157	4.33024	1	0.22895	0.225806
GOTERM_BP_DIRECT	GO:0032355~response to estradiol	10	1.66945	0.00540608	COL1A1, GJB2, POSTN, TGFB1, ANXA1, IHH, CYP1B1, CTNNB1, ENO2, AGT	553	113	19157	3.06566	1	0.22895	0.225806
GOTERM_BP_DIRECT	GO:0060100~positive regulation of phagocytosis, engulfment	4	0.66778	0.00548462	RAB31, TREM2, PPARG, NCKAP1L	553	13	19157	10.6591	1	0.22895	0.225806
GOTERM_BP_DIRECT	GO:0097242~beta-amyloid clearance	4	0.66778	0.00548462	MSR1, ITGAM, C5AR1, ITGB2	553	13	19157	10.6591	1	0.22895	0.225806
GOTERM_BP_DIRECT	GO:0009954~proximal/distal pattern formation	5	0.834725	0.00615925	GREM1, CHSY1, CTNNB1, GLI3, GLI2	553	26	19157	6.66191	1	0.254013	0.250526
GOTERM_BP_DIRECT	GO:0045599~negative regulation of fat cell differentiation	7	1.16861	0.00634076	IL6, ANKRD26, TGFB1, ZFPM2, TRIB2, ZFPM1, FOXO1	553	58	19157	4.18093	1	0.258386	0.254838
GOTERM_BP_DIRECT	GO:0007166~cell surface receptor signaling pathway	18	3.00501	0.00655103	CCR1, CD86, ANXA1, IL1R1, MS4A7, LY96, INHBA, LILRB2, AGT, P2RX7, MILR1, FCGR2A, FCGR3B, PTPRC, EVL, KLRD1, FCGR2B, FCGR2C	553	301	19157	2.07161	1	0.263814	0.260192
GOTERM_BP_DIRECT	GO:0030155~regulation of cell adhesion	7	1.16861	0.00689099	NUAK1, PLAU, ROCK2, PLAUR, TNC, CXCR4, PRLR	553	59	19157	4.11006	1	0.273824	0.270064
GOTERM_BP_DIRECT	GO:0045944~positive regulation of transcription from RNA polymerase II promoter	50	8.34725	0.00695959	IHH, PKD2, NR3C1, GLI3, GLI2, SIX4, JAK2, SREBF1, MITF, ETV1, GREM1, ZEB2, SFRP2, TFEC, IRF7, HCLS1, FIZ1, PPARG, ZFPM2, ZFPM1, NR1I2, GLIS3, TWIST1, ACVR1B, HIF1A, FOXO1, LRP6, IFT74, ABLIM3, SERTAD1, PLAGL2, CAMTA1, BCL9L, EGR2, TGFB1, PRRX1, CDX2, BCL11A, LUM, STAT2, LIF, ARID3A, INHBA, MEIS2, IL6, MAFB, TFAP4, ZNF71, MAFF, CTNNB1	553	1185	19157	1.46169	1	0.273824	0.270064
GOTERM_BP_DIRECT	GO:0045766~positive regulation of angiogenesis	12	2.00334	0.00706369	GREM1, NRP1, SFRP2, SPHK1, ADAM12, C5AR1, ITGB2, C3AR1, VEGFC, CYP1B1, TWIST1, HIF1A	553	161	19157	2.58201	1	0.274761	0.270989
GOTERM_BP_DIRECT	GO:0001649~osteoblast differentiation	10	1.66945	0.00753597	COL1A1, MRC2, VCAN, GPNMB, LOX, TNC, IHH, TWIST1, GLI2, MAP2K6	553	119	19157	2.91109	1	0.28485	0.280939
GOTERM_BP_DIRECT	GO:0042307~positive regulation of protein import into nucleus	6	1.00167	0.00761169	TGFB1, BAG3, HCLS1, FLNA, JAK2, GLI3	553	43	19157	4.83376	1	0.28485	0.280939
GOTERM_BP_DIRECT	GO:0061551~trigeminal ganglion development	3	0.500835	0.00782236	NRP1, NRP2, SIX4	553	5	19157	20.7852	1	0.28485	0.280939
GOTERM_BP_DIRECT	GO:0002248~connective tissue replacement involved in inflammatory response wound healing	3	0.500835	0.00782236	TGFB1, TIMP1, HIF1A	553	5	19157	20.7852	1	0.28485	0.280939
GOTERM_BP_DIRECT	GO:0033004~negative regulation of mast cell activation	3	0.500835	0.00782236	MILR1, CD84, CD300LF	553	5	19157	20.7852	1	0.28485	0.280939
GOTERM_BP_DIRECT	GO:0046545~development of primary female sexual characteristics	3	0.500835	0.00782236	DACH1, LHFPL2, ACVR1B	553	5	19157	20.7852	1	0.28485	0.280939
GOTERM_BP_DIRECT	GO:0043066~negative regulation of apoptotic process	26	4.34057	0.00795837	BCL2A1, IHH, TWIST1, FOXO1, GLI3, GLI2, SOCS3, CHST11, SIX4, BAG3, CLEC5A, PIM1, FLNA, NCKAP1L, TIMP1, PLK3, ANXA1, PLK2, SPHK1, ANXA5, PLAUR, PRLR, GREM1, HCK, IL6, CTNNB1	553	515	19157	1.74891	1	0.286753	0.282815
GOTERM_BP_DIRECT	GO:0070166~enamel mineralization	4	0.66778	0.00836005	TGFB1, FAM20C, TCIRG1, FOXO1	553	15	19157	9.23785	1	0.296028	0.291963
GOTERM_BP_DIRECT	GO:0030890~positive regulation of B cell proliferation	6	1.00167	0.00838876	VAV3, PTPRC, BCL6, NCKAP1L, EPHB2, TNFSF13B	553	44	19157	4.7239	1	0.296028	0.291963
GOTERM_BP_DIRECT	GO:0032755~positive regulation of interleukin-6 production	9	1.5025	0.00878117	P2RX7, IL6, TYROBP, SPHK2, CLEC7A, TWIST1, TLR8, LILRB2, RAB7B	553	101	19157	3.08691	1	0.304058	0.299883
GOTERM_BP_DIRECT	GO:0030593~neutrophil chemotaxis	8	1.33556	0.00879396	VAV3, CCL8, FCER1G, CCL21, C5AR1, ITGB2, NCKAP1L, CCL18	553	81	19157	3.42143	1	0.304058	0.299883
GOTERM_BP_DIRECT	GO:0010033~response to organic substance	5	0.834725	0.00914312	ANXA5, AQP9, TIMP2, TIMP3, TIMP1	553	29	19157	5.97275	1	0.306377	0.30217
GOTERM_BP_DIRECT	GO:0034113~heterotypic cell-cell adhesion	5	0.834725	0.00914312	PTPRC, ITGB2, ITGAV, LILRB2, ITGA5	553	29	19157	5.97275	1	0.306377	0.30217
GOTERM_BP_DIRECT	GO:0007568~aging	13	2.17028	0.00919223	SREBF1, C1QA, TGFB1, BCL2A1, AMFR, MMP2, ITGB2, AGT, GJB2, KYNU, TIMP2, SERPING1, TIMP1	553	190	19157	2.37024	1	0.306377	0.30217
GOTERM_BP_DIRECT	GO:0001837~epithelial to mesenchymal transition	6	1.00167	0.00921906	TGFB1, ROCK2, CTNNB1, FLNA, HIF1A, WNT4	553	45	19157	4.61893	1	0.306377	0.30217
GOTERM_BP_DIRECT	GO:0002931~response to ischemia	7	1.16861	0.0094406	PANX1, P2RX7, RCAN1, GJB2, ROCK2, TREM2, MAP2K6	553	63	19157	3.84911	1	0.310723	0.306456
GOTERM_BP_DIRECT	GO:0032731~positive regulation of interleukin-1 beta production	7	1.16861	0.0101707	PANX1, P2RX7, IL6, TYROBP, CLEC7A, TLR8, JAK2	553	64	19157	3.78896	1	0.331564	0.327011
GOTERM_BP_DIRECT	GO:0050772~positive regulation of axonogenesis	5	0.834725	0.0103143	TIAM1, NIN, PLXND1, METRN, PLXNC1	553	30	19157	5.77366	1	0.333073	0.3285
GOTERM_BP_DIRECT	GO:0006915~apoptotic process	28	4.67446	0.0105608	BCL2A1, C5AR1, ITGB2, CXCR4, TCIRG1, NR3C1, FOXO1, AKAP1, DRAM1, LGALS1, CASP6, PIM1, KIF1B, JAK2, ZNF443, MAP2K6, PLK3, DAPK2, NSG1, SULF1, VIL1, GREM1, TIAM1, SFRP2, STK17A, STK17B, XAF1, SGK1	553	582	19157	1.66662	1	0.337848	0.333209
GOTERM_BP_DIRECT	GO:0007528~neuromuscular junction development	5	0.834725	0.0115783	PPFIBP2, LAMB2, LRRK2, TNC, COL4A5	553	31	19157	5.58741	1	0.363689	0.358695
GOTERM_BP_DIRECT	GO:0030334~regulation of cell migration	9	1.5025	0.0115811	DOCK10, TGFB1, PLXND1, LMNA, FLNA, AMOTL1, PLXNC1, THY1, SGK1	553	106	19157	2.9413	1	0.363689	0.358695
GOTERM_BP_DIRECT	GO:0045429~positive regulation of nitric oxide biosynthetic process	6	1.00167	0.012046	CLEC7A, ITGB2, JAK2, PKD2, AGT, ICAM1	553	48	19157	4.33024	1	0.371473	0.366373
GOTERM_BP_DIRECT	GO:0030282~bone mineralization	6	1.00167	0.012046	FGR, COL1A2, GPNMB, LOX, AXIN2, PTHLH	553	48	19157	4.33024	1	0.371473	0.366373
GOTERM_BP_DIRECT	GO:0001569~branching involved in blood vessel morphogenesis	5	0.834725	0.0129376	NRP1, SFRP2, PLXND1, IHH, CTNNB1	553	32	19157	5.41281	1	0.395406	0.389977
GOTERM_BP_DIRECT	GO:0050727~regulation of inflammatory response	8	1.33556	0.0143415	HCK, ANXA1, BCL6, IL1R1, SPATA2, ADAMTS12, PIK3AP1, JAK2	553	89	19157	3.11388	1	0.417566	0.411832
GOTERM_BP_DIRECT	GO:0071347~cellular response to interleukin-1	8	1.33556	0.0143415	CCL8, CCL21, MMP2, ADAMTS12, CCL18, GBP2, HIF1A, ICAM1	553	89	19157	3.11388	1	0.417566	0.411832
GOTERM_BP_DIRECT	GO:0045765~regulation of angiogenesis	5	0.834725	0.0143946	SP100, IL6, GPNMB, PLXND1, CTNNB1	553	33	19157	5.24878	1	0.417566	0.411832
GOTERM_BP_DIRECT	GO:0043542~endothelial cell migration	5	0.834725	0.0143946	NRP1, PLXND1, FAP, ITGB2, CYP1B1	553	33	19157	5.24878	1	0.417566	0.411832
GOTERM_BP_DIRECT	GO:0042476~odontogenesis	5	0.834725	0.0143946	COL1A2, AQP6, TWIST1, INHBA, AXIN2	553	33	19157	5.24878	1	0.417566	0.411832
GOTERM_BP_DIRECT	GO:0045648~positive regulation of erythrocyte differentiation	5	0.834725	0.0143946	ISG15, NCKAP1L, INHBA, ACVR1B, HIF1A	553	33	19157	5.24878	1	0.417566	0.411832
GOTERM_BP_DIRECT	GO:0009615~response to virus	9	1.5025	0.0149893	FGR, URI1, CCL8, RSAD2, IRF7, CXCR4, TLR8, ISG15, IFIT2	553	111	19157	2.80881	1	0.42999	0.424086
GOTERM_BP_DIRECT	GO:0030336~negative regulation of cell migration	11	1.83639	0.0150965	SRGAP2C, DACH1, SFRP2, RAP2B, ZMYND8, CYP1B1, MITF, ADARB1, THY1, SULF1, WNT4	553	156	19157	2.4427	1	0.42999	0.424086
GOTERM_BP_DIRECT	GO:0000082~G1/S transition of mitotic cell cycle	7	1.16861	0.0154109	PLK3, LATS2, PLK2, CUL3, INHBA, BCAT1, ACVR1B	553	70	19157	3.4642	1	0.42999	0.424086
GOTERM_BP_DIRECT	GO:1901224~positive regulation of NIK/NF-kappaB signaling	7	1.16861	0.0154109	GREM1, CD86, SPHK1, LAPTM5, TREM2, LIMS1, HAVCR2	553	70	19157	3.4642	1	0.42999	0.424086
GOTERM_BP_DIRECT	GO:0046777~protein autophosphorylation	12	2.00334	0.015451	FGR, HCK, DAPK2, LRRK2, STK17B, PIM1, MAPKAPK5, THY1, JAK2, FGFR4, ACVR1B, DDR2	553	180	19157	2.30946	1	0.42999	0.424086
GOTERM_BP_DIRECT	GO:0071455~cellular response to hyperoxia	3	0.500835	0.0158093	PPARG, FOXO1, NOX1	553	7	19157	14.8466	1	0.432922	0.426977
GOTERM_BP_DIRECT	GO:0036016~cellular response to interleukin-3	3	0.500835	0.0158093	MT2A, CSF2RB, JAK2	553	7	19157	14.8466	1	0.432922	0.426977
GOTERM_BP_DIRECT	GO:0048247~lymphocyte chemotaxis	5	0.834725	0.0159514	CCL8, CCL21, C10ORF99, CCL18, CXCL16	553	34	19157	5.0944	1	0.433346	0.427396
GOTERM_BP_DIRECT	GO:0090190~positive regulation of branching involved in ureteric bud morphogenesis	4	0.66778	0.0163504	GREM1, TGFB1, SIX4, AGT	553	19	19157	7.29304	1	0.43956	0.433525
GOTERM_BP_DIRECT	GO:0060326~cell chemotaxis	7	1.16861	0.016437	CCR1, DOCK4, CCL21, LOX, TPBG, RHOG, CXCR4	553	71	19157	3.4154	1	0.43956	0.433525
GOTERM_BP_DIRECT	GO:0001701~in utero embryonic development	13	2.17028	0.0175503	NXN, HEG1, IHH, TWIST1, ACVR1B, GLI3, GLI2, COL3A1, CHST11, MAFF, CTNNB1, APBA1, ZFPM2	553	208	19157	2.16512	1	0.465694	0.4593
GOTERM_BP_DIRECT	GO:0001932~regulation of protein phosphorylation	6	1.00167	0.0179696	CCDC88A, SOCS3, LOX, STAT2, TLR8, CORO1C	553	53	19157	3.92173	1	0.473153	0.466657
GOTERM_BP_DIRECT	GO:0071404~cellular response to low-density lipoprotein particle stimulus	4	0.66778	0.018832	FCER1G, NPC1, ITGB2, PPARG	553	20	19157	6.92839	1	0.492075	0.485319
GOTERM_BP_DIRECT	GO:0009887~animal organ morphogenesis	10	1.66945	0.0193907	GREM1, COL18A1, NRP1, TLE2, CDX2, LAMB2, VEGFC, EVL, STX2, MEIS2	553	139	19157	2.49223	1	0.501286	0.494403
GOTERM_BP_DIRECT	GO:0060070~canonical Wnt signaling pathway	7	1.16861	0.0197955	SFRP2, FRZB, LRRK2, CTNNB1, LRP6, WNT4, BCL9L	553	74	19157	3.27694	1	0.501286	0.494403
GOTERM_BP_DIRECT	GO:0032092~positive regulation of protein binding	7	1.16861	0.0197955	TIAM1, SPON1, PLXND1, PLK2, AMFR, LRRK2, CTHRC1	553	74	19157	3.27694	1	0.501286	0.494403
GOTERM_BP_DIRECT	GO:0072075~metanephric mesenchyme development	3	0.500835	0.0206804	SIX4, BASP1, PKD2	553	8	19157	12.9907	1	0.501286	0.494403
GOTERM_BP_DIRECT	GO:0051045~negative regulation of membrane protein ectodomain proteolysis	3	0.500835	0.0206804	TIMP2, TIMP3, TIMP1	553	8	19157	12.9907	1	0.501286	0.494403
GOTERM_BP_DIRECT	GO:0070837~dehydroascorbic acid transport	3	0.500835	0.0206804	SLC23A1, SLC2A3, SLC2A8	553	8	19157	12.9907	1	0.501286	0.494403
GOTERM_BP_DIRECT	GO:0061000~negative regulation of dendritic spine development	3	0.500835	0.0206804	SRGAP2C, PLK2, APOE	553	8	19157	12.9907	1	0.501286	0.494403
GOTERM_BP_DIRECT	GO:0032730~positive regulation of interleukin-1 alpha production	3	0.500835	0.0206804	PANX1, P2RX7, S100A13	553	8	19157	12.9907	1	0.501286	0.494403
GOTERM_BP_DIRECT	GO:0090091~positive regulation of extracellular matrix disassembly	3	0.500835	0.0206804	IL6, FSCN1, DDR2	553	8	19157	12.9907	1	0.501286	0.494403
GOTERM_BP_DIRECT	GO:0071230~cellular response to amino acid stimulus	6	1.00167	0.0207954	COL1A1, COL3A1, COL1A2, MMP2, COL5A2, HMGCS2	553	55	19157	3.77912	1	0.501286	0.494403
GOTERM_BP_DIRECT	GO:0051496~positive regulation of stress fiber assembly	6	1.00167	0.0207954	CCDC88A, NRP1, ROCK2, NOX4, EVL, WNT4	553	55	19157	3.77912	1	0.501286	0.494403
GOTERM_BP_DIRECT	GO:0038096~Fc-gamma receptor signaling pathway involved in phagocytosis	4	0.66778	0.0215102	VAV3, FGR, HCK, FCGR2B	553	21	19157	6.59847	1	0.511316	0.504296
GOTERM_BP_DIRECT	GO:0045088~regulation of innate immune response	4	0.66778	0.0215102	FGR, TREM2, APOE, FCGR2B	553	21	19157	6.59847	1	0.511316	0.504296
GOTERM_BP_DIRECT	GO:0051091~positive regulation of sequence-specific DNA binding transcription factor activity	9	1.5025	0.0218731	SP100, IL6, CLEC7A, HCLS1, CTNNB1, PPARG, JAK2, LRP6, DDR2	553	119	19157	2.61998	1	0.516355	0.509266
GOTERM_BP_DIRECT	GO:0043434~response to peptide hormone	6	1.00167	0.0223109	COL1A1, SPARC, ANXA1, STAT2, TIMP1, LRP6	553	56	19157	3.71164	1	0.523083	0.515901
GOTERM_BP_DIRECT	GO:0008219~cell death	5	0.834725	0.0232125	PMP22, EMP1, OLR1, AXIN2, EMP3	553	38	19157	4.55815	1	0.54052	0.533098
GOTERM_BP_DIRECT	GO:0030514~negative regulation of BMP signaling pathway	6	1.00167	0.0238962	GREM1, TWSG1, SFRP2, TNFAIP6, HTRA1, PPARG	553	57	19157	3.64652	1	0.552681	0.545093
GOTERM_BP_DIRECT	GO:0071346~cellular response to interferon-gamma	8	1.33556	0.0243203	CCL8, CCL21, MRC1, VIM, CCL18, GBP2, RAB7B, ICAM1	553	99	19157	2.79935	1	0.552792	0.545202
GOTERM_BP_DIRECT	GO:0045216~cell-cell junction organization	4	0.66778	0.0243855	TGFB1, NLGN4X, FLNA, LIMS1	553	22	19157	6.29854	1	0.552792	0.545202
GOTERM_BP_DIRECT	GO:0046716~muscle cell cellular homeostasis	4	0.66778	0.0243855	TGFB1, LOX, BAG3, HIF1A	553	22	19157	6.29854	1	0.552792	0.545202
GOTERM_BP_DIRECT	GO:0043588~skin development	5	0.834725	0.0252938	COL1A1, COL3A1, ADAMTS2, COL5A1, COL5A2	553	39	19157	4.44128	1	0.565176	0.557415
GOTERM_BP_DIRECT	GO:0010873~positive regulation of cholesterol esterification	3	0.500835	0.0260876	APOC1, APOE, AGT	553	9	19157	11.5473	1	0.565176	0.557415
GOTERM_BP_DIRECT	GO:0061549~sympathetic ganglion development	3	0.500835	0.0260876	NRP1, NRP2, CTNNB1	553	9	19157	11.5473	1	0.565176	0.557415
GOTERM_BP_DIRECT	GO:0060333~interferon-gamma-mediated signaling pathway	3	0.500835	0.0260876	HCK, SP100, JAK2	553	9	19157	11.5473	1	0.565176	0.557415
GOTERM_BP_DIRECT	GO:0021612~facial nerve structural organization	3	0.500835	0.0260876	NRP1, EGR2, NRP2	553	9	19157	11.5473	1	0.565176	0.557415
GOTERM_BP_DIRECT	GO:1903243~negative regulation of cardiac muscle hypertrophy in response to stress	3	0.500835	0.0260876	LMNA, PPARG, FOXO1	553	9	19157	11.5473	1	0.565176	0.557415
GOTERM_BP_DIRECT	GO:1900027~regulation of ruffle assembly	3	0.500835	0.0260876	RHOG, CORO1C, ICAM1	553	9	19157	11.5473	1	0.565176	0.557415
GOTERM_BP_DIRECT	GO:0032729~positive regulation of interferon-gamma production	7	1.16861	0.0263785	IL1R1, CLEC7A, TLR8, ISG15, JAK2, ZFPM1, HAVCR2	553	79	19157	3.06954	1	0.567884	0.560087
GOTERM_BP_DIRECT	GO:0031532~actin cytoskeleton reorganization	6	1.00167	0.0272803	NRP1, ANXA1, PARVG, FLNA, ANTXR1, PDLIM4	553	59	19157	3.52291	1	0.573644	0.565768
GOTERM_BP_DIRECT	GO:0014911~positive regulation of smooth muscle cell migration	4	0.66778	0.0274576	NRP1, POSTN, CYP1B1, NOX4	553	23	19157	6.02469	1	0.573644	0.565768
GOTERM_BP_DIRECT	GO:0060135~maternal process involved in female pregnancy	4	0.66778	0.0274576	RGS2, IHH, ADCY7, HAVCR2	553	23	19157	6.02469	1	0.573644	0.565768
GOTERM_BP_DIRECT	GO:0045742~positive regulation of epidermal growth factor receptor signaling pathway	4	0.66778	0.0274576	CCDC88A, NEU3, PLAUR, AGT	553	23	19157	6.02469	1	0.573644	0.565768
GOTERM_BP_DIRECT	GO:0030501~positive regulation of bone mineralization	5	0.834725	0.027484	P2RX7, TGFB1, FAM20C, ISG15, WNT4	553	40	19157	4.33024	1	0.573644	0.565768
GOTERM_BP_DIRECT	GO:0045893~positive regulation of transcription, DNA-templated	29	4.8414	0.0277347	INO80C, CD86, SP100, INO80D, NR1I2, HIF1A, FOXO1, GLI3, LRP6, GLI2, SIX4, PIM1, APOE, PATZ1, WNT4, EGR2, TGFB1, ACTN1, RHOG, MITF, INHBA, AGT, COL1A1, IL6, MAFB, TFAP4, IRF7, CTNNB1, PPARG	553	661	19157	1.51984	1	0.575369	0.567469
GOTERM_BP_DIRECT	GO:0051216~cartilage development	6	1.00167	0.0290808	PRRX1, LUM, IHH, TIMP1, SULF1, HIF1A	553	60	19157	3.4642	1	0.59966	0.591427
GOTERM_BP_DIRECT	GO:0016525~negative regulation of angiogenesis	9	1.5025	0.0295124	SPARC, ROCK2, PLK2, PDE3B, CTNNB1, PPARG, THBS2, SULF1, AGT	553	126	19157	2.47443	1	0.604915	0.596609
GOTERM_BP_DIRECT	GO:1901796~regulation of signal transduction by p53 class mediator	5	0.834725	0.0297838	PLK3, NUAK1, MAPKAPK5, SGK1, MAP2K6	553	41	19157	4.22463	1	0.606845	0.598513
GOTERM_BP_DIRECT	GO:0045892~negative regulation of transcription, DNA-templated	26	4.34057	0.030193	SP100, ZMYND8, NR1I2, TWIST1, NR3C1, FOXO1, GLI3, DACH1, SCML1, SIX4, BASP1, PATZ1, SAMD13, WNT4, TLE2, TGFB1, SFMBT2, CDYL2, GREM1, SFRP2, TFAP4, BCL6, CTNNB1, PPARG, ZFPM2, LIMS1	553	580	19157	1.55292	1	0.611476	0.60308
GOTERM_BP_DIRECT	GO:0048589~developmental growth	4	0.66778	0.0307256	CHST11, GAS1, GLI3, GLI2	553	24	19157	5.77366	1	0.611476	0.60308
GOTERM_BP_DIRECT	GO:0002052~positive regulation of neuroblast proliferation	4	0.66778	0.0307256	VEGFC, CTNNB1, HIF1A, GLI3	553	24	19157	5.77366	1	0.611476	0.60308
GOTERM_BP_DIRECT	GO:0031954~positive regulation of protein autophosphorylation	4	0.66778	0.0307256	RAP2B, RASSF2, GPNMB, VEGFC	553	24	19157	5.77366	1	0.611476	0.60308
GOTERM_BP_DIRECT	GO:0014068~positive regulation of phosphatidylinositol 3-kinase signaling	7	1.16861	0.0309525	FGR, HCLS1, TREM2, PIK3AP1, JAK2, HCST, AGT	553	82	19157	2.95724	1	0.612431	0.604022
GOTERM_BP_DIRECT	GO:0003334~keratinocyte development	3	0.500835	0.0319959	IFT74, PALLD, SFN	553	10	19157	10.3926	1	0.625839	0.617246
GOTERM_BP_DIRECT	GO:0010888~negative regulation of lipid storage	3	0.500835	0.0319959	IL6, ITGAV, PPARG	553	10	19157	10.3926	1	0.625839	0.617246
GOTERM_BP_DIRECT	GO:0007566~embryo implantation	5	0.834725	0.0321941	MMP2, LIF, PRLR, PCSK5, A1CF	553	42	19157	4.12404	1	0.626139	0.617541
GOTERM_BP_DIRECT	GO:0035556~intracellular signal transduction	21	3.50584	0.0327708	GUCY2C, VAV3, SPHK1, DAPK2, LRRK2, WNK4, ADCY7, SOCS3, NUAK1, TYROBP, PLCB4, LATS2, STK17A, CHN2, STK17B, HCLS1, LCP2, MAPKAPK5, JAK2, SGK1, SGK2	553	444	19157	1.63847	1	0.633753	0.625051
GOTERM_BP_DIRECT	GO:1990138~neuron projection extension	4	0.66778	0.0341885	TIAM1, POSTN, CTNNB1, NDEL1	553	25	19157	5.54271	1	0.653784	0.644807
GOTERM_BP_DIRECT	GO:0002639~positive regulation of immunoglobulin production	4	0.66778	0.0341885	CD86, IL6, PTPRC, EPHB2	553	25	19157	5.54271	1	0.653784	0.644807
GOTERM_BP_DIRECT	GO:0097191~extrinsic apoptotic signaling pathway	5	0.834725	0.0347154	P2RX7, TGFB1, INHBA, JAK2, ACVR1B	553	43	19157	4.02813	1	0.660171	0.651106
GOTERM_BP_DIRECT	GO:0007204~positive regulation of cytosolic calcium ion concentration	10	1.66945	0.0357782	CCR1, SPINK1, C5AR1, C3AR1, CXCR4, ITGAV, AVPR1A, JAK2, AGT, LRP6	553	155	19157	2.23496	1	0.676624	0.667333
GOTERM_BP_DIRECT	GO:0000902~cell morphogenesis	7	1.16861	0.0360157	P2RX7, GREM1, TGFB1, BCL6, NOX4, NCKAP1L, SSH1	553	85	19157	2.85287	1	0.677372	0.668072
GOTERM_BP_DIRECT	GO:0050679~positive regulation of epithelial cell proliferation	6	1.00167	0.037023	TGFB1, SPINK1, C5AR1, HTRA1, IHH, TWIST1	553	64	19157	3.24768	1	0.692512	0.683003
GOTERM_BP_DIRECT	GO:0050807~regulation of synapse organization	4	0.66778	0.0378445	SPARC, IL10RA, APOE, SHANK2	553	26	19157	5.32953	1	0.698657	0.689064
GOTERM_BP_DIRECT	GO:0002862~negative regulation of inflammatory response to antigenic stimulus	4	0.66778	0.0378445	FGR, HCK, PLK2, TREM2	553	26	19157	5.32953	1	0.698657	0.689064
GOTERM_BP_DIRECT	GO:0072659~protein localization to plasma membrane	10	1.66945	0.038341	EHD1, CDH2, ANXA2, ROCK2, RAB3D, TPBG, MYO5A, FLNA, TSPAN33, LRP6	553	157	19157	2.20649	1	0.698657	0.689064
GOTERM_BP_DIRECT	GO:0002819~regulation of adaptive immune response	3	0.500835	0.0383721	IRF7, FCGR2B, ADCY7	553	11	19157	9.44781	1	0.698657	0.689064
GOTERM_BP_DIRECT	GO:0061061~muscle structure development	3	0.500835	0.0383721	PDLIM2, PDLIM4, PDLIM7	553	11	19157	9.44781	1	0.698657	0.689064
GOTERM_BP_DIRECT	GO:0002548~monocyte chemotaxis	5	0.834725	0.0400923	IL6, CCL8, ANXA1, CCL21, CCL18	553	45	19157	3.84911	1	0.726117	0.716146
GOTERM_BP_DIRECT	GO:0007420~brain development	14	2.33723	0.0405559	EGR2, PFKFB3, SPHK2, SLC23A1, SPHK1, CXCR4, CTNS, MEIS2, RGS2, CDH2, BAG3, HMGCS2, PAFAH1B2, SHANK2	553	262	19157	1.8511	1	0.730647	0.720615
GOTERM_BP_DIRECT	GO:0060021~palate development	6	1.00167	0.0414463	PRRX1, TWIST1, INHBA, EPHB2, GLI3, LRP6	553	66	19157	3.14927	1	0.742779	0.73258
GOTERM_BP_DIRECT	GO:0045671~negative regulation of osteoclast differentiation	4	0.66778	0.0416915	MAFB, TNFAIP6, CTNNB1, FBN1	553	27	19157	5.13214	1	0.743281	0.733076
GOTERM_BP_DIRECT	GO:0042130~negative regulation of T cell proliferation	5	0.834725	0.0429483	CD86, TGFB1, GPNMB, LILRB2, HAVCR2	553	46	19157	3.76543	1	0.757794	0.747389
GOTERM_BP_DIRECT	GO:1902895~positive regulation of pri-miRNA transcription from RNA polymerase II promoter	5	0.834725	0.0429483	SREBF1, TGFB1, PPARG, NR3C1, HIF1A	553	46	19157	3.76543	1	0.757794	0.747389
GOTERM_BP_DIRECT	GO:0043547~positive regulation of GTPase activity	11	1.83639	0.0434974	DOCK10, CCL8, CCL21, CHN2, RGS16, THY1, CCL18, LIMS1, ICAM1, WNT4, NDEL1	553	186	19157	2.04872	1	0.763547	0.753063
GOTERM_BP_DIRECT	GO:0050777~negative regulation of immune response	3	0.500835	0.0451844	COL3A1, TGFB1, FCGR2B	553	12	19157	8.66049	1	0.777217	0.766545
GOTERM_BP_DIRECT	GO:2000273~positive regulation of receptor activity	3	0.500835	0.0451844	GREM1, JAK2, HIF1A	553	12	19157	8.66049	1	0.777217	0.766545
GOTERM_BP_DIRECT	GO:0046425~regulation of JAK-STAT cascade	3	0.500835	0.0451844	PTPRC, EPHB2, JAK2	553	12	19157	8.66049	1	0.777217	0.766545
GOTERM_BP_DIRECT	GO:0038063~collagen-activated tyrosine kinase receptor signaling pathway	3	0.500835	0.0451844	COL1A1, COL4A5, DDR2	553	12	19157	8.66049	1	0.777217	0.766545
GOTERM_BP_DIRECT	GO:0051894~positive regulation of focal adhesion assembly	4	0.66778	0.045727	NRP1, THY1, LIMS1, WNT4	553	28	19157	4.94885	1	0.778724	0.768032
GOTERM_BP_DIRECT	GO:0032967~positive regulation of collagen biosynthetic process	4	0.66778	0.045727	TGFB1, IHH, VIM, WNT4	553	28	19157	4.94885	1	0.778724	0.768032
GOTERM_BP_DIRECT	GO:0030154~cell differentiation	28	4.67446	0.0463348	SLFN5, NXN, LRRK2, NR1I2, SLA, TYMP, HLX, FRZB, JAK2, STX2, PDLIM7, RBM11, NDEL1, CDX2, ANXA13, TDRD9, ETV1, INHBA, FGR, HCK, TWSG1, SFRP2, PMP22, PPARG, ZFPM2, ZFPM1, VAMP5, RAI14	553	664	19157	1.46081	1	0.784833	0.774056
GOTERM_BP_DIRECT	GO:0007015~actin filament organization	9	1.5025	0.0465443	ACTN1, FSCN1, RHOG, MYO5A, SORBS2, EVL, ARHGAP25, ERMN, CORO1C	553	138	19157	2.25926	1	0.784833	0.774056
GOTERM_BP_DIRECT	GO:0006911~phagocytosis, engulfment	8	1.33556	0.046869	MSR1, ITGAM, CLEC7A, ITGB2, TREM2, FCGR2B, HAVCR1, ARHGAP25	553	114	19157	2.43101	1	0.786435	0.775636
GOTERM_BP_DIRECT	GO:0071222~cellular response to lipopolysaccharide	11	1.83639	0.0475736	CD86, IL6, MRC1, LY96, LILRB2, HMGCS2, VIM, EPHB2, JAK2, HAVCR2, ICAM1	553	189	19157	2.0162	1	0.794362	0.783455
GOTERM_BP_DIRECT	GO:0006469~negative regulation of protein kinase activity	6	1.00167	0.0486558	PTPRC, SFN, THY1, EPHB2, TRIB2, LRP6	553	69	19157	3.01234	1	0.805765	0.794702
GOTERM_BP_DIRECT	GO:0050830~defense response to Gram-positive bacterium	8	1.33556	0.0487273	P2RX7, FGR, IL6, C5AR1, ACP5, C10ORF99, GBP2, HAVCR2	553	115	19157	2.40987	1	0.805765	0.794702
GOTERM_BP_DIRECT	GO:0051603~proteolysis involved in cellular protein catabolic process	5	0.834725	0.0489951	FAP, CTSL, CTSK, ADAMTS12, CTSB	553	48	19157	3.60854	1	0.806299	0.795228
GOTERM_BP_DIRECT	GO:0007585~respiratory gaseous exchange	4	0.66778	0.0499482	DACH1, MAFB, CHST11, CSF2RB	553	29	19157	4.7782	1	0.814156	0.802978
GOTERM_BP_DIRECT	GO:0043029~T cell homeostasis	4	0.66778	0.0499482	P2RX7, TGFB1, NCKAP1L, TCIRG1	553	29	19157	4.7782	1	0.814156	0.802978
GOTERM_BP_DIRECT	GO:0071356~cellular response to tumor necrosis factor	9	1.5025	0.0516331	COL1A1, POSTN, CCL8, CCL21, CYP1B1, ADAMTS12, CCL18, GBP2, ICAM1	553	141	19157	2.21119	1	0.834452	0.822994
GOTERM_BP_DIRECT	GO:0042552~myelination	5	0.834725	0.0521852	CMTM8, EGR2, TGFB1, PMP22, QKI	553	49	19157	3.53489	1	0.834452	0.822994
GOTERM_BP_DIRECT	GO:0006508~proteolysis	20	3.3389	0.0521981	METAP1D, CFH, MMP2, HTRA1, KLK10, FAP, MEP1A, CASP6, CTSL, PLAU, QPCT, CTSK, PAPPA, ADAM12, OLR1, CTSD, TINAG, CTSB, TRABD2A, NDEL1	553	440	19157	1.57463	1	0.834452	0.822994
GOTERM_BP_DIRECT	GO:0032963~collagen metabolic process	3	0.500835	0.0524025	P2RX7, COL1A2, HIF1A	553	13	19157	7.9943	1	0.834452	0.822994
GOTERM_BP_DIRECT	GO:0042981~regulation of apoptotic process	12	2.00334	0.0537535	LGALS1, LOX, DAPK2, ACTN1, TNFSF9, GAS1, ALPK2, APOE, JAK2, SGK1, AGT, CTSB	553	220	19157	1.88956	1	0.834452	0.822994
GOTERM_BP_DIRECT	GO:0007517~muscle organ development	7	1.16861	0.0542645	MRAS, LMNA, TWIST1, COL6A3, ETV1, VAMP5, FKTN	553	94	19157	2.57972	1	0.834452	0.822994
GOTERM_BP_DIRECT	GO:0051491~positive regulation of filopodium assembly	4	0.66778	0.054352	NRP1, CCL21, ZMYND8, FSCN1	553	30	19157	4.61893	1	0.834452	0.822994
GOTERM_BP_DIRECT	GO:0019886~antigen processing and presentation of exogenous peptide antigen via MHC class II	4	0.66778	0.054352	FCER1G, CTSL, FCGR2B, CTSD	553	30	19157	4.61893	1	0.834452	0.822994
GOTERM_BP_DIRECT	GO:0007202~activation of phospholipase C activity	4	0.66778	0.054352	CD86, C5AR1, AVPR1A, AGT	553	30	19157	4.61893	1	0.834452	0.822994
GOTERM_BP_DIRECT	GO:0010862~positive regulation of pathway-restricted SMAD protein phosphorylation	5	0.834725	0.055486	TWSG1, TGFB1, PPARG, INHBA, ACVR1B	553	50	19157	3.4642	1	0.834452	0.822994
GOTERM_BP_DIRECT	GO:0021987~cerebral cortex development	6	1.00167	0.0565595	COL3A1, BCL2A1, CDH2, FLNA, HIF1A, LRP6	553	72	19157	2.88683	1	0.834452	0.822994
GOTERM_BP_DIRECT	GO:0044336~canonical Wnt signaling pathway involved in negative regulation of apoptotic process	2	0.33389	0.0568002	CTNNB1, MITF	553	2	19157	34.642	1	0.834452	0.822994
GOTERM_BP_DIRECT	GO:1904835~dorsal root ganglion morphogenesis	2	0.33389	0.0568002	NRP1, NRP2	553	2	19157	34.642	1	0.834452	0.822994
GOTERM_BP_DIRECT	GO:0090497~mesenchymal cell migration	2	0.33389	0.0568002	CDH2, TPBG	553	2	19157	34.642	1	0.834452	0.822994
GOTERM_BP_DIRECT	GO:0038018~Wnt receptor catabolic process	2	0.33389	0.0568002	RNF43, ZNRF3	553	2	19157	34.642	1	0.834452	0.822994
GOTERM_BP_DIRECT	GO:1903225~negative regulation of endodermal cell differentiation	2	0.33389	0.0568002	COL5A1, COL5A2	553	2	19157	34.642	1	0.834452	0.822994
GOTERM_BP_DIRECT	GO:0071306~cellular response to vitamin E	2	0.33389	0.0568002	COL1A1, PPARG	553	2	19157	34.642	1	0.834452	0.822994
GOTERM_BP_DIRECT	GO:0021649~vestibulocochlear nerve structural organization	2	0.33389	0.0568002	NRP1, NRP2	553	2	19157	34.642	1	0.834452	0.822994
GOTERM_BP_DIRECT	GO:1903056~regulation of melanosome organization	2	0.33389	0.0568002	GPR143, ZEB2	553	2	19157	34.642	1	0.834452	0.822994
GOTERM_BP_DIRECT	GO:0072033~renal vesicle formation	2	0.33389	0.0568002	CTNNB1, WNT4	553	2	19157	34.642	1	0.834452	0.822994
GOTERM_BP_DIRECT	GO:1904093~negative regulation of autophagic cell death	2	0.33389	0.0568002	LAPTM5, TREM2	553	2	19157	34.642	1	0.834452	0.822994
GOTERM_BP_DIRECT	GO:1990683~DNA double-strand break attachment to nuclear envelope	2	0.33389	0.0568002	LMNA, IFFO1	553	2	19157	34.642	1	0.834452	0.822994
GOTERM_BP_DIRECT	GO:0061441~renal artery morphogenesis	2	0.33389	0.0568002	NRP1, PKD2	553	2	19157	34.642	1	0.834452	0.822994
GOTERM_BP_DIRECT	GO:0000122~negative regulation of transcription from RNA polymerase II promoter	37	6.17696	0.0585223	SP100, URI1, CUL3, NR1I2, GLIS3, TWIST1, AEBP1, NR3C1, FOXO1, GLI3, BACH2, PHF21A, GLI2, DACH1, TRPS1, ZBED2, ZNF469, PATZ1, ZNF620, SREBF1, PLK3, TGFB1, PRRX1, CDX2, BCL11A, ZFP69B, MITF, MEIS2, ZEB2, BCL6, TFEC, IRF7, CTNNB1, HCLS1, PPARG, ZFPM2, ZFPM1	553	952	19157	1.34638	1	0.855149	0.843407
GOTERM_BP_DIRECT	GO:0060349~bone morphogenesis	4	0.66778	0.0589349	SFRP2, CHSY1, ACP5, LRP6	553	31	19157	4.46993	1	0.855149	0.843407
GOTERM_BP_DIRECT	GO:0007565~female pregnancy	7	1.16861	0.0589586	OVGP1, TGFB1, SPHK2, PAPPA, ITGA5, PTHLH, AGT	553	96	19157	2.52598	1	0.855149	0.843407
GOTERM_BP_DIRECT	GO:0000187~activation of MAPK activity	6	1.00167	0.0593485	DUSP5, PTPRC, C5AR1, CXCR4, AGT, MAP2K6	553	73	19157	2.84728	1	0.857173	0.845404
GOTERM_BP_DIRECT	GO:1904996~positive regulation of leukocyte adhesion to vascular endothelial cell	3	0.500835	0.0599975	IL6, ITGB2, ICAM1	553	14	19157	7.42328	1	0.859295	0.847497
GOTERM_BP_DIRECT	GO:0032233~positive regulation of actin filament bundle assembly	3	0.500835	0.0599975	VIL1, FLNA, MTSS1	553	14	19157	7.42328	1	0.859295	0.847497
GOTERM_BP_DIRECT	GO:0034613~cellular protein localization	6	1.00167	0.0622147	FRMD6, LRRK2, LMNA, CTNNB1, SFN, AXIN2	553	74	19157	2.80881	1	0.882861	0.870739
GOTERM_BP_DIRECT	GO:0010629~negative regulation of gene expression	15	2.50417	0.0623492	CCR1, MSR1, TGFB1, ROCK2, SFMBT2, ACVR1B, HIF1A, AGT, TFAP4, SFRP2, CTNNB1, PPARG, APOE, HAVCR2, WNT4	553	308	19157	1.68711	1	0.882861	0.870739
GOTERM_BP_DIRECT	GO:0048146~positive regulation of fibroblast proliferation	5	0.834725	0.0624167	TGFB1, ANXA2, SPHK1, AGT, DDR2	553	52	19157	3.33096	1	0.882861	0.870739
GOTERM_BP_DIRECT	GO:0043552~positive regulation of phosphatidylinositol 3-kinase activity	4	0.66778	0.0636933	VAV3, FGR, TGFB1, CCL21	553	32	19157	4.33024	1	0.893533	0.881264
GOTERM_BP_DIRECT	GO:0060325~face morphogenesis	4	0.66778	0.0636933	COL1A1, TGFB1, MMP2, LRP6	553	32	19157	4.33024	1	0.893533	0.881264
GOTERM_BP_DIRECT	GO:0030838~positive regulation of actin filament polymerization	5	0.834725	0.0660451	HCK, CCL21, EVL, NCKAP1L, ICAM1	553	53	19157	3.26811	1	0.922744	0.910074
GOTERM_BP_DIRECT	GO:0046849~bone remodeling	3	0.500835	0.0679418	RASSF2, MITF, LRP6	553	15	19157	6.92839	1	0.930066	0.917295
GOTERM_BP_DIRECT	GO:1902287~semaphorin-plexin signaling pathway involved in axon guidance	3	0.500835	0.0679418	NRP1, PLXND1, PLXNC1	553	15	19157	6.92839	1	0.930066	0.917295
GOTERM_BP_DIRECT	GO:0006590~thyroid hormone generation	3	0.500835	0.0679418	TG, CTSK, CTSB	553	15	19157	6.92839	1	0.930066	0.917295
GOTERM_BP_DIRECT	GO:0032270~positive regulation of cellular protein metabolic process	3	0.500835	0.0679418	TGFB1, INHBA, AGT	553	15	19157	6.92839	1	0.930066	0.917295
GOTERM_BP_DIRECT	GO:0071498~cellular response to fluid shear stress	3	0.500835	0.0679418	MMP2, PKD2, MTSS1	553	15	19157	6.92839	1	0.930066	0.917295
GOTERM_BP_DIRECT	GO:0065003~macromolecular complex assembly	9	1.5025	0.0689892	VIL1, TIAM1, TFAP4, WIPF1, TSPAN4, PDE4DIP, APBA1, MITF, NCKAP1L	553	150	19157	2.07852	1	0.930066	0.917295
GOTERM_BP_DIRECT	GO:0019221~cytokine-mediated signaling pathway	9	1.5025	0.073278	CCR1, HCK, IL6, IL10RA, STAT2, CSF2RB, LILRB2, JAK2, PRLR	553	152	19157	2.05117	1	0.930066	0.917295
GOTERM_BP_DIRECT	GO:0010467~gene expression	5	0.834725	0.0736228	EGR2, NPC1, NOX4, TCIRG1, APOE	553	55	19157	3.14927	1	0.930066	0.917295
GOTERM_BP_DIRECT	GO:0008015~blood circulation	4	0.66778	0.0737204	C3AR1, SERPING1, OLR1, AVPR1A	553	34	19157	4.07552	1	0.930066	0.917295
GOTERM_BP_DIRECT	GO:0035924~cellular response to vascular endothelial growth factor stimulus	4	0.66778	0.0737204	NRP1, ANXA1, SPHK1, GAS1	553	34	19157	4.07552	1	0.930066	0.917295
GOTERM_BP_DIRECT	GO:0035335~peptidyl-tyrosine dephosphorylation	7	1.16861	0.0744508	DUSP5, PTPRE, PTPRC, DUSP18, PTPN4, DUSP14, SSH1	553	102	19157	2.37739	1	0.930066	0.917295
GOTERM_BP_DIRECT	GO:0034374~low-density lipoprotein particle remodeling	3	0.500835	0.0762089	APOE, PLA2G7, AGT	553	16	19157	6.49537	1	0.930066	0.917295
GOTERM_BP_DIRECT	GO:0071639~positive regulation of monocyte chemotactic protein-1 production	3	0.500835	0.0762089	CD84, CLEC7A, TWIST1	553	16	19157	6.49537	1	0.930066	0.917295
GOTERM_BP_DIRECT	GO:0043149~stress fiber assembly	3	0.500835	0.0762089	FAM171A1, CUL3, FHDC1	553	16	19157	6.49537	1	0.930066	0.917295
GOTERM_BP_DIRECT	GO:0071625~vocalization behavior	3	0.500835	0.0762089	NLGN4X, GLI3, SHANK2	553	16	19157	6.49537	1	0.930066	0.917295
GOTERM_BP_DIRECT	GO:0071383~cellular response to steroid hormone stimulus	3	0.500835	0.0762089	URI1, NPC1, NR3C1	553	16	19157	6.49537	1	0.930066	0.917295
GOTERM_BP_DIRECT	GO:0000302~response to reactive oxygen species	3	0.500835	0.0762089	PLK3, APOE, HIF1A	553	16	19157	6.49537	1	0.930066	0.917295
GOTERM_BP_DIRECT	GO:0048566~embryonic digestive tract development	3	0.500835	0.0762089	PCSK5, GLI3, GLI2	553	16	19157	6.49537	1	0.930066	0.917295
GOTERM_BP_DIRECT	GO:0022408~negative regulation of cell-cell adhesion	3	0.500835	0.0762089	TGFB1, PODXL, JAK2	553	16	19157	6.49537	1	0.930066	0.917295
GOTERM_BP_DIRECT	GO:0006629~lipid metabolic process	11	1.83639	0.0763447	SREBF1, IL1RN, SDS, DGAT2, FABP6, APOC1, PLAGL2, PPARG, FAH, BCAT1, PAFAH1B2	553	207	19157	1.84088	1	0.930066	0.917295
GOTERM_BP_DIRECT	GO:0034446~substrate adhesion-dependent cell spreading	5	0.834725	0.0775698	NRP1, PARVG, LAMB2, ITGAV, ANTXR1	553	56	19157	3.09303	1	0.930066	0.917295
GOTERM_BP_DIRECT	GO:0042472~inner ear morphogenesis	5	0.834725	0.0775698	MAFB, PRRX1, SIX4, COL11A1, EPHB2	553	56	19157	3.09303	1	0.930066	0.917295
GOTERM_BP_DIRECT	GO:0006952~defense response	6	1.00167	0.0776937	CD84, STAT2, NOX4, INHBA, FCGR2B, NOX1	553	79	19157	2.63103	1	0.930066	0.917295
GOTERM_BP_DIRECT	GO:0001558~regulation of cell growth	6	1.00167	0.0776937	URI1, TNC, SPOCK1, SGK1, SGK2, AGT	553	79	19157	2.63103	1	0.930066	0.917295
GOTERM_BP_DIRECT	GO:0045471~response to ethanol	8	1.33556	0.0796597	SREBF1, RGS2, SPINK1, SPARC, TNC, HMGCS2, RPL15, ICAM1	553	129	19157	2.14834	1	0.930066	0.917295
GOTERM_BP_DIRECT	GO:0001933~negative regulation of protein phosphorylation	6	1.00167	0.0810166	TGFB1, LRRK2, CD109, EPHB2, CORO1C, LRP6	553	80	19157	2.59815	1	0.930066	0.917295
GOTERM_BP_DIRECT	GO:0043406~positive regulation of MAP kinase activity	6	1.00167	0.0810166	P2RX7, TGFB1, PTPRC, LRRK2, NOX4, MAP2K6	553	80	19157	2.59815	1	0.930066	0.917295
GOTERM_BP_DIRECT	GO:0050808~synapse organization	5	0.834725	0.0816207	C1QA, NLGN4X, PPFIBP2, CTNNB1, FLNA	553	57	19157	3.03877	1	0.930066	0.917295
GOTERM_BP_DIRECT	GO:0007266~Rho protein signal transduction	5	0.834725	0.0816207	COL1A2, BCL6, ROCK2, RHOG, EPS8L3	553	57	19157	3.03877	1	0.930066	0.917295
GOTERM_BP_DIRECT	GO:0032496~response to lipopolysaccharide	9	1.5025	0.0823302	P2RX7, GJB2, SPARC, IL10RA, C5AR1, ACP5, LY96, CSF2RB, JAK2	553	156	19157	1.99857	1	0.930066	0.917295
GOTERM_BP_DIRECT	GO:0072592~oxygen metabolic process	2	0.33389	0.0839809	ME3, NOX1	553	3	19157	23.0946	1	0.930066	0.917295
GOTERM_BP_DIRECT	GO:0009099~valine biosynthetic process	2	0.33389	0.0839809	ILVBL, BCAT1	553	3	19157	23.0946	1	0.930066	0.917295
GOTERM_BP_DIRECT	GO:0048144~fibroblast proliferation	2	0.33389	0.0839809	COL3A1, AGT	553	3	19157	23.0946	1	0.930066	0.917295
GOTERM_BP_DIRECT	GO:1902947~regulation of tau-protein kinase activity	2	0.33389	0.0839809	C5AR1, APOE	553	3	19157	23.0946	1	0.930066	0.917295
GOTERM_BP_DIRECT	GO:0046639~negative regulation of alpha-beta T cell differentiation	2	0.33389	0.0839809	IHH, GLI3	553	3	19157	23.0946	1	0.930066	0.917295
GOTERM_BP_DIRECT	GO:2000363~positive regulation of prostaglandin-E synthase activity	2	0.33389	0.0839809	ITGAM, ITGB2	553	3	19157	23.0946	1	0.930066	0.917295
GOTERM_BP_DIRECT	GO:1901620~regulation of smoothened signaling pathway involved in dorsal/ventral neural tube patterning	2	0.33389	0.0839809	GLI3, GLI2	553	3	19157	23.0946	1	0.930066	0.917295
GOTERM_BP_DIRECT	GO:0046074~dTMP catabolic process	2	0.33389	0.0839809	UPP1, TYMP	553	3	19157	23.0946	1	0.930066	0.917295
GOTERM_BP_DIRECT	GO:0034447~very-low-density lipoprotein particle clearance	2	0.33389	0.0839809	APOC1, APOE	553	3	19157	23.0946	1	0.930066	0.917295
GOTERM_BP_DIRECT	GO:0021776~smoothened signaling pathway involved in spinal cord motor neuron cell fate specification	2	0.33389	0.0839809	GLI3, GLI2	553	3	19157	23.0946	1	0.930066	0.917295
GOTERM_BP_DIRECT	GO:1905581~positive regulation of low-density lipoprotein particle clearance	2	0.33389	0.0839809	ANXA2, TREM2	553	3	19157	23.0946	1	0.930066	0.917295
GOTERM_BP_DIRECT	GO:0021965~spinal cord ventral commissure morphogenesis	2	0.33389	0.0839809	ADARB1, GLI2	553	3	19157	23.0946	1	0.930066	0.917295
GOTERM_BP_DIRECT	GO:1903911~positive regulation of receptor clustering	2	0.33389	0.0839809	TGFB1, TNFAIP6	553	3	19157	23.0946	1	0.930066	0.917295
GOTERM_BP_DIRECT	GO:0021775~smoothened signaling pathway involved in ventral spinal cord interneuron specification	2	0.33389	0.0839809	GLI3, GLI2	553	3	19157	23.0946	1	0.930066	0.917295
GOTERM_BP_DIRECT	GO:0061448~connective tissue development	2	0.33389	0.0839809	TGFB1, LOX	553	3	19157	23.0946	1	0.930066	0.917295
GOTERM_BP_DIRECT	GO:1905114~cell surface receptor signaling pathway involved in cell-cell signaling	2	0.33389	0.0839809	P2RX7, ITGAM	553	3	19157	23.0946	1	0.930066	0.917295
GOTERM_BP_DIRECT	GO:0035284~brain segmentation	2	0.33389	0.0839809	EGR2, MAFB	553	3	19157	23.0946	1	0.930066	0.917295
GOTERM_BP_DIRECT	GO:0097374~sensory neuron axon guidance	2	0.33389	0.0839809	NRP1, NRP2	553	3	19157	23.0946	1	0.930066	0.917295
GOTERM_BP_DIRECT	GO:0043318~negative regulation of cytotoxic T cell degranulation	2	0.33389	0.0839809	NCKAP1L, FCGR2B	553	3	19157	23.0946	1	0.930066	0.917295
GOTERM_BP_DIRECT	GO:0009097~isoleucine biosynthetic process	2	0.33389	0.0839809	SDS, ILVBL	553	3	19157	23.0946	1	0.930066	0.917295
GOTERM_BP_DIRECT	GO:0006726~eye pigment biosynthetic process	2	0.33389	0.0839809	OCA2, GPR143	553	3	19157	23.0946	1	0.930066	0.917295
GOTERM_BP_DIRECT	GO:0002292~T cell differentiation involved in immune response	2	0.33389	0.0839809	FCER1G, CLEC4E	553	3	19157	23.0946	1	0.930066	0.917295
GOTERM_BP_DIRECT	GO:0061097~regulation of protein tyrosine kinase activity	2	0.33389	0.0839809	RAP2B, PTPRC	553	3	19157	23.0946	1	0.930066	0.917295
GOTERM_BP_DIRECT	GO:1903375~facioacoustic ganglion development	2	0.33389	0.0839809	NRP1, NRP2	553	3	19157	23.0946	1	0.930066	0.917295
GOTERM_BP_DIRECT	GO:1902897~regulation of postsynaptic density protein 95 clustering	2	0.33389	0.0839809	CDH2, ZMYND8	553	3	19157	23.0946	1	0.930066	0.917295
GOTERM_BP_DIRECT	GO:0071888~macrophage apoptotic process	2	0.33389	0.0839809	CTSL, PLEKHO2	553	3	19157	23.0946	1	0.930066	0.917295
GOTERM_BP_DIRECT	GO:0070602~regulation of centromeric sister chromatid cohesion	2	0.33389	0.0839809	CTNNB1, AXIN2	553	3	19157	23.0946	1	0.930066	0.917295
GOTERM_BP_DIRECT	GO:0001974~blood vessel remodeling	4	0.66778	0.0843997	LIF, BGN, FLNA, AGT	553	36	19157	3.84911	1	0.930066	0.917295
GOTERM_BP_DIRECT	GO:0034504~protein localization to nucleus	4	0.66778	0.0843997	COL1A1, SIX4, LMNA, GBP2	553	36	19157	3.84911	1	0.930066	0.917295
GOTERM_BP_DIRECT	GO:0045880~positive regulation of smoothened signaling pathway	4	0.66778	0.0843997	PRRX1, CHSY1, ARMC9, IHH	553	36	19157	3.84911	1	0.930066	0.917295
GOTERM_BP_DIRECT	GO:0032743~positive regulation of interleukin-2 production	4	0.66778	0.0843997	CD86, PTPRC, ANXA1, CLEC7A	553	36	19157	3.84911	1	0.930066	0.917295
GOTERM_BP_DIRECT	GO:0002407~dendritic cell chemotaxis	3	0.500835	0.0847738	CCR1, CCL21, CXCR4	553	17	19157	6.11329	1	0.930066	0.917295
GOTERM_BP_DIRECT	GO:0048143~astrocyte activation	3	0.500835	0.0847738	C1QA, C5AR1, TREM2	553	17	19157	6.11329	1	0.930066	0.917295
GOTERM_BP_DIRECT	GO:0048557~embryonic digestive tract morphogenesis	3	0.500835	0.0847738	HLX, IHH, GLI3	553	17	19157	6.11329	1	0.930066	0.917295
GOTERM_BP_DIRECT	GO:0044267~cellular protein metabolic process	3	0.500835	0.0847738	MMP2, PAPPA, FAM20C	553	17	19157	6.11329	1	0.930066	0.917295
GOTERM_BP_DIRECT	GO:0045591~positive regulation of regulatory T cell differentiation	3	0.500835	0.0847738	TGFB1, BCL6, LILRB2	553	17	19157	6.11329	1	0.930066	0.917295
GOTERM_BP_DIRECT	GO:0030502~negative regulation of bone mineralization	3	0.500835	0.0847738	GREM1, CCR1, HIF1A	553	17	19157	6.11329	1	0.930066	0.917295
GOTERM_BP_DIRECT	GO:0071363~cellular response to growth factor stimulus	5	0.834725	0.0857739	URI1, SPHK1, TWIST1, CTNNB1, ACVR1B	553	58	19157	2.98638	1	0.938032	0.925152
GOTERM_BP_DIRECT	GO:0007169~transmembrane receptor protein tyrosine kinase signaling pathway	8	1.33556	0.0874911	FGR, HCK, SLA, LCP2, EPHB2, FGFR4, MTSS1, DDR2	553	132	19157	2.09951	1	0.950737	0.937682
GOTERM_BP_DIRECT	GO:0018108~peptidyl-tyrosine phosphorylation	8	1.33556	0.0874911	FGR, HCK, EPHB2, JAK2, FGFR4, PTPN4, MAP2K6, DDR2	553	132	19157	2.09951	1	0.950737	0.937682
GOTERM_BP_DIRECT	GO:0043410~positive regulation of MAPK cascade	9	1.5025	0.0895339	IL6, PTPRC, CDH2, ROCK2, TIMP2, LIF, LAPTM5, CTNNB1, JAK2	553	159	19157	1.96087	1	0.969075	0.955768
GOTERM_BP_DIRECT	GO:0046427~positive regulation of JAK-STAT cascade	4	0.66778	0.0899728	IL6, IL10RA, CYP1B1, JAK2	553	37	19157	3.74508	1	0.969075	0.955768
GOTERM_BP_DIRECT	GO:0042475~odontogenesis of dentin-containing tooth	5	0.834725	0.090028	TNC, CTNNB1, GLI3, GLI2, LRP6	553	59	19157	2.93576	1	0.969075	0.955768
GOTERM_BP_DIRECT	GO:0031065~positive regulation of histone deacetylation	3	0.500835	0.0936124	SREBF1, TGFB1, BCL6	553	18	19157	5.77366	1	0.988998	0.975418
GOTERM_BP_DIRECT	GO:0043951~negative regulation of cAMP-mediated signaling	3	0.500835	0.0936124	RGS2, PDE10A, PDE3B	553	18	19157	5.77366	1	0.988998	0.975418
GOTERM_BP_DIRECT	GO:0030206~chondroitin sulfate biosynthetic process	3	0.500835	0.0936124	CHST11, CHSY1, DSE	553	18	19157	5.77366	1	0.988998	0.975418
GOTERM_BP_DIRECT	GO:0006796~phosphate-containing compound metabolic process	3	0.500835	0.0936124	TGFB1, INPP1, SLC20A1	553	18	19157	5.77366	1	0.988998	0.975418
GOTERM_BP_DIRECT	GO:0097503~sialylation	3	0.500835	0.0936124	ST8SIA4, ST3GAL6, ST6GALNAC5	553	18	19157	5.77366	1	0.988998	0.975418
GOTERM_BP_DIRECT	GO:0051770~positive regulation of nitric-oxide synthase biosynthetic process	3	0.500835	0.0936124	LRRK2, JAK2, MAP2K6	553	18	19157	5.77366	1	0.988998	0.975418
GOTERM_BP_DIRECT	GO:0032869~cellular response to insulin stimulus	7	1.16861	0.0951762	PKM, RAB31, PDE3B, MYO5A, PPARG, HMGCS2, FOXO1	553	109	19157	2.22471	1	0.992619	0.97899
GOTERM_BP_DIRECT	GO:0010811~positive regulation of cell-substrate adhesion	4	0.66778	0.0956951	ITGA5, JAK2, FBLN2, LIMS1	553	38	19157	3.64652	1	0.992619	0.97899
GOTERM_BP_DIRECT	GO:0030041~actin filament polymerization	4	0.66778	0.0956951	VIL1, HCLS1, JAK2, FHDC1	553	38	19157	3.64652	1	0.992619	0.97899
GOTERM_BP_DIRECT	GO:0048469~cell maturation	4	0.66778	0.0956951	CCL21, IHH, CTNNB1, PPARG	553	38	19157	3.64652	1	0.992619	0.97899
GOTERM_BP_DIRECT	GO:0098742~cell-cell adhesion via plasma-membrane adhesion molecules	4	0.66778	0.0956951	MILR1, ITGAM, CDH2, ITGB2	553	38	19157	3.64652	1	0.992619	0.97899
GOTERM_BP_DIRECT	GO:0042789~mRNA transcription from RNA polymerase II promoter	4	0.66778	0.0956951	SREBF1, C5AR1, FLNA, PPARG	553	38	19157	3.64652	1	0.992619	0.97899

## Sheet: Sheet2
Category	Term	Count	%	PValue	Genes	List Total	Pop Hits	Pop Total	Fold Enrichment	Bonferroni	Benjamini	FDR
KEGG_PATHWAY	hsa04380:Osteoclast differentiation	28	3.51759	6.32172e-11	SPI1, NCF1, NCF2, PIK3CD, TREM2, SOCS3, FCGR3B, CTSK, AKT3, SIRPA, ACP5, FYN, TGFB1, IFNGR1, IL1R1, STAT2, MITF, LILRB2, LILRB4, TNFRSF1A, FOSL2, OSCAR, CYLD, TYROBP, FCGR2A, LCP2, FCGR2B, FCGR2C	398	128	8142	4.47503	1.8333e-08	1.8333e-08	1.58675e-08
KEGG_PATHWAY	hsa04145:Phagosome	30	3.76884	1.59477e-10	COLEC12, ITGAM, NCF1, C1R, NCF2, ITGB2, TCIRG1, THBS2, THBS1, MRC2, TUBB6, HLA-DMA, HLA-DMB, FCGR3B, CLEC7A, CTSL, MRC1, OLR1, ITGAV, CD14, ATP6V1D, MSR1, TAP2, CYBB, MARCO, FCGR2A, ITGA5, RAB7B, FCGR2B, FCGR2C	398	152	8142	4.03762	4.62482e-08	2.31241e-08	2.00143e-08
KEGG_PATHWAY	hsa05150:Staphylococcus aureus infection	21	2.63819	2.52628e-08	C1QB, C1QA, SELPLG, ITGAM, CFH, C1R, ITGB2, C5AR1, PTAFR, FPR3, ITGAL, ICAM1, HLA-DMA, KRT19, FCGR2A, HLA-DMB, FCGR3B, C3AR1, FCGR2B, FCGR2C, C1QC	398	96	8142	4.47503	7.3262e-06	2.44207e-06	2.11366e-06
KEGG_PATHWAY	hsa05152:Tuberculosis	27	3.39196	5.37226e-07	ITGAM, ITGB2, TCIRG1, LSP1, MRC2, HLA-DMA, HLA-DMB, FCGR3B, CLEC7A, MRC1, AKT3, CD14, JAK2, CTSD, PLK3, TGFB1, FCER1G, CR1, IFNGR1, IL10RA, SPHK1, TNFRSF1A, IL6, FCGR2A, CLEC4E, FCGR2B, FCGR2C	398	180	8142	3.06859	0.000155783	3.89488e-05	3.37109e-05
KEGG_PATHWAY	hsa04933:AGE-RAGE signaling pathway in diabetic complications	19	2.38693	1.26531e-06	TGFB1, MMP2, SERPINE1, FN1, VEGFC, CYBB, PIK3CD, FOXO1, ICAM1, COL1A1, THBD, COL3A1, IL6, COL1A2, AKT3, PIM1, CCL2, NOX4, JAK2	398	100	8142	3.88688	0.000366873	7.33881e-05	6.35187e-05
KEGG_PATHWAY	hsa04974:Protein digestion and absorption	19	2.38693	1.9792e-06	COL18A1, COL15A1, COL24A1, COL13A1, COL11A1, COL12A1, COL1A1, COL3A1, SLC7A7, COL1A2, COL5A1, COL6A2, COL5A3, COL7A1, COL5A2, COL6A3, COL8A1, COL10A1, SLC38A2	398	103	8142	3.77367	0.000573805	9.56615e-05	8.27967e-05
KEGG_PATHWAY	hsa04610:Complement and coagulation cascades	17	2.13568	2.68425e-06	C1QB, C1QA, CR1, ITGAM, CFH, C1R, ITGB2, C5AR1, SERPINE1, PLAUR, THBD, PLAU, C3AR1, SERPING1, VSIG4, CD55, C1QC	398	85	8142	4.09146	0.000778131	0.000111205	9.62496e-05
KEGG_PATHWAY	hsa04510:Focal adhesion	27	3.39196	4.50282e-06	LAMA3, TNC, PIK3CD, THBS2, THBS1, AKT3, SPP1, CAPN2, FLNA, ITGAV, FYN, FLNC, PIP5K1C, PDGFRB, LAMB2, ACTN1, FN1, VEGFC, COL1A1, COL1A2, PARVG, COL6A2, ITGA11, COL6A3, CTNNB1, ITGA5, BIRC3	398	201	8142	2.74799	0.00130497	0.000163227	0.000141276
KEGG_PATHWAY	hsa05205:Proteoglycans in cancer	27	3.39196	6.49137e-06	PIK3CD, TWIST1, THBS1, HIF1A, PLAU, CTSL, AKT3, FLNA, TIMP3, ITGAV, FLNC, TGFB1, LUM, MMP2, PLAUR, FN1, MSN, DCN, COL1A1, TIAM1, MRAS, COL1A2, CTNNB1, FAS, HCLS1, ITGA5, HPSE	398	205	8142	2.69437	0.00188073	0.000209166	0.000181037
KEGG_PATHWAY	hsa05323:Rheumatoid arthritis	17	2.13568	9.07337e-06	CD86, TGFB1, MMP1, TNFSF13, ITGB2, TCIRG1, ITGAL, TNFSF13B, ICAM1, HLA-DMA, IL6, HLA-DMB, CTSL, CTSK, CCL2, ACP5, ATP6V1D	398	93	8142	3.7395	0.00262783	0.000263128	0.000227742
KEGG_PATHWAY	hsa05140:Leishmaniasis	15	1.88442	1.71881e-05	TGFB1, CR1, ITGAM, NCF1, IFNGR1, NCF2, ITGB2, CYBB, PTGS2, HLA-DMA, FCGR2A, HLA-DMB, FCGR3B, JAK2, FCGR2C	398	77	8142	3.98519	0.00497218	0.00045314	0.0003922
KEGG_PATHWAY	hsa05146:Amoebiasis	17	2.13568	3.01908e-05	TGFB1, ITGAM, IL1R1, LAMB2, ACTN1, LAMA3, ITGB2, FN1, PIK3CD, HSPB1, SERPINB9, COL1A1, COL3A1, IL6, COL1A2, CD14, RAB7B	398	102	8142	3.40955	0.00871724	0.000729611	0.000631491
KEGG_PATHWAY	hsa04670:Leukocyte transendothelial migration	17	2.13568	0.000119975	ITGAM, NCF1, NCF2, ACTN1, MMP2, ITGB2, CYBB, CXCR4, PIK3CD, MSN, THY1, ITGAL, ICAM1, CLDN11, RASSF5, PECAM1, CTNNB1	398	114	8142	3.05065	0.0341966	0.00249799	0.00216205
KEGG_PATHWAY	hsa05144:Malaria	11	1.38191	0.000120593	IL6, TGFB1, CR1, GYPC, ITGB2, PECAM1, CCL2, THBS2, ITGAL, THBS1, ICAM1	398	50	8142	4.5006	0.0343694	0.00249799	0.00216205
KEGG_PATHWAY	hsa04512:ECM-receptor interaction	14	1.75879	0.000308938	LAMB2, LAMA3, TNC, FN1, THBS2, THBS1, COL1A1, COL1A2, COL6A2, ITGA11, SPP1, COL6A3, ITGAV, ITGA5	398	88	8142	3.25457	0.0857087	0.00597281	0.00516957
KEGG_PATHWAY	hsa04064:NF-kappa B signaling pathway	15	1.88442	0.000489618	BCL2A1, CCL21, DDX58, IL1R1, LY96, PTGS2, TNFSF13B, ICAM1, TNFRSF1A, CYLD, PLAU, CCL4, CD14, LAT, BIRC3	398	104	8142	2.95057	0.1324	0.00887433	0.00768088
KEGG_PATHWAY	hsa04142:Lysosome	17	2.13568	0.000656094	GAA, SLC11A1, CLTB, LAPTM5, CTNS, TCIRG1, NPC1, CTSL, NPC2, CTSK, DMXL2, PSAP, AP1S2, ACP5, ACP2, CTSD, CTSB	398	132	8142	2.63465	0.173313	0.0111922	0.00968703
KEGG_PATHWAY	hsa04666:Fc gamma R-mediated phagocytosis	14	1.75879	0.000805839	NCF1, SPHK1, WAS, PIK3CD, HCK, FCGR2A, FCGR3B, PTPRC, CFL2, AKT3, PIP5K1C, FCGR2B, WASF1, LAT	398	97	8142	2.9526	0.20847	0.012983	0.011237
KEGG_PATHWAY	hsa04514:Cell adhesion molecules	18	2.26131	0.000903479	CD86, CD274, SELPLG, ITGAM, NLGN4X, ITGB2, PTPRM, ITGAL, ICAM1, CLDN11, HLA-DMA, VCAN, HLA-DMB, PTPRC, CDH2, PECAM1, ITGAV, SIGLEC1	398	149	8142	2.47135	0.230587	0.0137899	0.0119354
KEGG_PATHWAY	hsa05133:Pertussis	12	1.50754	0.00105508	C1QB, C1QA, IL6, ITGAM, C1R, CFL2, ITGB2, SERPING1, LY96, CD14, ITGA5, C1QC	398	76	8142	3.2301	0.263714	0.0152987	0.0132413
KEGG_PATHWAY	hsa05165:Human papillomavirus infection	30	3.76884	0.00149333	NOTCH2, LAMA3, TNC, PIK3CD, TCIRG1, THBS2, PTGS2, THBS1, FOXO1, AKT3, SPP1, ITGAV, ATP6V1D, HES4, PDGFRB, LAMB2, STAT2, FN1, ISG15, TNFRSF1A, COL1A1, PKM, COL1A2, COL6A2, ITGA11, COL6A3, CTNNB1, FAS, ITGA5, CREB5	398	331	8142	1.85413	0.351692	0.0206221	0.0178488
KEGG_PATHWAY	hsa04810:Regulation of actin cytoskeleton	22	2.76382	0.00214539	PDGFRB, ITGAM, ACTN1, ITGB2, FN1, CXCR4, PIK3CD, MSN, ITGAL, SSH1, TIAM1, MRAS, CFL2, ITGA11, PIP4K2A, ITGAV, NCKAP1L, PIP5K1C, ITGA5, PFN1, WASF1, MYH10	398	218	8142	2.0645	0.463577	0.0282802	0.024477
KEGG_PATHWAY	hsa00532:Glycosaminoglycan biosynthesis - chondroitin sulfate / dermatan sulfate	6	0.753769	0.00226746	CHST11, CHSY1, DSE, CSGALNACT2, CHST15, CHSY3	398	20	8142	6.13719	0.482275	0.0285898	0.0247449
KEGG_PATHWAY	hsa04062:Chemokine signaling pathway	20	2.51256	0.00253627	CCR1, NCF1, CCL21, STAT2, WAS, CXCR4, PIK3CD, ADCY7, CXCL16, FGR, TIAM1, HCK, CCL8, CCL4, AKT3, GNB4, CCL2, GNB5, JAK2, CCL18	398	192	8142	2.13097	0.52119	0.0306466	0.0265251
KEGG_PATHWAY	hsa05167:Kaposi sarcoma-associated herpesvirus infection	20	2.51256	0.00285195	CD86, CCR1, IFNGR1, STAT2, PIK3CD, PTGS2, HIF1A, ICAM1, TNFRSF1A, RCAN1, HCK, IL6, CLEC2B, AKT3, IRF7, GNB4, FAS, CTNNB1, GNB5, JAK2	398	194	8142	2.109	0.563185	0.0330826	0.0286336
KEGG_PATHWAY	hsa04015:Rap1 signaling pathway	21	2.63819	0.00309784	PDGFRB, DOCK4, ITGAM, ITGB2, VEGFC, PIK3CD, ITGAL, ADCY7, THBS1, RASGRP3, APBB1IP, TIAM1, MRAS, RASSF5, AKT3, CTNNB1, LCP2, EVL, PFN1, LAT, EPHA2	398	210	8142	2.04573	0.593336	0.0344516	0.0298184
KEGG_PATHWAY	hsa04650:Natural killer cell mediated cytotoxicity	15	1.88442	0.00320756	FCER1G, IFNGR1, ITGB2, PIK3CD, ITGAL, ICAM1, FCGR3B, TYROBP, FAS, LCP2, FYN, KLRD1, ULBP2, HCST, LAT	398	126	8142	2.43539	0.606112	0.0344516	0.0298184
KEGG_PATHWAY	hsa04625:C-type lectin receptor signaling pathway	13	1.63317	0.00454201	PLK3, EGR2, FCER1G, STAT2, PIK3CD, LSP1, PTGS2, CYLD, IL6, MRAS, CLEC7A, AKT3, CLEC4E	398	104	8142	2.55716	0.732913	0.0457093	0.0395621
KEGG_PATHWAY	hsa04068:FoxO signaling pathway	15	1.88442	0.00457093	PLK3, CDKN2B, TGFB1, IRS1, PLK2, SETD7, PIK3CD, SOD2, FBXO32, FOXO1, IL6, BCL6, AKT3, HOMER3, SGK1	398	131	8142	2.34244	0.735154	0.0457093	0.0395621
KEGG_PATHWAY	hsa05418:Fluid shear stress and atherosclerosis	15	1.88442	0.00769619	NCF1, IL1R1, NCF2, DUSP1, MMP2, PIK3CD, ICAM1, TNFRSF1A, THBD, CTSL, AKT3, PECAM1, CCL2, CTNNB1, ITGAV	398	139	8142	2.20762	0.893598	0.0742257	0.0642437
KEGG_PATHWAY	hsa04668:TNF signaling pathway	13	1.63317	0.00819043	LIF, VEGFC, PIK3CD, PTGS2, ICAM1, TNFRSF1A, SOCS3, IL6, AKT3, FAS, CCL2, BIRC3, CREB5	398	112	8142	2.37451	0.907911	0.0742257	0.0642437
KEGG_PATHWAY	hsa05145:Toxoplasmosis	13	1.63317	0.00819043	TGFB1, IFNGR1, LAMB2, IL10RA, LAMA3, HSPA6, LY96, TNFRSF1A, HLA-DMA, HLA-DMB, AKT3, JAK2, BIRC3	398	112	8142	2.37451	0.907911	0.0742257	0.0642437
KEGG_PATHWAY	hsa04672:Intestinal immune network for IgA production	8	1.00503	0.00907156	CD86, IL6, HLA-DMA, TGFB1, HLA-DMB, TNFSF13, CXCR4, TNFSF13B	398	49	8142	3.33997	0.928835	0.0743776	0.0643751
KEGG_PATHWAY	hsa05164:Influenza A	17	2.13568	0.00913688	RSAD2, DDX58, IFNGR1, STAT2, PIK3CD, ADAR, ICAM1, TNFRSF1A, SOCS3, HLA-DMA, IL6, HLA-DMB, AKT3, IRF7, FAS, CCL2, JAK2	398	171	8142	2.03377	0.930183	0.0743776	0.0643751
KEGG_PATHWAY	hsa05171:Coronavirus disease - COVID-19	21	2.63819	0.00922344	C1QB, C1QA, NRP1, DDX58, C1R, MMP1, STAT2, C5AR1, CYBB, PIK3CD, ISG15, ADAR, TNFRSF1A, IL6, ADAM17, FCGR2A, C3AR1, CCL2, TLR8, RPL22L1, C1QC	398	232	8142	1.85174	0.931929	0.0743776	0.0643751
KEGG_PATHWAY	hsa04936:Alcoholic liver disease	15	1.88442	0.00923308	C1QB, SREBF1, C1QA, C5AR1, LY96, FOXO1, TNFRSF1A, IL6, AKT3, C3AR1, FAS, NOX4, CTNNB1, CD14, C1QC	398	142	8142	2.16098	0.932121	0.0743776	0.0643751
KEGG_PATHWAY	hsa05142:Chagas disease	12	1.50754	0.0106118	C1QB, C1QA, IL6, TGFB1, IFNGR1, AKT3, SERPINE1, FAS, CCL2, PIK3CD, C1QC, TNFRSF1A	398	102	8142	2.40674	0.954674	0.0831738	0.0719884
KEGG_PATHWAY	hsa04613:Neutrophil extracellular trap formation	18	2.26131	0.0112341	CR1, SELPLG, ITGAM, NCF1, NCF2, ITGB2, AQP9, C5AR1, CYBB, PIK3CD, FPR3, ITGAL, FCGR2A, FCGR3B, CLEC7A, CASP4, AKT3, TLR8	398	190	8142	1.93806	0.962234	0.0857341	0.0742044
KEGG_PATHWAY	hsa05163:Human cytomegalovirus infection	20	2.51256	0.013485	CCR1, IL1R1, IL10RA, TAP2, CXCR4, PIK3CD, PTGS2, ADCY7, TNFRSF1A, IL6, CCL4, AKT3, GNB4, FAS, CCL2, CTNNB1, ITGAV, GNB5, B2M, CREB5	398	225	8142	1.81843	0.980498	0.100273	0.0867878
KEGG_PATHWAY	hsa04210:Apoptosis	14	1.75879	0.0151264	BCL2A1, PIK3CD, CSF2RB, TNFRSF1A, CTSL, CTSK, LMNA, AKT3, CAPN2, FAS, CAPN1, CTSD, CTSB, BIRC3	398	136	8142	2.1059	0.987968	0.109666	0.0949181
KEGG_PATHWAY	hsa05135:Yersinia infection	14	1.75879	0.0160004	GIT2, WIPF1, RHOG, WAS, FN1, PIK3CD, IL6, FCGR2A, AKT3, CCL2, LCP2, PIP5K1C, ITGA5, LAT	398	137	8142	2.09053	0.990699	0.113173	0.0979535
KEGG_PATHWAY	hsa04066:HIF-1 signaling pathway	12	1.50754	0.0169042	HK3, IL6, PFKFB3, IFNGR1, AKT3, SERPINE1, CYBB, PIK3CD, TIMP1, ENO2, HIF1A, HK1	398	109	8142	2.25218	0.992875	0.115568	0.100026
KEGG_PATHWAY	hsa05417:Lipid and atherosclerosis	19	2.38693	0.0174303	ABCA1, NCF1, NCF2, MMP1, HSPA6, CYBB, PIK3CD, LY96, SOD2, ICAM1, TNFRSF1A, IL6, AKT3, IRF7, FAS, CCL2, OLR1, CD14, JAK2	398	215	8142	1.80785	0.993899	0.115568	0.100026
KEGG_PATHWAY	hsa04621:NOD-like receptor signaling pathway	17	2.13568	0.0175344	GBP5, CARD8, STAT2, CYBB, ANTXR2, ANTXR1, P2RX7, PANX1, IL6, IFI16, CASP4, IRF7, CCL2, GBP2, GBP1, CTSB, BIRC3	398	184	8142	1.89008	0.994084	0.115568	0.100026
KEGG_PATHWAY	hsa05132:Salmonella infection	21	2.63819	0.0188671	ANXA2, FHOD1, AHNAK2, RHOG, PIK3CD, LY96, TNFRSF1A, TUBB6, IL6, PTPRC, PODXL, CASP4, AKT3, FLNA, CTNNB1, NCKAP1L, CD14, FLNC, PFN1, RAB7B, BIRC3	398	249	8142	1.72531	0.996009	0.121588	0.105236
KEGG_PATHWAY	hsa05166:Human T-cell leukemia virus 1 infection	19	2.38693	0.0230751	NRP1, CDKN2B, EGR2, SPI1, TGFB1, IL1R1, ITGB2, PIK3CD, GPS2, ITGAL, ADCY7, ICAM1, TNFRSF1A, HLA-DMA, IL6, HLA-DMB, AKT3, B2M, CREB5	398	222	8142	1.75085	0.998853	0.139015	0.12032
KEGG_PATHWAY	hsa04926:Relaxin signaling pathway	13	1.63317	0.023222	TGFB1, MMP1, MMP2, VEGFC, PIK3CD, ADCY7, COL1A1, COL3A1, COL1A2, AKT3, GNB4, GNB5, CREB5	398	129	8142	2.06159	0.998901	0.139015	0.12032
KEGG_PATHWAY	hsa04151:PI3K-Akt signaling pathway	27	3.39196	0.0233531	IRS1, LAMA3, TNC, PIK3CD, THBS2, THBS1, AKT3, SPP1, ITGAV, JAK2, PDGFRB, LAMB2, FN1, VEGFC, COL1A1, IL6, COL1A2, COL6A2, ITGA11, GNB4, COL6A3, ITGA5, GNB5, PIK3AP1, SGK1, EPHA2, CREB5	398	354	8142	1.5603	0.998943	0.139015	0.12032
KEGG_PATHWAY	hsa04061:Viral protein interaction with cytokine and cytokine receptor	11	1.38191	0.0234887	CCR1, IL6, CCL8, CCL21, IL10RA, CCL4, ACKR4, CCL2, CXCR4, CCL18, TNFRSF1A	398	100	8142	2.2503	0.998985	0.139015	0.12032
KEGG_PATHWAY	hsa05416:Viral myocarditis	8	1.00503	0.0258807	CD86, HLA-DMA, HLA-DMB, ITGB2, FYN, ITGAL, CD55, ICAM1	398	60	8142	2.72764	0.999502	0.150108	0.129921
KEGG_PATHWAY	hsa04620:Toll-like receptor signaling pathway	11	1.38191	0.0298776	CD86, IL6, CTSK, AKT3, CCL4, IRF7, SPP1, LY96, PIK3CD, TLR8, CD14	398	104	8142	2.16375	0.999849	0.168682	0.145997
KEGG_PATHWAY	hsa04060:Cytokine-cytokine receptor interaction	23	2.88945	0.0302464	CCR1, IL1RN, TGFB1, CCL21, IL1R1, IFNGR1, IL10RA, TNFSF13, LIF, CXCR4, CSF2RB, INHBA, CXCL16, TNFSF13B, TNFRSF1A, IL6, CCL8, CCL4, ACKR4, FAS, TNFSF9, CCL2, CCL18	398	295	8142	1.59497	0.999865	0.168682	0.145997
KEGG_PATHWAY	hsa05130:Pathogenic Escherichia coli infection	17	2.13568	0.0309101	WIPF1, IL1R1, MYO5A, TNFRSF1A, CLDN11, TUBB6, IL6, FCGR2A, CASP4, FAS, HCLS1, FYN, NCKAP1L, WASF1, SEC24C, MYH10, MYO1F	398	197	8142	1.76535	0.999889	0.169131	0.146386
KEGG_PATHWAY	hsa05100:Bacterial invasion of epithelial cells	9	1.13065	0.0332264	ARHGAP10, RHOG, CLTB, FN1, HCLS1, CTNNB1, PIK3CD, ITGA5, WASF1	398	77	8142	2.39111	0.999945	0.178438	0.154441
KEGG_PATHWAY	hsa04931:Insulin resistance	11	1.38191	0.0374095	SREBF1, SOCS3, IL6, IRS1, GFPT2, AKT3, PIK3CD, PYGL, FOXO1, CREB5, TNFRSF1A	398	108	8142	2.08361	0.999984	0.19725	0.170723
KEGG_PATHWAY	hsa04611:Platelet activation	12	1.50754	0.0391832	APBB1IP, COL1A1, COL3A1, FCGR2A, COL1A2, FCER1G, AKT3, PIK3CD, LCP2, FYN, ADCY7, FERMT3	398	124	8142	1.97974	0.999991	0.202913	0.175625
KEGG_PATHWAY	hsa05200:Pathways in cancer	36	4.52261	0.0406454	NOTCH2, SPI1, LAMA3, CXCR4, PIK3CD, CSF2RB, PTGS2, HIF1A, ADCY7, FOXO1, GLI3, GLI2, RASGRP3, RASSF5, AKT3, PIM1, ITGAV, JAK2, PDGFRB, CDKN2B, TGFB1, IFNGR1, LAMB2, DAPK1, MMP1, MMP2, STAT2, FN1, VEGFC, MITF, IL6, GNB4, CTNNB1, FAS, GNB5, BIRC3	398	531	8142	1.38693	0.999994	0.206792	0.178982
KEGG_PATHWAY	hsa04392:Hippo signaling pathway - multiple species	5	0.628141	0.0504351	WWTR1, FRMD6, RASSF2, LATS2, SAV1	398	29	8142	3.52712	1	0.252176	0.218262
KEGG_PATHWAY	hsa05332:Graft-versus-host disease	6	0.753769	0.0519951	CD86, IL6, HLA-DMA, HLA-DMB, FAS, KLRD1	398	42	8142	2.92247	1	0.255569	0.221199
KEGG_PATHWAY	hsa05169:Epstein-Barr virus infection	16	2.01005	0.068306	ENTPD1, DDX58, STAT2, TAP2, PIK3CD, ISG15, ITGAL, ICAM1, HLA-DMA, IL6, HLA-DMB, AKT3, IRF7, FAS, VIM, B2M	398	202	8142	1.62038	1	0.330145	0.285747
KEGG_PATHWAY	hsa04930:Type II diabetes mellitus	6	0.753769	0.0717181	SOCS3, HK3, PKM, IRS1, PIK3CD, HK1	398	46	8142	2.66834	1	0.340955	0.295102
KEGG_PATHWAY	hsa05222:Small cell lung cancer	9	1.13065	0.0791234	CDKN2B, LAMB2, AKT3, LAMA3, FN1, PIK3CD, ITGAV, PTGS2, BIRC3	398	92	8142	2.00126	1	0.364332	0.315335
KEGG_PATHWAY	hsa04659:Th17 cell differentiation	10	1.25628	0.0802969	IL6, HLA-DMA, TGFB1, HLA-DMB, IL1R1, IFNGR1, AHR, JAK2, HIF1A, LAT	398	108	8142	1.89419	1	0.364332	0.315335
KEGG_PATHWAY	hsa04213:Longevity regulating pathway - multiple species	7	0.879397	0.0804042	IRS1, AKT3, HSPA6, PIK3CD, SOD2, ADCY7, FOXO1	398	62	8142	2.30969	1	0.364332	0.315335
KEGG_PATHWAY	hsa04140:Autophagy - animal	12	1.50754	0.0828271	MRAS, ATG16L2, IRS1, CTSL, DAPK1, AKT3, WDR41, PIK3CD, RAB7B, HIF1A, CTSD, CTSB	398	141	8142	1.74105	1	0.369536	0.31984
KEGG_PATHWAY	hsa04612:Antigen processing and presentation	8	1.00503	0.0850354	HLA-DMA, HLA-DMB, CTSL, HSPA6, TAP2, KLRD1, B2M, CTSB	398	78	8142	2.09818	1	0.37364	0.323392
KEGG_PATHWAY	hsa05202:Transcriptional misregulation in cancer	15	1.88442	0.0885356	CD86, SPI1, ITGAM, BCL2A1, ETV1, MITF, FOXO1, RUNX2, IL6, SIX4, BCL6, PLAU, CD14, CDK14, BIRC3	398	193	8142	1.58994	1	0.383214	0.331678
