# Supplementary material for: Reclassifying TNM stage I/II colorectal cancer into two subgroups with different overall survival, tumor microenvironment, and response to immune checkpoint blockade treatment
Source: Front Genet. 2022 Sep 21;13:948920. doi: 10.3389/fgene.2022.948920 (PMC9532767; doi:10.3389/fgene.2022.948920)
Supplement: Supplementary file 5 [file DataSheet4.ZIP › datasheet of Figure 4/GSE17536gsea/GSE17536mrnaMatrix.txt]

geneNames	GSM437093	GSM437094	GSM437095	GSM437096	GSM437097	GSM437098	GSM437099	GSM437100	GSM437101	GSM437102	GSM437103	GSM437104	GSM437105	GSM437106	GSM437107	GSM437108	GSM437109	GSM437110	GSM437111	GSM437112	GSM437113	GSM437114	GSM437115	GSM437116	GSM437117	GSM437118	GSM437119	GSM437120	GSM437121	GSM437122	GSM437123	GSM437124	GSM437125	GSM437126	GSM437127	GSM437128	GSM437129	GSM437130	GSM437131	GSM437132	GSM437133	GSM437134	GSM437135	GSM437136	GSM437137	GSM437138	GSM437139	GSM437140	GSM437141
A1BG	5.384244511	5.409197542	5.231371635	5.420509292	5.410790078	5.383996543	5.44890333	5.426359204	5.340028076	5.741943781	5.388594776	5.330018404	5.756451638	5.68114457	5.501939588	5.665055804	5.475495157	5.529297813	6.508304019	5.715743105	5.459951798	5.420417527	5.281221107	5.602860884	5.439222333	5.192730942	5.769568906	5.556698468	5.393215639	5.260651752	5.213166331	5.378798711	5.511418173	5.29844692	5.26034536	5.184277312	5.384895264	5.39727776	5.452046163	5.869016227	5.731127526	5.860482926	5.761048452	5.066477128	5.34360731	5.570607113	5.539900562	5.392039199	5.433787813
A1BG-AS1	7.608853439	7.277176218	7.387601701	7.493031918	7.227437398	7.524427088	7.348533857	7.689841565	7.410216226	7.389314943	7.619792711	7.725379679	7.849938655	7.929454294	8.158057897	8.130474851	7.288750742	7.598193033	7.215244069	7.046755946	6.82717451	7.426139432	7.451813964	6.91286105	7.539749507	7.80471544	7.391577655	7.211696759	7.442606255	7.399408407	7.289232532	7.823136944	7.188922433	7.509734348	7.367444732	7.281094547	7.104826194	7.424382479	7.717531824	7.529354832	7.884649951	7.361129709	7.510371688	7.341663478	7.557840107	7.853016894	7.434931057	7.679933649	7.46493793
A1CF	7.901250055	8.734379325	8.466869234	8.894438549	8.901630862	7.854252343	7.714779808	8.529199853	9.529637625	8.297120628	8.579841101	6.137810844	7.81958816	7.836522363	8.771261184	8.586896426	8.196285284	8.295888358	8.477307816	8.522750192	8.744190864	8.416858078	9.06357804	9.085260488	8.522956345	6.401792097	6.37841007	9.057965173	8.116402133	8.950221656	8.419922069	7.610765029	7.732843739	6.481632275	8.721662597	8.628127124	8.224754666	6.691493854	8.827467554	9.116571204	5.796001726	8.435875474	7.170305097	9.022619944	9.072476048	7.675069124	9.016187317	8.380010933	7.480467385
A2M	9.141102348	8.978762289	8.789891737	9.038634895	9.026972015	8.903881899	8.887194844	9.231817871	8.469534743	8.755793566	9.032011281	8.655517712	8.9241041	9.014929815	9.093042269	8.723120147	8.920458133	8.933065696	9.37021346	8.726833714	8.82880487	9.003132924	8.829808701	9.082833544	9.221796458	8.812821706	9.557803053	9.218085648	8.893963823	9.093657502	9.321093932	8.857489777	8.98074962	8.364089301	8.85296236	8.711436379	8.877352908	8.807820294	9.001384133	8.844860787	9.033017277	9.252403553	9.298088702	8.950372645	8.793981699	8.764214321	8.968710056	8.678161502	8.521236056
A2M-AS1	6.09378136	6.156742343	5.967663702	5.904530877	5.837228254	6.206897113	6.179258059	6.494100022	6.027888713	6.143797853	5.846767865	6.075136962	5.738215714	5.779342802	6.186501873	5.500308495	6.162966553	6.007407312	5.847987784	5.938601025	6.531949942	6.090698162	5.942730732	6.246159939	6.103821168	6.212978169	6.258676197	6.168945252	6.104808699	5.919218327	6.01695982	5.978597832	5.787961596	5.999922183	6.275020191	6.04913301	5.490692477	5.8715116	6.15481152	5.982033305	6.234419831	5.839534683	6.634620178	6.219616643	5.940239377	5.878756796	5.910765504	6.00438234	5.933349572
A2ML1	5.463942866	5.517080693	5.587223261	5.496527909	5.487737633	5.489620823	5.592020416	5.593631568	5.516898231	5.626357715	5.571316004	5.580558506	5.432135588	5.420677114	5.608256298	5.334923383	5.494890066	5.506077906	5.983333128	5.720471224	5.87980172	5.419207771	5.733241509	5.648353406	5.42228557	5.592220528	5.39184189	5.361224149	5.461194528	5.357015976	5.521368545	6.46530653	5.540084657	5.599241175	5.676752219	5.511792962	5.57638471	5.579118284	5.68592983	5.479490499	5.561855194	5.894943866	5.509258505	5.584922802	5.539563973	5.375749167	5.405026708	5.500157573	5.521507652
A2MP1	6.620676736	6.679520051	6.814737336	6.696328517	6.623070047	6.684035964	6.720495442	6.627875981	6.76494465	6.904390869	6.523559528	6.6859113	6.646921878	6.687736081	6.61927854	6.700403868	6.586851269	6.770930103	6.638825831	6.933727894	7.01449142	6.706918014	6.727323645	6.635834213	6.596257493	6.939313709	6.578318822	6.800568903	6.732313376	6.535966171	6.94665142	6.583192205	6.49408607	6.812750821	6.914050864	6.761005251	7.050598504	6.67730047	7.159735088	6.537098083	6.814406686	6.734256688	6.731695907	6.723818795	6.512026932	6.43211186	6.607938744	6.67889567	6.704737439
A4GALT	8.103250338	8.142815904	7.605065445	8.120179216	7.801775849	7.812277543	8.177875939	8.072447438	8.02994486	7.856609521	7.954685869	8.223400103	7.807840001	8.219488872	8.58281328	8.174681981	7.93814308	7.958487441	8.240953828	7.684165523	7.649026349	7.733590856	7.865378969	7.90521493	7.86563373	7.972751151	8.284546707	7.798462902	7.864204749	7.870049314	7.620758222	8.208638289	7.843779964	7.976680928	7.746013592	7.740511682	7.840418039	8.083824254	8.221977008	7.747194532	8.161909093	8.165451158	8.246211173	7.821636387	7.949043552	8.232057826	7.697516302	7.87127755	7.877429031
A4GNT	6.603233793	6.571692167	6.589116508	6.553201196	6.422646476	6.644797748	6.792015357	6.630810863	6.598901823	6.697623228	6.596276386	6.625140039	6.826518974	6.554189374	6.591729167	6.610128487	6.59909238	6.519442083	6.831331971	6.969128144	6.804359586	6.568798644	6.679304957	6.644587247	6.593366884	6.519832893	6.443632032	6.730881852	6.590946336	6.448990163	6.470428282	6.635750772	6.369648229	6.503034398	6.716739272	6.467377459	6.788959272	6.535910284	7.04919276	6.408049094	6.900884997	6.942697396	6.475695	6.595777602	6.591729167	6.461480598	6.6768198	6.579578877	6.539398658
AA06	6.161193931	6.306876506	6.194196096	6.379484929	6.053036093	6.037174143	6.472138391	6.320957192	6.393728106	6.262719651	6.313780076	6.44231755	6.328754585	6.417071201	6.542946594	6.226016816	6.248201114	6.102523841	6.863149912	6.52627491	6.467836994	6.359019571	6.379140625	6.30961362	6.251909925	6.083385358	6.053129256	5.900273888	5.954012683	6.148084231	6.067361368	6.182125455	6.126380741	6.116868249	6.210833847	5.982578857	6.310826404	6.094198155	6.483378315	6.28918335	6.351195791	6.455516614	6.331147269	6.278317757	6.101607353	6.310194359	6.101022136	6.37365281	6.221554836
AAAS	8.656719076	8.413983209	8.268594606	8.702124663	8.626183257	8.529153614	8.608103219	8.445012173	8.567417977	8.439820686	8.447824848	8.438760316	8.691348158	8.722502336	8.689842129	8.206818402	8.2070153	8.44263582	8.329023302	8.718576709	8.519079465	8.881103098	8.633966841	8.540925495	8.686700997	8.534210767	8.372677723	8.698856207	8.681520755	8.535812814	8.374621513	8.717283754	8.478747694	8.809727027	8.639281804	8.69295532	8.749384194	8.592096522	8.583143007	8.581979435	8.40748356	8.424999114	8.678042336	8.493570593	8.519668311	8.674189008	8.638963612	8.524389881	8.573288371
AACS	9.230455342	9.465082985	8.75137841	9.675087899	9.203925515	7.375763922	8.643792476	8.657888211	9.276138434	8.994749833	9.349043387	8.655159491	8.812353398	9.252388679	8.628264431	9.648025551	8.444774731	9.034913288	8.375734647	8.834814335	8.416628076	9.764601591	9.326665837	9.171912057	9.22095212	9.2013041	8.517033633	9.206624551	9.146720704	9.278601798	8.702018282	8.682556029	9.488739904	9.274503999	9.190527983	9.739513186	9.431034672	9.424271153	9.17153536	9.072478903	8.938227754	8.838810129	8.887460401	8.866376182	8.914197335	9.1097087	9.031114901	9.031376102	9.407530382
AACSP1	6.090074707	6.322686689	6.221277563	5.990254646	5.967481802	6.053667406	6.118704146	6.058999469	6.281438066	6.126854727	6.127710109	6.258338213	6.061587868	6.379675722	6.37081664	6.586495846	6.26437582	6.317896909	6.134753396	5.984037516	6.153588555	6.16536327	6.096816262	6.050748673	6.101713463	6.251595803	6.095792082	5.65796644	6.208620012	5.83036562	6.022676951	6.047577021	5.908362277	6.205107411	6.037276966	6.026356276	6.106647996	6.070684231	6.120439374	6.314036156	6.413910924	6.23702755	6.063230173	6.086043577	6.254332167	6.238208037	5.954544515	6.556949277	6.159753508
AADAC	6.012908643	6.43005786	6.335945803	5.971294496	6.188986907	5.970931479	6.679642319	6.162904356	6.354951251	6.47765289	6.003643257	6.273201958	6.060542576	6.157337661	6.020357934	6.260040671	6.013641492	6.19992702	7.963836005	6.427135241	6.497630244	6.172000614	6.164628465	6.53351047	6.086333819	6.436015455	6.111715694	6.064976855	6.101218466	5.897588783	6.256695079	6.210744158	6.826268859	6.446803162	6.7148382	6.074462243	6.071416345	6.040399127	6.978611175	5.969720403	6.292705758	6.168519921	6.24361564	6.310780234	6.013930084	5.974966368	6.362772256	6.282104222	5.858763601
AADACL2	4.046513021	4.148768275	4.090361306	3.929313062	4.099475024	4.108198452	4.059586738	4.127430325	4.192081206	4.024787646	4.144010508	4.20422643	4.099927843	4.133735579	4.13201189	4.191274995	4.24237938	4.2421513	4.429110584	4.145172735	4.313460793	4.094524187	4.244848195	4.092496214	4.161956342	4.145434442	3.97020779	3.815019941	4.083339773	4.073459951	4.08368154	4.122695106	4.149092208	4.01017143	4.216532793	4.013799795	3.999132594	4.004510503	4.064070025	4.039394716	4.083060964	4.066999335	4.268795725	4.136297855	4.150096062	4.029671628	4.099758747	4.194083531	4.097247107
AADACP1	5.330001463	6.674511645	5.508164551	6.02423967	5.489119891	5.497712702	6.414435623	5.610002864	7.032770684	6.932862933	5.785543908	5.166204252	5.188082188	5.014637137	6.00257503	5.632171698	5.639927225	5.330518065	5.441696504	5.911951371	6.391102926	5.226966869	5.447329416	6.089872944	5.466428424	6.322586795	5.713899058	6.010348603	5.530211986	6.997066748	5.886718184	5.963956463	6.941360018	5.370705533	7.094255571	6.044018146	5.700506564	5.215114393	7.874456244	5.151667707	5.528737512	5.559166893	5.456942965	8.068899598	5.560783017	5.657172258	8.110716139	6.108106517	5.484780915
AADAT	7.232272658	6.881817523	7.270511861	7.014285205	7.977531522	7.468191059	7.079734711	7.470770622	7.759514234	6.697525953	6.877277339	8.103561914	7.402183203	7.175944319	7.502395917	7.310566228	6.948470241	7.47659852	7.265123837	7.517515928	6.801378443	7.952308941	7.364669665	6.817618642	7.78757103	7.981526883	6.866043062	8.277311074	7.795170413	7.080234641	7.600995658	7.296320541	8.189971269	7.827549448	7.889043468	7.812375715	7.521155515	7.537166091	6.62178848	7.823262813	7.26227315	7.003161837	8.382991184	7.329988116	7.214262712	7.08297845	7.384267508	6.787574715	7.176675325
AAED1	7.73112112	7.171753684	7.233868404	7.958194241	7.530408009	7.851264867	7.106458055	7.778957313	8.003855262	8.548206757	7.937327419	7.583570826	8.032278963	7.765889615	7.659986316	7.203584041	7.773661577	7.231448555	8.013873674	8.288192056	8.069905085	7.540375409	7.179227266	7.77447741	7.816996781	7.746284291	9.084417961	7.735616687	7.60734857	7.867618622	7.247594023	7.553111067	8.270740797	7.506784204	7.765301627	7.661830297	8.133274415	7.683219842	7.420078517	7.772735699	8.377058865	7.271539	7.567867666	7.783618657	7.922230292	8.072245462	7.668948904	7.422498087	8.116068185
AAGAB	7.801368766	7.724813908	7.735789779	8.059359517	8.0020434	7.733883907	7.801807846	7.679898535	7.686348029	7.695622945	7.502409071	8.351002509	7.772498752	7.569829391	7.672231182	7.853619494	7.320864919	7.528357929	7.791720861	7.778651962	7.175683089	7.991069638	7.705949253	7.99889984	7.679816135	7.86631215	7.501490759	7.882377583	7.654822562	7.955115715	7.824718936	7.767905178	7.795019717	7.960323952	7.641400733	7.826700455	7.817864224	7.869501046	7.511142996	7.957996509	8.004892162	7.877189619	7.766214586	7.665938857	7.518886543	7.762589161	7.526210523	7.937743244	8.003498392
AAK1	7.361162153	7.161465436	7.356590833	7.117012566	7.146587344	7.320571834	7.044479023	7.312149722	7.094385628	7.256573645	7.268202236	7.132544216	7.195215143	7.19336304	6.986408411	6.913417922	7.179637201	7.304284094	7.145428208	7.432350074	7.399410771	7.21217385	7.139746045	7.283362337	7.352037844	7.360227847	7.321994679	7.159983847	7.21519674	7.024650754	7.410785386	7.145039499	7.215609877	7.234362304	7.362687244	7.13697263	7.221363933	7.296679638	7.339702165	7.152527234	7.33069439	7.506226896	7.253526699	7.211136468	7.239780845	7.078749786	7.392392026	7.200418223	7.46974812
AAMDC	7.418135275	7.455805892	7.290132449	7.47802481	7.55907294	7.428870524	7.882734667	7.598296427	7.820060105	7.627594414	7.681905143	7.639203386	7.580460138	7.830794182	7.991773245	7.654802369	8.086051416	7.750039356	7.738703523	7.470014659	7.779590576	7.446853323	7.866153999	7.885503403	7.502089628	7.511621826	7.691368457	7.692371183	7.486106183	7.805999253	7.55643444	7.651429971	7.589507932	7.377222461	7.389739886	7.508876435	7.92654683	7.43022994	7.624187965	7.664390487	7.68562303	7.996105852	7.575991828	7.277425171	7.567249223	7.920960034	7.771146281	7.489142371	7.864321666
AAMP	9.878690034	9.529408771	9.513423426	10.12770999	9.934969821	9.762888048	9.80002717	9.897498458	9.614386347	9.406228436	9.97258973	10.05649128	9.498649286	9.929227006	9.742232233	9.950330525	9.498822045	9.329374455	9.341258393	9.775614308	9.436610886	9.91880233	9.541750476	9.689717553	10.02064438	9.634298736	9.570150171	9.793835383	9.677937357	9.810568784	9.596317406	9.75554306	9.795999609	10.05429559	9.542029749	9.423935257	9.757688764	9.475703681	9.636249449	10.10152288	10.11605595	9.530836152	9.620758056	9.573204292	9.539596839	9.289817229	9.921179303	9.767299393	9.981327497
AANAT	5.806367789	6.026150042	5.898322384	5.937897604	5.983472023	5.888991888	5.859287481	5.912318984	5.926067099	5.915403108	5.945303315	6.035258304	5.903385138	5.899302436	6.062794596	5.752067206	5.966105028	5.856203012	6.172349361	5.887970719	5.941500653	5.849872437	6.022776126	5.856100015	5.946711868	5.798981351	5.910669683	5.789676421	6.045010601	5.918369663	5.763129249	6.016045253	5.705089676	5.873881245	5.865327856	5.749721916	5.839308066	5.897992393	5.810569533	5.840278217	6.182197269	5.988409526	5.970436152	5.707617807	6.008129661	5.969515991	5.906553165	6.012556939	5.736823344
AAR2	9.578285136	9.328935756	9.654859379	9.427958325	9.212195169	9.496847822	9.186121706	9.839818348	9.427101506	9.017379079	9.956685919	8.854465949	8.944793652	9.581322681	9.500464989	9.214253187	9.397589842	9.133608341	9.281017903	9.385556176	9.880849217	9.256136889	9.235719193	9.943009571	9.516275337	9.161694592	9.157532399	9.184327542	9.216238393	9.279750379	10.06664174	9.673500653	9.110128991	9.063681333	8.989576264	9.171209171	9.627340537	8.97436005	9.382199457	9.857116898	9.10562898	9.369779221	8.862882591	9.721529515	9.781514005	8.751765546	10.12612447	9.874431959	9.309103826
AARS	10.20252327	10.01024668	9.857861279	10.0445428	10.3989652	9.904442105	9.997969227	10.09271676	10.05247757	9.507002464	10.17168424	9.83613553	9.699872523	10.2489004	10.05587594	10.0732096	10.06554589	9.979181017	10.09523425	9.65694474	9.412593179	9.793503602	9.947403104	9.876730177	9.949192537	10.33948748	9.595564094	10.01386316	10.12371489	10.01393265	10.26429273	10.46992768	9.960012889	10.13059072	9.769792963	10.25232597	10.0228748	10.24018968	10.15989049	10.46974317	10.55174301	9.983130404	9.669200076	10.07674354	9.88943775	10.05967632	9.965400813	9.949694647	10.03387275
AARS2	8.431108229	8.044488833	8.185664787	8.494888732	8.058464822	8.181729583	8.048476531	8.2202433	8.120630253	7.830742351	8.031688037	8.110262618	8.178022814	8.17870427	8.073623272	8.387000638	7.960347806	7.999443216	8.074522303	7.951053485	7.628780775	7.814661045	7.953296942	7.960483075	8.196422027	8.327408687	8.149658049	7.961824721	8.134672109	8.031457784	7.908122776	8.176916546	7.821903351	8.198315687	7.820206857	7.991369024	7.800383128	7.898367051	7.969430474	8.005191597	8.150439422	8.239772373	8.198142624	7.942030109	7.92757022	8.00442216	8.240453339	8.140781321	7.897814404
AASDH	7.816583039	8.272228495	7.739725451	8.382519913	8.526443781	8.091493364	8.644951212	8.335001206	8.713429042	8.104380138	8.130028267	8.381886542	8.361661434	8.486730413	8.664612108	7.786398683	8.734859641	8.47338331	8.044326671	7.958921457	8.172625704	8.067825274	8.17067798	8.173805171	8.357869868	8.444831153	8.110745298	8.312009249	8.244202386	8.77671469	8.156151393	7.91220546	8.182460156	8.202747041	7.95517552	8.500349638	8.40460904	8.368173844	8.234964681	8.172496761	7.622404449	7.841917481	7.646285726	7.935990823	8.41840817	8.225089522	8.253303457	8.305662828	8.395474365
AASDHPPT	7.907120857	7.800522143	8.008872544	7.72703968	8.352056416	8.072757396	8.203685178	7.935392429	8.265533989	7.919367871	8.100471247	7.926958009	7.946603797	8.216550285	8.116911175	8.170043677	8.059863741	8.312830718	7.575778878	8.621912848	8.01822866	8.309831177	8.03034355	7.939022263	8.357131176	8.412531189	7.872790671	8.443190281	8.166667076	8.382139768	8.527991501	8.156585465	8.170183892	8.248402613	7.890301951	8.174347141	8.461700508	8.167804092	7.682756429	8.292148893	8.410214914	7.691574945	8.015929328	7.681595655	8.289290319	7.992104445	8.005159633	7.640849583	8.466613008
AASS	5.755099691	5.713838351	5.479073224	5.723482112	6.123521795	5.72403347	5.343829349	6.187812666	5.388913727	5.844323839	5.87141448	5.674327466	5.846802234	5.084031538	5.489610413	6.032894869	5.974718957	5.704393946	5.733560145	5.545628493	5.779131105	5.607050175	5.534090591	5.54738756	5.593271465	6.30250278	5.669981551	5.698026874	5.531823624	6.238954565	5.682303314	5.682527812	5.999565715	5.823563388	5.600629578	5.684275169	5.94985507	5.761047291	5.614480696	5.925989169	5.849932387	5.426746526	5.653391502	6.461070882	5.506669434	5.822581183	6.478485367	5.55917194	5.559017331
AATF	9.49789036	9.34567093	9.668039855	9.712596504	9.633886704	9.539446392	9.603856505	9.483646569	9.473007215	9.068275949	9.99898006	9.624192825	9.402176557	9.923648963	10.0195725	9.656063632	9.716137467	9.228826416	9.300663006	9.801457514	9.780400956	9.371825029	9.871821928	9.893277569	9.542873108	9.73182672	8.984117859	9.657224505	9.493428014	9.742869375	9.439954856	9.568058715	9.723133016	9.630722066	9.095305309	9.732826253	9.698763109	9.422575634	9.402883341	9.851888941	9.623845904	10.22241877	9.350209075	9.939902429	9.840870329	9.504188315	9.73922427	9.463201465	9.724221684
AATK	8.270905912	7.988220182	7.966268444	8.395498731	8.341085788	8.061184768	8.285694891	8.232575805	7.731349894	8.04219798	8.30497512	7.970283538	7.928216302	8.079377285	8.146433742	7.973623421	7.813279462	7.819874976	8.48601812	7.947320671	8.306465914	7.751453227	8.426369452	8.285667856	8.122329175	7.917450429	8.244829959	8.250037136	7.951538111	8.36207482	8.285262519	8.310323456	8.27435493	8.049472284	8.324678323	7.958316281	8.185669044	8.070206234	8.793856398	8.239661439	7.664489576	8.475962558	8.179528617	8.588157599	7.920096584	7.773546319	8.076881618	8.064028338	7.819947168
AB488780	7.853702722	8.051725304	8.137897695	7.383733753	7.949882572	8.072784569	7.873057728	7.996589942	7.890445571	7.744367525	7.961039167	7.781194445	7.420629319	7.660672144	7.836904802	7.648431256	7.929807525	7.748080363	8.574107198	8.064554794	8.422002341	7.619778153	8.129343813	8.172934106	7.959752447	7.796649179	7.781734585	7.787125966	7.946277499	7.966608971	8.149890157	7.760749879	7.749651815	7.881717531	7.895559584	7.807514444	8.157021472	7.820974308	7.967368663	8.095861102	7.405418615	7.998454108	7.995962843	8.034292966	7.998622	7.683877846	7.767127082	7.782518971	7.592962567
ABAT	8.748537875	7.156156801	8.704182948	6.80938949	9.140667714	7.53197399	6.287532589	8.055640303	9.357029063	7.464029319	8.558609989	6.515433536	7.476370192	7.544648921	8.196691023	7.253843863	8.152625124	7.873594839	8.144040752	7.547561765	9.13410416	7.506157175	8.894425022	9.142632356	8.505601774	6.369200915	7.16104049	7.917241907	7.829465173	9.335062438	8.178325198	7.768511391	8.14682755	6.629483973	8.110110594	7.593237508	8.095782537	7.242313296	8.099109701	10.00853406	6.360125751	7.111542867	6.448594954	8.986308404	8.691880694	6.604656578	9.183993058	7.808978933	7.587964018
ABCA1	7.711458152	6.780393488	6.880153973	6.873734763	7.131400614	7.188555062	7.523235087	7.40291227	7.097793819	7.743670734	7.320409029	6.575820543	7.043052212	7.565997714	7.359674311	7.052679201	7.401956362	7.239959367	7.630069616	7.191278854	7.406365114	7.156513568	7.454189945	7.165477741	7.209761519	7.66074318	7.73730828	7.472809266	7.329770221	7.191533087	7.375865832	7.063316051	7.566735593	7.198463459	7.552516173	7.338393153	7.2926408	7.478750981	6.835499836	6.904640641	7.661576997	7.019504059	7.550168834	7.052908002	7.393478914	7.141257414	7.255310608	6.616985742	7.357377512
ABCA11P	7.395274952	7.030602144	7.243581199	6.879290451	6.921175327	7.113402065	6.918959626	7.341672186	7.50904368	6.673370731	7.25393255	6.009450348	7.554281549	6.887828487	7.076097185	6.980206248	7.168478157	7.325194469	6.836733661	6.941030717	7.745996091	7.311036494	7.446665588	7.269972842	7.476796658	7.320030586	6.605453553	6.811589174	7.243581199	7.202539733	7.173609896	7.504726856	7.633736198	7.082799086	7.303724262	7.073996887	7.282558724	6.907367423	7.658010613	7.855882979	7.401202413	7.04184968	7.257350059	7.828793218	7.328155262	6.412067858	7.434138636	7.430269901	7.122656605
ABCA12	4.455167264	4.472658736	4.6198553	5.300493254	4.246550556	4.337437845	4.861064095	4.433587929	4.63302396	4.377601979	4.3302535	5.11887244	5.201746508	4.826917427	4.61967433	5.314687481	4.522987738	5.001675664	4.417694203	4.073149236	4.059135828	4.34255137	4.452325627	4.095127631	4.355994301	4.489736392	4.454197856	5.997036177	4.627142753	4.14188084	4.165303	4.663530315	7.09360613	5.793472937	5.168339128	4.269174952	4.151431966	4.557208245	4.542996197	4.259170436	5.097426007	4.150232545	4.718270109	4.325417931	4.351549459	4.570887284	4.196363064	4.608516027	4.378345979
ABCA13	3.850159484	3.928742619	3.924599014	3.879270653	4.047891198	3.842085491	4.051209404	3.878402206	3.817486454	3.801604206	3.986465099	3.845016439	3.877317797	3.850726556	4.08448879	4.005247784	3.843243294	3.889503525	3.950776404	3.850526532	3.944383355	3.859674905	3.802728132	3.868837582	3.818517154	3.872161817	4.313053976	3.917603821	3.834158253	3.998218638	3.872136722	3.873732974	3.817983548	3.874420414	3.891093969	4.241136004	3.868402673	3.857924085	4.551808277	3.834140083	3.86247089	3.862268194	3.890691029	3.935829068	3.898210049	3.834058959	3.94170482	3.879216637	3.854225923
ABCA17P	4.576510912	4.789362089	4.442362064	4.759268317	4.838831072	4.730469778	4.615440916	5.32794468	5.13386077	4.791360231	4.759955143	4.78962821	4.905608481	5.141031187	4.935852221	5.452210854	5.104512172	5.07710361	5.630270124	4.65539396	4.917621702	5.007546387	4.586167577	4.875229264	4.668503221	5.0125884	4.776371216	4.507453363	4.7638669	4.832018224	4.665420858	5.092565849	4.940683895	4.781303686	4.669879917	4.468875002	4.41569094	4.660287381	4.915041275	4.590866396	8.339006459	4.767183901	4.817345573	4.786450093	4.846489502	5.08047279	4.944355949	5.436403518	6.188725719
ABCA2	7.222892343	7.101336987	7.04345915	7.443096034	7.180489254	7.148231587	7.450172151	7.15823278	7.163241733	7.239636229	7.459903087	7.490799962	7.471655625	7.487015675	7.484905494	7.566525069	7.037294113	7.065473058	7.383375872	7.274097687	7.44685659	7.38239895	7.277655818	7.333907709	7.468262703	7.163618945	7.419411117	7.064114102	7.255021998	6.963923432	6.925326026	7.303713966	7.157069855	7.128077257	7.036222267	7.125718026	7.027481087	7.335112223	7.274709967	7.297680002	7.424319047	7.324996568	7.128377991	7.318027825	7.153861045	7.450700291	7.184189701	7.386744037	7.39366907
ABCA3	6.792078839	6.896553556	6.389388003	6.827196086	6.873888999	6.80563844	6.754776313	6.822982965	6.715573785	6.815234853	6.539120721	7.41106599	6.808318825	6.90036334	7.122512943	6.753906711	6.434660973	6.633354893	6.502218923	6.250650854	5.943932115	6.594684961	6.498911815	6.431452608	6.793831995	6.75569351	6.747020115	6.529949287	6.685528521	6.818630968	6.490325014	6.81880711	7.512731613	6.671905897	6.324467636	6.454657814	6.393151295	6.472846133	6.78438706	6.697221111	7.065595948	7.257659491	6.648691255	6.550834715	6.698163374	7.414437968	6.510195117	6.78511842	7.098252478
ABCA4	6.805218613	6.993531098	6.794328641	6.791470375	6.723295602	6.838451321	7.563873652	6.773823037	6.992804116	6.756563547	6.809643293	6.856574632	6.994699066	6.90736224	6.936229982	7.137032359	6.957229159	7.043425185	6.9653082	6.851542406	6.711353968	6.865922885	6.865498261	6.688604404	6.804841636	6.946146243	6.826476657	6.483370856	6.876531308	6.686508392	6.781782805	6.757611616	6.716281336	6.965372421	6.7668155	6.796229076	6.686856167	6.76255035	6.84538183	6.717703372	6.985521721	6.830455166	6.899324744	6.725550811	6.807440399	6.719979657	6.73981077	6.826498818	6.949402516
ABCA5	6.178102789	6.73454777	6.472524963	6.557442171	6.581132671	6.042199338	6.19838784	6.561459453	6.63654828	6.154341938	6.22165099	7.346241318	6.379807173	6.310844	6.201688471	6.304184962	6.478307664	6.11339644	5.940415504	5.880826885	6.625767805	5.731332837	6.304835131	5.970735867	5.630769249	6.334067688	6.526907894	7.261448718	5.831591579	6.435665026	6.819620697	5.942514565	6.380026357	5.762477545	6.301738994	6.27315847	6.178574605	5.844532825	6.352021084	5.839364201	5.971657643	6.22166416	5.872969374	6.054611823	6.200319826	7.094398458	6.698284871	6.208008286	6.219028432
ABCA6	5.404956824	5.505334141	5.624621846	5.216023861	5.360919119	5.628973566	5.430870599	5.811426731	5.334635212	6.047837352	5.423168783	5.447953549	5.488835505	5.562488284	5.063884925	5.260310001	5.632501399	5.626856343	5.32970887	5.580495656	6.149278145	5.084362036	5.600498972	5.887316945	5.262213966	5.665560853	5.668164056	5.310067559	5.684681702	5.36651092	5.703634352	5.302178961	5.676714367	5.538932225	5.615274961	5.35930779	5.145794399	5.632407442	5.474216422	5.352249797	5.72699927	5.511963938	5.7248548	5.657539389	5.626594386	5.018638284	5.582532933	5.429246042	5.420126587
ABCA7	7.431037996	6.96161167	7.015911838	7.206275783	6.868137993	7.038018239	6.992213711	7.10125537	7.167050968	7.230934059	6.787526718	7.089636199	7.620412335	7.523233985	7.371905666	7.118662471	6.658175495	7.273596817	7.221411463	6.844905137	6.541082405	7.035550689	6.613080484	6.706050977	6.828707589	6.983724118	7.24957333	6.788142588	7.024063011	6.895569493	6.677249537	7.090966951	7.045295901	7.075852611	6.780438827	6.798500105	6.434033008	7.078747478	6.721684688	6.534988833	7.141413869	7.267165749	7.013348057	6.708546121	6.907878198	7.357258638	7.230239671	6.921273172	7.089922377
ABCA8	5.47162307	5.427442151	5.367991954	5.460076659	5.336791768	5.791038586	5.851426343	5.701468454	5.356280269	5.41842352	5.752676125	5.430131898	5.672519453	5.893444058	5.593187063	5.484157426	5.594207397	5.374510731	5.821474541	5.57196721	5.785868295	5.482346177	5.855128672	5.7186849	5.531624722	5.616026999	6.308152196	6.061281707	5.545774554	5.669622101	5.983452421	5.410024657	5.33710253	5.482211119	5.536564098	5.435605055	5.467276814	5.368487773	5.712492189	5.466504608	5.486485611	5.602951393	5.509745824	5.916537077	5.627392177	5.367637542	5.392097173	5.798363317	5.396672932
ABCA9	5.230938684	5.26852345	5.168465807	5.162960259	5.111938311	5.325125797	5.20721828	5.251499251	5.298056521	5.259103421	5.25029892	5.222523152	5.20895602	5.289205972	5.316200857	5.301793911	5.315095795	5.545840976	5.116840485	5.266706854	5.302449064	5.247439961	5.263571619	5.303294075	5.214984872	5.280330859	5.153104131	5.324894824	5.246473563	5.121999322	5.32527489	5.249735397	5.140734785	5.278304331	5.309899914	5.269300349	5.078530235	5.340287535	5.357889096	5.236096844	5.316499997	5.319798506	5.379833597	5.314636568	5.275372049	5.335729292	5.133510506	5.299467625	5.340814978
ABCB1	7.28061371	6.787851602	6.498267673	6.622603733	9.11572427	8.647303457	6.285031767	8.20966194	8.61330963	6.175675674	7.178950242	6.099606794	6.564480161	8.777930601	9.979624796	7.442072312	8.007145276	7.786928089	6.65452397	7.446348876	9.195029605	8.712355112	8.866122629	6.578015573	7.053275855	6.523119272	7.378358656	8.794351976	7.421056417	8.847288727	8.713585436	7.212126979	6.486651109	7.543750745	8.341046643	9.283260017	8.297112722	8.547553588	9.484316347	7.213442993	6.63238424	7.006781447	6.941011967	8.1325627	8.190475593	5.957902446	10.82599872	7.613558303	8.879041061
ABCB10	7.958785242	8.566877456	9.03407887	9.030839318	8.807162143	8.92674258	8.856405843	8.797201529	9.736959411	8.283682175	8.504622788	9.097895217	8.650181724	9.142156915	8.497566249	8.786269611	7.882014877	8.816942378	8.033323015	9.072738412	8.929607286	8.743046583	8.966292465	9.133061769	9.126061023	8.386824048	8.265776427	8.740959034	8.629669248	9.382764272	8.744922363	8.783998635	9.088428391	9.416650413	8.264119586	8.73281706	9.331807058	8.689781273	8.556879987	9.472148836	8.436449756	8.221737327	8.510886035	8.816942378	9.064350625	8.904468941	9.048115588	9.165463235	9.043849712
ABCB11	5.775054816	5.963822497	5.821304533	5.708801732	5.755132647	5.723773287	5.832720639	5.918782246	6.069722617	5.761250867	5.911091749	5.913164775	5.872258033	5.71666842	6.112347379	5.840169765	5.938568603	6.111893888	6.182273134	5.891126697	5.84109021	5.729923057	5.874293595	5.817705684	5.705667451	5.856914139	5.694167827	5.681329135	5.822334978	5.700105256	5.815409662	5.861219824	5.727383914	5.81937207	5.870309263	5.723363306	5.724675325	5.770660471	5.915346587	5.827812626	5.798661978	5.927391711	5.723632189	5.714097586	5.848578339	5.83587283	5.805858761	5.909112947	5.738858474
ABCB4	5.760699126	5.666395886	5.601736294	5.506601576	5.668453305	5.699782509	5.581820036	5.546342485	5.894406231	5.696028947	5.526018196	5.59889963	5.7749385	5.729097961	5.892417601	5.774383705	5.836463363	6.16400959	6.289068993	5.801655502	5.864909116	6.233155933	5.870365463	5.808146522	5.760969978	5.7011868	6.079531504	5.800254807	5.812164931	5.598117511	5.822769806	5.632504309	5.697262714	5.743812294	5.898986664	5.953315391	5.758281513	5.730227666	6.33259161	5.636201497	5.733752403	5.854661213	5.939825309	5.764490103	5.769030063	5.719262993	6.109399937	5.703294697	5.805155467
ABCB5	4.94388606	4.89456746	4.925820638	4.783566107	4.821508452	4.894841529	4.867369244	4.871609886	4.925781483	4.925779737	4.76960242	5.045184124	4.854343444	4.824421053	4.83138159	4.866989333	4.848602055	4.960380434	5.222847719	5.197694665	5.149188307	4.837453002	4.993578962	5.023144697	4.960352977	4.868498184	4.809247928	4.836698239	4.877732487	4.690542901	5.037457021	4.865479491	4.930696702	4.979882605	5.015366508	4.899066279	4.946412567	4.893115772	4.981852846	4.864389616	5.068429288	5.080397834	5.04611299	4.895052816	4.789996975	4.871623267	4.846298526	4.960877965	4.845710541
ABCB6	7.695039267	7.747845312	7.533049714	7.516685146	6.938025502	7.314235364	7.490638503	7.593011231	7.605079273	7.398461464	7.719301235	7.218657215	7.699246775	7.613352135	7.585480239	7.587607284	7.543149571	7.59264039	7.209498718	7.115405637	7.211886905	7.392060617	7.32963801	7.258645959	7.467439441	7.751728368	7.388700507	6.984908279	7.527412296	7.425364318	7.053242111	7.366357363	7.194111501	7.557064411	7.241661263	7.1923116	7.033495656	7.294336786	7.553735853	7.668122376	8.02670321	7.445747733	7.278670063	7.469674003	7.538333906	7.867498755	7.52129793	7.747720534	7.43695326
ABCB7	8.457883184	8.324407518	8.106185817	8.211625882	8.697407239	8.394263598	8.277495698	8.52495545	8.399932475	8.746731959	8.263120379	8.113380099	8.775538441	8.649276619	9.265276796	8.332795518	8.420090637	8.37074551	7.820720789	8.286239545	8.582780572	8.057795565	8.476054287	8.764250894	8.805610443	8.317118537	7.95882915	8.163419988	8.359976881	9.032191901	8.11379767	8.346359338	8.43948647	8.100660815	8.428249106	8.841492792	9.03545397	8.05181945	8.358996846	8.066286308	8.061170782	8.757305675	8.312582357	8.19933638	8.731640249	8.283387564	9.035328749	7.962615002	8.782314675
ABCB8	7.03221101	7.007166459	6.942761121	7.341876	7.152715571	7.030747058	7.079997159	7.047872824	7.124609423	7.131662511	7.16911429	7.336144137	7.16480955	7.149586109	7.086346874	7.125589076	6.937123195	6.733056706	7.420683463	7.19913965	7.177125944	7.099780758	7.1273429	7.150278629	7.17784804	7.15600306	7.124381293	7.39671562	6.772736544	7.079553173	7.064337692	6.8544182	6.957804203	7.118269345	6.979925833	6.99322867	7.316132505	7.089738456	7.321005052	7.09938577	7.289519474	7.536169058	7.036852007	6.996540066	7.019180943	7.249300669	7.059558218	7.216064848	6.870382424
ABCB9	7.02425591	7.161292236	7.199426684	7.139656471	6.89489452	7.006045856	7.010723938	7.184585465	7.030087089	6.834356685	6.981910234	7.00035868	6.918715329	7.111162174	7.089905357	6.825473083	7.054358486	7.194227992	7.286395315	6.869458525	7.306260266	6.789363757	7.129553745	6.991104413	7.022032195	7.090109174	6.814931813	6.968295743	7.076923356	7.200282349	6.836996326	7.113363593	7.186134718	7.058997206	7.195742362	6.88720219	6.991521365	7.033893329	7.694939965	7.125691802	7.007934314	7.288471863	6.926533434	7.176920062	7.055718362	7.105967279	6.941180669	7.271191295	6.871574504
ABCC1	8.549478591	9.076953242	9.518751256	9.023170055	9.277298131	8.482048565	8.81668654	9.072283874	8.767593682	8.320149265	8.841848893	9.120514136	8.187234126	8.758252659	8.491364461	8.68593511	8.668918912	8.714108035	8.923070855	9.006681917	8.655174789	8.972059909	8.873204511	8.387229962	8.963395644	8.581161984	8.800415568	9.59820397	8.933147137	9.46101364	9.257562745	8.260866139	8.399411914	8.213716106	8.589103938	8.928438763	9.217053633	8.952956269	7.76372935	9.56660029	8.413184188	8.212435754	8.700551783	8.703361799	9.1263706	8.23631562	8.522433602	8.224235358	8.506328781
ABCC10	9.38781673	8.922464388	8.83539353	9.148274068	8.856775874	9.08935868	8.891135028	9.234020398	8.81339172	8.917480379	8.525213671	8.539250893	8.120219188	9.088435197	8.630524922	8.860508241	8.664830923	8.582861857	8.937938414	8.739305209	8.228249994	8.605431652	8.989289638	8.949737664	9.12935789	8.452870074	8.80642106	9.259481157	8.61115047	9.041662719	8.73691486	8.80402812	8.531127218	8.612311166	8.704893012	8.660311083	8.731405553	8.697283176	8.794388601	9.370836476	8.890570423	9.041458175	9.392109519	8.804279566	8.672911273	8.320993737	8.868930775	8.80163749	8.453672566
ABCC11	6.454542158	6.602130831	6.801632005	6.32082863	6.499435481	6.649114651	6.504115495	6.451115715	6.583384433	6.533824975	6.403348746	6.591692561	6.48873031	6.337960195	6.482552593	6.150175671	6.68007991	6.731377728	6.513099671	6.61273304	6.810468626	6.440863522	6.654610136	6.670477143	6.46558938	6.637312219	6.328408871	6.28434344	6.607114789	6.441059544	6.604389687	6.496557538	6.403055128	6.617410791	6.83549727	6.560734489	6.482948108	6.578119062	6.718221279	6.577912377	6.471849497	6.617342251	6.668407583	6.629489748	6.555860292	6.497507279	6.360734223	6.506704408	6.42708325
ABCC12	5.730082135	5.673872031	5.622532839	5.666620353	5.813078446	5.739887305	5.771766023	5.520015709	5.723314353	5.612982061	5.683638568	5.682091699	5.800658803	5.676080689	5.67199487	5.533890164	5.747353974	5.849450218	6.207153821	6.060288454	5.935872479	5.797338252	5.894086793	5.89439573	5.666258998	5.698906359	5.577535074	5.583045862	5.687704137	5.581298221	5.763311626	5.777220286	5.688412952	5.77922798	5.854058382	5.623116393	5.670087721	5.726861236	5.769784138	5.736475815	5.744606813	5.937905469	5.792011336	5.655853662	5.636364975	5.737188111	5.697257155	5.747981599	5.694327554
ABCC13	5.944772318	6.095444015	5.816123037	5.783841495	5.639949195	5.549620677	5.638738342	5.620536339	6.082201401	5.59517145	5.522999645	5.648831829	5.712296858	5.53298076	5.457724589	5.249687222	5.774894212	5.829838013	6.256521159	5.96924049	5.997351538	5.57253096	5.667449179	5.585564111	5.448198432	5.717088242	5.365102896	5.598921777	5.677274424	5.524463942	6.106872809	5.554175333	5.42465529	5.913170081	5.860701246	5.838339985	5.55144197	5.644960779	6.034238583	5.691456954	5.570262405	5.722792893	5.640264399	5.686027848	5.673731483	5.5840252	5.545654155	5.650127488	5.673297536
ABCC2	6.680003923	6.553415104	6.982398704	6.644067944	6.721001944	6.783690853	6.402379006	7.291364155	6.852658933	7.057027915	6.636077558	6.816242091	6.816277135	6.760267297	7.027446038	6.77169788	6.71257337	6.602923911	7.987430737	7.322620811	7.753083216	6.934631464	7.063189786	7.11387098	6.859625227	7.694275797	6.515926228	6.88073376	6.860740675	8.387472406	6.915920489	6.547725373	6.594803526	6.527046318	7.35109084	6.663494848	6.910021105	6.659059501	8.063670717	7.150529388	7.243661353	6.962449661	6.690774893	7.16833743	7.529941276	6.695495532	7.360773631	7.629192531	6.722957193
ABCC3	8.568786306	8.744363211	8.858960453	9.116176849	8.614991011	8.553522108	9.152933217	8.556047368	8.545980342	8.630682842	8.487890566	9.24755769	8.567792171	8.68767062	8.913119886	8.759476177	8.276046995	8.449337278	9.271636934	8.178571102	8.386235364	8.648558333	8.57358226	8.114631814	8.427720501	8.831046109	8.719069172	9.096417058	8.373632172	8.503385071	9.023826213	8.702882848	8.875737863	8.269796641	8.475477361	8.837840923	8.125253231	8.366268573	9.071048762	8.732518623	8.508805097	8.975193333	8.564907573	8.749193043	8.786431545	9.100220115	8.54252054	8.694210268	8.482760583
ABCC4	6.318211665	6.280426705	7.186189687	6.571694522	7.091228633	7.240783312	6.289212348	7.218249293	6.990020604	6.883114246	7.366350703	6.080759526	7.076684526	6.392236457	7.039322764	6.507041732	6.73862878	6.508522877	6.123887043	8.240771062	6.886271447	7.450776709	6.979813773	6.705532978	7.493009465	6.25614267	6.54815876	7.385919567	6.940466696	7.889628232	7.421492496	6.88785667	7.05205568	6.544838802	6.875510971	7.274020056	7.151072406	6.234789677	6.992796875	7.806880967	7.49677889	6.543441298	6.783754838	7.442211149	7.626338471	6.027540777	7.325969276	7.473116126	7.44625638
ABCC5	7.116512101	6.766925768	7.161545095	6.967632672	7.076568672	6.845730234	7.344090287	7.105850855	6.894460367	7.082188135	7.177122805	6.983336582	6.721399561	7.096900371	7.080175288	6.929582954	7.050246866	6.824350481	6.730256871	6.978562147	7.02356262	7.072473642	7.068487329	7.04174806	7.0556996	7.167446901	7.306427044	7.410231577	6.868506787	7.330465612	7.402977756	6.972103496	7.088913824	6.957257301	7.027337169	6.993006475	7.408197366	6.893270134	6.81747262	6.868646673	6.823236973	7.163480292	7.044774334	6.966466597	7.151333155	6.540983646	7.133340073	6.949352128	6.959812855
ABCC6P1	5.461576826	5.609789523	6.071962901	5.687756368	6.216156259	5.40205136	5.285600837	6.314949172	5.51065732	5.333327383	5.661328387	5.598421966	5.350285444	5.614692108	5.465511541	5.969417794	5.206609072	5.356883276	5.269978884	5.446567261	5.680638301	5.827037467	5.396999306	5.24505287	5.498403948	5.228896111	5.32164858	5.399590594	5.512395087	5.781443107	6.161640733	5.319748672	5.188910122	5.294399383	5.309679735	6.029545593	5.366520961	5.230000188	5.651736051	6.353813407	5.262114743	5.489316574	5.148160197	5.589386806	5.478477603	5.090404992	5.824398253	5.738905965	5.142351881
ABCC8	6.896829937	7.073875924	6.757955269	6.908363045	6.768049321	6.816080628	7.086369157	6.972964807	7.069794462	6.796733126	6.913377551	7.021881732	7.296347057	7.165318861	7.236393892	7.363764247	6.871094153	6.983031254	7.063836916	6.453143514	6.584026965	6.98173278	6.952383098	6.589003042	6.920504835	6.847318243	6.862963431	6.697098768	6.983735605	6.620107347	6.684922402	6.896584547	6.688151143	6.82153815	6.934321573	6.767930073	6.636840172	6.836398655	7.117176679	6.893192239	7.318272945	7.135664759	6.985465999	6.733317182	6.897445137	7.035151305	6.891020152	7.165491405	6.954420542
ABCC9	5.736422415	5.761352965	5.810648013	5.593368448	5.607703757	5.760923509	5.642100986	5.614760862	5.639937968	5.568237814	5.537765018	5.587086575	5.690667788	5.53589092	5.598503382	5.623217185	5.72577376	5.787093337	5.528275947	5.873217509	5.775947226	5.638209593	5.653156112	5.716431951	5.745486117	6.052616842	6.263008528	5.66321204	5.813907819	5.535291983	5.871754998	5.751922701	5.742410807	5.731167023	5.873731833	5.746650142	5.536483174	5.884787818	5.628287964	5.693309433	5.659750339	5.628626886	6.00769096	5.682906696	5.668879047	5.667661211	5.83493271	5.752157787	5.648289219
ABCD1	7.57627081	7.218598582	7.519049121	7.231109153	7.533734353	7.471924696	7.316830153	7.347100842	7.142540917	7.432200577	7.598320356	7.020583676	7.522353908	7.389003847	7.265764969	6.757027259	7.344889008	7.255213082	7.717271762	7.411095876	8.038120046	7.229139982	7.365590604	7.744584616	7.646415357	7.363243264	7.120018633	7.268681509	7.291061495	7.776438789	7.385179625	7.559542683	7.327527945	7.22859461	7.304289754	7.263681577	8.027362648	7.353052755	7.48364409	7.207751935	8.072993746	7.741931835	7.36920304	7.511990777	7.281254631	7.210113863	7.400205301	7.387419266	7.822968829
ABCD2	4.199733668	4.380733356	4.308793048	4.080266069	4.251033756	4.373800194	4.312482471	4.098613651	4.292493145	4.268595659	4.274015541	4.354847662	4.403360684	4.0371257	4.033276129	4.247944076	4.294069531	4.456676307	4.263317043	4.284011032	4.443153448	4.312667155	4.299371465	4.358748825	4.207995603	4.362452531	4.196068886	4.195201777	4.283157527	4.147750503	4.437893333	4.238534458	4.28743639	4.232651619	4.504064979	4.451751769	4.23699783	4.218170848	4.350028521	4.035173247	4.280799531	4.278261298	4.206151173	4.288470469	4.236622504	4.009780543	4.359152767	4.330496002	4.464605448
ABCD3	9.991109614	9.667335836	8.309822264	9.92213236	10.10732955	8.894846379	9.746947718	8.726098167	9.790793508	8.650576379	9.198222929	9.619224574	9.829370027	9.512222243	9.464498399	10.22776241	8.430965389	9.486808232	8.752734205	10.05326927	8.998462301	10.44454981	8.860085171	8.785950847	9.691210475	8.245498858	9.199964673	9.485654222	9.190547198	10.04686029	9.704268474	8.326949393	9.65359254	9.30888714	9.529589046	9.754759207	9.915605978	9.072830298	9.280979403	9.601782563	9.487701845	7.831885219	9.03060875	9.27736853	9.390188429	9.699713584	9.701781894	9.849698428	9.57505953
ABCD4	7.433599561	7.356105737	7.547489049	7.459342586	7.715968234	7.589683907	7.716001374	7.546748527	7.676092436	7.534319084	7.347687091	7.65323684	7.5040623	7.512050478	7.460980041	7.705778183	7.570199387	7.560545346	7.105462666	7.435150957	7.103830186	7.264117903	7.586057836	7.450909093	7.198793872	7.515575498	7.551696744	7.437209088	7.564215147	7.371442595	7.549229166	7.550362562	7.874797463	7.669618143	7.509131282	7.460482435	7.539276941	7.567064602	7.500841607	7.155174588	7.590497663	7.430660851	7.493090302	7.287894832	7.44073103	7.631545554	7.26935739	7.230414311	7.590480779
ABCE1	10.00163504	9.626791987	9.457613646	9.772200425	10.27673838	10.02872149	10.17848266	9.710603875	10.20060906	9.180792573	9.972378807	9.82035002	10.05651561	10.36763539	10.07967763	10.44255417	9.766347693	9.799036266	9.802223957	9.880808477	9.642291976	10.06436173	9.83315063	9.89848236	10.18350494	10.30614001	9.480008282	10.08510119	10.05296236	10.13599974	9.790509795	9.36045074	9.076835473	10.24052795	9.416488693	9.89344865	10.06989603	9.908310631	9.28439251	9.976499116	10.22435533	9.677171797	9.842375263	9.265445209	9.612730271	9.865680701	9.96466995	10.29457549	10.26213367
ABCF1	10.68436484	9.871857954	10.06105115	10.19247287	10.02233631	10.33678957	9.960217297	10.53448259	9.999707004	9.691243797	10.07356252	9.568560423	9.387732075	10.27843316	10.10510342	10.08089194	9.746493115	9.561682707	10.02718365	9.877473873	9.930842789	10.03394133	10.03132103	10.13242953	10.40275253	9.89985992	9.967165539	10.13992429	10.07633837	9.966226996	10.02711033	10.03330893	10.00435869	10.15418625	9.871161572	10.0556811	10.20494771	10.01598811	9.606436808	10.16984252	10.03581163	10.04169131	10.25040479	10.09518381	10.01962427	10.09601793	9.837558047	10.05811824	10.00450362
ABCF2	7.764357616	7.430429357	7.476552884	7.750423497	7.602493287	7.818517977	7.623990881	7.658677399	7.525932797	7.492746431	7.873769108	7.481198551	7.577412619	7.789680678	7.745136397	7.634752258	7.428835434	7.470066055	7.978473281	7.849852334	7.540477391	7.764728602	7.639391759	7.897480066	7.840827041	7.811252228	7.472887421	7.615038921	7.623021969	7.718825796	7.448617157	7.66214484	7.652637421	7.736802347	7.468817741	7.618514017	7.836856099	7.622615893	7.664384463	7.604922071	7.761041739	7.78215188	7.599794468	7.865144001	7.693313199	7.931119529	7.757104706	7.864613065	7.530810279
ABCF3	8.033799407	7.78704152	7.706420125	8.293346576	7.839032795	7.688726642	7.987256227	7.948189508	7.857636087	7.62463284	7.951391775	7.94484874	7.797420651	8.001941516	8.288153787	8.096355074	7.667486029	7.481215172	7.999829743	7.730609159	7.728175394	7.917946561	8.029681028	8.029177418	7.814426948	8.156546782	7.911142017	8.025978472	7.802581371	7.874290962	7.558018737	8.101265616	7.956712312	7.879217897	7.639266728	7.50500183	7.917188428	7.795551633	7.842169922	7.888204672	8.06842777	8.264983062	7.815872787	7.852977273	7.710127822	7.752042348	7.845182204	7.972962635	8.001636625
ABCG1	7.785299008	7.495654589	7.447438182	7.398417874	7.885136241	7.356774591	7.780085515	7.505760911	8.137490643	8.235655834	7.680344522	7.849474405	7.245854815	7.765207829	7.434585562	7.234560057	7.759990791	7.44250894	7.277326232	7.893654444	8.050964407	7.489464878	7.788789292	7.545444802	7.369116992	7.593999667	7.706052388	7.436997571	7.62066993	7.264726971	7.742953047	7.45209834	7.440022853	7.406441245	7.704810785	7.931504691	7.472190081	7.389733947	8.280004533	8.077535191	7.375459291	7.59523464	7.258361784	7.706632079	7.761891141	7.582762213	7.456582581	7.921899475	7.994991709
ABCG2	6.914879711	7.649503669	6.828925801	7.641901589	7.18500712	6.953890742	6.880900676	7.039719494	6.846109371	6.740149421	7.056882567	6.515608482	7.158102188	7.811245486	6.649890338	7.13447754	6.965845468	7.073236921	6.599422419	7.142707041	7.253782802	7.301956305	7.247944232	7.183832291	6.758301409	6.827582769	7.685039674	7.358538717	6.893203732	7.549301255	7.777702814	8.194337372	7.162136919	8.085591179	9.346274236	7.216581341	7.897121166	6.937686219	7.27805828	6.935832874	7.281429814	7.21270551	7.263883884	7.048570449	6.702566981	6.803865052	7.301444234	7.250572683	6.734905416
ABCG4	7.02816885	7.014863294	6.99700655	7.024114211	6.828914516	6.962979882	7.152898865	6.985498086	7.067109096	6.828440815	7.055123532	7.328928773	7.200165113	6.878079072	7.050308568	6.839203631	7.199525737	7.024870917	6.916915993	7.165354003	7.180570333	7.022714635	6.922704888	7.18385217	7.177636145	7.190784595	6.852592871	6.696259496	7.001829788	6.602981868	6.814032848	7.140486747	7.112161761	6.9957993	7.02599472	6.987274592	6.924317781	7.05582672	7.186793521	6.886491462	7.387514743	7.146276976	6.982386878	6.960365441	7.009336706	6.926422199	6.98684794	7.351606193	6.924985158
ABCG5	4.932832231	5.840783914	5.244985519	6.534642702	4.948957523	5.07619273	6.342691492	5.199551148	5.294643264	5.093101851	5.172106111	5.666758253	5.590351956	5.664816554	5.27647844	5.592748453	5.275683698	5.722112299	5.610006139	5.356830091	5.284448261	5.30529414	5.353547575	4.999030457	5.02406115	5.264924564	5.201769159	5.196693109	5.229503743	5.140066308	5.181656773	5.882932548	5.462214726	5.794179911	5.665020687	5.67181037	6.161360224	5.182307034	5.43709055	5.085683703	5.134043501	5.530417669	5.559819645	5.192915485	5.310383507	5.453292804	5.181770975	5.210957722	5.165456449
ABCG8	5.416537229	5.550753939	5.47312751	5.689081413	5.288987822	5.44692841	5.601362094	5.541577343	5.348381426	5.415393155	5.470514553	5.712738905	5.541362705	5.483246331	5.56089278	5.581110853	5.281359069	5.366938243	5.377611834	5.518455889	5.39082534	5.535939838	5.47088641	5.492858724	5.380979575	5.427634998	5.450065021	5.268709532	5.511346873	5.369356551	5.329360519	5.300307142	5.280086575	5.43337265	5.518740628	5.470531515	5.714565331	5.305624401	5.632344134	5.45719409	5.49858407	5.745844059	5.46745815	5.528102174	5.395983011	5.243850474	5.361601427	5.414602994	5.306707475
ABHD1	6.55291061	6.874259885	6.751867739	6.542097766	6.571094485	6.637815004	6.443930091	6.394476851	6.76831475	6.641319206	6.603994424	6.505894216	6.416584718	6.529115626	6.56800079	6.128005011	6.768023645	6.729937504	7.241864663	6.943698751	7.048685057	6.572883958	6.880608816	6.93273302	6.507614489	6.751719713	6.504050213	6.332816568	6.654125975	6.366844367	6.662252524	6.520628094	6.599243318	6.857206933	6.837520127	6.646075828	6.809929817	6.728932266	6.947621697	6.638954899	6.887512209	7.053616158	6.797612097	6.827772418	6.590074756	6.371574118	6.560812424	6.679260477	6.435489922
ABHD10	8.546708201	9.724714125	8.621807422	9.693231337	9.516389817	8.775068594	9.790484464	8.61046581	9.815741563	9.102918733	8.93701345	9.01866111	9.435987235	9.446867017	9.327784171	9.615273306	9.443396981	9.357874592	9.074880805	9.460810768	8.893468856	9.409289466	9.13578602	9.058324164	9.180107776	9.09684011	9.056961708	9.382419251	9.31533189	9.374037183	9.156823141	9.248433889	9.567062344	9.77985809	9.289086809	9.31587081	9.317977766	9.867239703	9.247111607	9.289453861	9.146587982	8.380126394	9.114147814	8.980732754	9.185109402	8.946907055	9.335719829	9.395996372	9.559405498
ABHD11	7.972361246	7.559081941	7.415113737	7.93534015	7.969783279	7.772348174	8.076475733	7.5798752	7.834564404	7.521403252	8.02957821	8.104144721	7.857976668	7.825420395	7.833724586	7.811105918	7.456231372	7.458143843	7.848074625	8.120581161	8.096931972	7.941637705	7.748304107	8.177908761	7.806759747	7.806528678	7.709376127	7.697956533	7.842841136	7.935447174	7.472940444	7.709920215	7.576993911	8.155293441	7.858871205	7.871895165	7.704836225	7.989180173	7.791507453	7.470797615	7.854321831	7.956510286	7.720104888	7.612605081	7.719308669	7.831390269	7.640722951	7.462433771	7.463171919
ABHD12	8.892450519	8.511925579	9.486100389	9.021939837	8.689676178	8.151528478	8.835186189	9.127202972	8.847216432	8.641069637	9.037619201	8.704946139	8.543833618	9.211964636	8.558411216	8.689336091	8.804469563	8.488086213	9.142313744	9.090240089	9.790881063	9.552064764	8.759213693	9.517424671	9.141287325	8.449801383	8.783275649	8.378583612	8.720249252	8.662570144	8.451111617	9.533466601	8.688611939	8.754211515	8.522250485	8.594587531	8.975938596	8.528140528	9.1147731	10.48083853	8.824105707	8.130103854	8.323219157	9.278026241	9.078908381	8.923361224	9.179524287	9.253129459	9.536408427
ABHD13	6.18281027	6.176309944	6.55534907	6.884851674	6.626701838	7.115005905	6.25756967	6.50854884	6.472488402	7.090317042	6.942243413	6.477649448	6.416607943	6.869154057	6.239644952	6.241723782	6.12243077	6.193792727	5.495799148	7.466694299	6.830654897	6.870138999	6.875468956	6.810276731	6.714037011	5.949540568	6.34828317	6.465449298	6.850603773	6.811349522	6.466623892	6.968918733	6.892515189	6.559229143	6.447647027	7.218387152	6.98178842	6.315082098	6.241554051	6.267038718	6.30188993	5.438626724	6.917449431	7.095886556	7.080785541	6.026561166	7.046920606	6.568323652	6.465488212
ABHD14B	10.06227221	10.69665988	9.77174245	9.848134177	10.15854111	9.557024069	10.46336696	9.794659643	9.914224798	8.70844016	10.08723932	10.60385893	11.01033783	10.47320994	10.53428779	10.20210001	9.590167827	10.13012771	9.843806056	10.11608821	10.2969637	9.054683582	9.964189345	10.58841577	10.54213298	9.46579134	10.17005717	10.15542278	10.61630352	10.69395796	9.712469479	10.72175514	10.51067771	10.46824942	10.11977092	10.3504839	10.75617548	10.33192313	9.986903449	10.09080196	9.189003085	10.88797901	9.175389341	10.83485325	10.337924	10.2054503	10.23623576	10.28506108	10.60136899
ABHD15	7.80068603	7.685575301	7.833148841	7.726049751	8.014459118	7.587773393	7.835934712	7.729292911	7.740371779	7.411861358	7.91672252	7.518247374	7.84393953	7.881389339	7.460807468	7.546137085	7.709295367	7.329624105	7.731549743	7.951164961	7.108058048	8.037799729	7.684896779	7.860893688	7.384730189	7.093836055	7.852302634	8.043369762	7.718076601	8.081495234	7.549153332	7.328588272	7.66959956	7.349037859	7.099572865	8.033494289	7.795945986	7.702421447	7.47115906	8.552876675	7.70383954	7.778154773	7.507571612	7.618454203	7.645024412	7.824919479	7.840908422	7.525585184	8.249903793
ABHD16A	7.902615203	7.581702163	7.525099334	8.189528778	7.659534503	7.696926572	7.79756107	7.981378372	7.966913832	7.468734681	7.725873382	7.953693585	7.830458079	7.710851504	8.066022831	7.92187665	7.630862363	7.485588266	7.445754477	7.605108937	7.54482421	7.725607975	7.434764419	7.922367702	7.827293263	7.657899628	7.575121795	7.713941504	7.675622137	7.813555731	7.517574112	7.892181034	7.715846023	7.86184	7.475135982	7.668192576	8.0212046	7.624404217	7.769929511	7.613054034	8.220865817	7.917285632	7.765478444	7.51214213	7.838362011	7.951620989	7.507254669	7.656609699	7.835980981
ABHD16B	6.023460342	6.0028348	5.667208084	6.310809587	5.818419091	5.783689222	6.228918841	6.086920569	6.077405746	5.826118726	5.918062354	6.364342675	6.18684009	6.176393307	6.399505991	6.183752101	5.860439341	5.892159534	6.240531463	5.955471006	5.72697235	5.970755864	6.221804359	6.005949969	6.220998549	5.939122448	5.980862341	6.245627724	5.956102748	6.125761101	5.613032544	6.12075377	5.757135943	5.996998698	5.858287001	5.692534444	5.973346198	5.911415134	6.102495669	5.844798297	6.372003834	6.310321874	6.058519598	5.847890734	6.004101038	6.240810125	5.85059052	6.161348935	5.838950939
ABHD17A	9.813295179	9.252538267	9.02211086	9.662517272	9.370055898	9.47088063	9.213748139	9.686122585	9.56242845	9.42990097	9.607232914	9.349147701	9.759420508	9.500762042	9.538855735	9.343278431	9.536360536	9.443994935	9.389488742	9.514808982	9.414024649	9.248914872	9.597919503	9.901657667	9.193351564	9.315037754	9.722793558	9.058013262	9.46550039	9.671715643	8.75302883	9.581749552	9.989037795	9.641801197	9.131225906	9.422463479	9.617190219	9.482136393	9.260653945	9.843697065	9.676143708	9.843688202	9.30514487	9.397243267	9.501417797	9.755233277	10.02348312	9.666811885	9.595139708
ABHD17B	7.888962362	8.663903343	7.833697798	8.733393889	7.999643163	7.962089622	8.071471049	7.537823171	7.879560613	7.598843288	8.013787469	8.267038208	7.916625434	8.052659041	7.984886266	8.279908745	7.952697294	7.888805296	7.843556592	8.022439434	8.048927067	8.384301056	7.946294852	7.803268346	7.945284596	7.751897286	7.872520562	8.027373329	7.917835202	8.142527735	7.851542131	7.831257045	7.795371931	7.977537522	7.917311754	8.333055268	8.031511111	7.840156343	7.745743726	7.952973628	7.664956362	7.731455545	7.61464006	7.853660804	7.923529308	8.621427608	7.906596045	8.069077136	8.152596645
ABHD17C	10.4752883	10.57446568	10.46330087	11.30225568	11.06461455	10.01546977	10.77331479	9.912432399	10.80966618	10.23013781	10.46167338	11.46644001	10.69069914	10.2861282	10.6647698	11.12627601	9.079771644	10.20922888	9.796948863	10.0079446	9.90920892	11.07879766	10.4922961	10.2938048	10.72860005	10.22929976	9.80009299	10.93563105	10.73296676	10.93175243	10.51870189	10.26155131	10.7985039	10.59763582	10.5687964	10.84136291	11.18707064	10.59553348	10.61434636	10.75294476	9.951145055	9.549440474	10.17304458	10.52387884	10.61256413	11.04793604	10.72764921	10.8746871	11.04351449
ABHD2	8.718802137	8.294211462	7.815452174	9.384293591	9.607659245	8.408225681	9.692705724	7.806568175	8.076379264	8.857200168	8.169310836	8.729901971	8.320005212	9.933774339	8.856508546	9.282028625	8.128336978	8.799794851	9.181029294	9.566376781	8.604179408	8.965564834	8.778050874	8.394673585	8.464942375	8.143903679	8.774291436	9.672014519	8.601963383	9.53359348	8.658094502	10.01574315	9.919154248	8.454336938	8.841643206	8.994963506	9.436062114	9.467007976	9.18320675	7.891738315	10.30270775	8.560439476	8.904227409	9.139883288	9.364902498	8.830322648	8.543798363	8.679201395	9.74864133
ABHD3	10.21384608	10.80506204	10.48360882	10.39197159	10.88599568	10.13980813	10.82165989	9.995018754	10.97288218	9.859917543	9.841592888	11.51469871	11.04937938	9.863702849	10.79129413	10.73569706	9.671139293	9.883905428	9.581903763	9.873428128	9.245568231	11.34130836	10.71164353	9.459142657	9.584348525	10.03860616	10.49854077	10.38573048	10.07716679	9.876449071	10.61081409	9.424202923	10.9281624	10.58190999	10.49292091	10.64229497	10.36621984	10.14329213	9.712511006	9.92176878	10.67357375	9.399337814	9.6485592	9.216825977	9.601719565	11.12993306	9.503977166	9.632132251	10.65978395
ABHD4	7.242128833	7.611041599	7.172132632	7.012342503	7.246479583	7.309039716	7.425471341	7.122093066	7.224553344	7.376376271	7.169576388	7.354992992	6.993411175	7.41315107	7.153231782	7.207083115	7.288632345	7.129071268	7.438842432	7.18864398	7.521766745	7.381297449	7.449364948	7.38223497	7.21982494	7.41365442	7.811832314	7.331158345	7.290755257	7.279626034	7.180004255	7.390177259	7.583537634	7.159200719	7.46084768	7.253701775	7.308615154	7.419479388	7.338195776	7.07416762	7.369006995	7.396924407	7.44908949	7.175427161	7.201684702	7.530643492	7.206756978	7.056055935	7.381397327
ABHD5	6.555395908	6.809333387	6.46211519	6.725979683	6.607291657	6.384796893	6.614191691	6.403588682	6.635100637	6.840040706	6.388674484	6.62828999	6.604355277	6.455260025	6.468081523	6.641848805	6.184260171	6.466940685	6.379772456	6.622900531	6.410636645	6.580341523	6.581436007	6.315943837	6.407445845	6.705503965	6.379631654	6.722181461	6.343729296	6.792101772	6.585080883	6.640576521	7.003059451	6.637366933	6.572849264	6.719155789	6.733649776	6.472394228	6.467058094	6.639653234	6.377012813	6.442231348	6.549626975	6.537802918	6.270646859	6.923114726	6.175698303	6.567728415	6.490940124
ABHD6	7.09443675	7.015415517	6.468632357	6.774906387	7.114952471	6.465568501	7.105185228	6.677037543	7.02500283	7.072269229	6.998691907	6.692516032	7.023512561	7.307848561	6.882432244	7.082592083	6.68295139	7.184103261	7.257567921	6.99175516	6.73271874	7.141110464	7.340769733	7.114036187	6.862802621	6.650346805	6.60456788	7.135575327	6.741658172	7.219540164	6.789199256	7.065403519	7.018809004	6.954555628	6.798702032	7.207778406	7.289674602	7.093187464	7.258201851	7.092793499	6.69814601	7.012553057	6.836761334	7.358992601	7.331675045	6.675576286	6.84803776	7.259686154	6.834182262
ABHD8	6.659839198	6.845266503	6.623857611	6.738397533	6.685504644	6.587061868	6.736677383	6.709481453	6.755162954	6.560580008	6.781037954	6.804484492	6.916191836	6.664473188	6.840082612	6.887629608	6.685034275	6.791414411	7.148293237	6.345839698	6.587682441	6.55438348	6.876349491	6.710598605	6.460322986	6.685034275	6.655039586	6.556815812	6.68678019	6.493523239	6.269609541	6.581545001	6.61361824	6.620546466	6.540184164	6.486128173	6.643896305	6.466643185	6.787302607	6.588132917	6.770418945	6.67319779	6.707402482	6.7036672	6.708924239	6.847678933	6.55297441	6.77484405	6.508959082
ABI1	7.780206995	8.118816903	7.574555488	8.099350794	8.309467862	7.733634783	8.164754654	8.041281557	8.027775404	8.241306031	7.974793894	8.152855058	8.106464547	8.03321553	8.014889625	8.095779655	8.078252572	7.926395516	7.91395367	8.058328692	7.701764458	8.328871228	7.78822606	7.804785196	7.885251471	7.543902993	8.251349821	8.187295922	8.011788615	8.173564924	8.133311569	8.197920686	8.129204187	7.848555092	7.92849287	7.991604491	8.17592359	7.837369871	7.714617273	7.95056696	7.939729059	7.241190272	7.769404187	7.98348207	8.088289747	8.086080106	8.138621524	7.871919627	7.871835574
ABI2	7.914078942	7.56183253	8.093774502	7.644779063	7.99107536	7.917271895	7.623861136	8.03004894	7.662094276	7.865761439	8.146130794	7.511018465	7.673482157	7.822200977	7.895372145	7.192007758	7.895024732	7.799727251	7.657220892	8.01127493	8.168872365	7.912002077	7.926236442	7.873631385	8.146584533	8.020321	8.073530173	7.942226489	8.020972577	8.038725701	7.831653237	7.869664768	7.851448889	7.826965392	7.789926904	7.91855596	8.014208124	7.864549572	7.947020997	8.160488527	8.161168431	7.936521833	7.85049112	8.042644221	7.915175442	7.541829044	8.354070314	7.897195052	8.007359062
ABI3	8.52335887	8.534260117	8.419089644	8.495130856	8.372737779	8.356081939	8.497059388	8.711250394	8.412157861	8.143470788	8.503957954	8.427181675	8.759770533	8.524410577	8.461562988	8.435996251	8.739230853	8.545956939	8.647041024	8.603098874	8.607206747	8.288325007	8.642334293	8.637490604	8.523700083	8.703205169	8.421398436	8.57750564	8.547072452	8.254098423	8.280037829	8.233059084	8.400996794	8.410233542	8.54295009	8.208214398	8.172720826	8.273448697	8.903462578	8.232190964	8.688313161	8.813000994	8.387800762	8.368559261	8.345915031	8.245059659	8.192446607	8.374088972	8.477644387
ABI3BP	6.393458388	5.662801651	5.965448085	5.833426977	5.288425449	6.347023182	5.877657015	6.104142713	5.742021659	5.636608989	6.005912299	4.982033336	5.991136688	5.796169943	5.397656565	5.389909859	5.998901211	5.863753351	5.680793375	5.757338854	6.228066714	5.547131778	5.752056598	5.854918173	5.721961808	5.568449238	7.229946438	6.061479878	5.683248766	5.749301376	6.147817547	5.300766581	5.563400937	5.42375043	5.86183029	5.6972598	5.969964599	5.414603335	5.705434352	5.676878842	5.580632944	6.144962909	5.67604702	5.752859911	5.546757645	5.266644064	6.484954041	5.365939745	5.722218257
ABL1	10.64588072	9.752493759	9.961986803	10.33783069	9.987135128	10.29180581	9.407885849	9.901708419	9.66705341	9.815203869	10.03275435	9.890586805	9.498195246	9.829806509	9.718011582	9.726482059	9.825056806	9.805783148	9.785270453	9.802960818	9.765583331	9.688713197	9.7994184	9.779581121	10.1058605	9.690934677	10.29439604	10.5598307	9.978600762	10.29760686	9.904101135	9.534683137	9.771203776	9.473755532	9.710370811	10.41853107	10.57368898	10.12848468	9.648455244	10.33116203	9.903060491	9.674655453	10.10037956	10.00157222	10.16886892	9.885304584	9.885968502	9.559611376	10.19503739
ABL2	7.823005116	7.446975305	8.038558919	7.894009957	7.867946905	7.868065051	7.590017306	7.762951009	7.527949552	7.855977113	7.753548747	7.460595116	7.37301023	7.631859271	7.615964714	7.595356479	7.638115945	7.454183162	7.831211347	7.853168829	7.785740557	7.473758176	7.496840851	7.8946409	7.930442762	7.614342887	8.089150151	7.758513428	7.729102878	7.931174912	7.743853292	7.886695797	7.888880346	7.475755679	7.489258894	7.374185677	7.965759597	7.905732031	7.56476197	7.822010422	7.554124487	7.984956733	7.946241191	7.531308138	7.517608463	7.593095412	7.715491761	7.234765752	7.54684724
ABLIM1	9.155320415	9.696977045	8.873501015	10.26141178	9.658123201	9.194926199	10.07942455	9.370580651	9.245091536	8.965441984	9.284361255	10.31355103	9.581930469	9.567485554	9.781311503	9.64724671	8.829420149	9.987179325	8.706674873	8.978966579	9.500616457	9.576015919	9.596584083	8.945688028	9.011142112	8.902269959	9.6431053	10.06234209	9.605236152	9.19102475	9.455439536	9.802210652	10.58585461	8.99642308	9.991120986	10.24477679	10.00020066	9.926143858	9.407051995	9.398721646	9.789937194	9.035498237	9.606671732	9.579583947	10.01915741	10.25921326	9.23890452	9.758263915	8.749987558
ABLIM2	7.558778709	7.599444314	7.58016403	7.475026738	7.467133074	7.601893136	7.733203323	7.579669152	7.574245803	7.436252568	7.642378703	7.670141685	7.673309365	7.624617522	7.508535499	7.60811246	7.674281193	7.779718138	7.264144619	7.646633861	7.601747155	7.466761703	7.636914023	7.697053088	7.571250593	7.614337382	7.373150911	7.306976038	7.627346527	7.46648789	7.606144719	7.741575477	7.470269489	7.547461406	7.693056342	7.399322298	7.623207796	7.593981313	7.526667471	7.598130508	7.591290677	7.712422462	7.666270295	7.854479517	7.614146862	7.485296235	7.506128199	7.758970623	7.533237007
ABLIM3	8.25327014	8.187408231	8.291114016	8.242731747	7.541565313	8.237573827	8.041484158	8.196719991	8.027855612	8.678662916	7.979927607	7.844015414	8.440206246	8.185151826	8.407018575	8.08685465	8.347908366	8.14028482	8.271971594	7.607506363	7.873284785	7.935557925	8.11028159	7.910070288	7.818600054	8.134520256	8.215325034	8.289480234	7.987136947	7.930145115	8.017020107	9.025627858	8.865035017	8.119354373	8.684074255	7.943619648	8.024985405	8.177909171	8.410646686	7.649875977	8.228465598	8.802165233	8.563498769	7.943799913	7.837010605	7.847425095	7.821419182	8.234446247	7.831090394
ABO	8.173363846	8.035201075	7.903286064	8.116213978	7.831939833	7.89847566	7.985464175	7.66561877	7.986414629	7.654506673	7.886327514	7.950080468	8.093583015	8.130464053	8.307333539	8.247577153	7.873493426	8.022041753	7.505796713	7.43455971	7.389848971	7.77290327	7.850972239	7.351227637	7.937897804	8.016906128	7.774619964	7.861693259	7.901855795	7.785939114	7.61791869	7.964111859	7.965990161	7.83612906	7.945088182	7.845032044	7.472307217	7.880801997	7.982913755	7.777009987	7.956116078	7.897023357	7.789945008	7.751418473	8.055380317	8.349793834	7.748670075	8.075054811	7.943553335
ABR	9.757041803	8.740475225	8.966748945	9.651352495	9.293000422	9.051307819	9.223892768	9.054297242	8.918281951	8.679954706	9.197729061	9.269173126	9.044860728	9.120810569	9.130707527	9.316178918	8.733778099	8.976891074	9.099643407	8.881756657	8.845802142	9.309157767	8.945459885	8.867051329	9.082570411	8.718762814	9.134852951	9.054576369	9.137494766	8.845510742	9.281443648	9.202683703	9.181892482	8.951780354	8.872786758	8.971413346	8.889424401	9.20942069	9.126946313	8.781192579	8.942354212	8.623911767	9.264433833	8.84332756	8.879695515	8.8266565	9.21984963	8.653121815	8.898211466
ABRA	4.561767992	4.543663502	4.499424526	4.414159529	4.406653888	4.541097185	4.490854401	4.383956593	4.542140222	4.457843506	4.518389588	4.52463379	4.586167827	4.481787004	4.545965669	4.490775574	4.606011119	4.687680594	4.841114333	4.626483081	4.749095424	4.656750818	4.434982581	4.752014622	4.45734053	4.511075055	4.479517101	4.338498341	4.451717322	4.35193504	4.426627925	4.48616195	4.450494976	4.51100778	4.601516065	4.581005525	4.478040538	4.3949534	4.579698486	4.520423518	4.547739761	4.635651096	4.618619849	4.500665053	4.600681064	4.560123028	4.510604733	4.49109738	4.458894947
ABRACL	10.86627227	10.32044037	10.48668378	10.68919608	10.88463835	10.78601341	10.49938001	10.47177721	10.4846973	10.74245259	10.80943044	10.80421937	10.69395042	11.43285226	10.94314126	11.00879869	10.42979903	10.60768176	10.78150395	10.98914556	10.87539943	11.21146925	10.36845913	11.24641478	11.12345315	10.58491303	10.5793786	10.65776803	10.57169108	11.30095674	11.10323293	11.06992069	10.04489237	10.57994665	10.61958998	10.72784332	11.17009345	10.53089349	10.6526466	10.75282866	10.51655959	10.34443355	10.74909531	10.94758441	10.74133364	10.21551665	11.15119961	11.46388109	10.91786485
ABT1	9.21597003	9.012996185	8.807369217	9.229632495	9.164253924	9.381152613	9.057768421	9.044336822	9.411850846	8.898250558	8.911765639	8.893585589	8.978099489	9.204696822	9.26891664	9.048128641	9.013356011	8.689382531	8.76716922	9.45196667	8.856870612	9.083232174	9.134908256	9.424362552	9.250163979	8.849029821	8.812036233	9.30572131	8.996905905	9.06677879	8.95009646	9.125917112	8.858477759	9.329462664	8.831859341	9.023733905	9.262562651	9.044466429	8.622884482	9.400868965	9.438212452	8.851008743	8.989783419	8.831888356	9.101669652	8.966499468	9.036100185	9.098260022	9.175597084
ABTB1	6.919568435	7.002710168	6.914016542	7.230666728	6.856664769	6.804181205	7.205777208	6.749592229	6.852345945	6.857846316	6.886996559	7.307918289	7.02474557	7.078481598	7.042893571	7.036275427	6.875065855	6.797666132	7.203716999	6.879265024	6.973324472	6.830993128	6.912932231	6.931582017	6.882058557	6.940142278	7.164174562	6.761576413	6.824286831	6.780532986	6.755551742	7.007997677	6.905142997	6.924795812	6.76953616	6.656036182	7.013604527	6.806511992	6.957117024	6.747652765	7.218177339	7.069970957	6.965571871	6.823029315	6.777129585	7.100463819	6.984755106	6.95696958	6.799447141
ABTB2	6.696994294	6.452424396	6.256199289	6.711203172	6.43228517	6.617388903	6.568661623	6.590965099	6.442532716	6.561213358	6.577512387	6.889406275	6.737609222	6.659210541	6.860553022	6.540917132	6.207187936	6.426023238	7.236608738	6.802101413	6.574443031	6.650198572	6.491357217	6.503102121	6.532924202	6.33983653	6.648907805	6.844864873	6.479287977	6.463163715	6.560473804	6.789951147	6.64042482	6.490045635	6.46193866	6.557854393	6.904823266	6.661876784	6.764310739	6.386524077	6.945403331	7.061697967	6.583623833	6.545636406	6.789559708	6.712394548	6.463055374	6.585362701	6.56610348
AC000111.3	3.744283098	3.813323605	3.74320126	3.845098644	3.744283098	3.737228139	3.834665561	3.838584681	3.921248543	3.690861336	3.762955202	3.716820809	3.756329706	3.830286507	3.736516243	3.864207251	3.82612486	3.798909345	3.851568716	3.721141446	3.798444383	3.725733626	3.702304699	3.637319755	3.748245924	3.745678041	3.632424924	3.717452695	3.762547281	3.843940601	3.777947784	3.736334606	3.755639365	3.715380077	3.820796957	3.70529655	3.773683519	3.687480115	3.813507282	3.758919776	3.806738213	3.83811927	3.783989457	3.732782647	3.699451029	3.798858771	3.739713597	3.735295258	3.728003044
AC002059.10	7.688001739	8.063304615	7.925864102	7.0557134	7.490884402	7.874497865	7.830519755	7.569658183	7.696654258	7.760884825	7.547908256	7.595849065	7.680841969	7.617394936	7.762585324	7.69597623	8.038378837	8.012190046	7.898780548	7.686339708	8.139488529	7.533551018	7.871533243	7.922105724	7.60950087	8.106932525	7.54771816	6.971120893	7.992434332	7.573445358	7.788273016	7.788418782	7.702799126	7.930118649	7.90993361	7.770331947	7.403617794	7.667452107	7.71090026	7.45689973	7.48665821	7.568660926	7.966765693	8.010650893	7.845647516	7.677008038	7.740255476	8.027493308	7.765431115
AC002064.5	5.88111105	6.07126168	5.971648598	5.844761055	5.717527102	5.841301305	5.846003984	5.53481677	5.80618216	6.101527346	5.822245406	5.734162057	5.58119884	5.491780016	5.572627396	5.380140009	5.857217018	6.197673045	5.53731833	5.789346619	6.186759863	5.911022546	6.047975313	6.166141533	5.708499192	6.036292647	5.428097908	5.427386104	6.010966612	5.634367377	6.018645568	5.518170367	5.941701809	5.769430315	6.232936813	5.91127519	5.728429822	5.979258174	5.965190731	5.929579187	5.753816197	6.005665704	6.009400323	5.980658852	5.879914226	5.54621275	5.873081507	6.031097716	5.820323193
AC003973.4	4.859094225	4.912670338	4.869821842	5.005972468	4.788961047	5.01795283	4.883980687	4.733060143	4.919007012	4.891981829	4.793270082	4.996212772	4.781087647	5.099211202	4.814382026	5.155219858	4.874163947	4.741604814	4.518141828	5.230729742	4.837157214	4.816871256	4.910571799	4.919301816	4.898886802	4.952516496	4.872529127	4.811732694	5.063722371	4.807402824	4.740028509	4.876656938	4.719781032	4.835575913	4.853564182	4.873555343	5.146057863	4.87101883	4.669305986	4.834257114	5.059175178	5.140358521	5.007599135	4.814751957	4.876298003	4.86711076	4.84870866	4.74883683	4.911966334
AC003989.4	7.056335335	7.271414152	7.206384819	7.248901605	7.106422364	7.201721285	7.398979352	7.086865922	7.067973791	7.086362392	7.192898693	7.659180114	7.493385851	7.343596306	7.402047182	7.4811895	6.911927251	7.159245338	6.725252823	7.167213792	7.344711929	6.992088463	7.132653811	6.903653569	7.207480263	7.004181032	7.197539258	6.902428197	7.076977367	7.263762913	7.003161837	7.141452583	7.183975304	7.43277493	7.143612261	7.036688708	7.066629009	7.106551349	7.119008599	7.28339379	7.324651638	7.146520449	7.097797271	7.13351001	6.845322399	7.176608439	7.088070848	7.429432828	7.299616914
AC004692.5	8.522050033	8.695253368	8.309537715	8.52693226	8.763704885	8.79501162	9.351826921	8.796807687	9.233862883	9.552276184	8.638517889	9.058570473	9.437002466	9.251162524	9.090532602	9.55416613	8.778796602	8.895668891	8.523554634	9.161162818	8.667109039	8.995947201	8.81406626	9.204896538	8.73576595	8.410547021	8.765205083	8.649742492	8.873254056	8.714796475	8.814668481	8.807104199	8.532665437	9.012677338	8.489336187	8.491918761	9.100653997	8.440937751	8.62868688	9.035931618	9.561222567	8.94704556	9.197039109	8.77643822	8.891467199	8.909361931	9.299618462	9.072498112	8.844852888
AC004941.5	8.286726727	8.116275864	8.428387285	8.551199828	8.766776813	8.791334069	8.414398137	8.468069638	8.465895667	8.480113468	8.56566638	8.550483313	8.667919546	8.679598565	8.498942719	9.174320067	8.670089933	8.184571865	8.582928665	8.606120934	8.321148411	8.60734792	8.185335971	8.174495996	8.270784422	8.779908157	8.182763736	8.316177376	8.781010372	8.433223592	8.24393772	8.382627834	8.452709237	8.757009746	8.519174147	8.494660246	8.519927488	8.669958059	8.279920625	8.62550025	9.231535026	8.27350765	8.381327858	8.421287904	8.371590971	8.428510522	8.42510937	8.437109787	8.84116285
AC005162.4	8.051645735	8.189952322	8.100008391	7.965233877	7.856837438	7.938713396	8.058858641	8.009893451	8.139596821	7.902094681	7.91672252	8.208091055	8.12139767	8.281675727	8.021663579	8.361554487	8.411740853	8.361774113	7.768299278	8.1079179	8.29716997	7.917373006	8.093882884	7.8626356	7.99430573	8.180451195	7.723466424	7.679996518	8.001344013	7.564546575	8.069412229	7.84759525	7.945892842	8.053324949	8.255578896	7.735328304	7.464995824	8.189106313	8.081527483	7.912356762	8.035401791	7.867256701	7.845439887	7.843580684	7.9516622	8.361217848	7.737648273	8.05106145	8.041073814
AC005224.2	6.153683477	6.195481715	6.861840564	5.911054979	6.545242994	6.271752286	6.211811983	6.02432402	6.309354181	6.056684844	5.915673453	6.196445797	6.116559843	5.655062293	5.611617438	5.985682377	6.03115431	6.214429508	5.705444287	6.556747879	7.042620187	6.116010816	6.469807009	6.156287076	6.154252956	6.537625842	5.86748806	5.917523215	6.44244807	6.135942725	6.777112945	5.785174711	6.320303088	6.429670758	6.585352775	6.251917045	6.045308254	6.086464307	6.602446547	5.916007717	5.684052554	6.111499458	6.221369113	6.243393178	6.260410406	5.939577719	6.173100162	5.972397348	5.962960877
AC005256.1	7.350762538	7.511049888	7.192357336	7.525325552	7.20393513	7.280958191	7.409080305	7.291419731	7.340139903	7.143929984	7.209358693	7.505093774	7.566316703	7.69784798	7.097957372	7.916541634	7.306104921	7.1969938	8.145773076	6.813916973	7.035731806	7.210436218	7.300929942	7.425774916	7.175987346	7.307469866	7.133834216	6.973712356	7.111380109	7.059803998	7.018817284	7.408473246	7.098023054	7.162152438	7.231551973	7.156090763	7.008808627	7.259463348	7.383381659	6.989377208	7.660566568	7.766227212	7.467108272	7.168838889	7.276005237	7.494081179	7.052276456	7.342733859	7.111659198
AC005306.3	6.80920729	6.903190641	6.733598093	6.91080173	6.461978786	6.776131081	6.719189094	6.946551353	6.756951346	6.688808763	6.865635368	6.970441145	7.018821833	6.833155443	7.301239127	7.061635404	6.732241943	6.717182426	6.331983607	6.539527244	6.500796497	6.605034835	6.684626167	6.608722554	6.685677661	6.696562385	6.63527299	6.488140585	6.584516859	6.655287139	6.3086891	6.703114907	6.757186667	6.772146356	6.311857732	6.560786328	6.728694294	6.720966139	6.848413961	6.762161304	6.88903279	6.960570465	6.672921396	6.583605772	6.719189094	7.19473941	6.467422201	6.815624881	6.657304341
AC005498.3	6.401302544	6.471882309	6.248760853	6.397475933	6.179355064	6.125760839	6.448862338	6.591683649	6.482080848	6.322468779	6.305177885	6.245870394	6.280690841	6.229055935	6.58481946	6.59584513	6.477265186	6.470133504	6.515867676	6.446312876	6.377407972	6.323623122	6.399977175	6.57101175	6.381288289	6.175473553	6.338244796	6.009945888	6.214022977	6.12491378	6.002832612	6.581100035	6.074095911	6.136019199	6.306398006	6.16246708	6.365197	6.051064547	6.462569283	6.2512324	6.26701989	6.431257149	6.328045126	6.222077931	6.423925118	6.580088415	6.138006068	6.424385342	6.27011791
AC005523.2	6.74947287	6.46102101	6.667082489	6.968745347	6.711879418	6.867065182	7.236639908	6.708409795	6.744157081	6.961488956	6.797192034	7.105048781	6.469522715	7.053452039	7.067946328	6.886972511	6.704082446	6.864094252	6.859783612	7.245321164	7.207631875	6.899634637	7.040272018	6.651123105	6.700107603	6.517550963	6.572509368	7.2297455	6.630517222	6.996714799	7.157758356	6.708192447	6.421277104	6.635079776	6.866774588	6.929657132	7.294433094	6.550907647	6.520858703	7.247501174	6.925818235	7.204132208	7.139514736	7.201726276	6.805260217	6.664708653	6.670760628	6.978081956	7.180947036
AC005523.3	5.721730497	5.665954678	5.482438619	5.711415407	5.655831633	5.485215064	5.673619132	5.746823897	5.514232973	5.548013756	5.653795677	5.700685886	5.643209566	5.706350259	5.69451042	5.960967115	5.654770924	5.403180199	5.724024071	5.68598036	5.692083169	5.514407115	5.679976389	5.533177458	5.72042279	5.776119114	5.527352919	5.640074617	5.556736977	5.623772239	5.297824138	5.660461507	5.427929655	5.730194446	5.610856198	5.399490154	5.769970713	5.659661219	5.912441465	5.728324824	6.003360035	6.186439352	5.588021481	5.617490709	5.769597447	5.711670768	5.396519418	5.632399451	5.541390662
AC005537.2	5.94517825	6.035152735	5.929084366	5.919425911	5.760508556	5.907535829	6.006171002	5.964591606	5.926539901	5.895621088	5.934146539	6.056542967	5.869969541	5.940704699	5.658034294	5.80185771	5.971585494	6.053070999	6.20382503	6.055234225	6.066635162	5.861894093	6.289402184	6.081744766	6.108923773	5.996499287	5.939864181	5.737146426	6.02872736	6.022870083	5.988240671	5.986330265	5.948600386	6.020933863	6.193270281	5.909027734	5.96877886	5.843905527	5.947192732	5.989114438	5.968830107	6.133045947	6.155589039	6.103662771	5.995866974	5.887521756	5.861584591	6.059188913	6.010017129
AC005592.3	5.353784254	5.367980484	5.46933734	5.191998437	5.222332421	5.344149311	5.381846067	5.185289336	5.305480118	5.402887521	5.279017005	5.375348346	5.503860407	4.857805281	5.185572549	5.260275089	5.452962537	5.52295122	4.963395023	5.838046549	5.687236174	5.604977671	5.493928888	5.889661327	5.297727603	5.716340541	5.183765555	5.206325755	5.526123955	5.150368287	6.039839307	5.365342343	5.81637743	5.693605105	5.914822402	5.552870414	5.711115544	5.415412294	5.470767319	5.375484879	5.590807803	5.329750332	5.685533659	5.585125443	5.318012677	5.155438703	5.244973187	5.503885097	5.367430618
AC005606.14	5.550371625	5.50430737	5.352076558	5.762591045	5.613925913	5.395363949	5.917374499	5.518276779	5.639878595	5.376656221	5.422496582	5.90303305	5.660672131	5.818580277	6.173606535	5.529669859	5.496692791	5.552471063	6.254315592	5.998963173	5.844298551	5.589671196	5.603022903	5.47721129	5.66644712	5.840558711	5.605200406	5.774773065	5.490046873	5.532210298	5.633365529	5.594907113	5.481395811	5.524754267	5.471463943	5.446203058	5.654526026	5.478747254	5.581112299	5.675216822	5.833562103	5.837799319	5.590441817	5.444553229	5.612397749	5.451362101	5.544371288	5.498327102	5.591103798
AC005785.2	6.974785707	7.185336868	7.058137717	6.882406333	6.972617663	6.987276358	7.085868136	6.907915146	7.113511402	6.899227743	7.019594711	7.090352757	7.106541387	7.05426604	7.086545406	6.703627786	6.784190173	6.983542081	7.123805297	7.053237081	7.175060775	6.992780125	7.055496032	6.847506402	7.065475558	7.086630726	6.863694345	6.947507432	7.016975524	6.725126062	7.122719492	7.080792957	6.814090187	7.095326785	7.13178239	6.913705596	6.921371328	6.884585104	7.454977536	6.908710768	7.202264258	7.206784195	6.947810011	6.980645652	6.849092486	6.916979976	6.873244844	6.990435758	6.869435881
AC005838.2	5.935306041	6.34891123	6.434223567	5.824954459	5.812928092	6.08672165	5.873522081	5.578549375	5.810308127	6.029211531	5.7606276	5.788716723	5.579472339	5.319983769	5.518401623	5.44199334	5.822464281	5.912250603	5.912024051	6.373611559	6.7318654	5.523134824	6.274645225	5.956154443	5.86052534	6.022418518	5.707226179	5.257068199	6.266930769	5.757693956	6.109053896	5.911919518	5.894985597	6.001596732	6.20702843	5.964997427	6.438461197	6.027472278	6.28393819	6.114026276	5.502490728	6.180412759	5.810541072	6.238131406	5.78478489	5.38028519	5.944975845	5.810612413	5.719262262
AC006026.13	6.817686624	6.973992979	6.400044774	6.195426498	6.490052775	6.140107511	6.412197598	5.775522189	6.802800073	6.137933603	6.084098227	6.191352517	6.226365128	6.479085831	6.684286382	7.114575824	6.50164225	7.079319931	6.610269626	7.485314327	6.795943595	6.124404526	6.458541353	7.647658753	6.657717333	6.384602903	6.831937888	7.06073572	6.933611123	6.870209737	6.249329602	6.060439952	6.149382917	6.17894463	6.477383773	6.922303665	6.543636221	6.279401095	6.407876894	6.344543227	6.360663066	6.467837749	6.012574255	6.486146571	6.353663084	7.242501718	5.992696969	6.428822933	7.075632647
AC006129.2	4.44343761	4.35085256	4.520041204	4.268753732	4.342304305	4.450207488	4.257700178	4.556772735	4.361800784	4.418044569	4.336564106	4.357204636	4.381096232	4.318220517	4.326274794	4.104835312	4.371747221	4.450845218	4.353363699	4.341339143	4.275269952	4.436211414	4.349299109	4.498741404	4.281212671	4.623076044	4.409877892	4.349424473	4.275330266	4.205414373	4.439725585	4.438751147	4.257878634	4.32219321	4.480172013	4.371428987	4.218087	4.332709252	4.270543122	4.280768402	4.513081684	4.524952812	4.236169866	4.34328975	4.315931525	4.210309356	4.225652504	4.36003968	4.284480322
AC006538.1	5.94711902	5.998229738	5.879205281	6.164568011	5.852934899	5.965214861	6.178253253	5.964212675	6.079084383	5.830789413	5.90906815	6.060728719	6.154871708	6.00330878	6.379506124	6.088779799	6.045816278	6.200061645	6.44997045	5.942480206	5.806770115	5.887855514	6.046065974	5.851635659	6.007967108	5.952397604	5.91957035	5.821730044	5.950695181	5.800152875	5.790444258	6.147234604	5.965181572	5.855226586	5.84014404	5.908764333	5.931299967	5.861869089	6.387307578	5.835604959	6.123681194	5.978685336	6.036623757	5.833946266	5.972105798	6.100272945	5.825674816	6.097942916	5.965623952
AC007292.3	7.267496847	7.222491509	6.933109226	7.291436983	6.990791405	7.039125504	7.243964226	7.109152552	6.937757253	6.979175004	7.092281409	7.316046646	7.325193713	7.317283439	7.709734081	7.408022982	7.03497931	6.997874874	7.065550099	6.994357022	6.752516839	7.24492768	7.085638613	6.981775552	7.16530615	7.230638178	7.107765553	6.975453167	7.129595351	6.955025134	7.000784138	7.364081415	6.939883976	7.206286177	7.134140618	7.032683721	7.262472018	6.965382955	7.059167224	6.953233654	7.190486883	7.314914273	7.157884235	6.932477744	6.973866155	7.529105546	7.070304531	7.25750858	7.225136993
AC007349.5	5.622209505	5.679797436	5.70767651	5.419021249	5.455696483	5.664198821	5.645313898	5.54841009	5.537573048	5.36897402	5.551515392	5.721910122	5.484986446	5.68305471	5.572796493	5.657300763	5.723426379	5.768973638	5.575528636	5.609624679	5.531625444	5.627681744	5.599822187	5.451145157	5.653563023	5.789157799	5.506663105	5.131368983	5.585217417	5.471613905	5.400536589	5.608209319	5.466005911	5.668227261	5.581118981	5.467217645	5.635603501	5.462156622	5.547384472	5.443008019	5.529030112	5.516553598	5.442420587	5.537756777	5.62734039	5.481646186	5.299659133	5.895639567	5.565809199
AC007362.3	5.30891108	5.363565272	5.144695299	5.366136021	5.177792098	5.247618077	5.465489115	5.344468274	5.362123714	5.337986002	5.31384201	5.579300073	5.356347631	5.543337098	5.474553243	5.639636886	5.237132201	5.485621319	5.762722775	5.258192103	5.107548033	5.361185765	5.315758073	5.261198428	5.364084002	5.397399371	5.280174628	5.267291004	5.377703589	5.199828744	5.23653537	5.368372815	5.257144362	5.332899354	5.246313851	5.296416253	5.215051037	5.221849626	5.251143195	5.300866252	5.67754411	5.3620048	5.372635333	5.077329419	5.302084803	5.384733931	5.20633111	5.508184232	5.300915265
AC007365.3	7.391634597	7.475220015	7.396667768	7.306702221	7.193183134	7.192859428	7.288601269	7.27983506	7.222352388	7.036341661	7.314605619	7.481418829	7.391562982	7.380846309	7.429700763	7.61349458	7.37898156	7.393309643	7.397037455	6.802617797	6.947951027	7.125092966	7.227038993	7.070411658	7.340155045	7.624044262	7.202329753	7.084826724	7.228405144	7.106958946	7.030710583	7.396580078	7.131974053	7.284002017	7.324713143	7.297813738	7.220259942	7.280040362	7.602221687	7.283274382	7.328914809	7.331166498	7.005952182	7.261274385	7.365823214	7.424840028	7.238052476	7.304565884	7.283820004
AC007389.3	8.281071176	8.62289651	8.849207113	7.718895176	8.085369939	8.456182528	8.286342052	8.170916219	8.362980039	8.297105493	8.099515326	8.066263034	8.113762729	7.567292321	8.21286022	7.849084837	8.41481904	8.66439531	8.175749319	8.423560174	9.186749391	8.049187052	8.637729985	8.430715214	8.031009649	8.294967249	7.804281944	7.598271767	8.363053719	8.168168241	8.401038878	8.169677962	8.028168555	8.316536713	8.582008714	8.336817633	7.750952676	8.309167704	8.656144369	8.226103869	7.98917297	8.467452804	8.391779044	8.585205892	8.185895508	7.881550519	8.265193213	8.501279338	7.95330813
AC007401.2	5.533659612	5.387549888	5.562840453	5.422169007	5.11631313	5.4087411	5.59934957	5.242194136	5.546129794	5.242738187	5.545108768	5.629938856	5.27716455	5.54052408	5.486014379	5.412130677	5.08095166	5.444491768	5.491961587	5.40827251	5.346324147	5.41501631	5.447357317	5.594395924	5.601297065	5.950296732	5.546948215	5.502682876	5.447283809	5.171700483	5.787244955	5.374435591	5.461118433	5.510035044	5.475196066	5.277076545	5.442223585	5.551675771	5.705506755	5.370733131	5.495393882	5.282567586	5.580736502	5.415217643	5.515279481	5.28383702	5.307036556	5.524069062	5.400863064
AC007680.2	6.763303405	6.814465545	6.691805869	7.014337207	6.639865156	6.791318604	6.787302583	6.410611475	6.757024642	6.621894911	6.749545018	6.978252394	6.888879122	7.105979846	6.732953096	7.155597857	6.983352128	6.887744198	6.825230151	6.925544053	6.700275553	6.810685698	6.644985938	6.821668199	6.845258906	6.993266077	6.646464629	6.536812932	6.816600325	6.488905096	6.648687041	6.753065514	6.44250813	6.727386881	6.858698132	6.600382479	6.500611999	6.811856085	6.815355592	6.574770093	7.258694484	6.586696919	7.028367014	6.573322757	6.734242591	6.891167826	6.576868683	6.840148459	6.79841064
AC007787.2	6.489056632	6.348271465	6.45507137	6.581961495	6.451809779	6.577332626	6.58653563	6.341498089	6.270468859	6.498313408	6.461196095	6.736466335	6.792016444	6.699225778	6.785019842	6.618369985	6.342912177	6.424122609	6.715110882	6.448357904	6.358237248	6.478348996	6.550128864	6.321197773	6.484663446	6.533482599	6.358479668	6.436213004	6.478828832	6.334563684	6.454525673	6.450490189	6.283114582	6.493812754	6.409327716	6.258085102	6.672239561	6.419676015	6.701051965	6.534889667	6.888992051	6.510799099	6.460616439	6.478300173	6.445631534	6.559439895	6.456471658	6.590253757	6.283074056
AC008088.4	6.171562833	6.138394853	6.141068259	6.010865327	6.043465927	6.081385741	6.027472278	6.077956529	6.102351691	6.049604559	6.012206632	6.285755047	6.26694771	6.342002243	6.065662441	5.982383787	6.108351179	6.255762204	6.824334355	6.191659147	6.492573601	6.09817012	6.388231801	6.192185006	6.11089385	6.2734621	6.051816119	6.079652412	6.219969435	5.815367047	6.072909635	6.08881212	5.807767583	6.230917341	6.009043279	6.033480223	6.12272997	6.33631023	6.233276238	6.061613406	6.209997964	6.697479804	6.329911962	6.072812637	6.088209589	6.191860907	6.00798237	6.253782238	6.119996127
AC008746.12	5.833443852	6.015398194	5.874370873	6.122996604	5.974683655	6.035684584	5.88805102	6.136344623	6.11166043	5.897524624	6.129456029	6.40194125	5.899478561	5.852383589	5.830912699	5.772305287	6.038440661	5.901105806	6.059956259	6.294602466	5.95589907	6.106535076	6.052730932	6.234295363	5.639564639	5.934499559	5.840497558	6.135447672	5.803251373	5.989319154	6.429110328	6.019842006	5.735012876	6.220493738	5.708551238	5.920307208	5.964957749	5.925497778	5.913770222	6.106967467	5.950211746	6.246683886	6.029986718	5.851313437	6.044948228	5.913043022	5.933881897	6.071227997	5.91480362
AC008753.4	6.140881722	5.960240867	5.727076521	6.244792013	5.986427175	6.096817474	6.116078586	6.151639984	6.047511418	5.961198436	5.880727652	6.335778634	6.103256744	6.200331462	6.790061413	6.199649774	5.7449061	6.094399817	6.051143119	5.982527506	6.024882043	6.169637866	5.983486146	6.205790897	5.928678132	5.952442284	5.824072367	5.63158325	5.681111232	6.000083698	5.65140936	6.459755053	5.875684152	5.990926409	6.009043279	5.804805733	6.002148559	6.096595637	6.142854499	5.961166407	6.334469266	6.138747314	6.004071155	5.966209616	6.003303863	6.047378925	6.181790186	6.015279901	6.187679263
AC009120.6	6.884869506	6.658866722	6.788437273	7.057670198	6.808467802	6.749458536	7.384913415	7.201185281	6.851633101	6.749640505	6.724325499	7.350862738	6.882223525	7.039058501	7.468703209	6.790470519	6.813079771	6.69927882	6.742119262	6.963504386	6.581243094	6.929736811	6.710424013	7.01087463	6.888652626	6.866194561	6.970450119	7.082151106	6.510851931	6.884869506	7.190118929	6.747797721	6.620315818	6.688691265	6.770487103	6.640526224	6.884869506	6.811466403	6.581415216	6.811589389	7.438374582	7.200270186	6.961621739	6.582109537	6.92185049	6.93727309	6.880076784	6.944262	6.927110101
AC009133.15	5.571056706	5.508116027	5.450582549	5.530265	5.3328893	5.546752599	5.547788685	5.418591496	5.869353825	5.653155278	5.436224645	5.242617332	5.477266192	5.392862986	5.405668289	4.93082671	5.723702599	5.408635226	6.29576463	5.584120254	5.582258265	5.153799291	5.643976582	5.691554241	5.492051929	5.450159079	5.151047912	5.056281208	5.293286535	5.501060913	5.25112865	5.601365247	5.332132359	5.527870933	5.597654282	5.490807234	5.32316093	5.332462256	5.508196885	5.403999513	5.451705073	5.988015932	5.261054255	5.161972981	5.448550612	5.485365129	5.649063544	5.380737142	5.511095432
AC009502.4	8.141001837	8.217975274	8.208473393	7.654398175	7.816976784	7.958650763	8.069414792	7.80008745	7.908970072	7.832408719	7.765401226	8.035052068	7.963299363	7.625047637	7.720101132	7.55198149	7.868880115	8.009099962	7.744976487	7.995324391	8.274576673	7.936671962	8.082251665	8.266016264	7.972314979	8.214494981	7.972314979	7.813411263	7.990551269	7.611317176	8.268583824	7.976575035	8.05496316	8.035303831	8.102226883	7.996519115	7.883663834	7.976396868	8.25144681	8.025434296	7.986127811	7.9251794	8.026602614	7.993073717	7.842031879	7.726603587	7.905839814	7.974510422	8.079359493
AC010145.4	6.874709387	7.055875292	7.438063781	6.552901315	6.690257997	6.980671577	7.036545299	6.78939794	7.174803118	6.97463562	7.044130208	7.11977732	6.795469548	6.607077184	6.561332972	6.769098006	6.871100522	7.152384239	7.902726917	7.130841381	7.412064374	6.928787924	7.483338367	7.197234574	6.866308479	6.728919902	6.737836892	6.311768201	7.088556535	6.733420081	7.021891582	6.809862553	6.868134765	7.150414116	7.020941286	7.021138508	6.924851893	6.961482733	7.323812061	6.921470394	6.969118527	7.273479531	6.998900055	7.088261872	6.826799274	6.655965606	6.947661527	6.97248274	6.963006357
AC010524.4	7.868919965	7.990698795	8.082393871	7.274897847	7.346352422	7.769629234	7.69047451	7.848107051	7.677823622	7.611821715	7.540039613	7.977940248	7.743362753	7.708821561	7.581509104	7.385233063	7.868060286	8.149272377	7.143794798	7.538541757	9.072405651	7.395508232	8.150761765	7.98630503	7.849139614	7.696584368	7.461058597	7.38213504	7.921478154	7.647124808	7.49935546	7.694441245	7.414648278	7.621225281	7.91536759	7.79619125	7.674597542	7.645584383	8.555966782	7.645406173	7.450656377	8.298501163	7.743248976	7.845517271	7.956243831	7.449398356	7.816140456	8.355680291	7.633577315
AC012065.7	6.847309432	7.319484922	6.762530471	6.845312388	6.680833479	6.693680843	7.028366404	7.123107922	7.094530014	7.01239265	6.680982937	6.801033243	6.776862286	6.626844708	6.586267243	6.78167915	6.655379113	7.068514594	7.335849125	6.907718032	7.318958625	6.849806869	7.076798609	6.929325253	6.846311826	6.865711123	7.017130656	6.871916608	6.733437098	6.964903068	6.993709842	6.889747492	6.871173329	6.843494653	6.943296871	6.896737554	6.714783416	6.646259424	7.485754823	6.684666686	6.782913302	7.068980962	7.120109211	6.960690616	6.742793409	6.976400161	6.691394273	6.811668466	6.712264909
AC012360.6	7.352038073	7.547473344	7.286866775	7.237317597	7.326105388	7.184001385	7.351001145	7.115921229	7.482635456	7.123111037	7.115659243	7.327481097	7.459423813	7.306463766	7.285374976	7.660604976	7.318492481	7.388580987	7.211937138	7.15921908	7.23958726	7.307444344	7.419755646	7.109355859	7.273139619	7.268441039	7.103896845	6.898909427	7.46057833	7.089266928	7.219658469	7.424773145	7.260332736	7.409377922	7.365980804	7.196144836	7.143914582	7.169347009	7.465966884	7.360291368	7.092415715	7.335985608	7.2237774	7.24093873	7.28443046	7.118097303	7.25732969	7.361207048	7.192032581
AC012499.1	4.806477164	4.876368962	4.95192265	4.955828376	4.821362668	4.842302778	4.821983319	4.788877618	4.767394006	4.618526296	4.706096033	4.745581275	4.620014023	4.704715528	4.661840883	4.679591725	5.054080094	4.76278651	5.206840448	5.119937577	5.301398368	4.749747573	4.940561359	5.064496846	4.770029373	4.948342305	4.646812883	4.820136898	4.819020836	4.847956582	4.625883612	4.529387764	4.806210504	4.799142252	4.996212772	4.91804135	4.763638328	4.814439193	5.004585843	4.844213765	4.630331062	5.155702806	4.909551103	4.741864993	4.737923391	4.787896096	4.685769081	4.867759238	4.661846118
AC012531.25	7.709587032	8.085450664	8.0117218	7.507441467	7.550707851	7.756945628	7.776148644	7.763600812	7.816454643	7.617576597	7.593578156	7.803732207	7.501522513	7.586660349	7.927960902	7.54738204	7.908285056	8.267970427	7.723166778	7.627439106	8.316796089	7.711962633	7.953712557	7.735155897	7.659537066	7.926155499	7.636296031	6.977518251	7.763600812	7.510773704	7.875299059	7.71312217	7.70443887	7.953891071	8.02301058	7.735736061	7.526716706	7.658943607	8.073309931	7.691274645	7.485778465	8.15306655	7.945146344	7.75182605	7.715441003	7.552196393	7.72198288	7.842716295	7.685723584
AC013463.2	5.92731543	5.780030524	5.789493106	5.581728352	5.702197292	5.693115642	5.734433794	5.750895488	5.848613752	5.707435519	5.742289019	5.954587938	5.960739283	5.868221015	6.020357934	6.101943127	6.005441522	5.781750794	6.197221378	5.681599442	5.881382047	5.849402757	5.529381199	5.524222121	5.688619967	6.001706244	5.684985088	5.695024411	5.698344044	5.519061384	5.545512455	5.933669239	5.745341976	5.791475724	5.823554434	5.654817023	5.824654926	5.832697417	5.764446519	5.755779609	6.053159143	5.752958805	5.748445352	5.656686307	5.866456278	5.702269081	5.730825102	5.759406436	5.875485473
AC013733.4	4.730563484	4.952240664	4.973041009	4.74838666	4.775430214	4.70553382	4.785146585	4.659181834	4.834656855	4.764146911	4.722589242	4.701952843	4.808104008	4.784372837	4.86548547	4.865064998	4.849012976	4.875097833	4.995893991	4.948668168	5.215244902	4.838055154	4.91124765	4.967098598	4.800742736	4.891291497	4.839951594	4.715263482	4.845879677	4.771121942	4.831474114	4.751263999	4.794036214	4.867615577	4.978618302	4.901011861	4.855366722	4.748831829	4.88265144	4.77291198	4.827842101	4.944058786	4.907348756	4.885819129	4.736360448	4.802008651	4.780217604	4.812248669	4.698718444
AC016831.7	6.558971508	6.870915223	6.575507926	7.028934337	6.711090853	6.929725281	6.397966825	6.045772351	7.266502112	6.457133081	6.715439186	6.443921581	6.157029921	6.255335884	6.94544688	6.370423886	6.570363311	6.516823927	7.245743863	7.639062323	7.439709262	7.171444513	6.654310257	6.938389815	7.002768373	6.809755011	6.247247477	6.608792502	6.78814615	6.601929688	7.209246552	6.368880971	6.367095037	6.556522487	6.574874042	6.799220736	7.118536305	6.672287456	7.205314339	6.48900142	6.439735111	6.567960815	6.525187897	6.595769497	6.640299428	6.448508098	7.543703268	6.876979011	7.006599368
AC016999.2	6.527556056	6.327063243	6.104006793	6.038403055	6.326162227	6.387329583	6.474557425	6.564302522	6.293236323	6.26367346	6.332376507	6.549544811	6.290510389	6.470916509	6.523649848	6.466959234	6.432974749	6.446575528	6.969803427	6.381440231	5.7147568	6.383085057	6.250572499	6.111447397	6.440404444	6.377316188	6.441361893	6.271847845	6.30758848	6.113834518	6.20292701	6.333630225	6.072584802	6.238623809	6.144046511	6.158047485	6.428815468	6.073768215	6.551629689	6.397775668	6.615567233	6.363129752	6.349947128	6.16646986	6.239902715	6.354419277	6.128609522	6.357146829	6.009354207
AC017002.2	6.204873903	6.135128625	6.768127544	6.239445855	6.240048506	6.378650934	6.23538051	6.455052951	6.271319335	6.535056738	6.628002978	6.706316074	6.399459648	6.222868482	6.195643397	6.381588689	6.145668439	6.269809855	6.304724524	6.546380206	6.304120665	6.416830568	6.099565303	6.158022664	6.553271874	6.525791804	5.972749298	6.691363769	6.250480802	6.192960382	6.571446767	6.182808036	6.176322541	6.201877506	6.693171799	6.46844534	6.328889447	6.771196204	6.376628247	6.273583252	6.749751743	6.53131961	6.301850085	6.311657754	6.4453039	6.145914415	6.073756962	6.102799914	6.11508569
AC017104.6	8.424140139	8.537138612	8.451999298	8.338178187	8.330658959	8.355721621	8.277051728	8.26196176	8.270830283	8.364387186	8.398716153	8.710621989	8.526482047	8.54283841	8.442151158	8.660592465	8.478080177	8.521820305	8.462258905	8.382489201	8.714819276	8.408375841	8.211215568	8.258628699	8.441043044	8.515760187	8.390660093	8.391140971	8.482312003	8.129153434	8.521247212	8.43422873	8.248090361	8.438822502	8.544866951	8.205386129	8.336944796	8.453516095	8.377978064	8.346001036	8.669285837	8.415039123	8.62954135	8.282754003	8.314775871	8.603710947	8.362282657	8.52889636	8.387534936
AC018755.16	8.260621749	8.414173234	8.126726845	8.291418105	8.513840641	8.159817551	8.098628373	8.576004167	8.393535607	8.089638014	8.410042519	7.953072737	8.324636862	8.45562951	8.312207548	8.332746629	8.408579789	8.295632747	8.075314543	7.855632235	8.163585644	8.329817935	8.284352736	8.48971748	8.244396633	8.375533345	7.896368481	7.830438066	8.283884408	8.253477987	7.963322271	8.2217905	8.157271429	8.138733123	8.05476458	7.978887528	8.273624933	8.098832701	8.285634684	8.728350499	8.29100795	8.61130953	8.068479462	8.281500619	8.260322595	8.362952098	8.312832694	8.473080975	8.243592162
AC018755.17	4.552755755	4.86972623	4.512495871	4.371923919	4.505603094	4.703202748	4.623279427	4.405626629	4.628606654	4.463823942	4.635640089	4.655816083	4.82451132	4.709830599	4.790477309	4.746769915	4.934062852	4.776030114	4.714912939	4.675604187	4.684862406	4.644793517	4.554277804	4.554370549	4.6064784	5.018451879	4.507022398	4.489657219	4.723472405	4.52591667	4.449832153	4.730001684	4.489527684	4.600670608	4.588694543	4.636928986	4.452376452	4.587021401	4.726427462	4.41853633	4.596857222	4.741447014	4.58625021	4.675687629	4.544760202	4.639905597	4.642452542	4.916362471	4.724527475
AC018766.6	6.007264963	6.120070354	5.877040671	6.024670629	5.74643024	5.93311378	6.03583137	6.053414839	6.170093341	5.949029185	5.841737412	6.148424624	5.940026654	6.128817778	6.144089618	5.703785605	5.946840963	5.979320687	6.944357415	6.29384906	5.791409358	5.915810466	6.158081805	5.892582242	5.93311378	6.016549101	5.796302641	5.824251149	5.812167176	5.891708412	5.490058244	5.895588965	5.564643239	5.934034008	5.935425215	5.772209753	5.947774024	5.773864794	6.452600272	5.918782736	6.243929868	6.315420377	5.722876068	6.215540245	5.864542933	6.221906531	5.865154891	6.082728806	5.759822792
AC018816.3	7.73230561	7.953692135	8.098291031	7.798414775	7.722426202	7.565088618	7.738070048	7.69158071	7.951062195	7.969783067	7.712051663	7.633018765	7.575969299	8.230991984	7.521177188	7.645779142	7.803054661	8.232056906	7.880364035	7.929463567	7.768423273	7.629288312	7.934629991	7.998433547	7.620964902	7.939529702	7.694824882	7.424940664	7.845575813	7.602205841	8.047296317	7.75494804	7.76947285	7.971677549	7.989434242	7.797963241	7.460592554	8.039416404	7.860572013	7.618077303	7.826340802	8.104362958	7.901850376	7.953000092	7.614455197	7.898535077	7.831334622	7.893866636	7.809675322
AC024560.2	7.690732219	8.255242349	8.646967355	7.941039327	7.674657408	9.069444303	7.96778322	8.357313405	7.971622027	7.776292552	8.294434222	7.806605306	7.785750709	7.720464454	7.641120577	7.574487159	8.089912035	7.917552308	8.442872857	8.353380847	8.322470188	8.077075937	8.34510242	8.661146894	7.963867534	7.664207133	7.757913427	8.26146332	7.976330618	7.825705433	8.06643601	8.353783319	7.585618619	7.670560065	7.959218371	7.74504743	7.565934183	7.634296567	8.790594903	7.853336284	7.66004597	7.732605102	7.878337702	8.102153012	7.88258936	7.988290073	9.049271184	8.216994927	7.628981566
AC025442.3	6.441372721	6.802857074	6.475895882	6.689544073	6.415572412	6.548618495	6.423924967	6.377782407	6.559188936	6.616053984	6.464641005	6.56337422	6.463573831	6.406629193	6.802082298	6.272386898	6.612978131	6.471238669	6.579883749	6.476063156	6.687083306	6.365451026	6.57651582	6.475658398	6.439025359	6.466762749	6.210636516	6.317457667	6.439723398	6.378716744	6.38907331	6.533954232	6.28610813	6.386912026	6.329626736	6.38788299	6.550316979	6.38278319	6.83070924	6.384529241	6.349451314	6.965123959	6.426547384	6.644063052	6.555540489	6.442585334	6.576385326	6.683500687	6.233221633
AC064852.4	5.208972491	5.386369688	5.231453008	5.082536781	5.016192169	5.095576759	5.240760833	5.083076619	5.257473318	5.126733608	5.165692039	5.211082363	5.234885181	5.40631596	5.360136585	5.516655957	5.189236911	5.34895979	5.139051921	5.168327325	5.188437168	5.177090231	5.307093812	5.069704348	5.177660554	5.529711367	5.15468488	5.003225645	5.240068659	4.996387543	4.934422964	5.126377554	5.091078593	5.131003421	5.223728373	5.18143523	5.232947894	5.199779206	5.188697296	5.308124037	5.35529856	5.221447207	5.077305756	5.175285879	5.273042936	5.191539031	5.178493597	5.378723087	5.245363788
AC067956.1	4.591978605	4.680933249	4.723956266	4.749318311	4.477042303	4.493696203	4.500557447	4.461583923	4.658813209	4.525242225	4.521132071	4.792883904	4.532862683	4.460982514	4.689903619	4.74298216	4.492748614	4.826546508	4.904207318	4.676283753	4.763723134	4.804363261	4.655899301	4.65741725	4.619225138	4.725864223	4.468976568	4.705672961	4.655804941	4.400700427	4.538412998	4.736332869	4.497233411	4.537379153	4.632650034	4.479005626	4.626280748	4.507868456	4.669415534	4.573863762	5.022220126	4.910934681	4.922333596	4.402029905	4.478460701	4.631225485	4.440376037	4.565658756	4.528212868
AC068039.4	5.823547008	5.284799829	6.112002412	5.615324025	5.623279351	5.737726174	5.803450011	6.034360764	5.424686413	6.060109168	5.512567298	5.865652047	5.654103489	5.618107349	5.589490856	5.6433136	5.687244791	5.667438328	5.629590713	5.732177387	5.866679848	5.830886497	5.482555241	5.594292454	5.65145981	6.134129293	5.888956894	5.673572412	5.686390038	5.542656389	6.273659459	5.426585944	5.313301986	5.654103489	5.608475102	5.692026114	5.657260122	5.832406093	5.647620286	5.657505912	5.702575704	5.760135415	5.697880803	5.50293353	5.737100714	5.689601638	5.672428722	5.586643371	5.646378531
AC068138.1	6.5285532	6.494049691	6.363221145	6.429293939	6.414255172	6.432031357	6.384686517	6.467525829	6.408465615	6.68974115	6.291161142	6.692492858	6.3788139	6.224999013	6.119996127	6.437830744	6.688022504	6.698174094	6.061880192	6.891812448	6.947341942	6.504703851	6.620745476	6.724460682	6.511677624	6.596558594	6.357089574	6.711271015	6.508801169	6.415189077	6.510044447	6.316222063	6.630318873	6.630701483	6.826646704	6.502629194	6.585493142	6.624137806	6.427105437	6.486526098	6.682632326	6.823576347	6.693320631	6.583541921	6.411751922	6.052515457	6.484486735	6.550421076	6.467241236
AC068831.3	6.608889179	6.680661792	6.562377655	6.755633328	6.585259186	6.634020448	6.841324114	6.62443714	6.687852874	6.674143509	6.693599614	6.775358842	6.792884108	6.936574414	7.113370261	6.882457608	6.764893647	6.48342105	6.4749741	6.385073407	6.381548893	6.541977215	6.573203911	6.268838734	6.922562952	6.67881675	6.578666779	6.374771506	6.512837939	6.675514938	6.55461452	6.623144021	6.459722608	6.526085577	6.39117118	6.508727331	6.582304775	6.417738796	6.98604517	6.729807368	6.649227491	6.740387745	6.566345332	6.391895572	6.582304775	6.670922789	6.651238165	6.722676249	6.578894805
AC073283.7	6.874366911	6.766518107	6.747531315	7.117636096	6.672125044	6.816507266	7.060444588	6.966983395	6.570959249	6.992993681	6.720648136	7.119374237	6.820858047	7.041529733	7.157449702	6.846311453	6.48884298	6.598582357	6.403461344	7.005944738	6.814041613	6.831853875	6.676474231	6.614267251	6.771665677	7.022413846	6.970932568	7.30424741	6.811251569	6.638605665	6.992630559	6.995813896	6.614288148	6.751534989	6.873729402	6.765276528	7.024635138	6.652683551	6.647566668	6.82317962	6.991692057	7.132088749	6.95022306	6.829648817	6.625995988	6.763588222	6.771665677	6.911841862	6.772880117
AC073321.4	6.381704366	6.418205604	6.29046048	6.349346342	6.250940576	6.244242335	6.310140072	6.297832516	6.288445037	6.269598124	6.248691098	6.353757115	6.448312927	6.314863993	6.683635714	6.415939621	6.169506641	6.231033377	7.194351411	6.602822502	6.422497667	6.310692126	6.505946582	6.368147797	6.398456947	6.323202409	6.252875481	6.643652595	6.28276659	6.306937403	6.285912407	6.316222063	6.35120896	6.337981727	6.32209408	6.28557191	6.530811963	6.32369995	6.320906422	6.412399823	6.473587478	6.547851122	6.47012884	6.307147618	6.220267279	6.479488535	6.065218141	6.260236588	6.363707172
AC074212.6	7.049216668	7.007761944	6.844488691	7.18024605	6.956138748	7.07368285	7.176399302	7.142381039	7.09915179	6.841710848	7.024176311	7.024217051	7.124642531	7.003803636	7.555107184	7.242576789	7.028563959	6.914342381	7.243701901	6.99889646	6.944952743	6.948449785	6.976624092	6.925347787	6.994920974	7.111120177	7.066231126	6.849147212	6.998994687	6.973181926	6.756997172	7.166377629	6.854895683	6.878613241	6.84401407	6.807485255	6.913643185	6.945785885	7.19795104	7.024379067	7.191322994	7.354489969	7.123884307	6.928171946	7.008309267	7.195970604	6.870110346	6.95316269	6.891478689
AC079305.10	5.701938942	5.786593105	5.485580866	5.561414799	5.661756721	5.471522248	5.750116712	5.596297224	5.623434959	5.575084637	5.655645783	5.687246884	5.764486803	5.670740414	5.78316735	5.674455202	5.909646538	5.867646898	6.087055894	5.756464625	5.775748224	5.724267491	5.628610905	5.697136244	5.897913179	5.419878594	5.616987631	5.609592479	5.643391763	5.63396274	5.495191407	5.48031684	6.016492137	5.6658877	5.775931392	5.764330762	5.610157275	5.532415382	5.953140013	5.734694174	5.816011563	5.806562763	5.57821484	5.856356833	5.525085121	5.768072876	5.824883714	5.846125616	5.701245461
AC079741.2	4.970704552	5.046017506	5.191609212	4.958096688	4.813200459	5.032586757	5.022781651	4.926504557	5.011166747	5.041332092	4.980812647	4.864865112	5.024000667	5.097772546	4.910545799	5.072676927	5.36122687	5.233812268	4.994016091	5.084861034	5.058589669	4.989236123	5.13016089	5.222270978	5.003728546	5.090285144	4.893652252	4.826685838	4.92437398	4.719403168	4.873254219	5.005264664	4.910534359	5.059011156	5.035066044	4.957949996	4.981959941	5.0613587	4.861095631	4.987231209	5.211814122	5.202739263	5.030326143	5.337709817	4.978231859	4.862910944	5.020698908	5.192175738	5.003051114
AC079767.4	6.32928173	6.194529211	5.993973327	5.900878759	6.002940664	6.420925067	6.291335002	5.922580462	6.002378492	6.829739298	6.066687076	6.111156325	6.224182788	6.152786377	5.793088042	5.89750625	7.361019226	6.479518117	5.765753859	6.325764761	6.460047024	6.090288513	6.07345213	6.504155212	6.053174929	6.236446189	6.095675025	5.697960661	6.420964858	5.766449852	6.356760975	6.139724911	5.991435078	6.326993425	6.378841529	6.146913617	6.224113157	6.246820247	5.984724198	5.839504471	6.327237961	6.42811945	6.630387045	5.997026123	6.110395613	5.72148231	6.256938141	5.834119276	6.428237408
AC079807.4	4.834950237	5.035018326	4.987217973	4.791975963	4.772787262	4.795029462	4.791589644	4.881649727	4.76403625	4.80081304	4.758066133	5.041380266	4.70254407	4.833374527	4.75089706	4.474748582	4.488912623	4.632702482	4.967197444	5.012777855	5.179471342	4.734780979	4.982556479	4.884351129	4.819015509	4.880556483	4.66314203	4.952158253	4.795983433	4.568969491	4.665790072	4.812553781	4.761191218	4.778373373	4.904778763	4.861207465	5.019120283	4.760436989	4.932684256	4.91898734	4.747205798	5.033468744	5.045858244	4.800846292	4.713015277	4.90066394	4.718331393	4.734169687	4.680567825
AC083843.1	5.701841196	5.411092706	5.85589361	5.681356062	5.651679597	5.621535811	5.88380805	5.840180588	5.08602486	5.699814375	6.030809434	6.557324815	5.381384786	5.944089812	5.427924704	5.501734757	5.373170469	5.44432212	5.304370448	5.67494208	5.94962035	5.544282513	5.534679542	5.431339476	5.806731285	5.904432892	5.571672944	6.384985997	5.609069098	5.677232685	6.46222811	5.492255524	5.478210993	5.441993714	5.649088199	5.557172142	5.893803295	5.524586239	5.708829052	5.529592119	5.547838774	5.839665713	5.605327561	5.839198455	5.650728781	5.434447625	5.595000318	5.627854751	5.8509474
AC083949.1	6.501529028	6.633520427	6.664167761	6.599254551	6.628816358	6.521609901	6.695451267	6.660802948	6.946783989	6.560580008	6.70692121	6.535638378	6.438970077	6.249228134	7.012818389	6.024923043	6.618850189	6.867617437	7.34971126	6.578114522	6.562523386	6.511505781	6.709897282	6.566781497	6.575235995	6.689924638	6.414718138	6.420632912	6.485470304	6.594216491	6.452942189	6.739612016	6.645107756	6.822681103	6.854649733	6.737316843	6.77294177	6.676373814	6.7405184	6.945083152	6.637898478	6.85203023	6.519134633	6.678829441	6.707554108	6.534645825	6.370708071	6.528397711	6.381715405
AC084219.3	5.675236092	5.857635612	5.603390017	5.644687429	5.459865803	5.476751332	5.59752405	5.666722061	5.771423457	5.512028049	5.811756118	5.75609206	5.649698392	5.899570778	5.78540887	6.206238152	5.738886977	5.735142118	5.962579182	5.519626339	5.846899552	5.834709382	5.763075621	5.760380012	5.556874481	5.789620177	5.557227418	5.325286168	5.599543306	5.604716754	5.472305117	5.711354151	5.258530926	5.663099331	5.816059682	5.620264159	5.525780675	5.591335398	5.814255449	5.634812533	5.87856986	6.043377485	5.809775493	5.847548594	5.644200617	5.637352462	5.531283321	5.825381785	5.755479158
AC087501.1	6.646728011	6.915237259	6.64301287	6.640602877	6.595224312	6.598284669	6.944262113	6.952435735	6.841002543	6.589147385	6.656603168	6.677959557	6.788967066	7.030189701	6.905707572	6.865808416	6.93833487	7.034971724	6.580381702	6.455311102	6.579821957	6.634709148	6.59672612	6.452796542	6.748840073	7.084169152	6.649609273	6.420199891	6.88262518	6.60298945	6.604640757	6.824481038	6.466457265	6.655627664	6.578007437	6.658033023	6.207842382	6.602675268	6.733247397	6.721627983	6.899423221	6.682219653	6.685959069	6.707013308	6.843396176	6.890625209	6.419832119	7.010823214	6.67631111
AC090627.1	4.549846697	4.693177968	4.665494425	4.497056407	4.624505842	4.622164414	4.576111305	4.455951417	4.688902431	4.463924532	4.694456065	4.606804514	4.764031604	4.959452075	4.655465957	4.985484645	4.751254255	5.101145996	5.415801726	4.538499025	4.652966889	4.766728335	4.622038026	4.559640442	4.481258055	5.018238302	4.398405292	4.440720186	4.72666324	4.584045682	4.508983958	4.740298604	4.660698895	4.797875752	4.742053923	4.667606929	4.406919113	4.696254365	4.727902447	4.746210425	4.558874182	4.511894063	4.65223563	4.692634556	4.624085444	4.80696643	4.535775156	4.836274817	4.743528275
AC091133.1	7.210510461	6.98039868	6.877080397	7.153813127	6.999188422	7.043302523	7.123589375	7.071667806	6.823359774	6.697173588	7.080460097	6.957843412	6.910673992	7.00816064	6.688478203	7.506546318	7.291623775	6.776085627	6.96010887	6.988334342	6.998608274	6.829109792	6.939718236	7.079434417	6.798978854	6.950342862	7.289964751	6.983179069	6.892774115	6.932525247	6.839721611	6.976411167	7.145623899	6.999194679	6.551591625	7.034730554	7.106168963	7.049888997	6.65994905	7.168182773	6.638708268	7.240726685	6.807502148	7.467765307	6.885323144	7.46717934	7.158921426	7.029334772	6.985951513
AC091633.3	3.809535667	3.879436428	3.818141485	3.813813376	3.869920379	3.791056169	3.87549246	3.759305863	3.890062056	3.861808401	3.758208405	3.981663683	3.817866173	3.84602414	3.827546581	4.150924222	3.779069257	3.923974551	3.976300311	3.803219483	4.003389593	4.011620764	3.949890041	3.81049347	3.851535662	3.952175272	3.858391184	3.857962836	3.884998317	3.828251092	3.756505488	3.851535662	3.892620825	4.027280978	3.915883138	3.887688806	3.684490067	3.800422056	3.793177177	3.80076506	3.928455658	3.741465229	3.857128428	3.842760752	3.812774009	3.909865465	3.814771105	3.77980076	3.928489909
AC092192.1	4.727828344	4.841041529	4.641716095	4.669990413	4.567797757	4.66043137	4.78837621	4.547962343	4.62492209	4.724743966	4.541311183	4.776693053	4.619466267	4.699321599	4.584186276	4.539948937	4.658785524	4.600745283	4.606441262	4.829139094	4.69970779	4.692411706	4.752741711	4.817140335	4.662567578	5.212160198	4.627777328	4.4699171	4.644071561	4.57754795	4.685823886	4.67901942	4.635275963	4.729315748	4.774490817	4.641410443	4.871413099	4.827764732	4.633053418	4.729638677	4.791917171	4.676994094	4.583786919	4.77054091	4.643005744	4.53376915	4.592299929	4.658201762	4.656934897
AC092620.2	5.374737869	5.268834776	5.51179397	4.881591494	5.283237809	5.381116567	5.054147166	5.224376977	5.120423779	5.274486253	5.045066135	5.08369559	5.080465557	5.076360316	5.012154558	5.090169549	5.330328127	5.163406039	5.428835999	5.160282871	5.448874734	5.379713077	5.280776422	5.164278745	4.879088528	5.515324349	5.252525309	5.016353585	5.14989003	4.903949709	5.710976712	5.183964091	5.211072975	5.163369176	5.162033361	5.278968613	5.057874159	5.13615139	5.198999219	5.285771789	5.155697525	5.186101022	5.039588789	5.459721248	5.338307177	5.225878978	5.264337488	5.031207105	5.22135828
AC092660.1	7.532763071	7.597259752	7.659986518	7.439997859	7.468532428	7.526043936	7.391480938	7.580828206	7.622778939	7.481559806	7.511062121	7.613910243	7.554568725	7.375599514	7.510929841	7.239259071	7.613152047	7.605609557	7.534020164	7.681647152	7.766033346	7.502791869	7.655224427	7.739875797	7.690109688	7.59715353	7.347740745	7.63676863	7.543419753	7.533248567	7.815204268	7.427167028	7.450475428	7.615006495	7.693972068	7.595446938	7.506198597	7.513940284	7.630985442	7.529945699	7.714907812	7.850960655	7.859154223	7.636448281	7.344962268	7.526492077	7.556873251	7.436072069	7.46156066
AC092667.2	4.330805842	4.443954051	4.410100688	4.61128241	4.354894077	4.518882332	4.376627643	4.409827992	4.6437612	4.46772725	4.47521053	4.461104577	4.534660802	4.717851739	4.484354386	4.617065903	4.561449231	4.734630334	4.738347441	4.591639827	4.498239834	4.41156312	4.440547222	4.648057686	4.479838324	4.477239314	4.307988496	4.438620203	4.419827125	4.358549257	4.494558954	4.34921969	4.626327346	4.555343783	4.450185159	4.459924583	4.378342339	4.477319846	4.385800589	4.527924585	4.575527884	4.546725176	4.578153176	4.520603915	4.342390847	4.571250548	4.520044616	4.553762969	4.434206636
AC100830.4	6.879470525	6.808979789	7.20032091	6.722047394	6.703890618	6.870642726	7.01570644	6.750778142	6.841290878	6.890863401	6.840984193	6.76947109	6.727286414	6.769567658	6.968741	6.563538339	6.857139231	6.853211259	6.489771867	7.087102844	7.366115571	6.668976972	6.888682803	7.065460699	6.712529706	6.787915919	6.787830339	7.06477857	6.817481481	6.669658466	6.992351488	6.754453974	6.925766865	6.75820588	6.865562669	6.88981175	6.816879209	6.705578268	7.379528873	6.816617279	6.719041622	7.117266177	6.898935382	6.983780304	6.974275334	6.562306164	6.687391393	6.914640158	6.556457696
AC104667.3	6.219659618	6.239209782	6.154140432	6.203286598	5.983801627	6.247167611	6.091838621	6.435874026	6.109234963	6.0777985	6.134725758	6.287093785	6.516933535	6.53441994	6.46442517	6.477121652	6.200325018	6.449325255	6.467794721	6.282731483	6.351532919	6.178490401	6.245301519	6.225784813	6.285639378	6.190397495	6.173874949	6.142344641	6.213145134	5.96110017	5.983092025	6.199883103	6.067876515	6.122224444	6.106440257	6.022472929	5.962372077	6.101660346	6.288597337	6.221094608	6.443682747	6.468956923	6.200920026	6.152615163	6.230917038	6.453333629	6.200010286	6.434327525	6.029070441
AC106801.1	8.378463203	8.495800838	8.873923023	8.180688003	8.232396053	8.420935174	8.238666823	8.173363985	8.118902654	8.370795697	8.175107652	8.274906574	8.170707688	8.013319405	8.337869892	7.950019026	8.36585977	8.301892419	8.172055979	8.514029114	8.914593581	8.329363409	8.640612757	8.462569072	8.377597547	8.161067251	8.335334306	8.036957724	8.470807106	8.286802269	8.431886237	8.194642767	8.335425309	8.300137806	8.606661896	8.216007139	8.476391495	8.54148833	8.972528273	8.348556822	8.192198872	8.678666324	8.485266089	8.494386087	8.402326745	8.126478205	8.274401773	8.359612272	8.181352831
AC108056.1	6.261913396	6.365534318	6.726736524	5.684917545	5.884849011	6.204298231	6.067588056	5.963478515	6.238256946	6.187106509	5.954647102	6.066721998	6.031144944	5.600975136	6.012136838	6.065331876	6.452359809	6.183090167	6.157379831	6.454215916	6.933566388	6.029544079	6.369187052	6.117612227	6.239334537	6.403507396	6.002105034	6.084118842	6.274408354	5.987969034	6.285912407	6.099388391	5.994580534	6.118237944	6.514287487	6.241511892	6.266768943	6.244648512	6.552457281	6.241835107	6.11492657	6.593318192	6.386807808	6.620209288	6.128443192	5.828487262	6.164832218	6.031748244	6.184396061
AC112198.1	5.882190424	6.421292724	6.058181138	5.955650073	5.872835686	5.821342051	6.032132542	5.916053722	6.09157188	5.922213474	5.846541596	6.049471648	6.197597961	6.03674653	5.877006612	6.036124735	6.188264933	6.343906217	6.310416725	6.070684018	6.207024605	5.963507122	6.02869804	5.949428009	6.036124735	6.084421051	5.986051792	5.78354868	5.89818078	5.873719936	5.831573258	6.156104545	5.829705264	6.095641399	6.175179028	6.059808357	5.881707803	5.950401908	6.215025389	6.055897762	5.825173912	6.140533844	6.048757755	5.974460157	6.039384084	5.997019747	5.998870265	6.185058302	6.069785702
AC114730.11	4.63792917	4.750449046	4.58415967	4.730827358	4.542252458	4.623682235	4.673404385	4.776054013	5.030094063	4.59683627	4.583207475	4.600752302	4.673874627	4.571864918	4.842659644	4.578340323	4.73425091	4.931682221	5.040041867	4.692531619	4.815017828	4.659439314	4.77531111	4.695979232	4.647564687	4.631734885	4.55487863	4.576037905	4.557865921	4.63116323	4.42247418	4.76557669	4.776190734	4.742879827	4.647045687	4.57574651	4.673404385	4.543539786	4.782489619	4.635139815	4.705076384	4.930651326	4.648332368	4.600202258	4.663427024	4.634456976	4.668907486	4.733034112	4.669961461
AC114752.3	5.349572631	5.398074258	5.502669464	5.491741527	5.350377018	5.386866536	5.376130507	5.246075631	5.354874875	5.537790668	5.269716436	5.331565897	5.409662827	5.420481239	5.467854572	5.414130317	5.432023719	5.358443168	5.720848141	5.570901542	5.595491581	5.387455603	5.469706197	5.299572365	5.464686288	5.371140868	5.219641814	5.10739686	5.328816661	5.362673509	5.166397701	5.233593287	5.253346813	5.51094119	5.385404892	5.289793289	5.60659729	5.337411572	5.429982792	5.387455603	5.425210891	5.371715754	5.392762809	5.409508208	5.436591206	5.376569669	5.322757679	5.412624873	5.267600741
AC124997.1	4.192526786	4.171193717	4.043179011	4.108194583	4.064099517	4.103411626	4.157615855	4.181697605	4.207472159	4.055669507	4.142074005	4.101125027	4.205475031	4.25215295	4.348430955	4.29046756	4.123943475	4.480219237	4.116231507	4.039352798	4.252473968	4.178467008	4.08428703	4.163755849	4.061871486	4.299205475	4.081774507	3.980262169	4.044459538	4.070924754	3.985406844	4.230192486	4.141703914	4.17530878	4.105260696	4.091087312	4.01923407	4.086368809	4.0904455	4.080508289	4.289287554	4.096472659	4.138109266	4.082253335	4.120200429	4.31095222	3.973920598	4.247347565	4.07413279
AC136289.1	5.047829504	5.191261564	5.21963863	5.040774842	5.087005387	5.020337551	5.142342575	5.219847867	5.253250203	5.278666659	5.152041029	5.109881067	5.424543399	5.196823135	5.341851578	5.146424226	5.150824747	5.445468542	5.094098585	5.175298399	5.172546604	5.163188355	5.078798422	5.160741447	5.071171107	5.336559941	5.102261087	5.062996044	5.176169915	5.121349472	4.957196734	5.174585557	5.089258219	5.24475612	5.148719882	5.266146854	4.99399028	5.159838582	5.140773014	5.053940433	5.195515278	5.17731487	5.072646922	5.116001431	5.173746441	5.180580031	5.058671558	5.22609455	5.212939698
AC139100.3	4.851370532	5.051563035	4.965410442	4.605782358	4.798356143	4.864647993	4.929641401	4.651276566	5.02442415	4.861366185	4.828487994	4.930110557	4.803743032	4.706482527	4.719255601	4.622196618	5.022911402	5.44803626	5.903343611	4.854440829	5.139434903	4.824475834	4.803276364	5.05133357	4.837671514	5.036577465	4.749558916	4.308305059	5.037385847	4.78569636	4.779431252	4.938395967	4.91278027	4.992485351	5.087586306	5.009358755	4.955182906	4.98267846	4.945069899	4.819836614	4.807035105	5.111265218	4.777494308	5.132504959	4.972780317	4.744290655	4.86109195	4.909314607	4.785037124
AC141928.1	8.120431171	8.136109866	8.07377443	8.069196058	7.942748568	8.058823584	8.035732248	8.091404526	8.056096024	7.980557671	8.109210491	8.342645216	8.182792191	8.197220009	8.185127002	8.216726698	8.113040838	8.139190553	8.380966843	8.11254374	7.980218042	8.045131415	8.05494465	8.012479649	8.133791988	8.210385678	8.105635868	8.079860732	8.097118079	7.952307393	8.105509141	8.114853676	8.04224669	8.145554787	8.122838063	7.912902414	8.083483754	8.031752603	8.003712215	7.948137602	8.333908449	8.251509393	8.175081036	8.036665601	8.034635484	8.258498321	7.931766275	8.065708684	7.997526175
AC144652.1	7.571942353	6.978513473	6.969309519	7.244750416	6.888822872	7.10362045	7.115159695	7.108955458	6.849034457	6.864692305	7.370111896	7.445746552	7.065843249	7.078620831	7.487115273	6.893955589	6.71257337	6.727149437	6.917904891	7.0863524	7.413178384	6.855160596	7.430258185	7.445476493	7.344980165	7.006788392	7.01756027	7.133486946	7.209214283	7.192357806	6.823228074	7.083942551	7.012913499	6.917223612	6.906944498	7.040817517	7.378449264	6.978545516	7.399985886	6.947009748	7.207394477	7.199163418	6.993020832	7.059798621	6.811519301	7.792354238	7.08675245	7.09391087	7.151719815
AC145343.2	6.708973311	6.756790901	6.46416591	6.512995582	6.462569737	6.453936868	6.525081807	6.210933845	6.709812342	6.469281322	6.521907834	6.419534327	6.633551847	6.718565438	6.795146994	6.937388082	6.68470796	6.805244596	7.170399963	6.685136254	6.810910852	6.469770936	6.803019003	6.795707642	6.455949727	6.597624973	6.345650857	6.258516248	6.334520464	6.531397966	6.496493369	6.601379215	6.573396356	6.87655031	6.621935655	6.462915269	6.620957956	6.562774761	6.770417177	6.562213468	6.731654287	6.976500042	6.451982571	6.35338476	6.685903714	6.72018182	6.562708829	6.753167775	6.858439478
ACAA1	9.486111728	9.118462367	9.292585126	9.5466044	8.696312906	9.271450498	9.294914024	9.208719271	10.0264501	9.462845426	9.351946864	9.599261079	9.25288264	9.443405085	9.323224494	9.351088347	8.374630068	8.94864253	9.217060536	8.940306157	8.82814039	9.882946632	9.397893674	9.4471465	8.988884227	9.168473755	9.068512935	9.591760412	9.043025362	9.305862165	9.054168879	9.337127077	10.03554718	9.308684006	9.217761781	8.937209932	8.991407968	9.06595618	9.09335236	8.952027454	9.124503468	10.06931056	8.934898407	9.526951545	9.356071642	9.158254851	9.22748175	9.206359451	9.133352021
ACAA2	8.224787936	8.316478003	8.399493442	8.117721711	9.072223625	8.207230943	8.680686868	8.400178946	9.031339094	8.672812197	8.759339855	8.664083859	8.807619582	8.517267958	8.921979961	8.455847105	8.190323983	8.516734671	8.850224738	8.305649896	8.348891962	9.220931418	9.374832953	8.361907332	8.649825405	7.679879953	8.786938971	9.217246003	8.636049549	8.565280889	8.433782771	8.135921731	9.167722993	8.254782518	8.678006058	8.587553391	8.887085532	8.799667845	8.701139689	8.428841101	8.092417044	8.603290967	8.613960986	8.65608832	8.38123193	8.245238146	8.809261743	8.286931006	8.50766433
ACACA	8.420878663	8.626763055	8.814794971	8.676096676	8.439463052	8.651519535	8.42895014	8.155008043	8.550313915	8.125617367	8.731217045	8.579654962	8.417831807	8.669365788	8.34364989	8.686272005	8.354207227	8.515260955	8.295503313	8.776137891	8.22178538	8.478425323	8.723457761	8.452984888	8.574409077	9.032938975	8.483649428	8.658006663	8.58497858	8.467215928	8.395636396	8.676032879	8.75211422	8.74526762	8.375344056	8.913666491	8.710670725	8.744853747	8.229147802	8.684001297	8.529556634	8.882609919	8.647973983	8.456046298	8.464963294	8.568952058	8.324372622	8.522118521	9.095625256
ACACB	7.440857069	7.210035327	7.218712629	7.433542409	6.929616283	7.30232169	7.088388075	7.458450704	7.039178001	7.059647862	7.157411023	7.005942421	7.24588993	6.986389078	7.405777424	7.313312386	7.417336713	7.500684691	7.54515749	7.394622166	7.444686271	7.396358861	7.147115228	7.345043908	7.195109571	6.973192728	7.253657846	7.50940766	7.112105872	7.386908343	7.557469765	7.184078442	7.219161635	7.182410704	7.381055146	7.233996885	7.309633374	7.067234749	7.528543429	7.275651692	7.104302211	7.402871052	7.2807782	7.59735628	6.97284977	7.025933985	7.560752233	7.325410596	7.036738651
ACAD10	6.621700706	6.692574699	6.649801795	6.682748061	6.663177259	6.682411564	6.896919073	6.704290752	6.689463792	6.395329699	6.619439101	6.80247742	6.851640032	6.926724842	6.741727113	6.825996506	6.497464464	6.601234146	6.870715069	6.492266572	6.555770674	6.627594684	6.592424328	6.583279104	6.753602921	6.615498436	6.554175859	6.538244434	6.617643627	6.609035594	6.546755001	6.677485839	6.393252922	6.55459706	6.602900186	6.63388882	6.740301386	6.561475202	6.555504501	6.501539543	6.720063612	6.589384689	6.615127791	6.439426285	6.577505362	6.5650619	6.550115353	6.626671868	6.523155449
ACAD8	7.689996503	7.427715679	7.869854108	7.690684886	8.411911541	8.009632248	8.271749061	7.894807269	8.121208246	7.388270015	8.136276813	7.907306186	8.089816931	8.168167734	7.432512035	7.929727448	7.43075744	8.102317376	7.618402772	7.53000729	7.529779143	8.486252406	7.842866727	8.069734598	8.190040541	7.094138216	7.970868846	8.410183687	7.564421821	8.424039741	8.358757482	7.663028811	8.358110502	8.132018408	7.999294677	8.167950353	9.004152263	8.164841729	7.844532426	8.293024428	7.060201177	6.695029965	7.672918924	7.084050224	8.063873407	7.846441863	7.582696144	6.845213259	8.224976328
ACAD9	9.72696753	9.008562177	9.02965057	9.597686956	9.274558033	9.328115246	9.263486233	9.172090683	9.536283674	8.937081839	9.50164062	9.159855975	8.860730436	9.493264766	9.105181768	9.146093894	8.744806234	9.173825231	9.221252705	9.301647736	8.908994262	9.242556167	9.372663645	9.437748327	9.202176403	9.536825723	9.090911487	9.353549372	9.321024106	9.18517455	9.03648513	9.691700785	9.203118741	9.443762608	9.220516694	9.211608751	9.245734656	9.238933203	8.914123783	9.385902884	9.268893627	9.609134196	9.222726502	9.241217045	9.343037123	8.676738184	9.236987045	9.118472855	9.281628259
ACADL	5.184978322	5.277083659	5.326317895	5.241122126	5.333533188	5.205555582	5.279244056	5.214192122	5.319677959	5.295363711	5.246486139	5.293953296	5.180542836	5.141900674	5.385517699	5.126841881	5.338138975	5.352744903	5.587559127	5.430883668	5.305861767	5.261850936	5.31367753	5.260068737	5.204743819	5.328648915	5.370429217	5.148181432	5.275813285	5.182642608	5.253401206	5.239907485	5.303633448	5.395925169	5.383155687	5.257798217	5.212376006	5.208120612	5.335720278	5.258180488	5.51937382	5.510497224	5.264479759	5.357980224	5.271882256	5.227544498	5.194384328	5.29574453	5.116207444
ACADM	10.04564681	10.53775289	8.976898126	9.459034158	10.98567674	9.08722355	10.6986757	9.761515271	10.31727925	9.577409017	10.23936676	10.63010699	11.04817045	9.9675549	10.43981143	10.85428178	9.908921173	10.16078145	10.02325073	10.146774	10.14301258	10.97040185	10.67984176	10.41565501	10.56272185	10.27101537	10.09518703	9.960011772	10.14188045	11.08894175	9.664023414	9.440417244	10.42922782	10.44210548	9.874087125	10.77178801	9.934612578	9.995786682	10.68880768	10.46009482	10.37056889	9.54089977	9.417002567	10.26605932	10.16027873	9.68805003	10.65862712	10.08460837	10.43190667
ACADS	8.820099037	8.325918394	8.178493584	8.822723402	8.576559488	8.158055599	8.436058669	8.353463356	8.677997886	8.161415326	8.347659194	9.123684356	9.007725076	8.391575032	8.807196763	8.906071614	8.127114036	8.469715243	8.428726163	7.825904243	8.023476094	8.357208146	8.529138077	8.240902569	8.191077851	8.455064066	8.001764454	8.052792344	8.387564889	8.517153552	8.187782888	7.947551659	8.730781242	8.825558015	8.389660204	8.657743569	8.585270024	8.227005242	8.814323507	8.274448987	8.164563942	8.520212646	8.167321622	8.102146465	8.225536667	8.078357618	8.327827466	8.304493223	8.39228868
ACADSB	7.201718766	8.017095865	7.166387811	6.762429162	7.934436183	7.15883231	7.790494131	7.876245406	8.712741536	7.565028666	7.382450286	7.666229993	7.769447116	8.151730251	8.136724319	7.864908676	7.566904738	7.851582228	6.546740837	7.328796305	7.748164816	8.075640661	7.962592854	7.384331889	7.995585601	7.409936608	7.078642775	7.605054435	7.703044049	8.405161802	7.709689146	7.013697179	8.318124136	7.902469429	7.840228577	7.900715178	8.414111792	7.388538364	8.413308958	7.687967308	6.978406126	7.146029192	7.222246941	6.88380834	7.323017848	6.467304316	6.802122276	8.131266697	7.105205582
ACADVL	10.54636287	9.51810429	9.898015507	10.31893371	10.34258965	9.750293865	10.59697678	10.28095426	10.30167699	9.965516786	10.33405577	10.41720904	10.19866333	10.32070513	10.12179434	10.21816838	9.310211636	9.852551369	10.65055338	8.943915798	9.572321987	10.31858526	10.64467751	9.662666374	9.653715491	9.955547245	10.20253308	10.46056657	9.95643187	9.530912191	10.37366272	9.972556955	10.17731719	10.2096362	10.36690738	10.0903039	9.535155312	10.30487777	9.917219246	9.214487246	9.996312287	10.33102471	10.25074081	9.524255047	9.665449786	9.291373586	10.12571298	9.401581652	9.730976419
ACAN	7.398140926	7.518541353	7.452604071	7.514405966	7.4950916	7.48071472	7.349189906	7.571269345	7.306906637	7.2685776	7.410582615	7.581065753	7.350216548	7.467907856	7.553545275	7.649544498	7.310433303	7.349021362	8.144155521	7.41696702	7.638613586	7.380838174	7.326049208	7.468710991	7.559572849	7.500699058	8.297059158	7.472125563	7.4217222	7.548144651	7.408487071	7.530246814	7.474253132	7.377963897	7.545984117	7.268559467	7.408126613	7.562369559	7.511469087	7.297545883	7.431344412	7.777910672	7.708833864	7.314981624	7.464222725	7.5294401	7.664006654	7.522232872	7.242235688
ACAP1	6.881217142	6.792997429	6.75268542	6.750635587	6.48010616	6.701390157	6.816689149	6.864733798	6.661147702	6.756643545	6.755764622	6.615798676	6.889609628	6.94044939	7.163701133	6.958326669	6.637506213	6.729743195	6.329914653	6.271392221	6.395675118	6.521599563	6.662560672	6.62486565	6.596815169	6.806336397	6.493941466	6.481619879	6.590346053	6.453758095	6.180200515	6.927324681	6.48132931	6.760710769	6.591873451	6.592749631	6.578553819	6.555462584	6.974391223	6.465960981	6.827496101	6.817709261	6.48496623	6.972878055	6.583771519	6.622172058	6.43776798	6.729424999	6.627069902
ACAP2	7.528905452	7.427370325	7.294942238	7.797676538	8.005861762	7.353200631	7.408938251	7.276852289	7.357825009	7.397471189	7.43390912	7.747434485	7.63254003	7.455129333	7.310979059	7.39015634	7.358768956	7.29796994	7.356089085	7.673130436	7.251633254	7.743513145	7.371634294	7.401140764	7.306346049	7.57385434	7.584994779	7.554022973	7.367185642	7.66407957	7.704777847	7.461380397	7.816067813	7.445000788	7.845624914	7.590500326	7.628694115	7.254957081	7.106922293	7.519891411	7.579807625	7.17207542	7.247785445	7.40421676	7.385171041	7.412489346	7.431048375	7.36768957	7.63063542
ACAP3	7.604778665	7.178820131	7.375953379	7.5022125	7.383427422	7.486881923	7.235833495	7.467400497	7.477351823	7.180733449	7.416582619	7.759283867	7.451974382	7.242134324	7.013857769	7.097680017	6.965288897	7.134754575	7.285543804	7.380016952	7.400617179	7.455022113	7.431770699	7.575887168	7.635207524	7.76706801	7.438257206	7.633773607	7.349286238	7.541050329	7.334429917	6.921492008	7.478838162	7.322160986	7.168980058	7.138609248	7.475103155	7.669974685	7.325877468	7.30442815	7.642621858	7.785245797	7.48456884	7.626523732	7.120788748	8.140256865	7.598597916	7.816238974	7.31026995
ACAT1	6.366803909	6.407915654	6.188684388	6.403286273	6.466872536	6.457224949	6.546070863	6.626866417	6.603247627	6.423187496	6.646628254	6.564340781	6.837963171	6.788681988	6.873980176	6.610445524	6.567977242	6.631418607	6.300440336	6.559571109	6.357381906	6.536968442	6.33952257	6.556517848	6.584026072	6.667180992	6.230156968	6.512082193	6.565493677	6.78382395	6.805933029	6.345250254	6.581245142	6.803984695	6.570254941	6.514941321	6.966594262	6.564404043	6.636104952	6.542323115	6.803528935	6.59686335	6.450289894	6.337727109	6.535497079	6.352373943	6.595002628	6.47458371	6.600693546
ACAT2	9.857575322	9.792109883	9.504616733	10.27119882	9.356597152	10.0757025	8.882672671	8.926580646	9.750869963	9.377762967	9.751387622	9.060909577	9.877084883	10.11613848	8.996035532	9.456568082	8.611853191	9.58403904	10.12984624	9.857229964	9.052368734	9.901340926	9.592022553	9.106467639	9.936849116	9.218331897	9.255379262	9.878047811	9.383487097	9.668889843	9.833742706	9.691859364	9.48336114	9.968754355	9.085602466	10.1474397	10.1337681	10.23061827	8.420992679	10.00468047	9.29105739	9.195490799	9.405704631	9.449532271	9.656519427	10.04922366	9.026899561	9.721928648	10.19559796
ACBD3	9.126051989	10.33576511	9.754607073	10.59412357	9.685426734	9.648009923	9.719162208	9.121842332	9.496908516	9.732901931	9.532517682	10.24566143	9.624881681	9.741665606	9.430538201	9.912449405	9.464629447	9.445785764	9.193025787	9.612261943	9.081623791	9.463117588	8.89747662	9.543904906	9.365822023	9.404460586	9.888906418	9.628583445	9.419228778	9.623051579	9.196921648	9.712775249	9.801546459	9.417670266	9.426603172	9.56803422	9.432990401	9.860505183	9.102064266	9.304291995	9.960626901	9.466325831	9.598295256	9.316262327	9.580050717	10.10781332	9.323312596	9.353185519	9.54083195
ACBD4	7.697845724	7.769020879	7.972275062	7.356942286	7.87812946	7.750888514	7.94841418	7.934068667	7.879056881	7.498440015	7.693771218	7.553845002	8.009299322	7.651154158	7.894024096	8.144209832	7.836456225	7.678664159	8.198999869	7.508968293	7.80719214	7.530909192	7.917773071	7.761689665	7.353944237	7.646409943	7.748365837	7.822752442	7.795706775	7.713606986	7.87377831	7.647353628	7.664479629	7.558267898	7.637385288	7.727448236	7.848099617	7.781871368	7.872282588	7.857383841	7.532852328	7.838059685	7.55327561	7.788914717	7.620495465	7.516630942	7.835379272	7.760200184	7.541743014
ACBD5	8.834091722	9.44394477	8.505687693	8.834008172	10.39892383	8.193805991	10.14641087	8.902293942	9.132269527	8.902020096	8.931975896	9.888859405	9.691495251	9.146561955	9.54602905	9.803280184	9.22452339	8.799808827	8.937599666	9.251540483	8.646301022	9.485280012	8.982149449	8.474075871	8.469455854	9.023985922	9.509078726	9.179588214	9.043835066	9.582964591	8.817761939	9.376476987	9.758848814	9.211157538	8.775680366	9.516712919	9.114155986	8.781212462	9.021288141	8.840431069	8.917166242	8.678057707	8.461389638	8.744499999	9.041257061	9.804968623	8.654882176	9.326531307	8.63195994
ACBD6	8.439681449	8.977172634	9.024923127	9.258864183	8.950327815	8.907908305	8.880566481	8.640055193	9.02031513	9.030386759	8.747415224	8.275500055	8.891623275	9.116219307	8.938594926	9.004816052	8.895937462	8.964435013	8.425700796	8.812809298	8.732538724	8.584244724	8.981273039	9.379744082	8.842373317	8.778487288	8.850388874	8.896092325	8.98277814	9.115014814	8.673032034	9.6077515	8.573131784	9.071794787	8.381481306	8.757456497	9.281190846	8.951587401	8.556679979	8.982566033	8.754601704	9.405227305	9.446873722	8.923897071	9.105202505	9.641842125	8.732917219	9.1618138	8.995144014
ACCS	7.883117156	7.359085986	7.720796328	7.9089925	8.021467665	7.601668908	7.896729349	7.873905405	7.730542889	8.158716667	7.588821777	8.096829661	7.722713122	7.720613085	8.43158097	7.759165269	7.358518044	7.49450716	8.434792922	7.951167795	7.704230267	7.523065512	7.587794671	7.787924212	7.889599578	7.803348293	8.162188691	8.337752699	7.732999097	7.815173883	7.908080072	7.528863961	7.514957864	7.545377923	7.542374944	7.84546343	8.195091925	7.43520425	7.496736477	7.71041017	7.842447485	8.310288818	7.535526795	7.562933524	7.499261487	8.091806155	7.908620505	7.970711791	7.873891599
ACD	8.432863238	7.888957537	8.322655365	8.3162688	8.237700914	8.324519597	8.147310689	8.407881203	8.289142346	7.809034857	8.637279208	7.952849369	8.525703037	8.243063102	8.157019989	8.076715884	7.912810585	8.256889538	8.298608619	8.846551878	8.879123742	7.840178792	8.191021787	8.83803126	8.465716417	9.132490379	7.603758774	8.126339606	8.214479604	8.684386103	8.465202852	8.309712884	8.308890907	8.607648272	7.596656605	7.863852317	7.844781091	8.508207251	7.656254188	9.386003499	8.969385068	8.667147125	7.769038321	8.321427413	8.201617482	8.201520998	8.515440873	8.701285062	8.757530356
ACE	6.680097243	7.064228433	7.025694652	7.587687648	6.893665572	7.154738688	6.948995031	7.018391361	6.781118931	6.528634827	7.219001627	7.060789716	6.895764207	6.500767643	7.142469922	7.14714888	6.59977194	6.571200569	7.678865178	6.742429662	7.033730969	6.693474828	6.672026727	6.650350182	6.926924705	6.790918753	7.005194689	6.75415643	7.046170545	6.937009743	6.643252096	7.029568551	7.276291674	6.63204089	6.657829487	6.847025862	7.554562187	6.714994068	6.670195084	6.514499136	7.010011867	7.239685342	6.703972473	7.070173971	6.853820003	7.14359959	7.123387673	6.95993068	7.309874197
ACE2	6.063413331	7.048971379	11.09729161	8.047508721	7.674668436	10.65093209	7.842575942	10.35300859	9.982424858	6.995495605	10.16091789	6.839952384	8.229940357	9.207590657	10.23558432	8.418381536	8.657045515	9.197857165	8.450028875	9.101733489	8.713006293	9.012624031	8.715599531	9.994882469	8.951357638	6.973788212	7.063280805	10.59785824	8.523779496	10.18231049	9.929273335	9.11863798	8.739088508	8.415095959	9.814055605	9.719952724	9.204365488	7.373408455	9.581738307	9.894532779	6.709305449	9.01117761	8.763817075	8.774326375	10.28632525	5.999115192	9.4364248	10.36426925	10.44061327
ACER1	6.208449062	6.000613487	6.028009749	5.921237991	6.091834456	6.057304404	6.28698128	6.080735604	6.159440572	6.107936104	5.959697036	6.221642807	6.437692878	6.25425819	6.653514575	6.265393448	6.229466791	6.19992702	7.004972552	6.098390798	6.078077535	6.383802163	6.125991087	6.155291154	6.117275268	6.16446025	5.993528015	6.11523514	6.108966088	5.919631486	5.942278043	6.140709215	6.082270417	6.196042978	6.233206409	5.928141204	6.354413457	6.086286721	6.232777755	6.173337565	6.584406159	6.406070197	6.308422734	6.245277661	6.100772818	6.3171811	6.311588135	6.342029198	6.131353099
ACER3	7.621986822	8.121440786	7.701863226	7.909850754	7.694686843	7.808661644	7.776710794	7.61035628	7.813605973	7.705220453	7.63546248	7.651412633	7.735026178	7.572227105	7.50147745	7.606228469	7.605206093	7.789667245	7.414495927	7.847972064	7.236735381	7.71382535	7.438302122	7.544988581	7.617111965	7.380042997	7.645579535	7.461120084	7.363489521	7.950041962	7.679818818	7.589726023	8.071369771	7.746631246	7.713167663	8.020379884	7.950222245	7.713990834	7.323162206	7.779503087	7.42671925	7.493509413	7.447282	7.324666928	7.6927456	7.969166772	7.500821555	7.087106278	7.809870395
ACHE	6.225686585	6.311137919	6.116450985	6.576699366	6.22296259	6.246687446	6.346749668	6.52073948	6.293220833	6.094848715	6.577529702	6.421434928	6.373502205	6.420133296	6.608200572	6.394185929	6.134341205	6.155138396	6.939440907	6.038989847	6.2008041	6.257619775	6.178864231	6.147003819	6.363892693	6.253153405	6.306545913	6.228286441	6.282985254	6.16689713	6.023673639	6.377844294	6.280985002	6.273558144	6.28408589	6.040005088	6.355772097	6.344466254	6.388367728	6.158282938	6.634038099	6.565582612	6.446209947	6.130109285	6.264229368	6.301995819	6.257700735	6.395229742	6.423686825
ACIN1	8.546160613	8.288967768	8.633023486	8.74443891	8.514743924	8.557706645	8.240881111	8.664670133	8.484204555	8.199222664	8.45340517	8.4147562	8.272561285	8.515937311	8.557820741	8.451051364	8.165705504	8.272439538	8.228764617	8.101266501	8.052311435	8.644818101	8.196870725	8.189661291	8.360701597	8.808230321	8.172374834	8.957091551	8.484328937	8.113018572	8.514743924	8.536194876	8.443518592	8.58290674	8.317621637	8.285646092	8.582139003	8.84261145	8.240144725	8.053807705	8.605090241	7.665176213	8.384724084	8.353676147	8.448185817	8.5764037	8.072479651	8.145261672	8.480593852
ACKR1	8.134000838	6.965583329	6.892827468	7.507673195	7.182038167	7.607180397	7.170134693	8.433006806	6.803544833	6.898100946	7.599546701	7.283983867	7.35061717	7.708620747	6.911841317	6.804471967	7.393061086	7.327945039	7.676621031	7.188205692	7.891915379	7.444987104	7.295328178	8.184252956	7.543189277	7.589082574	8.970494794	8.093580939	7.392254694	7.670208169	7.805550937	7.005855793	7.574279461	7.484410732	7.524117384	7.166996067	7.243620639	6.96564984	7.587821331	6.986099035	7.494071427	8.148061209	7.448464363	7.926279221	7.280324195	7.505400008	6.945148711	7.04608421	7.338176266
ACKR2	6.979180817	7.0959364	7.101520926	6.978309	6.971751414	6.956681289	7.119944794	6.974035647	7.142797509	7.093137048	7.037375874	7.04092853	7.110656748	6.905824155	6.969919402	6.766521163	7.020815534	7.236011616	7.047312609	7.044425582	7.199709862	6.973260076	7.084680611	7.142704068	7.003317418	7.186786731	6.844551231	6.918975459	7.043325019	6.790278072	7.256040985	7.015148211	6.946465884	7.044777797	7.211430883	6.956655012	6.90170832	7.064016923	7.116595128	7.008579001	7.130631857	7.188407927	7.076666375	7.022053184	6.991746788	7.033053379	6.981460376	7.051208671	7.04916795
ACKR3	7.088933568	7.204705079	7.493129564	7.399807026	7.325592797	7.477590387	6.986111396	7.901499849	7.08173676	7.517040035	7.739284825	7.419368273	7.449987606	7.928404531	7.431604035	7.47230907	7.14388813	7.091621923	7.378360263	7.15054066	7.475654409	7.405251279	7.12981341	7.488502711	7.431904258	7.129724028	8.25834002	7.80393263	7.178516333	7.780930411	7.529450308	7.30921805	7.37891716	6.667834958	7.115857028	7.268473938	6.905095014	7.391303457	7.009187113	7.525629054	7.183009238	7.441195955	7.939828156	7.906237068	7.342086973	7.454233257	8.053735764	7.227339367	7.119402246
ACKR4	5.620512785	5.717794422	5.644227712	5.565358353	5.949026783	5.84536488	6.744425265	5.47358755	5.594720935	5.775718514	5.846823338	7.78763705	6.274191965	6.031558254	5.784876138	7.536899411	6.371699653	6.123334699	5.836256162	5.363551538	5.804706283	5.75485157	5.81083913	5.638931985	5.847176523	7.897016647	7.175482222	5.219799455	5.970923842	6.031881986	5.678837639	6.578295505	5.962206623	7.690230917	6.075521332	6.438953979	5.575734535	5.881095244	6.527749287	5.650233005	7.111078338	6.15081773	5.642308258	5.75526534	5.928753209	5.73124703	5.729385462	5.954194667	5.752636252
ACLY	9.419741197	10.192936	10.00764455	10.41368631	10.01374876	9.948009618	9.597029672	9.502255286	9.782684685	9.378297986	9.907220205	9.79961897	9.692182739	10.15761947	9.80313134	10.08751808	9.368260622	9.552338964	9.670694481	10.30934765	9.415818364	10.14273351	9.611797359	9.595903538	10.05831892	9.460791069	10.02878832	10.36264193	9.907338399	9.970989974	10.03428066	9.796662648	9.794913061	9.725285816	9.668091599	10.27130234	10.37270236	10.34144218	9.554292385	10.20706047	9.743803758	9.851177349	9.871082939	9.919080281	9.993900887	10.01235949	9.272108516	9.869414239	10.01334737
ACMSD	5.522097146	5.400837877	5.361582468	5.255252868	5.23226792	5.299156252	5.380667829	5.164962626	5.618294671	5.436917502	5.3399647	5.324499699	5.285629999	5.408894482	5.219012433	5.314869256	5.392959276	5.460237825	5.157395725	5.663439375	5.863466788	5.445260157	5.323673457	5.178047591	5.32698274	5.427295535	5.112803383	5.259002697	5.339852801	5.193076554	5.512686104	5.576703938	5.201936161	5.239171256	5.474901076	5.276950115	5.272417105	5.356511951	5.370945097	5.25251997	5.426437914	5.595890746	5.87740257	5.298921441	5.293211739	5.059245433	5.317796799	5.65887155	5.186047511
ACN9	8.486209244	9.59670864	8.544827266	9.167921959	9.324213134	8.787703063	9.439562913	8.696845978	9.344404695	8.673139267	8.602388287	8.724908015	9.423217436	9.769293819	9.275421152	9.506553933	8.695749773	8.612635299	9.226037401	9.106168754	8.768009481	9.668509994	9.176187601	9.227007515	9.116594912	8.504411387	8.578659213	8.732900712	8.88609693	9.407632426	8.127236758	8.190868605	8.775035558	9.446951642	8.797914141	9.45169233	9.406959758	9.010207769	9.092834629	8.055879545	8.256106563	8.622111542	8.688609988	7.956248882	8.628278062	9.97215239	8.87472298	8.831385358	8.602611468
ACO1	7.957611809	7.984991125	7.600285961	8.138414865	7.90384011	7.909820208	7.907622053	7.968257688	7.777506771	7.659975385	7.597029682	8.097395703	8.081041541	7.778024048	7.534958719	8.139548892	7.541053349	8.009283641	7.876346568	7.745263865	7.732391492	7.688252978	7.620836767	7.434592023	7.857294393	7.567201081	7.655703495	8.401636036	7.739904895	7.944247868	8.070101047	7.550480722	8.008904634	7.643559701	7.954457365	8.087577031	7.970566789	7.607157916	7.826460127	7.944735851	8.137344935	7.900718558	7.999885736	7.733837724	7.713732715	7.803639578	7.413847733	7.900314217	7.977079343
ACO2	8.666026177	8.487812015	8.709488433	8.929940573	9.139291175	8.509819955	9.135618623	8.473883953	8.950732781	8.52222163	8.85229714	8.983348968	8.857936633	8.82639286	8.943981655	8.789318533	8.781339961	8.910202506	9.087222052	8.711754669	8.941375891	9.013076923	9.086391839	8.748522965	8.937336211	8.545256874	8.65391289	9.126507846	8.92994503	8.926096362	8.713790025	8.747414644	8.969568505	8.986429495	8.789185739	9.059356428	9.013697662	8.880833889	9.362290289	8.978091981	8.725837985	9.094663653	8.589894248	9.292409253	8.870675749	8.591325666	8.736636025	8.753106998	8.637352367
ACOT11	7.261913683	7.221438141	7.166619496	7.388623276	7.417308904	7.114595082	7.39839275	7.035130241	7.47053431	7.162102858	7.1913749	7.502967375	7.447220641	7.439622933	7.550429923	7.58017692	7.074723502	7.337536658	7.375008997	7.295968849	7.271187238	7.307604735	7.28012482	7.155204239	7.270553058	7.065287286	7.090286342	7.398837297	7.231603138	7.085564979	7.206331214	7.138767046	7.04414514	7.234828102	7.210239344	7.262137343	7.112081209	7.106327975	7.168651664	7.227699735	7.121263538	7.191520465	7.066385943	7.325911976	7.273742718	7.076337596	7.236113197	7.373235808	7.292538372
ACOT12	5.39294811	5.403852165	5.46083905	5.270558038	5.424771676	5.40092722	5.404381523	5.497343577	5.501125802	5.45734523	5.384380843	5.386517701	5.488556103	5.430123992	5.350969798	5.552461882	5.515342982	5.541209386	5.420318368	5.440342873	5.451594029	5.482183075	5.410129682	5.522162843	5.357850919	5.473397751	5.307729671	5.305808797	5.528602252	5.384139644	5.40321501	5.424264253	5.437279131	5.52190483	5.522803361	5.701295537	5.350007393	5.490285392	5.378189644	5.447018723	5.316659195	5.338093674	5.442617297	5.391499401	5.309590788	5.473042289	5.487747081	5.466123703	5.355351245
ACOT13	9.26999082	9.477309556	9.595444749	9.80952983	9.886926229	10.01365451	9.408205567	9.479299977	10.53902244	9.760417314	9.314224473	8.48484211	9.700826606	9.143310413	10.23088685	9.83030948	9.460374457	9.109380721	10.04050245	10.07399654	9.12362252	10.19677079	10.38751665	10.10575023	9.301905875	9.239477045	9.038295942	10.09017526	9.868717693	9.840157661	8.854827926	8.447962631	9.040689176	9.32582351	9.178058509	9.880654817	9.409924734	9.723850133	9.857306753	9.060040296	9.023614641	9.556919602	8.592003739	9.840952779	8.74594731	10.20089618	10.10970617	9.860088061	10.66226157
ACOT4	7.548960137	7.449526705	6.956749155	7.016052087	7.117217168	6.975483185	7.15334443	7.047803956	7.979916637	7.2123968	7.588438708	6.61362647	7.783215884	6.718295884	6.702326718	6.936005306	7.932728124	7.359714574	7.68955099	7.721095309	7.549849941	6.524883707	7.430254441	7.399824881	6.640829731	6.800853641	7.471725803	6.971939544	7.300496937	7.462196853	7.524614751	7.382166251	6.7615865	7.477043588	7.514847078	7.118145343	7.350605527	6.946695546	7.849023439	7.157029072	7.273536895	7.271184156	7.060329358	7.456007355	7.632454353	7.196049238	7.135587327	6.952236152	7.540748517
ACOT6	4.923768851	4.937811733	4.749892934	4.965575972	4.610357226	4.765149326	4.834803649	4.811717664	4.989770308	4.837500385	4.862506972	4.968124321	5.068225391	5.1775978	4.869570712	4.982374124	4.977367933	4.966557316	5.241112354	4.890540971	4.804649349	4.943168728	4.868642682	5.240035066	4.826424752	4.925580606	4.68967925	4.461962209	4.975171425	4.586812499	4.801633422	4.965644082	4.748801029	5.072716945	5.041177124	4.778074899	4.808566097	4.875084117	4.988726322	4.764962657	4.97447497	4.917421615	4.982068932	4.86719935	4.859160993	4.790009066	4.640700552	5.192645409	4.801157062
ACOT7	8.252877051	8.948136435	7.783678203	9.269368684	8.7596937	8.506027055	8.597850994	8.228910583	8.576827323	8.187316407	8.358648634	8.523657935	8.691540856	8.983209884	8.254225743	8.780778693	7.698007073	8.205304539	8.949716232	8.856177389	8.529928463	7.967946336	7.984833018	8.982859828	9.036555371	8.02622298	7.89526355	8.485253287	8.16161344	8.997709033	8.119037644	7.893131231	8.927692808	8.753270125	8.301549766	8.007899222	8.783882643	8.364600443	8.185259011	8.775388674	8.455504536	8.904018155	8.379126134	8.203370723	8.276366768	8.883998252	8.285827254	9.307238973	8.631482949
ACOT8	7.786542102	7.185553091	7.374240329	7.798625501	7.066053177	7.361706093	7.124158881	8.374626711	7.349563687	6.83241196	8.444707958	6.889553418	6.720594436	7.57866583	7.300622684	6.725617155	6.952322646	6.711313624	7.255887327	8.074663681	7.89581424	7.091638296	7.197924476	8.158438474	7.580224183	7.108550819	6.81194912	6.690742215	7.161598599	8.797609477	8.041149607	8.055695207	6.971697744	7.120435307	7.07989898	6.874690826	8.027016025	6.774392554	7.20576708	8.097880208	6.83147349	7.709406368	6.763062906	7.673873174	7.278990777	7.086003648	8.289225624	8.293576974	7.182319803
ACOT9	8.839958235	9.429387875	8.979851085	9.869903902	9.122971967	9.501785008	9.338262716	9.263811952	9.071792164	9.652792541	9.296823621	9.321443822	9.415350068	9.942937795	9.816724931	9.471962648	9.58105429	9.255483666	9.188677081	9.299985493	9.031494265	9.380234923	8.91059013	9.631014426	9.524853865	9.399666981	9.626889583	9.493631926	9.139442514	10.17397163	9.661833927	9.427775013	9.99951659	9.910976644	9.546085022	9.792710456	9.389653263	9.38791986	9.551557633	9.035749625	9.218872748	9.214000438	9.56710183	9.122498559	9.971357424	9.742061477	9.589033363	9.169082299	9.969094418
ACOX1	7.461208331	7.223776151	7.614443509	7.709931287	7.603849744	7.372997585	7.901440021	7.555165643	7.778393382	7.340393845	7.847014955	7.439545873	7.262957772	7.658324455	7.714191117	7.737737774	7.594101618	7.420278853	7.66497643	7.568095633	7.404639456	7.974691527	7.750266337	7.144566796	7.422486951	7.175694628	7.157779449	7.567041649	7.390730053	7.601339542	7.538583074	7.313474626	7.306703885	7.044358376	7.437317968	7.629170534	7.647187706	7.107406907	7.8075182	7.986724291	7.468165746	7.687130768	7.177997397	7.651906999	7.703057032	7.340411151	7.641326082	7.623347492	7.76905399
ACOX2	7.950768501	7.866426829	6.918952735	7.58744857	8.666286426	8.117393196	7.248431049	7.48461161	9.541338467	8.316747215	7.933914919	7.217437944	8.353351012	7.877292088	8.989607405	7.629832108	8.095178814	7.84318165	8.046601155	8.629014952	7.83318608	8.828959244	8.798535005	8.020927274	7.791790424	6.950409535	7.480415839	8.357819971	7.749183258	9.146248988	8.308959815	7.380365399	7.83551197	7.763703422	8.236745282	8.607066143	7.719487695	8.611922084	9.107463539	7.873163201	7.504396963	7.447405038	8.097926029	8.899336176	8.772625895	7.179776494	9.108338782	8.045912517	7.900295987
ACOX3	8.153642184	7.54801861	7.565312886	7.806128243	8.177002867	7.794493752	8.037045329	7.966390276	8.104457432	7.660544306	8.130737932	8.129545991	7.55753411	7.994283144	7.919916276	8.115081041	7.858086359	7.780998784	7.968110986	7.717914552	8.195679292	7.809354622	8.095747825	7.764464484	8.20484203	7.95166066	7.606381212	7.908611313	7.68463353	8.211215613	7.962977121	8.142369695	8.206956339	7.749845551	8.074064584	8.006705282	8.212436987	7.800258342	8.43670589	8.06936448	7.878128089	8.249249628	7.951445947	7.948183061	7.465258002	7.628005993	8.095765686	7.80162619	7.838250901
ACOXL	5.577846905	5.65014208	5.588984704	5.731100976	5.496940844	5.634727068	5.61849158	5.758227485	5.586520522	5.480417728	5.640578303	5.624735628	5.662898778	5.936728758	5.907722742	5.813384082	5.658827746	5.710850122	5.705551584	5.462716395	5.585199065	5.539432833	5.649624948	5.560972871	5.66990388	5.743742649	5.619100081	5.387631499	5.618177661	5.551785273	5.452930122	5.722298585	5.529538344	5.67934237	5.560331195	5.490396717	5.460924417	5.570330092	5.705632861	5.605050592	5.769597381	5.776161928	5.527015602	5.64827797	5.65389552	5.799238478	5.524327747	5.605368046	5.640816055
ACP1	9.402641717	9.011557686	9.147337591	9.67164623	9.419833603	9.423167548	9.59941398	9.089335439	9.583229591	9.391733255	9.366242892	9.406243156	9.56090885	9.623507426	9.712087766	9.837370107	9.318910756	9.425520556	9.123546539	9.762275681	8.784008545	9.87699954	9.327959299	9.49841251	9.77648177	9.401498002	9.131815494	9.559691825	9.379375105	9.611860786	9.282916855	9.299907632	9.294903516	9.455623545	9.073075007	9.297870513	9.551527062	9.243895221	9.493163505	9.847030793	9.737392831	8.849035998	9.030880284	9.572951889	9.423188386	9.863983402	9.594729352	9.690068002	10.02034349
ACP2	9.259984504	9.023641221	8.510343438	8.81328984	9.17261738	9.1109591	9.131614646	9.237797033	9.175095197	9.193842418	9.362436617	9.158027574	8.999875599	9.037858396	8.648572904	9.092303032	9.395421819	9.050687372	9.333431839	8.771241224	9.018607335	8.821538055	9.196922075	9.408715749	8.895732632	9.698842557	9.254030211	9.101596347	9.224436396	9.046937904	9.024178124	9.333483601	9.320620631	9.231764928	8.840102775	9.133763267	9.349759383	9.157701256	8.942335478	8.977105856	9.886184245	8.932244723	9.194325218	8.945160047	9.210679034	9.337316089	9.050908655	8.883446463	9.015553939
ACP5	9.33222303	8.374505336	7.883605861	8.085359962	8.972944761	9.482374061	9.055223554	9.645454009	8.988037851	9.336898383	10.02443901	8.037363174	9.357405516	9.323617785	8.722489075	8.756206186	10.01238781	9.100949785	10.0548775	9.361009922	9.769959015	8.754422461	8.969190342	10.16698849	9.086110117	10.12509558	9.77871664	8.878189822	9.437224047	8.653447505	9.699185269	9.309689337	9.829033583	9.466798244	9.22421948	8.431105761	8.523910159	9.380547243	8.102530837	8.471277064	9.653992418	8.866316215	9.771586015	9.025870783	8.897279988	7.757179013	8.927406684	8.262319735	9.740590305
ACP6	8.252539281	8.126288861	8.640451854	8.049131161	7.498820139	7.799704127	8.004628329	7.987994614	8.003168944	7.305585292	7.527824222	7.487479453	7.536009818	7.477286626	7.579993968	7.630821274	8.091654008	7.843147955	7.425990356	7.907939161	7.598678748	7.584238659	8.222189676	7.787483958	7.908440308	7.722966496	7.379955245	8.0012597	7.900553696	8.048046425	7.950382691	8.136397146	7.590759396	7.849994353	7.597879884	7.888781747	7.982837022	7.950763249	7.777457982	7.644960416	7.482743384	8.395826462	8.273739004	7.706421672	7.624113866	8.094703892	7.317673628	7.570169648	7.381717669
ACPP	6.322343822	6.804681059	6.153445671	6.60975639	6.05143483	6.058581094	6.298524046	5.971467356	6.435851844	5.983478987	6.069398426	6.88887502	6.418895317	6.54462901	5.996622633	6.274602293	5.895077696	6.116028365	5.713506188	6.016651447	5.906625173	6.133096208	6.193512455	5.929503566	5.806371846	5.92247649	6.118331993	6.050774527	6.450337914	5.851793355	6.046161874	5.875402704	6.431865035	6.199999464	6.203101487	6.141445475	6.044498198	5.962909786	6.077870313	5.714839227	5.868703969	5.941368853	5.94929963	6.074016132	5.878076913	6.328659149	5.844105959	5.907819875	6.281039207
ACPT	7.677835228	7.687695121	7.633226193	7.889500813	7.785188952	7.743711072	8.076072447	7.698444928	7.800083472	7.844304309	7.781376185	8.116925199	7.872612935	8.018942068	7.922941674	8.101232688	7.847342961	7.711615294	7.451599403	7.806923445	7.036043172	7.838905293	7.744033147	7.461694354	7.935511212	7.66551602	7.803897215	7.669778055	7.857530734	7.476629496	7.873734901	7.993299751	7.479483537	7.719810273	7.719029964	7.524540786	7.746556196	7.641048603	7.587157703	7.655599525	8.235195395	8.141805872	7.954147473	7.687313206	7.63434794	7.879034168	7.512734792	7.674540234	7.727609249
ACR	6.880035709	6.899310148	6.633899553	7.020890205	6.614913697	6.578487165	6.689212934	6.576878927	6.790675058	6.505465676	6.887541465	6.481151014	6.299701456	6.753333908	6.763512843	6.576838532	6.706196691	6.609444007	7.336805065	6.731271098	6.862082285	6.691704195	6.952634536	6.809136772	6.771809654	6.449408202	6.558102934	6.628792875	6.616037679	6.503764782	6.540368359	6.401442606	6.585961343	6.501919709	6.517401839	6.646117866	6.638621686	6.638453895	6.81363645	6.610142093	6.575230098	7.010635012	6.522400673	7.075366038	6.59405076	6.553246321	6.607507452	6.721183959	6.487681292
ACRBP	6.785694574	6.975941851	6.744523098	6.936521633	6.801963632	6.721002599	7.31253484	6.949026856	6.916793401	6.73118664	6.829225644	7.070144722	7.819127013	7.14775331	7.325486904	7.233607086	6.885841342	7.025360678	7.533322269	6.726495291	6.474270778	6.891972633	6.713321165	6.462473097	6.946667992	6.879068195	7.000769137	6.72932456	6.828701014	6.790661261	6.644861454	7.107980011	6.845650099	6.959959733	6.789813934	6.571960477	6.730243088	6.633566922	6.910027607	6.831344741	7.130225903	7.008672539	6.8817734	6.87315708	6.706608915	7.040722525	6.772019522	6.937251955	6.842941017
ACRC	5.821027116	5.612071851	5.899093595	5.731524692	5.793313524	5.867516626	5.627379347	5.616736219	5.618075282	5.709211513	5.884763686	5.598421725	5.714256883	5.841420801	6.227648635	5.979038548	5.794182947	5.920749946	5.666657667	5.896625466	5.810678245	5.921577005	5.610025839	6.233112628	5.933122562	5.670928151	5.788251929	5.861855571	5.592916715	5.756799284	6.203377537	5.598704746	5.648037566	5.930048947	5.8459365	5.72909891	6.176438874	5.612129383	5.573044367	5.516732935	5.810276326	5.872112475	5.891083948	6.014694133	6.113948924	5.798489908	6.045657843	5.842459032	5.638320203
ACRV1	7.16878403	7.364371998	7.402810054	6.960830927	7.022519878	7.173727461	7.246491889	6.764077773	6.991345136	7.022530958	6.98235392	7.065694916	6.94897306	6.63209168	6.850787992	6.63664298	6.871066076	7.216712262	7.138174409	7.226699703	7.611830609	6.971831084	7.046825273	7.319580482	7.131178207	7.154364127	6.876252151	6.846124636	7.239123696	6.874630518	7.153821609	6.965531961	7.191407607	7.115010449	7.333253192	7.239022976	7.092367601	7.021493051	7.333642484	7.102532059	7.001529906	7.09872878	7.238583495	7.070403302	7.024401982	6.811114983	6.92714048	7.135101764	6.900228816
ACSBG1	5.486147876	5.542671813	5.556232587	5.48386398	5.439124236	5.418610995	5.569532916	5.413723084	5.49340716	5.44130711	5.527754284	5.651662229	5.585203746	5.454415288	5.501078364	5.536160571	5.565143587	5.578560164	5.571892738	5.668729127	5.693478704	5.40602653	5.538374383	5.489858484	5.529927039	5.602478625	5.360720157	5.37068591	5.59837196	5.42578307	5.547742304	5.449467234	5.358872862	5.516368692	5.473294743	5.434993082	5.443948656	5.57312869	5.548071876	5.388655136	5.622665547	5.711279584	5.457455196	5.536700273	5.549913948	5.394301274	5.427859009	5.561507764	5.383128511
ACSBG2	6.740013509	7.103081199	7.286168286	6.397823556	6.929376609	7.106814354	7.033944661	6.957012285	6.957116429	7.00288748	6.872884945	6.568761498	6.872153409	6.400619661	6.45669955	6.491236293	7.407052645	7.269445511	7.085021349	7.048499464	7.34949979	6.632541605	7.091095787	7.29967858	6.796494414	7.315626272	6.915739664	6.145888629	7.138122713	6.666658146	7.16674532	6.622162273	7.079611872	7.316398462	7.430338634	7.015687225	6.918077277	7.020453972	6.918688336	6.946132945	6.601364407	6.988193649	7.047860851	7.070942589	6.927499391	6.629742278	6.845412332	6.838572803	6.976981798
ACSF2	7.793720406	8.082701281	8.256933786	7.832521998	8.649387937	7.928926431	7.731985408	8.395530469	8.058559809	7.654170839	8.124663221	7.802802008	7.901701788	8.662829183	8.14846977	8.181024401	8.037170933	7.806550024	7.921765263	7.830830523	8.467135501	7.929108487	8.441956026	8.116903842	7.734477363	7.908149912	7.658915364	7.548179494	8.152273746	8.070062962	8.102652114	7.660161255	7.495913597	7.52921299	7.713080509	7.819040906	7.924387675	7.954936416	8.494194158	8.275113849	7.459171994	8.421953711	7.601057594	8.883021286	8.087664898	7.457376668	8.936512135	8.425321974	7.729609924
ACSF3	7.498917054	7.453565079	7.499609656	7.510217541	7.414090358	7.506516313	7.354378713	7.605159591	7.518050369	7.417770374	7.586146287	7.609171841	7.511245643	7.595719163	7.48337896	7.696935248	7.576261127	7.467145318	7.851387394	7.523924406	7.611778465	7.42769941	7.49772843	7.542147629	7.464910109	7.561675532	7.276133108	7.544695834	7.45159881	7.386809704	7.566320746	7.459483078	7.415815368	7.413375112	7.409081667	7.406612794	7.417086501	7.507623853	7.437982238	7.482001288	7.588846836	7.848582973	7.497302758	7.506772448	7.472966006	7.538952575	7.417735548	7.526148565	7.519392595
ACSL1	9.475649646	8.666835287	7.994134996	9.316641197	8.198551725	8.747823476	7.857810289	8.242304578	6.997192135	9.572225629	8.953561814	7.897093483	8.914967539	9.229973121	7.633745024	8.876558449	8.321750102	8.968560527	8.055213517	8.441364399	8.194653775	8.891563696	8.313881549	8.608838485	8.92971548	9.152016636	9.487893008	8.491359064	9.073887806	8.09059583	8.640037173	10.12923583	10.30047709	8.503165497	8.748314357	9.407950138	9.096356256	8.70897972	8.06014062	6.888377741	9.313215571	8.461291282	8.94204348	7.681487348	8.491357827	9.882982144	8.377760828	8.476146807	9.094183066
ACSL3	9.489790234	9.812521713	9.944173315	10.79808901	9.639660691	9.990056032	9.363331021	9.410820861	9.959373826	9.686903712	10.0763648	9.292707751	9.225270383	9.974159602	9.893933309	9.696169446	9.329234699	9.358090558	9.356888118	10.06724737	8.851321401	10.28131779	9.84117265	9.159810621	9.760907303	9.260077414	9.636751002	9.551668889	9.513186433	9.886004759	9.309323665	10.30571297	9.814628722	9.852023646	9.26913112	10.06838622	9.772008058	9.7848702	10.14917039	10.06552042	9.359789661	9.452212737	9.535319125	9.547569226	9.868004807	10.18011461	10.1139433	10.10681185	10.01647569
ACSL4	6.959812077	6.819939852	7.393094421	6.65473418	6.547552957	6.982766098	6.331795021	7.115135514	7.034111689	7.041225114	6.900940523	6.843893703	7.168497154	7.118417075	6.35986767	6.655937248	6.92947702	6.726112982	6.445205896	6.916470795	6.783032831	6.653877736	6.319968778	6.772458566	6.954801856	7.221714751	7.223593086	6.959905231	6.585280841	6.864826004	7.236589881	7.287670795	6.960620598	6.926875231	6.943046415	6.881817221	7.086557006	6.882647641	6.642446734	6.701093827	6.745198321	6.751895506	6.870557949	6.554808107	7.097877927	6.867335318	6.767256786	6.811315419	6.943464298
ACSL5	11.1433492	11.13473888	10.72709744	10.21060888	11.31999157	10.77309709	11.25234962	11.10673697	11.65193599	10.98824229	11.44770545	10.52073858	10.40384167	11.6103893	11.99408211	11.34426201	11.41608777	11.05777527	11.30212101	11.3867272	11.55495207	11.52055601	11.50198097	11.00375859	11.261262	9.890212717	10.30263854	11.55626342	11.14537827	11.96678389	11.19169637	10.88236437	11.46144194	10.52439462	10.59653366	11.42581823	11.7268346	11.04981355	11.77455502	11.2801153	10.11038265	10.86565332	10.41519025	11.39126168	11.65400415	10.61186718	11.26020687	10.67149978	10.8993007
ACSL6	6.18490459	5.762266737	6.508939305	5.436889558	7.761538224	6.484305491	5.724389382	5.642059034	7.284192053	6.750803809	6.521989368	5.60447652	5.743374838	5.588622735	7.241774464	5.707615254	6.668777246	6.18395005	5.569794981	7.550590804	7.875233624	6.607598647	7.221924512	6.931962962	7.36539815	5.58051536	5.527764152	5.638106404	6.806077693	6.217836251	6.989595178	5.609631128	5.598336238	5.675001784	6.490522132	5.97551609	6.045580649	5.795257327	7.944859446	6.545423278	5.715209744	5.702829705	5.754326289	7.980410361	6.491836157	5.45608163	7.387876096	6.676915185	6.315894014
ACSM1	6.821048057	6.973025142	6.828996641	6.791287737	6.592921914	6.698379732	6.774923746	6.791621978	6.848989991	6.801294764	6.669726353	6.81638601	6.761199011	6.791554898	6.783690677	6.826480027	6.74051455	6.825664842	6.937435111	6.617604779	6.959075309	6.724302818	6.954509795	6.710691355	6.794346397	6.771287829	6.726906237	6.73197341	6.744214317	6.750197728	6.784518612	6.674551157	6.589894141	6.85598887	6.866437276	6.796670455	6.760434851	6.643465309	6.961474551	6.656554172	6.843847055	6.884375298	6.889308018	6.693520771	6.650262832	6.672690245	6.568810133	6.81653365	6.669144637
ACSM2A	4.623661263	4.923169467	4.707690593	4.456966772	4.534897933	4.674345422	4.65171782	4.583172558	4.737732782	4.669591353	4.653787337	4.498963853	4.795749922	4.583149109	4.65123547	4.635049245	4.802004334	4.884714071	4.875843904	4.580821829	4.502082352	4.559010296	4.666292465	4.618899745	4.592749825	4.637587305	4.60832361	4.323687305	4.76917362	4.57262915	4.435489593	4.799861437	4.639545736	4.671816932	4.889489282	4.538520086	4.457356114	4.577674604	4.804572398	4.644969657	4.627884845	4.736393156	4.558641818	4.621340611	4.645320034	4.642672279	4.597231067	4.725976106	4.606159724
ACSM2B	4.816802444	4.858968415	4.547955226	4.624887778	4.654156102	4.574864503	4.714312532	4.645298991	4.632401988	4.594742633	4.625714049	4.75831665	4.631589767	4.544982846	4.932062048	4.60388789	4.650573762	4.699432963	5.1876955	4.845881812	4.98324045	4.662939459	4.885162628	4.497004245	4.61054696	4.76988048	4.641510564	4.921155085	4.563377119	4.600163765	4.662939459	4.551746555	4.573591828	4.594734637	4.880386294	4.615003233	4.76547083	4.60246464	4.8968447	4.648399843	4.662939459	4.662939459	4.686776967	4.548636367	4.638626077	4.613351947	4.62539559	4.546144013	4.568899585
ACSM3	8.083631137	8.284353815	7.790776117	7.606513884	8.835637191	6.960733886	9.052418404	6.59835617	8.542837935	6.56963255	7.057590868	6.731727969	8.091311658	7.788344461	8.814178515	9.257641197	8.721228665	8.435084454	8.436269991	6.931324407	7.243033823	7.774711467	8.321751311	7.085793725	7.39525762	6.489612153	7.088535797	7.89815773	8.022739854	7.558483105	7.614809251	6.417713941	7.919071998	7.070453488	8.062230391	8.805275429	7.815991568	6.975549514	7.462314086	8.089628091	6.16171404	6.76629136	6.550478969	7.834248691	7.390560027	6.108462973	7.62467128	6.621693075	8.34642831
ACSM5	6.214799588	6.201020805	6.204906433	6.182771733	6.170966589	6.19454546	6.235517532	6.162253113	6.205022537	6.2388531	6.132394873	6.293602804	6.174682379	6.164636009	6.312286098	6.201513841	6.350215785	6.314228369	6.299914058	6.356231715	6.405098746	6.170778869	6.269093974	6.321945417	6.197349936	6.244905396	6.180840354	6.119571676	6.23052106	6.046731279	6.255463956	6.146611744	6.107166268	6.186264889	6.186355282	6.147500562	6.315561932	6.174468713	6.419109225	6.173519605	6.309879282	6.475462756	6.239360218	6.350272113	6.171876928	6.126019193	6.228045916	6.171834027	6.15181306
ACSS1	6.925874422	6.913506918	7.089978898	6.990588057	6.807694418	6.726215926	6.965046436	7.01009479	6.992425425	6.722591856	6.833757941	6.924882109	6.887060051	7.016413781	6.951496678	7.021629598	6.784949888	6.905742486	6.897803186	7.016661127	7.197877839	6.724942477	6.835548484	7.140617486	6.933566144	6.888079456	6.759887373	6.693686291	6.839969574	6.778493533	6.69971718	6.933100976	6.664573092	6.869308882	6.703468458	6.746277157	6.989489908	6.741794503	6.99221157	7.087787828	7.025586192	6.872606165	6.709033141	7.036184479	6.954319628	6.850455295	7.032510536	6.839740265	6.859162595
ACSS2	10.51352974	11.05866997	10.20611595	10.92512328	10.03889789	10.27870243	9.435077127	10.3104481	9.624735918	9.401676942	10.4684382	10.45503331	10.05252607	10.48919132	10.02255531	10.65135434	9.711753979	9.732649867	10.35532412	9.485670076	10.15807111	9.627653797	9.909503353	10.16177172	9.86651681	9.063761667	10.24299609	9.789928426	9.740185536	10.34274385	10.77099684	9.893030573	9.155788851	9.848911274	9.872245834	10.47693712	10.31607424	9.607326196	10.01879622	9.904546103	9.003901554	10.11398947	9.264717119	10.75830919	10.47590251	10.16620796	10.74123109	10.57610712	10.15133454
ACSS3	5.944245466	5.717794799	5.910452523	5.579810905	5.53425231	5.862592251	5.413300793	5.788357441	5.733152352	7.164590901	5.864505823	5.549467024	5.722657426	5.666963682	5.33148592	5.511374157	6.018285011	5.786673682	6.316236168	6.153334112	6.321248822	5.929217507	7.742920077	6.142923671	6.070069943	5.80600287	6.268608637	6.050531881	6.065672747	5.842792042	6.187709554	5.746208261	6.190046859	5.755065237	6.147518692	5.808818038	5.646970405	5.986222355	6.077792131	6.013394754	5.923886085	6.049316763	6.330886536	5.870870582	5.808417758	5.856636353	5.8443631	5.835238318	5.679422599
ACTA1	5.36134278	5.58581274	5.323131534	5.833456522	5.331616529	5.223266384	5.291283844	5.409856618	5.748827513	5.356697293	5.471125001	5.350838056	5.587881571	5.515633593	6.169243166	5.314544063	5.242027449	5.171190341	5.071765691	5.287744723	5.723151109	5.475293196	5.491818057	5.321165663	5.368108722	5.357592224	10.10164925	5.220048033	5.425174885	5.409280267	5.042236694	5.615816018	5.623331103	5.4180796	5.413338525	5.538322346	5.539190755	5.367903303	5.676914606	5.45574012	5.571133011	5.54664727	5.424612986	5.345882808	5.54078567	5.39029103	5.524116784	5.397635702	5.374005121
ACTA2	9.296564423	9.539414752	9.305031409	9.176842546	9.298322291	9.570222001	8.767618589	9.581204126	9.096312885	9.768148876	9.476800813	8.927256731	8.923004817	9.189387265	9.194103761	8.676200513	9.70784286	9.414268373	9.615189247	9.214255693	9.498997943	9.292189134	9.413787023	9.482707961	9.746663852	9.171187115	9.972656466	9.866315683	9.491274959	9.597475319	9.79313578	9.723281977	9.80832497	8.970795386	9.728685786	9.482480136	9.263077519	9.906824469	9.531144276	9.533264737	9.500524211	9.542670286	9.991234391	9.616904124	9.365155835	9.428373545	9.610355956	9.000771502	9.269113278
ACTA2-AS1	5.887638429	5.899510403	5.958617875	6.004078843	5.735874412	5.767956878	5.672868149	5.927579727	5.801655718	5.832234041	5.682744289	6.085054004	5.498193801	5.52620941	6.419741387	6.026424335	5.814843425	6.101049484	6.458852866	6.09677748	5.723252298	5.800186705	5.835007786	6.057176006	5.688569281	5.985482399	5.841611689	5.884573355	5.629447059	5.663628847	5.847058525	5.952847511	5.788857634	5.874443896	5.861004012	5.739028752	5.874657643	5.850752921	5.872798356	5.654824855	5.939645766	6.109418678	5.919005408	5.920805751	5.817225336	5.828436814	5.806268707	5.73308532	5.738129949
ACTB	13.74783982	13.43977565	13.3261394	13.74990512	13.67939311	13.56486206	13.32169154	13.44709042	13.24361883	13.44436578	13.67241297	13.68633478	13.42117358	13.50698494	13.49949749	13.33891621	13.28888133	13.33043743	13.6311549	13.57338476	13.490991	13.67090856	13.23300638	13.5266949	13.65854569	13.32392708	13.76983973	13.75407051	13.53815312	13.5757668	13.6671881	13.54498628	13.75174984	13.49712322	13.63696528	13.59397647	13.58764826	13.66392307	13.49612563	13.35043878	13.51356939	13.3557099	13.72171374	13.47431448	13.41531016	13.61431491	13.47496014	13.40791747	13.48645506
ACTC1	8.153040186	8.026037198	7.667217283	7.82156473	7.971429842	8.076584006	7.694577494	8.02748692	8.075787946	8.143451866	8.133178436	8.21764577	8.016296058	8.198479492	8.38321624	7.851695216	8.053879614	7.763293204	8.617105715	8.129408152	8.10660991	8.001564127	8.631595471	7.924735258	8.622633321	7.782993358	10.21854942	9.069585139	8.14326857	8.644000512	8.21764577	8.356170988	8.276952509	8.08949919	8.574814872	8.01392681	7.96184167	8.47820198	8.252753083	8.170043262	8.303077966	8.066928798	8.900425361	8.575868027	7.626163243	8.570973186	8.016291513	7.752195334	7.840847322
ACTG2	7.838415388	8.251688634	7.838882532	8.268229802	8.338395629	8.226545201	7.406756542	8.371807885	7.85579511	7.864129392	8.00743228	7.98750367	7.828734382	8.013542543	8.606626948	8.198763703	8.489351019	8.050235259	8.331421342	7.844956567	8.017683564	7.831875792	9.046197529	7.828357939	8.892223042	7.345934029	7.732233284	9.617720238	8.111713024	9.046605256	8.557170861	8.50999767	8.478965056	7.725779722	8.399509972	8.080802034	8.17872604	8.064614676	8.650234001	8.574721404	8.126423865	8.13781532	8.970346185	8.706959427	8.203047426	8.466951184	7.453329109	7.774187456	8.792834723
ACTL10	7.257733548	6.728361458	6.511441982	6.797647246	6.406126599	6.763862894	6.401271372	6.902345991	7.293463203	6.464556259	6.801893269	6.578417182	6.652162699	7.182508749	6.706578748	6.726310197	6.596514354	6.97592616	7.115455576	7.013576284	6.823559451	6.917840558	6.9820303	6.937280386	6.652750698	6.735868469	6.341694388	6.218164987	6.424401094	7.249223462	6.673779556	6.954948167	6.383187799	6.656527906	6.141162071	6.650927704	6.989144747	6.52636092	6.61060178	6.853347175	6.760042984	7.194609232	6.561173906	6.419464456	6.851111977	7.074868644	7.489451772	6.916462504	6.945816096
ACTL6A	10.67757348	10.46213058	10.13429062	10.83297165	10.30228033	10.60381489	10.39975102	10.16936154	10.34153681	10.23648596	10.49772072	10.04749657	10.66157489	10.77866464	10.40476379	10.26579372	10.31160178	10.03570032	10.11715173	10.7396767	9.919282732	10.74994156	10.38349628	10.64811228	10.41967538	10.3956956	9.96569567	10.19180167	10.35716932	10.61406608	10.4093741	10.7930812	10.00231715	10.46941601	9.903455011	10.25781652	10.55308522	10.20259642	9.56999739	10.47641506	10.31130275	9.821024377	9.973718231	10.08634792	10.37812674	10.47380616	10.69840851	10.47989517	10.82085345
ACTL6B	6.247231377	6.571345912	6.307055879	6.281156353	6.182779112	6.188155259	6.428291422	6.064935481	6.485292218	6.282748854	6.184329911	6.49470522	6.453961108	6.537312931	6.532641431	6.32860058	6.386038561	6.495471581	6.750748118	6.486807017	6.526503344	6.333526656	6.482978565	6.428721293	6.354149712	6.338489222	6.377185251	6.041016864	6.338426313	6.107355081	6.135653278	6.363252137	6.1580973	6.46924182	6.408254042	6.274013028	6.152659633	6.24354345	6.556836534	6.216203933	6.547935654	6.512179691	6.396614493	6.270621373	6.30129593	6.356785495	6.136579064	6.445064717	6.291397502
ACTL7A	6.334767108	6.279776719	6.258085102	6.488320353	6.464673084	6.318210921	6.348888524	6.308835145	6.352358195	6.25147029	6.406554351	6.363306975	6.317038269	6.255493617	6.272664456	6.293090327	6.512566288	6.112457593	7.019550103	6.470058125	6.566140661	6.274819977	6.348200721	6.299103745	6.394229444	6.211252673	6.312161267	6.216036631	6.173432097	6.347012673	6.225070349	6.268556452	6.127532703	6.260631154	6.297117867	6.290492345	6.446026761	6.358766757	6.398981605	6.397625013	6.679962272	6.490715227	6.403253092	6.146990305	6.155744039	6.337333285	6.230940694	6.341369322	6.109115249
ACTL7B	7.232129947	7.200894142	6.900917129	7.26251708	7.126879631	7.059575195	7.321375494	7.176984473	7.293608087	6.904390869	7.101535715	7.266975982	7.535239077	7.152275523	7.103942393	7.603196531	6.995397919	7.346100743	7.201854496	7.143454848	6.79005509	7.247409107	7.013066974	7.188344902	7.226463011	7.197568311	7.1078922	7.234844995	7.094735798	6.812109265	6.970066498	7.298455621	7.031464383	7.190298038	7.270054216	7.075983306	6.9884031	6.921071927	7.106564486	6.974956075	7.592387571	7.090236323	7.082756772	6.83531373	7.083743281	7.201034141	6.95982736	7.334527151	7.276501988
ACTL8	7.311755453	7.281370644	7.230241511	7.23541711	6.963791951	7.352801631	7.214508309	6.913178424	7.109210813	7.157760624	7.061505305	7.28347527	7.36032677	7.295385068	7.586531823	7.21394596	6.888113833	7.193176622	7.462561936	7.412800697	7.362941693	7.397845248	7.307336592	7.271891045	7.344910621	7.315626272	7.04003181	7.313052164	7.440515411	6.986674267	7.205919488	7.510280734	7.157346066	7.173496598	7.304323851	7.311791636	7.406054093	7.153174935	7.758279189	7.111161828	7.409609179	8.178683342	7.603314032	7.240916207	7.073235244	7.362855172	7.052075134	7.027544156	7.025610921
ACTL9	6.019373653	6.108548669	5.725689415	5.936626681	5.785356513	5.880899587	5.79828605	5.998674618	5.856618536	5.735320736	5.959271531	6.154405394	6.235783399	6.101381994	5.858805071	6.298371937	6.062213774	5.711217885	6.290059667	5.981850025	6.084968837	5.936626681	5.978370226	5.959705377	6.218261134	5.597172833	5.990322725	6.03957558	5.79539582	5.887075916	5.785546393	6.094736353	5.618350512	5.834338213	5.958214397	5.499331761	6.188426911	6.012393973	5.797693116	5.944134823	6.045115133	6.022568567	5.980860363	5.929013525	5.736165543	5.797865408	5.775157599	5.955208692	5.908073346
ACTN1	9.547817753	9.373532477	9.268962642	9.796880541	9.488862753	9.575386201	9.378593987	9.494179824	9.587974985	9.777322591	9.547944854	9.552737685	9.535197842	9.566500509	9.451921166	9.626956951	9.194877305	9.568876226	9.864285826	9.179450306	9.341396104	9.38749012	9.487703591	9.213055117	9.868961353	9.592718591	10.20497983	9.841440718	9.602251788	9.504923023	9.4476844	9.863352134	10.42175778	9.435192867	9.529780586	9.48826231	9.651105985	9.891834102	9.54078361	9.206101586	10.13565801	9.801316527	10.06292826	9.358775292	9.589629446	10.21844064	9.427658325	9.04554752	9.750212523
ACTN2	5.971823062	6.06816483	6.072618749	5.885576535	5.896538932	5.915587712	5.877821707	5.770605331	5.989534966	5.989763089	5.911307394	5.915200247	5.917170216	5.887869189	5.809250305	5.737935747	5.982217232	6.002412009	5.920210749	6.097135066	6.219154392	5.806746695	6.001681737	5.976522624	5.889033276	6.019461751	6.752288111	5.847199981	5.997066968	5.920109539	5.975071226	5.846491664	5.986134367	6.034430657	6.120752862	5.928101993	5.953250191	6.077394732	6.031263218	5.922544962	5.900920591	6.128969868	6.003649862	6.013911158	5.888221522	5.893055175	5.924126059	5.950602798	5.860738694
ACTN3	6.876868675	6.917102986	6.791562116	6.827776904	6.67043436	6.747369022	6.806786981	6.955415562	6.903472102	6.955220171	6.847634114	7.071951878	7.100333984	6.874054513	7.083498971	6.879331812	6.82076369	6.747975927	7.225278698	6.686978047	7.137121235	6.932185462	6.906097875	6.879391046	6.879391046	6.891739418	7.530265483	6.755604201	6.734827058	6.795024806	6.708651825	6.872654327	7.06538964	6.797356343	6.687515488	6.625107339	6.841806727	6.86568289	6.764196454	6.897398894	6.994600245	6.90722462	7.024144461	6.711024866	6.80970331	6.929487995	6.762961038	7.035124998	6.848248047
ACTN4	11.58800145	10.4108819	10.26793856	11.70574162	10.9256894	10.82902304	10.80661416	11.25708062	10.42160666	10.3798123	11.22050507	10.97860517	10.80168144	10.68862838	10.56612117	10.42645414	10.51612174	10.57930927	10.30937806	10.21962161	10.87295695	11.36989297	10.66511285	10.56367609	10.68868171	10.41141834	10.83004457	10.98224948	10.99491774	10.80427833	10.51164014	11.25622641	10.78056609	10.56922181	10.44214682	10.65320432	11.00007304	10.90852758	10.37237587	10.84506553	10.72567872	11.34249659	10.55081322	10.97430535	10.9298377	11.31648769	11.093642	10.73320283	11.08162791
ACTR10	10.28307691	10.65528529	10.15803202	10.83122069	10.67919963	10.58844442	10.77581621	10.54965643	10.72676177	10.71203752	10.1787921	10.45131986	10.8100306	11.07451866	10.8319706	10.85428178	11.00115172	10.47092858	10.53146345	10.37772419	9.458958337	10.87139597	10.56203056	10.13416747	10.05540682	10.45882739	10.94484614	10.51640581	10.44463529	10.27346339	10.3913936	11.07916335	10.72670814	10.75786675	10.44403049	10.6278371	10.56599907	10.60451823	10.14882459	10.01230814	10.8452732	10.02703391	10.26532082	9.969903665	10.62791669	11.02382033	10.48529762	10.10881448	11.13368782
ACTR1A	8.830384214	9.111241156	8.411661523	9.136377491	9.188495381	8.844039398	8.884540624	8.986867382	8.992418024	9.082420417	8.964580988	9.087087022	8.977580943	9.106823019	8.79445279	8.921543125	9.022997586	8.920873699	9.281537053	9.082793596	8.987735388	9.129040267	8.970445395	9.015288992	9.159356343	9.189748855	9.279781075	9.140813233	8.862366352	9.192210071	9.102318217	8.894696446	9.696347388	9.089557833	8.974718044	9.17525838	9.221148704	9.330993664	8.871941673	9.15480712	9.327017915	9.057293122	9.305702645	8.49994294	9.039706705	9.159129841	8.87599804	9.179129483	8.739409873
ACTR1B	9.526861574	9.134635623	9.193851247	9.540420225	9.207469896	9.211008421	9.488155578	9.534010802	9.60064355	9.412992258	9.648447137	9.665875592	9.462678092	9.447140691	9.474991771	9.801023581	9.038134468	9.457262731	9.170334716	9.136370978	9.219740658	9.265616931	9.460677575	9.647366219	9.536742734	8.909935282	9.69220756	9.646075858	9.368099062	9.436848956	9.221782659	9.345079295	9.564630355	9.396169267	9.168104593	9.396098685	9.782838112	9.212482846	9.515330687	9.547416712	9.515684079	9.40381364	9.179967437	9.800659471	9.396002193	10.02397191	9.689975388	9.182366456	9.805811286
ACTR2	9.007462129	8.695730475	8.928112379	9.503141211	9.145902269	9.024862991	9.007116843	8.769002872	8.790939442	8.559410404	8.739397805	9.302425798	9.083835867	9.094586039	9.007308757	9.06924826	8.771743091	8.890384949	8.46683935	9.448006067	8.769329072	9.56918727	8.367551411	8.489622858	9.16713714	8.453625136	9.039393093	9.604265708	8.802764656	9.183975437	9.50675576	8.858100565	9.031944023	8.659774023	9.098492921	9.052390698	9.126092544	8.69876125	8.606680941	9.16098214	8.989591761	7.765366725	8.85433339	9.189330037	9.044945091	9.276734997	9.005770894	8.93186264	9.217244728
ACTR3	10.28914069	10.09135833	9.945453471	10.45533327	10.03859	10.33404247	9.843189828	9.843505703	10.05903425	10.34868482	10.25110387	10.00756674	9.934170309	10.10081241	9.943109751	9.985167593	9.829066792	9.801731861	9.738983607	10.5809969	9.910318441	10.49357002	9.852295466	9.857140575	10.20254179	9.87816759	10.36553102	10.21637219	9.88288719	10.11011804	10.20781331	9.821976419	10.24402195	9.934335269	10.28036397	10.04090532	10.30074863	9.976485992	9.917807914	10.40983838	10.11987923	9.617135342	10.09013207	10.48370921	9.994718303	10.15365124	10.05537163	10.21512611	10.27487645
ACTR3B	7.693405683	7.548578001	7.138960381	7.550211377	7.902563471	7.67699598	7.783400893	7.521743822	7.6853032	6.854785689	8.350522427	7.755258636	7.367903514	8.460214982	7.703821453	7.997438447	7.431590598	7.351332153	7.955969739	8.312815683	7.808442053	8.263552113	7.788532011	8.347664636	7.930315277	7.55186408	7.188267101	7.486452288	7.532188526	8.465321665	7.711966259	7.58116612	7.466460028	8.104707769	7.119643881	7.827704749	8.172814079	7.579125157	7.627326533	7.892060252	7.191824127	7.750891783	7.312078139	7.658398627	7.530498346	8.072677127	7.864150721	7.969272784	7.533332706
ACTR3BP2	6.647354658	6.452565915	6.553476997	6.295834617	6.572241881	6.560783183	6.759768777	6.643714927	6.558279494	6.933334245	6.696542947	6.881652097	6.557039847	6.63957972	6.477943159	6.652634676	6.450627736	6.566791821	6.823004484	6.97419177	6.940467289	6.626383438	6.801174724	6.722165456	6.548977318	6.989216438	6.349180498	6.006375629	6.704171651	6.263727523	6.638140384	6.666059069	6.531264719	6.602429674	6.700667482	6.788843557	6.811520176	6.700402833	6.536017212	6.56457113	6.731499522	6.475448374	6.872402934	6.607918589	6.576296881	6.308814553	6.580538176	6.641266088	6.444990339
ACTR3C	6.708597986	6.981514051	7.340597571	6.749377304	6.925882937	6.699265155	6.998620486	7.30039387	6.737878654	6.401023387	7.930652498	6.725626793	7.357245335	7.780056475	7.028462602	6.576946664	6.523884693	6.256788263	6.704677189	7.179146789	7.13129689	6.724572548	6.790197251	7.033207683	7.068447335	6.878485612	6.546053856	6.725679228	6.992422801	7.425683913	7.027202205	7.289982323	6.850745723	6.310170088	6.370048897	6.88133184	7.733288575	6.534160816	6.754612481	6.712918637	6.604793048	6.731500619	6.349136258	6.865351306	6.864635893	6.93959898	7.504674202	6.654715931	6.791231314
ACTR5	8.460653215	7.895813679	8.559549812	8.047884151	7.894175481	7.98484204	7.913168644	8.750166701	8.086320231	8.024927144	8.598824157	7.92864416	7.658242255	8.436740222	8.150342321	7.917438967	8.156157941	7.795883207	8.309673492	8.40988561	8.58235148	8.086684582	7.88623166	8.303297151	8.277197838	7.640715538	7.722942421	8.138767954	7.769593866	7.790046585	7.546750411	8.493918032	7.987872083	7.894309126	7.774425479	7.78053605	8.176967014	7.918060391	8.032736803	8.580246189	8.021879712	7.910097714	7.726972914	8.164355013	8.219947828	7.802836943	8.057003434	8.366139531	7.966825803
ACTR6	7.014404902	7.198052863	6.932830216	7.412934595	7.517477751	7.066174754	7.339547275	7.189299794	7.511121588	7.564419066	7.160998737	7.578438864	7.450016335	7.500121439	7.36888645	7.311795852	7.438935913	7.134529435	6.52340657	7.701477919	6.963892017	7.67825952	7.226683739	7.210527107	6.990962899	7.408068171	6.917930282	7.201391141	7.24567716	7.168079758	7.172414995	7.306633862	7.265284097	7.493499939	7.116582888	7.282835159	7.306983947	7.210325498	6.974448504	7.146854031	7.043435247	6.793990171	7.22485956	7.026410173	7.238592216	7.237944771	7.058919954	7.29139346	7.244004535
ACTR8	8.111634425	8.153507842	7.914389555	8.218953956	8.144676878	7.8262453	8.084927646	7.984741256	8.051593812	8.0041321	8.155201557	8.098905417	7.836585773	8.078770202	8.213579495	8.087725488	7.718488687	7.996292215	7.959656165	8.42983063	8.053995196	8.078129103	8.203019967	8.266363946	8.07474132	8.002810344	8.041311857	8.27067781	7.864093909	8.350618166	8.096543878	8.145549303	8.028086742	8.053254489	7.794057889	8.203169026	8.335623541	8.033115696	7.998760733	8.189041723	8.212358606	8.014511876	7.855381269	8.089178793	8.197403885	7.860755833	8.15819767	7.765080919	8.310241941
ACTRT2	6.676118216	6.776743735	6.603158047	6.696001956	6.482013236	6.5461624	6.552673991	6.560825609	6.62864361	6.523950536	6.561396404	6.764378015	6.466646253	6.666439105	6.373504374	6.568569488	6.701180108	6.718212499	7.929361192	6.787364978	6.865807932	6.61337832	6.85147167	6.694720582	6.634408412	6.762472558	6.592886589	6.627923059	6.528769236	6.373508655	6.454415503	6.621069334	6.632241564	6.862669648	6.762793075	6.440882645	6.757046598	6.567208283	6.62864361	6.605123745	6.882905447	6.948111174	6.762027127	6.548797277	6.432501809	6.633328874	6.667590309	6.524310099	6.601499476
ACTRT3	6.289179199	6.586326621	6.388498629	6.612902058	6.646228013	6.373779377	6.429789878	6.305742537	6.790675058	6.795518031	6.194923046	5.877640674	6.753013345	6.431370313	6.562301191	6.666740074	6.36954707	6.340287483	5.770191515	6.489153663	6.194415605	6.615978948	6.718062744	6.759084546	6.725745722	6.657179556	6.571422327	6.255797776	6.117539951	6.741853841	6.429789878	6.779429535	6.968757027	6.732734751	6.700813723	6.75143239	6.625817522	6.617476795	6.340434857	6.688672145	6.032849143	6.35066431	6.547406196	6.402168936	6.446095794	6.251228695	6.753602029	6.404749657	5.92914462
ACVR1	9.366082537	9.215250865	9.400376949	9.527446463	9.623322548	9.433204535	9.276859154	9.565330914	9.42105222	9.808353018	9.590966294	9.370285715	9.118149124	9.34426367	9.446748536	9.39661091	9.618914818	9.285221781	9.666068399	9.70568355	9.251537826	9.789287297	9.36232122	9.244397264	9.764095635	9.23030631	10.61198577	9.873408286	9.349857203	9.834502777	9.342574485	9.895713679	10.15079524	9.188351112	9.298179271	9.596482346	9.599351112	9.772521086	9.066273414	10.0357258	9.857468012	8.903684311	9.741202752	9.77334982	9.521628161	9.227215479	9.943903241	9.186629626	9.456108134
ACVR1B	6.91495156	7.046600825	7.107218915	7.133225215	6.825937577	7.017836359	6.962168157	6.915775042	7.093919686	6.782928899	7.10922712	7.11796063	6.73012248	6.78439454	7.280680537	6.947741657	6.887918678	6.859975169	6.967471565	7.144225622	8.010823752	7.133554009	7.338194655	7.089436564	6.963941821	6.601783691	6.653302696	6.945670374	6.921709422	7.153076837	6.917970635	6.785126043	6.873357328	6.725659044	6.961215979	7.026966433	7.064226798	6.679017273	7.123276201	7.234862203	6.74498685	7.054144433	6.767235425	7.23202261	7.006522366	6.909072587	7.377278783	7.109593208	7.013494195
ACVR1C	7.0266758	6.91719353	8.700894744	6.137199688	7.100478525	5.753033233	6.796606523	7.936039455	6.837151182	6.190630473	7.003500607	6.573810089	6.255617333	5.482397321	6.709947015	6.447991387	7.029130161	6.699500367	5.326888079	6.88452075	6.754055429	6.703229284	7.365801043	6.027748961	7.164862726	5.968408261	6.05563747	6.550033876	7.115120416	6.75762076	6.264411445	6.889699626	6.031715685	6.410099147	6.525581541	7.120744366	6.367235781	6.14496406	6.692512618	8.262126245	6.291799644	6.106904745	6.329801587	6.545572054	5.997130848	6.28890404	6.632504115	5.637307204	6.517526772
ACVR2A	8.495527245	8.474408859	8.850335144	8.663152208	9.126458054	8.303620979	8.328004266	8.050795933	8.066995621	8.348474372	8.397221198	8.83366965	8.085450448	8.597034505	8.52834369	8.559360792	8.586967184	7.704567351	7.333937959	8.223268503	8.352181169	8.716064877	8.71601103	8.178764401	8.44043426	8.148428006	8.923629881	8.264614617	8.473680393	8.221363666	8.2920411	8.624994576	8.45440265	8.317707302	8.187461348	8.398140529	7.953635135	8.369938288	7.795771718	8.608716198	8.415745087	7.421987134	7.571292994	9.374523778	8.112339396	8.477600925	9.019016835	7.950375374	8.658501967
ACVR2B	7.03751412	7.23056623	7.620525353	7.21322995	7.525742113	7.081807423	7.183039739	7.352975039	7.485428491	7.185206548	7.158268306	7.321652196	7.080501715	7.273104273	7.307911972	7.203177054	6.978220966	7.136827387	7.086468956	7.729202567	7.48662439	7.311532119	7.812849396	7.287363403	7.547787048	6.888004362	7.237704658	7.837690584	7.371357115	7.199966462	7.140573798	7.26632087	7.150100712	6.971794941	7.153467525	7.104720372	7.509819216	7.242572752	7.063704905	7.653939699	7.232880354	7.113176148	7.233746056	7.818164172	7.347353722	7.464143018	7.409089568	7.127677726	7.320830147
ACVR2B-AS1	6.768495155	6.961788302	6.987659434	6.668892782	7.071572871	6.894880992	6.97851587	6.645158293	6.954645188	7.177332975	6.673883473	7.261674859	6.481514194	6.363839373	6.730700793	6.538679615	6.774147563	6.872286215	7.481777933	7.068556025	7.067903002	6.784743476	6.98976276	7.073001309	6.807855377	6.81419194	6.700555218	6.794190444	6.908297247	6.855603541	6.832690923	6.723857617	6.797444866	6.816753162	6.966097485	6.939137401	7.127183225	7.036271181	7.114792255	6.874075699	6.741156607	7.006840783	6.891423854	6.879953918	6.585287695	6.70474688	7.066233913	6.835248374	6.761587936
ACVRL1	8.629349307	8.113298089	8.008949626	8.884821364	8.028355567	8.251931456	8.051002057	8.101790218	8.054838796	7.898162139	8.450155756	8.532243082	8.755314204	8.285723709	8.504567752	8.510265964	8.239636292	8.390812141	7.918449986	8.261510575	8.533812783	8.12393213	8.239859365	8.27069526	7.81949605	7.809386689	8.142192168	8.459906938	8.035437656	8.072862292	8.330516429	7.770107116	7.769421353	7.855140372	8.255869653	8.293490845	8.117227329	7.854457432	8.510041669	7.939951814	7.798136218	8.413957777	7.977139779	8.027239949	8.07576038	7.656626219	8.39729445	8.063606079	8.015213812
ACY1	6.06232877	6.061407618	5.862111413	6.24047315	5.936211671	5.796852113	6.116510794	6.06632606	5.978896322	5.965520075	6.12143498	6.202063805	6.231368259	6.35585044	6.59200773	6.305495204	6.197693836	6.068276933	6.597957439	6.017403286	5.96724979	5.914108001	6.032612501	5.824037489	6.031731379	6.067872648	5.786053958	5.956113751	5.999327524	5.775405372	5.687230177	6.155670662	5.83752434	5.96005904	5.74972423	5.819309607	6.036584512	5.91663076	6.364544308	5.88701731	6.035899542	6.402703618	6.008908685	5.786552999	6.049452986	6.210866397	5.700325163	6.1447775	6.085527326
ACY3	6.337377699	6.076493353	5.973658621	6.743366683	6.682993776	6.08106629	6.297393651	6.184332571	6.240378147	5.825011274	6.240027158	6.192724126	6.369359215	6.283971802	6.389599015	6.81358525	6.224290133	6.191431503	6.534801869	6.261336978	6.315131166	6.250772237	6.009393484	6.432810066	6.246982411	6.01351747	6.010468491	6.218935521	6.15018007	6.348756579	6.242444073	6.170601571	6.256899311	6.188180776	6.299288408	6.222776991	6.470953398	6.050928445	6.37141794	5.960130268	6.178952751	6.280790619	6.015111463	6.249876893	6.140104246	6.396703726	6.189252407	6.271039537	5.998780741
ACYP1	7.557490321	8.09591564	8.19285209	8.201811817	8.861375584	8.204857616	8.720010273	7.829677563	8.497257075	8.427659003	8.101233405	7.919253717	8.348912236	8.452903003	8.211800839	8.184311358	8.117240857	7.95409483	8.374940743	8.248181062	7.050145684	8.029627488	8.146480546	8.165572462	8.18742782	8.892310022	8.075254367	8.214663042	8.254498065	8.084053509	8.313006589	8.265186618	7.676818297	8.721664639	7.639465609	7.991390505	8.346549013	8.801071754	7.940611437	7.908491608	8.211352002	7.935353686	7.488072406	7.787678091	8.259395249	9.525448003	8.044467893	7.992336343	9.289192956
ADA	6.686624246	6.833924081	7.047069327	6.329002835	7.427162207	7.019416435	7.401541421	8.487171541	7.808104728	7.584640846	7.442717977	6.447983213	7.422152058	8.476073531	7.039013532	7.606274558	7.395104448	6.871323264	7.455810023	6.701741923	6.511443895	6.691709693	7.059029581	7.75603504	8.047150548	7.614307169	7.497020324	7.074438416	7.184827304	7.969860906	7.09775525	7.160791438	6.823662713	7.440673573	7.183973027	6.667747468	7.361176772	7.719158887	7.514184082	8.212138026	7.636032466	7.476897351	7.051520138	7.668768017	7.419076489	6.254817909	7.874669161	8.333713132	7.092218991
ADAD1	5.886764912	5.876652665	6.063548087	5.543137366	5.899283891	5.909138432	5.895859895	5.700255095	5.90259152	5.848619603	5.848238174	5.83805391	5.775654131	5.740087889	5.664906603	5.714932322	6.054323855	5.932998062	6.025976179	6.093623548	6.19427202	5.726952422	5.850518667	6.029945977	5.905338336	6.085230537	5.760272027	5.674255883	6.008047426	5.814737602	5.799054356	5.841689264	5.836406882	5.903331038	6.006391896	5.735184529	5.98177759	6.023423684	5.81066521	5.728703472	5.745182129	5.806468387	5.908378313	6.019774167	5.846937967	5.667927001	5.853758744	5.864366805	5.807343799
ADAD2	7.427946884	7.458739125	7.218081257	7.618822687	7.361045705	7.470547261	7.555430379	7.442401424	7.558340354	7.3447756	7.476491569	7.704028809	7.989740969	7.951668786	7.727434001	8.1118299	7.544603061	7.510740353	7.572037971	7.308873162	6.865587095	7.701745899	7.458284718	7.31758273	7.572537768	7.680172745	7.461917327	7.056197633	7.446696014	7.14992266	7.143287756	7.765852014	7.292658459	7.545077138	7.539646843	7.330946241	7.450006639	7.463201679	7.782605419	7.284881822	8.060263878	7.545076423	7.743385111	7.200243501	7.473531732	7.803296516	7.364316043	7.643271342	7.538742035
ADAL	6.544003841	6.694343798	6.868656801	6.413410672	6.531757261	6.603736502	6.505495288	6.524361133	6.691283427	6.537780026	6.579929114	6.802828164	6.427684726	6.366761467	6.635479301	6.62810737	6.647480545	6.663763015	6.410376475	6.70246931	6.72325997	6.527153389	6.755307823	6.728325307	6.763204796	6.983092962	6.552294464	6.518250537	6.753680112	6.740602675	6.842382177	6.793334502	6.869531686	7.013950589	6.740473325	6.470881161	6.726588499	6.551781321	6.934166091	6.989479823	6.574911489	6.59947513	6.714499968	6.805771618	6.620411807	6.50345744	6.596955953	7.019046227	6.598436477
ADAM10	8.614549381	9.054676157	8.895897426	9.837860335	10.12619908	9.005000818	9.480928962	8.814682894	9.354242662	9.080513647	8.784482259	9.909301552	9.483548084	9.383305523	9.322734677	9.658010597	8.852872157	8.955577234	8.172490649	9.182477685	8.222169354	9.902029769	9.059952743	8.886793461	9.131789212	8.831541171	9.632296846	10.25847884	9.423130588	9.71413494	9.511682491	9.598588333	9.7801376	9.258656085	9.470594586	9.706690645	9.808096297	9.71631276	8.440360514	9.432181815	9.880810978	7.786001168	9.267095816	9.211957856	9.43450345	9.527010524	8.72875472	9.061784919	9.718795822
ADAM11	6.899339238	6.923702603	6.779202013	7.060342495	6.802437312	6.818064022	6.902418169	6.921098648	6.955410533	6.836998805	6.883084214	7.006117209	6.953152317	7.001851999	7.254654712	6.851754514	6.824683067	6.708990022	7.299358075	6.878961977	7.069739894	7.002363428	7.042516926	6.808351538	6.979605076	6.938208859	6.72248409	6.695342302	6.85169108	6.837025686	6.820390629	7.019937381	6.9359567	6.901175548	6.879974378	6.686681525	6.909270116	6.860022848	7.154859549	6.797547606	7.167361699	7.235196676	6.961821728	6.967550568	6.865206554	6.943334566	6.785069952	6.961515162	6.823351163
ADAM12	7.468429068	6.798889417	6.680486975	7.236444388	7.189958525	8.378806316	6.469234927	7.775380008	6.693228819	8.941950205	7.942341018	6.877651551	7.040830379	7.438290693	6.896223578	7.196616255	8.286644775	6.986017149	8.23744618	7.380720133	8.018859649	7.179312394	6.433342718	7.86447347	8.216276455	7.841039253	9.358739228	6.951026939	7.79709545	7.382813092	7.485710713	8.056685156	8.605065703	7.170758601	8.241164799	7.120225248	7.155879254	8.4009224	6.991841011	7.439561699	8.294510848	8.284833681	9.022255732	7.652939971	7.946757491	8.697516726	7.324482735	6.923876624	7.342921673
ADAM15	9.000535194	8.679590714	8.058555987	9.224433937	8.195171301	8.530272433	8.441705356	8.330524135	8.078990329	7.999987331	8.505439641	8.718826191	8.58868001	8.556090372	8.366747469	8.625855518	8.025830505	8.451016973	8.56259792	8.574627567	8.864161535	8.426613272	8.25879037	8.577141042	8.746560788	8.590190452	8.727605427	8.271589324	8.508999466	8.498685653	8.19101279	8.602694531	8.926505222	8.723231053	8.367660481	8.239662294	8.66916394	8.456073415	8.266319472	8.296610969	8.602919225	8.664119007	9.024585451	8.174096038	8.232045468	9.709561679	8.324936574	8.742674284	8.619850764
ADAM17	7.923228609	7.657345537	7.952088893	7.749907362	8.217824652	8.020539438	7.792014201	8.156624161	7.80275952	8.31487752	8.255279804	8.271422678	7.70987656	8.267529752	7.938224278	7.75150737	7.886885093	7.705312283	7.876766936	8.024862744	8.05371612	8.087955562	8.016241281	7.925340271	7.919625807	8.065215976	8.761667426	8.199292678	8.206549899	7.962195803	7.984637867	8.126951293	8.130654225	8.180179163	7.85962903	7.922797428	7.989238921	8.376113965	7.493987736	8.203920259	8.517149528	7.870727932	7.99666211	8.43492326	7.977326024	8.143385311	8.412466085	7.749546249	8.291555413
ADAM18	4.936747676	4.971883449	5.114784243	4.830142674	5.000090887	4.964276356	4.961784446	4.831225558	5.059157377	5.041521716	4.951623486	5.046561702	4.99034726	4.876502401	4.995646708	5.065880712	4.995094801	5.17791923	5.285822026	5.436882507	5.119487241	5.069710807	4.96811066	5.164552196	4.942712759	5.125275146	4.852476548	5.026485681	4.991653014	4.832192076	5.038824443	4.83635094	5.005371925	5.046813762	5.093992173	5.064424335	5.09643394	5.136477007	4.846515179	4.853944778	5.05457312	5.251541082	5.15253109	4.988206366	4.92287711	4.874396465	4.854156649	5.014842567	4.986171681
ADAM19	7.4382706	7.29619867	7.248141192	7.139937934	7.229209522	7.718074668	7.345386879	7.712126351	7.390114846	7.606249172	7.568883827	7.429844999	7.5953634	7.868328794	7.758946836	7.297082241	7.921039952	7.666426779	8.10828052	7.437667839	7.224912495	7.880968246	7.423674797	7.644412602	7.794736847	7.515601046	7.509022314	7.803315954	7.595596809	7.473906759	7.603172651	8.11286213	7.631195819	7.431250704	7.629184963	7.342236211	7.224451868	8.375055536	7.601746991	7.424898277	7.854707434	8.214971355	7.808218682	7.375499129	7.697909103	7.287900863	7.154084116	7.232610169	7.580512332
ADAM2	4.260985332	4.561356816	4.349754616	4.484471306	4.398852282	4.25960705	4.441214417	4.381211792	4.401562702	4.372118853	4.420312673	4.423440713	4.540688684	4.310098469	4.403059705	4.417282579	4.40894989	4.514726016	4.317545109	4.574652662	4.411140163	4.377257818	4.414792969	4.583080334	4.361658834	4.375085002	4.339442243	4.204371278	4.426494183	4.378102938	4.385971159	4.381237234	4.403452645	4.26535459	4.40187445	4.354056521	4.563303957	4.359446622	4.472327424	4.342242822	4.282126685	4.441652114	4.414078619	4.41921133	4.403300491	4.339540555	4.383412463	4.474645396	4.403792125
ADAM20	6.639965753	6.723859764	6.788326812	6.636920628	6.602924416	6.706489829	6.682002716	6.571727102	6.576024634	6.584473343	6.522831964	6.678466181	6.568848965	6.464849246	6.636263192	6.515769639	6.6616934	6.765005667	6.799728116	7.019484975	7.058054693	6.49588923	6.762982355	6.81633013	6.688359191	6.786072566	6.474322539	6.483952062	6.662168841	6.50249411	6.755658478	6.58635567	6.601292299	6.83273443	6.922845363	6.629786345	6.676164806	6.619901708	6.598788015	6.516214587	6.684911337	6.825594487	6.777863749	6.69346584	6.539728531	6.533735162	6.54146228	6.730701633	6.683756652
ADAM21	6.003068909	6.134223785	6.138237466	5.821725714	5.984661369	6.11278817	5.996303015	5.884701091	6.278149355	6.031791748	5.915208492	6.038820655	6.139684312	5.698777281	5.750067447	5.927207556	6.15520454	6.443610341	5.884927812	6.431263079	6.385609771	6.086735594	6.127320897	6.336777572	6.043601036	6.487854315	6.019036004	5.784893553	6.233948803	5.958480073	6.28357476	6.135994381	6.241894587	6.329760063	6.436223499	6.24968034	6.138913708	6.162329444	6.077939436	6.008505018	5.936393862	6.254860952	6.358129528	6.108822298	6.106540639	5.904768343	5.98063756	6.104683496	6.145060203
ADAM22	6.33988008	6.280443911	6.44431521	6.26017598	6.329149096	6.38231416	6.325981847	6.385648974	6.382277453	6.368620483	6.436891999	6.376402601	6.45432066	6.374248943	6.585762307	6.432535852	6.389917499	6.44734932	6.460046252	6.391836207	6.57337881	6.25325333	6.446802955	6.349253958	6.42271714	6.499953057	6.374343391	6.374339924	6.513952603	6.244824593	6.433946233	6.392621957	6.390452108	6.35164965	6.407690069	6.454256725	6.213641226	6.478127259	6.38642458	6.362479902	6.504309382	6.469317415	6.540255766	6.379622953	6.309073206	6.33977713	6.524435423	6.411223656	6.328880193
ADAM23	6.026396244	5.942499575	6.023913444	5.641708246	5.809899621	6.039422996	5.858934926	5.949930627	5.833735649	6.018457094	6.018513559	5.835765181	5.970912349	5.69386658	5.727951369	5.817172013	6.209899341	6.118569106	5.809857068	6.089406305	6.198205832	5.953755938	6.483040666	6.115562437	5.855026539	5.944811739	6.333567942	6.09474641	5.911735807	5.786121205	6.087104279	5.998378075	6.059560564	5.97463228	6.090501923	5.997931288	5.880390196	5.869040658	6.030049145	5.837887468	5.795567666	5.943336616	6.044442859	5.978191521	5.865678061	5.790898792	5.846351892	5.896410832	5.882259274
ADAM28	6.256710094	6.103747286	6.036476369	6.060831528	6.335471932	6.302581637	6.297184533	6.356624326	6.184507037	6.073056658	6.157276981	6.04291395	6.846067206	6.275914624	6.271938183	6.718476232	6.70802232	6.473586166	6.177512542	6.234666591	6.230022816	6.557430633	6.187416175	6.350159523	6.065516388	6.541898483	6.279890995	6.846737904	6.153320084	6.092638332	6.404932689	5.942809734	6.18546832	6.149504332	6.276719379	6.343694425	6.298558557	6.064053951	6.635048644	5.776978605	6.272060172	6.193181054	6.36843276	6.014256324	6.119557296	5.913952522	5.919890561	6.174968664	6.343030664
ADAM30	5.163939419	5.195230216	5.136834599	5.234851919	5.125147862	5.185052543	5.092105043	5.144405037	5.210391866	5.135809443	5.258154941	5.057422851	5.265039539	5.136685945	5.460100071	5.117393282	5.324572919	5.373357681	5.366406796	5.346295076	5.267893453	5.20667468	5.159124726	5.211449816	5.11922328	5.166282525	4.993755956	5.100061268	5.172558065	5.060881098	5.054337754	5.234647389	5.193594667	5.269535343	5.159785355	5.22831202	5.058415492	5.213727	5.202828306	5.159740185	5.255715366	5.438606771	5.125045476	5.15206595	5.230031434	5.11322193	5.35828373	5.264215916	5.249953564
ADAM32	7.994136495	6.935073504	6.593787667	6.56231658	6.400364349	6.632408975	6.560407209	6.692672072	6.971770488	7.251884496	6.571392032	6.406620533	6.533105803	6.721802022	7.096831313	7.002478131	7.240402041	7.19332985	6.811598213	6.449333894	6.884481247	6.432413743	6.605415329	6.836669425	6.853238684	6.774835837	6.469721698	5.983454322	7.055558471	7.118019132	6.694988978	6.695927042	6.568227156	6.701689319	6.732331605	6.881492926	6.23622255	6.874601667	6.588778111	6.837306094	6.668944287	6.877950663	6.828088504	7.118223106	6.820186784	6.440100408	6.788493262	6.540739676	6.461053257
ADAM33	7.446817928	7.193238144	7.394537487	7.444061176	7.156651454	7.669935537	7.386967923	7.672642978	7.2576184	7.302084346	7.376274154	7.696649655	7.406062552	7.523696584	7.555386912	7.359915771	7.216386563	7.319084326	7.323864136	6.824143004	6.940185316	7.191727602	7.191914181	7.055180433	7.357396769	7.535483664	7.528458204	7.574633885	7.300329269	7.272273653	7.427843091	7.389941815	7.020215414	7.178164246	7.262876361	7.10860174	7.34181516	7.221544747	7.257583796	7.343879933	7.182450387	7.573665634	7.06953943	7.363481041	7.503637688	7.434001825	7.204662306	7.363104132	7.30885042
ADAM3A	4.636515061	4.855185054	4.780520148	4.518788651	4.627640962	4.717189314	4.66840281	4.7837391	4.773836696	4.696189283	4.768150491	4.757242699	4.768399659	4.813950717	4.846677842	4.833976907	4.688551748	5.472754776	5.186955936	4.657408288	4.549695824	4.682274774	4.806084136	4.719001088	4.650232296	4.944357265	4.565661571	4.489539971	4.89843641	4.511318709	4.638574597	5.037097169	4.676623387	4.898766989	4.738218892	4.865539949	4.367581677	4.691263029	4.673738989	4.648185737	4.775864982	4.788867569	4.744746276	4.71870941	4.739857938	4.772909999	4.784151111	4.859045715	4.845026184
ADAM5	6.412389587	6.697266035	6.610270239	6.145532978	6.264622497	6.431885483	6.332580574	6.017730208	6.459467106	6.328828332	6.217035681	6.341378593	6.199432007	6.097084348	5.985700766	6.114518849	6.666447193	6.73336859	6.388866933	6.622919142	6.963748791	6.336155901	6.587804146	6.608459785	6.352653123	6.503297707	6.319090242	6.069533444	6.423698066	6.161821912	6.525178507	6.317687816	6.527575965	6.465811732	6.714608779	6.338228615	6.382421797	6.579629563	6.637037748	6.442930653	6.343576121	6.332610903	6.571508358	6.408111449	6.267267406	6.078051881	6.282491002	6.493501387	6.416844578
ADAM6	6.727096658	6.657085798	6.63853539	6.41625458	6.595676144	6.556730141	6.613261653	6.555234937	6.647700667	6.526744291	6.581336196	6.869369004	6.972027668	6.445690077	6.523033406	6.608339802	6.866343134	6.835718144	6.825510634	6.449121686	6.704574684	6.659143909	6.639952745	6.487980445	6.670034054	6.79166101	6.543181016	6.516524278	6.693318108	6.38119856	6.68685952	6.726587481	6.689305363	6.576755346	6.921944986	6.582410661	6.514335492	6.645337221	6.522708901	6.5191243	6.925039323	6.599980814	6.685775976	6.688631453	6.648440439	6.674904495	6.501465744	6.631359617	6.608063026
ADAM7	5.550452921	5.697660798	5.625893851	5.354319174	5.432710246	5.471276111	5.458843895	5.335870829	5.648650746	5.600233897	5.552767109	5.437532034	5.576042369	5.464678332	5.485663334	5.381255484	5.639122365	5.801262027	5.805695265	5.728051526	5.822341846	5.52625927	5.626178277	5.66760269	5.588439731	5.60730077	5.454078313	5.468626624	5.650503996	5.428904695	5.63615108	5.458525056	5.632492431	5.713107295	5.750784005	5.597390899	5.493858877	5.526654828	5.462111882	5.518143589	5.609019509	5.678857993	5.713274342	5.61497046	5.443295421	5.499385593	5.48744482	5.609011907	5.489541222
ADAM8	6.967000933	7.004607907	6.912930396	7.181191917	6.896556939	7.130095207	7.107284783	7.238725282	7.083671935	7.212563611	7.164808224	7.118050976	7.407123821	7.510914022	7.32507165	7.219394703	6.962537172	7.193279985	7.407882072	6.973544732	6.71593195	7.006060267	6.989909849	7.204190643	7.079041254	7.285427588	7.153884331	6.94752148	7.0532046	6.665970174	6.822542473	7.27712817	7.147315806	7.210059591	6.759413433	6.731165613	6.777963976	7.184141089	6.90336843	6.758788776	7.72011524	7.26019221	7.302756447	6.573444635	7.06179939	7.279997541	6.762152793	7.104698747	6.992260416
ADAM9	9.218207968	8.101981219	8.536080643	9.296780072	8.992662653	9.024020635	9.538983659	8.531170628	8.89937552	8.931681038	8.83677748	9.322435281	9.27698105	8.64406213	8.863001498	9.643341522	8.769413776	9.040977151	8.464534701	8.878201045	8.534002199	9.309655092	8.405607582	7.999991986	8.966579946	8.694360009	9.351464396	9.569173868	8.771652388	9.10000863	9.098093756	8.760459502	9.40092682	9.096564448	9.125345318	8.952852688	8.586322278	9.021833636	8.511808569	8.228302175	9.795662828	8.616897394	8.899523198	8.497750666	8.795102742	9.00884713	8.966834634	8.962970452	9.289783148
ADAMDEC1	10.38964588	9.804016534	9.022974643	9.403801518	9.410362369	9.768373578	9.876982924	10.61692561	9.923942642	8.35796639	9.528353206	7.880149814	10.87243187	10.0974765	10.78146818	8.657855484	10.94975266	10.9376749	11.41551052	9.880408864	9.517497054	11.38615517	9.609218835	9.914457466	8.728530473	10.06634979	7.19071436	11.06494397	9.217030695	9.165512517	11.14187868	6.112285754	7.862361661	9.171255645	9.818074836	10.55777769	9.897981158	7.487426318	9.973703832	8.937982488	9.746855966	9.524770933	8.736740944	9.743622395	9.799432686	6.905317232	7.680895392	9.094152027	9.743412896
ADAMTS1	7.190714536	7.133385244	7.109747375	7.518871353	6.975681037	7.340810845	7.014108233	7.859877957	6.10286805	7.43350125	7.941341675	6.644322467	7.163568131	7.628195834	6.917600263	6.563062562	7.125083128	6.549794791	7.137449933	7.266142378	7.1472068	6.427856855	5.986555059	7.528379414	8.502029681	7.723223012	8.303139025	9.0328294	7.237283251	8.084319842	8.302884927	6.519902049	7.689861743	6.489082778	6.942685169	7.006023476	7.224335944	7.459267113	7.455921401	6.884580407	6.91133574	7.449970064	7.738694042	7.141681483	6.634356225	7.141844861	6.53836437	7.431072586	6.608782664
ADAMTS10	6.730806307	6.816636244	6.596397334	6.838036856	6.573539598	6.718081061	6.741565999	6.810923742	6.708839741	6.514831386	6.70486787	6.727330943	6.713825364	6.812733733	7.385579875	6.564415884	6.801951922	6.752165151	6.816024019	6.679383631	6.706330922	6.450007271	6.767085679	6.694080063	6.708991186	6.751848006	6.680358134	6.589430379	6.60461083	6.698931501	6.363540731	7.006528751	6.729227028	6.698051419	6.628604307	6.638750806	6.701156192	6.768494248	7.084406459	6.578503844	6.675285661	7.045686283	6.843723564	6.743349621	6.770708762	6.774403948	6.588215353	6.73048321	6.642468811
ADAMTS12	8.026866812	7.66212753	7.720324894	7.830477532	7.896429268	8.334301571	7.406901464	8.117409136	7.643939313	8.185536377	8.49855653	7.670663922	7.81202012	8.287223708	7.669937672	7.738465331	8.294819575	7.789382029	8.912256137	8.123278043	8.123647862	7.888988485	7.574391808	8.204981027	8.718757889	8.239718247	8.845135652	7.954027823	8.070890324	8.381776787	8.068270799	8.230409404	8.527051431	7.765424019	8.527867532	7.945287034	7.752525134	8.599967415	7.91751006	8.217255283	8.447225684	8.551366317	8.908520919	8.054244698	8.274164203	8.259478396	7.572908247	7.630978736	7.855864795
ADAMTS13	7.293043368	7.187371935	7.159708963	7.392935073	7.44853677	7.261261386	7.434622554	7.272229483	7.260510401	7.205696423	7.347820326	7.576256322	7.662705291	7.532623349	7.499294329	7.635822069	7.357940957	7.229091399	7.292481813	7.479053225	7.216212744	7.342815059	7.293830506	7.16836465	7.382350206	7.350937055	7.494826043	7.263688026	7.336747792	7.148661791	7.283151642	7.43720704	7.188416312	7.282286631	7.154860311	7.349896383	7.314650453	7.330004952	7.135208559	7.223685648	7.607085103	7.422005363	7.312628234	7.340237149	7.158000276	7.350336429	7.298041493	7.52487082	7.42475846
ADAMTS14	7.818676031	7.492936186	7.604424032	7.877699875	7.524767416	7.785461605	7.83629252	8.154882611	7.540660435	7.76978174	7.871501419	8.071284562	8.021440319	7.836480261	7.873193014	7.833907157	7.541429557	7.614001177	8.404376374	7.658069609	7.756242262	7.417772885	7.525849863	7.848771389	8.013000745	8.05810103	8.06694729	7.877294349	7.547424055	7.791094871	7.715696343	7.975080646	7.603871479	7.676131382	7.596802187	7.484078172	7.624993968	7.703831474	7.801531819	7.616225697	7.99630542	8.439503371	7.92939249	7.439819679	7.660756655	7.873898002	7.560949168	7.483096267	7.610915366
ADAMTS15	6.34125126	6.582917292	6.358513439	6.222404372	6.343544289	6.457191547	6.4047354	6.680539267	6.375868193	6.698672969	6.317363625	6.288734454	6.578251211	6.731816514	6.355072751	6.794629074	6.336069394	6.649619356	7.035695323	6.35204398	6.360775486	6.235139907	6.665440124	6.463163332	6.534174731	6.522730996	6.611841826	6.503241355	6.563452186	6.748382268	6.255159021	6.369237854	6.202642931	6.548787603	6.51092043	6.586947816	7.527632381	6.631322313	6.474855084	6.575390848	6.258816435	6.57956305	7.876920637	6.450352405	6.754913197	6.354509261	6.261043611	6.485890201	6.194982227
ADAMTS16	6.582268053	6.740729389	6.166711584	6.763363486	6.426983429	6.723141108	6.502269999	6.748704742	6.296950929	6.747994157	6.420660647	6.646816691	6.650322982	6.667648833	6.980277747	7.057463487	6.349065372	6.662243718	6.879145778	6.534101639	6.123042075	6.45538032	6.599554361	6.630624585	6.637171373	6.614970764	6.935850741	6.19964469	6.569530284	6.580760293	6.35695931	7.264902843	6.641351818	6.462256968	6.581022478	6.452812252	6.610330871	6.411002231	6.776895785	6.394043755	6.783132608	6.787988693	6.82706343	6.36255579	6.471045168	6.862875313	6.536370554	6.882376573	6.488190085
ADAMTS17	5.718505457	5.528731467	5.771437771	5.473304224	5.601400073	5.50565553	5.682827117	5.907218589	5.608337407	5.561439648	5.584772234	5.943562908	5.765656218	5.73539562	5.685317151	5.712796991	5.543303408	5.758268333	5.836171426	5.64546817	5.522452274	5.66476995	5.838768489	5.863158065	5.76814126	5.774066208	6.153463759	6.116921408	5.649961398	5.827116963	5.804247852	5.69134084	5.650497372	5.657640516	5.596887158	5.573962477	5.731785268	5.693783527	5.520328408	5.685647135	5.820007754	5.616195626	5.746713399	5.909125672	5.465007571	5.604223632	5.563161104	5.625499866	5.573771066
ADAMTS18	6.853834678	6.954472364	6.989870616	6.70492979	6.87165798	6.91086141	6.923903759	6.833926509	6.967005125	6.931299411	6.813082273	6.936953513	6.814925599	6.702719227	6.715328717	6.729985672	6.95519214	6.90670738	7.271193283	7.101426801	7.124556788	6.867398863	7.896755677	6.909458418	6.896654469	7.046671345	7.158872362	7.081108056	6.970422536	6.741600714	6.992371264	6.71123248	6.880857554	6.85068804	7.048564051	6.808416891	6.929338203	7.02859844	6.851890058	6.942229936	6.997101412	7.106436101	7.153294008	6.877864113	6.821054326	6.856245173	6.959386887	6.961198895	6.865622439
ADAMTS19	4.789632612	4.868819643	4.81917375	4.928492411	5.002099076	5.065078462	5.092620673	5.034148896	5.001494681	4.926431324	4.869080873	4.775033364	5.083059984	5.086115042	5.055326426	5.026785873	4.90749838	5.026784973	5.062431722	4.883113589	4.731556222	5.019337769	5.070607831	4.781453192	4.891028244	4.844393997	4.803083527	5.174982991	4.86722668	5.1285611	4.768669593	5.152770128	4.751848948	4.878114406	4.808841744	4.826287436	4.955810649	4.847844007	4.979225149	4.885278082	4.973234414	4.894010916	5.093338897	4.794162711	4.910926951	4.992124079	4.773940441	4.947404429	4.870345614
ADAMTS2	8.040485093	7.50594907	7.831687012	7.727811125	7.946947478	8.717734823	7.186636974	8.300554882	7.564938863	8.540424584	8.408412085	7.699982166	7.506728562	8.044288617	7.422380132	7.791113855	8.536166635	7.692010164	8.861212001	8.053106426	7.909041798	7.630623029	7.259553882	8.562273105	8.681514872	8.54790602	9.869365506	7.67030143	8.089598226	7.955859404	8.108251949	7.998569416	8.47739791	8.000086264	8.549209462	7.791431508	7.654782773	8.723119503	7.760134527	7.964221415	8.66113155	8.57876405	8.94344197	7.81214334	8.19994445	8.202618204	7.916739068	7.637505259	7.912695025
ADAMTS20	4.722631178	5.025612679	4.891054197	4.674037408	4.737774543	4.787602458	4.982015316	4.81291436	4.924573935	4.861985331	4.74880935	4.949745202	5.015186848	4.924595419	4.826363506	4.968909423	4.862910098	5.259374243	5.0402851	4.948384085	4.844883766	4.89207091	4.821408071	4.790507668	4.857094762	5.054766645	4.783100349	4.644529504	5.013150139	4.846057958	4.856111912	4.821553095	4.824108139	4.988886484	4.870721222	4.839581684	4.709554573	4.983252111	4.877597496	4.846851222	4.850040306	4.889302471	4.766368687	4.913821548	4.862862985	4.822777531	4.676733567	4.984886652	4.854940003
ADAMTS3	4.87281549	4.978781791	5.045716811	4.835965236	4.957370446	4.779583857	4.663626849	4.975222922	4.399660867	5.033384935	4.8859402	4.799292076	4.794285341	4.759060065	4.763713052	5.044181307	4.924023069	4.859973189	4.666486767	5.078146706	4.796109338	4.657641048	4.813606462	4.881336485	5.221360233	4.648991114	5.324842784	5.109769128	4.989266741	5.163405427	5.17304427	4.818397073	5.460274437	4.611229942	5.09178943	4.864984902	4.954097547	5.078303398	4.849545341	4.89113862	4.767084383	5.651641729	5.365716675	4.925317692	4.888348431	5.01818817	4.814022307	4.679829259	4.603090465
ADAMTS4	6.947863128	6.941085523	6.92525629	6.882715811	6.725561194	6.82946894	6.833459416	6.783547569	7.079089108	7.038396766	6.767865073	7.091369468	7.094429196	6.976641271	6.947740549	7.007098026	6.95557669	6.907239701	7.349073328	7.03589402	7.242285208	6.902728643	7.006494962	6.972736558	7.03704325	6.909934565	6.766163427	6.746549491	6.971160958	6.665788777	6.835795143	6.79810616	6.900368687	6.834348613	6.804363937	6.802346371	7.01385127	6.891334465	7.073874837	6.772985394	7.149631748	7.241124306	7.131468474	6.988311776	6.808005421	7.02985911	6.897942141	6.945118789	6.941194006
ADAMTS5	6.251074841	6.310967975	6.25426893	6.517394962	6.919581889	6.655519226	5.913112857	7.005665816	6.11397877	7.467776472	6.681526811	5.884257674	6.400188817	6.427534284	5.97528178	5.970130471	6.5534979	6.048421684	6.709117309	6.389084801	6.300246438	6.475729287	6.226999274	6.352919201	6.844427959	6.143253351	7.624265067	6.697790332	6.736149236	6.876879433	6.516892644	7.494653571	7.319479877	6.212145237	6.681398857	6.322190073	6.54253264	7.437960888	6.278501501	6.764523663	6.53639039	6.496913627	7.678797335	6.310174095	6.342298363	7.085486571	6.863198477	6.066901695	6.182132536
ADAMTS6	6.218953358	6.281392385	6.419123301	6.166070134	5.992164833	6.289351909	6.036793717	6.261500166	6.120121002	6.644136329	5.988549721	6.25012558	5.950802102	5.972045888	6.079038094	5.842574307	6.10186421	6.138827525	6.360259092	6.403270388	6.547736948	6.145493292	6.318003649	6.249898548	6.699434317	6.400267448	6.785849879	6.191439023	6.175620248	6.203672402	6.43523326	6.272786849	6.372783447	5.957088731	6.500158379	6.193581347	6.101642077	6.586234795	6.442805959	6.13549566	6.210008724	6.352687547	6.530579181	6.178119268	6.148969869	6.431858905	6.366418828	6.167655937	6.059107454
ADAMTS7	6.529320385	6.609349872	6.462519981	6.739182942	6.471687477	6.565475539	6.66864362	6.695677117	6.548413071	6.262056929	6.555741127	6.775610635	6.7484763	6.910649037	6.990447003	7.053924599	6.569860823	6.71627027	7.238027561	6.578381365	6.663708387	6.581817026	6.475403013	6.634572897	6.657696406	6.541126767	6.723913784	6.682924726	6.495919908	6.426563143	6.263504046	6.650427331	6.484876326	6.477686592	6.579512411	6.267725129	6.442056617	6.475830871	6.696857778	6.486531763	6.887547255	6.972414555	6.894404227	6.441717701	6.470849066	6.86647351	6.608153812	6.613212598	6.544893177
ADAMTS8	6.537878763	6.448700117	6.276876963	6.546964618	6.239406108	6.412949791	6.419539929	6.565698953	6.353811712	6.158391377	6.448619523	6.431961177	6.548489756	6.608912829	6.735048231	6.747075888	6.376904521	6.451747673	6.373301091	6.260241527	6.405282384	6.130195454	6.35858365	6.245687053	6.503737226	6.311723245	6.106730807	6.397410601	6.325851041	6.36927405	6.142382235	6.425964252	6.251440389	6.403459398	6.233403285	6.189951629	6.386688536	6.230247613	6.516362393	6.27345081	6.471899354	6.534978793	6.192962143	6.310777182	6.343921139	6.349711173	6.24386171	6.473759644	6.226376293
ADAMTS9	6.856386627	7.072559663	7.316294442	7.14867707	6.906502385	7.027311293	6.807725962	7.294672777	6.6190559	6.867404098	6.77677498	7.057438539	6.78836412	6.74930913	6.785001591	7.007178727	7.03572322	6.782210937	7.042931335	7.048593882	7.05222449	6.746160055	6.862181071	6.902017235	6.981629318	7.043857133	7.170675844	7.347055594	7.067780714	7.135829119	7.101288222	6.793011442	6.868924606	6.847449571	7.041302561	6.698197862	7.110858369	6.928007036	6.942332407	7.013343745	6.763134974	7.052851096	7.402533403	7.021813491	6.700354365	7.015338386	7.054584963	6.957581748	6.722878626
ADAMTS9-AS2	5.857663808	5.948048033	5.96213403	5.865002093	5.823205437	5.837529846	5.925034937	5.886675033	5.885851401	5.920149461	5.864720471	5.864063468	5.81735997	5.80396237	5.837685179	5.688525918	5.842921839	5.924925111	5.69868881	5.998961793	5.967633893	5.833143923	5.860013709	5.846624204	5.866194864	5.948148776	5.807314505	5.930597035	5.910185777	5.736398192	5.880428315	5.900894016	5.822398698	5.846847513	5.994173867	5.818429391	5.735400841	5.904230468	5.941698793	5.80275697	5.847350561	5.954158866	5.87148654	5.948585841	5.817512869	5.821622122	5.693475098	5.95397586	5.861423745
ADAMTSL1	6.000616801	5.845020453	5.819434633	5.812686773	5.742059903	5.799421874	5.900964256	5.869369	5.889837655	5.866356901	5.874488923	5.957254912	5.972982222	5.934900873	5.982837162	5.968386759	5.863895655	6.013906038	5.951521274	5.919828989	5.969604456	5.783227099	5.949287064	5.87745612	5.914739105	5.893426592	6.014811852	5.739594847	5.915391538	5.798879106	5.886405795	5.89587933	5.849789497	5.836609022	5.865305893	5.835581411	5.838373786	5.92020898	5.899141953	5.772816114	6.02058876	5.915080134	5.972402795	5.809440507	5.823397822	6.004078347	5.834648481	5.905596921	5.816180594
ADAMTSL2	5.332646169	5.139763133	5.061522594	5.618677711	5.122980484	5.284401198	5.27848194	5.397970164	5.169652366	5.398690867	5.313805921	5.232779828	5.275166895	5.685039581	5.824016187	5.343720125	5.042370138	5.242010555	6.237466874	5.206019719	5.532874085	5.168848715	6.349293485	5.230236719	5.326035131	5.140898033	5.677727245	6.021161342	5.220319948	5.236533189	4.776840904	5.34283311	5.305710786	5.094998242	4.96242209	5.585990474	5.668088925	5.190581265	5.747565665	5.156728605	5.373324338	5.654275881	5.149964366	5.475895413	5.455826144	5.461905082	5.955543474	5.146162541	5.167859405
ADAMTSL3	7.116214531	6.964857389	6.884207615	6.914337263	6.765663788	6.830843632	6.897010816	6.926533919	6.979135521	7.051296066	6.957308544	7.105748034	7.002677893	7.085212496	7.183591168	7.146258651	6.930208434	7.383336786	7.226672208	6.921722602	7.105015876	7.134630963	7.168350295	6.992180051	7.069829785	7.000993969	6.90555457	7.626054597	6.958736115	6.967094015	7.194585026	7.156734256	6.95641327	6.791694156	7.115125782	7.263044685	6.641050315	6.922955069	7.303746922	7.053988614	7.082529702	6.967861285	7.283665356	7.132115988	7.214720276	7.059618047	6.942048236	6.961058747	6.952739074
ADAMTSL4	6.798462419	6.711983174	6.940967794	6.713283508	6.73165673	6.893517084	6.690089953	6.854567242	6.628292685	7.06741851	6.880814277	6.649842689	6.643436984	6.533495897	6.431318364	6.521591269	7.086356657	6.810944684	6.940415178	6.900273529	6.911363029	6.600821449	6.671152802	7.147752944	6.799924109	7.23267628	6.875611384	6.629087448	6.877857225	6.51186091	6.904830861	6.721036566	7.004514061	6.891734634	6.972250894	6.603973861	6.718809538	6.981002242	6.687659809	6.6047297	7.056975616	7.241759417	7.138804616	6.787017292	6.800462297	6.814159551	6.764465091	6.66872171	6.836318909
ADAMTSL5	7.435162409	7.446075752	7.269430931	7.737097373	7.508895403	7.417281611	7.582019692	7.70143647	7.448469906	7.238758534	7.367448055	7.596185977	7.721790597	7.747507161	7.901769874	8.054436803	7.281054487	7.445731578	7.730872307	7.607382532	6.717879343	7.441195459	7.515029032	7.277735572	7.617663675	7.612592664	7.533300425	7.43407106	7.438148331	7.272727772	7.287530204	7.700412237	7.226992238	7.035269724	7.28988039	7.18876294	7.426370907	7.376102178	7.68218092	7.343450646	7.675379283	7.839249635	7.737237117	7.474393308	7.361379064	7.612231002	7.359504812	7.656378811	7.454422521
ADAP1	9.883451624	9.972523435	9.441587909	10.17313671	9.242856159	9.486447176	9.690464788	9.962423809	9.70427455	9.270348377	10.32886212	9.315640228	9.50470569	9.412060414	9.828716093	9.325189072	9.732931261	9.271147658	9.78066937	10.36535049	9.960919717	9.721314965	9.519723739	9.995732706	9.389420064	9.092241573	9.259676002	9.207956679	9.300556486	9.488732231	9.204432024	9.458443527	9.646135963	9.620728952	9.232289556	9.729901101	9.741442585	8.887844846	10.53437224	9.46545229	9.132507188	10.29557407	9.379987509	9.586418048	9.531303396	10.54646082	9.52365754	9.557247046	9.3704715
ADAP2	8.019593977	7.577849066	7.681989944	7.571020105	7.542558721	7.760742694	7.616500714	8.104472368	7.567251729	8.35112741	7.835532898	7.70798539	7.941566959	7.71175411	7.740485056	7.799403072	8.064985495	7.54476348	8.034829073	7.714880733	8.107475847	7.691334998	7.751584323	7.98523679	7.644870126	8.135823483	7.818027037	7.540113607	7.743365997	7.614278181	7.519222996	7.758074658	7.991062122	7.784217119	7.625699085	7.522533441	7.52438935	7.922335244	7.70474842	7.384073638	7.835445453	7.874741258	7.743747808	7.536189577	7.521159662	7.587797119	8.042003646	7.593809953	7.790440649
ADAR	11.78384575	10.48436197	10.90392677	11.02322727	10.80236614	10.98982981	10.63469399	10.89162323	10.30304096	10.48189623	10.83826838	11.30159118	10.61375038	10.77323876	10.65432992	10.74276724	10.87015593	10.58560193	11.03223487	10.17716005	10.12853077	10.5280743	10.36338022	10.73656778	10.67373818	11.24359094	10.81731423	10.94560447	10.77847316	10.86479638	10.64981475	10.99694244	10.87257065	10.98354722	10.33509913	10.52640318	10.88130112	11.10404858	10.29954166	10.54118678	11.39043104	10.84016036	11.05827491	10.5092302	11.03473186	10.93022738	10.45167431	10.48022945	10.76621121
ADARB1	6.93318969	6.917313718	6.73029868	6.877926482	6.81894375	6.949655253	6.905117436	7.018930525	6.870295582	7.165001433	6.798755367	7.207187701	7.013966599	7.077814923	7.015657841	6.943172885	6.756692894	6.87899294	6.937266418	6.845102448	6.735148134	6.765578975	6.883678654	6.960360703	6.892029537	7.032089191	7.045889865	6.835084904	6.878933094	6.823850553	6.889515719	7.029224609	6.96963132	6.93650161	6.967640557	6.689666784	6.929565077	6.955015971	7.067886437	6.671774966	7.175548146	7.207827091	7.241369766	6.796043952	6.837930813	6.90528394	6.816967842	6.879364295	6.80956254
ADARB2	6.755666579	6.778161084	6.630640716	6.544381548	6.575039484	6.662438368	6.693058978	6.645355055	6.739716666	6.569548724	6.71430783	6.797775189	6.848453934	6.832407699	6.894351893	6.899512503	6.71416415	6.967070244	7.252021138	6.653788205	6.785964208	6.644756989	6.707716848	6.426354602	6.685651925	6.798049503	6.467475647	6.427182422	6.668832828	6.631957595	6.529877868	6.798025363	6.472791064	6.665627167	6.697859328	6.636482594	6.493626738	6.544911121	6.953098279	6.626546327	6.744125396	6.894741501	6.609116499	6.687105543	6.697018481	6.620052255	6.564768769	6.794510991	6.674204635
ADARB2-AS1	8.749858178	8.936373854	8.771542846	8.753171081	8.650651114	8.759299951	8.814662113	8.447162237	8.650651114	8.701815437	8.628041186	8.793122291	8.631869714	8.616571194	8.587142461	8.582134417	8.681283558	8.551089905	8.56214832	8.716088518	8.730437557	8.61485957	8.762845965	8.468148181	8.736341137	8.802717806	8.642009677	8.639224572	8.730165489	8.585500666	8.801669153	8.61714866	8.607701148	8.720570131	8.752405687	8.549757772	8.665646016	8.605370329	8.951359746	8.521529308	8.970801833	8.714506121	8.972414248	8.609226136	8.557666962	8.614873263	8.619428295	8.791227293	8.596105863
ADAT1	9.283639322	9.042713022	8.924843182	9.493181851	9.519906085	9.125459458	9.124622635	9.135517543	8.730309404	8.596333045	9.041880533	9.018765883	8.779210119	8.459207051	8.478277301	8.786269611	8.637023724	8.872480522	9.046405277	9.444209588	8.288957654	8.768336795	8.607621539	8.921432728	8.811148792	8.848166499	9.106184354	8.735811739	8.765500823	9.496623631	8.967217964	8.958793207	9.216544846	9.0595704	8.822806801	9.295052628	9.259907523	8.981582298	8.601907707	9.580388622	8.434863615	8.893131383	8.435548258	9.040441157	8.741996331	9.26713241	8.930151829	9.207762255	9.396800084
ADAT2	6.825996759	6.439163828	7.052701242	6.559626619	7.295338819	7.016282687	7.178210786	7.014460487	7.119985273	6.829709244	6.623005635	6.577534236	6.618934013	7.180121418	6.820759835	6.80544272	6.407393209	6.718148401	6.696521515	7.249282803	6.261825737	6.743328369	6.84014362	6.514021849	7.317669185	6.847851638	6.604770704	7.042882176	6.925757905	6.86836572	7.109138794	6.770343783	6.707686037	6.956270268	6.688562413	6.866773773	7.125077385	6.953262068	6.34984567	7.030847058	6.490945181	7.19414862	6.900484281	7.009444594	7.070508825	6.414224597	6.355497739	7.079240096	6.747531969
ADAT3	7.690477176	7.656624931	7.730755067	7.777039202	7.599668729	7.712264015	7.613092387	7.645049307	7.757929332	7.599063329	7.804349662	7.744488348	7.872683514	7.776662187	7.80333406	7.681182767	7.681614902	7.674797351	8.013273717	7.856163667	8.028065463	7.616207262	7.833399547	7.857548651	7.627280776	7.438621247	7.603752712	7.579049273	7.794433653	7.719856884	7.484800672	7.555386315	7.697284204	7.698719484	7.645005527	7.689738688	7.755556925	7.636818152	7.652071193	7.909705521	7.750530522	7.872080017	7.5849179	7.752573262	7.587270407	7.785150172	7.827534744	7.726619181	7.681186941
ADCK1	8.047655319	8.141622112	8.136218981	8.216352635	8.388240423	8.349351187	8.216174714	8.256312182	8.304484907	7.752161882	7.927337666	8.248509229	7.710892325	8.370972139	8.108170861	8.133689806	7.932727464	7.970836407	7.759530636	7.863042168	7.704248306	7.728505221	8.216727828	8.472502009	8.037788001	7.887269343	7.788686132	8.021640965	7.922584428	8.066143251	8.167859729	8.183316129	7.732163353	8.442389599	8.068071517	8.094245152	8.326028164	7.963789994	8.446380271	7.72894049	7.851522341	8.56963753	8.062171927	8.069753224	8.123534177	7.664548715	7.924890195	7.871987469	8.001574238
ADCK2	8.390290739	8.645272388	8.013851807	8.192664691	8.268754508	8.610629854	8.430073581	8.050433123	8.487098989	8.26567466	8.533121163	8.365983318	8.03092701	8.302561611	8.620811275	8.101803796	8.054663734	8.125515619	8.604626637	8.624818127	8.33103401	8.428819534	8.418277435	8.543885862	8.406279175	7.701011915	8.125784527	8.089920138	8.363304885	8.50406976	8.020480053	7.963219605	8.336569747	8.41007604	7.90780048	8.478671192	8.262714309	8.089213416	8.404408024	8.327580449	8.257687166	8.260848233	7.987364344	8.464742823	8.13290081	8.575057972	8.380776116	8.610246544	8.284355081
ADCK3	7.65841597	7.746779482	8.170123877	7.963643772	8.027712046	7.535481451	7.847861556	7.637260996	7.957418836	7.20918008	7.423122132	7.984310691	8.024960099	7.783739615	7.761185376	8.228797881	7.589143068	7.546465344	7.41702709	7.710881489	7.640981589	7.264895416	7.965418697	7.915096461	7.960659581	7.211747878	7.776668937	7.414439012	7.849246497	8.26039261	7.327564498	7.497276892	7.597618087	7.440978014	7.361156391	7.298540472	8.114510168	7.396000157	7.427614754	8.056051695	7.612530175	7.790295072	7.375765075	7.605459982	7.532924538	7.485932078	8.266277007	8.023882956	7.882307723
ADCK4	6.796738279	6.872919294	6.712856588	6.790369695	6.848430138	6.769676629	6.642849078	6.809683224	6.854970185	6.736656418	6.742851337	6.752168363	6.711791914	6.686428235	6.90631953	6.509277895	6.683494387	6.77798904	7.144312788	6.528280362	6.939730909	6.671369748	6.728900669	6.741163142	6.691028468	6.805122264	6.646755335	6.781992857	6.77612894	6.78724338	6.655258314	6.763650171	6.847635152	6.624203973	6.691534711	6.739143821	6.766576213	6.822922356	6.900962562	6.977901634	6.448854639	6.914898716	6.471069064	6.750809287	6.789191735	6.833119812	6.858736003	6.798167811	6.588896151
ADCK5	7.72893508	7.182777935	7.136607309	7.414096541	7.455184821	7.038070431	7.349043419	7.414070308	7.217125843	6.996127174	7.312732656	7.341925605	7.181813187	7.991310863	7.407229422	8.133546612	7.076040677	7.306204551	7.805061993	6.712210906	6.988537534	7.227229424	7.430524771	7.324085493	7.09848595	7.19254819	7.241379235	7.114723052	7.115103233	7.478109429	6.837689031	7.2094784	7.411414346	6.986824571	6.688390693	6.853002151	6.984541525	6.772629147	7.025303961	7.237055766	7.153818124	7.328750701	7.106139903	6.892288011	7.156290739	7.068160689	7.522757914	7.258044907	7.43279153
ADCY1	6.911949731	6.886696751	6.848435164	6.959121892	7.091705286	6.878303555	6.873446994	6.962248749	6.84446383	6.782157172	6.798817816	7.109880964	6.956515493	6.888534803	7.029515897	6.993909962	6.765857407	6.931171443	7.03905849	6.837041815	6.874048415	6.857485946	6.970371208	7.047311331	6.866239681	6.947978997	6.937938275	6.56123271	6.86701312	6.740355119	6.761478043	6.842788687	6.761951413	6.852085162	6.916751499	6.761336066	6.761882475	6.851768707	6.889754999	6.737712183	7.047467198	6.985013012	7.04807653	6.78747324	6.757922176	6.802431798	6.841691581	6.892062963	6.807298096
ADCY10	5.099859061	5.199574959	4.994382909	5.130668781	5.02834342	5.04138933	5.174596977	5.087499321	5.053204639	5.042315635	5.054872793	5.210850027	5.132974486	5.176376585	5.078028781	5.359235741	5.114480668	5.187321298	5.220025675	5.203344621	5.195857915	5.111924109	5.032435106	5.095280547	5.126161728	5.224724102	5.081528927	5.016379196	5.104338548	4.99604108	5.068771804	5.034395681	5.007829964	5.190574571	5.075312706	4.993104744	5.084205783	5.053688292	5.077115143	5.029896942	5.284656506	5.113179377	5.139685604	5.038948509	5.045973211	5.137953281	5.029641002	5.220428958	5.052341533
ADCY10P1	5.975159359	6.076027977	6.249486763	6.031116098	5.800528606	5.987586642	6.353179547	6.167151882	5.947276969	6.054161027	6.085726962	6.245290119	5.977230447	6.012839858	6.15836564	6.137505491	5.922095386	6.05086237	5.83489845	6.183232529	6.332079948	6.044117421	6.162818146	6.277924884	6.476714325	5.981169099	6.426146864	6.621920586	6.050330909	6.228766586	6.322246249	6.075948716	5.769070422	5.909575918	5.963859231	6.058282194	6.205806208	6.043383229	6.157724307	6.202189905	6.137128006	6.22819684	5.949864433	6.200917022	5.874689608	5.951712068	7.144149671	5.995535778	5.945094044
ADCY2	6.738431472	6.754778975	6.7119266	6.511390617	6.550022044	6.687318004	6.569885085	6.497381628	6.759599693	6.884192778	6.610429672	6.605662828	6.745526341	6.570196475	6.415604058	6.479542915	6.827721453	6.834702809	6.937650288	6.876735198	6.888391699	6.635372976	6.569159698	6.787507925	6.786228848	6.941038193	6.95066242	6.508219423	6.761648101	6.59889403	6.904928889	6.543733427	6.736226475	6.784567932	6.992828641	6.671479508	6.467266448	6.80095551	6.625786623	6.637568137	7.001049905	6.778503063	6.862099383	6.71593223	6.610688576	6.344803321	6.529619995	6.725433742	6.625006767
ADCY3	7.675690885	7.326023286	7.285485516	7.707602052	7.641550082	7.454694407	7.442160481	7.543786894	7.052858955	7.551872914	7.89987157	7.102491969	7.063876485	7.581439691	7.732604402	7.103372785	7.46649855	7.352594621	7.333580868	7.848254215	7.8006529	7.067463579	7.181318975	7.895953823	8.122729129	7.493486704	7.630186474	7.161269819	7.835507099	8.220142288	7.525637574	7.582305453	7.547189458	7.570118182	7.734324407	7.349042283	7.962888289	7.309618641	7.740185574	8.009152011	7.473851688	7.139612456	7.480071469	9.065167225	7.649432696	7.029819454	7.869662699	7.795058731	7.822734122
ADCY4	7.615047443	7.648686334	7.675720872	7.672741623	7.440066076	7.579722181	7.447394997	7.611385832	7.534341634	7.575121166	7.525772032	7.642999568	7.460112316	7.348893598	7.581205469	7.354098855	7.47727469	7.580473473	7.857993329	7.604541496	8.01464567	7.313350958	7.634244712	7.621507242	7.492447749	7.608287527	7.810865281	7.582281749	7.542469387	7.503910318	7.623642352	7.376374389	7.693119431	7.584114197	7.448755447	7.525698056	7.355876867	7.626270938	7.677736528	7.38073292	7.582992416	7.930446747	7.545407722	7.54529429	7.492578908	7.611527862	7.589736426	7.587474286	7.450783224
ADCY5	7.26054403	7.221201378	7.204383372	7.141928466	7.059196835	7.183240652	7.218686837	7.202820413	7.185743334	7.057332885	7.096805411	7.322049526	7.189089805	7.332963996	7.225200524	7.232647693	7.12528208	7.108751433	7.090962056	7.368704413	7.137047173	7.135398937	7.216470566	7.088422812	7.161164297	7.310576362	7.016439358	7.287211507	7.033913275	7.023858583	7.125055931	7.198526888	7.00574195	7.007133424	7.253194257	7.011789962	7.157831442	7.011059804	7.386336416	7.103354578	7.273972045	7.223998694	7.288195802	7.107034268	7.085580374	7.199710957	7.038153309	7.230108867	7.121559306
ADCY6	8.962080548	8.80740314	8.529490483	9.133557822	8.773539387	8.399555148	8.836921835	8.407881203	8.455490761	8.420614059	8.875325499	9.378284133	8.282018514	8.353187636	8.425833429	8.39563369	8.349181255	8.585717557	9.065893091	8.895466701	8.691175104	8.886449118	8.478548367	8.510309838	8.647326945	8.313074823	8.949481616	9.738664611	8.703002936	8.756976468	9.178708195	8.45086806	8.499438369	8.23650776	9.008110517	9.101940366	9.123294075	8.780263233	8.736114166	8.509938617	8.01714956	8.235540475	8.876871046	8.774961985	8.643066735	8.236772529	8.474118159	8.458357072	8.45806211
ADCY7	7.517869474	6.971284282	6.840824121	7.704636929	7.369733311	7.572918797	7.493807431	7.644953304	6.946178578	8.012120477	7.393667625	7.441650954	7.515255577	7.686582935	6.874571804	7.497466988	7.557841927	7.276158489	7.560446914	7.107313527	7.04985144	7.479356321	7.087481059	7.67926097	7.740322667	7.417719583	8.184470234	7.539733481	7.576387199	6.848193381	7.468603014	8.078427747	7.370203264	7.51394611	7.420121035	7.273244288	7.246271604	7.548067388	7.07180797	7.28873522	8.125349184	7.725266103	8.110351569	7.397017075	7.082255032	6.979558739	7.175492479	6.803831823	7.277816708
ADCY8	6.143009803	6.135249176	6.056927445	6.276049587	6.047606449	5.970759004	6.169117979	6.104686939	6.166358509	6.167460375	5.911446653	5.967439909	6.200830926	5.901366721	6.668391105	6.228908015	6.133850325	5.925171929	6.424216586	5.863121202	6.070259671	5.965832044	6.05648108	6.048530224	6.156236939	5.967521861	5.847937927	5.732238745	6.099932071	5.895971549	5.759166125	6.004879391	5.948950564	6.104872722	6.151431824	6.052667352	5.856080768	5.99925374	6.538519392	6.186031763	6.235881992	6.509396947	6.023487075	5.973564274	6.121927789	6.2181717	5.946191049	6.125679029	6.050159478
ADCY9	7.252493632	7.147346191	6.943994795	7.341340405	6.773928356	6.896420336	6.804120935	7.190974413	6.685742725	6.845366312	7.006149002	7.32569463	6.847710102	7.041046271	7.272604653	7.040440155	7.239674368	7.127211886	7.276715067	6.884622683	6.924073557	6.567856252	6.811627329	6.984723765	6.91128093	6.876031687	7.294137675	6.922873137	6.828518254	7.027203481	7.020814495	6.989863659	7.046150093	6.78084249	7.023856927	6.924927453	7.008609744	6.808907742	7.209830761	7.007008598	7.306309884	7.39983075	7.006018831	6.902360416	6.991308929	7.234506873	6.811945904	6.882637644	6.826678438
ADCYAP1	6.318505587	6.337834653	6.12325392	6.094175216	6.061952031	6.397500049	6.123918784	6.035571696	6.065153047	6.114758282	6.270567543	6.226102884	6.043144771	6.213857283	6.008965929	6.17826553	6.09280505	6.235651077	6.438942788	6.52338632	6.352254844	6.214672483	6.216398804	6.29096072	6.335027779	6.307028779	6.076723207	6.378239173	6.23642022	6.159234692	6.482057173	6.129246328	6.096615266	6.29515725	6.321490818	6.214276481	6.002089318	6.111136402	6.366945806	6.1335706	6.285208209	6.430488909	6.683219215	6.640474872	6.199399675	6.030141508	6.070045547	6.270152167	6.244575932
ADCYAP1R1	6.976949121	7.054666857	6.968008505	6.717105206	6.808467291	6.866990396	6.881108543	6.840514351	6.888224437	6.900806994	6.867198759	6.834976003	6.844956805	6.811077156	6.862739985	6.664214356	6.844295521	7.160374043	7.217276628	7.039820478	7.156900164	6.878417645	7.036530092	7.099149255	6.988172082	7.174468889	6.892905747	6.953605378	7.018087288	6.770350198	7.095732924	6.896080903	7.026473427	7.028833497	7.035100613	6.971605177	7.08389137	6.930676147	7.096958154	6.86544752	7.162551521	7.050494403	7.152420596	6.865098572	6.894530266	6.853182603	6.742907772	6.866547009	6.863278747
ADD1	8.214908012	8.015045957	7.952219864	8.255465341	8.291541917	8.222582426	8.168077519	8.375343728	8.092964808	7.931821107	8.218080514	8.611911041	8.19051565	8.107257139	8.24962907	8.385608775	8.327566592	8.236350743	8.358526312	7.822425682	8.281488515	8.228701447	8.168100325	8.226583232	8.262605395	7.97985891	8.334197354	8.553852721	8.213850126	8.391746306	8.111772662	8.54593079	8.329629867	8.061500067	8.090047543	8.273343833	8.249927279	8.363194709	8.181065846	8.246800694	8.231147425	8.181655381	8.155260166	8.379864661	8.161843154	8.352017453	8.514707242	8.334277901	8.163255273
ADD2	6.822719547	6.896834478	6.871987361	6.743893247	6.681962212	6.763915004	6.865239366	6.668951186	6.78432701	6.758531534	6.715976814	6.876588355	6.83158357	6.725401363	6.685032388	6.894427631	6.828204291	6.953651596	6.802739935	6.816024661	6.86113357	6.814581893	6.837810798	6.863089875	6.74535237	6.946667074	6.802849131	6.512119209	6.789230217	6.621960199	6.868991051	6.842456029	6.745955806	6.778046461	6.852917358	6.728675472	6.692629754	6.813015833	6.852311611	6.710403082	6.861155292	7.031646339	6.882665368	6.772313455	6.732780551	6.819910083	6.623021689	6.92338187	6.744374484
ADD3	10.9283077	11.12976189	11.07936538	11.01773552	11.21327856	11.27176052	11.03560734	11.5509514	11.90916669	11.34383944	11.17715288	11.73684292	11.23197517	11.72025185	12.06218053	11.6418175	11.61549342	11.44447457	11.37807643	11.54009925	12.00222233	11.79559106	11.50258221	10.89716985	11.04438589	9.895376717	11.13379318	11.52895353	11.43422641	11.91209795	11.21991249	11.08954486	11.19111524	11.11777141	11.32896604	11.56276187	11.83440045	11.42073328	11.26605891	11.33154339	10.16468767	10.25826233	10.36481255	11.61316995	11.60776377	10.6692017	11.88282482	11.1201723	11.32133802
ADD3-AS1	6.109983307	6.225569279	6.320770511	5.926873713	6.257407148	6.381193751	6.117667195	6.108893446	6.334439816	6.259312495	6.208477911	6.087074425	6.060150608	6.463745881	6.396862205	5.962795852	6.711370239	6.269638358	6.322563684	6.693670078	6.968623299	6.136754401	6.499770828	6.409060255	6.20464108	6.04507707	5.982022035	6.047696119	6.116630128	6.44647017	6.440873929	6.007323519	6.111053189	6.147927817	6.313690337	6.342900062	6.077334008	6.163845325	6.609625273	6.1675539	5.96063096	6.00553109	6.036050544	6.416668476	6.240856233	5.826639293	6.225279706	6.254718431	6.170827563
ADGB	4.868632806	4.895641363	4.770569757	4.833598518	4.757994328	4.814006688	5.07381809	4.759985924	4.920425477	4.972526495	4.785326922	4.857075123	4.912366838	5.243227356	5.115602631	4.808214681	4.950728241	5.043614347	4.694588109	4.743995757	4.745696035	4.861654458	4.779204695	4.73240254	4.766735303	4.870010493	4.881577542	4.743267126	4.722430279	4.716980291	4.612752938	4.78817486	4.682297078	4.759361927	4.836944338	4.821742148	4.934387474	4.880924435	4.890048402	4.751618888	4.759205479	4.77384538	4.827798839	4.784219701	4.839872438	4.799795536	4.746477449	4.862303369	4.837613435
ADH1A	7.296938157	7.333583232	7.109766889	6.831716082	7.216328594	7.125310699	7.194971579	7.368438265	7.08494612	7.109055	7.181701511	7.018753678	7.747095134	6.917730348	7.365491515	7.256517837	7.453997568	7.690640117	7.273647001	7.122987552	7.084920498	7.139160122	7.132520981	7.189068182	6.843068755	7.540353213	6.987564731	7.083581609	7.638180217	6.613994318	7.632885586	7.004495151	7.252337067	7.296420406	7.477419525	7.09846568	7.382264401	7.142378329	7.206255908	7.074279941	7.170767119	7.524097826	7.245870449	7.183776961	6.858938201	6.65602278	6.951924152	7.100592336	7.173056665
ADH1B	6.531268152	5.735928061	5.388773263	5.91450087	5.270931033	6.228194707	5.265472583	6.23925051	5.167538317	5.146715928	6.238613451	5.216072935	6.973239722	6.874163196	5.545319195	5.423970015	5.455471823	6.665058545	5.195469129	5.543733326	6.781572623	5.900089817	6.484030981	6.684401054	5.909347607	5.597950289	6.015861444	7.402373499	6.150841675	6.12365287	7.472109904	5.189320598	5.70812063	5.694218229	6.288493405	6.001398886	5.703748005	5.450519774	6.557640988	5.290680805	5.239237687	5.999309868	5.159213264	7.16501167	5.892757606	5.154863747	5.259280747	5.820136461	5.745271118
ADH1C	8.951573429	7.529039499	7.975021965	7.100537938	8.294688057	7.404233001	6.510191126	8.980188677	7.73775892	5.783092092	8.453368379	7.178725139	9.132356187	7.836086406	8.540961074	7.2599167	9.176953822	8.019728575	6.489208889	5.373181373	6.490104883	7.013275977	7.265469452	6.566208176	5.917792068	6.936319565	7.1855249	8.644325588	7.562130107	6.775421541	8.993293907	6.150558511	8.625922818	6.76091085	9.520185607	8.483288417	8.903836744	6.120047171	7.154001879	8.007667006	6.491826699	8.40530483	6.297466027	7.825880379	6.891016041	6.20008156	7.451207303	7.793453702	6.161041767
ADH4	5.247806575	5.162214069	5.301003441	5.291260352	5.127961594	5.207439688	5.208761859	5.140780315	5.840868966	5.092377917	5.085863708	5.247874399	5.206162623	5.257026226	5.402187698	5.4472127	5.084786733	5.177104364	5.224249733	5.088417869	5.229727762	5.592837859	5.109192341	4.961799647	5.09950121	5.261816922	5.156355737	5.062861222	5.15855897	5.486647749	5.180893891	5.291373213	5.050037752	5.093667435	5.195568306	5.088328106	5.091963075	5.086001318	5.324233234	5.338961799	5.227948064	5.165411967	5.109245268	5.117584029	5.159065379	5.114496675	5.099996694	5.217094741	5.069664715
ADH5	9.939868116	10.21557857	9.692365849	10.16404254	10.5811974	9.786586134	10.2696567	9.710965884	10.88507579	10.24147808	10.25595505	10.21203921	10.33168326	10.71902101	10.84370528	10.87204801	10.54291511	10.31518927	10.43914814	10.38208859	10.16233808	10.69309032	10.49190603	10.17850517	10.61282787	10.16314585	10.42924179	10.7334898	10.52937901	10.85167232	10.26666889	9.943219371	10.31461664	10.33002872	10.15768215	10.52552613	10.68141922	9.965989555	9.887572686	10.79110845	10.60456218	9.161081849	10.10380202	9.685170907	10.33932976	9.948062553	10.72232941	10.55173813	10.41180734
ADH6	6.109938818	6.572301907	6.529764305	6.111605418	8.642280127	5.774879189	6.392326097	7.080883858	8.557246375	5.885904337	6.336230077	7.376251889	6.800279001	6.479278164	7.463526329	9.071033301	7.507869071	6.91173911	7.747907455	6.287305838	6.916279705	7.029961089	6.683237779	6.245734683	6.500690152	6.109029807	5.995858597	7.101368286	6.904118016	7.765072245	6.530691605	6.11279233	7.987820395	6.4086551	8.015640771	7.572333835	7.689559997	6.131498806	6.599704866	7.145063153	6.21831156	6.187118262	6.201058017	6.439247061	7.051198729	5.909693325	6.60996316	6.361234321	6.070205517
ADH7	6.710648067	6.875460452	6.763398517	6.492730633	6.717327493	6.691075346	6.802907914	6.689577229	6.929207011	6.753855541	6.727235746	6.936629887	6.771939326	6.749971769	6.660772895	6.680654927	7.05448056	6.797689356	6.177715745	6.684286382	6.685957679	6.62610929	6.774392837	6.842625714	6.693712096	6.96828981	6.644552481	6.311826262	6.764821759	6.496219637	6.707659121	6.739435292	6.561060434	6.851348533	6.909281035	6.572594096	6.586880865	6.720398306	6.715159345	6.600018273	6.780458688	6.957691894	6.815634362	6.876263058	6.679613794	6.703478599	6.656094378	6.778050542	6.713238836
ADHFE1	7.66428481	7.542415619	7.562023366	7.408367528	7.450396808	7.608505319	7.51744899	7.474860453	7.471088449	7.58155616	7.534029062	7.705666018	7.631419864	7.529294365	7.562631253	7.626272373	7.507170861	7.519789593	7.490835431	7.685678344	7.690390336	7.582340886	7.795456347	7.569448705	7.253011441	7.554602443	7.373638737	7.804632596	7.652069592	7.421645425	7.796297248	7.562631253	7.414611777	7.705035079	7.732833128	7.489028959	7.607151669	7.486531675	7.705583301	7.389442482	7.627314848	7.888011842	7.715447281	7.660929464	7.534208953	7.487614161	7.400764832	7.45926358	7.39792033
ADI1	9.158526775	9.46858656	9.155480168	9.505613696	10.28550611	9.112304894	9.649425163	9.440887232	9.57531125	9.21651642	9.34020897	8.921979218	9.686726687	9.403844248	9.506121101	9.775407245	9.302517315	9.371198083	8.888303128	9.264752115	8.991722272	10.25812787	9.504618431	9.186244222	9.257960353	9.015804543	9.241710537	9.557477328	9.208270744	9.202741356	9.197849036	9.020720054	10.1479756	9.635612222	9.021980697	9.486782576	9.488667642	9.493871955	9.351377099	9.824643919	9.142063	9.21237653	9.014805378	9.700025581	9.062465001	9.650384474	9.718700866	9.512223086	9.510974676
ADIG	7.655626905	7.848398164	7.709284193	7.686584599	7.623653345	7.638461591	7.816968006	7.706188019	7.780544029	7.646181591	7.684625716	7.832333126	7.876754784	7.674530292	7.988578657	8.090856107	7.824360487	8.078667737	7.879835958	7.624004505	7.588951162	7.669329157	7.627066333	7.528974149	7.691528515	7.835160909	7.610549177	7.369952267	7.667750883	7.476284561	7.671728711	7.873659533	7.540708926	7.775216116	7.623336423	7.542559797	7.435491101	7.748971762	7.75574265	7.620105889	7.786424502	7.786307714	7.770246776	7.573142143	7.697413178	7.90896035	7.604502182	7.88665057	7.721183008
ADIPOQ	5.058104611	4.586115143	4.743459737	4.474960616	4.442667796	4.564300769	4.540606404	4.481705268	4.782485487	4.619353923	4.63842436	4.673410879	4.824977777	5.633730594	4.552391879	4.507526221	4.54933811	5.239135072	4.680236482	4.819095621	4.868622656	4.603115835	4.78000736	4.638365855	4.625804111	4.494907901	7.957234653	5.275958893	4.645896513	4.512758322	4.642128482	4.82853907	4.774236629	4.650245728	4.794964717	4.551713957	4.667237535	5.281861973	4.563624903	4.542988334	4.655248729	5.072641902	4.48029825	4.908677584	4.476699079	4.526732356	4.613392488	4.715571483	4.484840575
ADIPOR1	9.691135674	10.36338816	10.28422149	10.77313439	10.26164981	10.03960229	10.17971047	9.55629263	9.989192383	10.4123455	9.905637959	10.25458122	10.14475009	9.961023883	9.884557218	10.22637829	10.18390863	10.07081206	9.560974435	10.25311215	9.931286685	10.26301824	10.14001318	10.15502642	9.939563425	9.264243562	10.32278736	10.26579815	10.1431373	10.09084487	10.00041178	10.50253214	10.51913014	10.13796267	9.877317558	10.12989889	10.13330444	10.23121864	10.20601978	10.02635715	10.13444063	10.06873964	10.41306658	10.2054772	10.09903401	10.64305305	9.884947964	10.39579834	9.975879612
ADIPOR2	10.35428787	10.32806635	9.914819063	11.46804696	10.1307705	10.0098603	9.892605867	9.924792272	9.721562082	10.02070245	10.13879649	9.998266811	9.761358377	10.35954616	9.97739177	10.0814622	9.918246931	10.00309774	10.61672098	9.879934683	9.684289275	10.59419445	10.18720705	9.883258788	9.923123423	9.59417173	10.29714701	10.17968881	9.817185488	10.0505379	10.11877121	10.05004217	10.00563257	9.85401026	10.24169964	10.86423717	10.19324716	9.876059893	10.05467716	10.07441269	9.399444654	10.09006504	10.24881585	9.944317939	10.23705227	13.17513536	10.12279114	10.13411723	10.2769231
ADIRF	8.842602669	8.511855672	8.946015372	9.179203485	7.692006569	9.462010847	8.628651811	9.765054306	8.182032252	9.182417076	9.21599535	9.574212641	9.171052621	10.36172954	9.994008178	9.096798608	9.252539726	8.804708183	10.35828862	8.215812513	9.189063338	8.01879341	8.214290836	7.657355392	7.267269048	7.663559953	9.331864463	7.751045397	8.841660161	7.466439478	9.010300411	10.39876919	8.772146359	10.10580898	10.19350363	8.947143968	8.07258367	8.533534087	8.127196548	8.154392745	10.96636573	11.43518309	9.105177761	11.09159104	10.23096987	7.694517091	10.2340223	10.12739625	8.289437544
ADIRF-AS1	7.185155442	7.483455777	7.627143796	7.049929111	7.05112023	7.216065153	6.913704763	6.996370927	7.183417356	7.158783383	7.2211322	6.983512915	7.004138276	6.847595826	7.322569236	6.40774749	7.124924229	7.411938593	7.409561336	7.587652658	8.04638829	6.996572766	7.542654575	7.639630941	7.16483296	7.294707205	6.937857354	7.065628566	7.16454157	6.940407633	7.287012675	6.921749855	7.175236407	7.333153011	7.40482383	7.421040397	7.234008643	7.266918021	7.509838599	7.173726557	7.126884466	7.950483026	7.462271078	7.521242247	7.201892005	7.079486451	7.240305558	7.394242253	7.141643721
ADK	9.148994635	9.197718455	8.961986219	8.152646606	9.359122284	9.017196118	9.511981638	9.957877044	10.29674432	9.432188374	9.539316799	8.674345566	9.614554689	9.36715649	9.408967626	9.525160789	9.795271556	9.631419437	9.041230221	9.747807785	9.107415082	10.13798515	9.412306438	9.407745435	10.11337777	9.197612667	8.827082046	9.252423037	9.326967187	10.45496411	9.444304603	9.334895555	8.794290717	9.983637033	9.135637001	9.652469389	9.805353249	9.230423174	9.341352143	10.51829757	9.558461316	9.165744512	8.924276635	9.068747025	9.990203737	8.796573725	9.142397609	10.04011631	9.000408312
ADM	8.209429625	8.287463432	10.00324463	8.694251465	9.037357045	8.85284193	9.172542793	9.766996005	9.250275835	11.0373228	9.037868906	7.653093267	9.95694848	9.141375424	7.788122801	9.312517922	8.276116084	8.724985019	10.0970538	9.027766071	8.083722541	9.445585594	8.362426722	8.142578147	8.593615335	11.38742535	9.777360391	9.694837627	8.625667737	9.018781573	9.197247392	8.675899801	9.588375463	10.08612648	9.336403543	8.693282395	9.756831719	10.66886048	8.846596009	8.518854695	10.01928709	10.03651126	9.664709859	7.670734771	8.377586505	8.56319106	9.528353042	8.13295136	8.872168553
ADM2	7.073958568	7.042819178	6.722103785	7.299195857	6.930010385	7.013484533	7.162428664	7.085731022	7.001798653	7.000742617	6.968264783	7.120339207	7.233796847	7.257149407	7.439488971	7.089849598	6.957365528	7.062285828	7.693485681	7.168143886	7.167178942	6.812282969	7.052341927	7.14754653	7.191238923	7.169573076	6.943232067	7.264571065	7.058921807	7.031636028	7.060435133	7.190264964	6.928861399	6.850705971	7.110543842	6.687446452	7.336886539	7.062029942	7.20043721	6.910421798	7.348514044	7.430029376	7.212273153	6.830730622	6.95062805	7.256623877	7.07477216	7.038919827	6.847636718
ADM5	6.930460925	7.098696376	6.80527231	6.925964334	6.656143953	6.869911407	7.027012749	6.907672039	6.953247091	6.796503364	6.820989661	6.78778018	7.187349904	7.262594288	7.228908019	7.241415224	6.969179551	7.115511733	6.784936979	6.44225398	6.589850803	6.712515244	6.846097194	6.817520472	6.94314478	6.88706695	6.561689582	6.712212923	6.872548747	6.50272335	6.478890951	7.030543879	6.73873783	6.961147861	6.934012786	6.790465812	6.45265165	6.773904558	6.950686223	6.784715183	7.052479128	7.152202309	6.891601268	6.823967262	6.969766339	7.038093789	6.88240248	6.853287428	6.754867064
ADNP	9.862668787	9.389019538	9.944044578	10.24676389	9.565294791	9.821548429	9.304354909	10.31748116	9.740378898	9.572921487	10.18665724	9.309348755	9.289263152	9.94958132	10.06304235	9.664385617	9.503863833	9.062723846	9.520394499	10.01621029	9.763719637	9.746009236	9.633850628	10.20489296	10.07930431	9.248877925	9.475690829	9.736793316	9.537224984	10.65955317	9.765898349	9.997479434	9.449970674	9.270386426	9.130713509	9.575510305	9.967654552	9.23081518	9.229273794	10.38459945	9.860743693	9.204272852	9.189934048	10.22698839	10.20976355	9.264396154	10.49144476	10.09114659	9.833404416
ADNP2	8.333850121	8.144809843	8.384976199	8.560511747	9.176050705	8.774907293	8.853948475	8.32087494	8.654333864	8.790036269	8.760459653	9.041447092	8.713832589	8.906157551	8.920916114	9.319046423	8.542221119	8.317144616	8.746258376	8.469049829	8.505057064	8.966603821	8.747377882	8.393861499	8.632631365	9.218025619	8.550736772	8.915198599	8.84311478	8.721961061	8.485301588	8.523809595	8.835195981	8.964437944	8.732484102	9.06998232	9.113195538	8.908247596	7.91433086	8.522681269	8.92335536	8.317208266	8.977222928	8.390698055	8.649026193	8.794684515	8.376507426	8.378848513	8.620505336
ADO	8.651472693	9.143141757	8.380405332	8.546800124	9.241691403	8.895803791	9.052500183	9.113401871	9.013772447	9.165618733	8.991776399	8.596035256	8.643548659	9.50921275	8.942130403	9.193126462	9.08685788	8.894476137	8.905863203	9.234835516	8.955388997	9.078211706	9.007660715	9.02745305	8.992095497	8.838210731	8.844364025	9.20463271	8.967173395	9.427886165	8.911526355	9.395475323	9.285073833	9.22406846	8.690422241	9.268229302	9.172205838	8.968782757	8.464934874	9.1554609	8.961373412	8.972556369	9.061154442	9.172130217	9.252198956	8.555625843	8.608444501	9.203319676	8.901575037
ADORA1	7.412674691	7.469027756	7.271436788	7.496707562	7.229042465	7.350700629	7.406892363	7.388057924	7.28331156	7.381972515	7.371967768	7.718790325	7.747386545	7.796140171	7.658419793	7.719401347	7.30238364	7.389035425	7.37136134	7.066527811	7.228187723	7.420966733	7.331046642	7.218065173	7.499216138	7.535350287	7.517087667	7.064396222	7.424022301	7.13903286	7.224853524	7.531556221	7.930475454	7.357966126	7.336960445	7.155147864	7.227642063	7.399770914	7.398567797	7.252067055	7.699274382	7.543386382	7.725157834	7.323944649	7.355276404	7.527301159	7.273172331	7.452952523	7.333369719
ADORA2A-AS1	6.830238653	7.1412128	7.056958571	6.878737788	6.912728872	7.059739703	6.872714477	6.914507501	6.99371278	7.003564484	6.895640816	6.947444817	6.81739823	6.982154711	6.883359223	6.809794892	7.093434266	7.146271838	7.403979326	7.114727266	7.600751417	6.858649187	7.18418069	7.13109603	6.860556405	7.065475429	6.711025405	6.779681076	7.125934656	6.831992912	7.146298139	6.894380103	6.956253927	7.00179361	7.100999669	7.023274485	6.759289249	6.899088774	7.140547368	6.940621372	7.22249594	7.368801949	7.275929381	7.065879547	6.919572722	6.882183381	6.892332309	7.142001928	6.990316267
ADORA2B	8.832262265	8.58876615	9.155149948	9.584478321	8.759171593	8.620969371	9.665411958	9.104347399	9.913602915	9.280048897	9.874680121	8.851655796	9.683110963	8.922122001	9.210431078	10.21669895	8.923716522	9.234275515	8.563026258	9.09400394	8.377353726	9.086571522	9.491527945	8.749173738	9.379581629	9.043380855	9.077778689	8.675567425	9.347230241	9.286272482	9.589985203	8.745684682	8.8645241	9.529669952	9.213221499	9.76423636	9.820321854	9.018624697	9.317563241	9.606970449	9.551889172	8.241964129	8.837741063	8.689879061	9.275614956	8.822068075	7.528793179	9.074436258	9.49167437
ADORA3	6.783573208	6.608503586	7.158856432	6.326143563	6.733185164	6.607634814	6.979027252	7.007196592	6.607493598	7.703870415	6.86256183	6.506051215	7.033210431	6.59426942	6.574570961	6.570384595	6.97196698	6.722558033	6.882838872	6.860839755	7.123337973	6.89901783	7.199049222	6.773614959	6.636825338	7.066492035	6.463945471	6.462893555	6.888899371	6.60665208	6.954140964	6.797876543	6.74218644	6.675767244	6.712411963	6.624438175	6.954539999	6.908141687	7.008737198	6.500469557	7.037112138	6.617203119	6.661093616	6.715690587	6.677082862	6.414931669	6.954865426	6.659433582	6.57947848
ADPGK	8.461469155	8.691263039	8.920236419	8.826725088	8.962543176	8.931839637	8.708501729	8.871905402	8.780343974	8.698646274	8.744925075	8.87852563	8.736216669	8.738672145	8.698381209	8.788514011	8.554910449	8.482815211	8.562604062	8.864333427	8.512705389	8.897768393	8.598226847	8.994741151	8.90857196	9.032262116	8.64697509	9.326671193	8.770558183	8.884979952	8.921819417	8.876055181	8.948130892	9.02360781	8.697505937	8.923471261	8.956807079	8.962744764	8.534221541	8.819077434	9.144169273	8.310434374	8.655531549	8.777822885	9.020611352	8.772101886	8.749420483	8.775625666	8.77593484
ADPRH	7.072469296	7.121040541	7.174195331	7.080136457	6.876958626	7.148678481	6.818725601	7.084625812	6.978098214	6.995522578	7.033045053	6.721432289	7.094425631	6.95813772	6.987707737	6.654392434	7.483523124	7.120867418	6.97351095	7.277026832	7.340488318	7.00185749	6.94424101	7.533830327	7.05615866	6.944085518	7.209821149	7.295900443	7.349803922	7.058669337	7.165869167	6.907522768	7.277387608	7.085972315	7.108968349	6.949753191	7.057674554	6.967955927	7.033674918	7.162974402	7.11125956	7.085723249	7.292126198	7.199062967	7.150054209	6.774373706	7.197358951	6.967544509	7.117676398
ADPRHL1	6.70388218	6.834359725	6.841769792	6.711197097	7.089383952	6.867432989	6.873798421	6.72839398	6.78338916	6.661243994	6.826907276	6.866271386	6.755735121	6.7450044	6.953593725	6.920867381	6.84349618	6.874558655	7.127030426	7.344578722	7.27317745	6.666327664	6.92275671	6.993957225	6.884549562	6.960782852	6.755939114	6.600157238	6.888035443	7.006176619	6.76765365	6.769235411	6.920201806	6.956323413	6.985056798	6.808771734	6.700312855	6.868275997	6.935200168	6.610549282	6.808325956	7.097239596	6.889633025	7.21492129	6.750316491	6.862481115	6.82721881	6.902742295	6.85669977
ADPRHL2	9.7191824	9.310690767	8.690361627	9.264462524	9.790655649	9.078053823	9.501875091	9.177141195	9.408119405	9.1111777	9.092115248	9.786660051	9.125126456	9.538610008	9.194721092	9.569410194	8.819829648	9.077801604	9.395481743	9.05020423	8.944629885	9.228991574	9.159886072	9.418515036	9.40147481	10.16240794	9.245740437	9.17974267	9.473444989	9.583874127	8.99311464	8.959899102	9.610012186	10.02677891	9.266816714	9.165460227	9.526597613	9.674613887	9.020003987	9.339410957	10.30091287	9.153522533	9.037519707	9.170099736	9.399728164	9.898390313	9.370632254	9.252855177	9.345634538
ADPRM	7.425892747	7.729992085	7.461004734	7.563586529	8.312542233	7.839259245	8.317932305	7.538010695	8.052226217	8.361653045	7.724178126	7.585873711	8.4086905	7.900897222	7.915563082	7.989657753	8.095343574	7.861531537	8.027388482	7.541726888	7.447152888	7.6153478	8.064917649	7.80219873	7.685395863	7.875956182	8.141804044	7.49987248	8.008824769	7.694785651	7.961906861	7.929287981	8.100205632	8.067734694	7.867262208	7.701434781	7.72428109	8.19245687	7.997674149	7.447314673	7.736881678	7.744104985	7.868553217	7.687414227	7.672306545	7.732523276	8.153058397	7.42643744	7.744496799
ADRA1A	5.515658638	5.718486453	5.530068732	5.608923079	5.44410042	5.504291274	5.672595361	5.615155042	5.645833129	5.587284888	5.581403301	5.641133864	5.683268225	5.656303137	5.840424029	5.708012218	5.548268912	5.812703083	5.610903962	5.570999012	5.664488534	5.618144859	5.659055745	5.472781406	5.546293799	5.544015143	5.533682124	5.395209224	5.527921215	5.542101389	5.398357703	5.619181575	5.484776646	5.531896871	5.611931097	5.552602535	5.527532729	5.507632477	5.65380467	5.513597385	5.647415046	5.564851509	5.593442005	5.567425352	5.603653023	5.652963039	5.551007962	5.68798819	5.519683269
ADRA1B	5.362809838	5.486803639	5.244985519	5.402624353	5.251997657	5.197572281	5.235078495	5.715723523	5.561414799	5.369355837	5.336736827	5.493420128	5.459342399	5.525794881	5.754471614	5.783255404	5.243642653	5.278546916	5.656014572	5.361510387	5.147627127	5.323931423	5.591391215	5.182098027	5.431666075	5.282702264	5.198054971	5.420763218	5.175271716	5.323200487	5.187220043	5.377492513	5.378876583	5.248775876	5.176101032	5.511165913	5.505566034	5.27022451	5.440050348	5.424965561	5.620082205	5.651641729	5.305407672	5.366368094	5.22313843	5.430976312	5.323200487	5.555070318	5.099903021
ADRA1D	6.24674847	6.459008076	6.127360478	6.353405294	5.916406767	6.143350996	6.355144218	6.307044347	6.317815065	6.012293652	6.283651365	6.490369796	6.472696203	6.704983451	6.672783579	6.648749018	6.338818307	6.3791659	6.865584383	5.826293432	6.006919169	6.283537721	6.290521797	5.951138955	6.321065672	6.410285378	6.297705103	6.068968255	6.243378891	6.153695606	6.037310608	6.53120409	6.131663996	6.2556179	6.18967212	6.054404978	5.861844969	6.128680188	6.407873458	6.144661363	6.66166478	6.464087218	6.39996659	6.254671786	6.278695629	6.476417703	6.244253987	6.436970042	6.163242744
ADRA2A	7.707994712	7.160988909	7.009662052	6.453337158	8.773981562	7.004256205	7.691244177	6.737527093	6.683717235	8.280359705	7.556926787	7.308906473	7.601189203	8.342031055	7.784378892	8.654335698	7.173453602	6.880750432	8.953323627	7.164078587	7.938741506	6.292469787	7.940191635	6.878997868	6.867964382	6.368412251	6.841985563	7.286517344	7.177968855	7.306516719	7.393987521	6.828667735	7.594470118	6.985039	7.770045245	7.214127922	7.54504585	8.352040164	6.850235272	6.235379902	6.550031619	6.900175518	8.711314199	8.618461627	6.578806476	5.927160733	8.47096966	6.669029533	6.798430544
ADRA2B	7.496606433	7.567151497	7.173238506	7.472295591	7.303482782	7.406846128	7.665502332	7.740313367	7.539967619	7.135241004	7.381368451	7.457304552	7.42968794	7.667949843	7.902752055	7.613199725	7.204020625	7.448545806	7.180777985	7.158671581	7.197890767	7.362399268	7.574290142	7.041099408	7.493455774	7.553854859	7.24944624	7.044343162	7.087690957	7.269578933	7.085707782	7.485446216	7.193183566	7.334255486	7.357106677	7.142879816	7.34547674	7.389294631	7.743423248	7.335196332	7.77422856	7.869811543	7.426342789	7.117770868	7.286470432	7.440840764	7.241553236	7.468346317	7.306303301
ADRA2C	7.440481005	7.604250117	7.417661493	7.366333247	7.368564294	7.412325034	7.59548375	7.797973043	7.68874467	7.230824288	7.569569928	7.871455134	7.898177566	7.694875326	8.049874242	8.035161441	7.601893485	7.957874352	8.01218095	7.246525257	7.469245572	7.315594672	7.529576917	7.525380793	7.429066266	7.591820173	7.280605264	7.314058032	7.433229815	7.553833469	7.103776888	7.772915951	7.580377734	7.459427871	7.330967347	7.269871376	7.407197072	7.394401715	7.649566329	7.581293491	7.684724952	7.902555939	7.465534938	7.269054617	7.656202153	7.606851855	7.689357872	7.746053701	7.450783224
ADRB1	5.569256494	6.996347138	5.50305837	6.094489109	5.419679387	5.578744297	5.702794903	5.460581861	5.560850839	5.546843469	5.538246743	6.363374666	5.840012162	5.597385476	5.755472599	5.901765686	5.740401963	5.962020395	5.799314711	5.62647448	5.943366695	5.520749974	5.954413051	5.607266795	5.46251095	5.62948112	6.018799884	5.532815074	5.691678453	5.467912106	5.562870912	6.189660285	5.809616307	5.826539635	5.741583691	6.056150731	5.652673006	5.639069853	5.85462099	5.514130195	5.495660916	5.844136516	5.592212736	5.709366083	5.612603595	6.767704247	5.446069605	5.524121663	5.713370139
ADRB2	6.34964178	6.594345067	6.657692881	6.056953345	6.339045898	6.70005357	6.509604905	6.293644623	6.556883803	6.651150747	6.249031263	5.978636944	6.168773192	6.097841422	6.391593175	6.194581831	6.573803466	6.655710506	6.081352474	6.747004546	7.065394558	6.801710945	6.688806858	6.772050752	6.201866271	6.436866252	6.770016121	6.732476988	6.346914235	6.465334825	6.714671266	6.184846818	6.532586902	6.628540425	6.902583062	6.405417475	6.380995895	6.554242618	6.847625309	6.439086183	6.370962986	7.246728288	6.735492268	6.594147439	6.204234561	6.570733364	6.389711877	6.423145462	6.443941998
ADRB3	6.696862176	6.709190653	6.593854656	6.506463457	6.512501505	6.618360758	6.565318862	6.50845853	6.724406908	6.599414832	6.476907501	6.457588983	6.575364504	6.512461487	6.513457742	6.639080496	6.558522714	6.686023077	6.867117931	6.567081341	6.778443595	6.446821032	6.835102491	6.667675049	6.491236672	6.770108837	6.45644257	6.251802352	6.577965686	6.490509104	6.648675177	6.594375088	6.486044786	6.654785805	6.742157015	6.604675278	6.516004362	6.5118633	6.705499643	6.504036409	6.612180978	6.796966042	6.666297918	6.586430779	6.531380176	6.475114261	6.419225856	6.602319584	6.557706112
ADRBK1	9.103704785	8.987627044	8.905798325	9.127221325	8.884320354	8.994346458	8.914938685	8.857096601	8.973747112	8.505518815	8.987448848	9.052089881	9.069640127	9.062884427	9.012343595	8.998034932	9.026483987	8.994441485	8.897418515	9.190793271	9.244776262	8.94655204	8.836412978	9.277758983	8.98641599	9.021316936	8.783676315	8.818426673	8.951757009	8.832633104	8.77839008	8.908056248	8.841169818	8.871530968	8.770028118	8.755380602	9.171786976	8.755167786	8.904001225	8.818631651	9.13066378	8.844597423	8.891062295	8.824233981	8.981074485	9.278823792	8.947066547	9.10157009	9.067256276
ADRBK2	7.118641289	6.524166112	7.967277185	6.519012845	7.43972567	6.990869982	7.087513751	7.097792138	7.104562357	7.377560055	7.133876343	6.438751291	6.72201201	7.748331128	7.606273044	6.710002933	7.021161436	6.872753027	7.100245515	7.062741372	7.550783182	7.125759304	7.417548895	7.28899647	7.470872274	6.837137846	7.001506374	7.642956412	7.24617208	7.129960042	7.074448287	7.239711081	6.821873374	6.865638344	7.209625348	7.492576826	7.559182963	7.442931907	6.918662772	6.445311909	7.064692241	7.139023442	7.298664131	7.628714433	7.178778866	6.571852854	7.135343059	6.698740374	7.021232026
ADRM1	10.65231437	9.293346858	9.632275562	9.764194141	9.518902189	9.953007489	8.97081951	10.65740702	9.727603685	9.78400224	10.56795829	9.306828603	9.500674346	9.808510078	9.735484406	9.135063495	9.456748133	9.179676211	9.630267012	10.79854759	10.30736298	10.05170111	9.539992391	10.50262834	10.13790164	9.749965308	9.285498403	9.182013021	9.627671607	9.673060158	9.302332381	10.37052571	9.830762438	9.764993407	9.461431462	9.320176063	10.03880577	9.660181522	9.825326488	10.6519841	9.818539809	10.1253972	9.143720069	10.11524358	10.1174224	9.515548325	10.07055248	10.52464281	11.08228511
ADSL	9.107796163	9.412131771	9.450030025	9.607781945	9.956309516	9.492954941	10.14801584	9.70265991	10.63155862	9.810234202	9.883908122	9.048109799	10.04533604	10.31556641	10.26096776	9.977477583	9.863372966	9.623821502	9.872592668	9.677485808	9.284299861	9.932350736	10.25735223	9.979086552	10.08568489	9.944594252	9.56865396	9.923653175	9.884365986	10.12897787	9.568416379	10.08385079	9.654885592	10.27679303	9.60417829	9.743389399	10.07476798	9.761786363	9.586458472	10.35164072	9.933881653	9.747150626	9.430521434	10.11271446	10.17472929	9.703047397	9.757760629	9.698984611	9.360125248
ADSS	7.437316399	7.52345085	7.570508316	7.673292805	7.614615946	7.344570762	7.617376612	7.380329437	7.7265572	7.4467327	7.103515102	7.817216566	7.550865702	7.561293333	7.348289579	7.2875171	7.239384113	7.432632099	7.091898218	7.389430757	7.28013563	7.676690769	7.517496408	7.366700915	7.55844889	7.420866682	7.468660838	7.710437455	7.445041153	7.649843956	7.499794066	7.516060709	7.473854765	7.561703914	7.398062615	7.348009694	7.551063589	7.474771131	7.239321299	7.664054595	7.551150478	7.217705548	7.732183524	7.364292467	7.497955723	7.339269249	7.167915354	7.232500918	7.444372619
ADSSL1	6.663024959	6.61747109	6.16497857	6.647291823	6.821369992	6.493953289	6.584658643	6.49127835	6.512298822	6.605270826	6.463364133	6.680708822	6.914417677	6.752522355	6.572540094	6.761486026	6.479701709	6.713353007	6.678268511	6.287699729	6.201263176	6.540834911	6.526430021	6.460061695	6.42474119	6.580648528	7.340798646	6.49464732	6.734211424	6.169337847	6.54303517	6.587125811	6.543197371	6.613514621	6.519798967	6.446497324	6.678707138	6.692529337	6.55217491	6.348237528	6.923315883	6.689921938	6.606986974	6.511840894	6.382151945	7.568999102	6.559830909	6.42910102	6.768810453
ADTRP	7.249536131	8.971111088	9.426405746	8.792909393	7.50215167	8.976243899	7.862824257	9.913961017	9.123194939	7.265078544	8.127646414	7.81754684	9.625095083	9.220635676	10.04172196	9.818490056	6.9850767	8.971869927	6.813361303	7.058472282	7.034689011	7.448900516	7.325470432	7.269805254	6.683038942	7.166406464	7.295077581	8.86528136	7.564870569	7.762617746	8.700552061	7.683101984	7.934375971	8.198064679	9.50791778	9.302644659	8.141986546	6.935810802	8.542947871	7.043282325	6.649479609	7.46743852	8.215651428	7.389983013	6.920072522	6.522185376	6.714029994	7.876310852	6.759601251
AEBP1	9.768226259	8.794539219	8.655248326	9.743382473	9.454339877	10.41318247	8.259394416	10.09740093	8.390219492	11.59212703	10.44721127	8.917466391	9.138657628	9.734831963	8.795981716	9.316560184	9.920678417	9.646182684	10.67717883	8.905289172	9.882141718	9.228006279	8.394034626	10.49818596	10.51142094	10.04766129	11.9817042	9.740514793	10.08161126	9.766645038	9.886440725	10.92959128	10.87547369	9.150223555	10.5916554	9.709723294	8.888644512	11.45404109	9.079305368	9.085361101	10.88930037	11.13911432	11.60140089	9.685354422	10.26011616	10.09195896	9.669579951	8.725299779	9.495348963
AEBP2	6.937137667	7.125443411	7.142894422	6.848160374	7.154700524	7.522700108	6.994718771	7.277517254	7.240874541	7.233983029	7.252487838	6.961265845	7.008565289	7.200886124	7.008824894	7.030007681	6.924259255	7.021122145	6.885327474	7.538458771	6.752694471	7.455217359	7.018897427	6.767243557	6.957862604	7.380212576	7.178830635	7.066836298	7.180584317	7.205409723	7.002072659	7.102192253	6.929222181	7.202156919	7.036651804	7.237949778	7.223287905	6.967635233	6.96679268	7.252872465	7.133562943	6.670549461	6.993563065	7.108153839	7.136534107	6.444618243	7.146871037	7.120488685	7.151813333
AEN	8.18811752	7.786577602	8.400224796	8.157004905	8.545387374	8.135332607	8.289680457	8.292941033	8.508442788	8.27078991	8.114882162	7.971569209	8.101150034	8.380827247	8.567483747	8.322195204	7.463877855	7.47350239	8.240301435	8.49087314	7.71229475	8.206782623	8.264761775	8.335244185	8.140645737	8.655701374	7.867830017	8.558050184	7.898332408	8.241574367	7.765367046	8.036391336	8.522906927	8.527696208	8.208438408	8.351474351	8.360683818	8.398993653	8.529854116	8.332201782	8.521321076	8.295646578	8.221506965	8.118378185	8.108975696	8.140645737	8.146017444	8.204471119	8.029102066
AES	9.383669	9.289757771	8.763185029	9.775248971	9.498436357	9.326518143	9.600951342	9.021028704	9.39021656	8.905235255	9.492335662	9.639487285	9.510283921	9.396054785	9.479780012	9.796443972	9.294628513	9.379722274	9.52528021	8.89180746	9.206129247	9.679156869	9.241864301	9.793107055	9.128870633	9.482933801	9.610299448	9.623432166	9.240157761	9.359861964	8.820264639	9.309536906	9.751993782	9.154241358	9.009752137	9.242189933	9.434810967	9.371429475	8.870435837	9.484385278	9.287877525	8.878108302	9.507047903	9.607324233	9.440454606	9.724329517	9.973748308	9.347622402	9.490302807
AF001548.5	6.720761321	6.547167258	6.759459286	6.560383746	6.301624252	6.138181613	6.503447651	6.982232748	6.373188194	6.580240596	6.267548282	7.172595944	6.229757836	6.136939509	6.037429936	6.937298584	6.365891535	6.744916744	6.252054903	6.797599864	7.197378426	6.24302763	7.174347695	7.271085105	6.872546709	6.35160417	6.861234378	6.390845177	6.693692189	6.140929347	6.991290027	6.430433465	6.436145519	6.822232595	6.422922723	6.688045021	6.507627288	6.661991111	6.511725446	6.857919652	7.384369849	6.889269813	6.652800557	6.33222496	6.239761999	7.182026975	7.084398049	6.654053136	6.22030948
AF007147	7.265352053	7.467175442	8.031265395	7.105697963	7.280280292	7.550520607	7.565819643	7.701207917	7.392964206	7.490352484	7.279379384	7.598849677	7.205674386	6.858869985	7.090517544	7.219308644	7.591385452	7.66847693	7.684058794	7.606548494	7.691070825	7.390644077	7.188446534	7.562740454	7.403547971	7.919670511	7.488779861	7.880570263	7.602383345	7.166335527	7.890100447	7.41427155	7.430812931	7.603488591	7.912372602	7.380748563	7.435219993	7.532908056	7.452996164	7.189309958	7.396960136	7.476471335	7.491900173	7.377397019	7.654236052	7.191002151	7.24474543	7.158404817	7.293486542
AF067845.1	4.778287043	4.960987582	4.935828243	4.985764014	4.906652012	4.926848722	4.861064095	5.01921839	5.071436955	4.789525525	5.025955387	5.048882468	5.212500599	5.130431679	5.229863233	5.288056876	4.932192683	4.896666636	5.036924476	4.812546505	4.778379146	5.027172766	4.861687931	4.804895474	5.034724933	5.132562332	4.902105159	4.936491117	4.861531345	4.838545455	4.869607962	4.994766402	4.842600677	4.968929748	4.911647624	4.878928093	4.925793769	4.953830956	5.035117746	4.970354066	5.077977424	4.962029541	4.87808235	4.879018136	4.867429249	4.933689554	4.995745085	5.002746003	4.903593754
AF070581	4.589811107	4.181881198	4.306841553	4.335802224	4.292389519	4.235359695	4.064250444	4.696672703	4.075471448	4.388530617	4.599814869	3.960640839	4.21286936	4.169509676	4.095570186	3.933076836	4.568550971	4.230678898	4.104375968	4.234084498	4.73235785	4.264716421	4.231833748	4.595382844	4.477919726	4.31728082	6.012494623	4.546291586	4.460498465	4.761867439	4.424551768	4.476689562	4.45812059	4.139595307	4.416479576	4.69410227	4.290362129	4.352553068	4.350491114	4.791719729	4.086885353	4.639561193	4.395296265	4.638727649	4.449275098	4.023015695	4.347106444	4.12376299	4.211003292
AF086184	6.832105066	6.842743138	6.739934525	7.132990463	6.952653339	6.85785718	6.754306417	6.835916019	6.88834421	6.668312083	6.64376283	6.663802477	6.843948751	6.466134594	6.751991546	6.77169788	6.641604473	6.817035206	6.551043452	6.713883684	6.909291859	6.994427339	7.640792767	7.421459148	6.752452034	6.684396094	6.53500972	6.63492187	6.813415224	7.224486156	7.106521271	6.759624253	6.963627603	6.844253536	6.993968112	6.645668563	6.786240139	7.042364729	6.909918754	7.099514146	6.98679106	6.822382683	6.945298141	6.759183981	6.591729167	6.860176045	6.608343195	6.881736479	6.673556765
AF090939	6.426235555	6.410758369	7.0432801	6.550835507	6.2446586	6.619377263	6.61901045	6.655473768	6.283581407	6.306199853	6.457026385	6.801290792	6.214539689	6.66972455	6.536070893	6.737090044	6.403262267	6.471807095	6.256571506	6.248054549	6.260805174	6.261148972	6.461356125	6.043407563	6.656161953	6.479134214	6.344774486	6.685200364	6.436458061	6.403262267	6.625959202	6.510004851	6.06144238	6.186721615	6.475082764	6.290725935	6.202658744	6.252579631	6.516962564	6.433889511	6.153590693	6.529213046	6.56526189	6.425088446	6.557411741	6.298315107	6.364460539	6.670469947	6.350966904
AF131215.4	4.83357684	5.040606865	5.317497344	4.70688215	4.948798646	4.941803135	4.755758649	5.312393766	4.805812391	5.004374955	4.763793382	5.043679297	4.748372427	4.696304865	4.558295829	4.813168376	4.818564408	4.831516508	4.884421895	4.966315849	5.53948911	4.851567227	4.89882677	5.099765156	4.988570019	5.278671529	4.699169028	5.297115609	5.067515921	5.039215446	5.112088212	4.735645324	4.83901334	5.048786201	5.026408595	4.756916868	4.946483656	5.005299218	5.112870029	4.820818774	4.851663714	4.878113995	4.949823466	4.917114191	4.68818515	4.829793172	4.803775183	4.826088042	4.722670119
AF131215.8	4.605174916	4.960164604	5.031152286	4.53084709	4.949178762	4.691316389	4.476389928	5.608164987	4.648070975	4.596350347	4.660124746	4.688348845	4.787994621	4.643572718	4.67723749	4.750230096	4.827728379	5.059620507	4.857129351	4.549731007	5.338190863	4.838973998	4.726422739	4.64911612	5.229002765	4.844689806	4.480474111	5.017698728	4.769505437	4.818385266	4.822093351	4.669833259	4.769505437	5.063316966	4.915468167	4.610191369	4.503947851	4.535754521	5.066781737	4.656764932	4.680087796	4.887239732	4.844034584	4.650479966	4.777454169	4.612782443	4.635973455	4.787446048	4.707315419
AF186192.1	7.275120296	7.38863781	7.442540108	7.195004752	7.19038295	7.288492991	7.331039535	7.17933954	7.222050454	7.198796387	7.1824701	7.299245497	7.162838202	7.066802042	7.69934988	7.311897363	7.382904161	7.620504944	7.520089714	7.204639344	7.931831388	7.281148065	7.42474727	7.183400505	7.276636728	7.4446003	7.061308867	6.970935655	7.292402284	7.023382304	7.241156529	7.324259414	7.032433906	7.229708562	7.41751544	7.277288561	7.022220751	7.290803952	7.545731031	7.194530228	7.216121988	7.639563618	7.420439295	7.348191648	7.313198389	7.193088211	7.149851058	7.655211282	7.067262297
AF198444	4.29805603	4.202541451	4.289940285	4.439417313	4.293838646	4.187377015	4.246871765	4.288201909	4.243302329	4.293165997	4.191677367	4.310826367	4.23963042	4.191326905	4.414420282	4.643054825	4.199915599	4.394774265	4.470111473	4.545398441	4.442094515	4.26081325	4.243210378	4.201399121	4.179708038	4.295627002	4.546507502	4.614673873	4.198425515	4.267094943	4.089812386	4.243923995	4.41764335	4.288035295	4.154270517	4.356207469	4.23884212	4.367799858	4.65517913	4.29845065	4.184772968	4.248386262	4.007662069	4.419228357	4.341366468	4.254589391	4.371923768	4.432719161	4.23451755
AF213884.2	8.163156095	8.115817265	8.219359497	8.168355057	8.122926753	8.082389131	8.274038573	8.071482453	8.200251763	8.053983768	8.109294577	8.451670035	8.320367467	8.250960252	8.6650233	8.272624652	8.203309311	8.168355057	8.949428038	8.147829185	8.206494611	7.971675663	8.399447737	8.073864213	8.281474746	8.349014339	7.978867629	8.002911114	8.16035545	8.116338106	8.08605959	8.183429334	7.9470136	8.136959507	8.040134277	8.022056316	8.253731954	8.08692393	8.218640521	8.16823523	8.273257923	8.53403607	8.258057119	8.018112374	8.082389131	8.188615366	8.167254499	8.04624311	8.112599953
AF279780	5.92372139	6.271943984	6.062508929	6.064993364	5.824206708	5.84321836	5.907697938	6.006672022	6.295386864	5.965520075	6.084682602	5.985917209	6.209396694	6.101575372	6.29240087	6.299191047	6.360511288	6.508459031	5.486278426	5.813420202	5.760901227	6.0823366	5.921861764	5.915936248	6.041484535	6.120722432	6.182860741	5.752484598	5.906607898	5.981796957	5.765978695	6.195385847	5.830761787	5.905538217	6.074737589	6.196528687	5.614181397	5.9242967	5.933338642	6.080955162	6.033371158	5.853871042	5.95715353	6.196073029	6.207681763	6.120447114	6.015115845	6.024691784	6.046973518
AF289551	7.362896436	7.147886605	8.108886569	7.570498354	7.476667204	7.363224149	7.551862504	8.002095408	7.59301716	7.49623944	7.51229464	8.050534123	7.63015804	7.641237324	7.611526265	7.409140135	7.608450956	7.486946937	6.564948401	7.572322195	6.962728282	7.344627994	7.2859315	6.778300852	7.578056703	7.182884573	7.271889684	7.574264932	7.226561166	7.322901033	7.317167583	7.295450211	7.110208777	7.169406262	7.048560432	7.201339156	6.903240657	7.192138287	7.281312706	7.834014028	7.271983519	7.624595105	6.957732002	7.257723382	7.733260279	7.55351913	7.553931706	7.472875397	7.323954325
AF520793	5.096922922	5.119202155	5.803380738	4.873642546	4.727742999	5.286220911	4.999442526	4.953500677	4.508013454	5.198057371	5.028515951	4.388539257	4.748789924	4.746790302	4.833480618	4.343303792	4.866204436	4.83061365	4.754520112	5.009300734	5.92949314	4.675259236	4.970797157	5.13084291	4.781106464	4.800328145	5.305033898	5.372801161	4.992660121	4.878554855	5.146820136	5.190163264	4.865940134	4.874554003	4.944164277	5.261595234	5.009300734	4.827631727	5.176893451	4.704779457	4.422058929	5.011030967	5.369364628	5.519212702	4.990151937	5.17220471	5.000271108	4.994438251	4.768979945
AFAP1	7.159349684	7.625577951	7.501327834	7.643530609	7.534551714	7.353287871	7.865943057	7.776886399	7.689248854	8.005236414	7.875867568	7.797576338	6.836951872	7.198848675	7.008791569	7.482902961	7.581108981	7.497775791	7.373996931	7.007883683	7.682302117	7.60537564	7.956530742	7.580407037	7.808217469	6.424332292	7.9834485	7.909441479	7.586646966	7.729028962	7.637218012	8.122504841	7.476911989	6.261268607	7.525137253	8.238811994	7.628109631	7.513345161	7.570077377	7.888813127	6.76602633	7.614170971	8.139720112	7.828847299	7.622630665	8.030372348	7.419151178	7.338180263	7.282948427
AFAP1-AS1	6.156361506	6.430639634	6.247789079	6.297561886	6.132792862	6.082953343	6.213806111	6.055164985	6.241151185	6.22889861	6.20950004	6.330010658	7.820785699	6.062573581	6.070856282	6.020787231	6.354705753	6.360524026	7.048390262	6.24538068	6.448496237	6.066158952	6.281872002	6.264263168	6.082378199	8.400600307	6.246597671	6.102873458	6.622629012	6.622781695	6.078169161	6.051321709	6.101083418	8.825192555	6.297832171	6.110420573	6.264840855	6.789776712	6.418638914	6.124118565	8.599192887	6.584144173	6.284249194	6.255516919	6.090287274	6.228105911	6.228544501	6.297978764	6.267548981
AFAP1L1	6.561486678	6.766899122	6.7351119	7.009252673	6.526171067	6.633807566	6.50839699	6.87906162	6.430298633	6.634589051	6.703731705	6.710061322	6.628462402	6.705247158	6.773594675	6.770423518	6.633905665	6.636780968	6.74412676	6.759092281	6.669762736	6.645494473	6.597781682	6.844394222	6.805698417	6.822360014	7.116837051	6.508828536	6.709077589	6.517186515	6.87501756	7.039885943	6.839117233	6.583965858	6.762768044	6.509484104	6.495627529	6.810368562	6.816782557	6.604143653	6.830041818	6.675511407	6.936473795	6.600819838	6.587278063	6.784203161	6.859212652	6.771405332	6.512778289
AFAP1L2	6.49909501	7.0335317	6.639927383	6.366375134	6.988508378	6.523774436	6.792015357	6.319459434	6.078426902	6.301256634	6.316948717	7.956619853	6.711601708	6.273583252	6.36039338	6.872387045	6.449224168	6.698923432	6.42088631	6.483834196	6.76146317	6.18226178	7.361607705	6.608823708	6.32844449	6.132243692	6.584139184	7.387431171	6.651929635	6.563884643	6.652303647	6.707959437	6.852241799	7.471134844	7.413642932	6.703314022	6.351591157	7.078872637	6.716737185	6.165805789	7.861774657	6.935227772	6.986024781	6.537287891	6.291019914	6.0476234	6.059281767	6.214309836	6.155772501
AFF1	7.723311626	7.587518222	7.646763211	7.817436093	7.721949401	7.709720371	7.722419236	7.61796899	7.917780513	7.748836536	7.684552923	8.197540551	7.703159649	7.797418698	8.051238991	7.884730904	7.641406925	7.677068561	8.085436379	7.608440145	7.97045327	7.968662453	7.781195753	7.625313958	7.837253162	7.718361632	7.868505861	8.182362453	7.951466206	7.79938733	7.902378134	7.589686247	7.883364072	7.665823838	7.711790921	7.840320228	7.889112537	7.73711744	7.632265433	7.7958122	8.018726209	7.811456577	7.760498645	7.653229138	7.603147999	7.833579515	7.977245698	7.763655664	7.931631007
AFF2	7.089787362	7.30212109	7.234015135	7.05276417	6.99444107	7.090888457	7.17788016	7.078409746	7.177129031	7.005111649	7.089240335	7.248347693	7.119091972	6.99189844	7.157888167	7.061153229	7.095705333	7.325030176	6.618120646	7.314965966	7.342548073	7.025596866	7.196670972	7.064152343	7.175326236	7.252018744	6.959541447	6.774695899	7.22375926	7.038213529	7.224750983	7.241129063	6.940694946	7.211253899	7.282717114	7.043302485	6.996027356	7.110972698	7.414309395	7.040042574	7.127745688	7.354295546	7.322450139	7.084993698	7.15416569	6.944523826	7.056010756	7.302476285	7.117032235
AFF3	5.735528406	5.823644912	5.742520165	5.713090443	5.585759195	5.698669587	5.751546392	5.707615035	5.732501257	5.678681684	5.721174539	5.592336323	5.982155801	5.818833118	5.812779761	5.923883477	5.881593949	5.971253433	5.664934971	5.833319679	5.993894014	5.764020667	5.895555695	5.751908756	5.788949243	5.817675474	5.659098902	5.747388295	5.742524025	5.564347562	5.76182244	5.726616878	5.700961615	5.653769879	5.810744364	5.684575193	5.664355918	5.771777627	5.928265489	5.725810695	5.819684067	5.89516616	5.825797921	5.802237607	5.765618861	5.729775672	5.609699642	5.893153033	5.703656179
AFF4	6.74123881	6.996434508	7.067656502	7.266493934	7.295992683	6.936004958	7.115577957	6.674471965	6.993034091	6.883401453	6.865794285	7.26212072	6.899209887	6.924516457	6.926785776	6.837190779	6.941117299	6.976468626	6.561045369	7.352026785	6.993465776	7.451227554	6.711243306	6.522828445	7.265658678	7.234650974	7.240162455	7.489720759	7.184745734	7.147798291	7.566476042	6.856720228	7.136706034	6.826609439	7.397519243	7.178712055	7.279279823	7.142752654	6.952889914	6.995001005	6.927135253	6.672148014	6.828478666	6.92102966	7.215883019	7.04761859	7.097022765	7.266750315	7.045557348
AFG3L1P	7.511845958	6.862287704	7.390232804	7.240492848	7.264485831	7.550694796	7.044795773	7.492227677	7.094440776	6.787600659	7.107039893	7.403170084	7.008290698	7.246002746	6.977346536	7.024869875	6.908466725	6.892813843	7.292238435	7.376205733	6.750382177	7.11164943	6.997256856	7.1504358	7.333415945	7.302063903	6.8915191	7.647159529	6.972858685	7.075526525	7.502125726	7.084594167	7.056996558	7.160482418	6.885640624	6.980929048	7.332360297	7.249378334	7.023574564	7.292613385	7.083105344	7.396697926	7.002657496	6.913989198	7.108681377	7.237957136	6.931926633	7.040953563	7.146835208
AFG3L2	9.127574335	8.772768423	8.752863703	9.187689525	9.149092956	8.815747914	9.306049729	8.937598307	9.183619801	8.558848432	8.72495574	9.568788605	9.105015146	8.979062413	9.1144677	9.309313596	8.359259208	8.50201232	8.947823064	8.62574662	8.136484771	9.116503112	9.07142376	8.444713211	8.870022578	9.291661649	8.732497933	9.081330177	8.934730555	8.749595803	9.548567998	8.564845715	9.160879996	9.310095563	8.786841251	9.485026026	8.780116518	8.864175881	8.624876188	8.647966523	8.97696321	8.73592021	8.763387577	9.063097742	8.836364754	8.930238496	8.530307778	9.042531086	8.825389612
AFM	5.971577876	5.988111925	5.961333514	5.986026657	5.942971835	5.885198208	5.96703932	5.620131955	5.960282866	6.123298254	6.020622833	6.007148166	5.989712017	6.01859651	5.804302239	5.878367813	5.924147656	5.93699797	6.087615034	6.439502967	6.325393534	6.035460058	6.263558745	5.99836988	5.956198916	6.000327158	5.953191837	6.078689433	6.009815839	6.151141096	6.130846376	5.952724347	5.965430738	6.101117999	5.921868668	5.926694115	6.20327291	5.990304335	5.964462046	5.937552101	6.3149725	6.169092063	6.382203711	5.974810687	5.789810711	5.955284506	5.888036026	5.990997568	5.819586016
AFMID	6.82690558	6.946944054	7.040492596	6.805558794	6.70799516	6.79140405	6.735088234	6.976635231	6.686837656	6.757626595	6.838911889	7.17620001	6.751546135	6.74496546	6.883445737	7.331905601	6.900580811	6.787861078	6.783830966	6.767753162	6.6650611	6.9052354	6.82758981	6.948694104	6.967846118	7.183654399	6.384581601	6.812556057	6.88262518	6.666555578	6.79145965	6.810219731	6.935456804	7.002032725	6.577290342	6.580618038	6.725799051	6.838336735	7.027833028	6.949705953	7.013171312	6.996291841	6.648256877	6.815675787	6.806890614	6.806361727	7.170012218	6.984360923	6.934058965
AFP	5.9501491	5.763486327	5.834480003	5.902024659	6.187557109	5.932065321	6.058931395	6.219433591	5.959519447	5.965393582	5.968156934	6.116769036	6.258918771	6.193510469	6.106081477	6.505851896	6.079345604	6.200052552	6.161262198	6.082786927	5.348498253	5.971872777	6.122503431	5.995717924	5.877543714	6.287755101	6.007603348	5.774297737	6.027715246	5.730358957	5.963062454	6.154888338	5.792671948	6.046533239	5.830288878	5.826820686	5.808191299	5.935377756	5.967751143	6.007543138	6.508000605	5.957160385	6.039175341	5.78415524	5.968193949	6.354953284	6.023166191	6.118627757	5.852477381
AFTPH	10.40276045	10.00526275	10.26454774	10.33081227	9.991165654	9.931849835	9.812159488	10.17225418	10.0151501	9.911953585	10.25392696	9.843032757	10.03457932	10.15707486	10.22101927	9.854562443	10.12592165	9.768205839	9.701904602	9.951735074	9.712130174	10.41552089	10.09562881	10.20701045	9.989003475	9.849690567	9.954707378	9.671725061	10.13907265	9.995820461	9.671128856	10.04415262	10.04695389	9.842607224	9.662293503	10.08097739	10.25896907	9.642266741	10.10648312	10.2525264	9.762859961	9.554521803	9.388347659	10.27876573	9.945455738	10.3591077	10.13194016	9.993886309	10.30069779
AGA	7.535941224	8.188943566	7.740503211	8.869656797	8.362938996	7.494183214	8.683053314	7.55099032	8.509924542	7.623973013	7.848985261	7.792092427	8.28877638	8.816995367	8.839801322	7.702790472	8.652816362	8.563304991	7.777916608	8.053858202	8.297429259	8.277557719	7.706973104	8.622304407	8.144460452	6.925223809	8.45369851	8.731104156	8.033035762	8.52215698	8.345481969	8.912542231	7.676122714	7.379341179	7.678728579	8.961871399	8.99414642	7.358361641	8.773771337	8.422521057	8.059257372	7.633095201	8.222888888	7.976185636	7.8631968	8.707294247	8.427165779	7.635820278	7.596984576
AGAP1	8.237790734	7.767364931	7.575366411	8.021415764	8.196464634	8.006213983	7.904328711	7.991402602	7.860306687	7.808211008	8.475505413	8.281293037	8.003562336	8.322523054	8.196431022	8.407814932	7.584172229	7.752428447	7.973194836	8.120131284	7.860771669	8.339791505	8.249915193	8.007564675	8.120764478	7.575466782	8.335172414	8.374968009	8.14244084	8.089635417	7.914735349	8.015071627	8.215179635	7.711165816	7.881551418	8.125523135	8.324712325	8.018352473	8.096423238	8.295838559	7.783244798	7.676132589	7.937141193	8.472170285	8.21174916	7.785915216	7.91406895	8.062685691	8.501342575
AGAP11	6.475291718	6.235302986	6.306806973	6.452810073	6.31322593	6.311945835	6.39971529	6.391579892	6.185688263	6.340976473	6.342762675	6.458016528	6.306184972	6.315710367	6.316588733	6.571581236	6.269595386	6.146094995	6.694194564	6.371459298	6.250545484	6.31393484	6.186458439	6.123380275	6.491626471	6.320465721	6.539191955	6.26309753	6.203074037	6.316970505	6.327348993	6.408101481	6.129622986	6.127627025	6.335847329	6.266132864	6.232689205	6.31159971	6.249960458	6.284306479	6.538683606	6.472388931	6.525733355	6.391757368	6.231869265	6.464131105	6.128723821	6.30610979	6.270970553
AGAP2	6.467596672	6.567662689	6.296691211	6.589745682	6.217008065	6.274717327	6.535775601	6.528321422	6.478004618	6.332280287	6.449346338	6.642315372	6.711724593	6.697735109	6.877854344	6.897738848	6.318480152	6.563340229	6.882874066	6.258523818	6.152336659	6.381495403	6.505722798	6.206206889	6.528106639	6.560635944	6.420485008	6.375461158	6.304525093	6.299441665	6.205801225	6.681976978	6.390995845	6.343680049	6.32332694	6.170768193	6.177648565	6.47280065	6.492658764	6.336983703	6.87341533	6.712563122	6.492161127	6.342426667	6.462640896	6.797177071	6.426203869	6.585189381	6.455843087
AGAP2-AS1	7.549271037	7.566225804	6.928598544	7.699121455	7.9178539	7.282854731	7.889478513	7.249376602	7.488145704	7.419561197	7.529935498	7.423550075	7.502653743	7.8765771	7.383619855	7.507318422	7.277655736	7.462641353	7.838239003	7.225739759	7.577777579	7.879834033	7.716313471	7.799916435	7.250139072	7.588626679	7.651560823	7.298490021	7.588379708	7.157649054	7.248754138	7.630205471	7.874493202	7.651014194	7.530870892	7.696353088	7.866837885	7.838659487	7.418760901	7.272586221	7.764088248	7.681182352	7.681685224	7.172646656	7.278798383	7.646823728	7.240787773	7.259786604	7.227805336
AGAP3	8.129857195	7.972718372	7.861785531	8.315827976	7.974453026	8.043620673	8.036787778	8.017280623	8.002932959	7.871095442	8.346005873	8.186393763	8.089805487	8.32007227	8.085282602	8.129694957	7.748587722	7.88002236	8.22167394	8.282691592	8.085818534	7.998021565	7.896587536	8.257938315	8.305604491	8.310881882	8.108512693	7.786555209	7.997923019	8.122850276	7.841952629	8.059455624	8.045670464	7.916434066	7.917943514	7.791164576	8.03544985	7.998630161	8.078086444	8.073083941	8.307105521	8.269781674	8.091434304	8.122523616	7.878699476	8.960060483	8.162803278	8.527153263	8.004799086
AGAP4	7.213704368	6.713158426	7.898927621	7.173609296	7.018940032	7.19729878	7.194531209	8.759061464	6.960397368	7.664256652	6.740799975	7.708267253	6.665321463	6.99792976	6.359418949	6.205032314	7.160963861	6.905041496	6.593316472	7.27801227	7.030113091	6.813783912	6.89013935	6.611512768	7.185860734	7.45836731	7.046632067	8.214728244	7.185924261	6.999098836	7.891178789	6.86245358	7.101220072	7.036877768	7.01011913	7.152210678	7.204562556	7.193142354	6.799407975	7.421494317	6.685550631	6.74929399	6.959881298	7.294159955	7.718413271	6.59710475	6.86070567	6.610515363	6.77258069
AGAP6	7.184359593	7.141117785	7.276097117	7.417120274	7.247742766	7.257872931	7.502427409	7.425606076	7.087603426	7.218019426	6.99724526	7.949266904	7.187779669	7.179850343	7.314838213	7.199084199	7.249170036	7.319044824	7.618905297	7.419810309	7.277370095	7.179965944	7.106457824	7.097370522	7.319697192	7.062328788	7.298765494	7.752395365	7.209843258	7.001054587	7.491237938	7.087392475	7.249795389	7.091480435	7.094264695	7.127355682	7.276317241	7.194049743	7.217894813	7.048596509	7.162703567	7.301441776	7.192427911	7.190722317	7.177792797	7.117736912	7.021270923	7.179589148	7.084849279
AGAP9	6.682928642	6.612445991	6.697070816	6.698567896	6.61851424	6.480342059	6.73597716	6.864645479	6.613718941	6.654255836	6.639861768	7.959956825	6.783784853	6.500589155	6.501760143	6.940665542	6.842482341	6.613618224	6.802758714	6.604482418	6.314915132	6.551386341	6.442833208	6.2716223	6.549070924	6.90986449	6.610174813	6.674951897	6.473556989	6.54524388	6.951113844	6.479052068	6.527912122	6.628768489	6.696505034	6.696240796	6.604878902	6.664166645	6.503506969	6.622256013	6.941392789	6.517068339	6.327925943	6.546931131	6.847648769	6.581727298	6.289814689	6.59639428	6.533084027
AGBL1	6.57341315	6.760989257	6.694209582	6.570394149	6.322877931	6.574503788	6.640879085	6.355030297	6.853715331	6.494357077	6.459787697	6.67167664	6.618940227	6.650699465	6.687188353	6.446839439	6.758218372	6.949334179	6.403632359	6.42255917	6.627889229	6.577323125	6.730270774	6.619991957	6.595072449	6.798327582	6.893829492	6.149786667	6.545235661	6.349213816	6.537034522	6.551541547	6.539009738	6.684856972	6.633207662	6.603522462	6.348385114	6.640527503	6.48897896	6.644590926	6.815683824	6.670385895	6.710873864	6.460167821	6.619528675	6.499590387	6.575110637	6.676993415	6.519901104
AGBL2	5.210267389	5.22701033	5.259697491	5.126203049	5.41125932	5.128691831	5.586046674	5.514939481	5.350081706	5.057518673	5.426486866	5.345978671	5.252172028	5.086099917	5.204108004	5.170520397	5.017846819	5.254806299	4.982071039	4.991892347	5.073645406	5.013731642	5.137767603	5.27396708	5.138158041	5.294925519	5.344458161	5.045793639	5.194325847	5.399115355	5.248437145	5.116706115	4.997535153	5.101819933	5.165042571	5.291494183	5.08131779	4.957506469	5.509889683	5.694885457	5.023741259	5.132489058	4.895929225	5.56047708	5.296237458	5.126203049	5.383645561	5.044589747	5.193998872
AGBL3	4.209422601	4.24635232	4.267171109	4.227933738	4.392320204	4.282348193	4.366856654	4.330503356	4.324735613	4.235186283	4.191893937	4.3980706	4.296562743	4.270625732	4.422573953	4.330341833	4.429587973	4.213311159	4.143429854	4.205023807	4.293149259	4.286211569	4.30512414	4.33980252	4.242701945	4.291128649	4.240440986	4.274332054	4.279627884	4.188657344	4.39883743	4.366183462	4.187662926	4.308570581	4.25552567	4.329999001	4.30815697	4.142900083	4.317453455	4.274082988	4.268788147	4.130023995	4.277496597	4.311343521	4.308425329	4.37622507	4.459418438	4.374468524	4.320669545
AGBL4	5.664896652	5.701390179	5.652061187	5.6797827	5.561398805	5.579504381	5.696207124	5.665075121	5.628199074	5.591778726	5.686597494	5.874972943	5.777371757	5.983801372	5.915303756	6.098259694	5.696649943	5.873248746	5.754436022	5.555630294	5.592845772	5.714525183	5.606392662	5.553815782	5.657438065	5.844807804	5.718328336	5.432802665	5.632481712	5.379189232	5.561483644	5.794478331	5.514638996	5.721852167	5.701580657	5.517368614	5.436695493	5.612329472	5.629298941	5.646492689	5.894335167	5.672829105	5.682213316	5.399806459	5.635890973	5.840351572	5.529556314	5.632357789	5.64364374
AGBL5	6.973191334	7.014070547	6.789475142	6.904106465	6.896510239	6.810939938	7.099805902	6.875856576	7.239021983	6.721910538	7.177181071	6.799589087	7.100096437	6.978920154	7.151795112	6.811366097	6.915291814	6.745199779	7.097357737	7.065962693	7.230297179	6.883336789	7.20333597	7.38592732	7.265199162	6.786399549	7.02724893	6.974917644	7.019772511	7.163908308	6.639831844	7.202876179	7.3264353	7.257421897	6.775759283	6.821478259	7.382607302	6.978503065	7.307283196	7.595197195	7.199922859	7.122031972	6.689379634	7.804008364	6.755167577	7.103547218	7.653919127	7.515924008	7.165502331
AGER	7.065361333	7.03948951	6.791010799	6.961057274	6.90262238	6.800967036	7.114739256	7.229771523	7.001979258	6.80534717	7.09137696	7.21816677	7.329095334	7.412606879	7.515865518	7.635879895	7.016295854	7.098081088	7.283017086	6.417639607	6.346382507	6.895714061	6.884803656	6.483731931	7.025682857	7.163456704	7.019922274	6.83884874	6.934535239	6.790945815	6.780495681	7.129931906	6.834608082	6.941881531	6.897487809	6.655203944	6.587281366	6.969624962	6.987165457	6.967624154	7.330257467	7.010572632	7.011761562	6.792942127	7.041701584	7.235374307	6.768639124	7.155727403	6.953235961
AGFG1	8.066976953	7.737415086	8.10910214	8.15535154	8.047815811	7.956504049	8.110585387	8.257609734	8.150287143	8.087876886	8.196208339	8.121621088	8.1172554	8.084534017	8.393525395	8.255010017	7.644686928	7.882662772	7.661686696	8.286349894	7.693444988	8.598568869	8.034579812	7.573147838	8.035772721	7.441794675	7.947521276	8.095907981	7.812403964	8.292488434	7.933242227	8.021298228	8.012900122	7.92548919	8.027025453	8.161113846	8.225436875	8.048418691	7.902619086	8.541300365	7.76258241	7.51781253	7.767561681	8.38314843	8.073459224	7.617297071	8.431868123	8.085810453	8.305009881
AGFG2	7.095353701	7.380146071	7.218392705	7.324529915	7.066965166	7.159045553	7.077599916	7.064151438	7.017783137	6.934251515	7.164274231	7.255707949	7.238094848	6.965332876	7.306646738	7.091965073	7.168295085	6.919617539	7.222083707	7.20311218	7.274924015	6.919702359	7.072018565	7.100118895	7.094100217	6.958400135	6.9047499	7.040962493	7.089432967	7.22418381	7.015816896	7.053678362	7.250393941	7.076052905	7.124407139	6.97182153	7.162640225	6.967175416	7.312961639	7.025668829	7.093927606	7.38121008	6.974310913	7.266829328	7.042029669	7.35917432	6.979405301	7.20758123	6.975322804
AGGF1	7.683887466	7.800411394	7.850515442	8.003903885	8.220331473	7.926522841	8.212082046	7.459256505	8.1014682	7.82407292	8.078370751	8.401867295	8.098379845	7.898053382	8.156091807	8.415810766	8.321366368	8.111985659	7.930475565	8.387276787	8.015882726	8.136481746	8.19345444	7.733326468	7.987460569	7.878959359	7.644911663	8.248616828	7.93258669	8.312222902	8.173976946	8.014672169	8.114325024	8.229426112	8.173257305	8.265776595	8.311177133	8.110706307	7.988547527	8.198236133	7.933782275	7.874293133	7.877614551	8.075793594	8.19967051	7.975481736	8.115901372	8.06897023	8.220955075
AGK	7.254274977	7.636152088	7.243589095	7.461469177	7.383035255	7.500477442	7.343302655	7.551644381	7.499451366	7.216296144	7.553844919	6.554002811	7.179109736	7.737228008	7.616307059	7.23789208	7.249016247	7.087818655	7.091170507	7.609808	7.378490204	7.676827965	7.33504941	7.690439368	7.556623017	7.371487005	7.182746665	7.443270845	7.349306688	7.629814414	7.336805392	7.350565363	6.265712169	7.422626136	7.294026248	7.447591929	7.493175693	7.2250824	7.571773387	7.294559531	7.129541134	7.273524334	7.410459001	7.463832455	7.347324783	7.543463084	7.354300389	7.546833601	7.193809118
AGL	9.416378315	9.410177348	8.598861739	9.091009316	10.11123213	9.21358146	9.917275717	8.887767062	9.686380173	8.726855082	8.860556335	9.863590841	9.864808331	9.593260065	9.661624481	9.674871472	8.328960469	9.282796617	9.307986103	9.391865449	8.469599231	9.840130566	9.543017359	8.681141035	9.044810954	9.005665206	9.628538181	9.015814287	9.401477372	9.304742397	8.965721711	8.464822351	9.755091717	9.824024815	9.324461214	9.782522529	9.532827358	9.529055473	9.021615413	9.686794781	9.489933763	8.527342944	8.966642986	9.272900494	9.342941396	9.763818978	9.096662136	9.283678607	9.338283561
AGMAT	8.567266073	8.744744811	8.580313839	8.675784957	9.008477428	8.468163355	8.597801723	8.603988344	9.27677967	7.903032894	8.635206751	8.065552493	8.563581819	9.03244161	8.849462702	8.822040941	7.907850433	8.458368028	9.193154284	8.524499203	8.798591279	8.769162107	8.357735504	9.085118684	9.009785017	7.626462574	7.979969543	8.159284206	8.488851049	9.225317568	8.506051802	8.233638436	7.662465004	8.983411597	8.728157701	8.274062654	9.144329441	8.537085316	8.896621117	8.96761653	7.613867748	8.915066544	8.329628417	8.734942188	8.362379515	7.628234774	8.915055185	9.257099159	9.08386356
AGO1	7.524606804	7.598151736	7.341985295	7.472937725	7.718472286	7.282902896	7.525238193	7.406691964	7.491477762	7.309769689	7.337146336	7.536379721	7.070334675	7.510951663	7.428847781	7.5408461	7.224810933	7.396086212	7.407440424	7.415300565	7.641226542	7.400199228	7.704672628	7.261231931	7.663902593	7.485156019	7.561197731	7.728151826	7.431016654	7.585417453	7.391410945	7.173272462	7.573286776	7.430349409	7.533242837	7.544081865	7.756793901	7.507680183	7.273600734	7.871608018	7.615106312	7.402209945	7.619788677	7.608537124	7.392650811	7.811839301	7.414728694	7.275958576	7.351928171
AGO2	9.931076175	8.871877345	9.047324942	9.842178013	9.323071199	9.466340898	9.226600188	9.21476817	9.226144325	9.090123737	9.733459977	9.749594811	8.918986335	9.839856296	8.947174327	9.638331293	8.465065093	9.194376454	8.382135771	9.263179157	9.78239002	9.194761918	8.979409875	9.109645903	9.833093581	9.945600293	9.086941674	9.467083839	9.077387706	9.338606429	9.363845603	9.63640846	9.384602135	9.377967094	9.336077171	9.255256566	10.25139401	9.081254042	8.698198719	9.641330799	9.807078566	8.824993042	9.082018144	9.542529195	9.702097437	9.3279034	9.327153739	9.695001319	9.959238343
AGO3	7.202442426	7.118762796	7.005710264	6.877487111	7.06481595	6.806132348	6.81168265	6.947344198	6.951000145	6.928835426	6.767501834	6.644230276	6.887984393	6.859990187	6.860592154	6.765557274	6.964813816	6.998637303	6.696405848	6.973847284	7.201367879	6.729712037	6.955463896	6.913066305	7.008373003	7.051909027	6.966035067	7.185368744	7.014742784	7.103564936	7.003792441	6.525264109	6.900519419	7.057347427	6.949800671	7.141341226	6.781058967	7.116333482	6.894745153	7.22467766	6.928896045	6.979672048	6.981347681	7.254923901	7.215169784	7.799051092	7.107886286	6.968095151	6.860659494
AGO4	6.226029725	6.199737989	6.013115479	6.146531082	6.640719764	6.141511591	6.260136565	6.096481086	6.022720659	6.120555558	6.06809438	6.798757734	6.005651278	6.094178883	6.118971354	6.281808639	6.103175078	5.930216205	6.065615031	6.162967828	6.117883833	6.290311747	6.069127914	6.22084015	6.036956231	6.196531542	6.481450233	6.488089239	6.210812229	6.456411343	6.219048124	5.842483639	6.256553335	6.043316521	6.012573936	6.166592259	6.506400152	6.160949556	5.760308758	6.064320796	6.078810757	5.859531391	6.007140373	6.298308007	6.268161879	7.080708938	6.378470917	6.052784669	6.2187633
AGPAT1	9.386298565	9.132552822	9.29814664	9.587765981	9.330745779	9.116564454	8.712675246	9.252300381	9.164775435	9.160493934	9.349172084	9.113056002	9.085022393	8.913624361	9.240301843	8.711300331	9.14390231	8.792720141	9.561008057	9.122803096	9.226915514	9.040767701	9.270717132	9.529641179	9.430132697	9.012800778	9.640310278	9.530479912	9.481221872	9.389613145	9.304701702	9.356573144	9.329957654	9.318919624	9.180124303	9.210555878	9.907389403	9.489011499	8.874993931	9.358711108	9.440971748	9.497032044	9.559045707	9.59838218	9.055308323	9.505780387	9.318530193	9.56353788	9.116096197
AGPAT2	9.342521291	8.725382877	8.644487138	9.829944827	8.965903028	9.598810902	9.312312879	9.051776531	9.071414683	8.825145125	9.082727843	9.495286458	9.076944777	9.885521671	9.25255942	9.264107018	8.818792678	8.766615348	9.048537363	9.289284688	9.297510476	9.862006585	9.013212075	8.722952765	9.235503933	8.365923981	9.154126144	8.854725162	8.848451324	8.832199492	8.563819713	8.490578736	9.139341582	8.896317365	8.908348885	9.070587899	9.008122083	8.891539461	9.268450532	9.548009655	9.215642383	9.248959751	9.062894482	8.920885123	9.255462382	8.960952418	9.043735384	9.415652106	9.510905533
AGPAT3	7.828817049	7.80038282	7.893610673	8.117151007	7.936444868	7.808891179	7.882895006	7.89867464	8.081085958	7.686883055	8.083086454	7.987020667	7.99064091	7.972558731	7.977859376	8.261818064	7.71283826	7.867219347	7.990306222	7.851438621	8.219499808	7.699787559	7.898561767	8.248404524	7.913701172	7.951931343	7.746417845	7.995576104	8.0139018	7.886526071	7.750046823	7.860449357	8.242931156	7.930208127	7.762945041	8.065454755	7.738623669	7.96554677	7.889285084	7.79160323	8.163386074	7.935683705	7.918458484	8.460120185	8.174717764	7.930308407	7.85919972	8.131927027	7.836669895
AGPAT4	6.293597106	6.089794481	6.53675845	6.168520644	6.157704754	6.2038141	6.131146373	6.253683854	6.062434974	6.526280846	6.142643654	6.675987085	6.36649145	6.317975884	6.009257604	7.399840812	6.417784918	6.536371691	6.667276113	6.224477938	5.922510033	6.206557709	5.921590921	6.207447094	6.312341679	6.397961709	6.98320356	6.784810461	6.157449238	6.024034384	6.235153936	6.310901729	7.174958575	6.384343258	6.476941636	6.237554803	6.006782163	6.473315517	6.128667964	6.13726121	6.487896364	6.540640333	6.923350273	5.946649891	6.107223041	6.242263397	6.114552955	6.169790256	6.163258709
AGPAT4-IT1	7.330687489	7.127617841	7.525911268	7.156559109	7.139792303	7.271770419	7.079916305	7.24541537	7.169189544	7.64667208	7.191808259	7.513573065	7.245208576	7.118169548	7.291084469	7.197586852	7.343050418	7.193966098	7.451382679	7.083442153	7.288374887	7.134906504	7.329290276	7.207283613	7.277498208	7.264844233	7.553419466	7.437254478	7.284514897	7.137909583	7.369614432	7.032320019	7.293403011	7.282128115	7.552533595	7.205193903	7.264400985	7.323335845	7.403625606	7.110673302	7.465608009	7.613147037	7.311802187	7.216040049	7.16877202	7.025390723	7.041730791	7.070504916	7.236719241
AGPAT5	8.324894332	7.846901667	8.785360079	8.304967232	9.551827927	8.219622894	9.540076967	9.332029545	9.253541693	8.990609167	9.190625669	8.298273822	8.822214553	8.636097106	8.950646722	9.476391769	8.502790536	8.716613294	8.341853471	9.000973714	9.268111196	9.05436765	8.87645923	8.025963494	9.346587284	7.946647684	8.356883401	8.895720301	8.843893353	8.559234815	8.262877588	9.282919065	8.777075724	9.074744948	8.684694081	9.247090804	9.449565237	8.722246999	8.619748565	8.596325925	8.993049504	7.977034244	8.702920731	8.476255852	8.939177072	8.71268744	7.771189101	8.371359112	8.547152012
AGPAT6	7.873026842	7.179711265	7.59474102	7.820045292	7.601181294	7.742290353	7.950778432	7.719434181	7.616529159	7.46484145	7.632758902	7.688342011	7.599506733	7.50860168	7.728113887	7.874789456	7.545935125	7.548282227	7.838197589	7.496846674	7.634942276	7.57042876	7.572342713	7.634357218	7.708476222	7.574993188	7.744421086	7.789384275	7.624110816	7.736254042	7.563153642	7.609218308	7.676835513	7.588171395	7.680754504	7.550224841	7.709638383	7.690203057	7.407749435	7.619723479	7.816126109	7.977766343	7.84686205	7.659119923	7.66692665	7.522454747	7.722567284	7.568352256	8.012738049
AGPAT9	6.996137226	7.731810647	6.444323663	6.512459423	7.352497993	6.937682477	6.42543488	6.890580769	6.505128314	6.262990567	7.149297954	7.064246638	7.494994292	6.36189319	6.368235824	7.315361214	6.512936846	6.810423272	6.595006978	6.027497293	6.500626608	7.359058889	6.424823726	6.361008682	6.117655439	7.574780568	6.736833198	6.936166835	6.610042165	6.78809351	7.254098726	6.730798025	6.839160508	7.189478587	7.517136589	7.455209734	6.945124134	6.323407974	7.653705563	6.467249606	6.374982279	6.666593928	5.979462343	6.603134527	7.32870735	7.1333835	6.287926641	7.334357276	6.786993723
AGPS	8.66485138	9.130032639	9.210876849	9.700655338	9.225591957	8.744268052	9.094901387	9.169241643	9.711262804	8.959471249	8.891398949	9.106948312	9.254124249	9.169035594	9.247804194	9.616688432	8.847413105	8.914058713	8.576219804	9.447796858	8.491221959	10.00143319	8.710515087	8.672691862	9.204777391	8.628560115	8.940691428	9.404196271	8.780363251	9.241460106	9.232819174	8.883353674	8.838790188	8.947599178	9.039983957	9.172771808	9.266603143	8.888764278	9.16013949	9.422629795	8.953507595	8.301530142	8.77643045	9.306218424	9.087128254	9.006119252	9.118405346	8.81608147	9.591521448
AGR2	11.12789724	12.42916773	11.49239503	12.81203105	11.60469224	11.31691145	12.14741879	11.18797627	11.32198544	10.47628692	10.67075137	12.81256008	12.35366754	11.32719943	12.06376359	12.8972567	10.73131157	11.66735462	11.74304972	10.82985395	10.09695565	11.89416973	10.69345469	11.0624202	10.31233784	11.92766835	11.94820629	11.64430566	11.58584526	11.14376024	11.77124836	10.88278888	11.76154271	12.06445111	11.49220195	11.73379892	11.28646985	11.87256341	11.61622145	10.20237681	11.72002386	11.08597427	10.9547118	10.23875731	10.75287838	12.92373579	11.10097782	10.64485343	11.55431622
AGR3	8.75725205	12.6808603	9.402305296	12.11717037	11.42052982	9.621692186	12.64715987	10.1715612	11.62181549	9.057269011	10.13443721	11.63821223	11.71551763	11.31516182	12.09735119	12.6472792	10.34302481	11.35129687	12.40264584	9.253159255	6.869373278	9.520546904	10.96341837	8.308831844	7.694627157	8.730015253	12.17705717	11.92531682	11.21998698	9.061185499	11.1847285	8.122826152	11.18642842	10.58822631	11.23557075	12.22315076	10.81823092	11.66429979	12.00058433	9.110398575	10.27989619	9.985700601	8.804380677	7.936138977	10.83719008	12.78881791	7.629684795	9.702212353	11.24987943
AGRN	8.096894854	7.847582674	8.062276444	8.359027731	7.950268586	8.128361151	7.952264196	8.103001737	8.089853802	7.921701286	8.185218927	8.491161013	8.285223588	8.361637855	8.277167391	8.294444688	7.849871213	8.064980234	8.704125023	7.983217561	7.972039079	8.385094015	8.068893849	8.238513931	8.46693259	8.317257877	8.329612811	8.263515526	8.177571013	7.998547857	7.837428997	8.091840113	8.613530407	8.196022875	8.103927928	8.186927283	8.075837028	8.353100911	8.29356122	7.928867006	8.697249997	8.397872245	8.324463245	8.102330404	8.047862645	8.383307149	8.11815101	8.30604752	8.201412359
AGRP	6.933251129	6.920614753	6.932637403	7.223146473	6.934540886	6.95621771	7.103562996	7.023236889	6.834719959	6.970119654	6.93751218	7.294607675	7.059482146	7.250022843	7.000662114	7.100212297	6.826729257	6.758663759	7.486736454	7.089727304	6.972430803	6.983787558	6.997181089	7.076147458	7.202214813	7.054362576	7.062771541	7.060930119	6.933508043	6.804101193	7.089932737	6.992842304	6.870776894	6.943247262	6.948251892	6.944674258	7.274745234	6.899532735	6.859839369	6.893734537	7.37679023	7.294827892	7.147275896	6.943734328	6.726650053	7.122441805	7.004864149	7.048541981	6.892708858
AGT	8.742223066	9.540586761	9.791002625	9.105117081	8.696920217	8.17458984	8.787618716	10.20633268	8.965565013	7.807557189	9.221451091	9.013483571	8.691396196	9.007267526	8.958479364	9.167586098	8.896981644	9.223003233	9.109178306	8.742223066	9.340024522	8.777371101	8.894266152	9.51183502	9.019154765	8.785824254	9.575663638	9.761928718	8.511886296	9.824484175	9.341398019	7.311419383	8.310563361	8.288982773	8.588102084	8.727052281	8.518147771	8.207608972	9.306520499	10.86237148	7.367311203	8.385803762	8.580663391	9.110464041	9.233886227	7.643243561	8.561879368	9.278795538	8.206856414
AGTPBP1	7.650653047	7.422327654	7.268968682	8.034707536	7.636130769	7.729647682	7.697741832	7.102013609	7.548249911	7.592780817	7.272248858	7.454690288	7.375977262	7.558028318	7.245462686	7.933838157	7.19119645	7.307371123	6.843599821	7.865650648	7.611405361	7.536181786	7.509634141	7.28193236	7.442541643	7.19204361	7.57336239	7.141688811	7.454707348	7.798026602	7.138767563	7.213489007	7.496998364	7.386981289	7.165700896	7.696375203	7.614130239	6.757504516	6.664414159	7.797751792	7.361698443	7.157690485	7.42311443	7.806828305	7.451407007	7.942938213	7.463697892	8.052279297	7.947715419
AGTR1	5.560475298	5.608584983	5.465313882	5.379099098	5.637398886	5.74855963	5.430515597	5.47245772	5.627098928	6.140015411	5.518512062	5.338616289	5.498000391	5.738299893	5.37971745	5.39465799	5.815164616	5.596391674	5.632818908	5.617443869	5.839027839	5.39870525	5.647081003	5.691438764	5.616364621	5.702718095	6.109958314	6.621638158	5.833746165	5.77309027	5.949404952	5.726382561	5.848994569	5.561269393	6.000113616	5.375449524	5.677543777	5.920054984	5.675040907	5.427590873	5.656100391	5.816324232	6.92921239	6.073104985	5.541436628	5.662462621	6.227177024	5.623278823	5.784898301
AGTR2	5.259340473	5.308947347	5.320028465	5.148730208	5.089122628	5.182718573	5.253370995	5.182699581	5.222824449	5.2597678	5.229261197	5.309483744	5.215946841	5.070119654	5.289412893	5.181025815	5.165662482	5.281956461	5.260416506	5.365079349	5.202101938	5.222771035	5.243103831	5.290425827	5.198563284	5.382442562	5.156157277	5.089398866	5.282327902	5.042044409	5.188569185	5.341427593	5.277621995	5.348155535	5.26458401	5.254227917	5.22411231	5.189489218	5.268869741	5.206910818	5.426723503	5.404950727	5.356410082	5.241237748	5.125654013	5.233955627	5.189780817	5.231388375	5.219599076
AGTRAP	8.001387473	8.343473527	7.821300333	8.38386383	8.317400563	8.001590171	8.130278656	7.842894861	8.104063278	8.070578273	8.031562843	8.065523051	8.378033677	8.50047541	8.173370275	8.368188697	8.078960601	8.145120184	8.408616582	8.386533405	8.402594705	7.725296179	7.959300832	8.554771096	8.117457998	8.1191412	8.263424192	8.186450067	8.326051235	8.265026599	8.101814216	8.225627139	8.641201165	8.61361693	8.086785695	7.573379099	8.33288831	8.455203534	8.106632251	8.438056025	8.284385192	8.145524889	8.420272555	8.05652517	7.827294008	8.394780853	8.306846246	8.473228093	8.1958067
AGXT	5.757728036	5.784375738	5.6242138	5.87005555	5.643134285	5.624346763	5.700261335	5.684175321	5.703538639	5.661365158	5.749176499	5.69205026	5.805858263	5.683250314	5.791934106	5.849874302	5.659249734	5.756447024	6.294705476	5.856738043	5.879631862	5.581799073	6.067440861	5.854683128	5.763500153	5.636900754	5.357867155	5.54809254	5.581494808	5.541056623	5.646294848	5.660516728	5.565979761	5.601111349	5.642750181	5.519345622	5.926649785	5.67407313	6.411633026	5.869873748	5.943713781	5.86876854	5.79811651	5.585355735	5.577278484	5.810204103	5.693873922	5.707719286	5.59288741
AGXT2	8.240707084	8.533165808	8.228465598	8.072551734	8.085379005	8.118564611	8.284495179	8.012196195	8.302608323	8.048096	8.081530691	8.148858798	8.233315868	7.940973784	8.279306075	7.922320355	8.311810337	8.590051165	8.551387778	8.431365458	8.785722003	8.022108308	8.437763367	8.233122106	8.11360015	8.470256407	7.977657128	7.846674168	8.10615064	8.032996383	8.106979945	8.141680597	7.949022712	8.112680279	8.461146188	8.31954336	8.101784296	8.113557413	8.390717111	8.037726305	8.206629963	8.531750069	8.258513371	8.271965618	8.071977068	8.067752715	8.125453884	8.355865846	8.267516866
AHCTF1	7.976711921	8.315406709	8.249503756	8.672636769	8.55249625	8.559259645	8.254455799	8.206770027	8.402041538	8.204391638	7.954737512	7.981751563	8.090756753	8.802034048	7.901102509	8.469804526	8.098812372	7.978976753	8.032896367	8.499606479	7.741335191	8.421738104	8.43944509	8.229514031	8.185747253	8.352753369	8.206157739	8.206026762	8.364679024	8.404021591	8.090323217	8.398926412	8.185004603	8.495327032	7.951366519	8.259526293	8.465317197	8.395906908	7.769123214	8.485095352	8.434035694	8.359207486	8.652688171	8.207292228	8.459092475	8.327396662	8.189998139	8.413540655	8.145034919
AHCY	11.12597446	10.96220967	11.01484632	11.28013969	10.96171915	11.18312456	11.16099042	11.67354826	11.64111996	11.2157495	11.84849122	10.36291606	11.15087238	11.62042446	11.61852195	11.19538115	10.84326261	10.55052523	11.06588377	11.41040305	11.69509735	11.44442801	10.7360887	11.73668743	12.16060852	10.467737	10.2891064	10.76299844	11.177769	11.69428806	11.41793203	11.32714995	10.72561553	11.25578906	10.96753437	10.73720326	12.0061963	10.78275843	11.25188268	11.85851668	10.88550629	11.37672768	10.66014132	11.63957752	11.41348207	10.9900419	12.18199687	12.23098906	11.27647085
AHCYL1	9.113472077	8.980891916	8.488976476	9.262403446	9.254640989	8.790890364	9.064499955	8.658534802	8.945773272	8.960272972	9.141072573	9.220360482	9.17093504	9.102966167	9.050405625	9.25481947	8.486187006	8.985778517	8.925816541	8.712680231	8.917063091	8.650910278	8.790012086	8.874411417	9.045717797	9.071396031	9.177309994	8.796561914	9.043507735	9.280970192	8.570576626	8.41550847	9.231031364	9.139123971	9.080781933	9.163437794	9.42929867	9.114535614	8.981235702	9.115710863	9.117967372	8.676187956	8.833474671	9.28691264	8.955836383	9.110995811	8.983656372	8.979601906	8.991297606
AHCYL2	9.163352925	8.741611265	8.268231695	9.933047283	8.815347898	8.573164445	10.04584825	8.051620526	7.753565864	7.783819434	8.576748461	9.861949876	8.814559145	8.675144621	9.266006139	9.781928008	8.128261588	8.278203276	9.358419205	8.307405549	8.279646994	9.297087726	7.75143133	7.815794986	8.039636043	7.32711579	8.40274964	8.916013374	8.332987194	8.329073321	9.474269199	8.674656213	8.526235737	9.317017931	9.156156247	9.421506951	8.587827058	8.079664463	9.177443397	7.99470696	8.512291957	8.758996739	8.037305747	8.445329883	8.238495935	7.337111351	8.189111578	9.129011701	8.382470635
AHDC1	6.793751435	7.015700237	6.72271317	6.923795685	6.738502407	6.827287053	6.924119428	6.832877074	7.030081361	6.958001137	6.791278332	7.184525026	7.073180272	7.198036289	7.103145322	7.35836446	6.86045576	6.943744051	7.607916857	6.81253781	6.662758899	6.938922525	6.93763879	6.77016988	7.007205585	6.828003265	6.883136931	6.751585234	6.93965508	6.724998472	6.778296391	6.893973872	6.707490427	6.930231463	6.825927638	6.751751277	6.825958754	6.88691699	6.911579158	6.767375267	7.170433494	7.02948475	6.990874625	6.767342815	6.752914935	7.132982764	6.831027993	6.953561374	6.857613328
AHI1	6.558594133	6.563279353	6.743690849	6.554210965	6.602076953	6.645252505	6.717470695	6.586062656	6.473718211	6.843703869	6.482247984	6.71015689	6.668888156	6.670853735	6.556323541	6.639597882	6.38064156	6.638348047	6.381070598	6.327191047	6.337791398	6.639324156	6.42475076	6.441059877	6.766000056	6.82250248	6.53909529	6.822725406	6.679287351	6.589098573	6.773462954	6.756912653	6.315799414	6.613684347	6.455187067	6.542577157	6.408369199	6.613694506	6.612911855	6.690191698	6.535884434	6.536264157	6.671021274	6.629838073	6.549187926	6.582745622	6.359427101	6.845250428	6.573344197
AHNAK	8.192707135	8.147834258	7.792979874	8.470192518	7.91429435	8.091340198	8.147775929	7.861965719	7.694968425	8.251889564	7.657705018	8.410396281	8.074112557	7.984085494	8.185368513	8.057211248	7.703231754	7.845145059	7.887132975	7.687985913	8.073031456	8.17996929	7.83866173	7.914445144	8.160540505	7.783896917	8.508128521	8.109265959	7.966521024	7.931821069	7.884400257	7.814988598	8.372272482	8.161324472	8.130328806	8.265549627	7.773526319	8.167718463	7.908799326	7.689975859	8.084784758	8.129857688	8.206578582	8.067758234	7.893407331	8.623771364	7.841624647	7.509083531	8.109368387
AHNAK2	7.68274867	7.498734603	7.290547279	7.768138843	7.326837664	8.493431465	7.946849493	7.806772889	7.233283791	8.861108449	7.668114779	7.768841193	8.193995365	8.491871477	7.679806965	7.114047539	8.013690168	7.769069715	8.506000206	6.995456735	8.136641335	7.752171395	7.562214071	7.860465088	8.04582466	7.480941961	8.931252821	8.101849213	7.684811276	7.548709324	7.871566751	9.238689049	8.774374862	8.363811988	8.1604	7.964193031	7.100700186	8.869115988	7.860935108	7.562377925	8.606409297	9.526278858	9.204963839	8.118985822	8.294132467	7.65056711	7.325099818	7.252847584	7.757534272
AHR	10.04608302	9.419149983	9.815911363	10.85551124	9.953657186	9.696718409	10.30963546	10.23448704	9.622185694	10.58329365	9.91672657	9.943823996	10.178332	9.910712446	9.663179076	9.868416725	9.959575702	9.75216942	10.49580444	10.02600272	9.373838392	10.22446476	9.48619484	9.736386385	9.556856943	11.20616902	11.00736411	10.05153501	10.03518002	9.776722514	9.937182585	10.4675169	10.87363547	10.094486	9.935571212	9.841902857	9.982180952	9.848754178	9.407781428	9.628649179	11.20349408	8.680958771	9.769880009	9.61260119	10.0406977	11.11083407	10.08892878	9.868256153	9.334999711
AHRR	6.531786985	6.2968489	6.308036811	6.649627556	6.167615723	6.577286553	6.351054762	6.610932595	6.213969711	6.203091029	6.154948732	6.352770647	6.335031548	6.127810446	6.095369028	6.519761141	6.402342227	6.275682237	6.383314279	6.460237642	6.111660284	6.318752933	7.159897715	6.306957014	6.383314279	6.567061026	6.423892177	6.390769218	6.266930769	6.224445471	6.719426286	6.215350065	6.640466761	6.383931343	6.321181692	6.16922019	6.631001152	6.203877867	6.579808815	6.075756506	6.603998548	6.762604657	6.634301904	6.269789747	6.25389984	6.386328239	6.447828312	6.401628182	6.210386879
AHSA1	10.77600099	10.79909013	10.87936107	10.69861565	11.20873878	11.1887235	11.0252269	10.77080149	10.93461078	10.60626233	10.86659138	10.87926766	10.90813608	11.19487453	10.79156228	11.15549936	10.59596648	10.594382	11.25142158	10.63890675	9.601876068	11.04166534	10.79692659	10.53836955	10.74889004	11.20296448	10.37796356	11.0278902	10.89374689	10.69701046	10.85436083	11.07271149	10.96940279	11.18821106	10.75316502	10.78894571	11.05558827	11.0568491	10.49900112	10.42836559	11.36319769	10.83586879	10.75067088	10.40483977	10.98879386	10.60264395	10.59913254	10.75178124	11.47547671
AHSA2	6.822163285	6.492155138	7.425790568	6.546595004	6.676018219	6.885097815	6.949789921	7.202263259	6.47016207	6.92658603	6.856248683	7.720300311	6.587342171	6.485398824	6.78885171	6.677782253	6.581802989	6.472711435	6.243724304	6.725935309	6.266764178	6.600312912	6.608713959	6.740803168	7.017686916	7.088138245	7.110703925	7.717941229	6.788822814	6.922193673	7.50195535	7.198417045	6.4953432	6.705846101	6.615273137	6.655026963	6.425403102	6.670001821	6.891919737	7.020894637	6.431397867	6.482490049	6.4825423	7.101207527	6.805623229	6.817209471	7.099292906	6.707264441	6.807740547
AHSG	6.192417532	6.373736628	6.223377927	6.140507034	6.058323454	6.128934404	6.465168543	6.161119036	6.297269632	6.072888961	6.106801074	6.320236015	6.342065094	6.365335447	6.374752277	6.461140671	6.308394189	6.462957129	6.478467632	6.391693858	6.241136758	6.279985703	6.315813468	6.290032122	6.291602791	6.297900708	6.164230843	6.200984955	6.15362967	6.059565728	6.075114146	6.428652988	6.117954826	6.233836145	6.385477289	6.123354112	6.16701866	6.229996611	6.436744036	6.100964435	6.379581173	6.530040991	6.334558779	6.164446891	6.163568306	6.371484808	6.292270826	6.296053757	6.291889888
AHSP	6.95258001	6.955379261	6.891594466	6.935111812	6.850141895	6.817258517	6.750843395	7.006420243	6.946228716	6.872339221	6.94560916	7.142856708	6.801100746	6.898079802	6.921771591	7.055200241	6.907579745	6.958357341	7.015968692	7.148212533	7.087662757	6.877018402	6.976148545	6.885411421	6.961608923	7.122864862	6.819951014	6.784943833	6.915474638	6.734890837	6.719709269	6.783504764	6.750299899	6.877142492	6.857068544	6.865663161	6.822319658	6.824079053	7.004482487	6.884186525	6.886780204	7.137675106	7.021164927	6.942848392	6.918819436	6.900728342	6.809472646	6.833781174	6.733441533
AICDA	5.712542781	5.738032823	5.687552663	5.567920937	5.531212933	5.648117547	5.674961842	5.494888439	5.597134588	5.512373907	5.490779614	5.744176836	6.174888895	5.563006193	5.60019719	5.643309865	5.696241925	5.980801334	5.506287093	5.809057826	5.930620978	5.828228889	5.600880733	5.688284935	5.599215603	5.65428508	5.507866189	5.598066529	5.661143656	5.533945915	5.605132651	5.356117344	5.539643534	5.592254334	5.960107589	5.74215006	5.761491844	5.660574407	5.703096346	5.485936214	5.814120332	5.825622238	5.559356226	5.611476216	5.505274805	5.408602922	5.544269105	5.725399615	5.710218248
AIDA	9.8367127	10.62410299	10.39417919	11.07041538	10.72991442	10.58385393	10.64577686	10.10456683	10.34368483	10.82419109	10.19323231	10.39819417	10.35455038	10.52455065	10.49585716	10.7732649	10.5692378	10.31033283	10.06240962	9.922910855	10.08627596	10.76156878	9.932135968	10.30620848	10.42613774	9.930888861	11.02842319	10.38842836	10.52735827	10.62687943	10.20143375	10.41415051	10.56077121	10.62830404	10.04548668	10.38501918	10.38324468	10.57924006	9.871299951	10.42567765	11.27570486	9.85956807	10.77240614	10.24119999	10.4491551	11.04973486	10.37888677	10.47755801	10.60056608
AIF1	9.114155236	8.76612499	8.698535228	8.344272556	8.742667952	9.03771688	8.845787783	9.239837253	8.721522879	10.04980079	9.31915219	8.296873912	9.166218592	8.707010619	8.937981513	8.430333911	9.658949971	9.199038723	9.367525747	9.036083871	9.444580503	8.871077642	9.133956881	9.611269357	8.819147609	9.793333213	8.950712667	8.862637734	9.128238181	8.552344154	8.99839009	8.785993322	9.347139553	9.155297874	8.817656456	8.660792026	8.879424095	8.713366695	9.075721129	8.6016251	9.378100536	9.375762131	8.988242597	8.76184115	8.739973762	8.547097754	9.051200395	8.475899973	9.105220989
AIF1L	7.328114242	7.181524605	6.944087835	7.320523629	7.00922175	7.313970735	7.036901694	7.461774774	7.1096318	7.056132721	7.133247319	7.27566095	7.771696748	7.273747881	6.911055568	7.25898465	7.163614826	7.160673866	7.236646368	7.173664622	7.318492475	7.182563507	7.214172632	7.356592198	7.178795089	7.56035015	7.193863993	7.339089352	7.809842753	6.994330132	7.313435045	7.302902199	7.301119708	7.606635131	7.258444931	7.462301435	7.32392234	7.245131341	7.18288216	6.791430279	7.705960004	7.419520608	7.288094028	7.132767069	7.061468128	7.051102018	7.089077566	6.989774221	7.275463023
AIFM1	9.929573167	9.435911917	9.516725001	9.650541939	9.924589336	9.787303105	9.769770271	9.377256454	9.676181361	9.233231865	9.487049013	9.091173507	9.506625002	10.27311693	10.04037921	9.877639386	9.359812853	9.690724475	9.321573299	9.543338072	9.389949764	9.60215671	9.145975284	10.0542133	10.50445646	9.305384711	8.816744344	9.687465859	9.395811165	10.72090389	10.15270958	9.923416412	9.600275419	9.839075572	10.25082504	10.321005	10.58886725	9.399702097	9.094494996	9.512387854	9.24332801	9.677670609	10.15631807	9.303825113	10.16268808	9.344386568	9.868684596	9.803589695	10.08937078
AIFM2	8.124861987	7.937079979	7.440615438	7.772701185	8.44643829	7.956615325	8.06813493	8.002932221	8.047104055	8.343892143	8.481100486	8.428874922	8.408506958	8.360896373	8.054957412	8.25599428	8.102408261	7.945961264	8.408955122	8.514344544	8.040269116	8.126824343	8.08878739	8.424157988	8.361112581	8.725580529	7.846911738	8.143019488	8.030945548	8.624419797	8.334239147	7.954181673	8.803834251	8.407834271	8.177420883	7.978589899	8.497464351	8.097482969	8.049158131	8.443930303	8.68451712	8.020159315	7.981540145	8.139494803	8.310935523	7.871678278	8.071247609	8.457125644	8.036355227
AIFM3	8.892492176	7.82498802	8.104121484	8.307555311	8.509146488	7.961760367	8.142565738	7.621613385	8.850602567	8.174043315	8.672324289	7.482879916	8.036824785	8.23042431	8.169595188	8.087751966	7.596390768	8.18720103	7.967266654	8.771704272	7.835010886	8.324954315	9.09629655	8.370875574	8.524065228	7.437298099	7.442802307	8.539414178	8.403228705	8.727856786	8.223328271	7.699709496	7.504409857	7.524608988	7.992643558	8.258199794	8.567666784	8.280097113	8.411117251	8.426487349	7.22382916	8.04188589	7.524692224	8.842847923	8.061433397	7.568581698	8.751661199	8.047032049	8.290824879
AIG1	6.561461968	6.404279119	6.517826812	6.406705139	6.844255969	6.817859752	6.333347786	6.687375502	6.890166347	7.074106668	6.789930245	6.470323784	6.624338234	6.814146266	6.79698338	6.446094389	6.422706343	6.655171212	6.745446825	6.950041734	6.827528166	6.656860357	6.791724358	6.561128707	6.860731134	6.711746806	6.733332635	6.768562312	6.644071462	7.244596093	6.598092072	7.09226619	6.636209452	6.831791367	6.630688985	6.701204178	7.219582858	6.775346138	6.930316381	7.021060848	6.843676257	7.125077898	6.467137606	6.963200326	6.961347468	6.423784683	6.785782154	7.061789829	6.694463201
AIM1	10.6339452	9.073600443	10.45780785	10.13257238	10.59482526	10.35546792	9.993723096	9.73253602	10.3988673	9.857950218	10.1004135	11.31741168	10.22068599	11.10272314	10.53440694	10.88796457	9.805418408	10.69888741	9.801773897	9.97261805	9.10291279	9.823960166	10.99648694	9.36602721	10.62554209	10.6448503	9.510150505	10.9979823	10.05004454	10.66363977	9.781802922	10.07455778	10.36064205	10.28033629	10.30764708	10.73160807	10.89545347	10.14046919	9.217911895	9.936979104	10.04818404	9.879304081	9.436487015	9.719856025	10.17836112	9.818948202	9.036038359	9.54654015	10.20426411
AIM1L	6.877779373	6.785851064	6.619423195	7.566051019	7.080494254	7.092592127	6.964699365	7.202916362	7.307762733	7.09404596	7.049243747	7.507609027	7.182967471	7.407523509	7.172583001	7.168820079	6.629724571	6.672762138	7.851737634	6.816110286	7.172710153	7.412238962	6.914584885	6.810965792	6.963720712	6.590761153	6.933394474	7.159436941	6.727514169	6.656784068	7.090085147	7.093737624	7.496245595	6.951449153	7.143071432	6.546218556	6.661909011	6.913543808	7.132131019	6.75665922	7.280532297	7.345356626	6.987631058	7.365402921	6.92906262	6.957977736	7.025739031	7.223737778	6.976209244
AIM2	9.989786459	7.2855013	7.265889826	7.787236524	7.286216578	9.446902037	7.781071569	7.757887656	7.257939207	8.429610781	7.646098036	7.405128805	8.571795666	8.571019797	7.375911914	7.069281873	9.05560842	7.895198697	7.339396627	7.91434844	7.856691514	7.707018375	7.317786214	9.3816676	7.540444614	10.81962691	6.766645746	8.280829062	7.417575831	7.570259073	7.198930968	7.750360138	6.902492555	8.225043068	8.443047674	7.827456931	8.391361887	8.110647914	7.149716168	7.332143188	10.26559945	9.477740622	8.250828467	7.365584241	7.306161991	7.137784947	7.20398382	7.143249337	9.083119063
AIMP1	9.356262481	9.421289444	9.121045207	9.147482588	9.548835046	9.206430867	9.697560776	9.129159868	9.465776352	9.353520975	9.812677825	9.050795973	9.701178353	9.690045353	9.426882868	9.581426237	9.657847166	8.918966463	9.346547476	9.850201637	9.333824507	9.666951258	9.226688694	9.808936379	9.626497496	8.852655819	9.146592223	9.138702111	9.430250441	9.83151826	9.153957411	8.937939885	9.084574759	9.583277543	9.095884532	9.424960238	8.944575416	9.681482553	9.273886226	9.714762713	9.340636057	9.216398842	8.778341969	9.27963215	9.219675409	9.468071321	10.0834728	9.847962978	9.29448583
AIMP2	9.87609468	9.680275972	9.193668028	9.507521955	9.484266339	9.347340979	9.481414871	9.558109687	9.306871393	8.82790269	9.513563431	9.24076694	9.418059973	9.614656798	9.732668277	9.56062528	8.934424207	9.290079785	9.359161625	10.02461904	8.922748622	9.468818839	9.271243078	9.616977883	9.513143061	9.502382291	8.917629507	9.222571926	9.130769342	9.491478679	9.310168097	9.4490779	9.068515524	9.41493595	9.031816877	9.429873526	9.221138185	9.183420968	9.46269255	9.301309391	9.239428317	9.589519483	8.999648477	9.333713319	9.386617282	9.771043671	9.228034606	9.352953352	9.109840882
AIP	8.622931962	8.378421266	8.413405372	8.622845624	8.745864292	8.651257923	8.578229749	8.773072698	9.13607736	8.975422594	9.062179525	8.343872541	8.74456147	8.904731174	8.815841483	8.583352924	8.988759802	8.547703051	8.826173525	9.099865725	9.060353291	8.650738437	8.959469362	9.151078413	8.620138719	8.476499842	8.972893252	8.7023564	8.600074611	8.613223045	8.891335181	8.92600353	9.177560559	8.633492141	8.312711228	8.538743656	9.149506544	8.728834898	8.944310105	8.912448674	8.92526591	8.894835572	8.561648515	8.40874264	8.70041803	8.824539536	9.054827185	8.443614536	8.875105097
AIPL1	6.313046488	6.475858148	6.291762084	6.535260263	6.108152515	6.304760311	6.281895362	6.130027994	6.267661307	6.248328278	6.214068116	6.322744916	6.102495352	6.284897551	6.497425592	6.095064288	6.283202429	6.162275684	6.303725151	6.322476528	6.562664551	6.235662995	6.392121566	6.298142135	6.257379459	6.300393034	5.879145868	5.964366605	6.109178331	6.288634596	5.938823226	6.355002918	6.364790815	6.239734576	6.384900885	6.224694246	6.291637307	6.183443219	6.561230902	6.306830589	6.431333085	6.67124405	6.369015005	6.385523612	6.283268551	6.233773443	6.29258372	6.290042849	6.135134342
AIRE	6.612561935	6.838795503	6.452940049	6.815480417	6.568720932	6.664853237	6.505364025	6.656793926	6.665500397	6.553236128	6.654674476	6.627926466	6.897868597	6.862226347	6.914880397	6.969699819	6.828189755	6.844949116	6.910621882	6.977890926	6.678541266	6.744687008	6.784792415	6.775516102	6.637527805	6.710348371	6.58932994	6.764351432	6.600744319	6.480963295	6.604747218	6.744687008	6.391392125	6.817999665	6.632049226	6.570517266	6.932421099	6.545729289	6.813811602	6.686086577	6.999915307	6.864840166	7.081590401	6.652695711	6.53433305	6.916587387	6.607507452	6.613629477	6.990557657
AJAP1	5.358704533	5.349826569	5.257853377	5.283910816	5.257987248	5.35866045	5.326470433	5.284883768	5.312561624	5.272458101	5.315560368	5.421039591	5.261085355	5.28189362	5.314847767	5.329326812	5.27135909	5.309594478	5.77719425	5.624327391	5.47045388	5.310408596	5.452300343	5.500059619	5.440071174	5.326780018	5.226753525	5.311556745	5.357089886	5.353700111	5.394708624	5.407696088	5.275433445	5.354727619	5.321487712	5.34017285	5.47526201	5.318329934	5.462763253	5.315638359	5.330507738	5.686812945	5.535894908	5.356516969	5.255762031	5.348513099	5.350767029	5.254131536	5.226742899
AJUBA	7.112476837	6.810683321	6.609038306	7.137499797	8.342815324	7.60383079	6.712102213	7.530716506	7.550571337	7.576735271	7.455220595	6.836404527	7.554975879	8.112272887	7.312860094	7.309364008	7.201795965	7.070921829	7.706957037	7.405629253	7.081671257	7.880847959	7.54242867	7.604764998	7.15123643	7.470359852	7.065736359	7.669296935	7.465764819	7.649386708	7.409757538	7.860753743	8.280080429	7.303341864	7.17110082	7.604637622	7.56810476	7.87362099	6.7128223	7.001626915	7.567623309	7.326086254	7.352097211	7.50758633	7.803245104	6.640927884	7.361738011	6.843555649	7.742429096
AK000798	5.646362683	5.618006452	6.255113719	5.523385923	5.548892881	5.749926566	5.621652766	6.381470197	5.483966076	5.546408732	5.460087284	5.859138342	5.450219749	5.418264502	5.524792491	5.57618626	5.479897846	5.372310748	5.610112692	5.605793222	5.50841994	5.457402206	5.721815962	5.318587541	5.48305687	5.785090605	5.980508459	6.250053052	5.659476716	5.581804673	5.891467446	5.22381156	5.462032956	5.68467847	5.403609914	5.667023222	5.527605893	5.655207528	5.75374855	5.587128389	5.470824079	5.745844059	5.599532886	5.583662601	5.530686743	5.310834893	5.637105019	5.478612454	5.352379416
AK021537	7.43747506	7.637085242	7.371572824	7.302022932	7.316775627	7.453588169	7.433937824	7.346188798	7.463756047	7.628030633	7.339175938	7.600605104	7.904143607	7.388268915	7.643425346	7.701618988	7.583085582	7.885380354	7.116066901	7.401003493	7.116625206	7.165998817	7.260739258	7.625041447	7.21774032	7.305726522	7.383668864	6.61056727	7.203474929	7.215215642	7.120679172	7.645452625	7.009851755	7.313982759	7.008516488	7.044478003	7.1786966	7.455101197	7.248876592	7.334000793	7.318406222	7.582314885	7.260024908	7.523665696	7.436212387	7.474643654	7.242527118	7.500243611	7.746249839
AK021804	6.877498224	6.048539325	6.028338135	6.404766372	6.367697973	6.977387506	5.773610189	6.798347958	5.998384401	7.344800801	6.620257938	5.862854477	5.92431625	6.553312321	6.101426252	5.763549505	6.330612339	6.208181934	6.123727375	5.977486791	6.249261086	5.937298278	6.093567471	6.325050641	6.824611572	6.701358878	7.958268945	7.153834338	6.476200177	6.466267597	6.865689018	6.378428099	6.414783651	6.180280745	6.596292304	6.415616684	5.905054334	7.637209671	6.365253151	6.152833515	6.77100553	6.675561913	7.244822232	6.6612613	6.71378617	6.445909899	6.211788964	5.883510159	6.177382096
AK021933	5.681787744	5.983064303	5.858905011	5.768832075	6.586297162	5.844516571	6.005230538	5.674312298	6.196926377	5.77768971	5.691597851	5.816015143	5.923621217	5.795440525	5.595278908	5.889404654	5.862178239	5.949330675	5.999597908	6.038235131	5.812444476	5.774027264	5.955425064	5.865615263	5.801955357	5.930113774	5.579101797	5.983870483	5.981265615	5.693295724	5.631589561	5.614996193	5.739117377	6.05544298	5.866697516	5.964476669	5.78659273	5.969828202	5.767635075	5.782828153	5.60129544	5.978608314	5.986609756	5.729801489	5.61500609	5.734735352	5.723144073	5.78572787	5.64762543
AK021977	7.266353901	6.933186564	6.974548994	6.419097897	6.745273384	7.311798932	6.556387767	7.069815703	6.711134829	7.119425486	6.724510557	6.883441547	6.675169597	6.574690832	6.632690355	6.433625355	6.72253437	7.027484899	6.435442308	7.041872383	7.174951428	6.760141119	6.475207438	7.000519617	6.83358742	7.347606745	8.040316643	7.178416798	6.889809816	6.658085503	7.009493055	6.739109574	6.690741927	7.042238878	7.137108137	6.903027562	6.665974098	6.936234657	7.17880983	6.616343943	7.066471979	7.218551746	7.817906005	6.976226423	6.958501248	6.528052123	6.72590169	6.462316507	6.700594889
AK024936	5.453336364	5.731548306	5.87113761	5.569364217	5.470745318	5.548920363	5.581306763	5.782417035	5.312780054	5.271349122	5.280913018	5.953309538	5.379342343	5.320723412	5.592284141	5.376548524	5.671103642	5.531039493	5.341850077	5.145833158	5.244994575	5.432684803	5.20052159	5.436566499	5.413178672	5.381359381	5.153027803	5.60593425	5.473119539	5.227504428	5.282766724	5.378822108	5.190283531	5.57144867	5.27931127	5.469722929	5.339683733	5.293298931	5.386977373	5.294208881	5.456345649	5.358284379	5.126981117	5.427359957	5.413088589	5.465302109	5.162715915	5.393395039	5.218703747
AK025288	9.714922144	7.964601646	9.892288689	8.659197502	9.123591424	8.742009674	8.862340995	10.15849061	7.232772574	9.133491254	8.647301081	9.614704793	8.134337854	8.609347552	7.61651966	7.70432074	7.611940482	7.33077096	7.048955813	7.730751055	6.106487381	7.41796623	6.500953278	6.444344874	8.351657422	8.925844746	9.895587425	9.366248027	8.39772772	8.208498693	9.118875596	7.421102363	7.634059015	8.073476218	8.404690296	8.297577724	7.669978303	8.931277534	6.990878726	7.145852848	7.376459875	8.288083524	7.997315009	6.962778363	8.391733819	7.714639849	7.780051836	7.733056358	7.834786121
AK026905	7.049671816	6.588864758	7.245864054	7.113409412	6.828137502	6.962248605	6.827498767	7.38699634	6.665779775	7.245255234	6.96024148	7.362494989	6.526944893	6.811498446	6.968741	6.515212513	6.548481721	6.673006119	6.622206123	6.502987885	7.00068043	6.599772437	6.693326448	6.24262647	6.841361867	6.722299288	7.380335092	7.452083651	6.739241382	6.737122018	7.569793311	6.687450422	6.789773408	6.413822823	6.888765925	6.965017895	6.844541853	7.024608732	6.916862938	6.851720078	6.739628808	7.105012093	6.515041694	6.896185253	7.129542502	6.899378368	6.845423144	6.671345656	6.684545779
AK054988	4.212431738	4.178447226	4.105521521	4.105329603	3.994261703	3.982095639	4.300499471	4.135010942	4.160555869	4.095384365	4.124057235	4.152479304	4.589404006	4.514892907	4.419820173	4.786547752	4.362642555	4.543967733	4.391500313	4.076897605	3.938208623	4.230015391	4.032543596	4.072733741	4.217577417	4.250304954	4.04773377	3.927468059	4.117193052	4.051503719	4.047903766	4.304020388	3.923697459	4.12070578	4.104381877	4.08840454	4.006566217	4.158609364	4.028368669	4.088653957	4.160541315	4.156497379	4.205928532	4.024272721	4.122554102	4.364947148	4.096929906	4.334907526	4.181469665
AK055458	5.525421973	5.599681946	5.445937007	5.406291659	5.435912828	5.568483795	5.540892006	5.444928502	5.595493634	5.427930072	5.362678531	5.55125784	5.664019312	5.557084642	5.676122568	5.623306928	5.410155339	5.761489802	5.972902001	5.437244685	5.496305994	5.54298176	5.487606712	5.414006335	5.456089366	5.786259219	5.338497991	5.390252313	5.419639642	5.331798461	5.334882526	5.589801275	5.45597915	5.452184122	5.591445145	5.446827073	5.361292586	5.435871054	5.449400704	5.37885403	5.615008267	5.496221194	5.571375513	5.4155465	5.501959581	5.511344454	5.313779276	5.816988281	5.497327076
AK055981	7.030590724	6.832263537	6.582850543	6.891630748	7.435501034	6.879266791	7.403579172	6.717646327	6.87057643	6.735485328	7.091367824	7.424301703	7.014457505	6.94466697	6.918746195	8.058536378	6.855113771	6.860955096	7.157688029	8.342203727	7.052724202	6.651094114	7.030590724	7.393349093	7.262421917	6.383007133	7.151451551	7.924996731	6.921314857	7.658589796	7.116350693	6.623707506	6.884354087	7.536881074	7.024291694	6.920757556	7.379693097	6.788465921	7.084637029	6.671201078	6.615565582	6.684302267	7.137958729	8.078307266	6.809742032	7.447236661	6.718065095	7.156412944	6.887705677
AK056098	6.633242528	6.126251564	6.152662849	6.694437595	6.090433599	6.166331236	5.985032497	6.381470197	6.317863271	6.383402557	6.761863506	6.258692496	6.144216452	6.456442966	6.350248117	6.301004625	5.874341044	5.924182378	6.090673554	6.082560626	6.021369675	6.220431303	6.400901478	6.389080793	7.068301436	5.870352452	6.220885243	6.210266089	5.898792397	6.245351949	5.999524644	7.190293842	5.838803107	6.023585086	6.02347179	5.961310802	6.477821684	6.376804458	6.265577268	6.101823106	6.716772252	7.553238142	7.006217185	5.757247728	5.88653269	8.118427767	6.264244786	6.061650728	6.461012795
AK056982	7.583854053	7.61048859	7.654784922	7.231080237	7.342997171	7.594376898	7.483201031	7.376280078	7.535931353	7.82058308	7.547648274	7.453452608	7.311701873	7.124625826	6.979098134	7.283157582	7.518330842	7.736375497	7.81442833	7.765514314	7.927686332	7.469959781	7.696684821	7.73313736	7.46168266	7.915063203	7.737935829	7.389410801	7.723376788	7.254653028	7.849264305	7.503350322	7.684937844	7.642615041	7.744647666	7.645225486	7.683477172	7.711894802	7.62392965	7.498512514	7.368003174	7.548729944	7.751652925	7.90186145	7.51462913	7.275673962	7.627548615	7.622067948	7.658771178
AK074476	6.326295028	6.565848564	6.504589191	6.588816326	6.324879909	6.433746228	6.374476461	6.41517024	6.480480588	6.460587463	6.424484664	6.532446167	6.300503074	6.445908468	6.49188854	6.280263881	6.612373272	6.474245821	6.487490409	6.556389922	6.568428099	6.461238562	6.570250791	6.528923149	6.527466177	6.426303248	6.255150517	6.435545104	6.523160719	6.579312355	6.408685366	6.49571161	6.297372549	6.341409334	6.381874136	6.547347571	6.456082016	6.354746752	6.738656657	6.58690644	6.53059114	6.622986389	6.551701204	6.674105503	6.43310448	6.387597799	6.582183053	6.485727536	6.397713339
AK090844	7.508792265	7.003665362	7.583269081	7.133162092	7.063187374	7.726076296	7.388027315	7.460532378	6.961754077	7.745660878	7.070063072	8.311577117	7.08843084	7.257625009	7.34713934	7.01024619	6.992857551	7.15625521	7.091822692	7.14284856	6.820637271	7.087847695	6.946658677	6.749548689	7.290812602	7.817336584	7.48919766	7.713018321	7.299775841	7.315849204	7.774624459	7.020328995	6.945434341	7.176508086	7.096626814	7.085087804	7.257214488	7.411438351	6.999686449	7.179858591	7.122773658	7.625503824	7.072778759	7.082897211	7.491827908	7.203014948	7.251327203	7.007159992	7.233009599
AK091729	5.894940305	5.946844295	5.98729904	6.030656799	5.738661477	5.972829232	5.915729476	5.981448072	5.768391906	5.79528325	5.958716142	6.389680644	5.799041971	5.909911273	5.882088354	5.85862084	5.846350385	5.662473708	6.042628134	6.222907613	6.232083382	5.76441944	5.997186233	6.108066184	5.821983589	5.996581394	5.813056992	6.089203617	5.717646875	5.740101604	6.324624571	5.928859395	5.818206024	5.754475011	5.883005046	5.78844238	6.055586442	5.844474467	5.92867451	5.845076811	5.984683731	6.200061093	6.038721966	5.928859395	5.720751604	6.071112463	5.818492386	5.966450219	5.863824598
AK093205	3.891669035	3.893796194	3.836006527	3.815345492	3.82084293	3.851158425	3.949872978	3.799826304	3.970032082	3.939228056	3.826349245	3.880969764	3.973160577	3.929258705	3.964209416	4.071491329	3.91549837	4.099342642	3.929362255	3.854680244	3.750154918	3.925207545	3.820455988	3.847125036	3.832035252	3.950439636	3.835260817	3.763092274	3.827634918	3.866790599	3.826311673	3.978161764	3.885689199	3.948907911	3.942439135	3.869738458	3.780754891	3.890886046	3.824689751	3.891904346	3.886854001	3.850358988	3.831175151	3.797097682	3.845938179	3.942975819	3.81676152	3.897926146	3.893175653
AK094644	4.463312291	4.383637261	4.492438286	4.341660855	4.405564575	4.54496103	4.287027441	4.53036057	4.46998915	4.917101062	4.419484881	4.461913794	4.573174511	4.491625209	4.60929543	4.553232393	4.256713352	4.39715788	4.118883454	4.57786817	4.591174339	4.352399352	4.425780095	4.307557995	4.433846974	4.689259877	4.241032673	4.37283247	4.245563414	4.271381436	4.265070559	4.483366141	4.327278367	4.393855858	4.391206468	4.363242465	4.563729324	4.487766421	4.427394185	4.419713599	4.450356339	4.463446116	4.474608203	4.358112496	4.363101907	4.51285689	4.429919072	4.36745941	4.328921173
AK096159	4.582564895	4.59185131	4.692731818	4.71222708	4.722065848	4.738974191	4.628756729	4.468879997	4.6182836	4.972526495	4.56741544	4.90975832	4.656289479	4.657763548	4.820069277	4.739710316	4.623776358	4.693176589	4.917206955	4.633377301	4.731618314	4.603663854	4.546372255	4.742005972	4.693176589	5.054336774	4.691381125	4.757750754	4.555850576	4.437967954	4.776840904	4.590292437	4.604247687	4.743035273	4.728430313	4.531592257	5.244909016	4.971115716	4.539731762	4.823881018	4.818890032	4.64473801	4.893597166	4.62102997	4.657972748	4.565310948	4.588489826	4.682473729	4.68506227
AK097370	7.092448056	7.010769822	6.885345096	6.993972695	6.793048779	6.741938696	7.074093721	7.216375896	6.83230602	6.756558291	6.98723531	6.979214563	6.84505702	6.989536962	6.983904817	7.146863794	7.096269429	6.894479858	7.445224913	6.919161029	7.109843232	6.788225167	7.184791206	7.227501564	7.000237026	6.771211603	7.064810895	6.765599646	7.007657462	6.746703334	6.834134499	7.049023907	6.721496002	6.52241504	6.897650128	6.898278844	6.757760568	6.752343118	7.189973464	7.033581849	7.414912222	7.286813865	7.144102272	6.784802832	7.001797709	7.35950925	6.971605995	7.058080234	7.02659695
AK097453	7.328879355	7.401261186	7.358050965	7.074393723	7.068220076	7.367634764	7.082038452	7.29693894	7.240206989	7.288661529	7.137057646	7.5068538	7.318585427	7.342669604	7.109754378	7.140411617	7.17772784	7.319877416	7.519348677	7.216570436	7.219188643	7.214709764	7.212146415	7.200990686	7.15688469	7.613200148	7.128904486	7.003421735	7.181666096	7.053460802	7.207177972	7.408958296	7.145464424	7.222434094	7.239977206	7.065068128	6.906735059	7.114483557	7.414961944	7.059065768	7.580710343	7.512182816	7.325865086	7.165694508	7.172734923	7.317484326	7.089796864	7.34758268	7.14505035
AK098263	3.848226318	3.960214751	3.905016295	3.907708066	3.871812046	3.797313418	3.942361605	3.894506769	3.887286267	3.7044228	3.920388313	3.79222618	3.901466112	4.126026526	3.893407991	4.024364282	3.872074418	4.012544253	3.859168317	3.637927061	3.941049432	3.865417651	3.693480408	3.749166402	3.961555295	3.868250887	3.967481612	3.799979251	3.868465681	3.804351355	3.77087153	4.027307062	3.748575458	3.874163918	3.818961007	3.880005103	3.662788396	3.737966002	3.785878928	3.753516812	3.755686688	3.629798491	3.781890006	3.842124237	3.905514559	4.03165524	3.866709637	3.922663241	4.274751645
AK1	9.045227123	9.521900467	8.689495102	9.407673575	8.959336821	9.091712381	8.686394142	8.201160881	8.003409794	9.094141621	8.70564647	9.302831745	8.9240554	8.546777514	8.632922195	8.303800247	8.714814507	9.084786193	9.006297236	9.052955906	7.886992716	8.066807384	8.118650459	8.445011871	8.583059925	8.990941591	9.043041617	8.549461386	8.310752566	7.984388065	8.678808003	9.18904156	9.899287587	8.916583941	9.39568008	8.833549173	8.965681766	8.849899081	8.905976258	8.449801573	8.568980598	9.46030866	8.762505157	8.619981713	8.569785562	8.754178951	8.474747191	9.069936777	9.004034476
AK130486	7.450843274	7.579329838	7.419865923	7.26302197	7.258063662	7.387390425	7.36640092	7.467532444	7.354803632	7.235701983	7.306648151	7.398777207	7.175330314	7.323307581	7.365734172	7.343511619	7.383369136	7.491638006	7.814222627	7.393770209	7.594991274	7.257162864	7.407334743	7.304193126	7.338297211	7.259532209	7.203627662	7.191589562	7.47298805	7.148546321	7.424068374	7.320761657	7.266126487	7.329928359	7.349651918	7.351087176	7.190359153	7.336956382	7.478803397	7.091283982	7.236549739	7.341550262	7.250773691	7.364388882	7.397109037	7.445332048	7.352486167	7.415100921	7.178993079
AK131021	6.316222063	6.637931206	6.602872089	6.377319323	6.48315655	6.452990727	6.223481112	6.234283553	6.391418889	6.182397534	6.434095831	6.660046752	6.297167457	6.546183257	6.420689482	6.292772216	6.509864977	6.300897901	6.766126847	6.606805027	6.719073025	6.538511656	6.429830693	6.510163802	6.533048124	6.295933196	6.608138006	6.607951267	6.431486451	6.473915205	6.660730896	6.362269778	6.493522894	6.576237014	6.643403798	6.379321251	6.44727031	6.432913812	6.62413885	6.424373571	6.538323992	6.335066992	6.734825804	6.453530378	6.277190287	6.367386022	6.326676882	6.535171591	6.522897169
AK2	9.34259034	8.624681745	8.195083312	8.81947652	8.746325334	8.519382923	8.812089084	8.339214722	8.829257256	8.389190668	8.475141234	8.79398313	9.135476427	8.84926369	8.813532553	8.8706124	8.169023491	8.702154214	8.474843361	8.962594887	8.422194383	8.611187745	8.615974837	8.688758495	8.786359177	8.945798141	8.511209542	8.825606053	8.755279794	8.908955176	8.496186832	8.263736184	8.758655764	8.992797957	8.720466814	8.833573774	8.850500916	8.623110442	8.469292555	8.603426393	9.021629857	8.44969198	8.582840587	8.897729804	8.808652745	9.27711324	8.367924879	9.046021534	8.780806128
AK3	10.93677126	10.98416545	10.98333355	10.52106725	10.56337222	11.05439649	11.1129187	10.63325611	11.04102373	10.79330568	10.72249038	10.66872543	10.73548221	11.03842207	10.84523183	11.10682902	10.71663271	10.56759496	10.78837733	11.01753107	10.30602944	11.36326514	10.8892692	10.3433238	11.02132173	10.2166554	11.3097597	11.13949014	10.88945948	11.19482395	10.44988439	10.60697776	10.82217198	10.15943012	10.43904912	11.21802404	11.18359066	10.42200319	10.91469393	11.15761852	10.79296262	9.948414118	10.20813416	11.34215023	10.9300633	10.84425037	11.02102119	11.0386917	11.28383825
AK5	7.03600179	7.228862964	7.113593384	6.888159049	6.906458834	7.259528097	7.331465285	6.930197691	7.060252144	7.033529477	7.000316843	7.038602619	7.276354232	6.895528516	6.866476831	7.479944742	7.202568299	7.107376126	7.158670115	6.958634918	7.07134228	6.96924401	6.998444578	7.079149356	6.984657367	7.301800211	7.194771755	6.713202121	7.164634014	6.982770403	7.113405944	7.093298126	7.012831479	7.12548814	7.20899107	6.935231347	6.797547192	7.151193916	7.141088249	6.957864282	7.264402408	7.112323717	7.22425659	7.082473721	7.013464291	6.830271136	7.002466065	7.181870094	6.96030908
AK6	8.665080907	9.01029314	8.697905746	9.440222494	9.779423832	8.815543925	9.563838823	9.152405195	9.484187553	9.231319652	9.484001092	8.714125866	9.885030094	9.421390435	9.856027812	9.626883653	9.208934319	9.164033745	8.968277369	9.932877433	8.754539263	9.328426653	9.260709988	9.082143151	9.382301998	9.115460802	8.674513917	9.433987409	9.488672285	9.717971746	9.008253777	9.528267268	9.207303037	9.555722399	9.268971651	9.424321572	9.574564246	9.205738574	9.785248839	9.249578826	9.675276421	9.205978836	8.93355092	9.371654379	9.712461046	9.085719899	8.893323725	9.703250924	9.08786418
AK7	6.642045132	7.03279615	6.80130791	6.673159143	6.700805569	6.670942858	6.749905255	6.511283926	6.708896066	6.64455728	6.605306184	6.793244993	6.589798621	6.570807551	6.584732214	6.470074418	6.740734126	6.742736877	6.864071208	6.955621653	6.905285919	6.603264277	6.830665699	6.710820934	6.623066154	6.615204683	6.693764106	6.591048242	6.784561544	6.495691415	6.701198332	6.541073385	6.682736595	6.936180735	6.876945215	6.897595838	6.835124181	6.689745838	6.917253241	6.607450222	6.620623614	6.908446936	6.706711118	6.650066716	6.464735112	6.766623854	6.515472412	6.623557934	6.6692174
AK8	8.234402816	8.425922961	8.612630958	8.149274026	8.168864956	8.379184598	8.255974131	8.375296851	8.321576958	8.467827384	8.216697509	8.279799563	8.372961872	8.027068314	8.118592316	7.910686783	8.413390544	8.369952971	8.269090618	8.349823734	8.979032763	8.18413616	8.578974106	8.503014309	8.186417835	8.483325274	8.071492167	7.927896937	8.369972196	8.1674759	8.424570513	8.368227377	8.30289074	8.388047074	8.493226634	8.257692162	8.173428505	8.298706624	8.606713352	8.305110565	8.128762993	8.534530209	8.506820849	8.43912478	8.337807766	8.042424789	8.313028263	8.502837635	8.185714485
AK9	6.486651598	6.610299695	6.567303052	6.608361513	6.931732537	6.291595814	6.628803593	6.294746121	6.470729009	6.383447495	6.622105174	6.398879787	6.364359368	6.512092632	6.516178618	6.106590179	6.331908292	6.756202403	6.114401361	7.353982627	6.80622518	6.577301634	6.414767836	6.654984186	6.576281788	6.345827532	6.198889944	6.827984654	6.513149257	6.794926043	6.750293919	6.303431876	6.480207564	6.35154787	6.326264161	6.618999245	6.660308622	6.238079023	6.428519411	6.443095631	6.189847597	6.188350702	6.370324837	6.683270081	6.393112059	6.89304316	6.461974532	6.814026133	6.386967218
AKAP1	9.250171704	9.366110038	9.720504813	9.870170997	9.061333903	9.473094929	9.342340204	9.13396435	9.397968494	8.814451716	9.407700986	9.017654553	9.040882259	9.143415946	9.674825205	9.45801674	9.547864359	9.019313487	9.035296446	9.325476102	9.753597493	9.103490886	9.304609727	9.070174381	9.472545362	8.304089792	8.892034501	9.388082457	9.300457489	9.438379434	9.26055398	9.374773358	8.845443723	8.887697712	8.770267291	9.589379015	9.381758928	8.454396577	9.57492946	9.773644212	8.698151019	9.31446955	8.564204182	9.728531792	9.44251545	9.449353242	9.787881764	9.425177465	9.723741476
AKAP10	6.674854928	6.282675298	6.875639292	6.777016584	6.78477394	6.838049346	6.823440735	7.127258216	6.600938255	6.692323393	6.299522648	7.026313591	6.63652296	6.538932269	6.497956643	6.728306062	6.406932933	6.436017972	6.300112642	6.464936546	5.934514508	6.612915576	6.423335027	6.097454992	6.478733521	7.031131005	6.905505417	7.348903157	6.670511895	6.375092729	7.105918859	6.66301059	6.549156891	6.541566098	6.462456368	6.45805052	6.365602999	6.607336862	6.313118717	6.256382764	6.660710031	6.149443446	6.433452068	6.331405108	6.412102792	6.837009255	6.631911337	6.372664662	6.415183698
AKAP11	8.436278877	8.219971478	8.694556193	8.715537961	8.824667579	8.771885588	8.439765156	8.898262584	8.283406902	8.880690288	8.816084685	8.771962749	8.365506658	8.986787891	8.669642808	8.467584694	8.490364844	8.379336344	7.962968253	9.068607435	8.452842131	8.316271193	8.212659994	8.719628448	8.636343216	8.27979088	9.047097508	8.869963798	8.516162305	8.562991922	8.855582962	9.094072801	8.034813381	8.262471956	8.057922967	8.342538757	8.478636326	8.214398873	8.473958312	8.305219374	8.624571936	7.998457267	8.574341301	8.854553487	8.937603628	8.724281625	8.648096771	8.800616313	8.604193442
AKAP12	6.386589515	6.242451922	5.957056086	6.431398145	6.189937677	6.890752669	6.280189726	6.678901291	5.710789158	7.394025621	6.639294115	5.660439374	6.171492795	6.550412721	6.117831461	5.998053775	6.369685646	6.243103711	7.445176576	6.162232384	6.768533133	6.678471803	6.738858532	6.670620248	6.588310307	6.468556074	7.206142614	7.345715754	6.384108023	6.578721255	6.892124604	8.125458826	7.05572858	6.066596169	7.846513817	6.547147772	6.002835364	7.240377969	6.606322045	6.509823957	8.589483142	6.826033434	8.14781803	6.996336561	6.809701311	6.613309857	6.328995614	6.167064134	6.594845957
AKAP13	7.913300132	7.652356406	7.87463487	8.121133193	7.769945896	7.73626663	8.011017471	7.930189719	7.512660643	7.934769277	7.803518355	8.062127595	7.625693034	7.757169232	7.896233374	7.610907983	7.634096797	7.563944032	7.743863764	7.273801104	7.394496943	7.737167669	7.544537784	7.553485126	7.783174263	7.70945803	8.181847767	7.838165316	7.738885499	7.776407204	7.618408947	7.875746722	7.936065988	7.642175216	7.847597067	7.887056433	7.73039466	7.911499574	7.806418305	7.549927525	7.765040248	7.924541246	7.863406107	7.803663733	7.839571307	8.04581139	7.732573088	7.497134917	7.854734551
AKAP14	4.256406439	4.296312501	4.304271657	4.093586464	4.171398477	4.145054031	4.154948744	4.234327989	4.365435589	4.220243562	4.162567736	4.244640803	4.476870283	4.407001034	4.307249602	4.469128362	4.686918545	4.67954693	4.460268086	4.275030588	4.234065394	4.162963971	4.194519704	4.410700113	4.209438724	4.582790264	4.073340687	3.989911696	4.352202808	4.491072909	4.213039305	4.210252803	4.229620638	4.333616959	4.435995456	4.249711419	4.39369763	4.266418515	4.340085953	4.19594409	4.204747491	4.291135931	4.232769611	4.185078203	4.270692051	4.31835762	4.237942505	4.316079094	4.262175116
AKAP17A	7.528597806	8.08719752	7.817841838	7.906388113	7.87381168	7.860730889	7.771396623	8.149808101	7.709494032	7.824650793	7.771381406	8.126422711	7.706310035	7.913306834	7.750422269	7.835158915	7.956342074	7.7577827	7.705675919	7.933564058	7.986654073	7.74797151	7.698761739	8.038199728	8.320062592	7.897361039	7.703463258	8.243729024	7.890174245	8.054681919	7.812014962	7.665157173	7.701220185	7.764499713	7.744114544	7.750312611	8.150576026	7.994147081	7.832820294	7.902370207	7.874283942	7.733624984	7.876642682	7.987935808	7.962779923	7.843977493	7.752290004	8.353952812	8.021627011
AKAP3	6.887929319	7.107911264	6.960904955	6.897465963	7.067980856	6.834966012	7.244974074	6.765574423	7.138552774	6.940518948	6.897406262	7.297497648	6.710443578	6.821843031	7.215589061	7.587120518	6.925390109	7.045532173	6.847445521	7.316667637	7.203959821	6.730070945	7.22457579	7.10009936	7.031180982	7.104484368	6.863694345	6.963741083	7.056257457	6.87495823	7.007453129	6.88273749	6.834568983	6.983158177	6.954424653	7.109318738	6.824794488	6.984717979	7.525655821	6.864289867	7.351070801	7.235934411	7.186589197	6.959238732	7.015925849	7.50283331	6.910383461	6.984655092	7.196230571
AKAP4	6.247686732	6.470896372	6.351010042	6.268831516	6.201083971	6.28060216	6.613534259	6.21226664	6.513129278	6.365013796	6.443823241	6.445865855	6.652503637	6.261609789	6.514535474	6.634457988	6.583211479	6.571592535	6.498652302	6.17917927	6.08360207	6.464952511	6.154075009	6.280266905	6.29661773	6.574185797	6.229199324	6.120053029	6.352579805	6.121621153	6.045472293	6.287524014	6.31762198	6.257483603	6.244036708	6.050443692	6.273878731	6.31762198	6.412145562	6.287599394	6.31762198	6.440324155	6.154081244	6.333167707	6.233536601	6.567283373	6.174729608	6.358795607	6.461558139
AKAP5	6.816069844	8.430541524	7.615838547	7.991815506	6.597512258	7.001211607	6.720570135	7.00313489	6.950637284	6.758576104	6.834173139	6.744356712	6.947933704	7.017773859	7.292040094	7.732863259	6.924824913	7.693692697	6.269769613	6.268473508	6.558922734	6.858833256	6.699585687	6.590726308	6.586679204	6.803464816	6.680069922	6.646121826	6.904645518	6.51560827	6.57536729	6.793871153	6.586049147	6.915347912	6.73485677	7.088090054	6.539679001	6.465074888	6.911217885	6.612648823	6.481952571	6.672785672	6.430853247	6.699018948	6.947024672	7.157970711	6.567176986	6.792330181	7.933580081
AKAP6	5.749263023	6.159852333	6.066419491	5.742567099	5.827176564	5.832288618	5.826388644	5.880759096	6.091427593	5.905825064	5.884544541	5.986366948	5.888845042	5.773755418	5.974220778	5.601159784	5.93612172	6.244933989	6.16431102	5.927243024	6.030691008	5.782504254	6.057897073	5.862684364	5.88285029	6.10655229	5.767779378	5.712346775	5.923019721	5.836123435	5.783443686	5.961413961	5.903334206	5.931287588	6.003476167	6.037833491	5.682180814	5.952571553	5.949080104	5.918948193	5.834062603	6.029666456	6.132789027	6.017017001	5.871275144	5.947652838	5.686582676	5.907686942	5.74502117
AKAP7	6.997798937	7.127477586	8.146645928	7.425578223	7.532486718	7.403933589	7.819182361	7.803328256	9.060095426	6.950344395	7.330980958	6.601388214	7.577985203	7.662640241	8.583227998	8.111079579	7.186026809	8.18733691	9.131846081	7.165142415	7.292781242	9.564661418	8.458945471	7.838516344	7.503499564	6.810513553	7.10308	8.378199591	7.967764646	7.776967341	7.860306847	6.945739741	7.744914569	6.905913522	7.39556714	8.685998066	7.786091118	7.572059183	7.537728711	8.334483582	7.190902029	7.474928957	7.154585088	7.364127199	8.050016686	7.050831799	7.88031029	7.851005719	8.760712142
AKAP8	8.901371292	8.541008862	8.827308697	9.361284693	8.865948346	8.858981051	8.779453243	9.14330358	8.630573801	8.54553248	8.630086892	9.018147652	8.631969949	9.000999555	8.610757605	8.758745389	8.368498273	8.45929688	8.54343774	8.687099217	8.446684643	8.705700662	8.702970915	8.773182527	8.736540965	8.739457663	8.551956116	9.045518298	8.751096188	8.915328297	8.702967414	8.812377935	8.723500041	8.897908868	8.458526757	8.50091498	8.668495032	8.78989631	8.266041542	8.94782919	8.753600399	8.707082049	8.609756616	8.772700027	8.702113087	8.531972389	8.902305231	8.707861027	8.709528634
AKAP8L	7.238766526	7.095769436	7.161377261	7.43394605	7.117120817	7.212306566	7.182608485	7.471937537	7.171891996	7.02619765	7.148504815	7.340522887	7.182979789	7.353465091	7.41393643	7.376152977	7.083186958	7.127495955	7.207577888	7.070380103	6.915054415	7.186676184	7.127865325	7.019787981	7.183999303	7.369086945	7.112447219	7.149813089	7.098945201	7.052576549	6.909117444	7.309447951	7.035633844	7.14793712	6.924157807	6.895218487	7.087552587	7.135493663	7.032706607	7.138232863	7.370586754	7.205222507	7.134650465	7.098513438	7.210463864	7.274938642	7.132058312	7.215050096	7.205235419
AKAP9	7.327791616	7.617658277	7.52443439	7.55498539	6.863631614	7.540383655	7.086094999	7.463588835	7.188528079	7.227783722	7.507523083	7.637163746	7.180181592	6.71252687	7.230592578	7.068450263	6.669413901	6.711196569	6.209059156	7.381772584	6.967583333	7.266243088	7.015583975	7.165291764	7.38580409	7.345707788	7.303388889	7.632823961	7.217760454	7.129555562	7.504774069	6.829951417	7.151192689	6.921549557	7.101796405	7.203647155	7.338036954	7.035132683	7.284731468	7.018626436	6.585960925	6.794717527	6.530531561	7.5083686	7.278869224	7.761150827	7.535627151	7.09315381	6.893621793
AKIP1	8.350330687	8.599066395	8.341556529	8.644115233	9.006739314	8.488262936	8.679015723	8.616876562	8.875445661	8.692512925	8.795678698	8.280568335	8.498135841	8.655857233	8.589942132	8.606815421	8.857541981	8.692351354	8.712116803	9.113477568	8.436804362	8.330710622	8.377629861	9.031018023	8.625644367	8.86183356	8.624720409	8.32249794	8.443523599	9.443043189	8.269880246	8.566065022	8.89638689	8.840607073	8.335781957	8.800348438	8.852811263	8.699164727	8.561874072	8.830617699	8.521298482	8.73893738	8.262572993	8.736254338	8.549423856	8.832013671	8.849123358	8.648813839	8.841888274
AKIRIN1	8.93477635	8.988859084	8.57338522	9.372449609	9.256651612	8.377183172	8.678143235	8.394760323	9.185613782	8.40918434	9.017984313	8.478411766	8.807468547	9.179858528	8.638264636	8.624859144	7.993776796	8.69654922	8.277731638	9.131295793	8.707804428	9.507579887	8.780729474	8.66598993	8.897673617	8.077235249	8.515980415	9.016096111	8.65748233	9.111902638	8.362291329	7.913412056	9.242272343	8.59795319	8.67968024	9.286372551	9.377979794	8.660798911	8.620501242	8.978230935	8.315544102	7.724123902	8.72320317	9.099678022	9.070489939	9.586747562	8.956987626	9.35936287	8.838217431
AKIRIN2	8.38292947	7.293391669	7.689388342	8.468849899	8.809863067	8.81321134	7.729527244	7.538579572	8.223229077	7.669340953	8.076161241	8.215110696	8.02174296	8.744268008	7.977631018	7.807577509	7.481578499	7.88008477	7.647494489	8.57675151	8.374999304	8.251123791	8.055768901	8.291521826	8.356477485	7.939895993	7.782034127	8.568337891	8.068796108	8.389849079	8.144859967	8.325127121	8.008660386	8.274068809	7.812144895	7.845227723	8.445300714	8.526193717	6.723123058	7.694699541	8.429053566	7.635984287	7.868566434	8.650015539	8.381237243	7.635315948	8.500840559	7.685557045	8.725530391
AKNA	7.92465316	7.36053845	7.134683873	7.628063174	7.341025314	7.62811188	7.312021486	7.736497256	6.991484156	7.391150366	7.543779751	7.425969886	7.536903618	7.46884668	7.352468668	7.494991753	7.347641185	7.292286837	7.154156524	7.33134891	7.163209445	7.224780459	7.181679911	7.443725787	7.221725123	7.499039962	7.435784062	7.43338228	7.357089174	7.170613736	7.09715243	6.952161153	7.019136748	7.387048289	6.950298393	7.351859632	7.291346175	7.24626479	7.146909745	7.15366868	7.454683711	7.413436434	7.138208713	7.120164102	7.136555623	7.744219384	7.367874375	7.289804423	7.336417272
AKNAD1	5.139449375	5.315867875	5.130972487	5.02156027	5.034792935	5.083647532	5.108620365	5.122613529	5.182847117	5.438489433	5.071430624	5.020468869	5.358530204	5.102673373	5.421729506	5.236451657	5.144188136	5.475173339	5.104778204	5.160282857	5.486986965	5.133204971	5.180636862	5.042843164	5.036531386	5.276261586	5.063936153	4.847264459	5.222745986	5.068789043	5.119343581	5.156217993	5.205441	5.229710059	5.281813748	5.139429605	4.999152215	5.173755101	5.353091348	5.133353061	5.099021894	5.066723218	5.155569936	5.33965428	5.117093247	5.152234232	5.291038871	5.251984899	5.327878851
AKR1A1	10.40900976	10.81848538	9.720301297	10.93260534	10.71165184	10.17043777	10.89426423	10.30884752	11.16318952	10.5060386	10.27938121	10.79900973	11.13705021	10.67492498	10.82461585	11.14012953	10.39737075	10.85749406	10.59223713	10.08925617	10.74601299	10.17425372	10.85080042	10.69474656	10.49493053	10.34941554	10.37726186	10.9261935	10.61572239	11.23537015	10.24504388	10.15333761	10.82926312	11.07482469	10.43381304	10.79891481	10.84185082	10.34997036	10.60795525	10.41587339	11.00785307	10.37324446	10.73928046	10.44275038	11.00463784	11.78503123	10.60609029	10.39451493	10.69796626
AKR1B1	9.271127907	9.050245511	9.087085585	8.915140529	9.67674209	9.515373769	9.740055071	10.01101898	8.890211845	10.26318829	10.28716174	8.553018373	9.671663382	9.164259821	9.321940198	9.996850675	10.11923995	9.509923848	9.931424226	9.663156625	9.239701617	9.62083114	9.623723982	10.29703469	9.302733091	9.566567176	9.98520798	9.920814046	9.81771591	9.193749004	9.626374066	9.475526157	9.606802368	9.188153303	9.300594207	8.950440712	8.992746802	9.585648019	8.989004151	9.006195838	10.36767008	9.204081223	10.11939769	8.895769972	9.242122988	9.115783777	11.09385826	10.8386529	9.563088248
AKR1B10	8.887221235	8.904272565	8.363675461	9.258375013	8.710998354	7.951416258	8.910826226	7.506109317	7.347291363	6.799094681	8.374598659	6.832327309	9.725420055	9.782652071	9.429036026	8.869886184	7.471070728	8.672288171	7.751250347	6.676734977	8.441289506	7.993991395	7.181099546	7.675592801	7.058537978	10.98542224	6.517690543	8.406798316	8.115497352	7.77822566	9.55805542	6.887642016	7.384342041	8.483036125	9.461345755	8.822122612	8.895430474	7.817144704	9.542917449	7.139763144	6.100478002	8.489800617	8.257828389	8.050143727	8.32878355	6.543110639	8.844477779	8.939081285	6.921617046
AKR1C1	7.720251204	7.941415672	7.688574021	8.099302276	8.306348601	7.789795325	7.957938322	8.118534927	7.788841394	7.894414034	7.889497623	7.976398988	8.233507571	8.160353217	8.116602716	8.08469357	7.976934712	7.903950253	7.796354832	7.530615543	8.109589426	7.858817775	7.993932562	7.693968764	7.76468964	8.277386227	8.575537544	7.954145364	8.11716729	7.819317789	8.031134018	8.141535528	7.82232594	8.006090993	8.141052078	7.850257126	7.84200593	7.658655035	7.923618075	7.658679071	7.678193078	7.922141105	8.144563683	8.014859944	7.884460105	8.244964328	7.881609632	8.16447001	7.659103413
AKR1C3	8.668251891	10.08384037	9.42087377	10.26806629	11.15540491	9.022480004	10.23381163	10.87610606	9.53069026	10.4919565	10.4933867	9.763980475	11.05361733	10.58267502	10.59044553	10.88874438	10.45585686	9.836139794	8.979555653	9.500389569	11.03698366	9.672190723	10.51617183	8.981930886	8.756587677	10.41294379	11.20375699	10.34699615	10.6987265	10.98969766	10.89142089	11.16775823	10.39276412	9.336859043	11.2201835	10.46440238	10.41096352	8.934270953	10.25096834	8.82114427	6.440691029	9.615178907	9.398712278	11.25387971	10.52395126	11.42720523	10.46190516	11.09440359	8.878657783
AKR1C4	6.506727771	7.205306655	6.41061125	7.251564051	6.438437324	6.565804634	6.521086714	6.695669676	6.751521989	6.733073867	6.674037437	6.609959136	6.839928942	7.045941015	6.640744842	7.10806426	6.750576131	6.978928275	6.247450377	6.000725162	6.498191046	6.529141169	6.524423291	6.255580113	6.487870617	6.84283441	6.957805342	6.123337615	6.747227857	6.460325654	6.491919608	7.693465052	6.496166649	6.781088572	7.552026966	6.407186503	6.489872981	6.559034611	6.781670345	6.246516378	6.391885441	6.412726979	6.536170467	7.632855512	6.606139593	8.70331058	6.423173108	7.045637109	6.403599062
AKR1C6P	6.747024751	6.747620129	6.603292661	6.831090124	6.687873845	6.709698374	6.867438508	6.86993326	6.890813661	6.796452049	6.766275987	6.899567171	6.818549798	6.837757451	6.663344036	6.772004567	6.896032609	6.685047683	7.2555405	6.76850367	6.780569256	7.067518097	6.76643656	6.856614058	6.699246472	6.749023212	6.70651203	6.63492187	6.770973992	6.725150544	6.503758878	6.840499168	6.587463345	6.869008284	6.625634776	6.773272246	6.85043958	6.700473911	6.820157075	6.552373077	7.074977271	6.804618118	6.826939712	6.768251019	6.807072614	6.899401591	6.805940747	6.897588652	6.667614565
AKR1D1	4.246409985	4.440362747	4.39667206	4.355129784	4.304703004	4.218400347	4.380061075	4.27108628	4.354937423	4.369694981	4.345654312	4.441042803	4.501250885	4.375838816	4.411771919	4.369881167	4.370536616	4.364209049	4.143464789	4.39827436	4.431611353	4.386645296	4.439488938	4.405489633	4.299007447	4.359832644	4.381273791	4.186343177	4.323672744	4.087148825	4.189624959	4.39688041	4.250108815	4.450288817	4.344294097	4.295549132	4.312832297	4.414099105	4.508798049	4.377767102	4.443223572	4.181673835	4.437672116	4.478181415	4.27591498	4.361313176	4.421947191	4.517601771	4.184087984
AKR1E2	6.578356286	6.772119836	6.566585164	6.586478738	6.745409099	6.590234184	6.578307571	6.807768019	6.715417287	6.517703586	6.635071109	6.929870437	6.616757361	6.909806769	6.892929415	6.914210709	6.727517041	6.695026748	6.92890523	6.724624574	6.791266551	6.56799176	6.739939897	6.805187529	6.646916814	6.824456392	6.746709125	6.635169118	6.871325365	6.616637484	6.349703759	6.714709311	6.447069471	6.763924913	6.530554085	6.52008448	6.603472953	6.671014651	6.947718228	6.482457831	7.110169846	6.722915782	6.595154196	6.542726736	6.649013943	6.875427258	6.421652067	6.735783112	6.677605501
AKR7A2	8.755601241	9.670490181	9.068922884	9.868568168	9.671362948	8.896084846	10.28296204	8.997658236	9.856877562	8.893893829	8.888142586	10.37156129	9.954260344	9.704136258	9.705225655	9.852443847	8.415075446	9.451941166	9.95710855	9.32525968	9.376075932	9.29689634	9.296518312	9.647908749	9.202380183	8.819759787	9.419797032	9.574696567	9.349019457	9.847217606	9.411401101	9.125223378	9.783466321	10.10878535	9.267882518	8.620070875	9.788900789	9.65535845	8.760290528	9.753485991	9.301214663	9.504947247	9.22080064	9.366494147	8.730765582	9.910473531	9.45243593	10.03564384	9.441317821
AKR7A3	9.315956927	9.77007642	9.439296304	10.28015966	10.22582334	9.383206534	10.75753189	9.497184815	9.803822985	9.114285682	9.296522815	10.41707386	10.56142142	9.801593812	9.998510162	10.29071627	8.747495506	9.757636047	9.931989881	9.668681382	9.763176738	9.578885428	8.95668397	9.651639566	9.659536861	9.094859924	9.60819336	9.241373097	9.733835669	9.98855574	9.789015344	9.351344636	10.43924411	10.69385193	9.713166185	9.172944353	10.0876113	9.461788499	9.680169376	9.873707341	9.044888155	10.00622954	9.504180447	9.803366031	9.432964021	10.30278278	10.14534936	10.33559016	9.791656824
AKT1	9.752862484	9.503252638	9.425299867	9.867835972	9.58471148	10.08536663	9.236290041	9.533171868	9.382001228	9.416262104	9.525493259	9.753979809	9.426687223	9.534715703	9.242128559	9.633262731	9.235166123	9.244476776	9.341221566	9.149917983	8.919866649	9.861776046	9.180544507	9.472392821	9.375575069	9.641880127	9.69858548	9.94204379	9.632826457	9.305004313	9.533435814	9.477966173	10.00270988	9.991330518	9.639147154	9.747043813	10.01681623	9.94393097	9.491822592	9.011786331	9.630961829	9.391503796	9.599166471	9.293693433	9.750004499	10.00678524	9.495328161	9.09467327	10.00201839
AKT1S1	7.127003247	6.752951219	6.425907574	7.431973483	6.899803592	6.786784377	6.573329284	6.524383788	6.617010672	5.507982312	6.807560929	6.609794398	6.814226679	6.988721114	6.594787665	6.372680966	6.48901793	6.138537659	6.342017271	6.673214547	7.171124883	6.987146869	6.430332	6.998705075	6.791564679	6.669967229	6.784588468	6.326966641	6.823203599	6.899614398	6.125504027	6.34452047	6.855831478	6.801561554	6.486387749	6.766158992	7.14905165	6.599751314	6.244262304	7.147023051	6.308485917	6.59359058	6.54756529	6.870539781	6.7029514	6.972158792	6.86183771	7.06785865	6.604474195
AKT2	7.30194228	7.166993989	7.244185919	7.641381069	7.208626605	7.341466815	7.196578204	7.3584245	7.174475608	7.245698546	7.274024767	7.433193531	7.288344714	7.32551425	7.227909595	7.231180653	7.303891566	7.253099271	7.448452155	7.46309268	7.472057541	7.347791538	7.290611704	7.539381649	7.434345767	7.211951466	7.207453175	7.32944671	7.283781079	7.375473794	7.285077703	7.281493875	7.192488571	7.336149686	7.140597805	7.159788168	7.324097435	7.229539443	7.187158134	7.318723779	7.380585672	7.445062456	7.379921186	7.343109882	7.34143512	7.436862959	7.441327508	7.558659634	7.320124415
AKT3	6.623569991	6.613068792	6.556365356	6.557252783	6.685005802	6.763671655	6.39285278	6.682156859	6.450898419	7.071582428	6.692729819	6.497377159	6.552612947	6.628807996	6.394202223	6.539168052	6.764516431	6.769092819	6.498627801	6.708325625	6.62148806	6.702609777	6.514160462	6.691226837	6.777986275	6.64759746	7.474775839	6.863331253	6.824825517	6.708405452	6.875223687	6.870743944	7.001686466	6.523584989	6.937240044	6.613292928	6.386222014	6.973380263	6.607325397	6.586623799	7.027513804	6.711559362	7.236503927	6.661609281	6.715733134	6.740972955	7.14384022	6.479672689	6.536897035
AKTIP	8.736819392	8.449995562	8.488716114	8.894444549	8.728515711	8.886547369	8.879499937	8.481832105	8.695467786	8.595736472	8.799025561	8.781246163	8.714780943	8.946800536	8.527114617	8.574196169	8.628802933	8.459077977	8.221499545	8.739652386	8.360945475	8.926871384	8.440618508	8.44271208	8.639402073	8.208712912	8.612377835	8.674727001	8.547019613	8.777668411	9.0142301	8.886585152	9.315827497	8.732317858	8.552846202	8.76988093	8.906865126	8.570757948	8.470652845	9.052817293	8.880296966	8.575132118	8.437078744	8.929779031	8.643299379	8.364506943	8.5582284	8.658839717	8.969670869
AL022341.3	6.540714072	6.63196625	6.183750357	6.531357769	6.30658962	6.185639789	6.502144492	6.628371387	6.602656494	6.278631203	6.558807254	6.839950647	6.9851959	6.995917624	7.118251741	7.397635616	6.508239953	6.704723878	6.892951737	5.987442229	5.690702397	6.525149512	6.252802963	5.924207576	6.494495745	6.703131005	6.389050862	6.159702685	6.457026605	6.139916548	6.004870073	6.789652643	6.203774135	6.398623378	6.282704111	6.061129111	6.103511684	6.344460918	6.392688666	6.272338022	7.021333041	6.393559076	6.492354416	6.173998772	6.504775142	6.821282896	6.20259118	6.821259506	6.40861153
AL022344.5	5.305109663	5.387075783	5.338165483	5.004380986	5.276755453	5.439793805	5.381846067	5.239943373	5.373677103	5.43840152	5.164939262	5.620276932	5.374573982	5.038304449	5.137724544	5.18537101	5.413828531	5.210855512	5.272654499	5.266873667	5.296076292	5.495267011	5.262956246	5.285937518	5.264398286	6.118782064	5.321086992	5.464453307	5.25604264	4.9794532	5.657715203	5.203129914	5.361483966	5.313337049	5.616110628	5.371217168	5.923223884	5.57566155	5.295737042	5.712710549	5.349907708	5.174951352	5.323202177	5.196779442	5.177270006	5.301336253	5.044012548	5.371657741	5.40430207
AL109706	4.991715185	5.191845127	4.942055967	4.946735384	4.834421264	4.960791049	4.826472319	4.980953569	5.033415974	4.82731902	4.839477848	4.888884927	5.176393393	5.110816437	5.044191138	5.526303607	4.994405407	5.081110742	4.925449899	5.399670713	4.982578957	5.146785524	4.900717931	4.925357268	5.037027486	5.156262892	4.850152795	4.832587442	4.962149139	4.772452041	4.99530391	5.028130792	4.822036043	5.197019698	4.946205497	4.829622805	5.02475471	4.911547922	4.901449847	4.758917962	5.268119699	4.944888329	4.997985009	4.836727168	4.781601584	5.041351934	5.199508654	5.012727205	5.131268547
AL132709.8	5.471476643	4.96053433	5.20271078	5.19569274	5.149479531	5.517707727	4.955407031	5.420011386	5.064242888	5.894913602	4.933287854	5.455135143	5.248145844	5.223185405	4.928938852	4.952620147	5.093414468	4.956765767	5.449833593	5.294140387	5.269523145	5.094222652	5.00636973	5.064061033	5.393281469	5.602472339	6.44872736	5.510891	5.13781554	5.202912463	5.676801724	5.154414857	5.059200165	5.082872954	5.275774182	5.195053414	5.011104345	5.271172523	4.961236534	5.022366585	5.420565739	6.244931804	5.26237285	4.881949573	5.154530227	5.379236953	5.004770831	5.113273731	4.98904231
AL133493.2	5.234891421	5.428443146	5.398870614	5.225595628	5.223142602	5.238329861	5.247499697	5.087600263	5.265539518	5.273715513	5.222748977	5.1365092	5.307650053	5.615690212	5.518272466	5.331934982	5.438635824	5.529151781	4.7635356	5.474723286	5.453417736	5.37051597	5.384046063	5.554559466	5.323507817	5.409434112	5.196733616	4.845159844	5.310589563	5.172971851	5.376327207	5.409323264	5.335704357	5.295446274	5.251622245	5.307184661	5.280701314	5.299420873	5.419715527	5.256751931	5.326852871	5.390284677	5.23590027	5.216735459	5.283791163	5.186875383	6.398347119	5.379607772	5.376589193
AL590762.11	7.110896308	6.832992865	6.890614032	7.111659198	7.085614318	7.046491893	7.057318768	6.951090792	7.140764361	6.917999391	6.990392611	6.984373253	7.055326845	7.22234448	6.99400901	7.131887997	6.945063862	6.620801	6.918728337	6.653012729	6.712399781	7.188304611	7.027179103	6.776906673	6.945631334	7.049349857	6.67378417	6.649921876	7.153685078	6.880308367	6.498627908	7.131243835	6.939809132	6.840273665	6.727628233	6.828010654	7.260488924	6.764638143	7.116749755	6.969999827	6.957315768	7.124228729	6.685952604	6.646516442	6.85933996	7.152202488	6.640463208	6.704106015	7.176789771
AL832163	4.170405772	4.257991564	4.033702055	4.030588175	4.009010401	4.069349034	3.979341849	4.056066597	4.107233026	3.997773076	4.111282433	4.096277676	4.14236636	4.091029805	4.341721138	4.159245683	4.026028467	4.310002178	4.033971171	4.085493074	4.425351333	4.171399989	4.11968863	4.298519251	4.037006362	4.162445785	4.018945741	3.954580586	4.042358742	4.021838205	4.103783924	4.13287199	4.201015449	4.094484871	4.241012114	4.103783924	3.945852578	4.045897342	4.20792989	4.131289087	4.18430718	4.243417334	4.024714966	4.039582292	4.183297741	4.084249702	4.086321326	4.140928847	4.057489938
AL833181	6.744615862	5.500907437	8.013625946	6.266184243	6.992652059	6.801671889	6.006861247	7.972945646	6.540323573	6.137715143	5.936943126	6.815031944	6.038635506	6.220467758	6.506486869	6.219265547	6.310066386	6.210801089	5.316161354	6.531997244	6.064127975	6.324078514	6.324737772	6.217411367	6.932245521	6.406130273	6.223653081	7.712909639	6.41261177	6.618251165	7.346017057	6.071630997	5.702486691	5.852860306	5.883427396	5.998584087	6.684750596	6.355232648	6.120774762	6.925601207	6.080014604	6.105790824	6.465637506	6.849305392	6.787843872	6.340980583	6.891723427	6.208040797	6.337949965
AL928742.12	7.744457889	7.749857132	7.494638923	7.795155489	7.535829285	7.593636066	7.864701587	7.815800035	7.707652539	7.563413592	7.651792192	7.972062354	8.036553158	8.098848215	8.172566544	8.261690523	7.759594807	7.738752382	7.241440037	7.534841843	6.900990075	7.755612526	7.648322268	7.201843318	7.845526753	7.721608348	7.77859489	7.546881497	7.652596237	7.450781274	7.526505843	7.812810326	7.439049981	7.673153881	7.60742684	7.35869195	7.352736664	7.532416618	7.701487828	7.516791155	8.059814259	7.6479292	7.834777462	7.502928579	7.674658794	7.778610468	7.591256929	8.004927865	7.659074071
ALAD	8.236696092	8.06715373	7.928490594	8.205556665	7.97964892	7.650975339	7.932810456	7.701674346	7.986749495	7.567612432	7.853502458	7.571707804	7.628213435	7.716576899	7.993868655	7.738263923	7.822788006	7.972306989	8.005632158	7.751542349	8.235256179	7.92785437	8.048081169	7.794055758	7.651557607	7.272648285	8.035635894	8.0143742	7.781721901	8.121345976	7.480820393	8.064584472	8.017225649	7.525974981	7.721315349	8.28701279	7.876110368	7.618369391	7.840349779	7.895791398	7.424207258	7.724395072	7.459702775	7.960913263	7.995799217	8.053557507	7.949603205	7.738607536	7.979991808
ALAS1	9.533560568	9.112742192	8.769823316	9.779840269	9.866685366	9.130403168	9.57051136	9.295412973	9.572329603	9.24250442	9.62269335	9.318222207	9.900469228	9.976904112	9.468548056	9.505185524	9.09088971	9.326647996	9.470446097	9.260912098	8.831875005	9.983521452	9.616730316	9.522780937	9.17156912	9.34294442	9.055245976	9.58812323	9.41424432	9.416691393	9.392625349	9.323080526	10.35316065	9.874690932	9.835444405	10.22730297	9.695423406	9.234729412	9.656242627	9.609276419	9.021901788	9.605530408	9.064902157	9.183014097	9.365658389	8.942895545	9.071245471	9.48748982	9.797555711
ALAS2	6.391175725	6.423239953	6.494159244	6.245873237	6.101769727	6.303892188	6.482977178	6.17514158	6.316557363	6.394433035	6.221151352	6.383718473	6.154832231	6.315046653	6.52936808	6.332316159	6.291824208	6.140115823	6.588341536	6.486354014	6.569878344	6.211442208	6.328595107	6.382542244	6.317879603	6.317592223	6.142242361	6.309646009	6.225950855	6.20787169	6.242403096	6.187924036	6.207485856	6.223828029	6.290653659	6.167686531	6.33288326	6.074442149	6.3894822	6.248087217	6.320225876	6.660720571	6.316610001	6.090724572	6.135554289	6.220970837	6.146881759	6.468765369	6.247823005
ALB	5.575480056	5.755300411	5.674760528	5.555801989	5.539637025	5.555168287	5.66231407	5.5086367	5.707789953	5.5674123	5.587801912	5.576706728	5.697490627	5.531593174	5.704923941	5.790658303	5.703202161	6.0201106	5.429029972	5.288019379	5.736422405	5.735725115	5.619920214	5.476791848	5.532965852	5.76369718	5.470844734	5.200610474	5.707561933	5.497465253	5.509853307	5.688128132	5.611824914	5.670785916	5.71340968	5.605048828	5.211598628	5.611222052	5.628987219	5.462540962	5.663464427	5.635451282	5.726663022	5.586065777	5.638495718	5.588721179	5.516830592	5.775598892	5.658524238
ALCAM	7.492275592	7.040459928	7.715575996	7.630733436	7.302136332	8.151214499	7.398217532	7.091688133	8.265245971	8.110807723	7.367795093	7.929970947	7.402371369	6.918712129	8.120483936	7.739164601	7.721462374	7.956975627	7.297020747	7.012025059	7.685412285	8.015097032	8.365200116	6.767917047	7.493336351	8.233237445	7.224822246	7.460177396	7.973574561	7.810395313	6.773857231	8.165637169	8.551661029	8.288088065	7.466462285	7.665054503	7.980864072	8.50181474	7.111291419	6.90538579	8.616242702	7.87432648	7.793407238	6.92672371	7.887708774	7.132347511	7.991877069	6.165328176	8.304356349
ALDH16A1	8.25785733	7.867717602	7.497432955	8.563940031	8.086853638	7.727938693	7.845058545	8.038271867	7.958240818	7.719787326	7.801205815	8.016501552	8.354855394	7.843384497	8.18715961	7.988595632	7.799347307	7.86448381	8.624890355	7.298769706	7.883358391	7.956292014	7.798781982	8.313167645	7.878694711	7.957253971	7.657487218	7.671081347	7.887922711	8.18164395	7.501105794	7.63227538	8.13877486	8.195617611	7.846423634	7.89209405	7.82585468	7.94525778	6.987756733	7.964392497	7.979390379	8.03754926	7.899138093	7.293391242	7.831861304	8.187027756	8.062068232	7.936879037	7.720659292
ALDH18A1	10.16330355	10.38781458	9.973212647	10.092636	10.90832698	10.1516265	10.82566936	10.76810206	10.9793199	10.3782824	10.37362002	10.46331842	10.10152716	10.92010193	10.18973384	10.83458295	10.4396739	10.1934845	10.87871149	10.59167393	10.22608245	11.13089864	10.92227421	10.25946283	10.79778868	9.808476943	10.16245586	10.21103552	10.39799604	11.03429252	10.59774992	10.44867418	10.15503812	10.13451391	10.47418629	10.67808544	10.76855848	10.72233906	10.28300047	11.14074064	10.74318681	9.841966035	10.41961387	10.50900887	10.7014069	9.797985144	9.982983806	10.80138199	10.28415451
ALDH1A1	7.495276655	11.50061034	9.687725995	9.780250173	7.255113637	8.114029466	9.114029179	11.3495883	12.07803316	8.207266288	8.238610483	7.505848328	9.471580422	9.486702953	10.15655868	9.366085009	8.258261328	9.333458653	8.985109428	7.762289333	9.022561009	10.04173166	10.1902589	9.100844033	7.545290617	7.431830441	10.54223003	10.52280824	9.883515289	9.655198567	9.074171884	10.81909499	9.847713445	9.804934783	9.777670901	10.1377564	11.44878048	7.202444208	9.784808373	10.83095095	7.895061504	6.668075088	8.500490333	8.184965935	9.375166573	11.59298148	10.15024938	10.75828887	7.888756613
ALDH1A2	7.148871531	7.619223801	7.20198516	8.385494314	6.877730702	7.042689833	7.317220151	7.384247001	7.33869253	7.035988979	7.167118273	7.53389763	7.471584046	7.449946465	7.729970818	7.221385338	7.239019599	7.547544124	7.634068854	7.252788739	7.476544245	7.056023686	7.306996176	7.202313746	7.182154711	7.256405747	7.261032514	7.238553065	7.088344168	6.923680066	6.736409669	7.188586821	7.406086715	7.173769779	7.288695188	7.231836756	7.129791632	7.255601793	7.671894675	7.132028936	7.251968009	7.420917343	7.144102272	7.141492898	7.186613474	7.423596093	7.186601615	7.255605069	7.295595792
ALDH1A3	7.532080327	6.901437241	7.109484625	6.73196481	6.709211056	6.846647191	6.363896004	7.160667127	6.599774747	6.808836841	7.243211903	6.244151282	6.912771206	6.368319854	6.968620352	6.457784518	7.615045391	7.193558219	7.579439897	7.207301305	7.346640744	7.110517903	7.2339233	7.127200369	6.635827951	7.067081988	7.546518662	6.967979397	7.05302221	6.968561715	7.103849584	6.825720243	7.1772905	6.87803104	6.977749974	7.125524285	6.808879002	7.059711144	7.310490783	7.338875165	6.764688892	6.680305689	7.306807579	7.430875028	6.952331976	6.872835614	7.251935881	6.765555088	6.958599797
ALDH1B1	8.587539488	8.195073617	8.339211857	8.089455136	8.144853626	8.403899439	8.167814356	7.935667745	8.834792939	8.10430547	8.716322696	8.186790621	8.692130685	8.17740538	9.277641357	9.201673386	8.989658476	8.836292758	8.425102187	8.124546467	8.771358416	8.937178645	8.726033934	8.700876731	9.018588655	7.799393138	8.390201988	8.709594757	8.633307591	9.030760974	7.921097692	7.999434258	8.379869303	8.257132183	8.243172828	9.368690212	9.085848462	8.687633127	8.973954946	9.05443009	8.528519021	7.884351088	8.617779015	8.453604663	8.819486006	8.09534109	8.729058343	8.407306557	8.517277997
ALDH1L1	7.284595953	7.651307083	7.190452966	7.472788812	7.103318783	7.145412595	7.592935812	7.293122074	7.213401249	7.260027043	7.28448072	7.364689826	7.988392779	7.487959121	7.30939228	8.502043311	7.125677776	7.749730989	7.031969048	7.085497504	6.646081899	7.280544462	7.168177896	7.025416887	7.25136852	7.164835261	7.36727664	7.453813261	7.427767878	6.868175706	7.254544387	7.248913071	7.972848396	7.4682154	7.494997103	7.896797111	7.50668471	7.251124073	7.834561978	7.316999925	7.763731313	7.55451586	7.400860205	6.955334887	7.017375419	7.512383809	7.05305889	7.374219144	7.153273868
ALDH1L1-AS2	6.423920019	6.527221405	6.368147506	6.515273261	6.312919459	6.346126257	6.595294863	6.341779415	6.401351571	6.288351236	6.542186326	6.55189156	6.345701992	6.897027536	6.698429579	7.128103052	6.399133805	6.502711128	6.623367074	6.493074928	6.266337748	6.42727282	6.468708636	6.304016741	6.526637202	6.315771262	6.394972501	6.355757834	6.474192986	6.306000292	6.368568123	6.387131171	6.271401385	6.269651518	6.273892607	5.999745754	6.405289731	6.282008541	6.793729995	6.324906372	6.745414909	6.829764781	6.424125993	6.322439718	6.357821512	6.480477212	6.288494166	6.666614309	6.444961959
ALDH1L2	5.652095765	5.94717808	5.560185429	5.839404373	5.494924585	5.942896602	5.644572295	5.715865541	5.637525467	6.201290949	5.929568075	5.498053984	5.812603513	6.881441936	5.760047231	5.815662829	5.924383427	5.74251835	6.138687464	5.612625364	5.475360676	5.734036919	5.51340999	5.775282265	5.886491721	5.758364149	6.980742222	5.66452775	5.791871359	5.715845974	5.468925876	6.114511634	5.727166739	5.6854383	5.922080466	5.927366494	5.431394042	5.979947506	5.670447463	5.699752933	6.170269419	5.979470326	6.090385323	5.412816468	5.883341512	5.920074754	5.654234294	5.711435672	5.665431053
ALDH2	12.03542506	11.78689002	11.90753845	11.81005266	12.01667879	11.19592949	12.14883147	11.68544723	11.82412858	11.31041996	11.81930859	12.06295969	11.6904217	11.89159252	11.93346619	11.8764405	11.56949823	11.82597867	11.53297897	11.30032145	11.44336852	12.00369985	12.14634457	11.50937158	11.99840922	11.34134605	11.01270682	12.0490199	11.71382899	11.9540316	11.74731117	11.9070396	11.52502292	11.65823987	11.9878265	12.09632376	12.00763139	11.68925806	11.7105884	11.69717063	10.38401306	11.33683613	11.75511588	11.9189791	11.51838391	10.84560685	11.84014694	11.71170562	11.77496022
ALDH3A1	6.636485785	7.413765221	6.016169895	7.437602046	6.226575155	6.137102944	7.035109418	6.114919011	6.373801443	6.318073338	6.294884976	6.221711603	6.426197135	6.15154196	7.214399805	6.522041108	5.973141303	6.566400888	6.525526305	5.878298304	6.297515831	6.22027606	6.209477058	6.548571738	6.120171436	6.908092078	6.405103541	6.480737991	6.143806563	6.270036536	5.890885831	6.570656093	7.243750893	6.638904309	6.717635901	6.18242208	6.759024065	6.151807196	6.844768696	5.807520688	6.288453422	6.830071524	6.367638512	6.374813379	6.316883737	6.619314702	6.723905933	6.061598339	6.0302447
ALDH3A2	9.590526508	9.723792753	9.159505593	10.2632727	10.14003118	9.430024357	10.29220255	9.757381567	10.08946459	9.395796703	9.287711749	9.568297069	10.02460209	9.669339512	9.682054159	9.031175823	9.077357934	9.697689164	9.460745708	9.288179349	9.237348629	9.873966165	9.547939011	9.264466518	9.176472147	9.520992803	9.443445137	9.761981042	9.74470305	9.282708732	9.608746879	9.568738746	10.0432679	9.692246647	9.979224947	9.470604479	9.891585214	9.902744379	9.683213614	9.011702649	9.148845716	8.851937647	9.429702558	9.423973751	9.654119316	10.06407206	9.534191202	9.064833119	9.317389494
ALDH3B1	8.457968502	8.379979189	8.24118426	8.7162843	8.196808638	8.537379162	8.773978492	8.516625138	8.338438777	8.400751226	8.397112597	8.548856783	8.756225009	8.667403812	8.671525852	8.614712893	8.412619719	8.552300468	8.499732285	8.113103198	8.734827009	8.264682489	8.409659015	8.462529546	8.395082611	8.549560355	8.639192928	8.13470037	8.459912627	8.297055538	8.428882711	8.854389063	8.64524811	8.628815508	8.47634716	8.302991805	8.214078442	8.461947131	8.55734492	8.080383271	8.518905173	8.910417563	8.476318711	8.591240326	8.461191303	8.78704562	8.536912502	8.487658043	8.30011635
ALDH3B2	5.456607386	5.649350755	5.291033083	6.121566653	5.292385159	5.467593691	5.443274767	5.348735106	5.419731912	5.434961356	5.421502684	5.434284078	5.573077725	6.428084113	5.616576815	5.635661425	5.526748178	6.039664111	5.417101545	5.273874401	5.351511902	5.635328576	5.604747879	5.370516917	5.37995651	5.202084036	5.526285316	5.53565103	5.808658211	5.380325181	5.188556337	6.149394916	5.345680175	5.402948584	6.47173472	5.432756452	5.764031676	5.676705445	5.783657228	5.353469069	5.667347815	5.76788163	6.141865403	5.460429384	5.346782932	5.470703601	5.346567594	5.820087723	5.53168694
ALDH4A1	7.619325677	7.307367285	6.834566227	7.314489358	7.346346028	7.354521238	7.230718824	7.28866525	8.850180501	6.991413503	7.623462174	7.336294837	7.724013443	7.847322929	7.580249837	7.30017212	6.838467224	7.220178521	7.831930133	7.52051837	7.735075484	7.539171332	7.419611497	7.790143518	8.16000711	7.126704307	7.061422385	7.388067151	7.328823957	8.116299738	7.216842015	7.118894309	7.87686782	7.22740923	7.425378378	6.909384886	8.185848505	7.673818378	7.416879425	7.917582125	7.235945381	7.309158957	7.401906588	7.935661382	7.472977002	7.30500181	7.409730781	8.76187667	7.375791019
ALDH5A1	7.82247005	8.234468942	7.826435057	8.007832682	7.973645469	8.06289648	8.260976474	8.247009974	8.141501601	6.687708538	8.178233529	7.092011742	7.771039173	8.276443133	8.393244404	8.125127403	7.860315592	7.512190527	8.129319293	7.971433813	8.067425262	7.530386545	7.780615658	7.829268537	8.608417069	7.91926337	7.56230012	7.46241593	8.024675945	8.434306252	7.923952606	8.340179891	7.670978323	7.65603248	7.81314213	7.785173084	8.764746909	8.012318224	7.852663703	8.526925862	8.085256559	7.952755539	7.751558426	8.702436706	7.716829976	6.977941654	8.591352184	8.554390478	8.326685354
ALDH6A1	7.740124849	8.205926994	7.577472677	7.805188342	8.32522802	7.938829494	7.97387958	7.539038337	8.029961157	7.077532549	7.607011107	8.29663662	8.209790141	7.286324722	8.167070157	8.522033233	8.139299195	8.151248995	7.197521037	7.016594493	7.954208992	7.216916714	8.03411073	7.441839887	7.134580923	7.546036186	7.390635627	7.614183055	8.01774118	7.669422341	7.86698233	7.727580035	8.027670647	8.034010287	7.932227271	8.249061128	8.200819532	7.789495908	8.129320786	7.18509238	7.297142483	7.413411582	7.483514155	7.52071174	7.578303264	8.149640299	7.445446773	7.177469668	7.855106123
ALDH7A1	7.667908669	7.831402065	8.018903046	7.977773974	7.861409235	7.491956756	8.481293937	7.465015154	8.624573289	7.853219581	8.158660736	7.151095199	8.336235383	7.978364813	8.578638264	8.137598395	8.048954036	8.290353143	8.117287366	6.122306535	7.795817032	7.865016238	7.611188515	7.888334739	8.228680681	8.178404948	7.850631448	8.681869996	8.324152005	8.831188224	8.244573066	8.065935635	8.510527882	8.253787522	8.280461847	8.203693636	8.612639491	8.846468321	7.99348222	8.597873696	7.696509708	8.035973384	7.366993708	8.083701472	8.649966304	7.73145415	7.233230491	7.885200633	7.94043467
ALDH8A1	4.855329752	4.532944842	4.703605372	4.362595965	4.961511558	4.656602757	4.623428782	4.636717789	4.605780811	4.491670018	4.510008523	4.543444383	4.874509584	4.48181328	4.375665203	4.735974099	4.438444062	4.555647271	4.466618289	4.653812426	4.558897711	4.571703848	4.871618124	4.636063562	4.494575452	4.857824667	4.62189147	4.756187439	4.59241845	4.30299314	4.581205785	4.535562681	4.64694817	4.793591967	5.028639985	4.510224483	4.440370355	4.781830106	4.451147313	4.567310274	4.806504283	4.694693961	5.014901053	4.599350113	4.584680145	4.7151043	4.536060426	4.600640294	4.648167175
ALDH9A1	10.44976069	11.17307864	10.94414005	11.40564357	11.09436814	10.59109186	10.93007095	10.8903585	10.63159481	10.41292928	10.96786501	11.1697519	11.05356528	10.64831574	10.48886277	10.99012865	10.32230191	10.67035684	10.70748687	10.44932682	10.69527134	10.33824042	10.88527543	11.12036326	10.8833666	10.87295577	10.79695183	9.903956606	10.92991604	11.04218537	10.23276803	10.98913314	10.80797324	10.788405	10.44929951	10.74871143	10.92472142	10.82481775	10.86808352	10.7018339	10.34463672	10.66999043	10.74934891	10.99250093	10.76674743	11.15400867	10.93169708	11.0493725	10.87770326
ALDOA	11.4867883	10.70011913	11.47655088	11.70065639	11.79477309	11.54456555	11.84056154	10.98548022	11.70550746	11.47209058	11.31941179	11.54244795	11.96004626	11.93160308	11.46308327	12.12584088	11.20198069	11.4545074	11.66524969	11.58319642	11.75566639	12.02150518	12.11452515	11.37285297	11.71755775	11.68764913	11.37016716	11.89479645	11.63586827	11.47228123	11.70625727	11.62103731	12.20558767	11.91607775	11.59620626	11.6447542	11.63322806	11.84691413	11.38316464	11.75402434	12.0400767	12.16012642	11.74995435	11.18162154	11.40250391	11.67120146	11.41229865	11.72717929	12.03924569
ALDOAP2	8.031856571	8.455441554	8.344212919	7.891177887	7.983944353	8.219367961	7.932338347	7.842633549	8.070124496	7.964713841	8.06639207	7.934054148	8.03424243	7.937163279	8.171931297	8.085201489	8.330256465	8.594718952	8.10248983	7.819437624	8.382383915	7.981311602	8.236416414	8.033294732	7.975569585	8.463636914	7.807720215	7.254306297	8.181289164	7.704505866	7.948462216	8.164344885	8.044779768	8.193137728	8.215184915	8.078133638	7.875469804	8.276473091	8.144572847	8.157510886	8.056168204	8.067338279	7.978196428	8.076950891	8.271063175	7.888306268	7.928221865	8.209382671	7.971557933
ALDOB	5.970715339	6.630707295	6.191092787	7.54364165	7.518543283	6.130223359	7.80662924	6.054112216	5.991488248	6.28043907	6.440442191	6.624936226	7.253305601	6.395863268	7.325298672	7.773345638	6.200916426	6.271399895	6.83367506	5.946920831	6.940460736	6.217473562	5.976089635	6.471514569	6.496545843	5.973128447	7.284821233	6.362188156	6.494561676	7.833376522	6.795064446	6.405253713	7.203183022	6.309382191	6.895858961	6.12757191	6.446257505	6.004992402	7.327668517	6.25428013	6.051530778	6.971015212	6.463791929	7.211016218	6.41067838	5.984605176	7.216642899	7.763067895	5.963682869
ALDOC	8.753573626	8.447954429	8.693729185	8.680650763	8.55632773	8.878804292	8.587611742	8.504218436	8.793640387	8.798355994	9.258837059	8.015967455	9.475901387	9.349275919	8.824757865	8.920212767	8.297293432	8.548255876	9.675771141	8.313600301	8.467484967	8.417900073	9.548719452	8.731094116	8.420354731	8.313836221	9.304443992	8.577748498	9.247201371	8.249863359	8.617116298	9.075370379	9.307382638	8.846905002	8.416065214	9.26748483	9.045547021	9.873049816	8.651616615	9.121147098	8.913079554	9.670390031	8.413834602	8.933964617	8.65253324	8.734189238	9.1157119	8.837146281	9.169961915
ALG1	8.379847436	8.075357218	8.012425362	8.587129592	8.038262916	8.232954124	8.176557181	8.093672094	8.399056131	7.658949792	8.076124603	7.660513777	8.190105538	8.266583603	8.539155184	8.739549574	7.968919984	7.796941992	7.208680585	8.347640474	7.841819177	8.412828352	8.248441806	8.054177775	8.238890477	7.782986217	7.774062418	8.253741377	7.993069798	8.320625116	8.130693372	7.718276199	8.43730425	7.906747082	7.898440888	7.991339704	8.295200548	7.721137929	7.90778317	8.593665175	8.140918879	7.899958299	7.856029873	7.789304434	8.024624123	8.300211902	7.949937022	8.025250272	8.250028717
ALG10	5.725538425	6.200324393	5.913837745	5.727513478	5.954112347	5.951996192	5.908049958	5.819039485	6.06414766	5.761840692	5.749303298	5.710160186	5.740894239	5.976441651	5.803265649	6.469216858	6.316063678	6.054287781	5.502555857	6.068512333	5.775942029	6.40892049	5.963881149	5.958664742	6.0098029	5.97509121	5.619187776	5.889995697	6.143116335	6.264875302	5.817343247	5.80023417	6.425192804	5.956631775	6.089668735	6.298424993	6.102431141	5.883011809	5.647112482	6.448253017	5.85683158	5.46778915	5.869637557	5.609146093	5.708375941	6.198660108	5.529802564	5.709601092	6.223520826
[truncated: 20,984 more rows]
[truncated: 32 more columns]
