# Supplementary material for: Reclassifying TNM stage I/II colorectal cancer into two subgroups with different overall survival, tumor microenvironment, and response to immune checkpoint blockade treatment
Source: Front Genet. 2022 Sep 21;13:948920. doi: 10.3389/fgene.2022.948920 (PMC9532767; doi:10.3389/fgene.2022.948920)
Supplement: Supplementary file 5 [file DataSheet4.ZIP › datasheet of Figure 4/GSE17536gsea/fenzu.txt]

GSM437093	cluster1
GSM437094	cluster1
GSM437095	cluster1
GSM437096	cluster1
GSM437097	cluster1
GSM437099	cluster1
GSM437100	cluster1
GSM437101	cluster1
GSM437106	cluster1
GSM437107	cluster1
GSM437108	cluster1
GSM437109	cluster1
GSM437110	cluster1
GSM437111	cluster1
GSM437112	cluster1
GSM437113	cluster1
GSM437114	cluster1
GSM437115	cluster1
GSM437116	cluster1
GSM437117	cluster1
GSM437120	cluster1
GSM437121	cluster1
GSM437122	cluster1
GSM437128	cluster1
GSM437129	cluster1
GSM437131	cluster1
GSM437132	cluster1
GSM437136	cluster1
GSM437137	cluster1
GSM437138	cluster1
GSM437139	cluster1
GSM437140	cluster1
GSM437141	cluster1
GSM437142	cluster1
GSM437146	cluster1
GSM437150	cluster1
GSM437151	cluster1
GSM437153	cluster1
GSM437154	cluster1
GSM437158	cluster1
GSM437160	cluster1
GSM437162	cluster1
GSM437163	cluster1
GSM437164	cluster1
GSM437165	cluster1
GSM437166	cluster1
GSM437167	cluster1
GSM437168	cluster1
GSM437169	cluster1
GSM437170	cluster1
GSM437172	cluster1
GSM437098	cluster2
GSM437102	cluster2
GSM437103	cluster2
GSM437104	cluster2
GSM437105	cluster2
GSM437118	cluster2
GSM437119	cluster2
GSM437123	cluster2
GSM437124	cluster2
GSM437125	cluster2
GSM437126	cluster2
GSM437127	cluster2
GSM437130	cluster2
GSM437133	cluster2
GSM437134	cluster2
GSM437135	cluster2
GSM437143	cluster2
GSM437144	cluster2
GSM437145	cluster2
GSM437147	cluster2
GSM437148	cluster2
GSM437149	cluster2
GSM437152	cluster2
GSM437155	cluster2
GSM437156	cluster2
GSM437157	cluster2
GSM437159	cluster2
GSM437161	cluster2
GSM437171	cluster2
GSM437173	cluster2
