# Supplementary material for: Reclassifying TNM stage I/II colorectal cancer into two subgroups with different overall survival, tumor microenvironment, and response to immune checkpoint blockade treatment
Source: Front Genet. 2022 Sep 21;13:948920. doi: 10.3389/fgene.2022.948920 (PMC9532767; doi:10.3389/fgene.2022.948920)
Supplement: Supplementary file 6 [file DataSheet1.ZIP]

Archive with 36 entries (33 files):
- datasheet of Figure 1 /
- datasheet of Figure 1 /prognosisall.tiff
- __MACOSX/
- __MACOSX/datasheet of Figure 1 /
- __MACOSX/datasheet of Figure 1 /._prognosisall.tiff
- datasheet of Figure 1 /.DS_Store
- __MACOSX/datasheet of Figure 1 /._.DS_Store
- datasheet of Figure 1 /forest.pdf
- datasheet of Figure 1 /cluster.txt
- __MACOSX/datasheet of Figure 1 /._cluster.txt
- datasheet of Figure 1 /consensus008.png
- datasheet of Figure 1 /consensus009.png
- datasheet of Figure 1 /consensus004.png
- datasheet of Figure 1 /consensus010.png
- datasheet of Figure 1 /consensus011.png
- datasheet of Figure 1 /consensus005.png
- datasheet of Figure 1 /uniCox.xls
- __MACOSX/datasheet of Figure 1 /._uniCox.xls
- datasheet of Figure 1 /consensus007.png
- datasheet of Figure 1 /consensus006.png
- datasheet of Figure 1 /consensus012.png
- datasheet of Figure 1 /consensus002.png
- datasheet of Figure 1 /consensus003.png
- datasheet of Figure 1 /consensus001.png
- datasheet of Figure 1 /ConsensusClusterPlus.R
- __MACOSX/datasheet of Figure 1 /._ConsensusClusterPlus.R
- datasheet of Figure 1 /prognosis.tiff
- __MACOSX/datasheet of Figure 1 /._prognosis.tiff
- datasheet of Figure 1 /PCA.txt
- __MACOSX/datasheet of Figure 1 /._PCA.txt
- datasheet of Figure 1 /expTime.txt
- __MACOSX/datasheet of Figure 1 /._expTime.txt
- datasheet of Figure 1 /prognosis.pzfx
- __MACOSX/datasheet of Figure 1 /._prognosis.pzfx
- datasheet of Figure 1 /exp.txt
- __MACOSX/datasheet of Figure 1 /._exp.txt
