# Supplementary material for: Reclassifying TNM stage I/II colorectal cancer into two subgroups with different overall survival, tumor microenvironment, and response to immune checkpoint blockade treatment
Source: Front Genet. 2022 Sep 21;13:948920. doi: 10.3389/fgene.2022.948920 (PMC9532767; doi:10.3389/fgene.2022.948920)
Supplement: Supplementary file 6 [file DataSheet1.ZIP › datasheet of Figure 1 /uniCox.xls]

id	HR	HR.95L	HR.95H	pvalue
KIAA0831	3.74035605973234	1.52083567860817	9.19906315347624	0.00406487856184212
EFHA1	0.268733331968302	0.109601666832308	0.65890972097422	0.00408371470176642
ASPHD1	1.62394590142418	1.21706318001239	2.16685570154669	0.000984604694100585
ZNF701	0.57962788950622	0.399079925663249	0.841857654792015	0.0041836976022748
STS	0.597094378621113	0.423707990333081	0.841432555238497	0.00321469601414054
LBX2	1.83606631583989	1.18989357710269	2.83314372060933	0.00604053474747438
GPRIN1	2.1878868568435	1.36381508266705	3.50989584965393	0.00116774539530268
UBE2D2	0.0660256274493919	0.0135370590843507	0.322033275685816	0.000775300476647044
DEM1	0.500004332874054	0.306747105437505	0.815017740872416	0.0054277530075036
THUMPD1	4.6500358742767	1.45651779302944	14.8455677888332	0.00946205682393283
ZNF284	0.608656972812585	0.428084399344661	0.865397830709338	0.00569108258038331
NEK9	4.20121864848379	1.56030563842363	11.3120389350127	0.00450731835948423
PARK7	0.19886231908094	0.0645560014732342	0.612587846950928	0.00489769851636096
TMEM180	3.72707063898871	1.52980093383554	9.08030269872029	0.00378319861229471
AP3B1	0.31142040267311	0.152377009521396	0.636465222054802	0.00137961318106201
ASPRV1	1.84163354190358	1.18525198309688	2.86151312213167	0.00661107001468665
NAAA	0.413065870722193	0.21593745304153	0.790152014632998	0.0075473220030948
MMS19	9.4688085113141	2.01734806141878	44.4436616261839	0.00437832648555322
GDF15	0.609723357882227	0.424411413516322	0.875948575621616	0.00744013023943497
ZNF234	0.507331223128596	0.327608025247548	0.785649160354578	0.00235714393877596
CCDC125	0.356146548013711	0.180492853649499	0.702744519228419	0.00290845364909755
SYDE2	0.363020511626852	0.200749760906597	0.656458524616308	0.000800842859006866
DIMT1L	0.220837930205176	0.0700883338768002	0.695827518214829	0.00990025949711285
NGRN	3.14600790377946	1.32784465279505	7.45370756271025	0.00920708399771916
NFKB2	2.47158597192759	1.26320259740759	4.83591248875349	0.00823612270541943
LOC650368	0.270771658300542	0.110456308422066	0.663767348250245	0.00429311317428214
ZNF137	0.628313178508326	0.44791615618225	0.88136461442263	0.00711717357541063
SEZ6L2	1.91974690698314	1.27906609167314	2.88134304463536	0.00164407402578436
ZNF808	0.469699010302649	0.271882303184255	0.811443619887886	0.00674861472173784
MAPK9	0.124553121850679	0.0308443925799847	0.502959496528293	0.00344455195762292
ALG14	0.321288806604863	0.142087246748861	0.726500791672244	0.00638145274440035
WDR91	2.46268416914582	1.25543142433113	4.83085989359605	0.00874956120469499
HDHD1A	0.668596096737281	0.520051345318904	0.859570395492791	0.00168719238493956
WDR4	0.419213315639984	0.218784836126037	0.803254042289425	0.00878577613090306
SOX12	1.81064170642929	1.18967290656019	2.75573510246642	0.00559801541320183
FAM173B	0.241930341207353	0.0872893239699346	0.670532057469777	0.00636413502786771
CXXC5	0.659130900466862	0.482818592458059	0.899827700790117	0.00867594812152664
PPARGC1A	0.696652937018195	0.565577151955586	0.858106295450543	0.000676630680090737
NEBL	0.546905132438012	0.358320614934393	0.834741880373823	0.00515435619735343
ANKRD24	1.55917086221239	1.15100456403359	2.11208005036301	0.00412931628657368
C8orf4	0.590448594413916	0.407987312188499	0.854510746364324	0.00521218345861576
LYPLA2P1	0.301995850483999	0.127630029246123	0.714577080709428	0.00643544748157662
CNNM3	4.71135751583649	1.7550022161957	12.6477843943383	0.00209563577251639
GRAMD1B	1.42069947995803	1.12046107143682	1.80138968127179	0.00374399312346463
ABCA7	2.50887874770329	1.44284746244507	4.36253501115807	0.00111869875362641
CTNNA1	0.292961767207179	0.132394002990016	0.648266500799324	0.00244893945698834
