# Supplementary material for: Reclassifying TNM stage I/II colorectal cancer into two subgroups with different overall survival, tumor microenvironment, and response to immune checkpoint blockade treatment
Source: Front Genet. 2022 Sep 21;13:948920. doi: 10.3389/fgene.2022.948920 (PMC9532767; doi:10.3389/fgene.2022.948920)
Supplement: Supplementary file 6 [file DataSheet1.ZIP › datasheet of Figure 1 /PCA.txt]

id	TCGA-3L-AA1B-01	TCGA-4T-AA8H-01	TCGA-5M-AATE-01	TCGA-A6-2675-01	TCGA-A6-2684-01	TCGA-A6-2685-01	TCGA-A6-2686-01	TCGA-A6-4105-01	TCGA-A6-5656-01	TCGA-A6-5659-01	TCGA-A6-5661-01	TCGA-A6-5665-01	TCGA-A6-5666-01	TCGA-A6-6138-01	TCGA-A6-6140-01	TCGA-A6-6141-01	TCGA-A6-6650-01	TCGA-A6-6653-01	TCGA-A6-6780-01	TCGA-A6-6782-01	TCGA-AA-3489-01	TCGA-AA-3492-01	TCGA-AA-3495-01	TCGA-AA-3496-01	TCGA-AA-3502-01	TCGA-AA-3506-01	TCGA-AA-3509-01	TCGA-AA-3511-01	TCGA-AA-3526-01	TCGA-AA-3655-01	TCGA-AA-3660-01	TCGA-AA-3663-01	TCGA-AA-3675-01	TCGA-AA-3685-01	TCGA-AA-3697-01	TCGA-AA-A01Z-01	TCGA-AA-A02Y-01	TCGA-AD-5900-01	TCGA-AD-6548-01	TCGA-AD-6889-01	TCGA-AD-A5EJ-01	TCGA-AD-A5EK-01	TCGA-AM-5821-01	TCGA-AU-6004-01	TCGA-AY-6197-01	TCGA-AY-A54L-01	TCGA-AY-A69D-01	TCGA-AY-A71X-01	TCGA-AZ-4313-01
ARHGEF10L	11.377	11.2497	10.8968	11.1611	11.298	10.8625	10.5135	10.4411	11.192	10.4496	10.4468	10.939	9.8254	10.3716	11.274	11.6148	11.1658	10.887	10.9961	11.079	10.4579	11.3427	10.7112	12.2007	10.7622	11.5692	10.4599	11.4675	10.1632	11.0245	10.9412	10.6117	11.3286	10.7058	10.6686	11.3011	11.3867	10.574	10.7373	11.1636	10.7935	11.398	8.762	11.2093	11.5702	10.5191	11.7646	11.5436	9.9895
HIF3A	5.5527	3.2889	5.7694	4.4968	4.5396	5.978	6.304	3.618	4.7248	4.4788	4.1194	2.7288	5.0261	1.8943	4.0966	3.2647	5.3569	2.9184	4.5388	5.3147	4.7843	2.971	2.2769	5.1098	2.4189	4.0253	3.6171	3.4911	3.3451	2.0858	3.2773	2.8164	2.3284	1.7731	4.291	1.838	3.7939	5.478	5.1423	4.7879	3.6663	1.3406	2.0571	5.396	2.9148	3.11	3.3043	2.0267	1.5317
RNF10	11.7065	11.908	11.416	11.5756	11.9058	11.3373	11.7234	11.631	11.4912	11.3145	11.5129	11.1601	11.122	11.758	11.2221	11.6997	11.9797	11.9934	11.8417	11.6047	11.5808	11.5181	11.3895	11.2722	11.4752	11.7738	11.3388	11.7726	11.2591	11.5062	11.9567	10.9689	11.4646	10.9266	11.4571	11.7372	12.1153	11.5225	11.3507	11.8796	11.5458	11.2785	11.3979	11.9837	11.9253	11.5469	11.6356	11.425	11.5517
RNF11	10.1028	9.8478	9.7034	10.1297	10.5682	10.4338	10.2839	9.7841	9.4273	10.1925	10.5592	10.0107	9.8495	10.4115	9.5745	10.2535	9.8063	10.2905	9.7779	10.0104	10.4169	10.0024	9.9686	9.8706	10.5288	9.8619	9.4254	10.4131	10.3515	9.9334	10.2582	10.7626	10.4844	10.1298	9.8732	9.6207	9.7898	10.2653	9.734	10.0896	9.9288	9.5256	10.6662	9.8307	9.8013	10.2827	9.8628	10.3219	10.0831
RNF13	9.6721	9.849	9.7093	10.2681	9.8679	10.6051	10.7609	10.2678	10.0688	10.2232	10.062	10.3994	10.7407	10.3127	9.627	9.7383	9.6568	9.3374	10.0462	10.5394	10.326	10.1963	10.3256	10.1939	10.4206	9.9092	10.3744	10.3092	10.4178	9.656	10.0145	10.3478	10.12	10.8609	9.6288	9.5539	9.2911	10.1821	10.0431	9.7749	9.7784	9.8631	10.3129	9.7626	9.7239	10.2867	9.6775	9.7241	10.2737
GTF2IP1	12.5176	11.8739	11.813	12.0854	11.3834	11.3979	11.4321	11.3621	12.2448	12.0931	11.3092	11.572	11.6273	12.1518	11.9204	11.8873	11.6686	11.5836	11.4409	11.88	11.5922	11.04	12.0137	12.1575	12.6209	11.5632	11.1656	12.1855	11.2244	11.6354	11.7874	11.3178	11.2684	11.5913	11.5284	11.2175	11.8274	11.6774	11.1826	11.3127	11.1688	12.5223	11.0364	11.6947	11.6682	12.3036	11.5196	12.2915	11.3665
REM1	5.0617	2.219	2.3558	4.4619	5.0031	5.4347	3.2893	4.3561	1.6837	3.9525	1.7895	1.7422	2.0202	4.5908	2.2981	4.1877	2.6858	3.9192	2.1571	4.8688	5.4551	4.0133	3.3412	3.7901	2.864	4.0253	3.9762	3.7872	4.1285	3.7064	3.8606	2.5717	3.6628	3.5995	3.6741	3.3843	0.8938	3.217	4.2147	2.3495	3.4898	1.5438	3.6545	3.6789	0.8621	0.8861	3.4521	0.8226	3.4501
C16orf13	9.3937	9.834	9.9823	9.2061	9.7329	10.1724	10.1701	9.4153	9.6739	9.4978	9.1175	9.4238	10.0276	9.3908	9.6998	9.955	9.2184	9.136	9.7191	9.6485	8.9478	10.1449	9.7436	9.418	9.8995	9.7854	10.051	9.537	10.1684	9.4322	9.6509	10.6532	9.9255	10.6475	10.2566	10.8676	10.2443	9.7892	9.7374	9.5029	9.6926	9.4767	9.6958	9.7243	9.7085	9.6942	8.8383	9.5538	10.2993
FGFR1OP2	8.7689	8.6681	8.4273	8.6348	9.0039	8.8565	9.8676	9.3657	8.1867	8.7176	9.0389	8.9498	9.0451	8.8519	8.5116	8.1495	8.9414	8.3238	9.3144	8.5789	8.9752	8.745	8.7493	8.9105	8.5944	9.1964	8.7746	8.6068	8.9018	8.6209	8.567	9.3145	8.7353	9.1807	9.0826	8.5616	8.7132	8.8176	8.5469	8.9561	8.6141	8.3917	9.7454	8.6081	8.7505	8.7417	8.62	8.4526	8.6894
ATRX	10.5582	10.0613	10.4205	10.2912	10.4085	9.9031	9.1374	10.3374	10.2382	11.5577	9.8351	9.4089	10.9011	10.1905	10.268	10.3154	9.7766	9.819	9.2136	10.2689	10.5073	8.8753	9.4453	10.317	9.6069	9.7451	10.6972	10.1723	9.5096	11.0433	10.4062	9.103	9.5592	9.5035	10.0672	10.4128	10.1672	9.6321	10.6302	9.2786	10.0156	11.0515	9.1497	10.094	10.3008	10.532	10.3472	10.0631	8.7156
PMM2	10.8375	10.9585	11.1656	10.8128	10.5125	10.981	10.2468	10.7786	11.4098	11.068	10.8711	11.2334	11.0967	10.6637	11.4867	10.8493	10.6462	11.1632	11.2498	10.7479	10.4644	11.616	11.0292	10.832	11.0921	11.2094	10.8745	11.2415	11.1089	10.9326	10.7308	11.164	10.733	10.9584	11.1759	11.2847	11.3006	11.0862	10.8635	11.166	11.185	10.4105	10.2105	10.6317	11.156	11.1097	10.6889	10.9316	10.9153
LOC100272146	6.468	5.231	6.4398	5.7799	5.0842	5.9468	5.4239	6.1647	6.4926	6.5847	4.8907	4.9552	5.7544	7.3216	6.0028	6.0353	6.4713	4.7676	5.5986	6.3598	6.2786	4.6406	6.2016	5.8508	6.326	5.5909	5.4566	6.7105	5.5487	5.9695	5.6238	5.2616	4.7627	5.8352	6.6449	5.6663	5.7371	5.0513	6.6419	5.6034	5.1138	7.2439	5.5003	5.041	5.7369	6.2083	6.0286	6.6571	4.5665
ASS1	11.117	12.169	11.9048	13.1891	12.8536	12.0293	13.0987	12.6802	12.2621	11.7491	14.6795	15.2309	12.1222	11.404	12.4813	11.7384	12.5898	13.5902	14.0273	11.9163	12.5879	14.5931	13.0915	12.9084	12.1665	13.3849	12.0614	12.5755	13.7888	12.5693	13.3711	13.6539	13.2261	13.973	13.0597	11.8287	13.8264	13.8637	13.8366	12.4927	13.4229	12.3531	11.6788	14.8363	13.3666	11.0494	11.5364	12.3852	13.7291
NCBP1	10.5466	10.1819	10.5107	10.4301	10.3564	10.0791	10.1569	10.9164	10.1357	10.8954	9.9822	10.5229	10.764	10.719	10.5708	10.1401	10.8364	10.3623	10.2228	10.343	10.1555	10.6138	10.2592	10.4994	10.4436	10.2851	10.7758	10.2892	10.8803	10.6616	10.6946	10.9767	10.5216	10.3586	10.6789	10.4418	10.2569	10.0484	10.459	9.6019	10.3855	10.9246	10.3243	10.1555	10.3724	10.8432	11.0687	10.2605	11.0375
ZNF709	6.3617	5.7648	5.8229	6.1191	6.2849	5.293	4.5799	6.6429	6.0381	6.499	6.1585	5.8753	6.0152	5.8139	5.5591	6.0753	5.84	5.4223	5.0064	5.7989	5.956	6.1575	5.9443	5.9795	6.2178	5.1542	5.9161	5.5445	5.887	6.0423	6.3856	5.1983	6.1165	6.2562	5.9026	5.6293	4.8522	5.9468	5.7023	6.2913	4.6369	6.6306	5.0506	6.3558	5.5098	6.1231	5.4585	6.4759	6.0904
ZNF708	7.5741	7.043	7.2219	6.9666	7.3307	6.4179	4.8956	7.7047	6.6833	7.2131	6.7478	6.5088	7.2166	6.7289	6.6287	6.9616	6.9042	6.6569	6.5228	6.7509	7.1927	6.8	7.2106	7.1969	5.9624	6.4255	7.2547	6.9028	6.9674	6.8519	6.7124	2.9247	6.7112	7.6102	7.4613	7.0712	5.8161	6.319	6.3912	6.8088	5.8825	7.5632	5.5335	7.1389	6.9924	7.1039	7.8007	7.3872	6.6817
RBM14	10.543	9.9525	10.4405	10.4201	10.6066	10.1302	10.0317	11.0702	9.858	10.459	10.401	10.8147	10.3545	10.5558	10.734	10.767	10.4188	10.9748	10.5845	10.2715	10.4392	10.6396	10.5463	10.1701	10.2133	10.8286	10.6008	10.5422	10.6242	10.6599	10.8035	10.4499	10.5	10.3819	10.9214	10.3158	10.4823	10.522	10.8251	10.2533	10.7653	10.2275	10.5264	10.4316	10.7026	10.1784	10.7626	10.2526	10.0543
NCBP2	10.9783	10.9103	10.7255	10.8099	10.7485	10.9441	10.514	11.1111	11.2886	11.6787	10.9765	11.096	11.2245	11.4164	11.7641	11.1802	10.9116	10.675	10.5955	11.1116	11.0341	10.3184	11.144	10.8251	10.7032	10.2221	11.5141	11.2888	10.8089	10.5108	11.1494	10.9609	10.5069	10.9945	11.3203	10.8649	10.2845	10.3877	11.2182	11.004	10.8198	10.8882	10.624	10.4841	10.4015	10.9403	11.6693	11.1558	10.3499
DISC1	7.586	5.4639	6.8189	6.288	6.1216	6.7057	6.9878	6.8424	5.9759	6.2391	6.4636	5.7103	6.0785	7.11	5.163	6.94	5.8316	6.8363	8.1103	6.7743	7.4832	5.8622	5.6994	7.2722	5.8701	6.87	6.8291	6.389	5.3905	7.484	5.6379	5.5925	6.6019	5.0872	5.568	4.6458	4.7639	5.7934	7.2725	5.8728	5.8943	7.0021	5.6741	6.6665	6.8917	6.486	6.1272	6.2648	4.623
CAMK1	8.3739	7.2087	8.4401	7.3964	8.4746	8.7326	8.7538	8.2521	7.3467	7.9726	7.9842	7.4078	7.7091	7.9176	7.898	7.5112	6.5561	7.1069	8.4297	7.8664	8.2209	8.3266	7.8085	7.8489	7.0547	8.4386	8.3366	7.4676	8.4656	7.7608	8.4623	6.8893	8.2489	8.8168	7.4877	7.3951	7.6999	7.8532	7.6507	6.3088	7.2749	7.6626	7.9188	8.3881	7.3794	7.9244	7.869	7.3406	8.4434
RPL37	14.3879	13.7421	13.7861	13.303	13.5762	13.4764	14.6966	13.4099	14.0597	13.9617	13.374	13.9372	14.5823	13.438	13.0126	13.6477	13.4555	13.5471	14.0858	14.278	13.7853	13.8679	13.4135	13.9211	14.2196	13.2712	13.5035	14.0601	13.9437	13.1868	13.6452	14.1453	14.5766	15.3644	13.8935	14.0946	14.4962	14.239	13.6061	14.5006	13.8329	15.1505	14.5437	13.0008	13.2855	13.7367	13.6628	14.238	14.2182
SPR	10.4822	10.3727	10.4413	9.665	9.8857	9.9615	11.7156	10.0548	10.8416	10.4676	10.2763	10.6971	10.5168	10.2492	10.1519	10.2535	9.6337	10.2546	10.6612	10.0098	9.7676	11.3792	10.8753	10.7466	10.6184	10.4908	10.2078	10.0917	10.4606	10.1857	10.0219	10.8808	10.3968	11.1679	10.1099	10.5422	10.2959	10.9594	10.1906	10.5903	10.6768	10.7817	9.984	10.2596	10.547	10.2343	9.8557	10.228	10.6921
ZNF700	9.1491	8.5549	8.3413	8.2307	8.6397	8.0781	8.5783	8.5476	8.7151	8.4275	8.5768	8.2614	8.2605	8.0793	7.9069	8.0856	7.8982	7.6019	9.1141	8.3851	8.8058	7.9642	8.4212	8.4698	8.3277	7.9423	8.387	8.0626	8.4439	8.1032	8.1624	8.144	8.3091	8.1759	8.4496	8.333	7.635	7.6488	8.0846	8.5695	8.7213	8.998	7.9051	8.379	8.2765	8.5704	9.1201	8.7245	7.3292
ZNF707	8.1807	8.6419	7.9866	8.1752	7.4918	7.9344	7.5969	7.1125	8.9734	7.6153	6.9808	7.0067	6.8596	7.491	8.6065	7.7067	7.8504	7.1578	7.6525	7.4562	7.9846	6.7681	8.2382	7.1969	7.616	7.1648	7.9369	7.9376	7.8826	6.974	8.8453	7.1958	7.0013	7.1857	8.2586	8.2881	6.9998	7.8536	8.0315	7.6415	7.6249	8.3551	7.1941	7.916	8.0899	7.8322	7.5721	8.0769	6.88
ZNF704	8.1927	8.3854	7.5096	7.5141	7.4194	7.218	7.3476	6.2352	7.4021	7.6184	6.4698	5.8164	8.1842	7.1436	7.5017	7.1854	7.7732	5.9078	5.2693	7.0487	7.5664	2.971	7.6197	8.3449	7.6195	6.4627	6.75	6.9484	7.0693	7.469	7.9785	6.5095	7.059	4.9756	5.7941	8.0449	5.9721	6.5522	6.5817	7.1162	6.5332	7.3289	1.6359	7.5725	6.3638	6.9089	7.4717	6.9315	5.1504
RNF115	8.0473	7.7979	8.5929	8.3969	8.5136	8.3506	9.156	8.5277	7.7373	8.3316	8.3348	8.4666	8.2842	7.894	7.938	8.0658	7.8284	8.2251	8.5381	8.2496	8.4003	8.6018	8.0908	8.3058	8.2589	8.4185	8.8699	8.1257	8.8555	7.9735	8.2359	8.4141	9.4523	8.6366	8.8155	8.2621	8.5345	7.8856	8.3241	8.1505	8.0075	7.7442	8.4657	8.2252	7.9657	7.9556	8.5369	7.966	8.4742
ZC3H14	10.0091	9.8317	9.8544	10.0365	10.3103	9.6014	9.7815	9.904	9.2734	10.1553	10.5716	10.5296	10.3867	9.2433	9.3883	10.3647	9.6561	10.0867	10.0953	9.3541	10.1088	10.1678	9.9769	10.1137	10.2375	9.9011	10.1501	9.5632	10.0887	10.1151	10.241	9.8363	10.208	9.8098	9.9338	10.113	9.9404	9.9147	9.9603	10.4223	10.374	10.0535	10.4094	10.165	9.9284	10.2872	9.9436	10.3306	9.2814
SPN	7.5143	5.0196	5.5753	7.6286	8.3874	8.4317	8.0164	7.4993	5.5173	5.7949	6.3445	6.7162	4.311	8.6225	6.8187	8.2226	6.0658	6.0242	8.6805	7.4489	8.4212	6.2711	6.7831	8.2102	7.006	7.2609	7.1307	6.4466	6.714	6.8577	6.5656	5.1544	5.308	6.4442	6.581	4.4041	6.3438	7.2522	9.0556	5.3733	6.1132	5.4565	6.8759	7.6373	6.8565	4.3581	6.64	4.5417	4.3825
NACAP1	7.2095	7.4392	7.3305	6.809	7.7466	7.1557	7.3519	7.2006	7.4846	7.3993	7.73	7.6532	8.1222	7.3856	6.8517	7.2683	7.3781	7.1373	8.0307	7.4008	7.088	8.0114	7.3784	7.2914	7.6887	7.6577	7.299	7.32	6.6164	6.9253	7.5909	7.3926	8.0881	6.9745	7.3671	7.6755	7.525	8.156	7.5173	7.6852	7.3426	7.5005	8.1918	6.8139	7.0735	7.0905	7.0982	7.4864	7.7399
DHX8	10.503	10.3877	10.3728	10.4144	9.3395	9.6975	10.3528	10.4077	9.8844	10.4878	9.8746	10.2152	10.5138	9.8036	10.3928	9.9343	10.4106	10.0914	10.0848	10.272	10.4442	9.8939	10.0753	10.8917	9.6264	10.2685	9.966	10.2723	10.1511	9.9252	10.1696	9.9529	9.899	9.4346	10.4465	9.4899	9.9924	9.9132	10.0773	10.1211	10.0074	10.6619	9.8926	10.3206	10.3733	9.6726	10.4249	9.7378	9.444
DHX9	12.0158	12.0531	12.3495	12.0241	12.1157	11.4032	11.4172	12.2466	11.7903	12.3407	12.4585	12.1422	12.3909	11.9444	12.1511	12.1684	12.0832	12.4275	12.2376	11.9271	11.932	12.0008	11.7309	12.0656	11.6584	11.7533	12.2038	11.8897	12.1803	12.0293	12.2089	11.8014	12.3755	11.8308	12.1141	12.1272	11.753	12.1936	12.4436	11.6643	11.9644	11.9566	12.1325	12.3072	12.2246	12.0213	12.7984	11.748	11.8328
TCOF1	11.3298	10.5492	11.3527	10.7292	10.8539	10.718	9.6874	10.8822	11.381	10.8997	10.9911	10.9527	10.7191	11.1554	11.598	10.6318	11.8519	10.9436	11.2732	11.1479	11.1513	10.3544	10.7252	10.9445	9.963	10.9085	10.5742	11.4198	10.5049	11.1072	10.9483	10.2977	10.1743	10.2458	10.8411	12.2897	10.7675	10.9684	11.9167	10.7085	11.5302	11.7972	11.3366	11.1276	11.4062	10.788	11.6234	10.6715	11.0528
NUP98	11.1872	11.0437	11.5741	11.4312	11.1014	10.7794	11.2918	11.5145	10.9685	11.2714	11.4715	11.3091	11.1915	11.3639	11.4194	11.0702	11.5146	11.4515	11.283	11.0137	11.1359	11.0527	11.1005	11.1122	10.9284	11.2023	11.2122	11.4889	11.2247	11.4062	11.276	11.0354	11.0703	10.8684	11.4991	11.4265	11.2085	11.2717	11.3312	10.8965	11.4209	10.9876	11.386	11.6444	11.7811	11.0482	11.4266	11.1069	10.7408
XPC	10.2799	9.8363	9.6587	9.7863	9.4632	9.3983	9.3984	9.1574	9.9268	9.7071	10.0341	10.2689	9.6726	8.933	10.374	9.6626	9.4034	9.7041	9.7046	9.9455	10.1236	9.7084	8.9645	9.7088	9.5605	9.9732	9.8935	9.6393	8.8584	9.6551	9.567	9.9189	9.7384	9.4487	9.1071	9.7341	9.5425	10.0351	9.9005	9.543	9.7582	10.054	9.6331	9.9743	9.9089	9.1807	10.1188	10.0322	9.2999
SLC12A2	14.3711	13.6686	12.9089	13.6032	14.336	13.6267	11.5717	13.4251	12.3335	13.4369	13.7347	14.0096	13.5959	13.7299	13.5125	14.7659	13.4549	14.5225	12.9563	12.7369	13.5268	14.3228	12.9346	13.77	13.948	12.9998	13.468	12.6666	13.6629	13.9569	13.8784	12.6677	14.4189	12.3916	12.3396	13.5865	12.8901	13.3731	13.6574	13.6752	13.2287	14.9997	11.2661	14.2522	14.0841	13.6364	15.2178	13.2795	13.3859
GRINA	11.9905	11.6348	12.1857	12.4804	11.3314	12.191	12.2315	11.8998	12.8035	11.4385	11.4698	10.5075	11.6433	12.5243	12.341	11.5991	12.3313	11.8161	12.0349	11.9812	12.152	11.6121	12.9507	11.506	11.6055	11.9495	12.2035	12.8205	11.8792	11.5403	12.8736	12.024	11.5288	12.0859	12.6905	12.3294	12.442	12.0646	12.8965	10.9687	11.4455	12.5886	12.0031	12.2733	12.5401	11.8496	10.8382	11.3313	11.2007
NUP93	9.6029	9.7385	10.4986	10.2068	10.2478	10.0013	9.8333	10.1471	10.0561	10.8166	10.0386	10.0463	9.9731	10.2313	10.3458	10.1092	10.1259	9.2372	10.4893	10.1344	10.1503	10.1672	9.9165	10.0402	9.5596	9.8619	10.0726	10.0574	10.5239	10.0597	10.1489	9.8433	10.075	9.7997	10.2926	10.3834	9.874	10.2537	10.4649	9.8774	10.0298	9.734	10.5524	10.0923	9.7867	10.1747	10.1335	9.9032	9.8211
SPPL3	10.6295	10.535	9.9496	10.3716	10.1611	10.0663	10.6511	10.5363	10.4736	10.0647	9.7277	10.2579	10.093	10.3147	10.3362	10.2506	10.6011	9.9042	10.3892	10.1446	9.9352	10.2272	10.3454	10.3226	10.3162	10.3378	10.1934	9.9438	9.6707	10.1066	10.4165	9.6486	9.8794	9.4822	10.1418	10.1993	10.4744	10.4665	10.3909	10.0594	10.0006	10.089	10.12	10.0096	9.6964	10.0271	10.1548	9.4282	9.7883
GOLIM4	11.6846	9.7459	10.8632	10.8933	10.5704	10.2873	9.7638	11.129	10.7993	12.1179	10.7282	9.6638	10.5268	11.6109	11.8075	11.5937	12.0723	11.5618	11.9322	11.5171	11.888	12.4062	10.8753	11.4996	10.4512	10.8925	11.5057	12.0242	11.3678	11.7134	11.4934	11.13	10.4759	10.8665	10.89	11.0023	10.9311	9.0903	10.7905	10.9972	10.8635	10.942	9.6244	10.4275	11.569	11.5124	13.1565	11.3868	10.0266
ZNF646	9.5377	8.7994	9.1723	9.7442	9.0065	10.0909	8.4253	9.0471	9.0731	9.5812	8.5983	8.5999	8.3053	9.6478	9.8872	9.1201	9.8069	9.2753	8.7132	9.2986	9.4787	8.3911	8.7117	9.3464	8.3851	9.0015	8.9842	9.4595	8.7536	9.1846	8.8945	8.2283	8.7092	7.8708	9.0442	9.2292	8.4503	9.0528	9.0377	8.1296	8.8226	9.0953	7.8135	9.2541	9.4581	8.6744	9.3137	9.3615	7.9253
OPA3	8.8021	9.4283	9.3437	9.2048	8.9138	9.004	9.2732	9.0513	8.8952	9.3351	8.5891	8.8883	8.0767	9.0645	9.0088	8.9653	9.3313	8.9761	9.0101	8.8904	9.0709	8.6144	8.6984	9.0181	8.9687	9.4079	9.0328	9.189	8.4035	8.9733	9.1291	8.5682	8.7743	8.1194	8.6892	9.4734	9.0602	8.3172	9.0764	9.0635	9.1955	9.222	8.1226	8.8664	8.9353	8.2103	9.8084	9.1765	8.2528
OPA1	10.6418	11.1263	10.8293	10.6689	10.7884	10.2436	10.7962	10.2288	10.5432	11.1075	11.1294	11.1156	11.3837	10.7404	10.6257	10.5436	11.6933	10.037	10.9905	10.7361	10.6425	10.9287	10.7799	10.8589	10.4828	10.4735	11.0175	11.2341	10.2341	10.8998	10.8157	10.1444	10.6708	10.533	10.7272	11.4384	10.8603	10.2762	10.8842	10.4017	10.4538	10.5049	10.4015	10.9686	11.1215	11.1113	11.3837	10.7636	10.59
RHEB	10.6233	10.2455	10.6579	10.2167	10.6116	10.8905	11.4447	10.6946	11.2409	11.5291	10.1909	10.3883	10.7604	10.7973	10.9085	10.012	10.9043	10.0954	10.0637	10.9124	10.4834	10.4319	10.925	10.3761	11.0563	10.4011	10.821	10.6162	10.6653	10.9096	11.4249	10.6678	10.3293	11.9078	10.8743	9.3836	10.5474	9.8002	10.5554	10.3719	10.2559	10.9712	10.4583	9.7078	9.4489	11.1261	10.3357	10.1767	11.3467
RAB40C	9.9082	9.8455	9.9596	10.2049	9.8265	10.6233	9.6659	9.5318	10.2547	10.0061	9.0961	9.8753	9.31	9.9038	10.4864	10.3471	9.7905	10.0685	9.7131	10.1282	9.4358	9.9513	10.1388	10.4029	10.1322	9.9485	9.5748	9.99	9.3836	9.6452	9.7881	9.559	9.7826	9.2972	10.3574	10.8238	9.8278	9.8722	9.541	10.1967	9.946	9.7482	8.5613	9.7458	9.881	9.5126	9.5432	10.4081	9.8852
RAB40B	7.8316	9.3137	7.9104	8.7603	8.1908	9.3152	9.3169	7.9246	9.4941	8.934	8.4809	9.6984	9.6222	8.3595	9.2904	9.3441	9.2719	8.507	8.1103	9.3512	7.8746	9.4191	9.6586	9.6973	9.7896	7.7449	8.9159	8.9434	7.9827	8.3342	9.0849	8.7724	8.884	8.4113	8.2702	8.406	8.4432	9.6312	8.4955	8.5907	8.5253	8.5637	6.7754	7.9997	8.1534	9.1701	6.8764	8.9786	9.2129
COL7A1	8.4774	6.3212	6.8276	9.1442	8.564	8.6314	7.4557	10.5066	9.2734	7.8195	9.0231	6.7543	4.0253	10.1816	8.4137	6.0217	8.2057	11.4737	7.8662	8.7032	10.1651	7.3975	7.479	10.0854	4.3451	8.737	8.1323	9.9058	9.7496	9.4676	8.4222	6.5692	8.2224	8.0473	9.37	8.1113	4.1827	8.1268	10.2951	9.4234	10.3364	8.3088	10.1491	11.2317	10.3391	4.6044	9.4554	8.2903	8.6355
MDP1	7.2464	7.0321	6.0207	7.0418	6.7181	7.5957	8.1904	6.9659	6.5339	6.8502	6.5772	7.2576	7.4115	6.0615	5.8279	7.1764	6.0442	6.8546	7.6966	6.7449	6.7866	7.4775	7.0224	7.1962	7.3824	7.2853	7.3365	6.3991	7.6397	6.9896	7.5859	7.4214	7.3664	7.8597	6.7477	6.694	6.6962	7.6525	6.8837	7.6707	6.933	6.7759	6.9215	6.6882	6.7176	7.1208	6.5447	7.4433	7.394
GTSE1	8.1614	8.7755	9.2328	7.6559	9.2446	8.0318	7.9122	9.1114	8.655	8.8095	9.1175	9.2221	8.3306	8.3988	9.6639	9.0364	9.1966	9.5495	9.511	8.8482	8.9118	9.2465	8.7525	8.5129	8.4017	9.004	9.3001	8.8557	9.2182	9.5095	9.6672	9.1965	8.9035	9.0773	9.2751	8.4277	8.5724	8.6638	9.3814	9.2987	9.4519	9.0811	8.8781	9.209	9.2009	8.905	9.854	8.822	9.2037
ARFRP1	9.9921	9.0368	10.4292	9.5821	9.21	10.2166	8.8915	9.8099	10.2605	9.699	8.7487	8.9876	9.8543	9.6223	10.8614	9.5594	9.9525	8.3729	9.6612	9.631	9.9374	9.3571	10.0805	10.442	8.827	9.8799	9.7665	10.044	10.1394	9.0661	10.0752	8.6415	9.4777	10.2794	10.4624	10.4469	10.0819	9.694	9.7505	9.4782	9.5386	9.7379	9.5185	9.4969	9.7624	9.7781	9.4772	9.3624	8.8723
PSAP	14.6011	14.0221	14.0534	15.0481	14.8139	15.3151	15.1574	14.5723	14.165	14.2117	13.4793	13.486	13.7479	15.3155	13.7826	14.6575	13.7423	14.2178	15.7611	14.7834	15.2233	14.3894	14.1196	14.6992	14.611	14.4122	14.1375	14.5961	14.1795	14.2707	14.3273	13.5306	14.2556	14.5073	14.125	13.5149	14.3531	14.208	14.4745	14.6448	14.3472	13.7539	14.4059	14.3486	13.7149	14.5542	14.0806	14.161	13.4249
KIAA0831	8.9234	8.8065	8.2916	8.7368	8.8044	8.7491	10.2246	8.351	8.1309	8.6411	8.3201	8.5412	8.4822	7.6971	7.5891	8.5388	7.3982	8.0953	9.055	7.9917	8.8551	8.7168	8.7216	8.8445	8.9448	8.3144	8.1827	7.7923	8.1386	8.3363	8.5962	8.3596	8.4959	7.9378	8.7753	8.5132	7.5483	8.5861	7.9834	8.4916	8.3703	9.0626	8.2504	8.4937	8.5573	8.7756	8.2661	9.3083	8.0745
SPPL2A	9.3906	9.4436	8.2369	9.5103	9.3219	9.3454	9.6762	9.3802	8.2352	8.7508	10.1879	9.19	9.2142	8.8646	9.327	9.34	8.7737	9.6362	8.8723	9.2165	8.961	9.9341	9.7764	9.313	9.5852	9.3434	9.4426	9.2172	9.6755	9.0384	9.5041	9.8925	9.4188	9.9859	9.3469	8.9612	9.5434	8.9339	9.5769	9.2486	9.4619	8.2299	9.4571	10.1243	9.5333	9.3543	9.025	9.2283	9.0578
SLC46A1	8.6312	8.5543	8.2827	8.884	7.4628	8.2149	9.0455	8.111	8.2953	8.4071	7.3283	8.2069	8.5185	8.3351	8.5199	9.6555	7.9358	5.8656	8.7055	8.355	8.6724	7.0973	9.5658	9.2361	8.0994	9.536	8.1745	8.4928	8.0604	9.068	8.603	8.762	7.8583	8.0479	8.2105	6.7135	7.9404	8.8313	8.3704	6.1213	6.0553	8.5618	7.5404	9.0983	8.59	7.2438	8.9784	9.0562	8.3413
TGFBR2	11.7366	11.2805	11.0796	11.5026	11.5037	12.3539	10.3528	11.2645	11.2163	11.8592	10.336	9.4434	11.3004	11.3816	11.5894	11.9206	10.9622	9.5812	9.76	11.6404	12.0581	10.8895	11.3465	11.5612	11.6066	11.3545	12.4443	11.7235	10.741	11.749	11.1611	12.0221	10.7501	10.7648	11.1628	11.8907	10.8259	10.7017	11.9556	9.3629	9.6078	11.3774	11.1306	10.3465	11.5514	11.6327	11.9265	11.8178	8.9584
ITGA9	8.6967	6.4107	8.2789	8.5991	8.074	8.0417	6.2679	8.2281	7.3196	8.8012	4.7219	3.4398	6.8405	7.2025	6.1158	8.5741	7.6307	4.6566	4.6846	7.6332	7.4397	4.9221	6.6164	8.2042	7.259	8.7324	8.1762	7.3315	5.6962	8.409	9.139	4.9127	4.6745	8.1927	6.9277	8.0117	7.2722	6.5442	8.4046	3.89	4.7192	6.459	4.2812	6.4381	5.2862	7.4984	6.3319	5.8357	5.2069
STK40	10.6784	10.0192	10.7946	10.9868	10.7019	11.0713	10.946	10.9125	11.1717	11.3048	10.2677	10.5383	10.2431	11.725	10.4821	10.869	11.8366	10.8731	10.699	10.9408	10.691	10.6304	10.8333	10.2396	10.4493	11.1874	10.3245	11.5049	10.5699	11.037	10.7086	10.5347	10.7437	10.4586	11.0719	11.4583	11.2192	9.962	11.1849	10.7821	10.7903	10.9906	9.9795	10.4699	10.7432	10.22	11.318	10.5484	10.3425
ATP2A2	13.036	12.9334	12.5831	12.947	12.5357	12.5099	12.6232	13.1287	12.8656	12.8768	13.1572	12.9269	12.8996	13.4236	13.2286	12.7418	13.5986	13.5423	13.1462	12.7203	13.096	12.2502	12.7406	13.1286	12.5208	13.1056	13.0195	13.13	12.4911	12.9964	13.0284	12.7393	12.4465	11.9378	13.0632	12.7421	13.2833	13.2082	13.1692	12.7889	13.1477	12.4035	13.1029	13.429	13.1387	12.4304	13.5512	12.5925	12.743
ATP2A3	11.7195	12.0052	9.4593	11.5475	9.6858	11.1672	10.2246	9.8271	10.6493	7.7005	11.2119	11.4364	9.8748	10.6574	10.3521	12.7943	10.6172	11.9862	10.6417	10.433	11.0781	10.676	11.0375	11.4782	12.4338	11.5929	10.6775	11.6791	10.9849	11.7517	10.9807	11.1279	10.9055	10.358	10.6592	11.1548	12.4089	10.5867	10.1424	11.9947	12.8572	9.3904	8.6282	10.3146	10.4189	9.8488	12.1866	12.4209	12.7004
ITGA1	10.2595	7.2581	9.0472	9.7724	10.0819	11.0151	9.8761	10.2405	8.666	9.6443	10.0904	9.6211	8.2962	10.5517	9.2928	9.7249	10.1225	10.9708	9.501	9.8695	10.2562	10.7461	9.4845	10.1745	8.6957	10.1624	10.1012	10.2702	9.6855	10.2476	9.5177	9.3753	9.7366	9.0052	9.2244	8.52	8.7597	9.1691	9.7963	9.942	10.6274	10.6716	10.7114	10.1577	10.6298	8.4454	10.3705	6.954	8.9082
ITGA2	11.7708	10.4755	10.8685	11.4044	11.2538	11.303	9.3474	10.8728	10.2625	10.7607	11.7236	10.7129	12.2358	11.404	11.0765	10.5771	11.5127	10.7335	10.6866	10.0619	10.9888	10.5774	10.4167	10.0543	9.2903	10.7904	10.969	10.8204	10.6106	11.8074	10.5715	10.9791	11.147	9.7926	10.9431	10.5653	10.5139	10.7279	11.517	10.9181	12.0858	11.1625	12.1867	11.2562	12.2494	11.48	11.9565	9.9821	9.9236
ITGA3	11.1597	12.2145	10.2874	11.5784	10.1008	11.0806	10.8642	9.8939	11.1686	9.7753	11.3203	11.1759	9.5767	11.1468	10.8711	11.0739	11.3312	11.5688	11.0706	11.4104	10.3963	11.6262	11.5371	10.4692	10.193	12.0056	10.8227	12.1932	10.2596	11.529	10.8068	10.6388	10.134	10.366	11.2387	10.8115	11.4515	11.585	11.8272	11.6853	11.952	8.5491	12.1974	11.9896	12.1487	9.8894	11.1995	11.7456	11.2192
ITGA4	8.4741	6.1035	6.9198	8.6038	9.1077	8.765	9.0965	9.1626	5.9079	7.5945	7.6287	6.8793	5.7028	9.1808	7.1158	8.2781	8.1127	7.4154	8.1029	8.2659	9.1335	8.0593	8.2751	9.1561	8.0076	8.5076	8.3284	8.0635	8.1609	7.9124	7.8239	7.9737	7.5745	8.258	8.1616	6.5466	5.617	7.714	7.6942	6.194	6.8734	7.4329	7.9597	8.2065	7.861	5.7359	8.2597	4.2266	6.4374
ITGA5	9.5939	8.734	9.3724	11.185	11.2516	12.1429	10.6719	10.7238	9.9536	9.7885	9.6177	8.5394	9.3601	10.9994	9.7006	9.3054	9.3665	10.852	10.2438	10.7089	11.8627	9.8984	9.7999	10.8724	7.1206	10.5268	9.8623	10.7089	10.2148	10.1414	9.4661	10.1796	9.774	9.4861	9.9761	8.8768	6.8736	11.0704	11.3491	9.9724	11.5092	9.521	11.8597	11.8241	10.6053	7.9003	9.8446	7.8792	10.1996
ITGA6	13.5762	13.1656	13.3337	12.8192	12.9962	12.5618	11.6185	12.8918	12.8368	13.0963	13.7073	13.377	14.4136	13.1161	13.0284	13.2444	12.7355	13.2688	12.433	13.0953	13.4185	13.0853	12.6768	14.3419	13.5719	12.5691	13.0007	12.5658	13.1693	13.0089	12.3866	13.4702	12.9055	12.7452	13.0585	12.3252	13.0119	13.0496	12.6887	12.8084	13.1978	13.2524	14.742	12.8929	13.8568	13.5129	14.1926	14.1956	13.1105
ITGA7	8.214	6.6289	6.9123	7.9229	8.9027	10.0765	7.1187	7.3258	8.1281	7.747	4.6764	6.5014	6.0378	7.276	6.2206	7.6767	7.576	6.5829	7.1232	8.9951	9.8422	7.3933	5.933	7.6917	5.2371	7.6512	6.9504	6.9682	6.6693	7.2667	7.4624	6.1785	5.8205	5.8474	6.9639	6.9003	5.9423	8.1455	7.6077	6.3285	6.1031	5.8791	5.1396	7.9873	7.9844	6.0966	6.5167	7.1925	5.954
LOC100132288	8.1831	6.837	8.1136	7.6789	6.9255	7.4434	5.8347	7.8007	7.0148	7.6524	3.3232	5.6377	7.8212	7.694	3.2128	7.5065	3.7041	2.7116	8.3477	8.5639	8.4761	6.5446	7.0524	6.6842	6.7963	6.5344	6.8236	7.1265	7.4556	6.7249	5.506	7.2331	7.4886	7.9091	7.5498	6.4685	7.7108	6.8598	7.0459	8.3311	3.4898	8.5402	5.1396	6.4235	6.5703	2.88	2.9538	3.4584	1.9399
DENND4A	8.4612	8.1898	7.6094	8.251	8.5533	7.9579	8.6674	8.6187	7.7661	8.3896	8.9111	8.0828	8.1837	8.4831	8.48	8.2605	8.0368	8.666	8.4013	7.7734	8.6248	8.0487	8.6248	8.8859	7.763	7.8848	8.2169	7.5382	8.1707	8.3811	8.16	7.7746	8.3044	8.0099	8.0317	7.347	7.8073	8.6674	8.0491	7.5379	8.5935	8.563	8.0354	9.0356	9.3848	8.3213	8.0394	7.9075	7.6777
DENND4B	10.101	9.4061	10.7054	9.8441	9.9344	9.6975	9.829	9.9738	9.9265	9.3901	9.1594	9.073	8.3862	9.7052	9.8692	9.8142	9.7383	9.3805	9.7467	10.1143	10.5224	9.4864	9.5646	10.1273	9.4796	10.0355	9.9678	9.9106	9.3484	9.9244	10.3106	9.413	10.4601	9.1972	10.0635	9.6402	10.1235	9.5233	9.9363	9.584	9.5269	9.635	9.1295	9.9454	9.852	9.3928	10.6623	10.124	9.1742
DENND4C	11.1407	10.0334	10.2159	10.1996	10.4739	10.3523	11.0274	9.9247	10.6111	10.6873	10.4737	10.4958	10.2509	10.5988	10.8334	10.6363	10.8386	10.6843	9.857	11.1923	10.5532	10.3095	10.2196	10.1687	10.4241	9.9777	10.6957	10.2693	9.8589	10.9953	10.6646	10.3405	10.0852	9.4255	10.0689	10.0927	9.9156	9.4822	10.2638	9.9366	10.121	10.6701	9.8322	10.9723	10.7338	10.9425	10.7116	10.2913	9.8112
SWAP70	9.5226	9.5231	9.1877	9.8314	9.8492	9.703	9.9882	9.5876	8.2821	9.6176	10.0796	9.9353	9.0395	9.8581	9.0767	9.9068	9.1608	10.1431	9.1918	9.7272	10.678	9.1318	9.1209	9.7879	9.6069	9.073	9.271	9.3739	9.1206	9.651	9.7293	9.6357	9.1286	8.5629	9.5101	8.8368	9.2652	9.7288	9.4804	9.3494	9.7816	8.867	9.4474	10.0029	9.3789	9.5901	9.5099	9.7384	9.4013
RARRES1	6.5447	7.3771	6.064	8.4038	7.9279	8.9849	9.4334	7.9246	5.8434	6.295	12.0835	9.78	8.5563	7.8033	6.9051	9.1779	4.6698	12.4388	8.161	8.6614	9.5729	9.2741	9.5792	7.6507	10.7371	8.8607	8.9805	9.1858	7.8197	7.0865	7.5727	5.576	7.4393	9.8466	7.4306	5.4984	11.4297	11.125	8.9852	9.544	11.5278	6.3615	8.7462	10.4854	6.4807	7.3821	4.9296	6.9039	10.9066
LOC100132287	9.0003	8.709	8.2853	8.1481	7.9168	7.8328	7.5337	7.7223	8.9151	7.5147	6.9429	7.7507	7.038	7.139	8.1824	7.9269	7.2368	6.5366	7.7584	8.5003	8.5669	6.886	7.7086	9.3691	8.1453	8.1113	7.4208	7.5673	6.4525	7.5099	8.0875	6.3918	6.9922	6.1619	7.8383	8.4789	7.2682	6.9594	8.5102	6.6038	7.2851	8.3278	6.1299	8.6161	8.4501	7.2677	9.109	9.5902	6.7274
PHLDA3	9.1831	9.7198	7.7494	9.5627	9.6261	9.7292	9.1349	8.0857	8.1647	7.6886	8.8289	9.2289	8.9278	7.8885	8.3858	9.7164	5.9973	8.2635	8.6453	9.8707	9.3327	8.9697	8.6336	8.4166	8.922	10.4547	9.7286	8.9682	7.4964	8.6344	7.6301	6.3042	9.7329	8.4215	8.0419	6.5434	10.5926	10.3097	8.515	9.1558	7.7576	6.9585	9.8562	8.5852	6.5765	6.2651	6.791	9.8	8.5507
PHLDA2	8.9191	9.9017	8.9817	8.6961	9.4754	10.2743	9.5487	10.0707	9.7096	8.9761	9.8958	9.3879	8.8534	9.7239	9.2445	9.2112	10.1208	9.8951	10.1572	9.357	8.3255	10.5085	9.4671	7.5806	8.3493	9.955	9.6898	9.5394	9.7882	9.9852	8.5689	10.106	8.8005	9.4497	10.0369	9.8627	10.7217	8.5366	10.2026	10.3139	10.3671	8.8176	10.9545	10.0584	10.9319	10.4854	9.5007	9.3799	10.2654
TACO1	8.7832	9.3153	8.8761	8.8525	8.4151	8.8197	9.3678	9.2171	8.6649	8.9931	8.9072	9.2579	9.5218	8.7093	8.5236	8.798	8.8916	8.7136	9.8156	8.5264	8.6304	9.6233	9.5774	9.1997	8.7897	9.6928	9.1129	8.9015	9.4663	8.6544	9.0926	9.1734	9.4137	9.3559	9.1423	9.539	9.497	9.4885	9.1088	9.33	9.0115	8.9284	8.8861	9.0808	9.0654	9.0678	8.502	8.9863	9.1447
PMM1	8.7184	9.0705	8.3229	9.2218	9.0143	9.6336	11.1229	9.0541	8.9591	8.9602	7.7244	9.7746	9.2302	8.2692	9.7539	9.2828	8.662	9.4828	9.0908	9.7354	8.8503	10.3189	9.5846	8.8301	10.274	9.6238	8.9454	8.8208	8.9183	9.4695	9.8804	8.8957	7.6272	9.316	9.066	7.6387	8.9693	9.3982	9.3079	10.0413	9.1267	9.4027	6.6524	8.8446	9.1268	9.4201	8.4487	9.6882	9.4683
NENF	9.7299	10.0799	10.3494	9.1496	10.0005	9.9975	10.8881	9.9555	10.311	9.8384	9.6723	10.0054	10.0672	9.737	9.5819	10.2579	9.1822	9.2227	9.5372	9.6548	9.5105	10.2184	10.1078	9.2149	10.7876	10.9155	10.9088	9.7182	10.352	9.8662	10.3803	10.2672	11.1326	10.8903	10.0672	10.0069	10.6014	10.0258	9.7796	10.3669	9.7655	9.7104	9.2405	9.6711	8.8738	10.1382	9.6719	10.3154	11.0761
SQLE	10.1123	11.1814	10.4979	10.7154	11.1213	10.5892	10.0358	9.7613	11.5456	11.6172	11.428	10.0034	11.0648	10.5797	11.1579	10.8055	10.8613	11.0435	11.1399	11.4636	10.8319	11.2755	12.1057	10.5075	9.7817	9.3935	11.8483	10.6511	10.6795	10.884	11.8666	10.5207	10.8364	10.3154	10.6459	10.9603	10.8788	11.5552	12.6016	11.2349	11.121	9.6925	10.203	11.0485	11.0468	11.4305	10.695	10.3198	9.7492
MRPL28	9.8098	9.4268	9.3843	9.6802	9.9881	10.4731	9.9453	10.096	9.7247	10.0618	10.0752	10.3817	9.9517	9.7278	9.6716	9.7477	9.3409	10.2611	10.0736	9.5787	9.4382	10.3874	9.803	9.8416	9.8745	10.2269	9.569	9.6293	10.4644	9.2984	9.7714	10.2497	9.6039	10.2015	10.3729	10.026	10.1559	10.5189	10.135	10.9698	9.9019	9.6539	10.5253	9.9076	9.6436	10.2945	9.025	10.013	10.4118
LOC100289341	3.9991	4.6086	4.4777	4.8059	5.161	5.4644	5.9529	3.5564	4.6943	5.1147	4.3101	5.3364	4.235	3.8666	5.344	5.7685	4.4049	4.0999	4.4105	4.802	4.5238	4.9452	5.9887	5.1608	5.1996	3.811	4.3881	4.367	5.8183	4.9818	5.6656	5.6089	4.9051	5.201	4.5417	6.1046	4.4608	4.51	4.9267	5.3188	3.551	5.0524	4.2008	4.5692	4.6508	6.2888	2.3955	5.4609	6.1103
FBXL13	3.7626	2.4294	3.4074	3.3463	1.9192	2.4581	4.3577	2.198	2.933	1.646	1.7895	2.9198	2.7233	2.3437	1.6676	2.4075	2.3977	2.596	2.3087	2.0308	2.8971	2.4324	3.5919	1.8007	4.0408	2.7747	1.451	1.9956	2.9766	3.2242	1.5521	1.6771	2.208	2.8652	2.8464	1.4419	2.4033	1.3539	2.4578	2.3495	2.2924	3.1773	2.0571	0.9066	1.7879	2.5021	2.4898	2.758	2.5181
FBXL12	8.5499	8.6733	8.4947	8.8558	8.3994	8.7863	9.4077	8.8156	8.7037	8.7915	8.2481	8.7107	8.6489	8.6825	8.4697	8.4976	8.857	8.1629	8.7132	8.8606	8.9153	8.9471	8.6475	8.5372	8.7351	9.0826	9.0423	8.7045	8.6305	8.409	8.6561	8.3055	8.2944	9.1515	9.0238	8.6945	8.2433	8.2101	8.3976	8.7908	8.6123	9.0626	8.047	8.2315	8.5432	8.7157	8.53	8.5267	8.2859
FBXL15	8.1711	8.4711	7.8558	7.3183	8.7417	8.6199	8.4496	7.7874	7.7815	7.1838	7.7411	8.058	7.8941	7.4468	8.1385	8.6666	6.6603	7.8365	8.9098	8.1899	7.7807	8.5835	7.9743	7.3104	7.9729	8.5627	8.8605	7.6494	7.5468	8.0129	8.1379	8.8117	8.3363	9.1092	8.196	9.2136	8.8643	7.9834	7.6465	8.8844	8.4469	7.7672	7.4762	8.1867	8.1699	6.5264	7.3324	8.5667	8.7204
CYP27B1	6.0078	5.8031	6.9844	5.8758	6.3924	5.3418	6.8157	6.144	6.8925	4.8845	5.7828	5.9318	5.8338	6.5026	5.5322	5.9518	6.9816	6.344	7.9349	6.6341	6.2996	7.4945	5.5739	6.424	5.3778	6.6995	6.6414	6.5749	6.6693	6.2932	5.9398	5.8615	6.8282	5.9638	6.1109	5.7025	6.157	4.7513	6.8807	4.7879	5.3732	5.9876	6.4146	7.3662	6.7399	5.6372	5.4231	6.1948	5.413
FBXL17	9.492	8.937	9.0543	9.1178	9.2021	9.3284	8.4932	8.1339	8.7507	9.0557	8.7154	8.4512	9.3789	9.0412	7.9148	8.885	9.5017	8.0603	8.4913	8.8441	9.0349	8.8014	8.9265	8.2637	9.5541	8.7804	9.5179	9.5144	8.4286	8.3569	8.8797	8.0868	9.2921	9.0901	8.3325	8.9068	8.7103	8.0916	8.7563	8.3807	8.364	9.1411	8.6127	8.3809	7.5936	9.1302	9.8159	7.8264	9.2187
FBXL16	5.4286	7.8897	4.8988	5.915	6.9689	8.542	7.3817	4.3561	4.5654	6.9701	7.4683	9.078	6.6633	4.5356	3.279	5.8477	9.1121	8.5887	6.649	4.4116	7.0095	9.5519	6.8687	7.7288	6.6374	4.7586	5.0477	5.1528	4.9221	5.5371	4.9743	5.9539	6.9692	4.4134	4.9982	9.4283	3.0519	9.6293	6.2589	8.7519	8.4102	6.6194	7.7478	7.2673	8.4091	6.5063	2.8861	6.9132	8.0745
FAM169A	8.8767	6.8824	6.9528	4.7492	4.3881	6.9297	6.154	7.013	5.4998	7.2539	9.8733	8.3408	9.1981	8.7356	7.5628	8.2462	7.4015	7.3969	7.4224	6.3126	7.151	4.9903	7.8832	5.3917	8.6176	7.8941	9.7316	8.3871	7.2539	7.8658	7.343	8.785	8.175	6.3361	6.5336	8.1158	8.1085	8.5919	4.9072	8.2041	7.728	8.7829	7.8202	6.9477	6.2288	7.9945	7.9345	7.7691	9.3352
FAM116B	6.7401	7.3055	5.4898	5.7221	6.9636	6.6027	7.4027	5.283	6.3629	4.8207	6.7368	8.0606	4.9329	4.9908	5.3127	7.0446	4.1763	7.4055	7.2504	6.5278	6.7187	6.5597	6.8864	6.2544	7.3473	6.569	6.5103	6.1585	5.7339	7.1012	6.1409	6.4832	6.602	5.8595	5.3662	5.1254	6.7117	6.9594	5.7469	6.8669	6.3643	6.1207	6.2142	7.0224	7.2925	5.2277	5.7994	7.4926	6.2691
FAM116A	8.909	8.7875	8.7598	8.8659	9.1629	8.7047	8.7951	8.6524	8.8595	9.0417	9.0961	9.0979	9.1639	9.1066	9.4023	8.7617	8.8129	9.1756	8.6202	8.9725	9.0811	8.7759	8.8594	8.94	8.7286	8.4834	8.8551	8.7946	8.917	9.2662	8.8362	8.4257	8.4895	9.0353	8.7213	8.9525	8.6453	9.0258	8.8345	8.6817	8.9259	8.8646	9.0327	9.0738	9.3108	9.5498	9.5099	9.0431	9.0488
RALGAPA2	10.4406	9.7261	11.3053	10.7329	9.4575	8.6922	8.7319	10.3334	9.483	10.7021	9.7024	9.2678	8.5718	10.411	11.5831	9.1962	10.0795	9.9955	8.0763	10.1591	10.5535	8.5061	9.1831	10.7529	9.2836	9.9406	8.4527	10.9368	9.1674	10.0376	8.6578	9.4224	10.3262	8.8005	9.1486	8.7517	10.2499	9.7463	10.0183	8.9169	9.4599	11.3204	7.2401	10.9094	10.6592	10.1736	11.0718	9.188	8.0334
GHDC	10.1692	10.0554	10.0295	10.3359	9.0361	10.1729	8.722	9.8082	10.1588	9.7968	9.3936	9.2039	10.4235	10.1242	9.9432	9.6406	9.2961	9.5831	9.2003	10.3201	9.9639	9.6224	10.752	10.5662	9.8871	10.5942	10.1534	10.1982	9.7641	10.0672	10.0855	9.6604	10.1074	10.2596	9.8511	9.8419	9.9554	9.9582	9.8115	9.7825	9.2145	10.5634	9.3008	9.3098	9.7014	9.6912	8.8627	10.278	9.6959
H19	9.0512	7.332	11.9158	9.1009	10.0762	10.5714	9.5145	14.6198	7.5457	11.2422	7.4277	6.531	8.2795	9.4666	10.5427	12.2004	7.8935	10.6953	7.4553	11.4083	11.8494	13.6371	11.5742	9.3016	6.1894	13.422	7.3987	10.2936	7.9349	8.9733	8.7514	8.9781	9.1492	7.6731	9.9015	8.4331	5.0889	10.193	10.4477	15.5919	9.6212	10.6833	11.119	11.6467	9.0687	11.2844	9.2111	5.3833	8.567
SDK2	6.8225	5.8767	4.8308	6.5678	3.8983	5.6307	3.2893	3.9405	2.4396	4.2395	3.5419	2.8275	4.5493	4.1131	4.6152	5.8477	4.0467	4.9197	2.1571	5.0137	7.3884	4.696	4.3385	7.2952	7.8754	6.8363	3.2734	5.7757	3.2785	3.9422	4.9293	2.5717	4.506	2.7661	3.7424	2.9758	3.4419	4.0496	4.5016	5.7479	6.1923	4.8372	2.9727	4.7676	4.6031	3.6864	5.6645	7.5647	1.9399
TPRN	10.9665	10.5513	10.4406	10.3803	10.5495	10.6931	9.8356	10.5526	11.1882	9.8537	9.6809	10.1314	10.4267	10.768	11.2229	10.6667	10.58	11.0521	10.4799	10.7873	10.1831	10.8307	10.7889	10.246	10.0212	11.2727	10.6404	10.3954	10.5568	10.2925	11.4139	10.2889	11.1983	11.0006	10.6636	11.2522	11.3289	10.3498	10.7394	10.9698	10.6248	11.5949	9.0628	10.5275	11.3024	9.9307	11.1868	10.6	10.7138
THSD4	8.8663	9.7483	7.7903	9.5167	8.7165	9.009	8.288	7.8302	7.9198	9.1582	7.2759	8.4081	8.0409	8.5736	8.225	9.0211	8.6426	7.1424	7.4795	9.3934	8.8082	7.3807	8.8093	8.8116	9.0551	8.5174	8.7267	9.6767	8.0111	10.1455	8.6527	6.5268	8.2833	7.9321	8.1899	8.7702	8.5724	6.5601	9.152	7.9259	7.4267	8.9078	6.7332	8.2729	7.2072	7.1434	9.1601	8.6832	6.0395
KIAA0895L	9.0087	8.7688	8.9299	8.2703	8.243	8.5829	8.3961	8.7991	8.9267	7.9863	7.7527	8.1299	7.3853	7.5515	8.4336	8.6177	8.6661	7.2752	9.0102	8.6405	8.7742	7.2709	7.8475	8.9614	7.9216	8.1461	8.4184	8.4291	8.3563	8.4912	8.1404	8.1635	8.0404	7.1567	9.0134	8.25	7.3198	7.3291	8.146	9.144	8.0319	8.1459	7.342	8.6681	9.7793	8.2151	9.0539	9.5346	7.8296
COL4A5	7.952	8.3791	6.6712	4.9886	4.8019	5.5637	3.0555	5.0793	4.4239	5.4319	4.1194	3.8212	3.4839	6.4363	6.5097	4.8107	7.4852	5.8834	2.5712	6.2637	6.0906	5.0553	6.4035	8.4948	7.1699	7.4284	5.6433	5.8416	3.0582	6.3435	4.4121	6.9097	8.884	4.9306	6.3918	3.7023	3.8378	2.9528	3.378	5.2033	2.4292	6.7688	2.2292	4.6468	6.9016	4.2336	9.2102	7.9946	2.2578
COL4A4	4.8114	4.0315	4.3378	6.3273	4.982	6.616	5.1145	3.5564	3.4536	3.8708	3.0654	4.7692	3.0236	3.8666	7.8964	7.2035	2.8501	1.5938	3.4444	5.4372	7.3653	1.3021	6.0211	4.6204	4.6802	3.9433	2.9073	5.6708	3.4696	2.0858	4.0408	2.1032	2.208	4.0838	6.2107	0.8941	2.2813	4.1373	4.5776	2.1967	4.0526	3.8101	3.9777	4.8132	5.9331	1.6417	4.7885	3.6023	1.2741
COL4A2	12.6617	11.2497	12.3101	13.2218	13.0509	13.3002	12.2249	13.1393	11.6531	12.5405	12.0029	11.1485	11.5946	13.8456	12.5431	12.3873	13.0386	13.646	12.0447	13.9178	14.4533	12.2341	12.3834	13.8982	9.6167	13.0124	12.7677	13.8231	12.0032	12.764	12.2236	12.0919	11.8824	11.8039	12.7805	12.0523	9.7687	12.6713	13.2047	12.2075	12.38	12.8732	12.4017	13.1877	13.2492	10.7193	12.6805	10.3759	11.8929
COL4A1	12.2038	11.2278	12.4595	12.9937	12.67	12.9564	12.2199	13.2428	11.0818	12.4097	12.2613	11.0901	11.8929	13.6986	12.7086	11.9101	13.2552	13.5496	12.0289	13.6745	14.3875	12.1584	12.379	13.8865	9.2485	13.1545	13.0045	13.8197	12.285	12.8165	12.1192	12.533	12.1193	11.7728	12.938	12.0805	9.0832	12.287	13.0814	12.2053	12.4366	12.9832	12.5498	13.0984	13.4637	10.6952	12.8332	10.118	12.2541
SLC35D2	9.8737	9.5058	9.782	9.9705	10.1785	10.2785	10.1919	9.8641	10.2507	9.9263	10.5219	9.8917	10.226	10.7461	9.989	10.2659	10.1982	9.8928	9.3748	10.3608	9.6614	10.1897	10.2944	9.9561	10.5475	10.6059	10.0773	9.4595	9.717	9.8351	10.1599	10.4454	10.0005	10.6207	10.0275	9.6823	10.5223	10.0606	9.6725	10.1732	9.4748	10.8035	10.1978	9.5908	9.5671	10.2916	10.1082	9.8916	10.5838
CHST1	5.7981	3.0551	3.583	5.9532	6.4082	5.9676	6.6151	4.9174	4.7248	4.8423	4.2493	3.2394	4.884	6.8584	4.9959	4.6783	4.3234	6.2892	5.0284	6.7917	7.6775	4.6686	4.5308	6.174	2.9567	5.1174	5.1393	6.2902	4.9001	5.3853	4.9062	5.508	4.4802	4.5976	4.9118	4.4614	1.6531	5.9828	5.6563	5.1208	5.3214	5.3922	5.1396	5.8099	4.9847	3.9064	4.1737	2.3861	5.7663
ZNF879	5.4764	4.3226	3.9464	4.9131	5.4635	5.8262	3.5517	5.0572	3.8902	6.6038	4.3685	4.0427	4.5804	3.9107	5.344	5.3351	4.949	4.2605	3.9845	4.8469	5.6088	1.3021	3.8542	4.2641	2.7649	2.2003	5.6181	3.5449	5.106	4.0267	2.9567	4.3771	4.6745	3.1271	3.6741	4.5165	1.1935	5.8333	4.2147	3.0301	1.9723	4.9126	2.6483	2.7409	1.1548	1.8256	5.3115	5.3833	4.8993
CHST3	7.4439	4.9531	7.274	8.3064	8.6177	8.6182	8.4716	7.8302	5.9505	7.3131	6.4154	7.4003	5.5021	7.5304	6.3417	8.2137	6.0574	7.0846	6.0061	8.1568	9.4231	6.2434	6.5063	7.7567	6.7124	6.9665	7.3838	8.2258	6.7203	8.1298	7.0114	5.9918	6.5284	6.9351	7.9509	5.7025	7.6318	7.6338	7.892	6.1318	7.467	6.5084	6.3602	7.7819	6.205	4.7927	6.5334	8.6014	5.7663
CHST2	6.8164	4.7328	5.5116	6.8433	7.2003	7.2005	7.6538	7.4238	5.3316	5.9718	6.2073	5.5246	5.2742	8.0327	5.9731	7.4055	6.261	6.6641	6.7048	7.4742	8.2997	6.5218	7.1917	7.74	5.9285	7.6053	7.1485	6.8343	6.3181	6.3841	6.326	6.883	6.2823	7.7002	7.3453	4.8093	5.1248	6.319	6.4121	5.3372	5.6219	5.7204	7.0638	6.7684	7.0558	4.5532	6.2534	4.656	5.4603
CHST7	5.0407	3.8238	4.3378	5.8758	5.3201	5.8489	6.8527	5.3749	4.948	5.446	3.5419	3.376	5.1136	5.2531	5.6369	6.2604	3.5691	4.7676	4.8667	5.7525	6.1224	4.3608	4.1944	5.039	5.1805	5.536	5.0287	5.0262	5.2519	7.2536	5.018	4.4873	6.0035	5.3958	4.5417	4.2821	3.3838	4.7789	5.3002	4.9639	4.7192	4.5843	4.8008	5.0601	4.2157	4.5532	3.9924	6.0179	5.051
CHST6	4.2761	4.6512	2.6986	5.7221	3.8983	5.9676	7.0029	4.5262	4.6943	2.5072	4.8907	7.8122	2.9303	3.3303	4.2027	5.9228	2.596	7.8928	5.3762	4.6832	6.2284	6.7551	4.7004	4.7592	4.9293	5.8147	4.2634	4.8875	4.5792	5.7509	3.9535	6.0765	3.9524	3.3487	3.3629	2.8091	4.9355	6.0408	4.3653	4.3545	5.7186	4.0952	9.0004	4.7905	6.539	3.4826	5.2182	7.7279	6.1493
ITGAX	7.7235	5.0196	6.2833	9.293	9.0676	9.9086	9.665	8.6265	7.3926	5.9815	6.1251	6.6436	6.4189	9.1951	6.9515	7.4619	6.107	7.2846	9.9326	8.5003	9.9617	7.3849	7.2881	9.2623	6.1799	7.807	7.2911	7.4665	8.029	7.7085	7.295	7.5574	6.6139	7.4439	7.9144	5.9923	5.3233	8.3792	9.4462	6.5575	8.2623	6.6637	7.7478	9.9381	7.9395	4.7705	7.4832	5.7247	5.051
BCL2A1	5.0407	2.613	2.9754	6.916	7.2407	8.0829	8.4109	7.0244	4.5313	4.6353	5.8458	6.222	6.8909	7.1891	5.9631	5.3784	3.3115	6.6278	8.4854	6.672	8.0827	6.0226	5.8751	6.9584	4.0825	6.1059	5.8634	5.3468	7.3174	5.4013	5.0604	7.1294	6.0997	7.3699	5.7113	3.9225	4.6203	6.4186	7.7154	7.1633	6.9175	3.6432	8.87	7.1873	6.5069	3.9858	5.1036	3.1188	5.8514
GPSM2	10.9839	10.9943	11.1076	11.1465	11.6249	9.5912	9.0741	11.1064	11.1573	11.9247	10.1369	10.0841	11.4488	10.3733	11.6066	11.0111	11.1803	10.5792	10.1364	11.0671	9.7194	9.4745	10.8376	10.1052	10.9289	10.5778	9.6737	11.1104	10.6098	10.901	11.2183	9.1153	11.7279	10.645	11.3551	11.6033	9.71	9.3663	11.0989	9.8713	9.7973	11.4863	9.0494	10.0725	9.9757	10.9376	11.6521	11.0317	10.0241
HLCS	9.1243	9.9215	9.2492	8.9215	8.9656	8.9539	7.9834	8.5594	9.2887	9.2994	9.4487	8.2876	8.5227	9.647	9.4069	9.038	9.0468	8.2516	8.9084	8.7349	8.9084	8.9356	8.9393	8.6109	9.3222	9.1853	9.265	9.319	8.888	9.7874	8.1576	8.7504	9.406	8.7895	8.843	9.8995	9.3378	9.5184	9.4266	8.5321	8.4847	9.4318	8.5813	9.3966	9.2443	9.2294	9.1717	9.5164	9.135
LIPG	8.7068	9.5217	9.6228	9.9813	9.8977	8.7248	8.9063	9.178	8.0934	9.03	11.0078	9.8601	8.3844	9.6115	8.8299	10.8543	9.6679	9.6453	9.3748	8.9888	9.5402	9.2077	9.0945	8.8116	9.1996	9.6873	9.3257	9.0919	9.8163	8.3711	9.0273	8.6573	9.6254	9.0682	10.0714	8.9094	10.3018	9.9163	10.5201	10.3392	10.0277	7.6675	8.0978	10.7643	8.7088	9.0343	9.7406	9.7919	9.5945
ITGAV	10.7957	10.3893	10.2874	11.6235	11.6213	11.3227	11.2737	11.4178	10.7082	10.6484	11.4954	10.9831	10.9149	11.5852	10.5189	10.9162	10.6427	11.1175	10.0429	11.0017	11.7809	10.7686	10.962	11.2493	11.6104	10.0825	10.7256	11.0492	10.9806	11.0293	10.6591	9.6106	10.8693	11.0743	10.9629	10.1341	9.5907	10.7752	11.143	10.5534	11.332	10.2966	11.4164	11.1747	9.9643	10.5104	11.6425	10.9687	10.2198
HIBCH	8.6917	9.5849	9.4968	9.3466	9.1263	8.6875	8.0299	8.5437	9.6611	9.1657	9.9422	9.9681	10.2149	8.4445	9.0222	9.4658	9.483	9.2893	9.5741	9.5373	8.8889	10.1951	9.195	9.3464	8.6069	8.8052	9.3373	8.8663	9.8547	9.4845	8.1624	9.2995	9.711	9.2291	8.5047	9.8406	9.5384	9.1508	9.3582	9.7304	8.8038	8.6693	8.6717	9.6335	9.979	9.6051	8.979	9.1803	9.73
ZNF703	11.3293	11.0226	11.3763	8.9548	10.4507	10.839	10.5566	10.8344	9.4797	9.4909	9.7716	10.0008	10.7718	10.7836	11.1634	11.0871	10.2511	11.0297	8.6718	10.7787	10.6527	10.0904	8.637	10.8304	11.3276	10.7329	10.8954	10.2882	10.8906	9.3577	10.3303	11.3576	10.7798	10.6015	11.3331	12.2587	11.14	10.6754	9.8108	10.1467	9.0676	10.5506	8.1334	10.0648	10.7324	9.3374	11.0244	10.7933	9.2999
ITGAL	8.0991	5.3392	6.2049	8.4198	8.6431	8.6492	9.3366	8.8923	5.3513	6.4853	6.657	7.9958	4.8073	9.614	7.427	9.3428	6.6038	6.8773	9.9135	8.9649	9.8618	6.8979	7.6919	8.9533	7.5281	7.8831	7.2911	7.0726	7.5713	7.3794	7.0645	6.5439	5.9668	7.4196	7.5874	4.8313	6.9998	8.59	8.4046	5.7886	6.5707	6.1598	7.5347	8.8972	7.4559	4.7479	7.2541	4.9351	4.4775
ITGAM	6.5961	2.9222	5.4221	8.7817	9.0862	8.9977	8.7582	7.7739	5.8011	6.2472	5.7612	5.2141	4.418	8.2777	5.1977	5.8166	5.4999	5.8834	9.3422	8.3009	10.0261	6.0442	5.933	8.1272	5.6656	7.142	6.5774	6.7453	6.422	6.6668	6.699	5.9281	5.4998	5.8714	6.4024	4.1135	3.8805	8.4081	8.6429	5.4429	6.7577	5.3521	6.2744	8.7801	6.2522	2.3898	5.5813	4.4174	3.783
HLF	6.3274	5.0196	6.7095	4.7492	5.5374	6.1613	5.0733	6.0354	4.3078	6.6038	5.1786	4.5841	6.6266	5.1465	4.0594	4.9607	3.7876	4.3345	5.6132	5.8439	4.7643	4.326	5.2117	6.4651	3.5395	5.978	5.7165	4.5358	4.8778	3.898	5.5213	3.8813	4.7412	5.5527	4.4629	5.0526	5.3078	6.4617	5.9981	3.5549	4.4241	7.7208	2.8725	5.5918	5.0215	4.3876	4.6927	5.3013	3.6804
NOV	5.9298	5.6006	4.9637	7.2432	6.7502	7.327	8.3059	5.8808	4.3476	6.9404	4.1858	6.4325	7.3931	5.3364	4.6152	7.7361	7.1369	3.1817	7.958	6.2132	7.6091	2.779	4.8995	6.5051	7.6614	4.7345	4.6841	5.8943	6.8859	7.4915	5.8581	6.9678	8.3805	5.2928	4.4218	4.7871	2.8086	4.7789	4.3936	8.9321	6.8881	6.4464	2.6483	5.5787	3.8973	5.6736	7.868	6.9178	5.7663
FAM134C	10.8947	10.6352	10.372	10.8224	9.8043	10.3778	10.8193	10.6204	10.7721	10.3392	9.862	10.3036	10.0472	10.9157	10.3146	10.7286	9.9343	10.5485	9.8646	10.4023	10.1093	10.5523	10.6988	10.7029	10.3417	10.2972	9.6389	10.1675	10.1377	10.4195	10.0836	10.1282	9.8714	9.8314	10.0664	10.2717	10.0589	10.6504	10.0459	10.418	10.6239	10.7675	9.7752	10.2826	10.1403	10.1339	9.7292	10.7379	10.234
FAM134B	9.3927	9.2631	8.9258	10.129	10.1529	9.7192	8.9165	9.6115	9.4864	10.2349	8.8366	10.2232	9.7247	9.4302	9.8605	8.8718	9.0834	8.4747	7.4471	8.5672	9.3728	8.7016	9.9652	9.0845	9.0694	9.4741	9.2248	8.9534	10.1575	10.2844	9.6535	8.0663	10.1576	10.295	9.5223	7.7834	7.7912	8.4015	7.9552	9.472	7.2253	9.2321	4.8008	7.3196	7.2811	10.1678	9.022	8.8785	8.4665
FAM134A	11.2838	11.0586	11.0155	11.2164	11.0161	11.2468	10.743	10.7858	11.7903	11.0674	10.3916	11.1689	10.664	11.3823	11.1819	11.1544	10.8444	10.8334	10.4729	11.2193	10.975	10.9417	11.2727	11.326	11.1213	10.7746	10.7167	11.0213	10.5729	11.2397	11.1411	10.659	11.0917	11.2838	10.9616	11.1854	10.7232	11.2943	10.9456	10.7041	10.9161	11.4864	10.3141	10.7762	10.5379	10.6467	10.749	11.2887	10.9531
SERPING1	11.3181	7.5559	9.9048	12.2092	12.0342	12.294	12.0161	11.0786	9.4875	10.8764	9.43	9.7146	8.4405	12.1066	9.2057	11.1328	8.8714	10.4504	11.5908	12.3056	12.8458	9.8053	9.97	11.5576	9.6078	10.4001	10.1217	11.3634	10.3811	10.5997	10.3336	8.7356	9.9444	10.6383	9.7185	8.6689	8.157	12.0923	11.5576	9.3277	10.1725	10.041	12.0018	11.5347	8.7587	7.4606	9.3392	8.1294	8.7603
SMAD9	7.4115	5.4153	4.1273	5.8625	5.2339	6.2406	4.0951	5.7357	2.2844	6.2792	5.0772	3.6157	5.9572	4.9278	4.915	7.9593	6.9816	5.8074	3.0729	4.7078	6.374	2.8782	4.5308	6.3959	7.1206	5.978	5.8526	6.1058	6.8114	2.7144	7.1939	6.6265	6.9173	3.8619	4.3359	2.2818	7.406	3.8039	4.4486	5.3554	6.0824	8.3818	2.0571	3.2848	3.8973	6.2166	7.9428	7.8932	6.0498
TRERF1	7.6968	8.1004	8.1935	7.5055	7.5321	7.4359	7.6433	7.7011	5.482	6.3933	9.1861	8.6463	8.3284	7.0677	6.3183	7.6548	6.7618	9.2287	6.591	7.0583	8.0603	7.2385	6.3104	8.5893	7.7579	8.4261	8.0801	6.8289	6.0946	8.2178	6.3433	7.6667	8.5371	5.7471	6.3376	4.7645	7.4241	8.2499	7.2181	8.9501	8.4347	7.2439	9.8213	7.5955	8.7409	6.9038	6.6502	7.7893	7.0441
LOC653501	6.6527	5.7054	5.3511	5.9406	6.0222	6.1971	6.7969	5.6352	6.1547	6.4222	6.5092	6.0179	6.6414	5.7178	5.9223	6.4346	4.7132	5.2417	5.9145	5.6034	6.5479	6.3423	6.4359	5.9983	7.0276	5.9468	6.3509	5.5313	5.8757	6.5215	5.5661	6.9097	6.7495	5.5966	4.5028	5.9629	5.5778	6.8979	5.3873	5.9406	6.0079	6.7688	5.2635	6.6972	5.692	6.0326	6.2734	6.5428	6.7718
LRPAP1	11.7943	10.8731	10.7693	11.6494	10.7516	11.6202	10.9309	10.8279	11.1665	10.7404	11.1627	10.8324	10.8559	11.1988	11.6791	11.1598	11.4934	11.9328	11.6581	11.0734	10.5415	11.1647	11.3103	10.949	11.3088	11.8945	10.7703	11.239	11.1478	11.549	11.3438	11.9932	11.1081	11.428	10.2869	11.3162	11.5208	11.9128	11.2957	12.4149	11.9661	11.6934	11.0845	11.2354	10.8182	11.32	10.7857	11.8175	11.755
LQK1	2.1325	4.5647	6.122	5.4468	5.161	3.1112	3.6669	6.1335	2.5796	4.8207	1.3994	6.222	2.1909	5.3036	6.0415	5.3996	5.8302	5.1828	4.817	3.2955	4.935	6.0334	5.7518	5.9983	4.0825	2.9528	5.4278	4.8875	6.4449	6.1404	6.2084	3.4449	3.3578	2.7661	5.0259	2.4038	4.8087	2.2112	4.8264	3.2787	4.9641	5.9434	2.0571	5.3348	4.0475	3.4826	2.6616	2.9133	1.9399
SMAD6	8.1442	7.265	7.2931	6.3176	7.4115	7.6252	8.2093	7.6796	7.4667	6.9847	6.3445	6.1853	7.8016	6.7714	8.4572	8.2462	6.1628	8.063	6.7184	7.6492	6.4386	7.3158	6.9439	6.6189	7.7188	8.4299	9.0014	6.3964	7.9158	6.6993	7.9048	8.2204	7.7319	7.5294	7.7415	7.0433	8.3907	7.0067	7.0855	6.7344	7.1481	6.6527	6.8299	7.2131	7.1544	7.4255	8.2066	8.4239	6.2867
SMAD7	9.267	8.8574	8.692	9.6033	9.1021	9.5357	8.5145	8.757	8.7544	8.6303	8.6255	7.2439	8.2936	9.5378	9.3599	9.1121	8.0789	7.9847	7.1784	9.4868	9.0628	7.6983	8.8155	8.1421	9.7103	9.2687	9.4453	8.7553	8.3457	7.7802	9.237	8.528	9.325	8.7689	9.1829	8.2087	8.9804	8.711	9.6307	8.2797	8.3767	8.0602	8.5101	8.1248	8.028	9.0791	9.224	9.7718	7.4858
GOLPH3L	10.2033	10.4119	10.2084	10.1802	10.4036	10.0926	10.8271	10.3115	9.6343	10.0085	10.5418	10.6979	10.4683	9.9521	9.7863	10.4983	10.1987	10.7909	10.3634	10.1059	9.9041	10.895	10.3978	9.8604	10.9714	10.0614	10.8088	10.3466	10.54	10.2612	10.1097	10.7982	11.639	10.0824	9.8336	10.0337	10.3684	9.7057	9.6135	10.5792	10.2409	9.8802	9.6876	10.2673	10.6068	10.0527	10.8901	10.5839	10.5414
SMAD1	9.4356	8.8777	8.7598	9.2348	8.8802	9.5939	9.0406	9.3813	8.8918	9.6516	9.6281	10.2423	9.2229	9.3433	9.3609	9.3725	8.6676	9.3204	9.0429	8.8579	9.7505	9.2546	9.3326	9.6719	9.2645	9.3534	9.5475	9.1176	9.2726	9.4638	9.6612	9.1344	9.7061	8.8176	8.9978	9.1926	9.117	9.3336	9.5591	9.2117	9.2599	9.5545	9.1736	9.4829	9.343	8.9674	9.1761	8.9906	8.8664
AFTPH	10.6742	10.3372	10.6054	10.6143	10.5198	10.1752	10.3442	10.3126	10.196	10.8602	10.549	10.5844	10.6807	10.6767	10.7233	10.5341	10.6521	10.3141	10.1263	10.4154	10.4967	10.3261	10.2323	10.6218	10.49	9.918	10.4933	10.2955	10.0667	10.3708	10.2684	9.8363	10.2319	10.3617	10.647	10.3601	10.2661	10.0925	10.5341	10.2822	10.4311	10.7227	10.1336	10.2967	10.1891	10.5828	10.5378	10.7999	10.0999
SMAD3	10.7482	9.5087	9.3768	9.6707	10.7352	10.2759	10.2098	10.3674	10.6871	10.4284	10.5267	10.5204	10.0028	9.8368	10.7103	10.2738	9.6457	10.736	9.1358	9.6525	9.1844	9.5368	10.2073	10.2	9.765	10.2659	9.7331	9.7479	9.622	10.3993	10.2019	9.0457	10.5089	9.0459	10.2098	6.2003	9.6604	10.7164	10.2909	10.3346	10.4992	10.4842	10.5346	10.6114	10.8626	9.983	10.1964	10.5316	9.4361
MUS81	9.489	9.2699	9.2492	9.4757	10.0296	9.7177	9.8578	9.7715	8.7094	8.8433	9.0875	9.3583	9.5426	9.0123	9.4623	9.6439	9.1019	9.0314	9.5343	9.2504	9.4694	9.9513	9.6124	9.7237	9.979	9.8612	9.7564	9.1911	10.0978	9.4078	9.3609	9.6981	9.9183	10.1558	9.6711	9.4839	9.3746	9.5417	9.2138	8.8123	9.3682	9.5278	9.1617	9.2143	9.3108	9.7103	9.6631	9.6327	9.7594
AMMECR1L	10.1625	9.7085	9.9416	9.5294	9.7801	9.3652	9.4695	10.081	9.8476	9.9893	9.4023	9.1224	9.8614	9.5997	9.7268	9.5067	9.4924	9.0806	9.0156	9.572	9.8404	9.1518	9.4651	10.4599	9.5494	9.7527	9.8948	9.2489	9.6254	9.5077	9.474	9.541	9.6921	9.3516	9.8827	9.5104	9.3473	9.1269	9.745	9.4813	9.4619	10.0864	9.143	9.2736	9.6384	9.8758	10.4103	9.7254	9.2221
IGF2R	12.418	11.9075	12.0196	12.6645	11.5806	12.1019	10.1229	11.9695	12.1291	12.3707	11.3649	10.5328	11.7525	13.2066	12.4795	12.1321	12.9117	12.9743	12.108	12.3275	12.874	10.5051	11.5468	12.5103	10.6813	11.7797	11.0852	12.8195	11.2357	11.3784	12.1964	10.4004	11.6085	10.468	12.0367	11.8113	11.5296	11.5412	12.3792	10.2685	12.1227	11.9254	11.2766	11.6913	11.9116	11.9863	12.7775	11.7035	10.6388
ZC3H10	7.585	6.5966	5.8229	7.3377	7.3757	7.2694	7.4356	7.5827	6.2096	6.3786	6.8435	7.3679	6.5105	6.6465	6.4318	6.7716	6.0989	7.1059	6.6057	6.9544	7.1777	6.9213	7.2881	6.8795	7.2816	7.359	6.9804	6.6687	7.429	6.5287	7.558	7.2593	7.2879	7.5028	6.3486	6.4615	6.3362	7.6525	6.8089	6.4089	6.6	6.5145	7.3881	7.2088	6.9453	6.3871	6.4302	7.0533	7.0127
CKS1B	8.5975	8.971	10.3342	8.6999	10.0012	9.5846	10.7252	9.8924	9.5388	9.6833	9.6025	10.7814	10.276	9.3593	9.5876	9.2232	9.9411	10.1165	10.3934	9.9168	9.7435	10.6121	9.9865	9.506	9.7562	9.778	10.4959	9.5608	10.6967	9.6976	10.5938	10.0901	10.6615	10.7025	10.0068	10.0021	9.7863	9.7226	10.4624	10.5652	9.8826	9.2738	11.2587	9.4882	9.7078	9.908	10.0619	9.1775	10.9774
SLC36A1	9.1938	8.7827	9.0581	9.8949	8.9235	9.3613	8.288	8.5516	8.7452	8.4168	8.2127	7.5595	7.9516	9.0362	9.0186	9.1687	9.4498	8.4076	9.3212	9.6999	9.5851	8.3463	9.312	9.8604	8.03	8.9486	8.6938	9.2244	8.0239	8.887	8.9962	8.698	7.975	8.0605	8.7107	7.2688	8.1373	8.5486	8.8358	7.3739	8.3338	8.7537	7.701	8.6898	8.6141	8.6937	9.1574	8.694	7.0544
ST13	12.1927	11.543	12.1263	11.9562	12.1736	11.9143	12.0501	11.5746	12.2484	12.2409	11.9832	11.833	12.8425	11.434	12.5293	11.9098	11.8796	12.1066	11.6584	12.2821	11.8036	11.9474	12.1198	12.0313	12.4572	11.6666	12.1888	11.9833	12.2251	11.7998	12.1328	11.8518	12.0061	11.9688	11.9032	11.2162	11.7614	11.7853	12.2187	11.9085	11.7655	12.1842	12.1946	11.6036	11.8244	12.2022	11.8517	12.066	12.058
ZC3H15	11.0936	10.4002	11.2792	11.0047	11.242	10.6396	11.3423	11.3921	11.4556	11.5115	11.4055	11.0751	11.9619	10.8531	10.9812	10.435	10.8431	10.6896	11.071	10.9983	10.9725	10.8998	11.2512	11.5084	10.9126	9.6627	11.4156	10.7152	11.4716	10.4656	10.7428	11.5467	10.9659	11.5542	11.264	11.2144	10.4472	10.774	11.2468	10.8895	11.146	11.3999	11.259	10.8826	10.898	11.0549	11.3731	10.6405	11.0102
C14orf118	7.6385	7.4987	7.5312	7.2015	7.8459	7.7327	8.6022	7.7011	6.9899	7.1964	7.6202	7.1034	7.3306	6.9825	6.7445	6.4346	7.2068	7.063	7.1026	6.7211	7.9228	7.2339	7.0731	7.8162	7.4781	7.4508	7.5926	6.7338	7.0937	7.4307	7.7708	7.29	7.0193	7.3657	7.9509	7.9021	6.9152	6.879	7.7758	7.0564	7.4749	7.681	7.8469	7.389	7.9152	7.7001	7.9176	7.3906	6.9807
ARTN	3.9548	5.3904	5.3511	3.9094	5.3201	5.0406	5.1741	4.3196	5.1858	4.2066	2.5641	4.7187	2.4815	4.9278	4.3639	5.7847	4.1129	4.7676	6.1027	4.9534	4.744	5.36	5.2847	3.7462	3.6547	4.6072	4.4467	5.5313	4.7112	5.4783	5.6096	3.0255	6.2971	4.3117	5.2769	4.217	5.9423	5.2609	5.0385	5.9041	2.9676	4.0625	6.2446	6.21	4.8684	5.0908	4.3347	4.4432	4.595
HERC2P2	9.5245	9.2388	10.2357	9.349	9.2987	9.3264	9.6094	10.432	10.0828	7.188	7.9751	8.9729	8.0098	6.8641	9.194	7.9486	9.2555	6.2892	9.3553	9.7347	9.6168	8.6358	9.1651	9.6527	9.1191	9.2781	8.7515	9.0166	9.1254	7.6564	9.0085	8.6749	8.937	8.0657	9.5368	9.3327	7.9697	7.7461	8.9523	9.6013	8.3725	8.737	7.23	9.3018	10.1584	9.4021	9.6083	9.4866	7.0544
RNF111	9.5293	8.7414	8.3923	8.992	9.2827	8.9421	9.4536	9.4153	7.684	9.3227	9.4402	9.4029	9.1458	8.7824	9.0814	8.99	8.6607	9.2263	7.3845	8.8218	8.8586	8.4747	9.0336	9.339	8.7865	9.0754	9.2026	8.7638	9.1372	9.3495	9.003	9.2754	9.1109	8.4498	8.8254	7.9678	8.6422	8.9476	8.9864	8.6654	8.9158	8.9363	9.21	9.2206	9.7253	8.9152	9.2317	8.7504	8.666
TCEA2	6.2003	3.6665	4.2364	6.2165	6.4082	7.2861	6.2121	7.3532	5.8709	5.3438	2.9169	3.6157	5.1136	5.588	5.8909	5.7356	4.2369	4.6566	4.817	6.5885	7.5164	5.034	5.9555	6.7851	4.6248	5.9468	6.163	5.7757	5.3361	5.1607	5.4109	4.3385	5.1858	6.6387	4.7879	4.4614	2.8086	5.7523	5.7578	4.0322	4.8711	6.1047	6.4927	5.6806	4.3079	3.11	5.4701	3.4071	5.1114
TCEA3	8.8958	10.5315	9.0929	9.288	10.2533	9.0141	9.5903	7.7047	11.0986	9.0797	9.3471	11.1317	10.4636	7.7221	10.1787	10.5513	9.9871	10.1322	10.5154	9.6059	9.0556	10.5306	9.7175	9.9615	11.7664	10.3278	9.1431	10.129	8.3294	10.9851	9.1191	2.2769	9.9759	9.0085	8.5267	10.6964	10.261	10.3916	8.7966	11.0473	10.304	6.213	5.3958	10.0218	10.262	9.4519	10.3756	10.7097	10.9351
TCEA1	10.3864	10.3534	10.2209	10.249	10.2637	10.0596	10.7795	10.2221	10.2481	10.5547	10.7565	10.8291	10.8802	10.2248	10.4537	10.3512	9.7987	10.1831	9.8368	10.2196	9.9256	10.57	11.3149	10.2015	11.3183	10.04	10.9587	10.0187	10.6366	10.1526	10.3661	10.7767	10.2793	10.5358	10.1505	11.1515	10.2791	10.3255	10.0319	10.5984	10.4127	10.3407	11.7552	10.4192	10.3608	10.841	9.5985	10.0631	10.4706
MGC57346	7.7425	7.2019	8.2003	7.5519	7.5814	7.1282	8.6273	8.2404	6.8308	7.7697	7.2215	7.7381	8.3284	7.8719	7.5052	7.1854	7.8186	7.9377	6.6203	7.5999	7.7403	7.643	8.0781	8.4201	7.8117	8.0043	8.3258	7.4799	7.9931	8.1154	7.5539	7.7464	7.1639	7.6209	7.9509	6.1225	6.7525	7.0468	7.2801	7.0509	7.9938	8.2804	7.5551	7.4552	8.2183	7.4361	7.7587	7.5734	7.4473
COX4I1	12.7685	12.7723	13.0321	12.6283	13.0938	13.2181	13.4558	12.9715	13.131	12.9495	12.6633	13.2758	13.2293	12.1695	13.0265	13.1133	13.1071	12.9477	13.3773	13.086	12.3703	13.3181	12.9738	12.9243	13.0975	13.2906	13.1098	13.0865	13.5755	12.572	12.9941	13.7847	13.7892	13.7669	12.6563	13.5952	13.5941	13.1933	12.68	13.9199	13.1595	12.7447	12.7909	12.6784	12.6824	13.0218	12.7918	13.2802	13.6803
BFAR	10.4452	10.6098	10.5609	10.8876	10.9354	11.9592	10.8933	10.5707	10.7735	11.0297	10.6553	11.025	11.0046	10.9345	10.6684	10.5619	10.1576	10.4221	10.3526	10.414	10.5122	10.6291	10.77	10.4011	11.1488	10.5871	10.72	10.6291	10.8148	10.8024	10.5897	11.0194	10.5149	10.9132	10.6936	10.7517	10.542	10.855	10.6283	10.8372	10.712	11.0242	10.5499	10.3416	10.6475	11.0372	10.239	10.7508	11.0783
ZC3H18	10.4117	10.2376	10.5888	10.6746	10.2494	10.3759	9.5775	10.6424	10.5469	10.9296	10.0125	9.9394	9.9891	9.9912	11.045	10.2773	10.7732	9.8206	9.6848	10.3632	10.3505	9.4088	10.2097	10.4831	10.0352	10.5984	10.3152	10.4737	10.1241	10.3668	10.1972	9.3465	10.1242	9.6154	10.2478	10.4133	10.1876	9.7021	10.4827	10.1098	10.4397	10.0798	9.5794	9.7984	10.697	10.0034	10.6845	10.4036	9.9046
SIPA1	9.2245	8.5408	9.3144	9.4097	9.2435	9.6254	9.7228	9.1996	8.2112	8.166	7.7899	9.2244	7.7649	9.4941	8.8035	9.8493	8.5274	9.0521	9.2421	9.7598	10.1704	8.7384	8.9701	9.3772	8.9798	9.1181	8.6633	9.1385	8.8655	8.7815	9.0017	8.502	8.6656	9.6154	9.1844	8.4331	9.0451	8.4515	8.604	8.0229	8.0975	8.5357	9.7177	9.3664	9.1807	8.2429	7.9614	8.2832	8.4761
EDA	6.7531	3.8238	7.2676	6.9224	5.8817	5.9676	6.3392	8.5456	4.0432	9.2264	4.93	6.24	7.326	3.7256	5.953	6.3501	5.0024	2.0099	6.41	6.8968	5.9472	6.5819	4.9896	7.5298	3.2036	6.5621	6.8401	3.9151	7.1319	4.254	4.8589	6.492	3.1115	9.66	9.3178	5.2115	2.7174	5.9589	5.3731	4.8144	2.4292	4.6736	3.3159	5.8972	6.0885	6.9191	7.6532	6.1796	4.0117
CADPS2	9.6797	9.0226	9.2378	8.5165	7.9306	8.2392	8.3388	9.1678	8.8918	8.0914	9.2221	8.683	9.7506	9.3352	8.9039	9.514	9.1715	8.7664	9.0947	8.9456	9.1947	8.6198	8.0231	9.3995	10.0906	9.8331	8.6067	7.8062	9.1512	9.8776	9.3309	9.3392	9.1835	6.2743	7.2428	9.4638	9.2234	9.36	8.4841	9.7833	8.9245	9.9348	9.421	9.3749	8.7641	8.6623	8.6226	9.2986	9.3257
CCDC114	3.8619	2.4294	3.583	2.4102	2.7147	3.9433	3.9202	3.3543	3.8902	2.3949	0.8631	3.3093	2.4815	1.7069	2.7354	4.0868	2.6858	2.3325	2.4459	2.5485	3.1646	3.4933	1.5475	2.7646	3.8606	4.6072	3.2072	2.2755	2.2218	4.1822	1.2924	1.6771	2.0766	0.9761	1.5148	3.3843	1.8375	1.0267	1.9485	3.4234	2.5542	3.0496	3.1545	1.8575	2.9148	3.4826	3.4045	4.3097	3.3195
CCDC115	9.6882	9.7148	9.9069	9.7658	9.8339	9.5295	10.5962	9.0693	9.9576	9.9256	8.8053	9.5365	10.2394	9.5067	9.7891	9.9505	9.4017	9.6732	9.8776	10.1575	9.621	10.1987	10.124	10.134	9.9039	9.7912	9.8896	9.3458	9.5524	9.6376	9.5108	9.0754	9.6942	9.9672	9.4552	9.9207	9.503	9.0443	9.276	9.5715	8.9012	9.656	9.1815	9.253	8.9509	9.6051	9.3305	9.6693	9.547
CCDC112	8.1565	8.2808	8.0477	8.1671	8.351	7.602	7.3302	7.598	8.4213	7.7612	8.7349	8.1656	8.4384	7.1756	6.2037	8.3258	8.0994	7.8237	8.6056	8.2703	8.4853	7.7679	7.4396	7.6684	8.0004	6.9819	7.303	7.6887	7.6325	7.0516	7.9364	7.9589	8.0666	7.0659	7.1069	8.6319	7.0474	8.0385	7.3755	8.4201	8.5997	8.6308	8.6754	8.0553	7.2773	8.8844	7.8768	7.3194	8.2302
CCDC113	8.7365	8.5771	8.68	9.1968	7.057	7.8357	7.5108	7.2931	9.1538	8.7943	7.5143	7.7476	8.0983	7.6393	8.5689	7.8288	6.932	6.6759	7.7418	8.192	8.2787	7.3891	8.4394	7.1174	7.3038	7.5818	8.0497	7.9045	8.2599	9.165	7.7055	7.6272	8.384	8.0368	7.3779	8.1203	7.6067	7.2765	8.0065	5.391	4.6923	7.9244	7.3745	7.1916	7.6357	7.4779	7.4804	7.6079	7.0848
CCDC111	6.9733	5.678	6.8145	6.6522	7.0251	7.3351	7.6812	7.2711	7.527	8.0292	7.6244	7.0404	7.5921	6.9063	5.8781	6.7208	6.8754	6.7112	7.164	7.1521	7.1858	8.2092	7.5477	6.8878	7.9064	7.485	6.2566	6.6149	7.6066	7.6467	6.6465	7.687	7.8992	8.1637	6.5435	6.7403	6.7946	6.9395	7.5407	6.9612	6.8055	7.4721	8.1792	7.3795	6.785	7.3581	6.9026	7.4545	7.9789
LEO1	9.2221	8.6153	8.4128	8.6562	9.0143	8.1755	8.5469	9.305	7.866	9.1244	9.953	9.8846	9.5465	8.4464	9.1248	9.0927	8.3839	9.4869	8.8005	8.7047	8.3791	9.1217	8.6681	9.172	8.2336	8.6525	9.1163	8.8477	9.4447	8.4382	8.8871	9.3133	9.3241	8.4317	8.6519	9.0327	9.0844	9.7084	9.496	9.4906	10.1882	9.3021	9.4043	9.9979	9.755	9.3552	9.0289	9.3899	9.1733
ATP1A3	4.7609	2.219	4.3378	4.8059	3.5441	6.1522	9.6353	4.7626	5.9375	4.1031	4.6764	5.7922	3.3462	5.0112	4.9356	4.0336	7.0295	1.3299	7.2597	4.5264	5.2402	5.1377	4.4055	6.69	2.7649	6.9029	6.5839	3.6467	6.7635	5.3199	3.4144	2.8164	4.0607	3.7626	2.4153	4.6704	3.1939	5.7384	4.2461	3.9389	1.9723	3.9597	4.2415	5.1867	8.7518	1.1842	6.6451	3.1188	4.4465
ATP1A1	15.7721	14.4025	15.6594	14.8512	15.3687	13.6544	13.5604	14.6487	14.9559	15.0363	15.016	14.0847	15.2653	15.4426	15.1908	15.1938	15.8023	15.3603	14.7984	15.2236	14.5963	14.1212	14.4284	14.6566	14.456	15.4084	15.4576	15.9861	14.6683	15.096	14.9159	14.1646	15.8184	14.7257	14.8805	15.0178	16.0292	14.7673	15.1618	15.6373	14.7609	15.6567	13.9535	15.179	15.1296	15.2423	14.9959	15.4281	14.9252
KGFLP2	6.3532	4.3136	4.9407	5.1092	6.3682	5.2005	4.0971	5.2063	6.0998	6.0867	2.7635	4.1472	4.4052	4.1115	4.1748	4.8463	3.9482	4.7325	3.7348	5.4071	5.8632	4.1781	4.0561	5.512	5.1441	4.2114	5.7144	4.1035	4.1473	5.8988	5.7123	4.3641	4.2379	4.0191	3.4683	4.9284	3.0938	2.7762	4.9492	4.6774	4.9147	5.9657	3.7078	4.6296	3.9267	4.5877	5.0448	6.0484	4.2956
MGRN1	10.9507	10.6537	10.9772	11.231	11.0015	11.6398	10.6352	11.1464	11.1178	10.9472	10.5654	10.6877	10.2931	11.2074	11.7355	11.2026	11.0432	11.2064	10.7677	11.0131	11.0032	10.6529	10.7584	10.9286	10.5738	10.9589	10.7853	11.1327	10.6169	11.042	10.8815	10.3448	10.5169	9.9574	10.8885	11.2504	10.8341	10.8061	10.845	10.8895	10.8654	10.6105	10.0806	11.2746	11.143	10.6167	10.7849	11.0452	10.3096
TCP1	11.7268	11.8891	12.2222	12.3768	12.4579	12.3411	12.8466	12.7875	12.2194	12.7209	12.7376	12.4835	12.9275	12.2944	12.6175	11.8745	12.9852	12.4064	12.6028	12.3042	11.8447	12.5209	12.5414	12.1601	12.1853	11.8629	11.4498	12.3936	12.8353	11.1735	12.421	12.5033	12.4813	12.2171	12.2993	12.3282	11.9593	12.3063	12.7432	12.3905	12.618	11.9314	13.0259	12.2265	12.4796	12.6947	12.9584	11.9759	12.872
CRTAP	11.6376	11.1681	12.0468	11.4156	11.6655	11.8536	11.2612	11.315	11.8786	11.6186	10.9136	10.66	11.3679	11.4766	11.7929	11.3469	11.3463	10.9122	11.1096	12.0947	12.1585	11.4129	11.5406	11.1603	11.4292	11.7162	12.466	11.5583	11.5897	11.5674	11.5407	11.4063	11.8474	12.3688	11.6449	11.568	11.8428	11.3756	11.4106	11.0777	11.2682	11.2834	11.2781	10.8879	11.127	11.3853	11.8602	11.3683	11.5448
CBLC	10.1613	10.355	10.2374	9.4448	10.546	9.7497	11.6096	8.8704	10.3851	9.6945	10.084	10.1613	10.1472	9.2095	9.5957	10.398	9.7338	10.0076	10.3715	9.4752	9.2179	11.2851	9.561	8.9509	11.5468	11.488	10.6529	9.8825	9.9856	9.8641	10.0719	10.6233	10.3459	10.7882	9.9265	10.6362	11.2174	10.2708	9.666	10.08	9.8225	10.2263	10.4744	10.2565	10.3941	9.4684	10.291	11.0236	10.0168
SPHK1	5.7612	4.1931	4.6211	8.4566	8.3925	8.2845	10.853	7.8381	6.7747	5.4978	6.193	7.1355	4.8775	7.7571	5.3901	6.2308	4.5732	8.7335	7.6611	7.7832	8.7311	7.4944	6.3979	7.0441	5.6472	7.374	6.2312	7.1279	7.8149	6.5197	6.869	6.3938	6.5855	8.0204	6.8668	5.619	6.4626	7.9927	8.283	7.0169	8.2105	5.0341	8.967	8.2373	6.2693	4.9837	5.7977	6.5845	8.202
DPT	8.9306	4.2131	4.8652	8.028	8.3714	10.1144	7.1288	7.9606	5.0479	6.9353	4.5809	3.4398	5.7407	5.893	2.2981	5.5587	2.0375	3.0991	4.5388	8.0238	9.7968	7.1814	4.1165	7.2528	2.864	6.0185	6.3737	6.2664	6.8347	6.5716	7.1005	2.9247	7.8193	7.0128	5.2998	3.6039	4.2164	8.9476	7.8518	3.4907	5.0933	5.5656	6.0287	8.2273	2.2264	3.0373	2.6616	1.5468	4.9443
CUEDC1	9.1831	8.4228	8.8246	8.7513	8.2135	8.6828	7.3733	8.7346	8.9908	8.1682	6.7696	7.7663	8.0098	8.2819	8.4608	8.6424	7.351	7.999	7.5189	8.8119	8.6659	7.5595	8.27	9.5521	8.3641	8.7309	7.7048	8.7366	8.2184	8.8116	8.6509	7.5741	8.6656	8.3928	8.0076	6.8847	8.2676	7.9261	7.5926	8.2821	8.7362	8.8395	7.8956	7.9923	7.38	7.8455	8.3055	8.5755	8.2004
CUEDC2	9.8774	9.7161	9.619	9.4302	9.6354	9.7307	9.8225	10.0837	9.6787	9.6863	9.1759	9.2401	10.1335	9.2369	9.5352	9.7497	8.8798	9.3284	9.6047	9.8855	9.6668	10.0363	9.6221	9.7825	9.9776	9.7451	10.1166	9.4586	9.5941	10.1139	9.6621	10.126	10.2065	10.1985	9.2636	9.6921	9.9442	9.593	9.8968	9.879	9.1166	9.8648	9.6625	9.2427	9.5133	8.982	8.9136	9.5794	9.6959
CBLB	8.6644	8.9668	8.4473	9.3273	9.5514	9.1842	9.4465	8.577	8.1977	9.3179	8.4541	9.1489	8.6671	9.3403	8.7879	9.1886	9.3191	8.8897	8.3455	9.1786	9.7619	6.7485	8.9464	9.8147	9.1204	8.049	8.1434	9.4142	8.6138	8.7739	8.9476	8.2283	9.5585	8.3139	8.5883	8.8795	8.561	9.3219	8.3074	9.0909	9.2973	8.5797	7.9763	9.1458	8.2103	8.9881	9.1583	8.624	8.7253
CPEB4	8.9205	8.8551	8.6006	9.2034	9.1106	9.7076	7.712	8.7958	8.8681	8.1873	9.0809	8.392	8.7273	9.0199	8.5372	8.6512	9.7285	9.0033	8.156	9.1543	9.4555	7.9212	8.8308	9.1118	7.9646	8.7415	8.8497	9.3152	7.9931	8.6905	8.8812	8.6013	8.957	8.2373	9.0793	7.4533	8.9381	8.0611	9.0467	8.8416	8.0372	8.0929	9.0254	9.1524	9.474	8.6996	9.0997	8.4158	7.8145
ZNF45	7.9963	7.6482	7.6144	7.5098	7.6163	6.8532	8.3732	7.75	6.9388	8.5292	7.5588	7.4972	7.566	7.4579	7.0353	7.2333	6.2389	7.8649	7.5686	7.0245	7.6934	7.7252	6.8387	7.426	8.556	7.9607	7.5466	7.511	7.4817	7.4462	7.7122	6.8001	7.4983	6.9911	7.2835	6.6083	6.8893	7.4662	6.8656	7.9855	6.9291	8.1755	7.4372	7.7412	7.6563	7.3895	8.3407	7.5647	6.9368
CPEB3	6.0293	7.043	5.1703	6.6783	6.0426	6.4179	6.3392	5.918	6.0741	5.5546	6.5727	5.8981	5.9213	6.4881	6.3339	6.8659	6.3935	6.6996	6.2783	6.6082	6.2573	6.0759	6.362	6.0076	5.9735	5.5637	6.5509	6.5356	5.1989	6.1962	6.2084	6.429	6.7762	5.3105	5.7941	6.6945	5.9117	6.7666	6.07	6.5015	6.0079	5.6115	6.0969	6.4235	6.81	5.3528	6.1634	6.5309	5.3136
CPEB2	8.4154	8.7165	7.9104	8.5748	8.1584	8.9127	7.5069	7.9276	8.9734	8.4204	9.178	8.3738	8.6024	8.7853	9.211	8.4927	9.2952	8.431	7.3972	8.4171	8.0562	8.0571	8.5928	8.2617	8.6716	7.9131	8.8168	8.8167	8.0264	8.262	8.0617	8.6514	8.175	8.0889	8.1049	9.0963	8.2895	7.9656	8.1668	8.2558	7.9347	8.7292	7.4633	8.442	8.4867	8.9403	8.6636	8.6926	8.4989
BEGAIN	3.656	3.7473	3.4979	4.1908	4.1068	3.7155	7.6398	2.027	3.4536	4.1031	3.818	5.8981	2.3435	2.2089	2.5333	3.4385	0.8289	6.2515	5.0284	3.3589	4.2637	5.4433	4.0343	3.0067	4.7336	4.3131	4.4751	2.7113	2.7981	5.7877	4.5962	4.2579	3.1115	3.7103	3.3629	1.6535	3.9219	7.3005	3.197	4.866	5.1339	3.849	3.5928	5.5918	6.1645	2.5021	3.8925	4.8984	7.3377
OSGEP	9.038	8.9197	8.227	8.698	9.7431	9.0585	9.0736	8.2526	8.4806	8.9441	8.8053	9.1004	8.9941	8.055	7.4808	8.9812	8.1197	8.1243	9.2338	8.3029	8.2138	9.8334	8.6336	8.4965	8.9547	9.3142	9.3188	8.1967	9.7747	8.7398	9.3395	9.7579	9.0243	9.3548	8.9642	8.8702	8.8656	8.2983	8.8137	9.2474	8.4081	8.8974	9.1484	8.7334	8.7214	9.489	9.0695	9.1148	9.4013
ABAT	9.2291	8.618	9.677	9.122	8.322	8.963	6.407	9.4175	10.3549	9.353	7.1232	6.5236	9.0576	10.4953	10.4921	9.3885	8.7016	7.5754	6.9552	9.5382	8.0459	7.7679	9.2033	10.3286	6.5131	9.92	9.7491	9.5203	8.3799	8.7367	8.6405	8.5408	8.187	8.7911	9.1658	4.3135	8.3646	6.7034	7.6785	5.8792	7.0454	9.567	5.0506	7.5491	9.8766	8.9687	8.0472	8.285	2.6325
LOC100129637	8.8575	8.6464	9.322	8.3011	8.1152	7.9146	7.6742	8.4038	9.3474	8.424	6.6532	8.1858	6.8211	8.006	9.2496	7.721	8.2586	6.7512	8.6834	8.2637	8.9564	7.186	8.2427	8.7401	8.2931	8.2007	8.5249	8.9506	7.8391	8.8245	8.413	7.0196	7.402	7.1432	8.8836	8.8758	7.296	8.0267	8.715	8.1048	8.519	8.5734	6.1244	8.5434	8.4981	7.7601	8.768	9.197	6.6066
ZNF780A	8.5065	8.0965	8.3229	7.9702	7.7497	7.2093	7.3037	7.7328	7.7852	8.5766	7.4947	7.2922	8.0098	7.7159	7.2691	7.9305	7.4536	7.5754	7.515	7.6106	7.965	7.4183	7.5249	8.2598	8.3851	7.6053	7.6498	7.8707	7.5782	7.7244	7.824	7.1685	7.2842	6.7977	7.6991	7.1648	7.0889	7.4013	7.4616	7.6888	7.7346	8.3347	6.7403	7.799	7.8605	7.303	8.7047	8.249	6.8389
ZNF780B	8.6349	8.3373	8.2979	7.8539	8.2425	7.2819	8.0749	8.36	8.5246	8.5637	6.8123	7.6088	8.1561	7.4011	7.8011	7.5163	7.6194	7.1217	7.7877	7.9639	7.8102	6.7681	7.37	8.1294	8.9349	7.8012	7.5829	7.6089	8.2877	7.8398	7.4345	6.2216	7.1517	7.7975	7.3617	8.3019	7.098	7.338	7.5141	7.3287	6.8459	9.0709	6.5178	8.3828	8.172	8.0533	8.3422	8.71	6.8858
TLN2	9.4567	10.8251	8.4328	9.5688	8.8413	9.5796	10.2929	8.9652	7.4621	9.4084	10.0598	10.702	8.9202	8.4943	10.1645	10.2601	10.0112	10.5935	8.8227	9.2122	9.1239	9.7318	9.0136	9.1139	10.97	10.0095	9.9286	9.4656	8.7382	9.9726	9.0419	10.1366	9.5523	7.8915	9.2909	8.8231	8.8334	10.9263	9.9662	10.1467	9.737	9.3646	7.0864	10.2704	9.69	8.4687	10.9827	10.9509	10.1307
FRG1	8.9104	8.8528	8.7802	8.9327	9.0924	8.7566	9.4735	9.2294	9.6232	9.8617	8.9839	9.3929	9.6753	8.9169	8.2603	8.804	8.5693	8.8044	9.4542	9.4983	9.2068	9.2231	9.0599	9.01	9.1053	8.7385	8.353	8.6641	9.8353	8.6889	8.1649	9.1992	9.444	9.5527	9.189	8.8873	9.0119	9.1363	9.13	9.2643	9.0923	9.5901	9.6792	8.8446	8.8561	9.4484	8.89	9.288	9.4332
RHEBL1	3.7626	2.7759	4.6053	5.4107	4.6503	4.7824	6.947	6.4364	5.4088	4.7988	3.2001	4.6395	3.0236	5.9039	4.9761	4.5325	5.0872	3.8196	5.9496	5.2493	5.653	6.5966	4.8995	5.3484	4.1231	4.9173	3.9762	5.1528	6.0752	5.1976	6.4978	5.1092	4.6971	6.2378	5.6942	4.6209	4.3739	5.4946	5.5471	4.6179	4.2868	6.0639	6.7116	4.3077	4.4223	4.9194	4.4564	4.2527	5.5504
ZNF41	8.1855	8.1458	8.207	8.4777	8.6892	8.2305	7.5146	8.1625	8.1563	9.3246	7.644	7.5158	8.5872	7.548	8.5338	7.4262	8.5766	7.56	7.4674	8.2029	7.9932	7.3202	7.8655	7.9381	8.0617	7.9371	8.6447	7.9918	7.8167	8.4781	8.5336	7.4662	8.3291	7.6731	8.1178	8.6704	7.9092	7.1715	8.1168	7.204	7.5292	8.5461	7.2451	7.753	7.8451	8.3119	7.9511	8.1014	6.648
IFT80	8.528	8.6655	8.5363	8.0204	7.8874	7.9751	8.7253	7.9465	8.8072	8.4167	8.4027	8.2666	8.6062	7.8614	7.2875	8.1265	8.1116	7.3466	8.2207	8.9974	9.0599	7.7208	7.8872	8.8643	8.5276	7.6326	8.4438	8.4869	8.2233	8.4662	8.5616	7.9511	8.4944	8.1416	7.851	7.0527	7.4023	7.7173	7.9499	7.4024	7.7018	8.3749	8.3603	8.4002	8.3243	8.8029	9.164	9.2986	7.7575
FBRS	10.4817	10.4606	10.5061	10.9349	10.2423	11.4307	9.9763	10.3386	10.8937	10.6738	9.9731	10.2389	9.9525	10.8321	11.1729	10.4592	12.8749	10.5509	10.3139	10.7192	10.7557	9.9153	10.5466	10.8287	10.3309	10.6372	10.3564	10.9865	9.8222	10.3428	10.2791	9.5861	9.9237	9.2828	10.7266	10.7546	10.3721	10.3458	10.5329	10.3375	9.9999	10.4629	10.1255	10.4489	10.6478	10.2808	10.346	10.6934	9.9102
ZNF414	8.1711	7.725	7.0306	7.484	7.4349	7.2353	7.4835	7.8367	7.0693	6.7365	6.1912	7.5844	7.1663	7.4241	7.4488	8.0856	6.9816	7.5639	7.443	7.4379	7.2657	7.4827	7.1484	7.1805	7.3257	8.0636	8.0755	7.4665	7.4404	7.0816	7.8332	7.3349	7.4326	8.0966	7.1703	7.7406	7.78	7.7073	7.4071	6.9044	7.4185	7.9858	6.6674	6.963	7.1124	6.9978	7.0604	8.0075	7.8023
IFT88	8.2962	8.9066	8.8136	7.9856	7.869	7.8413	8.2022	7.7907	9.0849	8.5555	9.0231	9.0955	8.6635	8.8799	8.432	7.7972	8.8339	8.6803	7.6771	9.0763	8.3084	8.7919	8.623	7.7975	8.81	8.2939	9.2941	9.145	8.0111	7.9575	7.7385	6.6969	8.2379	8.3248	8.2051	7.3993	8.1152	7.5722	8.1791	7.9619	7.158	8.3174	8.2099	8.0434	8.4768	9.3701	8.3103	8.5755	8.8679
IL10RA	8.1143	6.2811	7.2416	9.078	8.883	9.5964	9.9658	8.9533	6.7291	7.0786	7.0177	7.6799	5.9807	9.2669	7.3211	8.7452	6.7039	7.1373	9.3564	9.2335	10.4864	7.5964	8.0231	8.9005	8.3321	8.3956	7.8981	7.7586	7.9322	7.9276	7.5981	7.5276	7.1639	8.5666	8.1465	6.2742	6.4887	8.479	8.6706	6.7413	7.2578	6.7277	8.015	9.0383	7.7024	5.4678	7.4278	5.6604	5.2069
POU5F1B	7.7027	7.7262	8.1239	7.7414	7.8136	6.722	3.2155	7.2931	9.866	7.6071	2.9169	3.0065	7.866	8.2645	7.405	5.9801	6.4268	3.6427	6.7846	8.4106	6.4698	6.9387	8.2174	7.6637	4.5071	7.4151	7.4604	7.9518	7.8198	7.9138	9.4353	6.1461	5.337	8.3399	7.2103	9.3919	7.4179	4.4767	8.364	4.318	4.7717	9.1711	1.0384	4.9212	4.7648	7.3785	7.356	4.1933	2.6325
SP1	11.0639	11.3872	10.8843	11.2797	11.5466	10.9065	11.0535	11.1124	11.0517	11.0167	11.3171	11.4491	10.9617	11.0628	11.4113	11.1462	11.3668	11.5058	11.2706	11.3368	11.3594	10.9975	10.8672	11.2928	11.134	10.9438	11.0352	11.2687	10.9754	11.2919	11.1894	10.5969	10.8043	10.1884	11.0765	11.3792	11.2166	11.7044	11.4095	11.1571	11.4616	10.911	11.4313	11.5336	11.5771	10.9817	11.7542	11.3405	10.6942
SLC27A4	9.7664	10.6044	10.0455	10.3949	10.407	10.4431	10.2398	9.9645	10.0243	9.7369	10.0905	9.8388	9.5622	10.0001	10.1218	10.4	10.2015	9.3408	10.3054	10.2286	9.7467	10.9189	10.5936	9.685	10.3835	10.292	10.2412	10.0134	10.0102	10.5286	10.4307	11.5753	9.9707	9.8137	9.9761	11.0474	10.3684	9.9178	10.2392	10.1428	10.2804	10.0431	10.0108	10.053	10.48	10.5112	10.3452	10.2468	11.185
SP2	9.5536	9.2579	9.1217	9.4358	8.4989	9.1378	9.4685	9.7039	9.1649	9.1409	9.1175	9.5024	9.5612	9.4731	9.392	9.4621	9.2899	9.8789	9.1497	9.357	9.4398	9.0557	9.47	9.625	9.0913	9.6401	8.963	9.6834	8.7132	9.2074	9.4353	8.5951	9.0465	8.4794	9.2952	8.6272	9.2088	9.5517	9.3796	9.0399	9.5489	9.1362	8.8651	9.6271	9.2511	8.7113	9.3129	8.9939	9.1338
OLA1	11.3433	10.8573	11.7864	11.048	11.3304	10.6986	11.3579	11.8033	11.5731	11.5689	11.815	11.6739	12.5027	11.1542	10.9674	10.9033	11.2834	11.2975	11.125	11.1026	10.8592	11.5382	11.2827	11.3159	11.4324	11.1522	11.2522	11.0139	11.8449	10.9728	10.98	11.8754	11.9932	12.4752	11.6996	11.4484	11.3704	11.2203	11.3892	11.3783	11.4683	11.9032	12.2677	11.0055	11.0993	11.2915	11.3274	11.2587	11.8425
CNTF	2.7661	2.7759	2.2966	4.6813	3.8476	2.6407	2.6819	2.9245	2.933	2.4054	3.9531	3.5008	2.0202	3.3303	3.0884	2.8381	4.1265	3.1817	3.0343	3.0098	3.2243	2.8782	2.5861	2.7646	2.2824	3.254	2.6326	3.4353	1.8229	3.5213	2.5884	2.5311	2.5428	1.964	3.2733	3.9225	2.4662	3.2953	3.8602	2.5355	3.9653	2.9095	3.089	3.9075	3.3229	3.4268	3.8079	2.1567	1.7502
MCM10	7.3271	7.72	9.0765	6.8297	8.2113	6.892	8.645	8.9277	7.5626	7.9766	8.9792	8.6862	8.6249	8.0476	8.4173	7.3412	8.6299	8.6224	9.0293	7.9715	7.8908	8.1593	8.3077	7.7483	6.7387	7.8693	8.103	7.2285	8.9916	8.3176	8.1913	8.5807	7.9017	7.6968	8.5243	8.1961	7.1983	8.4408	8.6488	8.2558	8.9259	7.7622	9.1971	8.3828	9.0116	8.9711	9.3951	6.9673	8.7806
PDIA5	9.2419	9.4207	9.3253	9.4177	9.3488	9.2042	9.3213	9.1379	9.721	9.7795	9.9883	9.7282	10.1361	9.0923	9.3064	9.8522	10.029	9.7547	10.3634	9.5828	9.7223	9.7285	9.4263	9.4978	10.104	9.857	9.3344	9.832	9.8396	9.8002	9.9133	8.9269	9.2517	9.8114	9.315	9.4391	9.7487	9.7048	9.7601	10.6094	10.3375	8.7766	10.0174	9.9381	9.7218	9.5531	9.4729	9.9302	10.0299
SP4	7.537	6.4475	7.669	6.6553	6.6472	6.7304	8.1586	7.0581	5.8709	7.3847	6.239	7.0685	6.436	7.405	6.537	6.9687	6.0061	6.7747	5.8293	6.9697	7.4429	6.7287	6.9154	7.5806	7.6614	6.2577	6.2559	6.8343	6.375	7.2492	7.4019	5.8885	7.2804	7.2235	6.9852	6.0117	5.6161	6.8916	6.5188	7.0948	6.9801	7.1536	5.6889	7.0465	6.071	6.9038	7.284	6.4883	5.5504
TMEM38B	8.5537	6.809	8.8782	8.801	7.4768	8.0017	10.8252	9.2502	8.9734	9.3024	8.7069	8.9715	9.4626	9.7006	8.691	8.4654	9.6843	8.4909	8.8994	9.2399	8.4513	8.6517	9.5837	9.7307	8.7253	8.7951	8.5808	9.0495	8.6188	8.576	8.5907	10.363	8.5151	9.71	9.3605	8.6459	8.3091	8.1768	7.7677	8.2869	8.8257	9.245	7.8202	7.753	8.445	8.363	8.8089	7.9437	8.5507
THUMPD3	9.8444	9.711	10.0209	9.8271	9.7702	9.8409	10.1937	9.5298	9.7583	9.9142	10.202	10.0635	10.1256	9.1601	10.3626	9.7248	9.788	9.7639	9.9442	9.5977	9.8422	10.0929	10.0062	9.8246	10.0212	9.7022	10.6556	9.4087	10.0069	10.1701	9.7111	9.8748	10.0555	10.0798	9.7879	10.0751	9.8786	9.9784	9.965	9.7925	9.8826	9.8907	9.8586	9.9135	9.9993	9.9806	10.2853	9.5027	9.8902
SP5	9.6383	7.2921	8.1171	5.1507	8.1108	6.8588	6.0303	7.1956	8.0277	7.7837	6.9138	6.729	8.3866	7.7857	7.3483	8.7075	4.7758	6.2515	2.4459	6.4858	6.4821	9.2407	6.7641	6.8278	8.5448	9.6571	10.1104	5.5576	7.4174	5.621	9.4099	6.6816	7.7643	8.1219	7.0201	7.9404	8.2655	7.5956	7.5895	8.8432	7.861	7.6149	5.7747	6.8362	6.7344	8.3081	7.6327	8.3729	7.8356
ATG4C	7.2189	7.1656	6.7377	7.2068	7.2318	7.3189	7.5299	7.3211	6.7064	7.5995	7.5651	7.6566	7.8147	7.1711	7.1008	7.2451	7.2625	7.2468	7.9232	7.3393	7.7144	7.4748	7.3532	7.1723	6.8212	7.2985	6.8831	7.5543	7.726	7.4989	7.1405	7.4436	7.5794	7.5181	7.1069	6.9512	7.2521	7.1024	7.4036	6.892	7.1629	6.8477	7.8135	6.7626	7.2427	7.2677	6.9976	7.3971	7.6167
ATG4B	10.4501	10.0887	10.6054	9.8526	10.1808	10.0394	10.5269	10.6068	10.8219	9.9655	9.3471	9.8651	9.6949	9.9018	10.27	10.0282	10.03	9.7521	10.2105	10.1248	9.9797	10.1981	10.1468	10.3337	9.9651	9.8661	9.9603	9.6879	10.2136	10.0975	10.0312	10.159	9.7872	10.6975	10.6686	10.4371	9.9226	9.4791	9.8655	10.4947	9.9707	10.5136	9.7821	9.92	9.9554	9.703	10.2857	10.7379	9.7634
ATG4A	8.2557	8.0295	8.2532	8.383	8.9386	8.4109	9.0258	8.6095	7.8244	9.0717	8.2206	8.0807	8.1406	7.9346	7.9431	7.8597	8.1417	8.0075	8.6961	8.3813	8.1166	7.9642	7.9266	7.5136	7.4859	8.1912	8.7674	8.1124	8.3659	8.369	8.3976	9.3269	8.1629	8.8752	8.1684	8.4259	9.1182	6.9654	8.0649	7.8221	8.7752	7.5603	8.8	8.0553	8.1199	8.1512	8.1892	8.0542	7.4394
THUMPD2	8.018	7.6998	8.207	7.2787	7.8459	7.3067	8.8108	7.694	7.6526	7.937	8.0483	8.1913	8.4041	7.2419	7.1503	7.601	7.18	7.2275	8.2339	7.8278	7.7222	7.5216	7.6232	8.5453	7.7579	7.2652	8.1233	7.0634	7.5254	7.5209	7.4183	7.9201	7.7907	8.3226	8.1652	7.9404	7.1813	7.5564	7.5679	8.2821	8.4205	8.2002	7.5631	7.9673	7.6208	7.7996	8.3359	7.9459	7.5455
LOC441208	6.8164	6.2811	6.064	7.0335	5.893	6.3158	6.193	5.8427	6.3917	5.962	5.525	5.3695	5.5499	6.0192	7.1008	5.7847	6.3529	5.8332	4.628	6.4279	6.2284	5.4271	6.7513	6.7299	6.8026	6.842	6.7844	6.2422	5.4311	6.9846	6.6513	5.1544	4.7193	6.6387	7.1888	6.6643	5.5384	5.3735	6.4259	6.1734	4.5192	6.2204	5.161	5.6558	6.3128	5.0727	6.3255	5.3699	4.8048
ATG4D	8.6816	9.4022	8.757	8.9184	8.7314	8.7869	9.4399	9.3113	9.4297	8.6095	8.6703	9.5283	8.9279	9.1505	9.1808	9.2434	9.6545	9.6997	9.3516	9.1653	8.5762	9.0159	9.111	9.0866	8.7093	9.3189	8.8647	9.2065	8.8988	8.9585	9.1578	8.8809	8.9745	9.7681	8.879	9.7739	9.1685	8.9029	8.8116	10.0361	9.4247	9.5773	8.8479	8.428	8.7756	8.8666	9.2896	8.9375	10.3527
MPHOSPH8	9.9749	10.0304	10.3772	9.8168	9.5979	9.3973	9.3952	9.5605	10.2008	9.9771	9.8809	9.3624	9.984	10.0868	10.0916	9.2555	10.9579	9.2835	9.4552	10.8031	10.368	9.2696	9.3937	10.1645	9.2701	9.4031	10.284	10.5905	9.0451	9.5915	9.6273	9.0169	9.316	9.3602	10.0172	9.3036	9.4754	9.219	9.6954	8.9546	9.4204	10.096	9.2654	9.5383	10.2938	9.899	9.9612	9.5523	9.5794
CFH	9.6383	6.4107	7.4766	10.1151	9.1441	10.1996	9.4794	9.4871	6.7736	8.8433	8.0879	7.2705	7.3075	9.2963	7.6021	7.9665	7.0842	8.4289	8.9849	10.4494	11.0104	7.9299	8.4414	9.889	7.4183	8.7109	8.6194	9.2957	8.8963	8.6175	8.4701	7.6111	7.9089	9.1016	8.429	6.8582	4.8735	9.1175	9.621	7.3009	8.3468	7.6428	11.2475	9.3098	8.0348	5.9947	8.1023	6.3659	6.708
CFI	8.6764	7.5503	6.7001	7.484	7.5853	8.505	7.8857	8.1651	7.3735	7.952	6.9235	6.0488	6.7202	8.2692	6.8571	8.6578	6.3392	7.3969	8.2267	9.3953	9.4508	5.7876	7.9094	9.2545	6.905	9.7609	9.3802	7.4975	9.5717	7.6058	8.4464	7.8903	7.4854	8.1589	6.4745	4.5955	10.2676	7.7286	8.3711	8.516	7.9318	7.7287	9.9567	8.396	8.4021	8.7431	8.8583	8.6859	6.778
PNP	10.8113	11.4416	10.8145	11.045	11.569	11.5471	11.6383	11.2115	10.2389	11.02	11.8097	11.8977	11.7916	10.3397	10.2309	10.8005	10.596	11.5136	12.0635	10.5877	10.0812	11.7908	11.4265	10.9825	10.7557	11.7608	12.1186	10.1872	11.947	11.6394	11.7489	12.3063	11.4819	11.711	11.3991	11.4944	11.4998	10.8044	11.5645	12.0369	11.8254	10.6364	11.7213	11.7745	11.7627	12.0722	11.1133	11.0259	11.9928
ANKFY1	10.106	10.7058	9.6746	10.3885	9.8405	9.873	10.0988	10.171	9.5452	9.6923	10.5017	10.4158	8.908	10.1341	9.6436	10.5823	9.8162	10.856	10.3361	9.8067	10.2019	9.976	9.5	9.9811	10.2746	10.4899	9.6715	10.0487	10.2901	10.1157	9.7053	10.5507	10.1972	9.6418	9.7196	9.6025	10.4718	10.2877	9.8862	10.1885	10.6647	9.2818	10.2017	10.9886	10.5446	10.0423	10.4915	10.4215	9.5901
CFB	12.2646	10.5018	10.5984	12.1638	10.955	9.9754	9.4035	11.015	11.7106	9.9544	12.2461	11.2855	10.0481	11.5185	11.7065	11.355	11.593	12.4836	12.2953	11.1354	11.0354	12.1525	11.6873	12.6668	9.5681	13.4874	11.5122	11.2945	12.2227	10.7356	11.46	10.6788	11.1719	12.3175	11.7118	9.9129	12.6294	11.4402	12.3827	10.9574	12.5546	10.824	12.5157	12.9961	13.5116	11.3875	10.3779	10.8199	11.2589
MLLT4	11.8952	11.5065	12.2068	11.9007	11.6077	11.3267	10.9981	11.4006	11.5893	11.9879	11.4694	11.4493	11.3149	11.8335	11.7425	11.6185	12.1998	11.5274	10.7771	11.4739	11.7352	10.6017	10.9682	12.2357	11.4961	11.2743	10.3241	11.8727	11.13	10.74	11.3866	10.5422	11.3131	10.4376	11.574	11.3638	11.2566	10.7244	11.1537	11.0144	11.4108	11.6159	11.3286	12.0466	11.6588	11.5693	12.7522	11.6252	10.7913
CREBBP	11.2186	10.5142	10.9272	11.347	10.7559	11.1998	10.272	10.7609	10.7092	11.5197	10.1237	10.7357	10.1328	11.3616	11.4453	11.0545	11.0445	11.1528	10.1905	10.8017	11.3729	10.0819	10.3555	11.2115	10.5642	10.7948	10.3478	11.1379	10.0381	10.698	10.8896	9.3814	10.4371	9.4547	10.8436	11.2016	10.2635	11.1799	10.9772	10.3573	10.8597	10.9701	9.6792	11.1902	10.9505	10.0567	11.0541	10.8264	9.5091
PNN	11.314	11.2656	11.3451	10.7841	10.727	10.0553	10.5411	11.1366	11.1462	11.2919	11.3577	10.9663	11.0371	10.3477	10.7196	10.6932	11.13	10.6503	11.9441	11.0001	11.7018	10.2899	10.6378	11.5626	10.6255	10.5233	10.9783	10.9947	10.736	10.945	10.858	10.8004	10.6622	9.8833	11.2759	11.217	10.2448	10.6444	11.3624	11.2772	11.6998	11.755	10.6336	11.6309	11.8689	11.0876	11.6871	11.6435	9.9369
ATP6V0E1	11.6527	11.1092	10.9762	11.2019	11.9862	12.2964	11.7007	11.131	11.484	11.199	11.1761	11.4437	11.3963	11.6761	11.0077	11.5176	11.3564	11.3093	11.4087	11.7734	11.3426	11.5514	11.5602	11.1576	11.4185	11.6821	11.9313	11.4719	11.964	11.3194	11.7198	12.1674	11.5947	12.3382	11.0018	10.4958	11.7172	11.632	11.416	11.5224	11.4698	11.4884	11.7375	11.1932	10.7185	11.6107	11.2551	11.5514	11.4823
ATP6V0E2	9.8213	9.8512	10.8717	8.4624	7.9111	9.7631	9.3441	9.3224	10.3833	9.0831	7.9514	7.9554	8.9368	9.6223	9.9847	9.7507	9.5659	9.3707	9.1011	8.5904	8.8251	8.6107	9.4875	9.1161	8.567	8.7907	8.9237	9.5656	8.9004	10.3252	9.8177	8.3669	9.612	10.7008	8.7149	10.0622	10.3897	9.2683	8.2906	9.2327	6.6705	10.1894	7.6376	9.1501	9.1321	8.9601	8.4647	8.5371	8.5742
RNF128	11.8656	10.6758	11.0859	10.677	10.4541	11.196	10.3582	11.3352	10.9207	12.3191	11.2366	10.9531	12.6826	10.6509	10.992	10.8291	10.1992	11.2114	8.2896	11.119	9.9001	9.8045	10.5976	10.6596	10.2143	10.7937	12.301	10.1356	10.5059	10.9692	11.5129	10.1111	10.7348	10.1686	10.092	11.418	11.3461	10.7111	10.9696	11.0766	11.6911	11.8583	11.6427	11.2805	9.4781	11.3869	9.7219	10.9467	9.8634
CFP	5.3452	4.7328	3.311	5.482	6.1216	6.4405	6.6222	5.6791	3.8902	3.9525	3.2001	4.1609	3.5482	4.9491	3.982	5.4813	3.9413	4.0999	3.9845	6.2471	7.1815	4.5829	5.5739	5.83	4.4761	5.9362	5.3066	4.6133	4.3391	5.286	4.6802	5.0143	4.6745	5.7981	5.053	3.4983	3.3838	4.7789	5.1915	3.7867	3.4898	4.6296	4.3939	5.7408	5.3454	3.6381	4.4089	2.6737	2.3938
AAAS	9.8322	9.9685	9.4565	9.577	9.8456	9.3029	9.4656	10.0844	9.7323	9.4388	9.5452	9.6787	9.863	9.4731	9.6111	9.9334	9.7912	10.0473	10.4465	9.3037	9.6403	9.9087	9.7248	9.8903	9.6051	10.4366	9.7686	9.6081	9.9406	9.8092	10.2445	9.5463	9.766	9.4705	9.3874	10.0111	9.9734	10.656	10.1382	10.0151	9.6721	9.5742	10.0792	9.4705	9.6325	9.4974	9.8401	9.8143	10.1656
ZNF394	9.3377	9.1581	9.2328	8.6924	8.7541	9.0178	9.5154	8.4663	9.4122	9.0003	8.3709	8.7219	8.4822	8.803	9.1603	8.505	9.0978	8.1138	8.5572	8.8469	8.8384	8.2934	9.1687	9.0054	9.0432	8.9354	8.5791	8.8782	8.7642	8.8205	8.777	8.3451	8.6741	9.221	8.6892	8.5583	9.1182	8.4364	8.4406	8.8734	8.383	9.6505	8.3091	8.6744	8.8987	9.4325	9.1761	9.024	8.7945
SIDT1	7.7626	7.8307	5.4676	9.0341	5.2516	7.9839	8.8464	7.3667	6.2521	7.7064	8.8622	8.412	3.8831	8.4084	6.2037	9.6768	7.9215	9.3708	7.8038	6.5551	7.4954	6.9329	8.6018	6.0622	10.4098	6.143	6.9041	8.8464	6.8803	8.5512	7.5129	9.675	7.2617	6.4442	7.5402	7.3123	7.0285	8.4451	7.2533	9.1764	10.5805	7.8558	3.8778	8.5163	7.3658	7.9482	9.4808	9.2862	8.722
SIDT2	9.5295	9.3328	8.8577	10.0721	9.3172	9.9865	9.6628	8.9638	8.9166	8.6218	8.7942	9.2412	8.5024	9.718	9.062	10.1188	9.1339	9.8724	9.4715	9.828	10.5783	9.798	9.2639	9.7342	10.3502	9.7163	9.387	9.6951	8.3051	9.6712	9.4789	9.9387	9.0859	8.5514	9.1972	9.3562	9.4951	10.5988	9.3154	9.198	9.5002	9.0661	8.3761	9.8629	9.7297	8.6359	8.8428	9.8859	9.387
TAF8	8.8067	8.4289	8.5539	9.115	8.6597	8.5593	8.4273	9.0401	8.8265	9.0158	8.5922	8.9081	8.6869	9.3373	8.8049	8.885	8.8314	8.7102	9.0279	8.5955	8.7898	8.9006	8.5856	9.1427	8.4563	8.8153	8.4312	8.4935	8.7627	8.6611	9.0326	8.6013	8.895	8.3865	9.0065	8.678	8.1329	8.6803	8.4841	8.7672	8.8789	8.9261	8.4997	9.0141	9.0218	8.7402	9.0091	8.552	8.6423
SIX4	4.6815	2.7759	2.6986	4.3519	4.027	4.6072	4.7464	6.5032	3.0339	4.5591	3.0654	6.5383	2.4815	4.2567	3.2128	4.8419	3.0661	4.0999	1.9876	3.4196	5.6311	3.969	4.4695	6.9869	0.9754	3.1844	3.2734	3.6467	4.4938	5.1419	3.8118	6.0528	3.6628	3.3487	3.6023	4.0772	0.515	3.3696	4.1162	3.6164	5.771	7.3662	8.7284	6.1491	4.697	4.0972	3.9265	3.9639	2.6325
LOC283070	8.2534	9.4942	8.1868	10.0468	9.6621	8.5747	7.2813	7.8624	9.7067	8.8217	6.7911	6.138	8.4965	8.7233	9.2793	9.9541	6.9771	6.0242	8.1231	10.7827	9.4445	7.6359	8.7477	10.1351	5.5513	7.5784	7.1573	8.3038	7.802	9.1391	8.381	6.5858	9.7693	5.6806	7.4664	8.8886	7.6627	6.6222	8.3387	8.1966	5.7051	8.9742	5.2832	7.5047	7.1667	8.8649	8.866	8.4447	3.5698
MR1	7.0182	6.6396	7	6.7305	7.2713	6.9716	7.6986	6.6355	5.2501	6.1116	6.6334	5.3364	6.6116	7.1528	5.6495	6.722	5.6412	6.7546	7.3972	7.2078	7.4554	6.7086	6.2016	7.2251	6.4185	7.3511	7.6342	6.6626	7.4556	7.6988	7.5836	7.4796	7.9471	6.8829	5.826	3.654	7.9473	6.0294	6.2278	6.5885	4.5495	5.506	6.908	7.0465	6.5703	6.4161	5.2985	6.0006	3.6261
WASH3P	9.4123	8.566	9.4409	8.8149	8.6614	7.9423	8.9004	8.577	9.4741	7.9244	7.4139	7.9636	8.2581	8.0075	8.4554	8.3747	7.8553	7.5367	8.7451	9.0112	9.2022	8.3742	7.9238	8.1981	8.2008	9.202	8.3279	8.7308	8.1125	7.911	8.9148	8.0243	8.8766	8.8944	8.5976	8.0355	8.8683	8.6112	8.719	9.1916	8.1529	9.0626	8.4635	8.492	8.141	9.5424	8.982	9.4812	7.3751
CNPY4	7.2777	6.7805	7.5786	7.483	7.5024	7.9659	6.8648	7.6357	6.9709	7.2213	6.1585	6.0283	6.1661	6.8973	6.6031	7.0909	6.1706	6.8205	6.5611	8.2391	8.1953	7.017	7.2567	7.299	5.8819	7.0906	6.5639	8.0718	6.9354	7.5951	7.2726	6.1453	6.8535	7.2785	7.0062	5.5913	6.7865	6.8338	7.0812	6.8542	6.8025	7.0901	7.6752	6.9375	6.9549	6.6655	6.2399	6.3041	6.2779
CNPY3	10.9511	9.9748	10.743	10.314	9.9227	10.0986	10.5636	10.6543	10.5591	10.4355	9.9434	10.6011	10.1124	10.8061	10.2907	10.7187	10.6029	10.5949	10.2724	10.8651	10.4497	10.6143	10.4338	10.4463	10.4876	10.4962	10.4212	10.235	10.6085	10.4924	10.5088	10.7995	10.1122	11.468	10.9449	9.6449	9.9442	10.4403	10.3674	11.1317	10.7254	10.5148	9.8322	10.0865	10.0136	9.6066	10.7659	11.2181	10.7251
CNPY2	11.0439	10.4508	10.4356	10.1387	10.512	9.932	10.9563	11.37	10.7258	10.6104	10.3415	10.7158	10.9848	10.3804	10.3896	10.4305	10.4777	10.548	11.1862	10.3938	10.2721	10.3222	10.6443	10.5371	10.4876	11.2716	10.7185	10.7606	11.1861	10.2677	10.9412	11.32	10.7077	10.7937	10.6442	10.2566	11.2752	11.194	10.8651	11.1071	10.8143	10.7557	11.1259	10.3557	10.5191	10.9887	10.3775	10.6454	11.1147
SYNJ1	7.6968	7.209	7.1044	8.1671	7.1958	7.7205	7.5786	7.335	7.3345	7.1668	7.7953	6.4712	6.5024	7.9077	7.4843	7.2911	7.7629	6.7613	7.0921	7.5843	8.0726	6.9271	7.5436	7.7594	6.9166	6.8588	7.5632	7.6827	6.9779	7.5745	6.699	6.9031	7.2233	6.5069	7.9545	8.0212	7.1468	7.2275	7.527	6.9882	6.431	6.8332	7.0638	8.0577	7.6357	6.959	8.2493	7.2914	6.3797
HMG20A	10.0084	9.18	9.3299	8.6999	9.5362	9.3354	9.7418	9.883	9.5051	10.0121	9.5749	9.5237	9.7599	9.4666	9.456	7.9085	9.0637	9.73	9.8639	9.2762	9.7788	9.8029	9.6088	9.8285	9.6758	9.4418	10.2689	9.274	9.7641	9.8734	9.5615	9.8372	9.8583	9.1429	9.2994	8.766	9.1685	9.3566	9.4655	9.4927	9.5703	9.9595	9.3953	9.7589	9.7509	9.5076	9.4872	9.8934	9.2999
HMG20B	10.0577	10.6944	9.9793	10.4029	10.4912	10.5663	10.7414	10.2332	10.3592	9.7398	9.3252	10.6604	10.1899	9.9515	9.7849	10.9944	10.286	11.2733	10.9373	10.0966	9.8851	10.6358	9.9414	10.3439	10.855	10.0651	10.1234	9.9096	10.4091	10.5044	10.2644	10.7511	9.9805	10.7008	9.9154	11.233	10.2726	10.6597	9.8968	10.8152	11.4917	10.5931	10.5948	9.823	10.4398	9.8328	10.2947	11.2221	11.2744
PHOSPHO2	6.4601	5.8767	6.3816	6.227	6.4923	5.8673	4.996	5.7054	6.8532	6.506	6.108	5.9206	7.6921	6.2302	6.3904	5.8803	6.2056	5.3265	5.7117	6.672	6.2501	5.1269	6.8687	6.5789	6.6754	5.1723	6.6288	6.0067	7.0743	5.4834	5.8339	6.3577	5.8906	7.5569	6.1258	5.9529	5.7452	5.0285	5.6446	5.5989	5.5784	7.4604	5.5925	5.537	5.6456	6.6684	6.1987	6.117	4.7551
AAGAB	10.404	10.0731	9.8393	9.4724	10.2483	10.0693	10.6607	10.5828	10.252	10.3716	10.8291	10.886	10.2198	9.9262	10.3012	10.2419	10.0545	10.2963	10.67	9.9887	8.1323	10.8322	10.4253	10.0682	10.1097	10.3013	10.4867	9.7812	11.0267	10.4495	10.3145	10.8854	10.3302	10.8206	10.2263	9.6755	10.3907	10.2574	10.4226	10.4865	10.4418	10.1041	10.9968	10.1439	10.222	10.2822	10.3952	10.1685	10.4537
C4orf19	9.0626	9.2406	8.207	9.1334	7.2003	9.034	8.2697	8.2902	8.9986	7.8168	10.1561	10.586	7.8202	8.9011	9.0895	9.6908	9.3252	10.0063	8.8949	8.3705	7.0755	9.6035	9.4846	9.2118	9.9813	9.4829	9.2367	9.312	9.1547	9.6912	9.3217	8.8772	9.4247	9.0786	8.7485	8.9406	9.6177	8.8387	8.152	10.1179	9.7098	8.1515	4.8452	9.9643	9.5847	9.3183	9.3253	9.4999	9.1414
SLC7A6OS	8.3281	7.066	8.1419	8.3401	7.8809	8.1303	8.2811	7.7295	7.9101	8.2537	7.769	7.4203	7.4418	8.2537	8.3089	7.5702	7.5943	7.5471	8.2309	8.0438	8.17	8.3897	8.0815	8.4331	7.764	7.6686	7.688	7.939	8.0411	7.7942	7.8148	8.4826	7.7381	8.0564	8.2958	7.598	7.5049	8.9926	7.785	8.0312	7.7314	7.6517	7.8501	7.3815	7.9204	7.4444	7.5391	7.6941	7.686
C3orf75	8.6208	8.7731	8.0883	8.3783	8.5989	8.6395	8.417	8.5297	8.7056	8.4132	8.536	8.8652	8.9854	8.3929	8.9299	8.6245	8.3568	8.8334	9.3694	8.5839	8.4653	9.3932	8.8758	8.4511	8.8392	9.1111	9.2921	8.4797	9.5647	8.6055	8.922	9.6307	9.3151	10.0246	8.5291	8.5451	8.7468	8.7858	8.7398	9.1441	9.1749	8.5071	8.8797	8.5852	8.6483	8.9303	7.4396	8.9486	9.6768
C4orf10	7.9272	6.8669	7.3519	8.1972	6.5844	8.0127	7.555	6.9668	7.1967	6.5054	7.4433	7.6604	6.6806	7.1516	7.6845	7.6244	6.7128	7.1008	7.3685	7.1811	7.1329	6.834	7.7754	7.6517	7.8177	7.2671	6.9189	7.5564	7.2619	7.0917	7.3159	7.2196	7.6122	8.0221	7.2843	7.2324	6.8935	7.6658	7.5176	6.5698	7.1166	8.2844	7.6591	7.4488	7.6682	7.1101	7.1686	7.7769	7.5242
C3orf71	4.5976	3.7504	4.5271	4.4648	4.5123	4.503	5.6114	4.2039	5.4459	4.3339	4.0497	3.5634	4.3475	3.7256	5.216	4.5325	3.8291	3.8248	3.5717	5.0784	4.7657	4.4647	4.8034	4.6445	4.4802	5.1586	4.6856	4.509	4.3822	4.254	4.3485	4.1726	5.0071	5.8614	3.3655	4.4614	4.0526	4.1373	4.4753	4.3545	3.2908	4.5163	2.9727	4.0327	3.591	4.6044	3.0285	5.1875	3.7362
C3orf70	7.8223	7.3385	8.2532	7.4263	6.9742	8.74	5.4723	7.7397	6.3434	6.0665	8.1926	8.414	7.7784	7.3856	7.5393	8.1895	7.1488	8.2916	6.8165	7.788	6.8239	5.9561	6.3704	6.8487	9.4078	7.9238	7.4816	8.167	6.5116	5.1793	6.1894	7.9201	7.9658	6.6733	6.6975	8.6288	8.1764	7.7806	6.8857	4.2023	7.5023	7.3046	2.7647	7.887	6.5198	7.4848	7.8392	8.7323	8.3353
ZFP82	3.8619	2.4294	4.386	4.3519	4.6234	5.1359	4.693	6.1852	4.4239	3.3744	2.7512	3.1658	1.8266	4.3558	2.1644	3.921	5.1828	2.8187	4.6566	3.7383	5.5042	2.8782	3.3412	3.9141	2.7649	3.0342	6.2559	3.5449	6.5189	5.8236	5.5213	2.1032	2.9705	5.1029	2.8464	0.5152	1.1935	4.1373	3.4336	2.3495	2.5542	2.7543	2.9727	3.2186	2.0944	2.5021	2.5782	2.0267	6.5926
CHFR	9.2861	8.3567	5.8744	9.1234	9.4344	8.9708	7.8249	8.6432	9.324	6.7015	6.3875	5.9968	8.5563	9.5596	8.963	9.5885	8.7991	6.1729	9.8562	8.7047	9.5701	6.9329	7.6055	7.5838	6.0386	9.7215	9.6192	7.5706	8.4496	8.8026	8.4897	6.1227	9.1935	7.5407	7.213	7.5849	10.2039	6.8916	7.4481	7.2338	5.9859	7.5892	6.5747	7.5322	6.2752	6.5657	8.7047	5.9477	8.6694
EFHA1	9.6695	10.6918	10.4227	9.7269	9.5823	9.519	9.2698	9.9163	9.9301	10.1547	10.6182	10.2809	10.7373	10.2171	9.7955	9.7487	10.5317	9.601	9.9172	10.6151	9.6451	9.4057	10.1308	9.7661	9.6033	9.8661	11.1115	10.3885	9.9999	9.5993	10.003	9.8268	10.1101	10.5531	10.0772	9.4409	10.0242	9.7003	9.5058	9.6258	9.78	9.7521	10.4354	9.5152	10.0723	10.712	9.7519	8.5682	11.071
GPR75	4.0421	4.636	4.1273	3.4209	3.8983	2.9528	4.3916	4.9655	4.3078	3.7843	2.3491	3.4398	3.4167	3.3303	3.9003	3.6653	4.5554	2.4703	2.9856	3.6898	4.7843	1.7837	3.3412	4.8858	3.8606	3.811	3.9359	4.2746	3.6383	4.1448	4.3451	3.1197	3.1115	1.964	4.3359	4.1135	1.8375	2.2112	4.4214	2.8368	3.773	3.8101	2.6483	4.9623	3.3789	3.3688	5.435	4.762	2.1076
ZNF222	5.7612	5.1427	4.9316	5.2965	4.9171	5.0007	7.1068	5.6172	4.832	6.4222	5.525	5.3466	5.2357	5.5467	4.3016	5.0704	3.7876	5.3348	5.1728	4.7706	5.6638	5.709	4.828	5.5907	6.4508	5.7915	5.5261	5.0818	5.887	5.0362	5.4433	3.8813	5.4869	4.6541	4.6524	4.6458	5.3739	6.1607	4.5016	6.7757	4.0096	6.7119	5.7036	5.717	5.457	5.2055	4.9792	5.9362	5.429
RFX7	9.3301	8.797	8.4892	8.4646	8.6843	8.0853	8.6746	9.0939	7.2426	8.9453	8.917	8.4837	9.0534	8.418	8.8396	8.3477	8.1904	8.7781	8.0577	8.3794	8.9422	8.2821	8.5379	9.312	8.5279	8.8718	9.067	8.0626	8.881	9.2443	8.5032	8.1412	8.7543	8.5518	8.4445	7.7232	8.4485	8.9045	8.8677	8.3425	8.3029	9.2312	8.7121	9.1799	9.1499	8.7488	8.8986	8.8159	7.7808
NRXN3	9.7109	6.7416	8.8549	5.7513	8.53	7.7569	6.0831	7.0746	5.229	6.2553	4.9682	3.0884	9.5853	5.6544	5.5855	6.2013	3.5691	4.6566	3.0729	4.7319	6.1066	3.8271	4.2682	8.8103	2.4189	8.8979	7.7018	6.0968	7.5182	4.6232	8.4242	2.9247	8.7189	8.0838	3.4472	3.654	0.8938	6.1814	6.9395	3.6164	4.4882	7.2218	1.0384	5.9492	2.7492	5.7888	7.1712	3.2411	3.2495
RFX3	6.0293	5.1442	5.3988	5.4645	5.7387	4.4677	6.8769	5.283	4.7248	5.474	6.0197	5.852	6.0926	5.6801	5.2645	5.2208	5.3839	6.0017	4.9148	5.4663	6.4698	4.5229	5.0744	7.2091	5.9285	5.0406	5.2254	5.1354	6.46	5.8353	6.121	5.3995	6.2291	5.0617	5.2537	5.7834	5.3233	5.478	5.7578	6.1318	6.1234	6.9406	6.6218	5.9895	6.6251	5.9558	6.2601	5.3565	4.829
VPS37D	4.3117	1.9725	2.6986	4.3895	4.982	4.8737	7.8218	5.2638	3.3001	5.8492	3.5419	4.4969	5.3838	3.6753	4.8727	4.4127	3.8665	5.8956	4.2323	3.0098	6.3339	5.5525	4.3038	3.7901	3.7613	5.0985	3.8078	3.6467	4.403	2.3709	2.5437	2.9247	3.4133	5.6669	6.8368	2.1484	5.5115	6.4952	3.3202	5.6186	2.7757	4.9842	4.9311	3.2186	6.0798	4.0239	3.0184	4.1627	5.5792
APC	9.4507	9.4556	8.778	8.7993	8.2292	9.3132	7.7485	8.7065	8.657	9.1463	9.6162	9.0818	7.1816	9.3128	7.356	9.0565	9.7861	9.3882	8.6418	9.2451	9.3662	8.5387	8.6867	8.6155	8.5298	7.9659	8.9593	9.6128	8.5552	8.363	8.8022	8.303	7.2272	7.642	8.4799	9.154	8.6698	9.0862	9.1592	8.669	9.2062	9.5545	8.2751	9.6919	8.8016	8.7545	9.8339	8.4839	8.0515
TMEM179B	9.2917	9.7422	9.4338	10.2912	10.0264	9.9106	10.6762	9.9622	8.8195	9.5642	9.9057	10.4674	9.4791	9.5013	9.7561	10.1904	9.2863	10.2641	9.4532	9.8788	9.5098	10.2798	10.469	10.0903	10.6188	10.3553	9.877	9.5722	10.6444	9.5458	10.1482	10.9231	9.795	10.9197	10.0016	9.4444	9.9722	10.033	9.4935	10.4527	9.9909	9.3082	9.2838	9.9718	9.9595	9.9175	8.818	9.4039	10.5749
ABCE1	10.637	10.7706	10.8627	10.5263	10.587	10.4575	10.7089	11.2378	10.9891	11.6947	11.6993	11.6421	11.7862	11.0957	11.0101	10.6688	10.5635	10.6403	11.2	10.8424	11.0548	11.4393	11.36	11.135	11.3529	10.6026	11.4693	10.3213	11.6493	10.9894	11.0438	11.6552	11.2834	11.3082	11.2152	11.0741	10.5291	11.143	11.2625	10.5632	11.3716	11.1728	11.4935	11.3604	11.2266	11.3853	10.9022	10.8655	11.3168
UQCRC2	11.859	12.1662	11.979	12.3899	12.6967	13.2069	12.7717	11.8188	12.0479	11.984	12.8649	12.7898	13.117	11.5831	12.375	12.4064	12.1742	12.0775	13.2455	12.1386	11.9042	13.1914	12.5339	12.4214	12.5391	12.5792	12.6575	12.6565	13.0819	11.8267	12.2277	13.0704	13.549	12.72	12.5118	12.9681	12.9693	11.9736	12.069	13.0245	12.4713	11.9132	12.0348	12.7783	12.5859	12.6128	11.9391	12.3566	12.8186
XPNPEP1	10.5857	10.901	10.3735	10.686	10.8636	10.6084	11.1507	10.5673	10.8188	10.6757	11.3998	11.5631	10.1805	10.0497	10.6352	10.9088	10.6556	11.8859	12.0756	10.6127	10.8052	11.7546	10.7391	10.5279	10.5098	10.8212	10.7326	10.7034	9.8222	11.0916	10.6456	11.1233	10.6986	10.4442	10.7901	10.5476	11.2145	10.9213	11.3074	11.5356	11.5216	10.0803	10.7379	11.6949	11.6037	11.0054	11.011	10.9523	10.9091
TIGD4	4.6261	3.7473	5.6363	4.1029	2.992	3.7155	5.0733	5.1642	4.6631	5.7153	3.818	4.001	4.9803	5.0512	4.2694	3.5936	4.2069	1.5938	4.0719	4.8246	4.8427	3.2183	5.1348	3.9532	4.1231	5.5078	5.2747	4.0698	5.1251	4.8945	3.5983	5.7481	4.6516	5.0824	4.5417	5.1776	4.8087	3.7493	4.5274	2.1967	2.7757	5.3248	3.3159	3.1492	4.1171	4.8146	3.9924	4.7414	4.0117
ZNHIT3	9.3437	9.198	9.5042	8.8622	8.6176	9.193	10.2442	9.5804	9.4434	9.6102	8.8806	9.4324	10.1343	8.8577	8.9648	8.9263	8.8106	8.915	9.3274	9.2161	8.9867	9.4808	9.8915	9.2717	9.5453	9.3588	9.1417	9.0311	9.5175	9.1063	8.9588	9.2806	9.4328	9.621	9.5091	9.2617	8.9868	8.8645	8.8777	9.7747	9.1748	9.6333	9.2632	8.7777	8.7886	9.3184	8.8848	9.3242	10.0501
GGCX	9.2163	8.0653	8.7982	8.4886	8.9027	8.8182	8.803	8.5136	8.4489	8.2431	8.9839	8.0782	8.6193	8.3354	8.2479	8.4375	7.9714	8.2226	8.9377	8.8579	8.836	7.967	8.7701	9.102	8.4741	9.0153	8.584	8.6852	8.5179	8.7273	8.9701	9.1484	8.8938	8.5849	8.8833	8.1641	8.7162	9.5557	8.7913	8.0786	8.6513	8.1964	8.8829	9.1446	9.0588	8.7643	9.0071	8.9362	8.8249
PAPLN	7.9576	5.4639	6.2833	8.5748	7.4843	8.2088	8.415	6.6938	7.6762	6.5589	4.93	5.1584	4.5176	7.7159	6.5966	8.1463	5.4622	6.814	5.4102	8.2806	8.6025	5.36	7.5547	8.319	5.7457	7.1961	7.2547	7.0542	6.6096	6.4696	7.4859	4.9896	5.9668	6.468	7.6775	4.8951	4.4886	6.7528	6.3412	5.1831	4.9184	6.2351	5.0734	7.3662	6.454	4.1325	6.4941	6.3991	5.2789
ADNP	11.6801	10.6667	12.1999	11.5064	10.9316	11.0322	10.7198	11.8669	11.8167	12.0786	10.8839	10.4389	11.4366	11.5653	12.1622	11.0065	11.6915	10.8681	10.2735	10.7902	11.69	10.4963	11.4719	11.8561	11.0114	10.899	11.2794	11.5744	11.3648	10.8503	11.6157	10.1345	11.198	11.1893	11.9632	11.2683	11.0092	10.6556	10.9655	10.5696	10.7558	12.433	10.4349	10.8288	10.6249	11.6979	12.0034	11.2423	10.1228
TMEM218	7.7496	7.4929	7.5419	7.5602	7.9029	7.8554	8.7807	7.9427	7.4712	7.6945	7.4139	7.8122	8.3756	7.2886	7.3406	7.6101	6.7823	6.2892	7.8038	7.6492	7.6313	8.4528	8.0151	7.5931	8.7302	8.3001	8.7944	7.068	8.7612	7.9165	7.6954	8.7338	8.2243	8.8052	7.8305	7.3432	7.4349	7.611	7.5109	7.7621	7.2715	7.3795	8.1761	7.6687	7.415	7.6704	6.9023	7.4329	8.3521
STXBP6	8.7895	7.1434	7.4599	8.1232	9.2976	6.796	8.9708	7.7671	6.9899	8.772	8.9886	8.3779	7.4148	6.4287	7.0014	9.2828	7.1954	9.0174	9.2515	7.6523	7.3351	9.0975	8.5656	8.1144	8.6527	8.8897	8.2984	7.5178	9.3827	9.4313	9.3255	8.308	9.2053	8.4478	7.3725	8.6004	8.5659	7.7251	6.8807	8.8907	8.6978	7.6675	3.9777	8.9195	8.4998	8.7084	7.4946	8.7936	9.2129
KHDRBS1	12.1137	11.8962	11.9731	11.8325	11.9104	11.3771	11.4084	11.8389	11.8692	12.304	12.2458	12.1523	12.4266	11.9494	11.4428	12.0504	11.8002	11.9819	12.1761	11.9731	11.5195	11.855	11.5889	11.8026	12.1467	11.5969	11.5196	11.8797	11.6708	11.9806	11.7732	11.5751	11.8582	11.4229	11.83	11.7356	11.9185	12.1021	12.1815	11.4603	11.8116	12.2303	12.4082	11.8443	11.7588	12.0581	12.2437	12.059	11.9765
RUNDC2C	4.4665	5.2766	5.7354	4.3836	4.4665	5.0818	5.0617	4.4006	4.9817	4.0354	3.4723	3.5536	4.0253	3.0928	3.5751	3.7039	4.5637	3.1761	2.7932	4.449	5.4889	2.0989	3.4455	4.3178	4.2138	3.6652	4.5687	4.7374	4.0465	4.1174	4.0622	3.1468	3.8587	2.938	5.3534	3.9738	2.148	3.9073	4.0104	2.8856	4.0927	4.233	2.0571	5.4662	5.6337	4.2257	4.9588	5.0396	0.5586
KHDRBS3	7.7722	7.9506	8.3505	9.0341	8.484	8.7745	4.9421	8.3189	9.0908	8.4096	4.1858	4.8418	7.9095	8.8334	8.958	8.2344	8.3755	4.2605	7.5382	7.6203	8.4292	4.7754	9.3666	7.3621	8.5147	8.271	8.973	9.001	8.4887	5.8814	8.0875	6.8628	8.3524	7.9909	9.066	9.1873	8.3907	4.2199	8.5421	3.7867	3.6098	8.7652	4.0711	4.5151	7.5813	7.6059	7.9532	7.0658	4.7551
GGCT	10.3675	10.8453	11.0202	9.9447	10.327	9.5304	10.441	10.5162	11.5124	11.1376	10.5639	10.7554	10.8594	10.4785	11.1312	10.6507	11.0596	10.1636	10.9968	11.2045	10.6121	10.1349	11.8471	10.6888	10.5307	10.5946	10.2719	10.7052	10.5108	10.8247	11.0625	10.3159	10.1376	11.2683	11.0035	11.1395	11.2983	10.6908	11.7498	10.8632	11.1057	10.8032	9.8878	10.2513	10.3514	11.4765	10.5416	10.3896	11.3981
VPS37C	9.3225	9.1263	9.2459	10.0564	9.8005	9.8902	9.893	9.8625	8.7673	9.4432	9.1982	9.7298	9.3053	9.4471	9.5868	9.8608	9.6972	10.2823	9.576	9.5399	9.6451	9.9072	9.6465	9.7201	9.4513	9.7084	9.6973	9.4365	9.5638	9.7904	9.6944	9.5303	9.2669	9.6444	9.751	9.8338	9.2561	9.3067	9.658	9.7295	10.0101	8.8717	9.2329	10.0169	10.0312	9.2696	8.7542	8.9841	9.5963
ZNF395	10.7744	10.7341	10.6852	10.0276	11.6218	10.4248	10.6574	10.5649	10.2376	10.1396	10.3837	11.2752	11.061	11.3305	10.5312	10.9538	10.0893	11.6592	9.9608	10.4124	11.1597	10.5724	10.0631	10.2785	11.5452	10.6722	9.8033	10.7417	11.345	11.1066	9.9869	9.9031	10.6076	9.3431	10.0034	9.8939	9.7189	11.2934	10.6103	10.7609	10.984	11.0541	9.4292	11.5598	11.532	11.1849	10.6597	10.3324	10.3251
STAC3	5.7219	6.0431	4.7595	5.527	5.5229	6.3559	6.5215	5.7482	5.8572	4.6104	5.6019	5.2132	4.9329	5.8819	3.6228	5.5205	5.2688	4.4049	7.2776	5.9282	5.9415	5.7405	4.2318	5.7323	5.1217	6.1852	5.7884	5.0635	4.2022	5.7442	5.7634	5.1475	5.8814	5.1788	3.6713	5.4833	5.6878	6.1173	5.4694	5.3554	4.6817	4.9126	6.0509	5.7382	5.1582	2.7033	5.1057	6.3545	4.0939
TMEM127	11.0495	10.8367	10.8206	11.4767	11.0995	11.4323	10.8232	10.9228	10.7925	10.9125	10.7962	10.9466	10.4636	11.4126	11.1513	10.9221	10.8226	11.0624	10.5323	11.0529	11.0984	10.7392	11.0634	11.2186	10.7674	10.9608	10.6451	11.0425	10.2439	11.0439	10.4001	10.558	10.6141	10.4675	10.8677	10.7409	10.6965	11.0355	11.1624	11.0076	10.8699	11.0049	10.918	10.9676	10.8912	10.443	10.8755	10.7595	10.2626
VPS37B	10.9241	11.6559	10.1177	10.6345	11.2022	11.2656	11.6497	11.0465	10.3622	9.812	11.1451	11.5577	10.1197	10.3863	10.0214	11.0797	10.5756	11.2129	9.9679	9.9918	10.1377	10.9035	10.8007	10.3989	11.1861	11.2803	11.1137	10.8329	10.6739	10.7537	10.8068	11.4602	11.231	10.1625	10.7356	10.8201	11.477	11.9648	10.2323	11.2724	11.6165	9.9994	11.7724	11.2624	10.8968	10.728	11.2441	11.3872	11.438
TTC7A	9.4573	8.8414	9.5967	9.7065	9.6582	9.7682	9.7819	9.322	9.1482	9.2697	10.2229	9.7644	7.8941	9.1681	9.0575	9.3328	9.2038	9.6985	9.5051	9.5551	9.7255	9.5002	9.3464	9.0203	8.8897	9.9692	8.4742	9.2837	8.9475	9.7445	9.4517	9.6263	8.7596	9.2994	9.6434	8.7801	9.273	9.8738	9.9965	9.9358	10.1627	9.2386	9.1815	9.9954	10.1963	9.0926	9.4817	9.6361	8.9039
UQCRHL	9.6941	9.7047	9.3798	8.6406	9.5052	9.1412	10.0095	8.9563	9.5852	9.3901	9.4622	10.0736	10.1031	9.1647	9.0088	9.4596	9.5518	9.6261	10.0279	9.5779	9.4547	9.5935	9.3813	9.9852	9.0219	9.2666	8.3889	10.0014	10.5638	9.0088	9.1781	9.6594	10.5793	10.0266	9.022	10.0396	10.4392	9.9724	9.8856	10.3255	10.0163	9.5165	10.1437	8.9299	9.2306	9.6043	10.1188	10.0226	10.0532
ZBED4	9.8803	9.8294	10.1389	10.0268	10.1184	9.4557	9.3931	9.8107	10.1748	10.1037	10.0959	9.891	9.6753	9.4349	10.5739	10.0111	9.6924	10.1642	9.6471	10.011	10.0583	9.6569	10.3703	10.0705	9.7326	10.0276	10.285	9.9587	9.6145	10.2536	9.927	9.4901	9.9868	9.0617	10.0403	9.5172	9.7211	10.0528	10.0636	9.774	10.3017	9.8848	9.421	10.1567	10.4479	9.792	10.3787	9.9561	9.4352
C11orf2	11.9052	11.3011	11.6805	11.7846	12.0265	11.786	12.047	11.3836	10.6498	11.1327	10.842	11.7851	11.5973	11.2935	11.7419	12.0687	11.4321	11.7492	11.546	11.8896	11.2564	11.6809	11.8494	11.4981	12.4262	11.9684	11.4971	11.518	11.2717	11.124	11.7732	11.6554	11.8426	12.8619	11.9185	11.8886	12.04	11.7035	11.1573	11.9291	11.1981	12.1517	10.343	11.3099	11.5875	10.7636	11.1696	11.3199	11.6464
C11orf1	8.7201	8.552	8.18	8.413	8.0414	8.6843	8.6466	7.9634	9.0461	8.4697	7.9029	8.6597	8.855	7.443	8.4425	8.4426	8.215	7.063	8.5666	9.0525	7.9802	7.8156	8.6474	9.0579	9.2347	8.4204	9.0482	7.6917	8.8582	8.2836	8.0925	8.5344	9.0431	9.1053	8.0721	8.6945	7.9246	8.4278	8.0867	7.5849	7.455	9.0354	7.6373	7.404	8.0235	8.6593	6.9569	8.624	8.2769
DPYSL2	11.317	10.962	10.6786	10.1186	10.573	11.0458	11.0699	11.0125	9.6572	10.3836	11.4467	11.3129	11.1931	11.5854	9.1191	11.2913	10.3714	12.4176	8.8053	10.9058	10.6807	10.3752	9.137	9.3673	11.1592	10.0145	9.2341	10.5925	9.6237	10.7144	9.7003	11.0425	10.0653	8.8207	8.7548	9.507	9.332	12.8016	10.0597	11.7766	12.0523	11.9026	10.5003	11.3695	11.0487	11.8164	9.7346	10.653	9.8575
DPYSL3	11.1154	9.4299	9.4733	11.6933	11.7383	12.3013	10.6066	9.974	9.6913	10.5065	8.7238	7.7756	8.3192	10.6143	8.7136	11.8399	8.4252	9.1476	8.9493	11.4283	12.1088	9.057	9.5048	10.7817	10.1216	10.502	9.3517	10.7939	10.5449	9.6952	9.5916	10.2581	9.3278	9.906	8.763	7.9554	7.6161	10.8622	10.4586	8.5499	9.7187	8.9797	8.9779	10.6037	8.4635	7.9776	11.5335	11.1619	8.3076
OSTM1	8.5758	7.669	8.787	9.1483	9.3752	9.5539	9.0499	9.1983	8.8318	9.051	8.721	8.2658	8.6212	9.9389	8.3763	8.6861	9.0277	8.2348	8.7199	9.2732	9.5254	8.5311	9.0586	8.8626	8.3514	8.7445	9.3594	8.9998	8.9521	7.9054	8.6051	9.1952	8.5772	9.4987	9.0925	8.0681	8.3266	8.1742	8.8627	7.5772	8.4019	8.1485	9.1131	8.5042	7.968	9.2566	8.6484	8.3062	8.3521
RUNX2	8.3549	5.4639	7.3305	8.8235	8.6177	7.8357	7.1636	7.1855	8.0398	7.0277	6.5602	7.4163	4.9087	6.8863	6.5437	7.5779	5.9708	6.6351	6.649	7.7995	8.587	5.1576	7.1137	7.4872	7.4304	6.2406	5.7633	7.3505	6.8173	6.9471	7.9812	5.3614	6.0654	6.969	7.4865	7.6449	4.9151	8.2101	6.9395	5.8666	7.3339	8.2824	6.8564	7.9495	5.9427	6.5849	6.149	6.6294	6.564
C11orf9	9.61	9.9431	10.1754	7.531	10.2549	9.9287	9.6219	6.7636	4.8954	7.9935	10.3668	10.8168	6.7271	6.1811	7.2772	9.7079	6.1392	11.2709	8.9069	9.102	7.2586	11.3009	7.5876	6.5757	10.7223	10.3187	8.2209	7.511	7.5713	10.0834	9.7873	9.9537	6.0912	5.328	7.6241	7.3394	10.0933	10.8202	8.5579	9.8852	10.6539	7.937	8.9069	10.9758	11.0637	9.9593	7.7938	11.4878	10.3165
IGFBP2	10.1085	12.1628	10.9236	11.119	11.0461	11.2891	10.1792	12.4139	8.3667	11.3125	11.1858	11.8154	12.7206	7.125	8.7621	13.4434	7.7421	5.7679	12.42	10.9958	11.2186	7.5331	11.9912	12.221	13.6028	12.6877	13.003	9.537	12.7601	11.3579	10.2548	13.127	12.7612	8.69	9.3848	11.3908	11.4216	11.7381	12.5825	14.3692	12.2032	8.2446	8.3861	6.6351	10.5283	11.6821	12.572	13.6548	10.5923
IGFBP3	11.9005	8.4947	11.5399	11.2687	12.2492	11.8733	12.3006	12.2126	9.8953	11.7656	10.3369	10.3206	10.8339	11.919	10.5665	12.4421	9.551	10.6562	11.3057	11.7652	12.4658	9.3689	10.4758	12.4465	11.4085	11.0403	11.0111	12.6744	10.3271	10.6117	10.5302	9.6953	10.533	10.7368	10.9322	8.8596	9.5979	10.368	10.3781	10.9431	11.666	11.7857	11.2958	10.5688	11.0831	9.2395	10.5371	8.6656	8.8098
BOP1	8.5026	9.2936	8.6358	9.5304	9.2512	9.4079	7.5526	8.9577	10.8241	9.3465	9.1698	8.8897	10.0514	9.0098	10.1025	9.3482	10.1492	9.6892	9.2827	8.8288	8.2046	8.2979	9.82	8.7155	8.345	9.2314	10.4425	9.8253	9.9646	7.9841	10.9223	8.5556	9.4154	10.0558	10.2441	10.2362	9.915	9.9469	11.1441	9.6517	9.1417	9.5195	9.432	9.4318	8.9305	9.3534	8.6998	8.3527	8.4548
IGFBP7	12.1603	9.3594	11.3022	12.5189	13.1612	13.2772	13.3858	12.6532	10.7616	12.3028	11.1669	10.7683	11.1716	12.4243	10.7954	11.7755	11.1116	11.6012	10.9633	13.4142	13.4081	12.5675	11.8318	12.5552	11.4177	12.6646	12.5472	12.5101	13.0516	11.4825	11.914	12.5889	12.3235	14.2073	12.0299	10.7005	9.2682	11.5435	11.4336	10.9336	10.9612	11.5437	11.8973	11.5797	10.7449	10.0242	11.1988	9.6902	11.8373
IGFBP4	12.8596	11.1039	12.9746	13.0769	12.3623	13.9789	13.5208	12.8739	11.4482	12.406	11.406	10.8924	12.7484	12.8401	11.6395	12.6521	11.9968	12.0224	12.397	13.376	14.6675	13.1284	12.2984	12.2869	12.5937	12.6343	12.4228	13.3614	12.6719	12.8435	12.3483	12.487	12.6377	12.8615	12.6717	11.5752	11.9951	13.221	12.8111	14.5416	11.3808	12.4504	12.477	12.1961	11.7296	12.4378	12.2467	12.4134	13.0938
IGFBP5	13.6183	9.8558	12.0132	13.3831	13.0104	13.838	12.6565	12.7132	11.3568	12.5825	10.9998	9.9592	9.6905	13.265	11.396	11.9135	10.8583	12.127	11.7606	14.1096	14.7974	10.7714	11.8595	13.4252	7.3895	12.881	12.3432	14.2026	11.2247	11.6223	11.976	9.6247	11.7446	12.0206	11.8167	10.6494	7.7048	13.1892	13.002	10.0615	12.782	11.8687	12.2793	13.1348	12.7531	9.4623	10.6508	9.1018	9.8487
SKP2	7.9963	7.6323	8.1207	7.7637	8.5354	7.4246	8.545	9.0443	7.6447	8.8163	9.0896	9.0088	8.5641	8.2902	8.6587	8.0658	8.7635	8.8634	8.4734	7.8137	8.1822	8.9313	8.3886	7.7948	7.7961	8.2434	8.2703	8.3251	9.0109	8.9177	8.1478	9.14	8.4846	9.2256	8.5364	8.1291	7.6381	8.4853	8.2408	8.1839	9.0358	8.2114	9.1551	8.1293	8.7923	8.3556	9.411	7.5321	9.0202
TTC4	9.1337	8.9165	9.2006	8.8474	9.0751	8.4504	8.8555	8.6114	8.9085	9.3502	9.18	9.3026	9.2436	8.9115	8.7359	9.0179	8.8449	8.8032	9.151	8.9027	9.1492	9.4119	8.9783	8.893	9.1896	9.091	8.1719	9.3495	9.3915	8.9813	9.042	9.3695	9.3296	9.076	8.8135	9.1852	8.8456	8.8873	9.252	9.0273	8.4205	8.7253	9.3128	8.9795	8.8252	8.7113	8.5479	9.2458	8.9666
CYP2R1	8.1687	8.5826	8.1697	8.1833	7.7246	8.0243	8.4912	7.7188	8.3716	7.942	7.5713	8.1006	7.5106	7.5584	7.7812	8.0015	7.7885	7.3574	8.017	8.205	7.7092	8.4099	8.4671	7.6297	8.2474	8.3367	7.6436	8.1035	7.9322	7.8369	7.9106	7.887	7.9704	8.5369	7.9401	8.5401	7.9347	7.4662	7.5044	7.956	7.8909	7.8414	7.4931	8.1932	8.1923	8.4284	7.2235	8.8085	7.9613
CKLF	8.4031	8.7634	9.4063	8.5584	9.2268	9.304	9.4506	8.3978	9.2341	8.5926	9.0678	9.6992	8.2557	9.2412	8.8396	8.9221	9.0277	9.1993	8.8844	9.4491	8.8574	9.4304	9.0389	8.714	8.81	9.3819	9.309	9.2918	9.7777	9.3205	9.3363	9.3244	9.4923	9.3323	8.7149	8.699	8.9986	9.0272	8.6993	9.5391	9.4122	8.5132	11.2509	9.1657	8.4038	9.6964	8.6936	8.8995	9.4997
ZNF193	7.9206	6.9437	7.6345	7.4969	7.1208	6.395	7.1587	7.4409	7.7559	7.979	6.6917	6.8156	6.6266	7.1062	6.5901	7.3897	6.3042	6.8075	7.2919	7.246	7.3146	7.0005	6.8266	7.5962	7.5014	7.0811	7.3913	7.3467	7.394	6.187	6.699	6.5524	7.5794	6.5372	7.5921	6.7588	6.5295	5.91	6.7223	7.7756	7.3251	7.5156	6.4757	7.0417	7.3259	7.6644	8.0159	8.0097	6.396
C15orf27	4.2761	3.581	3.4074	3.5594	3.9854	4.4967	4.5502	4.0337	3.5924	2.7087	1.3994	2.3845	2.3435	3.6232	2.7354	4.1877	1.5562	2.1802	3.3071	3.4196	3.7968	2.6724	3.1974	4.2006	3.5983	3.5592	4.4467	2.2755	2.9766	3.9422	3.709	3.5836	2.9705	3.9991	3.4472	2.4038	2.2813	2.9528	2.4578	2.6136	4.0526	3.2371	2.2292	3.8636	2.7492	2.88	3.9265	4.1933	1.7502
C15orf24	10.0682	9.7846	9.275	9.6515	10.0303	10.1451	10.3479	10.1523	9.2182	10.0162	10.0091	10.1205	10.6217	9.4358	9.8005	9.6472	9.4482	10.084	9.2445	10.0649	9.583	10.3619	10.1584	10.0942	10.169	10.1752	10.3912	9.6991	10.8012	9.9599	10.1641	11.0044	9.9851	10.6987	9.8722	10.7205	10.3773	9.9232	10.1804	10.8992	10.2251	10.0075	10.6559	9.6215	9.5476	10.2872	9.1787	9.3065	10.6375
APLNR	8.988	6.308	7.754	9.3843	8.9413	10.0938	8.1659	8.6579	7.178	8.929	7.245	5.2501	8.0875	9.8072	8.0886	8.9421	7.9005	8.6224	7.6909	10.1373	11.2751	8.2547	8.9645	9.2027	6.7646	8.5781	9.1845	9.8144	8.5016	9.1533	9.3428	8.669	8.0069	7.769	7.8108	7.9149	3.8805	8.1897	9.2626	6.9529	8.3446	8.6922	7.7264	8.6867	8.1326	6.6834	7.2063	6.2757	8.2483
C15orf23	7.2375	8.432	8.3923	7.4172	9.1382	7.9607	9.1671	8.9322	7.5878	8.3008	9.1922	9.6546	9.325	7.8995	8.8119	8.295	8.6962	9.1856	8.6038	8.1811	7.9694	8.9865	8.8046	8.4932	8.5925	8.4834	8.561	7.7182	9.5454	8.894	9.4779	9.3802	9.0704	9.2198	8.5883	9.5104	8.4818	8.8857	9.5179	8.8703	9.1761	8.555	10.0945	9.1424	8.9722	9.1648	8.8528	7.7512	9.6901
C15orf21	5.4286	5.8946	4.4326	4.9131	6.2236	4.6336	7.2166	5.7632	5.5686	5.4601	6.9714	6.7417	4.8589	5.3036	5.2481	6.8351	6.1937	6.4643	6.5228	5.4225	5.0551	5.654	6.2751	5.8089	6.8756	5.8032	5.1393	5.9846	6.714	6.3017	5.8937	5.4727	5.5377	7.1905	5.1059	4.9361	6.2247	6.1182	6.1217	6.9824	7.402	5.782	5.2234	6.6477	6.7177	6.4161	6.4998	7.2807	6.1778
C15orf29	8.6917	8.618	8.1136	8.2462	9.5532	9.1181	8.6076	9.0652	7.489	8.8777	9.0478	9.0022	9.1262	7.7034	8.3516	8.6904	7.9803	8.1906	7.6944	8.1723	8.1284	8.8496	8.8353	8.3972	9.1684	8.5999	8.9618	7.9796	9.0967	8.6986	8.6015	8.9286	9.0343	9.2647	8.4186	9.6215	8.1635	7.8824	8.5516	8.3851	8.6141	8.0351	8.7725	8.5351	8.4568	9.0238	8.3965	8.1529	9.1471
STMN1	11.0449	11.0206	12.1663	11.0582	12.0876	11.3117	11.6028	11.9152	11.9088	12.3826	11.4987	12.4941	10.8515	11.6189	11.037	12.0863	11.2902	12.216	11.6954	11.6803	10.8328	12.2209	11.6469	11.6603	12.0729	11.2073	11.3061	11.8391	11.756	12.0636	12.43	11.8302	12.2863	12.2874	11.8799	11.5543	10.8307	11.5174	11.7174	12.379	12.1979	12.4601	12.4743	11.4441	11.6111	12.607	12.6799	12.2722	12.4773
S1PR2	7.3184	6.7416	6.6809	7.4752	7.55	7.2652	7.6952	7.7118	6.7589	6.1027	6.3733	6.5884	5.1555	7.6876	6.2206	7.5592	4.8359	7.3123	7.1334	7.3353	7.9606	7.1569	6.7055	7.0737	6.07	6.7365	5.9367	6.7163	6.7996	7.1955	6.2639	6.7641	6.5595	6.871	6.4441	5.0895	5.87	8.0127	7.0052	6.7687	6.9689	7.3795	7.0581	7.7353	6.9643	5.7091	6.2126	6.4057	6.564
KDM3B	11.6455	11.1282	10.9781	11.1836	11.0216	11.0935	10.4303	10.7307	10.9772	11.0955	11.3626	11.5144	11.0451	11.7348	11.6227	11.4864	11.7266	11.4104	11.0439	11.0627	11.4196	10.8338	10.7116	11.4651	11.247	10.897	11.0181	11.3987	10.867	11.1756	10.9451	10.6968	10.9469	10.2227	10.7886	11.0194	10.737	11.324	11.0764	10.9487	11.29	11.7055	10.4099	11.7569	11.5933	11.1416	11.8181	11.3214	10.6422
STK17A	9.0786	8.6836	8.7982	9.0312	9.4792	9.6418	9.9958	9.5516	7.9715	9.2659	9.5035	8.7489	8.4363	9.0523	8.694	8.5718	8.5152	9.4788	9.1205	8.9725	9.4555	8.5003	9.405	8.6396	9.0926	9.1527	8.5954	8.6956	9.2104	8.7951	8.6194	9.7534	8.9951	9.9118	9.0408	9.2759	8.8321	8.8666	9.3052	9.0841	9.0518	8.6775	10.3639	9.0762	8.7116	9.7961	8.9388	8.7323	9.2346
KDM3A	10.3225	9.7286	10.1168	10.3365	10.523	9.9706	11.6176	10.7137	10.1055	11.1444	10.842	10.6992	10.7851	10.7751	10.6001	10.2601	10.3781	11.3697	10.4134	10.4163	10.8471	10.2343	9.599	11.1182	9.8915	9.6691	10.285	9.6331	10.2231	9.9148	10.1507	9.9165	10.0016	9.4832	10.3983	10.434	9.3464	9.8301	10.26	10.807	10.9266	10.2686	9.7122	10.6456	10.6445	10.3865	10.5945	10.1957	9.277
S1PR1	7.952	5.9468	7.2676	8.1398	8.4652	9.0814	8.638	8.0775	6.0012	7.9911	6.4962	6.0179	7.2508	8.6324	7.3712	7.9522	6.8995	7.3078	7.4874	8.7688	9.8428	7.4509	7.5948	8.4815	6.2084	7.5953	8.1098	8.1389	7.3215	7.4269	7.4545	7.3495	7.0282	7.2467	7.6013	6.4041	4.3438	8.3242	8.1933	6.0111	7.5815	7.4188	7.4328	8.0905	7.2112	6.335	6.7957	5.3965	6.7593
ZNF642	6.7466	6.2258	6.8449	6.3561	6.4161	5.5078	4.4572	6.0907	6.8167	7.3284	6.4962	6.5813	6.7949	6.517	6.6539	6.1522	6.2683	6.0354	4.4437	6.6782	6.8667	6.8	6.3364	6.3157	6.3688	6.2912	6.1276	6.7905	6.5403	5.9907	6.6091	3.1197	6.3479	6.6527	6.4543	6.6083	6.4467	6.7871	6.7278	6.8542	4.8469	6.8137	6.3035	7.0029	6.2828	7.0994	5.9644	6.5249	6.215
TMC4	11.5893	12.0862	11.2915	11.071	10.2723	10.7114	11.3306	10.2797	10.7799	11.0036	10.6377	10.4418	10.9974	11.1568	10.5133	11.0858	11.1718	11.2315	10.9679	10.407	10.3564	11.3779	10.8424	10.9553	12.6283	11.9451	11.0244	11.3718	10.0966	10.718	11.134	10.7101	11.5223	10.1974	10.325	10.8073	11.807	10.2102	10.4221	10.6499	10.29	11.0405	9.3259	10.8836	11.166	11.0424	11.6369	12.0281	10.0755
TMC6	10.6418	10.5976	10.6325	10.1179	10.0051	9.9739	10.417	9.8344	10.0666	8.1978	9.9708	10.7024	10.0541	9.2647	9.0198	10.9931	10.2548	10.6043	9.3066	9.7204	10.7506	10.6914	10.7624	11.1342	10.6086	10.6043	10.4134	9.8381	10.7518	9.4361	10.8165	10.249	10.675	10.3916	11.2346	9.1165	11.028	9.7576	10.6343	11.3775	10.0891	9.8227	10.4545	10.7574	10.3747	10.0874	11.7837	10.1767	10.5825
KIAA1958	6.2192	5.5339	6.0933	5.8758	5.6747	5.1723	7.3258	5.9423	5.6019	5.7035	6.3299	5.624	5.6263	6.8414	6.3104	5.8166	6.5209	6.6351	5.3058	5.6034	5.5632	5.2345	6.094	6.6549	5.4109	6.1882	5.6804	5.73	5.5345	5.8236	6.3085	6.3241	5.9004	5.5966	6.0311	6.8742	5.1248	5.5275	5.9888	5.8792	5.997	7.1919	5.644	6.0478	6.4939	5.9359	7.0794	5.5816	5.413
APIP	9.3981	10.9486	9.149	8.5481	9.8197	8.4212	7.9801	8.7738	8.6331	8.8412	8.2395	8.9249	10.0836	8.013	9.2033	9.0213	8.5131	9.1555	9.1902	10.2663	9.726	8.3594	9.2157	9.9353	8.5995	8.2562	8.9503	8.7101	9.7593	10.3716	8.6454	8.9331	9.2335	9.8083	8.9828	10.4348	10.2982	8.2933	8.6321	7.8076	8.7545	7.7907	8.5859	8.5904	8.5575	9.0725	10.134	9.1575	9.5636
EIF2B4	9.9284	9.2801	10.0094	9.7658	10.0316	9.4381	9.7311	9.9094	9.7435	9.7347	9.7374	9.5928	9.8755	9.2584	9.5053	9.6011	8.9918	9.4654	9.4913	9.7399	9.4031	9.4171	9.4641	10.2277	9.5231	9.4278	9.3188	9.4249	9.8273	9.1938	9.505	9.9295	9.7983	10.0939	9.9265	9.4769	9.1468	9.5527	9.6754	9.7917	9.9121	10.1166	9.3896	9.3721	9.6317	9.9733	9.6782	9.7488	9.9017
EIF2B5	10.2198	10.515	10.4313	9.8965	10.2863	9.7406	10.4082	9.5963	10.4915	10.2522	9.801	10.2971	9.7437	10.1445	10.0044	9.9886	10.5516	10.0411	10.7852	10.1708	10.0747	10.2933	10.0856	10.1282	9.9377	10.0638	10.0773	10.7634	9.9738	10.0981	10.7309	10.3214	10.1376	10.2573	10.1299	10.4979	10.1918	9.6284	10.3887	10.3702	10.1089	10.0803	9.978	10.4717	10.408	10.4478	10.9411	10.3498	10.0893
EIF2B2	9.2839	8.797	8.7915	9.4702	9.6099	9.5181	10.1317	9.1379	8.3691	9.4458	9.7291	9.5447	9.568	8.6617	8.0956	9.164	8.5927	8.724	10.4613	8.802	9.2658	9.7409	9.4768	9.6174	9.2611	9.6213	9.3632	9.0737	8.7809	9.4704	9.8162	9.9601	9.5194	9.8489	9.2386	9.8209	9.6566	9.5447	9.5235	10.2333	9.4797	9.3256	10.133	9.3296	9.2713	9.3552	8.6998	8.9808	9.7821
EIF2B3	8.5812	8.552	9.2782	8.5646	9.1872	8.7062	7.8767	8.8609	8.9085	9.1485	9.0896	8.777	9.7675	8.5684	8.6864	8.4528	9.11	8.2299	9.0894	9.0235	8.8527	9.1281	8.8368	8.4477	8.4079	9.029	8.5105	9.1953	9.9979	8.6856	9.0668	9.4396	9.1895	9.3917	8.9516	9.2709	9.25	8.7463	9.2616	8.9531	8.4905	8.6936	9.2228	8.8556	8.6246	9.1259	8.6611	8.6778	9.4243
EIF2B1	9.9804	10.2619	9.9823	9.8211	10.3892	9.8654	9.4892	9.9711	10.0968	9.9649	9.7484	10.0469	10.1607	9.7703	9.767	9.6238	10.2363	9.6821	10.5732	10.0349	9.8594	10.0871	9.9589	9.808	10.0145	10.309	10.29	10.1135	10.1946	9.9779	10.4661	9.9287	10.014	10.0901	10.3354	10.1935	10.4194	10.224	9.9902	9.6453	9.7204	9.6885	10.2772	9.7913	9.7092	9.9232	9.8858	9.8308	9.6533
PRKAR2A	8.7217	8.7065	8.7937	9.2283	9.1606	8.5831	8.0326	8.7941	8.4306	8.6656	9.1533	8.1867	8.5485	9.3623	9.9666	8.4976	9.6884	8.5601	7.7812	8.4862	8.9785	8.8061	8.8875	8.6486	8.1527	9.2937	9.4498	9.0225	9.0363	8.8205	8.8116	8.5408	9.0876	9.5112	8.8115	9.085	8.315	8.0357	9.252	7.3828	8.3533	8.6802	8.1089	9.1524	9.1342	8.6006	8.5897	7.6333	7.1631
CSNK2A1P	9.5188	8.8596	10.2333	9.2205	9.1215	8.7309	9.7434	8.9607	8.9559	10.4123	9.5341	9.0284	8.5641	9.3986	8.3669	8.6578	9.1391	9.498	8.7468	10.0589	9.7757	9.2546	8.9021	8.6185	8.9292	9.4381	8.2905	9.4303	9.1123	8.9707	8.8362	9.0973	9.7123	8.6065	8.6652	7.7143	9.2004	9.649	9.8906	8.6471	8.9701	10.0262	9.634	9.4022	9.3145	9.9457	10.2309	8.5579	8.3563
XRRA1	7.9292	8.085	8.2791	7.5611	7.1146	7.3947	7.991	7.5768	8.285	7.6833	7.5449	7.5327	7.5919	7.3421	7.5876	7.696	6.8653	8.2449	7.9277	7.9661	8.7395	7.9906	8.3726	8.6077	8.3167	7.669	9.3073	7.3937	7.3476	8.595	8.3333	8.0201	9.1183	8.7983	9.0713	8.9122	8.4452	7.7133	7.6922	8.8162	7.9433	8.395	7.5345	7.4319	7.5007	7.3357	7.6131	7.7933	7.8178
C20orf56	8.0838	8.7899	5.5332	9.7694	5.6482	9.3633	4.8229	7.9185	6.5534	7.7326	8.2674	9.205	4.311	8.7233	7.7611	10.7453	8.459	10.4935	2.9856	6.9595	6.622	7.5407	7.0207	7.3066	13.9813	8.2175	9.1508	9.0094	9.4111	7.771	9.2679	11.0811	6.3045	8.3421	8.1776	8.4349	9.87	6.1074	7.2952	8.606	12.2286	6.9406	5.9199	4.3701	4.848	8.3177	8.7506	11.5285	11.4648
C20orf54	9.5739	10.2005	10.4001	9.4403	9.2066	9.775	9.5221	8.4809	9.5388	9.8044	8.4676	9.3798	7.2936	8.5353	8.1953	8.7555	8.3482	9.7377	8.2196	10.5453	9.0463	9.9753	9.3677	7.299	9.526	10.0535	8.3024	9.1837	8.6339	10.1666	9.5079	8.7226	9.0376	8.1662	8.4824	8.6241	10.1412	9.8456	10.5921	8.5281	8.3074	9.3537	8.9944	9.1165	9.7536	9.5652	10.0595	9.3899	8.5083
TXNIP	12.4977	13.0689	11.2616	14.0344	13.6001	14.2373	12.8187	12.1388	11.9905	14.3929	13.0568	13.2696	13.035	12.8421	13.6981	13.3909	12.8095	13.5045	13.4824	12.9759	14.044	13.7133	12.8303	12.3598	13.9191	12.1837	13.1105	12.5175	11.8076	13.1926	12.4233	10.7153	12.2761	11.6899	12.5377	11.9931	11.0477	13.8338	13.425	12.0466	12.6801	12.8653	12.0105	13.5671	12.6744	12.2378	11.5722	13.5788	13.2138
SLC36A4	7.4951	7.051	6.3934	6.916	5.959	6.3638	8.0082	6.9426	6.1207	6.3487	5.1786	8.4021	7.7983	7.1574	5.6242	7.5016	5.7493	6.768	7.028	5.8439	6.7797	6.1961	6.9039	7.4839	8.3705	6.1971	6.0822	5.9943	7.1783	7.5885	5.7841	7.4067	6.8685	6.6176	5.6942	7.5816	6.6698	7.3655	5.7023	7.1478	8.508	6.9936	6.1407	7.1611	6.1808	6.3798	7.2507	7.1849	8.3458
LOC389791	4.8603	4.0315	3.7395	3.8566	3.6545	3.6652	2.7763	3.7882	5.4275	1.9933	2.0963	3.7221	2.9303	2.784	4.2364	3.921	4.1449	3.0991	3.9388	5.0137	4.744	3.4933	5.0744	5.6632	2.6586	4.6336	4.1968	3.6467	4.1285	4.1065	4.9062	3.516	4.4	3.4796	5.0797	3.7023	3.7486	2.3644	4.0818	4.761	3.6098	5.1799	3.2374	4.7205	5.4023	4.167	4.0859	4.9885	2.5181
MLF1	6.2192	6.8824	7.1116	8.0778	5.1979	7.551	5.8223	4.0782	6.7736	3.4883	3.7317	8.5806	6.2164	4.9908	7.3636	5.8007	4.9848	2.9184	7.9976	7.1052	6.4821	8.3932	4.3724	8.4981	8.177	5.4044	6.1803	7.4975	8.1268	7.8281	6.7452	8.3402	7.2272	7.5143	6.5716	7.3162	0.515	4.2199	4.3069	2.7295	2.7757	6.5737	4.3573	3.6789	5.5227	9.1016	3.3553	8.4932	9.4361
QPRT	10.6557	5.9122	10.23	10.6003	10.3927	11.9533	6.564	10.1895	11.0324	10.8105	5.2733	4.4969	10.3013	10.3013	11.1129	11.1185	10.8489	9.7479	10.0577	10.8483	10.5648	9.9851	10.7544	10.2986	6.0596	10.7619	11.4444	10.5197	10.9096	9.2509	11.5706	5.0625	11.4831	10.8318	10.8657	10.4562	11.43	5.0513	9.8278	9.2691	5.771	10.4135	6.3227	7.4261	7.2466	9.6688	10.2172	7.9593	4.1716
IFT140	8.9853	9.2699	8.5138	9.1234	8.2601	9.0862	8.0879	7.8844	8.5049	8.8446	8.4907	8.022	8.3397	9.1636	8.7359	9.3207	8.535	9.3817	7.5798	8.8274	8.548	8.2149	8.3055	8.8664	9.9679	8.0515	9.8869	9.1076	8.0981	8.819	8.5871	8.6999	9.4581	7.6031	9.0476	9.4202	8.7014	8.2025	8.0889	8.518	8.3618	8.4195	7.73	9.2047	8.2515	8.7991	7.9919	10.1564	8.9612
MLF2	12.0286	12.4186	11.7672	11.7839	11.4006	11.8648	12.3273	12.625	12.2009	11.9025	11.7557	12.4893	12.1305	12.2635	11.9749	12.1628	12.4477	12.148	13.3139	12.0462	11.7166	12.4417	12.1532	11.6434	12.3285	12.6269	11.935	12.4311	12.1482	12.1047	11.9693	11.9876	12.0806	12.7867	12.1816	12.3588	12.5788	12.6786	12.2282	11.7998	11.9529	11.6937	12.7994	12.2641	12.4598	11.4391	11.8115	11.9168	12.7148
TMEM14C	10.5633	10.6386	10.3547	10.8598	10.9936	11.1362	10.793	10.8453	10.8104	10.949	10.82	10.8867	11.2647	10.9691	10.8224	10.4623	11.0248	10.3763	10.3009	10.7909	10.4895	11.2624	11.1221	10.4847	11.5531	10.9802	11.2586	10.9356	11.509	9.7691	10.8254	11.3341	11.5826	11.6998	11.5062	11.0972	10.888	10.6132	10.7048	11.0974	10.5409	10.3992	11.2139	10.1786	10.1641	11.5701	10.2968	11.0182	11.714
FANCF	9.4517	8.761	9.7409	9.9103	9.2156	8.8856	8.8721	9.4974	9.7247	9.609	9.1739	9.23	9.7108	9.2785	9.4271	9.2856	8.8762	9.2251	7.8322	9.1408	9.0432	9.414	9.8779	9.4887	9.5541	9.6619	9.5805	9.6946	9.5507	9.31	9.1708	6.7714	9.3766	9.7422	9.6038	9.0804	8.9456	9.0142	9.2088	8.3829	8.095	9.3822	8.8069	9.0478	9.1509	9.3775	9.2223	9.4757	9.2593
MECOM	10.7628	11.2392	10.5739	10.7681	10.8023	9.9777	8.7369	10.1761	10.1504	10.7671	10.998	10.0641	11.2837	9.2519	10.7076	11.0532	10.659	10.1152	10.4567	10.6708	10.4657	9.9732	10.3534	10.6226	10.4842	10.4163	10.7234	10.3347	10.9459	10.6346	10.0616	10.287	11.4248	9.6983	9.7838	10.5022	10.5728	11.1237	10.1155	10.0828	10.1379	9.2349	7.6222	10.5529	10.2716	10.7804	11.2344	11.2932	10.3819
RSPH1	6.3616	6.8462	6.0933	5.2965	4.2889	4.5251	6.154	4.558	7.1389	5.4601	8.4131	8.5192	6.3929	5.6801	5.4909	6.3717	4.6023	7.353	6.9436	6.1519	6.0416	6.0442	7.0783	5.9215	5.3092	6.9244	5.3224	6.3443	6.1882	7.1395	4.8347	7.6229	5.7249	5.7471	5.5299	6.6643	6.8415	6.879	6.9055	7.4435	6.7249	7.1222	5.5498	8.0362	8.2003	7.0495	5.3869	7.0575	7.8236
IFI16	10.0179	8.3535	8.7757	10.4437	10.2783	10.3798	10.3999	10.0844	8.0459	9.1089	9.9143	8.42	9.7557	10.6542	7.8095	10.99	7.7184	8.2079	11.1847	10.1575	11.2797	10.9254	8.8247	10.0022	10.1966	9.4465	10.3954	9.7465	10.4963	11.2309	8.7707	8.7394	9.9902	9.3979	8.4998	9.1076	11.0489	9.5316	10.6387	9.2413	8.2895	8.293	11.727	9.6819	8.0098	8.3462	8.766	9.1317	10.5401
LOC440944	8.7463	8.5549	8.4041	7.8806	8.4132	7.8243	7.9267	7.9987	9.6089	7.6058	7.1062	7.7601	8.27	6.7351	8.5029	7.7152	8.0496	5.3879	7.8844	8.9104	8.7724	6.8919	8.3509	9.1448	8.707	7.8968	9.1486	8.409	8.225	8.1057	7.8635	7.8937	7.6213	8.4011	8.8814	8.1113	6.6879	6.4532	8.2962	7.2435	7.8879	8.9971	6.2142	8.1605	7.7332	8.5312	9.6838	8.9653	7.0544
TTC1	9.9539	9.3448	9.5755	9.8784	10.3767	10.3503	9.5326	9.7502	9.8284	9.7526	9.8234	9.9531	10.1773	9.9698	9.6381	9.6983	9.9782	9.7352	10.2509	10.0049	9.7165	10.2389	9.8254	9.461	9.909	9.7436	10.124	10.3014	10.8093	9.838	9.9948	10.3696	10.1351	10.772	9.6198	8.705	9.7601	10.0128	9.9709	10.0073	9.7623	10.3236	10.3436	9.6532	9.675	10.0863	10.1828	9.81	10.0519
C9orf129	6.7947	7.0268	7.2214	7.2349	7.1762	6.9528	7.2803	7.1634	6.8129	6.5963	7.0309	6.603	7.2869	7.5385	7.3058	7.0567	7.6354	7.5283	6.6674	7.0924	7.9116	6.9401	6.9379	7.7859	6.9047	7.6672	6.9283	7.3843	6.9184	7.6599	7.6689	7.3373	7.3165	6.6544	7.0957	7.2078	7.1112	6.9643	7.3502	6.2783	7.3137	7.3332	5.969	7.4906	7.6349	6.6002	7.8756	6.7628	7.0202
C9orf125	8.4911	9.2936	8.7802	9.046	9.0739	9.1424	10.0949	8.3779	4.6943	7.4246	9.747	9.8571	9.5238	8.5424	8.9618	9.0073	9.1312	9.8429	8.4368	8.9826	8.6082	9.3805	9.4283	8.2263	10.0185	8.2498	9.1834	8.5861	8.1268	9.2824	7.165	10.5039	9.2921	7.5257	8.4749	7.0758	8.5378	9.8521	6.8807	9.7681	9.755	8.9181	6.2039	9.1323	9.0927	9.1796	9.1155	9.53	10.0175
C9orf122	6.4601	5.9122	5.9723	5.3922	6.3438	5.9041	6.1736	6.2739	7.087	6.1293	5.6943	6.1571	6.5024	3.0438	6.3261	6.237	5.6071	5.4559	5.9724	5.8983	5.3782	6.1571	6.4909	6.1405	5.8819	5.9572	6.3355	4.8452	5.8981	6.6734	5.8937	5.7773	6.6662	5.9068	4.6875	7.2405	5.9014	6.1074	4.3069	5.9763	6.5854	7.2032	5.7036	5.9994	5.2086	6.3944	5.5706	6.945	6.5127
CEPT1	9.1914	9.4021	9.4452	9.4347	9.4997	8.9421	10.1792	9.1844	9.5811	9.5626	9.781	9.7998	10.0184	9.449	9.1146	9.2467	9.4939	9.2492	9.511	9.669	9.0359	9.7871	9.8897	9.4745	10.0286	9.1227	8.9416	9.2878	9.5752	9.1984	9.525	10.3933	9.6667	9.4754	9.6579	9.5315	9.4078	9.2227	9.5114	9.3346	9.0545	9.174	8.9459	9.169	9.712	9.7335	9.1155	9.5065	9.8568
KIAA1267	10.5559	9.7714	10.1284	10.2387	9.5979	9.7474	10.2766	10.3562	9.7341	10.2268	9.5765	9.8254	9.9833	10.0723	9.9933	10.035	9.8848	10.0356	9.5553	9.9887	10.3002	9.4396	10.2196	10.6957	9.7481	10.0183	9.8427	9.9019	9.5656	9.9659	10.1365	9.14	10.0078	8.8648	10.0961	8.9968	9.1215	9.8144	9.7897	9.7023	9.7631	10.2286	8.9914	9.9649	10.1936	9.64	10.0057	9.9228	8.7492
RTCD1	9.4072	9.6134	9.7455	9.5156	9.6736	8.8168	9.4961	9.3328	9.5366	9.7137	9.9684	9.8917	10.3545	9.6575	9.4171	9.6865	9.8156	9.6909	9.6595	9.5737	8.8491	9.7384	9.6247	9.4431	9.4017	9.7368	8.5224	10.0376	9.8454	9.2694	9.155	9.8983	9.7012	9.7511	9.6656	9.3546	9.9423	9.3173	9.7096	9.7146	9.5536	9.5248	10.1275	9.51	9.5173	10.3518	9.4155	9.4897	10.0685
CLIC4	10.7092	10.2533	10.3148	11.3024	12.3179	12.037	10.9055	11.5905	10.005	11.7105	9.7457	9.3354	10.1217	11.4272	10.2918	11.0524	10.1249	10.048	10.0224	11.1026	12.0988	10.1623	10.5623	11.0976	11.2785	11.0568	10.5532	10.845	11.2141	10.8032	10.4367	11.4834	10.4404	11.3614	11.0315	8.9773	10.1269	10.6151	11.2226	10.0828	9.9004	10.6886	12.0982	10.7141	9.9338	10.6657	11.2874	10.1319	9.87
CLIC5	9.0486	10.1503	8.6751	10.9388	10.7547	10.9589	6.9065	9.44	9.6542	8.91	10.206	9.9869	9.9818	10.771	10.5507	9.5055	9.7318	10.4965	11.6462	9.3316	9.5614	10.2661	10.3016	7.8162	8.9163	8.8649	9.9073	10.0176	9.1465	10.7223	9.9476	8.7705	9.9338	10.2384	10.2905	10.3306	9.3426	8.9567	10.469	9.6155	9.1317	7.6593	9.0979	11.1341	10.1825	9.4484	10.0167	9.1601	8.7333
CLIC2	7.4479	4.0315	6.0189	7.3615	7.8633	7.9788	9.1793	7.139	5.0718	6.5125	5.3331	5.5246	4.8589	7.6162	5.2147	7.0106	4.6251	7.1881	7.602	7.4416	7.954	6.88	6.4754	7.5169	6.7963	5.978	6.6662	6.3213	6.695	7.2136	6.4347	6.3823	6.2897	8.2761	6.1109	4.4614	5.4978	6.8073	7.3896	6.9588	7.867	6.2856	7.0058	7.3852	5.2401	4.5532	5.3243	4.8221	4.9443
CLIC3	4.6815	7.9292	2.1481	4.9639	7.8718	8.1688	6.4719	5.4445	4.9988	3.5939	6.7144	7.0935	5.0034	5.5606	5.6743	6.7634	3.4201	4.5976	5.0284	6.8968	4.9528	5.6257	6.6235	3.5562	6.4823	5.293	6.9504	4.7106	5.7828	5.6346	7.4345	8.0484	6.5095	6.0186	5.3444	3.8384	3.9622	7.187	5.7248	5.0777	6.7115	2.7543	8.215	4.6214	4.1836	6.0603	5.1904	7.2373	6.6883
KIAA0020	9.7863	9.692	10.2448	9.822	10.1848	9.256	9.7711	9.6312	10.0865	10.5006	9.3085	10.1046	10.8503	9.7408	9.94	9.2756	10.0231	9.3652	10.6138	10.9886	9.9721	9.5167	9.8977	10.0582	9.5605	9.2053	9.9337	9.7306	10.494	9.9121	10.3923	10.2148	9.7793	9.7839	10.063	10.5255	9.8494	9.844	10.3913	9.9215	10.141	10.3262	10.6302	9.9649	10.3419	10.4306	10.1947	9.5692	10.1043
TMEM147	10.637	10.9557	11.3662	10.3104	10.7675	10.5534	11.7745	10.5318	10.5292	10.8453	10.3074	10.5019	10.4453	10.8945	10.1771	10.6042	10.3101	10.2086	11.1218	10.7135	10.2199	10.8411	10.6269	10.2162	11.82	11.232	11.0981	10.7499	10.7908	10.3094	10.3944	11.2756	10.9319	11.2124	10.7891	11.3295	11.4416	11.2337	10.3165	11.041	10.88	10.698	10.5665	10.2816	10.3742	10.6944	10.5732	10.7792	11.3719
ASGR1	3.8131	3.6665	5.9242	4.6901	5.0442	6.2829	4.8229	6.6577	4.8683	5.8912	2.0963	3.1658	7.6341	5.7302	6.8298	3.921	4.5314	6.6204	4.7914	5.8328	6.2856	9.153	5.9101	3.7462	3.2036	7.4656	8.7746	6.8558	6.7696	5.648	7.0488	1.9059	5.6804	7.2048	7.3453	3.3238	6.7235	2.7453	4.8264	3.2005	4.2503	5.9701	6.6749	8.3541	7.6881	9.562	4.6927	4.8984	2.9297
RIT1	8.05	7.7497	8.4186	8.8201	8.8716	8.6953	9.5449	8.7824	8.1422	8.591	9.0344	8.3387	7.8629	8.5494	7.9883	8.5904	8.1885	8.6856	8.1734	8.495	9.0053	8.3485	8.6766	8.9902	8.663	8.0996	8.9643	8.1883	8.8512	8.2793	8.9263	7.8497	9.3713	8.2693	8.7651	7.5222	8.398	7.7874	7.9834	9.1428	8.7688	7.8771	7.3279	8.1225	8.2935	8.1164	8.8627	8.4093	7.8826
TMEM141	10.8348	11.1068	9.5923	10.8246	11.1174	11.7019	12.4275	11.7664	10.7281	10.192	10.9829	11.9692	11.0832	11.0512	10.9393	11.8625	11.5173	11.3511	12.2279	11.529	10.5881	12.1215	12.3811	11.3731	12.5324	11.4008	12.1722	10.5067	12.5753	10.9487	11.1131	13.5481	12.3412	12.3077	11.5393	11.0176	11.8067	11.66	11.7744	10.6323	11.1025	9.8062	10.5805	11.0654	10.6155	11.4913	10.9806	12.3538	12.5839
FOXL1	7.8162	5.0196	6.0189	6.632	6.8865	7.0373	6.9696	6.2739	6.5277	6.9151	6.8017	6.2928	3.3462	7.3093	6.8733	7.1357	6.8274	7.0465	3.3774	6.069	6.1989	6.7086	6.9439	7.7483	6.7256	7.4946	7.7018	7.1699	5.887	6.9846	6.2819	5.5925	5.9292	6.7531	6.4543	5.1947	4.9151	5.7798	7.0006	6.045	5.6641	6.8949	7.5306	6.0478	6.3054	5.1779	7.1923	6.1719	3.5112
SF1	12.2531	11.9693	12.1727	12.1925	12.3076	11.8294	11.8593	12.3291	11.8022	12.0836	12.1658	12.2187	12.1786	12.0879	12.4093	12.2946	12.3152	12.6146	12.4375	12.0907	12.3472	11.8946	11.9938	12.2309	11.9474	12.2404	12.0582	12.1435	11.7274	12.0589	12.2799	11.8131	11.9616	11.769	12.2038	12.1883	12.2187	12.2661	12.2764	11.9797	12.5365	12.2488	12.1448	12.2322	12.3058	12.0683	12.2569	11.8047	11.4655
PKIB	4.6815	8.5744	3.8118	8.7459	5.6747	8.1369	9.3014	6.8301	6.8096	5.5805	8.2902	7.0431	4.1954	4.9908	7.4702	7.7194	5.0369	4.8201	8.6753	7.0725	4.9703	8.4983	9.2609	5.9889	6.5656	6.9403	7.3343	6.8071	5.9525	3.3607	7.7708	7.6861	6.0035	7.3908	7.2662	5.6041	5.9322	3.6926	7.5834	6.1423	6.3643	4.6071	6.7893	4.4872	8.2477	7.0495	7.4248	5.6045	3.9245
TMEM149	6.6823	5.9468	6.6413	6.9321	6.8559	7.7659	8.6119	7.8951	6.1702	6.3558	6.175	6.6948	5.5487	7.9948	6.5165	7.6188	5.3526	5.8576	8.2546	6.9626	8.1404	7.168	6.757	6.3398	7.4749	7.5551	7.1647	6.1824	7.0743	6.8446	6.5896	7.148	6.2271	7.802	6.7441	5.4591	6.1483	7.0453	6.4202	6.8256	6.412	5.9466	6.9446	7.0356	6.8512	5.1203	6.5334	5.7302	7.0596
API5	11.1472	10.9652	11.4164	11.638	11.7085	11.0743	11.0849	11.8338	10.2396	11.7688	11.9626	11.7708	11.8622	11.4832	11.5001	11.2228	11.4938	11.5866	11.5386	11.1872	11.1288	12.0547	11.4992	11.1395	11.6157	10.7522	11.2229	11.362	11.8714	11.4818	11.2084	11.7704	11.3616	11.6335	11.621	11.4449	11.0521	11.1516	11.4177	11.2813	11.4671	11.1762	11.7479	11.4598	11.6304	11.4727	11.2106	11.0874	11.5297
KRTCAP3	9.9839	9.9863	10.5027	9.4866	10.4968	10.2936	11.418	9.963	10.0003	10.0456	10.5323	10.6959	11.2382	9.8239	9.5437	9.855	9.2454	10.1528	10.769	10.1763	9.6341	10.7326	10.836	10.2474	11.3308	10.6754	10.4456	9.4673	10.9539	9.8605	10.5433	11.6468	10.8066	10.61	10.1323	10.5697	10.4644	10.7914	10.1377	10.7199	10.3391	9.8889	10.2808	10.0548	10.1764	10.4319	8.944	10.4692	11.137
NUMBL	8.0812	7.3515	8.2757	8.3666	8.484	8.535	9.8123	8.4131	7.4576	8.1401	6.657	7.6329	7.1353	7.4654	6.7963	7.363	6.261	7.9291	7.4553	8.0953	8.836	7.5407	7.479	8.724	8.7881	7.9476	7.5532	8.0945	7.7599	8.1129	7.6717	8.0897	7.2767	7.6066	6.9568	6.6765	5.5647	7.76	7.527	7.9411	7.7737	7.9325	7.8956	8.317	8.3881	7.1606	6.9733	7.2188	7.8941
RTKN2	7.0711	7.2442	6.904	5.8218	7.9685	6.8755	7.3943	8.1233	6.2832	7.2936	7.8679	8.5574	7.4739	7.0677	7.2024	7.6504	6.8274	7.5944	7.1435	7.3393	7.8248	7.5445	6.9154	6.8744	7.569	6.9613	7.2423	6.2009	7.6191	8.1057	7.3685	7.5016	7.1019	6.7787	7.3939	7.8331	6.0859	7.8632	8.1273	7.8765	8.2985	7.7545	7.1031	7.1916	7.5022	8.1915	8.7022	7.4895	8.1556
P2RX7	3.9548	1.6751	2.8436	6.2578	6.0324	6.5553	5.7058	5.3205	3.0339	3.7843	2.7512	2.6229	4.1547	5.5744	2.7354	3.921	2.5003	2.0099	6.591	5.6799	6.8093	4.826	3.5332	6.1904	3.2773	4.8737	4.0154	3.9946	4.6598	4.4504	4.6248	3.0255	3.0427	4.1639	3.2733	2.718	2.5158	4.5424	5.6563	2.6136	3.8724	4.8372	5.004	5.2871	3.5397	2.2681	2.5782	1.3433	0.9602
SECISBP2L	9.9996	9.5058	8.3923	9.3561	9.3219	9.5625	9.5411	9.4789	7.9263	8.9761	9.5734	9.282	9.5387	9.2106	9.5165	9.3207	9.0896	9.497	8.071	9.0075	9.4901	9.0491	8.9351	9.8578	9.3395	8.9486	9.2881	9.1677	9.1003	9.4667	8.9363	9.2894	9.1098	8.2648	8.9188	8.8834	8.828	8.8488	9.2118	8.8205	8.9026	9.1044	9.1336	9.5585	9.464	9.212	9.6631	9.7003	8.6025
HAS2	8.8785	5.7648	6.6712	6.5279	6.9222	7.3932	5.6633	8.6633	6.7206	8.2354	6.239	5.5537	7.9889	8.0399	6.8699	5.6287	5.3466	6.5273	7.378	7.3241	8.591	5.0331	6.6078	7.4635	7.3214	7.2106	7.2012	6.7072	7.1122	7.7371	5.2554	4.5222	7.6624	7.5419	6.6453	5.8962	3.0519	4.8059	7.5396	5.3118	5.6336	6.376	9.6517	5.9695	5.7146	5.9038	7.2665	5.6338	4.4775
KIAA1199	13.8934	12.8519	11.6015	11.275	12.0169	12.1406	7.7967	12.5415	11.9133	12.4807	10.7093	9.5796	13.8941	11.3757	12.0436	11.5067	8.894	9.7929	10.1421	10.7859	11.7252	9.8108	10.6777	11.0195	10.0138	10.9172	12.9331	10.8417	11.7435	11.1475	12.1366	12.9016	11.7424	9.78	11.4904	13.0726	10.8821	11.3913	11.8379	11.9576	11.543	11.875	10.2574	10.5554	11.602	12.4776	12.8613	12.5244	8.666
HLA-DPA1	10.749	8.1042	9.7339	11.9691	12.3115	12.0447	13.3206	12.2341	8.9718	10.6488	11.4942	10.4967	9.7565	13.111	9.3846	10.8174	9.15	12.423	13.8693	11.9091	13.2015	11.78	10.7358	12.9715	11.9261	11.4414	11.0953	10.4279	12.6406	11.2286	10.8951	10.905	10.6665	12.0329	11.1249	8.2842	11.4048	11.5838	11.4898	9.8961	8.8997	9.1807	13.2119	14.1716	12.1566	7.5806	9.3479	7.3469	9.8074
ZSWIM3	7.7366	6.2811	7.5889	8.4038	7.7986	8.1438	7.8857	8.6208	7.7411	8.4096	5.8251	5.3531	7.4234	7.6128	8.5606	7.1854	8.1614	5.8834	7.0225	7.6712	7.8224	7.6037	8.5453	8.097	7.0276	7.7539	8.1053	7.1352	8.4248	6.7928	8.1913	6.334	7.8772	8.3313	8.3242	7.1387	6.9049	6.5035	7.1982	5.9526	5.7581	8.125	5.1821	6.1842	6.8717	7.9003	7.7915	7.3537	5.3807
FAM32A	10.626	10.8158	10.0285	10.897	11.0132	10.9372	10.633	11.2877	10.8925	10.9157	10.8612	11.0305	11.0209	10.7005	10.8348	10.7755	10.6697	10.6909	10.7945	10.9108	10.7786	11.2207	10.8092	10.7518	10.8681	11.0427	10.7853	10.7283	11.2089	10.5958	10.7489	11.0403	10.7453	11.5102	10.7951	10.5128	10.5139	10.7752	10.6669	11.3101	10.927	11.1355	10.8962	10.58	10.5556	10.7262	10.676	10.6574	11.0118
KIAA1191	11.3479	10.9169	10.712	11.056	11.272	11.3827	11.6087	10.6785	11.2406	10.9546	11.1399	11.2103	11.123	11.5418	11.116	11.0698	11.4819	11.3899	10.738	11.0959	11.0803	11.5313	10.6172	10.8708	11.7466	10.7318	11.0632	11.3774	11.3424	10.9792	11.1001	11.4633	11.1521	11.5679	10.9485	9.8962	10.9174	10.6602	10.5467	11.1124	10.8014	11.5115	11.4387	11.0043	10.9301	11.4551	10.6863	11.1328	11.4811
FER1L4	7.8619	11.3525	6.8012	8.4994	6.6605	8.4166	8.4436	6.9605	11.0755	6.879	5.525	6.6368	6.1763	4.0355	9.6546	6.1646	7.5403	3.2598	6.0498	9.477	8.6926	2.6724	9.2358	7.1388	9.2633	6.2994	8.9429	8.2381	8.7794	8.8555	8.1028	6.6738	6.3761	6.727	8.3017	5.0148	4.5949	5.9709	8.2349	4.1617	6.9291	3.9597	6.4146	7.1026	5.9331	8.7756	7.3451	9.2366	4.7551
CA5B	7.5633	6.6349	7.1703	7.0827	7.4161	7.6317	8.7146	6.8309	6.9865	6.8643	6.5727	7.403	6.4102	6.1084	5.7564	6.2886	7.068	5.7169	5.2319	6.9153	6.5537	6.2187	5.803	6.0913	7.4807	5.878	6.7089	6.2253	6.1454	6.5858	6.9802	5.2032	5.7596	6.9246	6.1864	6.6319	5.9884	6.3027	6.7261	5.9369	6.8817	7.0149	6.4308	6.7601	5.0573	8.1898	6.1281	6.5803	7.9381
ZNF559	6.7579	7.2232	6.0014	7.2787	6.922	7.327	6.7652	6.9962	6.8308	7.4288	6.3445	6.4629	6.9901	7.1436	6.9973	7.2036	6.107	3.9666	5.6234	7.0245	7.7048	8.0403	6.7831	6.8787	7.9211	7.0394	7.2671	6.4523	6.9856	6.5766	7.2376	6.7738	6.1819	7.0006	7.1257	6.8899	6.4468	7.0801	6.9728	7.1633	4.391	7.0516	7.0235	7.5508	6.6251	7.469	7.1971	7.585	7.3207
VWA1	10.133	10.4584	10.3156	10.1415	11.4324	11.4447	9.6388	10.3769	10.7361	10.4474	9.3215	9.3999	11.1517	10.5017	10.6861	10.5956	10.179	10.9916	10.3908	10.3265	10.2928	10.656	11.1431	10.8898	9.8543	10.4993	10.5783	10.8755	10.619	11.2505	12.0962	10.8408	11.3051	10.4346	10.0862	11.5566	11.3402	10.7266	11.4505	10.1284	10.8996	9.4109	11.8546	11.5223	10.6927	11.3937	8.3103	9.5981	10.6384
C19orf22	10.9917	11.7185	10.9544	11.2586	10.818	11.1295	11.1535	11.2708	11.224	10.9831	10.7043	11.4284	10.6967	10.9405	10.8891	11.1871	10.7655	11.1013	10.8927	10.9973	10.9939	11.5919	11.3523	11.0406	11.2157	11.3199	11.0111	11.4184	10.8071	11.1422	10.9017	11.1061	10.8656	11.6118	11.4162	11.3919	11.3457	11.049	11.1704	11.8485	11.1225	11.3308	11.6936	11.1267	11.4633	10.2261	10.511	11.2426	11.2567
C19orf23	3.9548	4.6926	4.6053	3.7449	3.4246	3.811	3.5517	4.2435	3.943	3.3744	3.2001	4.1609	2.9303	3.1209	3.2128	3.4385	3.3668	4.4389	4.3419	3.8746	3.8735	3.0583	3.4081	4.6681	3.4783	3.7155	3.2734	4.1758	3.5842	4.1822	3.709	4.6221	2.7293	3.5408	3.8701	4.4614	3.4977	5.2803	4.7842	4.2805	5.5029	4.6518	5.2029	5.7408	5.4436	3.3083	5.9726	5.1058	5.9093
C19orf20	6.7724	7.5161	6.122	4.1029	7.4768	6.5758	7.828	6.2449	5.0718	5.8704	5.0055	6.2311	6.7816	5.8483	5.7107	7.8171	4.8359	7.5249	6.6561	5.8103	6.4511	7.5023	5.0948	4.5198	7.4859	7.705	7.4675	4.9081	7.2839	6.2499	7.1891	8.3499	7.1061	8.8099	6.5336	7.5913	7.2842	5.5111	5.5471	6.4602	5.7838	6.1904	5.6287	6.0948	5.457	4.445	7.2235	7.6472	8.6576
C19orf21	12.7852	13.8844	12.0156	12.8725	12.9665	12.6528	12.005	12.9148	12.5961	12.3388	13.273	13.3996	13.0357	12.0456	12.9365	12.6679	12.729	13.4721	12.9805	12.8988	11.6374	13.0826	12.8354	12.3164	13.0491	13.8666	12.9093	12.716	12.3862	12.3136	12.9234	11.9153	12.5007	13.1945	12.4017	12.7326	13.1343	14.0845	13.1028	13.2993	12.811	12.8178	13.0882	13.1464	13.5347	12.8628	12.6215	13.2555	12.7862
C19orf24	9.6592	9.8095	9.4495	9.4592	9.8715	9.9099	9.81	10.5536	10.1967	9.3188	9.2241	9.9895	9.9111	9.9395	9.7481	10.1339	9.6679	9.4798	10.053	10.4195	9.1966	9.6682	9.8123	9.7412	9.5843	10.2286	10.3777	10.0276	10.2368	9.5404	10.5316	10.8464	10.1143	11.2412	9.7797	10.2035	10.1362	10.3731	10.1198	10.8774	10.4397	10.4183	10.0115	9.4253	9.7685	9.4093	9.9147	9.7932	10.6809
C19orf25	8.9405	8.8041	8.9197	9.21	9.3498	9.0778	9.6642	9.9952	9.2128	8.85	8.7487	9.2875	8.8197	9.2477	9.2773	9.5237	8.6412	9.4012	9.4014	9.1181	8.8216	10.0563	9.9236	8.9068	9.1877	9.8145	9.23	9.157	9.8468	8.8249	10.1134	9.7716	9.3573	10.5471	9.2823	9.431	8.9877	9.1026	9.0014	9.3092	9.3106	9.5944	9.2629	8.9517	9.792	8.261	8.271	8.9797	9.3235
MYBL1	5.5074	5.685	6.3697	6.0852	6.0014	6.0964	6.7842	6.2834	6.7441	6.386	4.6294	5.5246	6.0378	5.5744	7.0637	5.1223	6.2755	5.5207	6.1736	5.7642	6.0249	5.3939	7.163	5.9508	5.4433	5.1542	6.1542	6.2584	5.3844	6.6131	6.8273	5.9281	4.7627	5.9638	5.9612	7.6572	4.0766	4.4767	6.3192	4.2805	6.1234	6.3067	9.0428	5.7526	5.6218	6.6039	5.6339	5.9656	5.6758
NR1D1	8.9277	8.0799	9.267	8.9573	8.4717	9.7083	9.9076	9.5103	9.994	8.6522	7.8312	8.2593	8.7336	9.7447	9.4044	8.3877	9.6887	10.2797	8.7789	9.3613	8.5105	9.1719	8.3889	9.4176	7.3365	8.1539	8.247	9.6408	8.1659	8.4557	8.1353	8.0111	7.9126	7.7828	9.1592	9.3835	10.8583	8.9871	9.462	9.1355	8.6393	9.644	9.5692	9.4799	9.4442	9.7064	8.279	8.2996	7.9578
C19orf28	10.255	10.6445	10.4009	10.7623	10.8828	10.518	10.3436	10.8336	10.5967	9.5844	9.7094	9.9707	9.8934	10.4282	10.39	10.5118	10.4706	10.7831	11.5115	10.5052	10.3914	9.415	10.1541	10.343	9.0085	10.3617	9.9641	10.0104	10.3399	10.6266	10.1303	10.7955	9.5367	11.0452	9.8579	11.1124	10.641	10.981	10.6738	10.1343	11.3793	10.9629	11.0551	10.6342	10.1261	10.118	9.3265	10.4121	11.0461
C19orf29	9.5471	9.3801	9.4223	9.1942	9.2066	8.8951	8.9538	9.6689	9.0356	9.0591	8.6285	8.871	8.5347	9.3159	9.3162	9.1702	9.0341	8.9156	9.3009	9.3648	9.2586	8.8843	8.905	9.2437	9.1452	9.3162	8.9555	9.1352	9.1348	9.0598	9.1769	8.8517	8.723	9.5665	9.4741	9.2031	8.8997	9.0215	8.921	9.0524	9.2133	9.9161	8.8437	8.9143	9.0676	8.376	9.6285	9.4585	8.7461
ITGB1BP1	9.2961	9.4839	9.9496	9.3867	10.1069	9.843	10.8803	9.8908	9.4628	9.9575	9.8556	9.9456	9.8763	9.6696	9.2216	9.429	9.1764	9.086	9.2907	9.6643	9.7435	9.8708	9.5536	9.7066	9.8208	9.3193	9.5674	9.1868	10.0912	9.5095	9.525	10.2067	9.9415	10.657	9.6209	9.5087	8.851	9.6093	9.6143	9.7975	9.8548	9.8148	9.972	9.3882	9.3155	9.9225	9.2637	9.6038	10.3809
ZNF7	9.0447	9.2042	8.7909	8.7812	8.3587	8.5667	8.7487	8.4544	9.7064	8.9227	8.3444	8.1983	8.929	8.0663	8.7906	8.0934	8.4653	7.7365	8.6176	8.2711	8.7217	8.3559	9.3663	7.7272	9.1182	8.1853	8.9014	8.8855	8.9419	8.2149	9.5514	8.3922	8.5424	8.664	8.9928	8.7915	7.6521	8.9592	9.4066	8.4668	8.4692	9.235	8.7884	9.3703	8.9165	9.3476	8.4266	8.9703	7.719
ZNF2	6.853	6.3731	6.5283	6.2679	6.9901	6.0964	6.7778	6.7838	5.9375	6.8738	6.0378	6.1187	6.5024	6.5241	6.5234	6.4243	5.8104	6.2704	6.1027	6.0879	6.9488	6.4019	6.6582	7.0604	6.5802	6.4179	6.6476	5.9748	6.7696	6.8226	6.928	6.4198	6.9173	6.8409	6.3266	5.9923	5.9917	6.6962	6.1302	5.988	6.1632	7.1222	5.8946	6.5834	6.1889	6.1055	6.1917	6.9178	6.2242
ZNF3	10.9805	9.8102	10.4791	10.0944	10.0043	10.0904	10.4609	10.3499	10.3068	10.8378	9.2319	9.23	10.0358	10.3062	10.1289	9.7438	10.0869	9.518	9.8359	9.7577	10.1066	9.8298	10.4252	10.2645	10.2836	10.1379	10.2122	10.2661	9.9659	9.805	9.833	9.2284	9.8641	10.4204	10.13	9.8761	9.8434	9.4966	9.3599	10.0644	9.4575	11.1573	8.9984	9.579	9.4865	10.6117	10.0906	9.825	9.3701
CTCFL	4.325	4.1033	4.5786	4.1585	4.3836	3.8578	4.2631	4.5352	4.1674	5.2089	5.0607	4.8406	5.2069	4.6656	4.943	3.8403	5.2256	4.4675	4.2556	4.217	4.2393	4.7312	4.5936	4.4568	4.3181	4.9241	5.0605	4.4221	5.0348	4.3454	5.1951	4.541	4.1293	5.0176	4.8915	3.3114	4.1447	4.0033	4.6727	3.7109	4.5311	4.7821	4.9644	4.3377	4.5314	5.0647	5.0832	4.0571	4.6998
PHLDA1	13.4416	11.2544	11.5806	10.1755	12.1088	12.2207	9.795	14.0267	10.3409	12.4979	12.6823	11.6774	11.7217	12.4723	10.27	11.8819	10.8643	11.4061	10.1409	10.7059	11.449	10.0662	9.9707	11.2632	10.416	11.4034	12.7239	12.3312	11.401	13.2278	10.7963	10.5559	12.0579	10.6006	11.1448	11.8272	12.477	11.2026	11.9628	12.2779	11.1444	12.4165	15.4894	10.9651	11.6476	12.225	11.6422	12.1412	10.8888
RPL31	14.6617	13.7484	14.2298	12.8996	13.9383	13.3251	15.1778	13.5525	14.1519	13.8864	13.4052	14.1317	14.8776	13.4915	12.7502	13.7921	13.2414	13.3104	14.1091	14.4803	13.9674	13.7911	13.5428	14.5206	14.0904	13.7161	13.5971	13.6684	14.0883	12.9602	12.6867	14.5994	14.3973	15.3022	13.5199	14.1401	14.7071	14.3018	13.6766	14.3591	13.637	14.8903	14.253	13.0009	13.413	13.7851	14.0186	14.6524	14.6572
ZNF8	6.3115	6.611	6.6161	6.0872	6.0272	5.3259	7.5466	6.9362	5.8807	5.3211	6.7837	6.4693	5.7703	5.721	5.408	5.4583	5.8498	6.3392	6.2531	5.3209	6.5111	6.2655	4.8268	6.0386	6.2101	6.5719	5.9492	5.8542	6.2331	6.0893	5.7845	4.7943	6.1085	4.849	6.48	6.6104	5.7349	6.4751	5.6879	6.4796	6.0955	6.4533	5.7116	6.886	5.7128	6.6397	6.6509	6.6446	5.5117
C11orf17	8.5957	8.1643	8.4273	8.299	8.2989	8.4147	8.6094	8.6246	8.4873	8.4346	8.8849	8.653	8.7238	8.4407	8.7563	8.3986	8.4022	8.3351	8.2782	8.636	8.4036	8.8202	8.6968	8.3077	8.2173	8.678	8.8858	8.7933	8.6635	8.614	8.5223	8.8152	8.5198	9.2092	8.3518	7.8547	8.3759	8.903	8.3496	8.0758	8.3746	7.8438	8.762	8.2523	7.9609	8.7811	7.6481	8.3149	8.9815
ZAP70	7.8037	5.2026	7.5577	5.9406	6.5218	6.5893	8.2022	7.1495	4.9736	4.0669	4.4246	6.2928	4.452	6.6851	6.2206	7.646	4.967	4.222	8.2244	6.8144	8.3153	5.8003	6.3104	7.205	6.131	7.2482	5.2747	5.1528	6.6096	5.5656	6.1894	4.4873	4.6745	7.0606	6.4024	3.2606	5.6034	6.1396	6.2356	5.2813	5.9061	6.4013	5.3592	6.8743	6.1645	4.167	6.6035	4.5885	2.6325
C11orf10	10.3553	10.0983	10.2976	10.1116	10.363	10.1991	11.0807	11.1131	9.6981	10.4391	10.2687	10.9411	11.0761	10.0552	10.2428	10.5555	10.4475	10.3893	10.9128	10.9331	10.4649	10.6184	10.4928	10.2592	10.6259	10.8901	10.7062	10.481	11.2577	10.1886	10.5026	11.1154	10.5932	11.4873	10.5437	10.2014	10.7392	10.9124	10.6596	10.7631	10.5243	10.1617	11.0189	10.1835	10.1595	10.6977	10.0412	10.1477	11.226
UFSP2	8.7736	8.1172	7.9691	8.4992	8.2791	8.2636	9.2084	8.2103	8.204	9.1493	8.6374	8.9292	8.8979	8.572	7.5589	8.6727	8.1278	8.6017	8.9521	8.8774	9.2115	8.8524	8.7847	8.903	9.068	8.023	7.6508	7.8197	8.9815	8.4268	7.5227	7.8872	8.7242	8.5297	8.6616	7.9015	8.0685	8.8077	8.4762	8.5626	8.7441	9.1605	8.5005	8.4867	8.5361	8.9281	8.4309	8.521	8.9719
OGFR	10.8157	9.6161	11.1867	10.2394	10.253	10.7446	9.775	11.0503	11.4798	10.5864	9.7605	10.004	10.0367	11.0236	11.6982	10.5	10.5807	10.5188	10.8684	9.9946	10.7459	9.8863	10.0546	11.1303	9.6699	10.5162	10.048	10.4748	10.4985	10.0667	10.82	9.9189	10.0633	10.8558	10.9843	10.7164	11.0441	11.1493	10.6204	10.7574	10.8143	10.6903	10.7371	10.6677	10.3577	10.4474	9.909	10.4845	10.095
EPM2AIP1	9.3039	8.3599	8.944	8.787	8.7069	8.9875	6.8828	8.6283	8.4895	9.1667	5.7828	5.6512	8.5386	9.2626	8.7225	8.9689	8.367	5.2608	8.8133	8.9926	9.2905	5.2531	8.2901	9.3399	9.1648	8.2498	9.5094	8.5323	8.7824	9.204	7.4781	4.7156	8.0448	8.4969	8.9335	8.5908	7.7108	6.689	8.3676	4.5875	5.3389	9.5013	5.9199	6.885	5.3454	8.9215	9.7261	9.4608	7.6646
CDC5L	10.0037	9.7236	9.8629	9.9304	10.1663	9.3692	9.4435	10.1958	9.5696	10.3349	10.3551	10.2237	10.3751	10.1939	9.9772	9.8779	10.3591	10.1831	10.1057	9.7151	9.4656	9.947	9.4981	10.0213	10.0412	9.6563	10.0254	9.9827	10.3286	9.7645	10.1046	9.777	10.2347	10.4788	10.3492	9.7636	9.5258	10.0514	9.8381	10.0469	10.1528	9.7578	10.0465	10.0613	10.0039	10.3047	10.3	9.9234	10.226
RAC2	9.9384	8.2395	8.966	9.1955	9.4932	9.9962	11.2208	9.7975	8.7113	8.9353	9.8247	9.3787	10.1394	10.0001	8.6415	10.247	8.0789	10.3067	10.3245	9.6382	10.9464	10.2604	9.2161	10.0721	8.6682	10.215	10.3304	8.7946	10.1341	10.1378	9.4058	9.1747	10.4796	10.0538	8.928	6.7358	10.2781	10.0244	9.743	8.0867	9.97	8.9698	11.8335	10.1209	9.4043	8.1009	8.1856	9.556	6.6548
RAC3	5.3623	5.7648	6.1641	5.5165	5.8473	5.4644	8.9944	6.9605	5.5854	4.2717	6.5602	8.0832	4.1954	5.5326	5.0911	7.6191	4.6251	7.7614	6.7251	5.3463	6.7597	7.9613	6.4909	5.6866	6.6513	6.5133	4.6841	4.9081	6.9727	5.2687	5.5661	7.1066	7.3883	5.5074	5.3223	5.8167	5.3387	7.5364	4.8874	9.0357	7.2486	5.4183	7.3232	6.516	7.7415	6.0043	5.6846	6.8279	6.7145
RAC1	12.6728	13.0216	12.9384	12.5996	12.8648	12.7313	12.6989	12.5868	12.9349	12.9848	12.8041	13.0628	12.4862	13.13	13.0102	12.7029	12.9464	13.1933	12.8643	12.8773	12.4896	12.9673	13.2708	12.6118	13.271	12.612	12.7219	12.996	12.4522	13.1176	12.9882	12.6062	12.1989	13.0969	12.8723	13.1603	13.1476	12.5612	13.2543	12.9047	12.8183	13.0151	12.9054	12.8073	12.8608	13.2863	12.934	12.8603	13.2979
SBDS	11.2774	11.1418	11.3247	11.3583	11.1805	11.8434	11.2134	10.9281	11.4709	12.0072	11.2064	11.1526	11.0042	11.439	11.4846	10.58	11.4174	10.6539	10.7636	11.3205	11.1557	11.1109	12.2416	10.8702	11.6248	10.8946	11.2229	11.9828	10.7587	10.8125	11.2213	11.1892	11.129	11.3919	11.6499	11.415	11.5691	10.9575	10.969	10.9085	11.0308	11.7228	11.107	10.8826	10.7486	12.1698	10.8179	11.0699	11.4554
RCL1	8.4297	8.5492	8.6944	8.4843	8.7212	8.7062	9.4098	8.4809	8.8053	8.9428	8.4201	8.5081	9.4532	8.6406	8.6726	8.3959	8.8678	8.2251	8.929	9.4509	8.7253	8.9641	9.0123	8.8626	8.9249	8.9006	9.1877	8.2563	9.2833	8.705	9.4047	9.7274	8.7992	9.076	8.8681	9.0539	8.6499	8.8936	9.014	8.3718	9.0478	9.4133	9.5933	8.7334	8.727	9.1626	8.7997	8.7948	9.1627
MRPS18A	9.3885	9.9811	9.3724	9.7296	9.8793	9.8957	9.6379	9.9109	9.7096	9.8323	10.202	10.5958	9.8367	9.7867	9.4905	10.2723	10.1133	10.123	10.4045	9.7189	9.4555	10.5889	9.803	9.5393	10.3933	10.2007	9.7153	9.8542	10.4125	9.5223	9.6707	10.5628	10.2923	10.874	10.1885	9.8897	10.2484	10.7191	10.2547	11.3292	9.8388	9.4891	10.2235	9.8055	9.9405	9.9332	10.0265	10.1525	10.9733
ORC3L	8.9867	8.5322	8.7689	8.8972	9.1142	8.5899	8.9778	8.9886	8.9798	9.4343	8.6898	8.8418	9.5563	8.6241	8.8881	8.5507	9.2673	8.8912	8.8662	9.172	8.807	9.0975	8.7764	8.5211	8.8634	8.4299	9.4081	8.8221	9.4323	8.3384	9.0192	8.4777	8.918	9.7543	8.5047	8.7358	8.4956	8.1481	9.2247	8.2606	8.2873	9.1864	9.091	8.6729	8.3452	9.4813	9.2604	8.8318	9.0539
CPLX1	6.6527	4.8471	6.2959	6.3936	5.959	6.1882	6.9808	8.4726	6.6439	6.164	6.2232	8.125	6.9336	6.199	5.3127	6.4243	5.1981	8.0132	7.8905	4.9327	7.1394	7.3637	6.7705	6.8946	5.1612	7.6673	5.0094	7.7415	5.3361	5.0439	6.6719	6.5692	7.4757	6.727	6.0311	7.6356	6.8307	8.4015	5.5596	8.2141	7.467	8.0664	4.2812	7.3624	8.1472	4.2336	7.244	6.5954	8.1887
AP2A1	10.8709	11.3667	11.6403	11.5449	11.4512	11.4587	11.8171	11.1968	10.9089	11.3196	11.0607	10.9352	10.7287	11.7031	11.1407	11.3719	11.2112	11.627	10.9923	11.1676	11.4265	10.8636	11.0058	11.118	11.597	11.924	11.2559	11.6323	10.7502	11.6023	10.9459	10.9218	11.0449	10.7697	11.0647	11.7057	11.2182	11.1102	11.0965	10.8981	11.1969	11.182	11.2509	11.1837	11.1253	10.5914	12.1985	11.0587	11.3102
AP2A2	10.9013	10.5715	11.057	10.876	10.7059	10.5867	9.7327	10.6331	10.5972	10.575	10.5291	10.7745	10.4294	10.3848	10.6249	10.6883	10.4306	10.9732	10.7624	10.6755	10.8944	10.7355	10.4075	10.65	10.5045	10.8201	10.4621	10.6848	10.2795	10.6526	10.5358	10.6323	10.5451	10.236	10.5721	10.8035	11.0041	9.9799	10.5589	11.284	10.8151	10.6267	10.2062	10.2886	10.7476	10.5357	10.0353	10.746	9.8641
LOC389333	5.7208	5.3392	5.2243	5.7073	5.1979	5.7071	5.4075	5.5588	5.0479	4.4788	4.4246	5.9428	4.235	5.7546	6.1067	5.8166	5.9069	6.2029	4.9382	5.7642	5.62	5.3427	5.5445	6.2777	4.5962	6.058	5.6053	5.5313	5.2519	5.9371	6.0386	3.3703	4.8048	4.3464	6.2928	5.9529	4.9754	4.4427	5.3731	5.0105	5.0726	5.667	4.6874	6.1222	6.2904	3.7332	6.2056	5.8928	4.595
FIGNL1	8.4337	8.4711	9.1038	7.9702	8.4952	8.0781	8.9194	8.8735	8.3978	9.4326	8.9437	8.9929	8.4062	9.0851	9.1482	7.7933	9.1342	8.7496	8.9565	8.4647	8.6753	8.7168	9.0882	8.4998	8.4058	9.0352	8.3063	8.8221	8.5848	9.5976	9.0098	8.2336	8.4716	9.4656	9.3592	8.0069	8.5885	8.6564	9.5846	8.1322	8.9475	8.9642	8.8602	8.662	8.7505	9.0331	9.3974	8.2814	9.3107
PBX3	8.018	5.9468	7.4486	8.0369	8.0962	9.3593	8.1437	8.6038	7.5542	8.1957	6.0197	7.5702	7.9307	8.2284	7.7319	7.646	7.4212	7.7066	7.2736	7.8417	8.1304	7.6744	7.5324	7.7567	6.8026	7.6831	7.5263	7.5378	6.8405	8.4304	7.6853	7.3736	7.2116	6.7787	6.9993	7.8943	6.7352	8.267	8.1852	8.0398	8.2895	8.1505	8.1334	7.8816	7.0154	7.4361	7.7492	7.0153	8.3141
PBX1	9.8114	10.3017	9.8608	9.7915	10.2751	10.1869	8.4375	8.7689	9.187	9.9575	7.2528	7.9195	7.9516	9.2626	9.4426	10.0922	8.7479	7.3574	5.9496	9.8328	9.7588	7.5595	8.9701	10.2587	9.9679	9.4841	10.5368	9.385	9.1218	10.1485	9.5098	6.6582	10.8878	8.7641	8.6068	6.4473	9.0786	9.261	8.8702	8.9199	7.0401	10.0294	5.6287	8.3503	8.6156	8.9012	9.8423	9.6313	7.5491
TMOD2	6.8039	4.2689	8.4501	8.0778	7.3513	7.7449	7.3817	8.2932	7.6723	8.8108	6.1251	6.6368	8.591	7.7003	7.8536	6.6794	5.9973	7.657	5.9263	8.1115	8.0334	6.0008	7.1965	8.9843	5.2554	5.7797	7.3148	7.0953	7.3663	8.4497	7.4742	6.1675	7.0891	5.9859	6.6269	5.1075	3.5515	7.3052	6.7554	6.6339	6.3897	8.1524	7.0864	8.8879	7.9797	6.4791	6.6348	6.3524	5.2433
MFSD11	8.5269	9.0694	8.4445	9.0766	8.1099	8.764	8.597	8.6129	8.7432	8.3596	8.5244	8.9592	8.8462	8.5507	8.7425	8.589	8.5367	8.3694	8.6573	8.8041	8.5442	8.7864	9.2928	9.0808	8.861	8.9986	8.6393	8.83	8.571	8.6026	8.8114	8.543	8.7817	8.6014	8.5566	8.6928	8.8793	7.9386	8.8859	8.3215	8.7898	8.3268	8.3148	8.5879	8.3979	8.0233	8.3856	8.7016	8.7426
NSUN2	11.1283	10.843	10.7985	10.8484	10.8113	10.6578	10.3289	10.5785	10.9717	10.7172	11.1183	11.008	10.6681	10.8289	10.9206	10.6568	11.217	10.6526	11.4316	10.4675	10.5874	10.7151	10.7668	10.8522	10.3824	10.7801	10.9558	11.0269	10.6823	11.1372	10.6175	10.6492	10.5563	10.9316	11.2141	11.0847	11.0354	10.8123	11.1409	10.5754	11.0425	11.0637	12.111	10.9923	10.9864	10.7348	11.4605	10.8473	10.83
NSUN5	10.4431	9.5599	10.4723	10.0585	10.0012	10.098	9.5298	9.8696	10.4099	10.0479	9.147	9.6137	9.2831	9.6966	10.3683	9.6057	10.0518	9.7797	10.03	10.1932	9.5454	10.045	10.0631	9.9543	9.7252	10.2972	9.7041	10.2673	9.8668	9.9204	9.9046	9.6267	9.6246	10.7237	10.3937	10.1175	10.2107	9.5764	9.795	9.7991	9.5367	10.1076	10.1118	9.5272	9.6228	9.908	9.4986	9.7743	10.3931
NSUN4	8.9191	8.9647	9.0747	9.0041	9.2201	8.773	9.5298	8.2182	8.8088	8.9163	9.234	9.4277	9.3998	8.7599	8.5372	9.1532	8.2886	9.2129	9.2885	8.9546	9.0535	9.3179	8.5638	9.1031	9.1745	8.99	8.3472	9.0178	9.3313	9.0127	8.8738	9.5933	9.4597	9.2338	8.593	9.0149	8.8854	9.0793	9.1405	9.257	9.2484	8.5102	8.8388	9.4481	9.3664	8.8018	8.5479	9.2521	9.4233
NSUN7	8.1318	8.1194	7.4822	6.85	5.8703	6.1059	7.4477	6.9841	8.0398	6.5911	7.4816	7.7444	6.5658	6.8471	7.0962	7.7892	7.7859	6.7613	2.3087	7.246	6.3407	8.2384	7.3489	7.4398	8.5907	7.7837	7.7864	6.9731	7.4518	8.036	7.7088	6.0528	7.8141	7.0554	6.3704	8.194	7.7968	5.5595	6.7278	7.6525	4.7972	8.4655	4.2812	7.6246	5.5731	7.9257	7.5504	8.4093	7.9503
NSUN6	7.9576	8.1789	8.2003	7.2173	7.9388	6.9561	7.5069	7.7223	8.3764	7.814	7.3209	7.6532	7.623	7.1528	7.4197	7.2035	7.5313	6.456	7.8844	8.3209	7.5779	7.7614	7.37	7.3328	7.6545	7.1374	7.612	7.6432	7.8742	7.2136	7.2315	7.5699	7.4757	7.0814	7.1004	7.755	6.9754	7.3835	8.0111	7.5099	6.9116	8.2753	7.265	7.1254	7.8831	8.5079	7.9365	7.9459	6.7966
TUBG2	7.6662	6.3603	6.9528	6.7667	6.6338	7.1235	8.8045	7.0856	7.1558	6.7015	5.5754	5.8164	5.9213	5.893	5.993	6.7304	7.2293	6.5129	6.9144	7.2626	7.7881	6.8064	7.2881	7.4772	6.7582	7.4018	5.8308	6.9534	6.475	6.7746	6.8756	5.8478	6.3045	6.0817	6.7647	6.5697	6.3814	6.7735	6.419	6.2433	5.9522	7.2107	6.5827	7.1209	7.1749	6.5527	6.1917	7.316	6.1004
SGK269	10.1613	9.7495	9.4424	10.0709	10.1796	10.1302	9.5599	9.936	9.4039	9.7107	10.3703	9.4228	9.303	9.6728	9.69	9.8598	9.551	10.2905	8.9024	10.0129	10.4265	9.1318	9.4661	10.0565	9.472	9.6563	10.0362	9.6455	9.4371	10.2062	9.6457	9.4374	9.1265	8.207	9.3414	9.0952	8.374	9.3137	9.6876	9.4373	9.9888	9.8074	8.0641	10.8004	10.2485	9.483	9.8345	10.1709	8.7572
FAM108B1	8.6764	8.7488	8.3321	8.7585	8.8399	8.8009	9.9121	9.2121	8.625	9.1953	9.1154	9.1102	9.0042	8.6682	8.9554	8.8888	8.6908	8.9065	8.8934	8.4153	9.3	8.8768	8.8772	9.1236	10.0893	8.5848	9.1015	8.4163	9.0249	9.0256	9.2588	9.778	8.6741	8.8036	8.8313	8.9637	8.5461	8.267	8.5734	9.0949	8.9978	9.2522	8.5164	8.6495	8.727	9.0048	8.9901	8.7166	9.3768
TBC1D1	10.6418	9.2195	9.6365	10.1936	9.7617	11.236	10.0479	10.1254	10.2468	9.7598	10.5521	10.4457	9.9694	10.4182	9.6639	10.3265	10.0847	10.9257	10.164	10.0245	10.1083	10.4929	9.7573	9.7675	8.16	10.221	9.6723	10.04	9.6395	10.3899	10.2422	9.6516	9.6816	9.0682	8.9039	10.0081	9.8733	10.9906	10.0946	10.0343	10.2269	11.0987	9.879	10.9332	10.2126	10.098	9.2554	9.8351	10.0673
ZXDA	6.1716	5.0196	6.5496	5.4107	7.0058	6.0482	5.9415	5.8682	6.0859	6.748	4.8907	5.0604	6.5965	5.5041	5.6743	5.5205	5.3973	5.2983	4.3766	6.0595	5.6746	5.7748	4.8034	5.8195	5.846	5.9882	5.7633	5.609	4.6066	6.4314	6.1605	1.4051	5.7249	5.1819	6.1109	6.9859	6.5691	5.1174	6.0255	4.318	4.4241	6.6417	4.7452	5.1693	5.2086	5.5744	6.2866	5.2439	4.7037
PAMR1	7.2235	4.4727	5.7326	6.0147	7.3265	7.6219	6.7778	7.5554	4.6631	5.9815	6.0378	4.5841	4.9803	6.7594	5.2645	5.7189	6.2827	7.2985	4.5989	7.0048	6.6441	5.654	6.7831	7.241	3.7613	7.3941	6.7027	7.4277	6.367	7.0766	6.1507	6.8491	6.9922	6.5889	6.7729	4.9157	4.3739	5.5111	6.1798	5.5571	5.771	6.5679	5.6287	6.0383	7.0909	3.9858	6.2263	3.7743	5.1695
RAD9A	7.8487	8.1884	8.7301	8.4197	8.311	8.0491	9.0181	8.2079	7.8755	7.4272	7.5317	8.0878	7.4554	7.773	8.1756	8.4057	8.135	7.9696	9.1179	8.46	8.3206	8.1123	8.3241	8.4633	8.4657	8.4247	8.1316	7.9627	7.9255	8.1191	8.5143	7.6577	7.6126	8.4419	8.9915	8.5264	7.9906	7.936	8.0102	8.7832	8.1436	8.0308	7.7009	8.5547	8.1629	7.4794	8.1614	8.2403	8.4849
ERGIC2	9.5093	9.0861	8.6654	9.0635	9.5162	9.2453	9.6598	9.2417	9.1884	9.2488	9.182	9.3312	9.709	9.2358	8.8748	9.2511	9.4908	8.7962	9.2279	9.1295	9.0401	9.2718	9.3433	9.1946	9.1489	8.9989	9.5033	9.3248	9.6972	9.0561	8.3168	10.0593	9.0143	10.0714	9.1721	9.5357	9.248	9.3781	9.2286	8.9061	9.5832	9.2367	10.1268	8.8197	9.1426	9.6129	9.3651	9.421	9.4692
ERGIC3	12.6474	12.0207	13.3218	13.2968	11.8867	12.602	12.901	13.2101	13.5669	13.0353	11.68	12.1645	12.9183	13.1384	13.3343	12.0537	13.2077	12.2937	11.9912	13.5887	12.5261	12.0515	13.3839	13.1653	13.1219	12.9802	12.6154	13.6002	13.5341	11.706	12.3701	12.6021	13.1364	13.824	13.6111	12.0319	12.8192	12.4167	12.3738	12.6827	12.3175	13.2121	11.7742	11.7808	11.8442	13.0655	12.6476	12.4226	12.2971
CDR2L	7.4479	8.5322	7.7355	8.112	8.4365	8.4906	9.2902	8.1856	6.4012	7.4841	9.542	8.2459	6.9867	7.7313	7.2568	8.4603	6.4838	9.9373	7.4141	8.404	8.7761	7.9782	8.4808	8.1735	7.9895	8.5085	7.0622	7.9224	7.8966	8.3007	9.0655	9.0442	8.0249	7.2235	7.4563	8.5517	7.5149	10.411	8.121	8.5888	9.6952	8.1466	8.2429	8.6416	9.4113	8.0964	6.9278	8.4141	9.4826
ERGIC1	12.5997	12.0932	12.0192	12.1878	11.9281	12.3318	11.5946	11.4175	12.0099	11.6097	11.9936	12.3362	11.7395	12.5506	12.4284	12.7775	12.9761	12.5408	11.6982	12.359	11.9653	12.3986	12.0421	12.019	12.6209	12.1614	12.0835	12.5983	11.8104	12.2702	12.1025	12.9051	11.9978	12.0142	11.8543	11.0732	12.3491	13.1628	11.8644	12.8361	13.2685	12.5046	11.0987	12.4249	12.7492	11.6218	12.4425	12.7278	12.242
CLEC14A	7.7366	5.5565	6.7833	7.7529	7.947	8.6166	7.8465	7.0801	5.9761	7.3246	5.5754	5.4178	7.1917	8.3832	7.0209	7.6101	6.5148	6.7747	7.2076	8.7274	9.0401	7.3464	7.1237	8.2303	5.3439	7.1328	7.7664	7.9476	7.1319	7.1678	7.2315	7.2384	6.5284	6.9237	7.2428	6.6272	4.6939	7.338	7.438	6.0672	7.2159	7.4123	6.8366	7.2957	6.2676	6.2888	6.0673	5.7762	6.9644
PDF	7.5406	7.7596	8.3658	7.9966	8.1523	8.3457	6.8852	7.466	8.3408	8.4075	7.7931	8.2408	8.0379	7.7025	8.3654	7.9105	7.9679	7.5477	8.5193	8.0753	7.5597	7.7817	7.9028	7.4713	7.5692	8.2253	8.1791	7.7248	8.7198	7.8435	8.2845	8.312	8.3801	8.2225	8.3534	8.4072	8.2597	8.2212	8.3283	8.2456	8.1767	8.0906	7.9707	7.8001	8.1522	8.4226	7.7871	7.8564	7.7507
B3GAT3	9.4102	9.1338	9.5118	9.3017	9.3529	9.7572	9.417	9.1678	8.5882	8.9565	8.1391	9.2896	8.8213	9.2238	9.4143	9.8152	9.4141	9.9962	9.3444	9.8508	9.2852	9.4243	9.591	9.1637	8.9061	9.632	9.1331	9.4232	9.2694	9.6096	9.1378	9.5239	8.9756	9.72	9.2401	9.7721	9.4393	9.0186	9.3042	10.0862	9.9868	9.3341	9.5123	9.374	9.5213	9.5383	8.0433	9.2087	9.6294
B3GAT2	3.6337	3.7363	4.1153	3.1322	3.1082	2.9007	2.5714	2.2424	4.167	3.0088	2.3789	3.02	2.3793	2.2589	1.8872	2.6202	2.5355	1.6106	3.6142	3.1511	3.7443	1.0048	3.2996	3.3213	2.8915	2.3617	2.6754	3.3055	2.5374	2.9429	2.993	2.6279	2.465	2.0218	3.4031	2.5526	1.9019	1.6325	2.3931	2.9025	3.41	2.9608	1.6958	1.9038	2.945	3.8002	3.3497	4.0557	1.8501
PER1	7.9091	9.9822	8.6507	8.0978	7.6231	9.4437	9.9756	8.9155	8.9348	7.9814	7.5143	9.2266	5.7679	8.4742	8.5506	8.6468	8.7596	9.4258	9.6857	9.5687	8.6263	8.4078	7.3991	9.6785	8.3168	8.0636	6.8013	8.2583	7.8882	7.7085	6.5656	7.5319	7.4951	7.4912	8.2818	7.7721	9.1588	9.6867	9.5267	9.6799	7.9771	8.72	8.9764	9.8608	9.6822	8.4033	8.4575	8.3009	8.6778
CPPED1	9.3875	8.274	9.3739	10.06	9.5434	10.7314	9.2057	9.8066	9.5727	9.445	9.5132	5.9755	9.4945	9.5871	9.2089	9.2984	9.5285	9.3882	9.9246	9.1124	9.3462	10.4396	9.2044	9.6303	6.6233	9.8465	9.0646	9.56	9.4644	8.4148	8.9392	9.1273	9.1286	8.7721	9.3821	9.0053	8.7424	9.1924	9.3429	8.7655	9.0949	9.3333	9.7735	9.2551	10.0318	9.4753	6.2534	5.3833	4.9879
UXT	10.4676	10.2925	10.9682	10.5231	11.2289	10.9082	11.179	10.9863	11.0281	11.6663	9.8638	10.6465	11.7941	9.9093	10.4321	10.2537	10.8387	10.256	10.3023	10.9522	10.0101	10.764	10.4007	10.1137	10.9381	10.9815	11.3141	10.1916	11.0059	10.7842	11.1159	11.0067	10.8008	12.2089	10.8053	11.0965	11.2525	10.3221	10.8872	10.3088	10.0799	11.0679	10.1742	9.7592	9.5684	10.9893	10.0032	10.4556	11.1277
CALM2	12.8391	12.5865	13.0094	12.8707	13.55	13.5946	13.7268	13.4934	12.7794	13.4045	14.0654	13.9999	13.4177	12.5611	12.7711	13.0593	12.7521	13.3959	13.1686	13.0533	12.7691	13.9133	13.3159	13.0974	13.8368	13.4417	13.6973	12.8719	13.9513	13.0786	13.1481	14.0535	13.8349	14.5207	13.4693	13.0026	13.2211	13.2423	13.3011	13.6765	13.6631	12.9732	14.1899	13.5151	13.106	13.4599	13.0453	13.3581	13.066
CALM3	12.0993	12.6512	12.6429	12.4301	12.0714	12.1273	13.4257	12.5784	12.1171	12.8597	12.8644	12.7786	12.3431	12.9062	12.7413	12.8045	13.0723	13.4791	13.2717	12.3505	12.1763	13.0178	12.4724	12.4981	13.3863	13.4571	12.4465	12.7843	12.7798	12.9421	12.8933	12.5597	11.9906	12.8197	12.1409	12.1211	12.7465	12.8448	12.9507	12.6828	12.8736	12.5056	12.802	13.2108	13.0901	11.4911	13.4477	12.3728	13.1639
SPG21	11.1788	10.3987	10.8423	10.574	11.213	10.8854	11.5841	11.2711	10.9685	11.2753	10.8851	11.1184	11.1552	10.4638	10.7897	10.9983	10.5978	11.2101	11.289	10.8898	10.4591	11.1109	11.0336	10.8346	11.0925	10.7029	11.2741	10.6052	11.3776	11.1534	11.2522	11.1388	11.4487	11.4714	10.4719	11.2691	11.168	11.2535	11.0579	10.5029	11.1852	10.7515	10.9553	11.2304	10.661	10.9965	10.5859	10.8122	11.2709
CALM1	13.0473	13.4348	12.5206	13.1812	13.6217	13.2798	12.8259	12.6572	12.4484	13.1132	13.6246	13.4698	13.4108	12.5745	12.4025	13.0849	12.6901	13.1992	13.1926	12.8725	12.9415	13.1055	13.2809	12.751	12.8941	12.9313	13.2818	12.6734	13.2087	13.2186	13.0213	13.0646	12.9574	12.7341	12.9667	13.2428	12.6365	12.9764	13.2426	13.1882	13.1255	12.554	13.1757	13.1084	12.7236	13.4096	13.2581	12.7865	13.3502
GSDMB	10.4987	10.0945	9.0893	8.9626	7.7278	9.2162	9.9062	8.6616	9.4797	8.0549	11.5461	10.1565	9.7793	8.2861	8.9052	10.7489	10.2442	10.6024	11.7616	8.9559	8.5626	11.2981	9.4513	9.5401	9.1191	10.6429	9.1397	9.874	10.212	10.921	9.8678	11.6542	10.1768	10.0366	9.0892	8.2861	10.5436	10.4569	9.8541	9.3323	10.6412	9.469	9.6011	10.5546	10.7359	10.171	8.9881	10.8856	7.8475
GSDMD	10.9405	10.863	10.2242	10.456	10.9391	11.228	11.1606	10.807	11.3455	9.0253	10.4126	10.1314	9.7377	11.0885	11.377	11.197	10.7273	10.5215	11.2529	10.0172	10.4209	11.3691	11.3642	9.487	11.0674	10.9398	11.1552	10.0235	11.7375	10.5533	11.5264	11.7688	10.2285	12.712	10.6341	9.7421	10.6755	12.1193	11.0766	11.3791	10.4326	10.8644	11.5693	11.5716	11.5634	10.779	10.03	10.684	11.0666
DLGAP4	11.5092	10.6425	11.6442	11.3557	10.9015	11.532	10.7098	11.7923	11.7343	11.4841	10.3055	10.9258	10.5107	11.7059	12.0767	11.1745	11.6076	11.7658	10.297	11.6338	11.1898	10.1536	10.9803	11.0905	10.7849	11.0577	11.1174	12.1461	11.1405	10.8633	10.3698	10.3863	11.0408	10.6352	11.5637	11.3324	11.1696	11.2215	11.041	11.1154	11.5147	11.5858	10.3489	11.1444	10.2557	11.6117	11.3126	11.083	10.3181
DLGAP5	8.4833	8.5688	9.0299	8.025	9.4071	7.5716	9.1756	9.0429	7.7336	9.0591	9.8181	10.0341	9.4965	8.2522	8.0031	9.1407	9.3725	10.0005	10.2901	8.3249	8.9062	9.7417	8.8758	8.3208	8.8392	8.5882	9.2227	8.2523	9.1301	9.4399	9.8848	9.1761	9.3687	9.3083	8.8604	9.4102	8.6576	9.1561	9.9732	9.2449	9.3018	8.8951	9.5008	9.3158	9.0851	9.5326	9.8606	8.6042	9.9862
MBNL2	10.3066	10.1605	10.0632	10.1996	10.144	10.1656	9.7077	9.9458	10.4652	10.39	9.3936	9.9325	10.8957	10.5647	10.1375	9.9206	10.4212	10.1438	8.992	10.8285	10.533	9.6393	10.2225	10.5339	10.088	9.9576	11.1653	10.4319	9.9666	9.7467	9.7794	9.857	9.8917	10.1453	9.7396	9.4328	9.4087	9.8698	9.793	9.7715	10.3808	10.015	10.1717	10.0411	10.5556	10.2729	9.7183	9.6774	10.6094
MBNL3	6.5145	6.7709	6.1914	6.278	6.931	6.2745	6.6645	6.3023	4.4964	6.6288	7.2682	5.9862	6.7682	6.2769	6.2621	5.7685	7.1408	6.7747	4.7914	5.4372	6.2284	6.4019	5.3877	5.488	6.5131	6.9972	7.0481	6.1841	5.5487	7.7212	6.1507	5.9281	6.3191	5.8106	5.4707	6.5827	5.8379	6.4186	6.4797	4.9874	6.3385	6.7688	5.9199	5.9286	7.0335	6.2166	7.3977	6.0006	4.0534
PLK3	8.0394	8.8574	7.9021	8.3428	8.5264	9.275	8.8494	7.9725	8.8681	7.6945	8.3275	9.2907	8.1791	7.8092	7.5561	7.6636	7.8235	8.0438	9.0496	8.6037	8.4068	8.203	7.7607	7.3548	8.3935	8.296	7.2215	8.3981	7.592	7.8427	7.6545	9.0276	7.7563	7.7366	8.3518	8.8702	8.6344	8.3358	8.8977	8.6116	8.276	7.6455	8.8829	8.409	8.8801	9.735	7.8189	8.1194	8.1934
A1BG	4.5328	4.4593	3.4074	4.5309	5.3181	5.0208	6.266	4.707	3.3627	3.0428	3.418	3.0884	3.1939	4.2567	3.5171	5.1968	3.2539	4.3701	4.5046	4.7512	5.5922	5.0768	4.3385	4.4395	5.018	5.6432	4.621	4.1245	4.7112	3.87	4.6214	4.4873	3.9144	6.1215	4.7559	3.7679	3.26	4.0941	3.7147	4.318	3.1965	3.9175	4.5406	4.625	4.1764	3.4644	4.7321	5.2054	3.8394
TTC8	8.374	8.4741	7.9308	8.2072	7.9224	8.2647	9.1449	7.9783	7.7109	8.6257	8.4842	8.8389	9.0699	7.3698	7.4948	8.2491	7.3441	6.6351	8.378	7.9014	8.5407	8.6983	8.521	8.1755	8.6987	8.0143	8.8014	7.4024	9.0287	8.5206	8.4058	8.1299	8.5542	8.4256	7.8957	8.298	7.6869	7.9745	8.1189	7.6378	7.9743	7.9302	8.0002	7.9823	7.9347	8.7728	7.31	8.7823	8.3183
PLK2	9.4517	7.976	7.3056	8.5563	9.6454	9.4362	8.4293	8.8189	7.3831	7.8755	9.2261	9.6487	8.5543	8.4199	7.8644	8.8566	7.1566	10.1906	8.8117	9.0198	9.3587	7.8888	7.9493	8.2676	7.9164	9.0981	8.045	9.4481	8.1173	10.8769	8.0086	10.2697	9.5035	7.7817	8.1016	7.6356	7.8541	10.0458	8.0111	10.6804	10.061	9.5412	11.6832	10.9065	8.5589	8.263	9.3635	7.9924	8.567
ZNF720	8.1017	7.6742	7.8897	7.8302	7.8546	8.6492	7.6538	7.694	7.7033	8.6851	7.73	7.7189	7.847	7.8802	7.9609	7.8012	8.039	7.4685	7.8693	7.933	8.317	7.0224	7.4235	7.8835	7.7644	7.4359	8.0638	7.9796	7.7751	7.8543	7.3977	7.6589	7.7182	7.127	7.6013	7.5423	7.4349	7.1132	7.7596	7.703	7.818	7.6917	7.6752	7.7204	7.6268	8.7867	7.5531	7.9301	7.5047
OIP5	5.1394	6.7721	6.4924	5.2759	8.1341	6.5657	7.5927	7.7817	5.7891	6.9949	7.798	8.1789	7.5312	5.7041	7.7743	7.4431	6.8244	8.0704	6.8008	6.8951	5.7979	8.1355	7.205	6.8424	7.2135	7.1292	7.7557	6.1719	8.3853	7.403	7.6255	8.1789	7.0034	8.0847	7.097	8.383	7.103	7.7292	7.889	7.1745	7.7693	7.0243	8.0486	7.2614	7.2477	7.9309	7.6144	6.0978	8.5943
CLCN3	11.2666	11.1329	10.5746	11.0092	9.8543	9.9687	10.711	10.338	10.5216	11.602	11.9411	11.1187	11.4033	11.7763	10.2135	10.7479	11.2102	10.882	9.6595	10.6353	10.9701	10.1598	11.0425	10.6154	10.943	10.6013	10.5301	10.6882	10.8961	11.3753	10.8914	11.8779	11.1577	10.2827	10.967	10.5467	11.0832	10.3521	10.897	9.8537	11.68	11.264	10.0806	11.6702	11.5489	10.9059	10.9933	11.0985	10.5619
CLCN2	8.988	8.4711	9.9734	9.0237	8.4307	8.9341	7.6849	8.5456	9.6492	9.2141	8.4775	7.5268	9.1302	9.4197	9.8766	8.2196	10.3527	8.4478	7.8384	9.4104	8.824	8.7662	9.3854	9.596	7.0114	9.1274	9.4108	10.0435	8.8498	8.6243	9.4393	8.2571	9.1307	9.7389	9.3455	10.3991	9.478	8.4536	9.797	7.7066	7.4789	9.3004	7.551	8.2125	8.9196	9.2058	9.9967	8.2992	8.1045
HRH1	8.4317	8.681	7.7722	8.9151	8.8089	9.2096	8.3475	8.3282	9.1169	8.2772	9.0208	8.5229	8.1892	8.2944	8.9105	8.6666	8.1476	8.2396	8.4223	8.366	8.508	8.676	8.9079	8.2578	9.0445	8.5644	9.311	8.9207	8.6155	8.583	8.2881	8.7705	8.4634	8.5885	8.5953	7.7834	7.7225	8.4081	8.719	8.4308	9.0264	8.4965	8.7462	8.4761	9.032	9.2824	9.5494	8.4715	8.2859
CLCN7	10.97	10.0954	10.9981	11.311	10.2799	11.4447	10.4819	10.8425	11.6752	10.7183	9.1154	9.5356	9.6599	11.134	11.2313	10.6279	10.5786	9.9976	10.7645	11.0636	11.0571	10.337	10.6335	10.8743	9.9969	10.7567	10.4963	11.0762	10.3821	10.259	11.1921	10.3851	10.0179	10.3049	11.8804	11.3703	10.6943	10.5906	10.3494	10.099	9.5694	11.0033	9.6483	10.1721	10.2027	10.3272	10.0446	10.6121	9.6138
CLCN6	8.4337	7.826	8.2434	8.4244	8.3794	8.5032	8.4536	7.5904	8.734	7.942	7.3209	7.3923	5.7407	7.6781	7.9933	7.9196	8.039	7.1112	8.0763	8.7497	8.7923	7.2935	7.9521	8.4965	7.7515	7.7569	7.0575	8.4181	6.6431	7.6728	8.2126	6.8001	7.7401	6.6937	8.3436	7.6449	7.4096	7.8208	8.233	7.95	7.7608	8.1679	6.7545	8.3328	8.6469	7.7858	7.9573	8.2508	6.4201
CLCN5	9.4194	8.2637	10.0943	9.1023	8.9413	8.8197	9.0827	9.8082	10.127	10.2846	8.821	7.463	8.5046	9.7162	9.2944	8.6018	9.9643	7.7343	7.8754	8.9913	8.6699	7.3246	8.5693	7.5806	8.0193	10.2051	10.0796	9.1352	8.2382	9.3278	9.2347	8.5848	7.3952	8.8253	10.0138	9.558	10.1726	8.004	9.2247	8.1915	8.4983	9.4254	6.5906	7.4225	8.5305	9.4111	9.2753	8.7948	7.5886
CLCN4	6.5221	4.2131	8.8782	8.0749	4.9171	8.4652	6.8648	9.222	8.4421	8.9391	8.6285	7.4043	7.7203	8.4833	8.1541	8.005	8.1397	7.3925	3.8426	8.6069	8.0166	3.9232	5.9101	7.8267	6.2271	7.6252	8.2417	6.908	7.2711	7.1538	7.9307	7.0598	8.3273	7.0711	6.3266	9.2848	8.6219	8.5744	6.7931	8.2215	7.1332	8.7728	7.7083	8.136	3.198	7.0309	7.4746	6.5309	8.8473
FBXL19	9.6074	9.4405	9.701	9.2008	8.8267	9.8202	8.046	9.5117	9.0893	9.2828	8.9097	8.5788	8.4573	9.6696	9.8859	9.6681	10.8893	9.3238	9.6028	9.1961	9.4694	8.1593	8.7557	9.0834	8.4741	9.632	9.269	9.2469	8.9706	9.1869	9.1684	8.7904	8.8005	8.3655	9.5806	9.4769	9.334	8.8841	9.7505	9.1941	9.224	8.7652	8.2579	9.1907	10.0962	8.81	10.0027	9.5126	8.7445
BRD8	10.0779	9.7532	9.3975	9.7177	9.8507	10.0239	9.645	9.6256	10.6434	9.6231	9.5035	9.8329	9.908	9.8637	10.0147	9.5664	10.0975	9.2166	10.1314	9.8216	9.8857	10.3189	9.6858	10.5375	10.1216	9.3524	9.6366	10.0276	9.9895	9.4505	9.9126	9.9962	9.7019	10.0419	9.55	10.0111	8.933	9.6712	9.8819	10.0058	9.7517	11.0614	9.6755	10.2136	10.0187	9.4881	10.2696	10.1125	9.8286
BRD9	10.4255	9.3465	9.552	9.3298	9.7694	9.8014	9.0539	9.1806	9.4605	9.1985	8.8698	9.6638	8.5524	9.4895	9.5207	9.761	9.4697	9.0174	9.8493	9.1329	9.6829	9.7425	8.7859	9.339	9.3996	9.4985	9.3373	9.5361	9.3577	9.376	9.5021	9.3331	9.1875	9.9426	9.7143	9.3565	9.5834	9.4235	9.6667	9.5181	10.1019	9.5858	10.1868	9.4508	9.5826	9.5293	10.2125	9.6882	8.9377
PCDHGA1	4.5084	4.4041	3.2075	3.0023	4.0466	4.7099	1.9728	3.2802	3.5924	5.5933	3.4367	4.3386	3.4839	4.4328	2.2527	4.2356	3.6605	3.9666	3.0729	2.9286	3.9814	4.0563	2.6527	3.8567	3.9078	2.8213	4.2634	2.9689	3.9081	3.3607	2.9567	2.1032	2.8307	0.5691	2.7233	4.7871	5.525	3.7493	4.3678	6.2335	4.5192	6.3816	4.5904	3.7825	4.9082	5.1609	5.337	2.9133	2.3938
FBXL18	8.8618	8.566	9.3709	8.6867	8.1908	8.4448	8.1412	8.4239	8.5923	8.7422	7.8628	8.5628	6.7546	9.0136	9.2914	8.278	9.0947	8.0244	7.9608	8.6676	9.1778	7.6109	8.7117	8.6155	7.959	8.5032	7.7374	8.8343	7.766	9.0661	8.6987	7.9201	8.5696	8.6523	8.4648	8.7886	8.7366	8.8617	9.3989	8.0538	7.8366	9.7749	7.8436	8.9312	8.6975	8.1075	8.4056	8.3184	8.2903
BRD4	10.9595	10.6963	10.8007	11.0458	10.6454	10.2946	10.7549	11.2074	10.7533	10.6903	10.4074	10.4198	9.9435	10.8807	11.103	10.7951	10.6861	11.3464	10.4839	10.7638	11.1576	10.0623	10.5577	11.0667	9.8951	10.5246	10.3635	10.8207	9.9566	10.6241	10.6068	10.1416	10.0825	10.2314	10.889	10.7614	10.5253	10.089	10.8038	10.2327	11.1867	10.8453	10.3135	10.9848	11.065	10.2724	11.0261	10.7421	9.6843
BRD7	10.4431	10.0858	10.7079	10.3669	10.2954	10.0095	9.4536	9.9828	10.2793	11.1498	10.3801	10.4208	11.1426	10.2878	10.6568	10.056	10.1229	9.8206	10.3172	10.302	10.2668	10.2307	10.1046	10.3057	10.1792	9.9233	10.0744	10.4505	10.0462	10.1537	10.3933	9.8536	10.0942	9.7307	10.511	10.2423	10.1758	9.417	10.5416	9.7639	9.6194	10.2988	10.2611	10.0865	10.0016	10.9005	10.0528	10.4602	10.1111
BRD1	10.2878	9.6741	9.9335	9.9565	9.9385	9.6563	9.4475	9.6589	10.0501	9.9747	9.6548	10.059	9.4976	9.2487	10.6105	10.3334	9.4681	10.0759	9.5806	9.926	10.1445	9.7507	10.2231	10.364	9.9818	10.0338	9.6868	9.6752	9.533	10.01	9.9075	8.9813	9.5281	8.9277	9.9502	9.2188	9.7912	9.7191	9.789	9.7494	10.0012	9.8	8.8136	9.956	10.093	9.6113	10.1938	10.2582	9.7008
BRD2	12.1696	12.0067	11.6242	12.2311	12.2352	11.7576	11.7405	11.9916	11.984	12.4169	12.3742	12.2509	12.1446	12.5819	12.0646	11.9761	12.2647	12.4274	12.4785	11.8692	12.3942	11.9506	11.947	12.5719	11.9748	11.9355	12.0661	12.1865	11.9765	11.2625	12.3958	11.794	11.9453	11.6328	12.4832	12.4166	11.6956	12.1849	12.4906	13.0052	12.6251	12.036	12.3504	12.4795	12.6097	12.4664	12.4522	11.983	11.9367
BRD3	10.1535	9.281	9.4173	10.1709	9.9875	9.7448	9.8186	10.4268	9.6067	10.098	9.5447	9.7402	9.4451	10.2118	10.3583	10.3341	10.1836	10.1056	8.4896	9.6158	10.2449	9.8121	9.2746	10.3757	9.5549	9.6245	9.8322	9.3235	9.528	9.9915	10.3584	9.8761	9.8407	8.7146	9.5383	9.7506	9.1652	9.8638	9.5591	9.9857	10.2883	10.5163	8.7795	9.7691	10.0634	10.009	10.7765	9.9973	9.7194
DNAJA2	10.4734	10.3117	10.7539	10.9644	11.027	11.0638	10.8758	10.8712	10.6523	11.1019	11.0107	10.9006	11.1617	10.7365	10.8721	10.4642	10.8244	10.5175	10.9301	10.4195	10.5838	11.0639	10.633	10.4663	10.694	10.6142	10.9511	10.7971	11.2197	10.4816	10.5925	10.9393	11.067	11.0782	10.8566	10.5876	10.7213	10.6667	10.8166	10.5396	10.6078	10.5499	11.4032	10.6667	10.678	11.1305	10.4983	10.6745	10.8356
DNAJA3	10.6708	10.688	11.2543	11.0005	10.8672	11.3773	10.9937	11.1307	11.0097	11.4056	10.5879	10.9115	11.2473	10.8811	11.4319	10.4835	11.0408	10.5788	11.2978	10.8559	10.6531	11.3723	11.2869	11.0175	10.6294	11.4903	10.9848	11.0992	11.6602	11.0531	10.9219	10.9916	11.3926	11.5734	11.2483	11.6233	11.1019	10.8505	10.9471	10.5598	10.9885	10.8477	10.8044	10.8488	11.3942	11.1476	10.7131	10.5139	10.8229
DNAJA1	11.2547	10.7026	11.4415	11.6181	11.8473	11.3827	12.618	11.3658	11.424	12.0115	12.0954	11.7224	11.4527	12.1595	11.4509	11.1411	11.4776	11.7606	12.2126	11.9353	11.5249	11.9433	11.5561	11.3136	11.2315	11.0403	11.4607	11.6126	12.3895	11.1996	12.0747	12.8143	11.4428	11.6271	11.3366	11.075	11.2857	11.5082	12.1739	12.1965	12.3187	11.8379	12.7746	11.5566	11.8654	12.0427	11.7393	11.2338	12.3659
TGFBR3	8.5236	7.4633	7.068	9.6142	9.0207	9.2517	9.2457	8.1881	8.8141	9.4326	8.9909	9.6283	10.2303	9.2106	7.3171	7.6939	6.3801	8.3419	6.2125	8.2222	9.0861	8.6162	8.8062	10.0011	5.4433	8.6749	8.3549	8.2723	7.1783	6.2674	8.9134	7.4617	8.272	5.8833	8.8585	9.5588	7.4772	8.7056	7.8286	8.1296	8.3096	9.3797	9.77	8.0046	8.7186	9.7089	6.2056	7.0238	7.6978
DNAJA4	10.5126	10.076	9.8735	9.6573	9.9186	9.957	10.4877	9.9186	10.3659	9.4772	10.1447	10.3628	9.9985	9.2293	9.8117	9.8004	9.8609	10.1919	9.2326	9.7613	8.9577	10.1198	10.3629	9.7102	10.175	9.5409	10.0266	9.765	10.0905	9.8409	9.9462	10.4173	10.2095	8.9291	10.3096	4.9955	10.3018	9.7593	10.2619	10.5009	10.6947	9.4682	10.2574	10.2215	10.5735	9.8091	9.911	10.867	10.4405
GLG1	12.3963	12.4625	12.1891	12.2023	11.6786	12.2455	11.8131	11.4259	11.879	12.3195	12.4412	12.1	11.3637	12.0642	12.0378	12.7102	11.7451	12.3073	12.1824	12.2778	12.4214	11.8891	11.3762	11.7917	12.0024	11.641	11.6108	12.2323	11.063	12.1357	11.4612	12.5586	11.5013	10.7736	11.3852	12.0873	11.8238	12.2527	12.2713	13.1991	13.0632	11.7211	12.6409	11.7779	12.352	12.1595	12.1058	12.7028	11.8913
LOC643387	4.9533	5.0196	5.7326	5.4107	5.4635	4.7586	4.0103	5.5588	5.8572	6.0847	6.2073	5.9968	5.3838	5.3201	5.1275	5.4613	5.3011	5.6423	6.0923	5.6034	5.0551	4.8506	5.4525	5.4338	5.1015	4.4677	4.7082	5.5707	3.8819	5.5656	4.9743	4.7156	4.506	4.2397	5.6052	5.3545	5.052	5.7101	6.2969	5.6483	6.3033	6.0473	5.8292	5.221	5.457	5.6974	5.4585	5.6383	5.2069
PTPN12	10.7953	10.1175	10.7238	10.5638	10.9913	10.7757	10.4236	10.4023	10.7858	11.1616	10.6575	10.7429	10.2315	11.206	10.3303	10.0643	9.9513	10.1508	10.1447	10.7553	11.0525	10.0437	10.3544	10.6391	10.694	10.2463	10.6466	10.8785	10.2656	10.7184	10.6508	10.1728	10.2168	10.3016	11.0044	10.4816	10.3169	10.7581	10.7751	10.0427	10.3445	11.1829	11.135	10.5403	10.2576	10.8802	10.3871	10.2568	10.2604
PTPN11	11.6109	11.8019	11.7578	11.3226	11.2834	10.7922	10.6232	12.0225	11.3295	11.7746	11.7608	11.329	11.6449	11.8364	11.7236	11.0702	12.1918	11.3363	11.7133	11.2662	11.8156	10.7742	11.0862	11.6134	10.7634	11.3923	11.2889	11.5284	11.0396	11.3695	10.47	11.1279	11.1501	10.4462	11.9565	11.51	11.4685	11.8061	11.7484	10.9246	11.5243	11.305	12.0449	11.6361	11.7969	11.1165	11.9695	11.1818	10.6203
MYCBP	9.3644	9.819	9.8599	9.4381	10.0232	9.8145	9.7921	9.5157	9.9311	10.3225	10.3846	10.7644	10.4981	9.7518	9.0672	9.6428	10.1882	9.7076	10.1402	9.6558	9.8488	9.5061	10.2814	9.3383	10.4037	9.8465	9.3011	9.9485	10.573	10.1724	9.6552	10.6987	9.8812	10.2157	10.1591	9.9899	9.8175	9.7508	10.0608	9.5656	9.679	9.7877	9.9938	9.9943	10.0821	10.2475	9.7426	9.7548	10.777
PTPN14	7.0917	5.5787	5.445	5.9532	5.893	6.433	5.9185	6.4106	5.4641	5.3738	6.2851	5.8637	5.9091	6.7951	5.9731	6.2833	5.9973	6.8269	5.4102	6.1519	6.8946	5.9674	5.6028	6.7299	5.8581	6.1971	5.8741	5.3915	6.2152	6.5287	6.3518	6.4832	6.1165	5.5377	6.5336	5.5256	5.9623	7.2862	7.2299	7.1582	7.0076	6.4527	8.1388	7.0512	6.7455	4.9194	6.7677	6.0179	6.0395
SETD1B	10.5697	10.2516	9.4537	9.8626	10.099	9.8549	9.1781	9.9622	10.1768	9.3929	9.4622	9.2579	8.9927	9.6832	10.3107	9.7904	10.2557	10.1283	10.0197	9.5348	10.0256	8.9823	9.3561	10.2919	9.4027	10.095	9.5967	9.9954	8.964	9.7806	10.2684	8.817	9.2697	8.3248	9.8248	10.1001	9.9366	10.4543	10.0234	9.606	9.6381	9.6415	8.7673	10.5791	10.0854	8.929	10.4178	9.7089	8.8723
LYAR	9.3771	9.1338	9.3975	9.7333	8.8872	8.6669	8.4536	9.3015	9.6552	9.4892	9.8784	9.876	10.3284	9.4358	10.3308	8.6222	9.9738	9.1386	9.6586	9.2976	8.6401	9.3023	9.5828	9.4048	9.0875	9.304	9.7272	9.3794	9.8141	9.5591	9.5269	9.5974	8.9071	10.0498	9.0082	10.1679	9.3407	9.6093	10.4852	9.3369	9.5996	9.9628	10.836	9.4634	9.8	9.6666	9.3072	9.0855	9.974
C8orf30A	9.6118	10.3663	10.1168	10.0178	9.0985	10.0456	8.6468	9.4737	10.5853	9.7526	9.7165	9.1714	9.7726	9.5561	10.1922	9.8938	9.5353	9.3508	10.3021	9.5348	9.1041	9.4517	10.9855	8.4932	9.9742	9.7854	10.1816	10.1107	10.1164	9.5422	10.9334	10.4074	9.7832	10.2573	10.3884	11.0339	10.026	10.7863	10.8263	9.2534	9.7623	9.8866	9.8512	10.1803	10.1774	9.3821	8.9749	9.6896	9.9201
CH25H	8.018	3.393	7.5042	6.3078	6.5434	8.1019	6.6919	7.2305	5.6504	6.7819	7.1401	5.2141	3.4839	6.9564	5.3594	6.9108	5.9438	6.1526	3.8915	6.859	7.362	6.0008	6.595	7.3104	5.3778	7.5919	6.5774	8.3366	5.631	7.1157	6.2271	6.2941	6.39	7.3271	6.2346	6.2821	3.7939	4.8584	6.0345	4.2419	4.7457	7.322	4.4645	4.3392	5.9427	5.6249	7.3197	3.6473	3.176
C16orf75	7.5593	7.7884	8.2532	7.7672	8.3469	8.74	8.6917	8.1754	8.2974	9.801	8.9072	9.4039	8.1867	8.7015	9.6038	9.2246	8.4072	9.086	8.6056	8.8427	8.6193	8.9168	8.7018	8.446	8.3277	7.9967	8.7384	8.0786	9.0071	8.614	8.7087	8.009	8.4318	8.4317	8.6385	9.3659	8.2081	8.7322	9.112	8.2215	9.0987	8.6612	7.924	9.0971	8.5883	8.8046	8.0836	8.5085	9.4606
MRPL27	9.9672	10.0877	9.3191	9.3925	8.9304	9.3992	10.3447	10.1412	9.7721	9.3274	9.7304	10.1882	10.1626	9.2795	9.0975	9.9003	9.504	9.5436	10.2787	9.601	9.0463	10.2278	10.1388	9.8305	9.8856	10.4939	9.744	9.6432	10.6871	9.4098	9.8693	10.6198	10.0771	10.026	9.5619	9.7239	10.1586	10.1561	9.8931	10.5286	10.3861	9.593	9.8422	9.5867	9.3384	9.6621	9.6096	10.3284	10.8732
CSF2RA	5.5074	7.3254	6.539	7.4532	7.55	7.2482	9.1399	6.8236	3.5247	5.0605	4.3685	5.0805	5.4693	7.1846	6.9717	6.1143	3.6155	5.2223	7.0115	7.096	7.4239	6.1171	5.1738	7.4705	5.9955	5.7559	6.9197	5.6708	7.1082	5.5797	6.8088	5.6879	5.337	6.877	5.7779	3.1945	3.9219	5.7101	6.2818	4.8144	4.0944	4.6518	5.644	6.6414	4.7852	3.7785	5.2044	2.8378	3.0985
DMD	8.7447	7.7049	8.96	8.7313	7.6433	9.2042	5.8712	8.4684	8.315	7.8729	5.1118	5.5822	10.5757	7.636	7.6715	7.4211	6.9771	4.7941	3.4444	7.7233	8.8396	4.8506	7.5287	8.1014	5.1612	8.467	8.0615	6.4253	7.8109	5.3199	7.774	4.7455	8.5293	7.8377	7.6687	8.0069	2.4033	7.8471	8.0449	4.318	4.6923	8.3381	4.1156	6.2848	5.8123	6.8987	7.9197	4.5417	4.9662
C16orf71	2.9579	2.4294	1.9053	2.9018	2.0861	3.6652	1.9728	3.0315	2.2844	2.3949	1.3994	3.1658	2.0202	2.0602	2.2981	2.7084	1.352	2.3325	1.7956	2.5485	2.5684	2.6724	3.0377	0.8702	2.4189	3.811	2.1595	2.3974	2.8901	3.898	3.2036	3.1197	2.5428	2.5449	2.0342	2.718	1.1935	2.6292	2.8335	2.3495	2.7757	2.4848	1.8618	2.6433	1.9493	2.6062	2.3955	3.7743	3.3863
C16orf72	9.4113	9.3513	9.6758	9.8151	9.7282	10.2128	9.841	9.7476	9.1538	10.3646	10.2367	9.737	9.3987	10.0311	9.8249	9.429	9.4083	9.6453	9.6319	9.4895	9.9825	9.1543	9.7428	9.4584	9.2439	9.3424	9.7049	9.7916	9.6354	9.7342	9.541	9.2259	9.6942	9.2602	9.5689	9.7967	9.2592	9.4812	9.5885	9.586	10.1731	9.458	10.0101	9.8458	10.0718	10.1889	9.6605	9.1198	9.4332
LRFN4	9.7299	10.0394	10.1301	9.2348	10.1039	9.004	8.8155	9.3213	8.9184	9.213	9.2379	9.5663	9.6681	9.129	10.2675	10.3761	9.585	9.2492	9.6192	9.748	9.5202	9.5999	9.4739	9.9888	10.1786	9.4069	9.8235	8.922	9.3697	9.6224	9.7252	10.2392	10.0089	9.8789	10.6166	10.4087	10.0784	9.417	8.9991	10.0087	9.8434	9.1835	9.139	9.3108	9.4897	9.5067	9.7005	10.111	10.4062
C16orf79	4.7239	5.5389	4.8467	4.1142	5.5991	4.4452	4.739	5.2323	5.3066	4.1875	1.3994	3.3773	2.9351	3.4612	5.2053	5.2857	4.923	2.019	5.3325	4.8219	4.7789	4.6474	4.7023	4.0684	4.7913	4.7923	4.3377	4.1521	3.852	5.5172	4.8962	4.2261	3.8463	4.2181	5.6445	6.1813	3.2799	2.6328	5.1471	5.5673	4.2362	4.59	2.9853	5.1626	4.7756	4.8539	3.6786	6.0319	5.0027
GAB1	9.0695	8.4562	8.5407	9.3855	8.4481	9.1809	9.3246	9.16	9.2708	10.0398	8.834	8.9402	7.9868	9.3957	9.3093	9.2306	9.0093	9.1073	8.0921	9.195	9.3216	8.191	9.3304	8.6545	9.6698	8.4485	9.0135	9.001	8.4113	9.3434	8.8723	7.9872	8.5817	8.7101	9.1232	8.7094	8.0995	8.3312	8.9979	9	8.8396	9.3039	8.197	8.702	8.1555	8.9063	9.5657	9.0494	8.2925
C2orf81	6.0805	6.2873	5.6175	5.3696	5.0796	5.8698	6.5131	5.6554	5.8176	5.4237	3.7459	5.9041	5.6906	5.7798	5.1422	6.107	4.0855	6.0892	5.4961	5.8291	5.6411	5.5853	5.4782	5.6904	5.6462	5.6994	5.1462	5.9954	5.6416	7.0379	5.4301	5.3811	6.5659	5.0849	4.931	6.0605	4.4675	6.2264	5.4698	5.4488	5.396	6.9343	4.2491	6.3257	6.5678	5.7128	4.9134	7.0814	5.3914
C2orf86	5.4123	4.3744	5.1426	4.9886	4.7777	5.1542	5.7192	5.0349	3.994	5.042	3.0654	4.8882	4.6697	4.2905	4.0594	4.2819	3.8276	4.6566	4.5388	5.1808	6.1457	4.4602	4.156	5.1774	4.785	4.4381	5.1744	4.4255	5.106	4.2186	4.9963	4.2579	5.2634	5.3958	4.97	3.7023	4.1129	4.8059	4.8674	4.7054	4.4565	5.3656	4.0251	5.0022	4.0114	4.2657	5.0735	5.0896	3.9245
C2orf89	12.078	10.6777	11.3534	10.4527	10.9784	10.4998	11.0551	11.5413	11.5833	11.1683	9.9708	10.054	10.9628	11.3275	10.3171	11.5615	11.4388	10.8836	11.277	11.1465	10.5245	11.2098	10.5067	9.6704	9.6944	9.5479	10.9457	11.0904	11.0279	11.8774	10.9176	11.3116	11.2687	11.6162	10.5983	11.1723	11.0348	7.86	11.2239	10.7584	8.0872	11.9433	5.7036	10.6745	11.3697	11.7602	11.9387	11.1099	10.5878
C2orf88	6.8348	8.5854	5.3017	8.2462	6.3924	8.1755	8.1635	6.5747	7.4021	5.3738	6.874	7.9904	6.436	4.4182	6.4818	8.0391	7.2771	6.8835	5.5688	6.3126	6.6331	9.9704	8.0495	6.6667	8.3493	7.6285	6.2641	7.1826	6.6096	6.1778	8.1937	9.584	5.861	7.6662	7.3939	6.9562	6.8683	6.4098	7.4312	6.6993	5.7186	4.778	4.6874	6.8083	7.4825	8.9772	6.3633	7.4425	6.2954
NDRG3	9.8662	9.5015	10.8937	10.428	9.7384	9.7284	9.1261	10.3929	11.2173	10.0925	9.862	9.4921	10.3905	10.8506	11.1991	9.5333	10.5203	9.3882	9.5419	10.7819	9.8723	9.1957	10.6858	10.348	9.3157	9.4164	10.1133	11.3417	10.324	9.5776	9.1154	9.4038	10.251	10.5807	10.8923	10.0802	10.0069	10.2568	9.8912	9.4595	9.4388	10.8041	10.1842	9.6183	9.5803	10.8424	9.3361	9.8155	9.8044
NDRG4	5.6531	4.9531	5.2506	6.979	5.9697	6.9083	6.7584	6.8104	6.0859	6.6596	3.9765	5.0604	5.8209	5.6282	7.1766	4.9025	5.9162	5.2223	4.984	6.1872	6.1224	4.1781	4.9452	6.026	3.4783	5.0602	6.2722	5.5313	6.1043	6.8344	4.4445	3.9341	4.4	4.1244	5.053	3.4983	4.313	6.2321	6.07	4.7054	5.0302	5.5181	6.2939	5.8322	6.3781	4.6293	5.2985	4.5417	4.6773
TBC1D9	8.5443	8.243	9.0147	8.5687	7.8633	8.5764	8.4932	9.5876	7.7888	8.621	6.7478	6.1476	9.3238	8.2692	8.6113	7.9911	7.0508	8.8696	7.8723	9.2004	9.7986	7.4788	7.4829	8.9784	6.3085	8.605	7.5161	8.1883	8.1244	7.0313	8.2859	7.3299	8.5103	7.0814	7.5112	5.6663	4.516	7.3655	7.8518	5.8151	6.6638	8.4403	7.8924	8.6667	8.0964	5.4399	8.4921	5.8928	5.1695
ZSCAN2	8.3719	6.5523	7.0532	7.7126	7.6797	7.5266	7.1438	7.7293	7.9523	7.8357	6.2699	6.8974	7.2166	7.0726	7.7812	7.8443	6.6603	6.92	6.8038	7.8052	7.3112	6.1865	7.3231	7.8809	7.0645	6.6357	7.5229	7.6246	7.8486	7.2492	7.6545	6.7641	7.6932	7.3529	7.1069	6.217	6.4538	7.1921	6.5252	6.8606	7.1431	7.8888	6.7754	7.4588	7.0154	7.1216	7.3639	7.3537	6.6949
PRAP1	10.3994	11.7578	11.0111	10.4834	10.3327	10.9628	10.7302	10.8557	11.3813	10.8877	10.403	6.1571	12.4223	10.3686	10.2827	9.0431	11.5243	10.4985	10.8065	11.133	9.9916	11.6155	11.1333	9.0724	4.4761	12.3172	11.9115	11.3018	11.7978	8.2467	11.6605	10.0526	9.3151	11.8002	11.054	9.2598	11.7924	9.2768	10.5436	7.1478	6.3643	9.7045	8.0839	7.6214	10.8774	12.526	9.304	10.5781	8.2528
CHD1L	9.8774	9.5958	10.9698	9.4746	10.1779	9.3152	9.8773	9.7459	10.1377	10.0704	10.5771	10.1386	10.1968	9.4044	9.7503	9.4969	10.0826	9.6462	10.3651	9.6189	9.8458	10.0363	9.8084	9.9263	9.9969	9.9233	10.7163	10.0032	8.9129	10.0223	9.0875	9.7114	11.0197	9.4457	10.1708	9.8923	10.8415	9.4104	9.9738	9.9397	10.131	9.7242	10.1146	10.0157	9.744	10.3344	9.9195	9.8881	10.3117
HOXA5	7.0659	5.0196	8.5539	6.3843	6.8464	6.0773	7.2993	7.0746	7.116	6.6473	6.2545	5.691	3.6687	5.588	5.1454	6.5993	6.2463	5.0572	1.7956	7.808	7.08	5.2896	6.3364	2.8499	6.1894	5.2596	6.2228	7.32	3.8364	6.9525	5.6656	3.3703	7.3137	6.8409	6.8211	7.7974	6.9606	7.0412	7.0985	8.0538	4.135	7.0194	5.7036	3.467	2.5622	3.5881	7.3356	6.9806	4.3825
DNAJB12	10.1521	10.5214	9.5664	10.005	10.2251	10.3962	9.9854	10.0253	10.361	9.647	9.9338	9.8432	10.0042	10.1171	10.1008	10.1043	9.7899	10.0549	10.0094	10.3781	10.0029	10.1007	9.8772	10.0362	9.8789	10.2458	10.173	10.1438	10.1086	9.7561	10.1439	10.1541	9.9591	10.0459	9.7206	9.9759	10.3295	10.2883	10.2111	10.1603	10.2403	9.7379	10.0493	10.0375	9.8916	10.4019	10.2837	10.2427	10.1891
DNAJB11	9.8803	10.1156	10.4241	10.3792	9.9755	9.8373	10.2305	10.2654	10.54	10.5432	10.6972	10.9387	10.7112	10.5891	10.4794	10.4241	10.7655	11.0648	11.0904	10.6155	10.5359	10.3704	10.23	10.4425	9.4681	10.1319	10.5673	10.7474	10.591	10.0415	10.5466	10.7382	10.2386	10.7668	10.5359	10.0099	10.6301	9.7748	10.7045	10.3551	11.0156	9.9149	10.8878	10.2795	10.4977	10.5875	11.0577	10.6987	10.7797
HOXA4	5.117	3.9656	7.2294	4.7416	4.8328	4.9539	5.139	4.718	6.9692	5.3757	4.5152	4.2173	3.6663	4.2905	3.8833	5.1615	4.8363	2.9184	2.4459	7.1538	6.571	3.2921	5.0254	3.4482	4.0597	4.4776	5.2539	5.8859	3.2765	4.9686	4.698	4.4873	4.3723	5.1553	5.9535	6.148	4.4467	4.526	5.9102	5.329	4.2129	5.9852	5.1601	3.2848	3.7468	3.923	5.2911	4.8714	3.5184
HLA-DQB1	10.5929	7.7448	9.0947	10.1102	10.3197	11.4837	10.9453	11.5281	8.9861	8.5878	10.8173	11.2006	9.1249	10.2967	8.9818	11.3425	7.295	11.7481	11.2216	10.4608	12.3382	10.952	8.6901	9.6894	9.8162	8.7536	10.1099	8.3963	10.3229	8.506	11.2303	8.4755	11.4942	10.8168	8.8983	6.1046	11.9094	11.8463	8.5734	6.6922	7.0718	6.4208	10.8733	12.8937	7.2072	7.8375	8.3168	8.7427	10.6587
DNAJB14	8.2257	8.0455	7.8256	8.0749	7.7341	8.2835	9.0762	8.5055	7.6801	8.575	9.4555	8.2279	8.7308	8.5684	7.9784	7.6236	8.3755	8.3055	7.7551	7.7677	8.8143	8.6018	8.3699	8.6751	8.1453	8.171	8.4967	7.7615	8.7733	8.5297	7.959	8.7975	8.0114	8.2761	8.8175	8.2762	7.3464	7.4704	8.0019	7.9913	7.8273	8.4355	8.4527	8.1953	8.6096	8.247	8.4221	8.0332	7.4434
RNF138	8.6278	8.3242	9.5374	8.9843	8.8787	9.0946	9.2561	9.3085	8.4873	9.2749	10.2318	10.1022	8.9941	9.68	8.8559	9.3978	9.1783	9.4044	9.255	8.4484	8.8574	9.4993	9.0297	8.7366	9.567	9.3213	8.7281	8.8057	8.6272	8.6954	8.702	9.2767	9.3032	9.6278	9.5003	8.6931	9.2285	9.857	9.2977	9.6517	9.9637	8.5941	10.5815	9.5091	9.5253	9.3756	9.1849	9.2675	10.0893
HOXA3	8.8527	6.9859	10.0464	7.8606	8.7572	7.7479	6.9808	7.5316	9.762	8.4938	6.8537	6.9531	6.8533	8.0842	8.338	8.868	8.6228	7.0131	2.7932	9.0417	8.5378	6.8064	9.215	4.325	8.0591	8.5103	9.1286	9.026	6.0151	7.2136	7.8843	6.9551	8.3327	8.813	8.6586	9.6921	8.5007	7.66	8.6634	8.7312	7.6178	8.6419	6.3694	4.4003	5.8537	7.8875	8.4025	8.4076	7.5564
ENOSF1	8.7578	9.1347	8.19	8.3888	8.4156	8.2916	8.2665	8.3646	8.6685	8.129	9.3506	9.7685	9.5388	8.0977	7.2868	9.0312	7.7098	9.1139	10.2046	8.4664	8.1886	9.0644	9.0765	7.9745	9.6845	8.9193	7.5918	8.3942	8.3043	9.3424	8.8676	9.4975	9.4994	9.3983	9.0251	8.5121	8.959	9.2511	8.5483	8.5026	8.815	7.6988	8.1915	8.76	8.6751	9.3431	8.5676	9.9634	9.5123
HOXA2	5.5227	3.9656	6.6905	5.1063	6.352	4.6849	3.3595	5.2049	7.2583	5.6433	2.0963	3.1658	3.3462	4.6177	5.0911	4.9025	6.0574	3.7127	0.5795	6.0111	4.8427	1.9752	6.094	1.6182	4.4761	4.1028	5.8526	5.5963	2.3569	4.1065	4.5671	3.1197	4.962	5.6392	6.0848	7.6009	4.0766	3.9073	6.3412	6.1213	3.9196	4.9488	2.3828	1.8575	2.0944	5.7438	5.8447	5.8357	4.4149
CISD2	9.2839	8.9109	9.1358	8.8372	8.7541	9.164	10.4565	10.1697	9.6739	10.018	9.7066	9.4089	10.1887	9.7568	9.513	9.4621	9.4198	9.9725	9.9558	9.2155	9.3546	9.9341	9.8853	9.5101	9.5816	9.2602	9.7019	8.7438	10.2407	9.582	9.6465	10.4004	9.6865	9.9595	10.1291	9.5256	9.302	9.5862	9.4754	10.2492	9.828	9.7731	9.8504	9.5417	9.3886	9.7052	9.0041	9.5508	10.3399
CISD3	10.6013	10.8741	10.4236	10.4055	9.7173	10.2725	10.9232	10.8614	10.7517	10.2517	10.0637	10.2908	11.1103	10.6773	10.4243	10.4234	10.4883	10.5593	10.8961	10.6486	9.7882	11.0563	11.3872	10.9355	10.3774	11.3608	10.4546	10.8654	10.6766	10.6228	10.5692	11.197	10.5187	11.235	10.95	9.9213	10.974	10.7973	10.7029	10.3139	10.3626	10.815	9.9444	10.6759	10.6749	10.5641	9.8318	10.3981	11.2253
CISD1	8.909	9.5431	8.9258	8.7675	9.288	9.4841	9.5183	9.3567	9.2643	9.1901	9.5277	9.2875	9.4278	9.185	9.0462	9.3263	8.7002	9.8595	9.293	9.2388	8.8372	9.8843	9.6757	9.2289	8.81	9.5216	9.9248	9.1515	9.9203	9.126	9.3449	10.1395	9.6724	9.8684	8.9039	9.8345	9.613	9.0113	9.1786	9.3115	9.531	9.2431	9.3377	9.4041	9.1715	9.7975	9.8039	8.9441	9.4673
CLNS1A	10.8939	10.5701	10.9277	10.7384	11.0509	10.6618	10.9208	10.9044	10.9129	11.228	11.017	11.1135	11.6967	10.4338	10.5586	10.5148	10.7522	10.3255	11.1021	10.9643	10.7774	11.0626	10.9089	10.9123	11.3311	10.6686	11.2279	10.6561	11.5543	10.811	10.933	11.2182	11.202	11.6707	10.982	10.9983	10.8222	10.7748	10.8948	10.8299	10.9424	11.2029	10.7551	10.4797	10.7952	11.1357	10.7165	10.4817	11.1539
HOXA1	6.1908	2.613	6.3816	6.0736	4.4197	4.8737	4.693	5.7495	5.6019	4.9654	5.3622	3.2394	4.3475	6.2254	4.915	5.3784	6.2389	3.5971	2.3087	6.0595	6.0079	2.5574	6.5365	3.4509	4.201	6.4479	5.5124	6.6443	4.3391	5.7259	4.9293	4.1279	5.0523	6.6596	6.8446	5.4984	5.9322	4.4079	4.9072	4.459	3.2148	5.4311	5.7036	2.9994	4.3662	4.4166	4.8783	4.9169	4.0534
FLJ44635	4.8361	3.2889	3.311	3.3463	6.8229	6.8755	5.9977	5.7357	3.8353	6.4646	5.7392	4.2701	5.4013	6.4363	5.4046	6.177	3.8276	3.7671	3.8915	5.2155	4.3196	7.3722	7.2292	4.1341	5.018	4.0645	5.2086	4.2424	4.5792	3.4243	4.2748	4.6851	4.5562	6.3953	4.5417	4.0019	5.8161	4.0941	2.9901	4.9158	5.7186	5.5772	5.8817	3.7742	3.8973	5.5872	3.8575	4.7823	5.413
TSHZ3	6.9578	5.7453	6.4398	7.8302	7.7183	8.0068	6.8405	7.2006	6.0741	6.879	6.0378	5.0192	4.452	7.162	5.9223	6.7304	6.0405	6.768	6.0061	7.3274	8.3955	6.0118	6.5365	7.4156	7.6921	6.892	6.4615	7.3239	6.2152	6.4995	6.4428	5.6568	6.9077	5.8106	6.1616	5.0712	2.8086	6.9891	7.3138	5.8411	6.1434	6.1286	6.2446	7.1163	6.7888	4.9789	6.6451	7.0782	5.1883
MRC2	10.5947	7.6	9.6452	11.3383	10.5509	11.388	10.6161	10.4794	8.8985	9.8051	9.5811	8.2525	8.3465	10.5937	8.8801	9.9868	8.9483	10.5831	9.8677	11.2407	12.1613	9.3441	9.2161	10.9142	8.3212	10.5167	9.6024	10.9583	9.7004	10.2699	9.761	8.3402	9.6494	9.1392	8.9995	8.8795	6.4538	10.4099	10.5605	9.4998	10.6376	9.7559	10.2462	11.2886	9.0588	6.7129	9.8606	7.3055	8.8867
FOXS1	6.5447	1.6751	5.1426	5.7799	6.4003	5.9256	5.9755	4.8927	5.1637	5.042	3.6399	3.3093	4.6108	5.6544	3.982	6.0488	3.8276	5.7544	5.4596	7.8278	7.3043	5.2896	4.5605	6.3527	2.5437	5.5909	5.9161	6.1236	5.1625	4.5394	4.9519	4.654	4.6516	5.5377	4.5028	4.5697	2.8086	4.2981	4.5527	4.7054	5.3732	4.9308	5.6287	4.9419	3.3789	2.9608	4.145	3.4584	5.413
ZNF581	9.5141	8.8088	9.283	8.5846	9.0229	8.9196	11.0098	9.0002	8.3374	9.0791	7.9891	9.0166	9.5317	8.9263	8.2545	8.6222	7.9353	8.5562	8.5049	8.2786	8.69	9.0344	8.8552	8.6997	10.4347	9.7238	9.192	8.3629	9.1254	8.7422	8.6784	9.4374	9.5814	9.9672	8.8352	9.0784	9.0415	9.2947	8.4389	9.1545	8.5912	10.2619	8.5833	8.2968	8.6346	8.2984	8.6547	9.2221	9.3331
MCOLN1	8.0526	8.515	7.5577	8.8167	8.7401	9.2107	8.8248	8.2008	8.1422	7.3053	7.3574	7.897	7.5066	8.7463	8.0817	8.0888	8.0132	7.7308	8.9098	8.6183	8.6686	8.0384	8.3593	8.6063	8.1502	8.237	7.9747	8.6365	7.8458	7.8369	8.6886	8.564	7.9447	8.5312	8.7485	8.4385	8.3962	8.588	8.3729	8.1003	7.8998	8.2519	8.0839	8.1996	7.8605	7.7663	7.7324	8.0011	8.1532
TIPARP	8.4373	9.6623	8.5299	9.1159	9.4247	9.7883	10.094	8.8545	8.6287	9.1167	10.6656	10.9066	8.621	9.0535	9.2761	9.2539	9.5776	9.8996	8.725	9.38	8.9784	9.1555	8.7363	8.2342	9.7553	8.7685	9.1196	8.7959	9.4503	9.0101	8.8377	10.0777	9.1694	9.3331	8.9906	9.3732	9.1727	9.0679	8.8601	10.1376	9.8669	8.4434	10.2297	9.4951	10.3409	10.396	9.5931	9.2809	9.442
ZNF584	7.1809	7.8897	7.7494	7.2381	7.6699	6.9716	7.8062	7.2107	6.6755	7.8113	7.6848	7.8032	7.8565	7.3856	6.9051	6.7387	6.5981	7.2658	7.7284	6.6468	7.0095	7.1168	7.1822	6.9195	8.1576	7.4471	7.0762	7.1527	7.529	7.1396	7.0114	7.8149	7.1311	7.6559	7.5306	7.9379	6.6391	7.7975	6.6998	7.6452	7.7412	7.8724	7.3232	7.9107	7.968	6.635	6.932	7.5558	7.3586
ZNF587	10.476	10.427	10.753	10.1433	10.0599	9.2644	10.1753	10.4756	10.2097	9.9415	9.6711	9.1785	9.7851	9.7513	9.9107	9.6964	10.0941	9.3354	9.5111	9.5332	10.0575	8.9519	9.5754	10.1374	10.612	9.8991	9.9165	9.9327	10.1077	9.5537	9.7403	8.9875	9.4801	8.5835	10.4431	10.5094	8.7075	8.7171	9.4167	9.779	9.4798	9.9268	7.6823	10.1155	10.0797	9.4323	11.9623	10.7505	8.1081
ZNF589	8.7001	8.7389	8.1868	7.6325	8.2989	7.9529	6.5565	7.1804	8.9316	7.5868	7.2528	7.4707	7.866	7.4946	8.2355	7.9946	7.5007	7.0465	8.8021	8.3737	8.6524	6.9615	7.3013	8.2022	7.6336	7.5231	8.4793	8.1904	7.805	8.5096	7.8302	7.4972	7.7292	7.4237	7.6059	8.1247	7.1424	8.1375	8.4338	7.9884	8.4768	8.3226	9.2617	8.1996	8.4229	8.1683	7.4918	8.5116	7.2282
U2AF2	12.1303	12.1521	12.1015	11.9847	12.1141	11.755	12.5767	12.8353	12.2236	12.5782	11.297	12.5826	12.1054	11.8849	12.0484	11.8924	12.3063	12.6609	12.4255	11.7276	11.694	12.2871	11.852	12.1131	12.2842	12.4862	12.0822	12.1082	12.0726	12.0005	12.5052	12.1033	11.8679	12.0865	12.1403	12.1949	11.9812	11.8879	12.234	11.9206	11.7343	12.1589	11.8697	11.9715	11.872	11.7522	12.9161	12.0748	12.0388
THSD1	7.6031	5.2588	5.445	5.8355	5.893	6.6292	6.4398	5.4614	4.6943	6.231	4.3101	3.7725	5.2357	5.9887	4.563	5.4204	4.8359	5.2797	5.0284	6.507	7.1587	5.8863	5.2668	6.3959	3.0438	5.0985	6.4401	5.925	4.986	5.7259	5.7967	4.7747	4.8658	5.2384	5.053	5.2115	2.2813	4.9338	5.456	5.4085	5.5637	6.7939	5.4137	5.9795	4.8065	4.8362	5.3243	5.5104	4.1333
SGK494	5.9377	6.1387	6.3816	5.3301	5.269	4.6595	5.6193	5.7495	6.0012	4.1031	3.3232	4.0427	4.1954	4.0223	4.6288	5.7847	4.8162	2.8187	5.938	5.177	5.511	4.5229	5.6106	5.3484	5.2371	6.2978	5.2047	5.0635	4.965	5.303	5.1805	5.0861	4.8301	3.2048	5.9551	4.2335	3.9223	5.3183	4.6021	6.0091	4.8469	4.8941	3.6545	6.0668	6.2109	4.5532	6.4658	6.7216	4.3495
TMEM115	9.8781	10.1363	9.6477	10.0824	10.0569	10.1027	9.1461	9.5712	9.9576	9.7093	9.7235	10.2885	9.6762	10.2378	10.5017	10.1927	9.7219	9.979	9.7063	9.993	9.7875	10.2243	9.9817	9.8928	10.1977	9.8827	9.9471	9.8273	9.6699	9.6847	10.1134	9.675	9.8489	10.2613	9.7562	10.3544	10.0995	10.3149	10.0239	10.7472	9.9881	10.2378	9.8137	9.7991	9.7787	9.8939	8.8361	10.5297	10.21
ZFP161	8.6101	7.6794	7.7903	7.6365	8.209	8.0143	7.7647	8.0443	7.6447	8.1894	7.9937	8.1371	7.8723	7.8857	7.6467	8.6132	7.7211	7.6019	8.6328	7.6586	8.4637	8.1861	8.2104	7.9209	8.7104	8.2689	8.1367	7.7386	7.7751	8.3384	7.9135	7.8497	8.384	8.3313	7.8383	7.9802	7.9372	8.1638	7.9456	7.9014	7.9827	7.7235	7.6528	8.041	7.8426	8.3254	8.1661	8.5885	8.3584
RELA	11.0303	10.9213	10.8817	11.5072	11.2922	11.3194	11.1627	11.2868	10.3519	10.8118	10.7856	11.1666	10.8638	11.179	11.3312	11.1145	10.9087	11.2975	10.9333	11.2067	11.2339	11.0126	11.2038	11.2495	11.2519	11.239	11.2195	11.0893	10.8699	11.1581	11.184	10.8905	11.0504	11.1478	11.3838	11.2522	10.9463	11.23	11.032	11.2294	11.1348	10.8706	11.0306	11.1433	11.1362	10.8896	10.6953	10.7206	10.8913
LPAR6	8.8021	7.72	8.1558	7.7493	8.5426	9.0253	8.0618	9.458	5.4088	7.947	7.8216	7.0482	7.2889	8.6008	6.0223	8.2137	6.0742	6.2127	7.1585	7.8137	9.0709	7.142	7.9436	8.4096	8.6596	8.2044	9.7041	8.9608	9.0955	7.8251	8.03	7.3349	8.3363	8.4696	6.829	7.3583	7.5875	8.0778	7.7542	6.6706	6.0079	9.7768	7.8795	7.9521	6.0445	8.0487	6.5608	8.656	8.1652
LSM12	10.0965	10.5435	10.2961	9.9736	9.7187	9.6889	10.2692	10.722	10.0666	10.3387	10.3314	10.4428	10.814	9.2774	9.8366	10.0946	10.009	10.3312	10.3865	9.8625	10.0681	10.4401	10.5819	10.6406	9.8551	10.2879	10.4098	10.0116	10.4484	10.3556	10.2936	10.5727	10.6078	10.1435	10.1839	9.5768	10.3018	10.175	10.22	10.2928	10.5347	10.1771	10.4255	10.5047	10.224	10.0312	10.0142	10.0109	10.6319
PSD	5.1429	4.9186	1.2467	5.8625	8.3469	9.7169	6.2215	3.8408	7.0086	6.4922	2.9169	3.5594	2.1909	4.9908	2.5333	4.3268	1.7351	3.5971	4.4105	5.4806	6.622	5.2531	3.2711	4.2949	3.2773	5.7195	3.7624	5.3007	4.403	5.5371	4.5374	3.9341	4.5807	5.4286	3.3629	4.2499	2.5158	8.0751	6.2894	5.6775	5.0085	3.4031	4.5643	6.0762	4.2157	2.2681	3.9599	5.1377	2.8373
UXS1	9.6618	9.3513	9.9243	9.6553	9.9412	9.9777	9.9496	9.7145	9.8725	10.4315	9.3953	9.4159	10.2884	9.9918	9.5504	9.8512	9.5117	9.7962	9.6019	9.8159	9.6975	9.9167	9.7075	9.7037	9.3986	9.7504	9.8186	9.6057	9.4399	9.9183	8.9363	9.214	9.4289	10.2209	9.7999	9.6995	9.1631	9.5427	9.9621	9.5917	10.3835	9.7346	9.996	9.3345	9.0621	9.8816	9.7418	9.7507	9.7499
CAMKK2	10.6518	10.6186	10.4082	10.5627	10.5216	10.5718	10.6017	10.4485	10.4652	10.3608	10.1726	9.8939	9.9977	10.4908	10.4908	10.4611	10.8042	10.0321	10.7127	10.3579	10.4738	10.1945	10.4542	10.5291	10.399	10.9676	10.2381	10.6213	10.3006	10.5564	10.6443	10.23	10.4058	10.1564	10.5256	10.0791	10.5523	10.6208	10.317	10.3092	10.3073	10.3547	10.3714	10.433	10.5996	9.9219	10.6302	10.378	10.0849
CAMKK1	8.2373	9.0861	8.044	7.8025	8.2203	7.68	8.7582	7.0413	8.5027	7.2897	7.407	8.2234	7.8147	6.9979	7.9431	8.3774	7.7316	7.8587	9.1051	7.9226	7.7351	8.0703	8.1628	7.986	8.0952	8.5644	7.5297	8.03	8.5934	7.9521	7.2407	7.9103	8.3577	7.7912	8.052	8.458	8.6834	8.7909	7.8569	7.1633	8.8563	6.5205	6.8029	9.0347	9.254	8.3518	8.4633	9.5508	8.6423
HOXA9	10.3214	9.0842	11.1956	8.7693	9.8434	8.4523	10.4123	9.2208	11.0247	10.29	9.8221	10.1071	8.4127	9.5535	9.2671	9.8522	9.4649	5.2417	2.6865	10.5304	10.0742	8.7417	9.7009	5.0207	10.1172	7.861	9.9981	10.0499	9.4198	9.4817	9.0668	3.3703	10.1808	10.1722	10.3264	10.3825	10.2681	9.616	10.0408	10.915	6.4948	10.6956	9.0399	7.23	4.3079	8.7825	10.4969	9.8514	9.5128
LPAR5	8.5739	9.6454	8.2467	8.508	8.6006	8.8593	9.2045	8.4809	8.3836	8.6084	9.2182	9.1357	9.0562	8.8937	8.6415	8.7576	9.4108	8.979	10.073	8.5316	8.7861	9.4507	8.3824	7.6975	8.9076	9.4259	9.2721	9.1984	8.2139	9.1128	7.5727	8.8923	9.0929	8.5387	8.5697	9.2719	9.3243	9.3714	8.7563	9.2253	8.8195	5.6778	6.7754	8.0788	9.4506	8.3593	8.6161	9.2393	8.8824
ZP3	8.8077	8.9727	7.9336	8.345	8.1274	8.8654	9.4945	8.305	9.2259	9.3604	7.7132	8.2479	9.1791	9.3095	7.7663	8.3285	7.8642	8.4804	7.9315	8.7289	8.6884	9.2123	8.4608	8.9497	9.5788	8.8462	8.1885	8.9973	8.3137	9.9084	8.0024	8.7556	7.9699	10.0998	8.5759	8.8779	9.2762	8.6433	8.4791	4.7334	7.4181	9.7804	8.1917	7.846	8.4478	8.5244	6.5274	8.9024	9.0132
TMEM123	12.8286	12.5609	12.8712	13.0297	13.3252	12.8735	12.6695	12.9584	12.9615	13.4686	12.8999	12.9571	13.5227	13.2175	12.9042	13.2339	12.4418	12.5521	12.5484	12.8389	13.0299	12.8509	13.0512	12.7555	13.9358	12.2654	13.0527	12.5124	13.1334	13.0387	12.7561	13.1136	12.9751	13.6662	13.1151	13.0355	12.363	12.7326	12.7296	12.8073	13.1524	13.1546	13.3653	12.8386	12.4329	13.2198	12.5702	12.5716	13.1242
MTRF1L	7.7268	7.8214	7.4599	8.3713	8.5693	8.4336	8.5393	8.5962	8.0061	8.4715	8.6105	8.4021	8.4447	8.1269	8.2103	7.7194	8.5259	8.517	8.4348	7.9917	8.1087	8.1861	8.353	7.9258	8.0798	7.861	8.7252	8.3038	8.3956	7.5745	7.984	8.4234	8.1949	8.3204	8.2932	8.5859	7.4841	7.4189	8.1462	8.1137	8.3316	7.9901	8.9005	8.1293	8.6216	8.6487	8.2611	7.7121	8.107
MYO1G	6.9351	4.7719	5.4676	7.7744	8.008	7.5231	8.727	8.0965	4.5987	5.3738	5.6241	6.9961	4.1547	8.0227	6.5437	7.8366	5.7903	6.6351	8.6274	7.6898	9.1021	6.7937	6.9154	7.74	6.8756	7.323	6.8989	6.1585	6.9779	6.9308	6.7452	6.2216	5.7467	7.5257	6.9277	5.1075	6.0206	7.7001	7.6756	6.3377	6.5256	5.7412	7.3836	8.1405	7.1209	4.061	6.5278	4.5417	4.209
MYO1F	8.1491	6.3212	6.2049	8.9843	8.8573	9.5897	9.4384	8.9109	7.279	6.8313	6.3875	7.1326	6.1661	9.0645	7.5989	8.4754	7.0423	7.5406	9.7106	8.9392	9.9424	7.5707	8.0205	9.2388	7.7547	8.5156	8.6194	7.463	7.7599	7.9494	7.7676	7.32	7.0415	8.1491	7.7826	5.8385	6.8893	8.2597	8.7106	6.5575	7.1968	6.9806	7.4151	8.8945	7.8451	5.4114	7.2938	5.9205	6.0601
MYO1E	10.9215	11.2957	9.9141	11.2975	11.0559	11.0479	10.6874	10.9178	10.0258	10.6633	11.6253	11.8201	10.9236	10.2083	11.4118	10.9574	10.7024	12.0403	10.1584	10.9902	10.4004	10.7835	10.8712	10.9363	11.7042	10.9172	10.5314	10.669	10.7352	11.1948	10.8258	10.7516	10.7146	9.9169	10.7102	9.9715	10.6188	11.4976	11.3169	11.3551	11.6129	10.8623	11.3792	11.7582	12.2554	10.6698	11.0424	12.2005	11.0893
MYO1D	13.0325	13.7672	12.6836	13.5049	11.9676	13.1144	12.5589	12.5565	13.9051	12.5535	12.4725	12.6025	12.9116	12.5806	13.2248	13.2103	13.6677	12.7335	12.9089	13.1476	12.6566	12.631	13.4953	13.7195	12.8799	12.7668	12.6628	13.6043	12.2527	13.0156	12.5701	11.9422	12.7025	11.6735	12.7132	12.2659	12.3503	10.7319	12.3308	12.4928	12.2797	12.0817	10.9938	12.9641	13.6164	12.1181	12.5199	13.3339	12.9598
MYO1C	11.9325	13.0387	11.3718	12.2505	11.8985	12.051	10.4201	11.5804	11.4873	11.4631	12.0468	12.2007	11.2479	11.7694	11.5475	12.7217	12.691	12.8179	12.0107	11.8458	12.1129	12.173	11.6803	11.7405	12.2869	12.2086	11.1713	12.2682	11.8127	11.7102	11.3262	11.798	12.5598	11.2151	11.5637	11.7972	12.4658	12.7011	11.6968	12.0427	12.426	10.8658	12.4464	13.1195	12.7478	11.7212	12.676	12.8037	12.1337
MYO1B	11.4441	10.5784	11.5449	11.1658	11.2228	10.4106	10.1033	11.38	11.1634	11.7389	11.0497	11.125	11.551	10.7476	10.7647	11.4412	11.024	12.1989	11.3956	11.0088	11.35	11.4507	10.9707	11.798	10.6148	11.0282	10.6957	10.6633	11.1475	11.0408	10.7169	11.1451	11.1595	9.7414	10.9939	10.9572	10.9531	9.8991	10.8963	10.7635	11.9928	10.9079	11.0339	11.363	11.3861	11.3338	12.1893	10.7001	10.0273
MYO1A	10.2653	10.9026	9.0783	10.4499	9.9005	10.1802	10.3873	8.2719	11.1364	9.1343	11.3774	9.1854	9.6499	9.7911	9.9226	8.6556	11.1728	10.0418	11.6831	10.0995	6.8667	11.7902	10.7952	8.2734	8.4079	11.7007	11.3429	10.7034	9.5186	9.6343	9.9852	9.7807	8.6279	9.9651	9.6164	11.3997	10.6503	11.1522	10.086	8.6378	11.3895	4.5843	5.8557	10.4284	12.0844	9.3097	10.289	10.985	9.9515
GRN	13.0936	13.0733	12.8797	13.8298	12.6869	13.7462	13.4347	12.9795	13.0603	12.7927	11.9507	12.5415	12.6374	13.5368	12.8281	13.3401	12.944	13.1859	13.6929	13.4406	13.0165	13.0444	13.4888	13.4372	13.163	13.3493	12.6971	13.1424	12.2229	13.0149	13.3517	12.8024	12.5843	12.4869	13.1103	12.3031	12.8112	12.5337	12.9491	13.7043	12.9917	12.2703	12.4102	13.6673	12.5654	12.9251	12.0625	13.805	12.7103
LOC100128640	4.2023	3.8964	2.8436	5.0368	4.3228	4.1764	3.6105	2.4889	5.3707	4.5328	2.3491	3.7725	3.8831	3.1941	5.2481	4.0868	3.9773	4.298	3.4444	4.779	3.2243	4.1781	4.9225	5.7546	5.2736	3.5031	4.3271	3.7872	4.0509	4.9168	4.7336	4.1726	3.7517	5.1029	4.0426	4.3135	3.5515	4.0496	4.0465	3.6164	2.6692	5.3521	2.2292	4.879	2.7492	5.5615	3.8575	4.7823	4.3156
RPL36AL	11.6981	11.882	10.369	11.2769	11.7632	11.4751	11.915	11.3683	10.5162	11.4129	12.3704	12.2754	12.2905	10.4286	10.0406	11.5629	10.6642	11.927	12.7872	10.92	11.5379	12.0244	11.4108	11.3433	11.7017	11.8367	11.6154	10.7038	11.5629	11.4367	11.9172	12.7231	11.6397	11.9562	11.0383	11.4002	11.9344	12.0029	11.7745	12.695	11.9826	11.4166	12.2855	11.537	11.5598	11.8065	11.3296	12.0449	12.3974
KIAA0391	9.0504	9.3873	8.9707	8.9381	9.5123	9.1236	9.8566	9.2233	7.9339	9.4941	9.6041	9.6818	10.0067	8.7824	7.9734	9.3788	8.7737	8.5504	10.1607	8.5756	9.3747	10.0806	9.353	8.9113	9.9259	9.4857	9.5149	8.805	10.1607	9.6474	9.5198	9.5899	9.9999	10.0123	9.4289	9.2985	9.3973	8.6283	9.2865	9.3012	9.1228	9.1435	8.9863	9.2567	9.1042	9.6245	9.2165	9.5198	9.6499
CHMP7	10.3947	10.4748	10.0752	9.2061	9.9635	9.8943	9.6642	10.0632	8.9798	9.1255	9.9542	10.249	10.095	10.3101	9.0161	10.0214	9.3623	10.037	10.2075	9.6205	10.2249	10.2627	8.9435	9.3092	10.1495	10.0855	8.9016	10.1803	10.6935	9.8833	9.1793	10.662	10.0418	9.1491	9.136	9.3114	9.8501	10.6972	9.9116	10.1789	10.1694	10.4613	9.8247	10.3581	10.7286	10.2323	10.0127	8.8995	10.1476
CHMP6	9.0656	8.9434	8.5486	8.8028	8.3304	9.2475	8.39	9.2307	8.2246	8.5766	8.6784	8.83	8.9126	8.5529	8.8894	9.304	8.9092	9.0397	9.0211	8.7934	8.3153	9.4856	8.8429	8.838	8.9714	9.5565	8.7193	9.0873	9.123	8.5637	8.8589	9.1344	8.5119	9.3323	9.3358	7.8222	9.2852	9.1256	8.9439	8.6654	9.0505	8.4146	8.949	8.9795	8.1963	8.3593	7.2028	9.2059	9.2504
BCR	10.8654	10.6635	10.5081	10.8518	10.5589	10.6282	9.9637	10.2417	10.5649	10.3655	10.9475	10.8111	10.2677	10.2524	11.0797	11.2743	10.1556	11.4734	10.3015	10.6693	10.4497	10.7531	10.8597	10.7522	10.643	10.6726	10.8602	10.8781	10.3551	10.99	10.533	10.5218	10.588	9.9609	10.7182	10.5795	11.1014	10.8517	10.5667	11.2583	10.9981	10.4244	10.8774	10.8306	10.7462	10.2896	11.0271	11.2803	10.7727
CTPS2	5.4286	9.3974	10.107	9.7149	10.2938	9.6731	8.8387	10.243	10.1782	10.9931	9.4969	9.1285	10.8001	9.4063	10.2087	9.6294	9.976	9.2055	8.5324	9.9704	9.2133	9.5406	9.2811	9.0455	9.6612	9.7084	10.5356	9.6447	9.7747	10.311	9.4642	8.8222	9.6224	10.0379	9.3794	9.7529	10.2242	9.234	9.8375	9.0172	9.2098	10.3615	10.1437	8.9156	8.7897	10.5095	9.8451	9.5582	10.789
NDC80	7.274	7.8673	7.7494	6.206	7.9658	6.6487	7.9666	8.2182	7.5542	7.7697	9.2062	9.3385	7.831	8.3674	7.7378	8.6926	8.5589	9.343	9.2231	7.788	7.8248	9.3156	7.8171	7.5331	8.4504	7.9685	7.8283	7.8388	8.3376	8.6937	8.0512	8.7075	8.9512	8.6933	7.9689	8.7387	7.6566	9.3916	8.2369	8.926	9.2074	7.8048	9.2468	8.8267	8.1679	8.3704	8.6342	8.6099	9.3096
HOXA11	8.1687	7.2303	6.5601	7.91	9.5442	9.0053	8.3518	9.2623	7.3295	10.0998	8.1845	8.6944	4.3832	9.7575	9.4721	9.4199	8.6758	7.8011	2.1571	9.3434	9.3604	7.2245	8.8846	6.2544	8.9263	7.4322	9.1694	9.874	9.3364	8.6378	8.2079	5.5424	9.5043	9.4685	9.5536	10.056	9.2911	8.5486	9.1205	9.8876	9.685	9.7546	8.0238	8.3676	5.7369	6.6039	9.2795	8.6913	8.9502
HOXA10	10.2045	9.3054	10.751	9.4052	10.8789	9.9059	10.1529	9.7294	10.5335	11.1869	9.4521	10.289	7.9516	10.3562	10.2516	10.2887	9.9771	8.8774	4.1137	10.6172	10.4556	9.7759	10.9909	6.5312	10.2393	9.2729	10.684	10.8964	9.8382	10.0421	10.0491	6.6503	10.4475	11.0717	10.6597	10.8659	10.3266	9.6949	10.7231	10.3736	10.4688	10.6534	9.2826	9.8048	5.8537	9.1049	10.666	9.6862	10.156
PPIAL4C	5.492	5.4153	6.0341	5.0603	5.6077	5.8489	5.3908	4.816	5.0953	6.0387	5.7392	5.4949	6.3212	5.4303	4.956	4.9889	5.2133	5.3348	5.3589	5.6549	4.8616	5.8501	6.6235	5.2261	5.9955	6.0677	5.3836	5.5836	5.8981	5.7998	6.0906	5.7333	5.6916	6.428	5.9322	5.5913	5.177	5.0054	5.9607	5.6186	5.8091	6.5737	5.8557	5.1157	5.0923	6.5063	5.3115	5.1688	6.2691
FAM188A	8.7895	9.4898	8.753	8.7693	8.7893	8.8081	9.8108	8.8238	8.6688	8.5539	8.9628	8.8754	9.2192	8.2564	8.3707	8.804	9.1657	9.1931	8.8585	8.833	8.6414	9.0728	8.8519	8.8288	9.3406	8.6199	9.1241	8.1432	9.3597	8.5115	8.118	9.4476	8.5103	8.9798	8.5072	8.3653	8.0721	7.8824	8.3185	8.8813	8.8288	8.2912	9.1537	8.8488	7.9797	9.8958	8.7742	8.7336	9.0932
FAM160B1	8.9391	8.618	8.6006	8.735	8.9749	8.6733	9.1299	8.8876	8.4895	8.8379	9.1133	8.741	8.229	8.6633	8.5456	8.7431	8.024	8.4415	8.0416	8.8344	9.1938	8.7417	8.582	8.8471	9.0797	8.1507	8.9172	8.6912	8.3108	8.6089	8.6852	8.5992	8.4732	8.1807	8.6182	8.458	8.4072	8.6245	8.5626	8.3311	8.2669	8.6433	8.0698	8.9669	8.3488	9.1912	8.8932	8.8879	8.3933
FAM160B2	10.7458	10.315	10.2316	9.3609	9.7839	10.022	9.3453	9.6451	9.4412	8.3354	9.1759	8.9429	8.8926	9.5121	8.9389	10.0443	8.7322	9.1399	9.4389	9.8202	10.2217	9.5225	8.7796	9.2864	10.4246	9.9641	8.9327	9.979	9.9533	9.7491	9.003	9.4533	9.5328	8.1735	9.3275	8.834	9.8661	9.9022	9.3707	9.5734	9.5243	10.07	9.1457	10.461	10.0413	10.0206	9.8562	9.7597	9.1745
RAD54B	6.8245	7.8175	7.6493	6.208	7.9941	6.6422	8.094	8.5336	7.4347	7.5867	7.7988	8.0131	8.1907	6.9352	7.8321	6.5419	7.6607	6.8238	8.3002	6.6657	6.799	7.4582	8.2846	7.2894	7.3781	7.6322	8.327	6.9384	8.906	7.6367	8.9947	8.3008	7.6617	7.9791	7.6045	7.7737	6.468	7.4932	8.1377	7.4726	7.5301	7.3492	8.0482	7.8808	8.0106	8.7427	7.3688	6.9048	7.8797
GALNTL4	6.9911	4.6512	7.023	8.7423	8.218	8.0564	8.4656	8.4239	6.2729	6.1979	7.4882	7.3051	8.9984	6.5729	7.3406	6.1014	5.4874	8.7929	9.193	7.3195	8.9979	7.0808	5.6028	9.0623	3.9978	6.499	6.6033	7.8007	8.2162	7.5026	7.3811	8.1157	8.6713	7.635	7.231	5.3393	3.0519	7.3745	9.0321	8.6323	8.7378	7.7899	7.6261	7.2088	8.6659	6.8033	6.9362	4.9351	5.0092
TSSK4	4.5084	4.4244	3.0961	3.7449	3.5441	3.9005	3.2155	3.1193	3.3789	2.6115	1.3994	3.0065	2.8305	2.0602	2.9127	2.7084	3.7041	2.3325	2.9856	3.3589	4.3468	1.7837	3.1197	4.8654	3.2036	3.9433	3.7156	3.4911	2.9766	3.7567	4.1625	1.0696	3.1771	2.4201	3.8701	3.0524	2.148	3.6335	3.5388	3.2005	3.551	3.4544	1.0384	4.2426	4.0475	3.7785	4.6525	4.6339	1.2741
LSM11	7.8559	7.9506	7.6931	7.8806	8.1253	8.0733	7.6468	7.2107	7.2995	7.3246	8.1804	7.8152	8.0436	7.5791	7.9043	7.8249	7.9375	7.6534	7.4265	7.9278	7.8127	7.8343	7.8803	8.0772	7.8784	7.6704	7.7197	7.6524	7.529	8.0258	7.7122	7.174	7.7563	7.2513	7.7581	7.3621	7.4384	8.0185	7.8594	7.9411	8.1967	8.2039	7.23	8.0266	7.868	7.4813	8.4619	8.0872	7.9337
ZNF323	7.6138	6.5067	6.2833	7.2937	7.9388	7.0954	6.041	6.5825	6.7589	7.7584	6.6687	6.6503	7.3843	6.8471	6.6476	7.2855	6.6038	7.5944	6.6561	7.8988	6.4759	6.7019	6.7957	7.1805	7.5653	6.8249	7.2871	6.5088	7.2232	5.2687	7.3344	6.7045	7.1476	7.1713	6.4338	6.2581	6.3888	5.6665	6.1132	6.5417	6.4552	6.9585	6.4585	6.4952	6.7177	7.4397	8.0511	7.5381	7.2905
GALNTL2	4.6541	2.4294	4.4326	6.5092	4.6234	7.2652	5.7192	5.0349	2.933	4.6353	3.4367	3.1658	3.1113	4.7929	1.6676	3.0672	4.2369	4.9901	3.3774	6.3598	8.2893	5.0971	3.8542	5.6632	2.6586	4.8957	3.8078	6.2176	5.1625	6.0423	5.1996	4.0343	5.5502	4.9306	4.6875	3.2606	2.8086	6.319	6.2434	4.5564	6.0079	5.21	6.4585	6.467	4.3374	0.8861	3.9265	3.2986	4.0939
SF3B1	12.6249	12.4673	12.5001	12.2058	12.3243	11.9046	12.2135	12.6046	12.9282	12.4757	12.6674	12.6706	12.8098	12.3158	12.3207	12.239	12.2649	12.5211	12.3148	12.2714	12.5311	12.2002	11.9033	12.8746	12.3349	11.8409	12.2653	12.2672	12.1679	12.2584	12.2156	11.9059	12.1179	12.0598	12.434	12.2086	11.9363	12.0049	12.3714	12.0412	12.4535	12.7467	12.2729	12.5429	12.5915	12.4196	13.0872	12.8661	11.7071
TUSC2	9.1392	9.5711	9.0947	8.8956	9.4061	9.2676	8.9889	8.9696	9.5139	9.0955	9.0831	9.6663	9.0631	9.3849	9.6444	9.1344	9.3077	8.6821	9.4182	9.4113	8.94	9.3858	9.5655	8.9843	9.5031	9.8786	9.2951	9.1363	9.6988	9.393	9.4661	9.8891	9.2921	10.5245	9.4641	9.4011	9.3885	9.1243	8.9379	9.4436	9.1039	8.8176	9.4265	9.0621	9.4598	9.4308	8.2307	9.0691	9.5759
SRI	11.7039	12.7808	11.3416	11.9337	11.0956	11.8091	13.0361	11.3669	12.3832	11.8249	11.7046	12.1756	11.7953	11.4867	11.8208	11.6168	12.122	10.8105	11.3485	12.1415	11.2266	11.4987	13.1023	12.5761	14.6924	12.5571	11.8306	11.6289	12.3205	11.5665	11.3352	11.3053	11.6275	12.9786	11.4808	11.2618	11.3	11.8121	11.3484	11.9593	10.554	11.2062	10.9483	10.4086	10.7066	12.2673	11.9944	11.5003	13.3689
SUN1	11.2188	11.7568	11.5803	11.0601	11.2661	11.384	11.2465	10.8857	12.0091	11.4092	10.7558	11.6645	10.7187	11.1809	11.5876	11.0292	11.3774	10.8031	10.8364	11.2863	11.415	11.3386	11.585	12.0152	11.6173	10.7981	10.6633	11.5265	10.3198	11.5212	11.4339	10.5926	10.577	11.1339	11.6999	11.7244	10.7907	10.4066	11.7256	10.8214	11.2221	11.5958	11.5367	11.1665	11.6285	11.6838	11.2661	11.4507	11.3765
SRL	3.7103	4.4244	2.1481	4.3895	4.2889	4.5251	5.4239	0.597	1.6837	1.9933	4.4786	3.6699	3.4167	2.9623	2.017	3.4385	3.1315	3.9192	3.5085	3.9992	4.7025	3.4293	2.2769	3.0792	1.2924	4.1028	2.8214	3.0455	1.7183	4.4195	1.963	2.1032	1.5904	0.9761	1.5148	2.1484	1.8375	6.0294	3.378	1.0173	5.0302	2.3826	2.0571	5.1693	5.6218	2.2681	2.5782	3.2411	2.1076
SRM	10.3398	10.6758	10.9747	10.1165	10.5935	10.3074	10.2128	11.0363	10.81	10.5287	10.1634	10.4198	10.1504	10.5333	10.699	10.4528	10.4003	10.5156	10.3054	10.4531	10.2449	10.1794	10.9487	11.0888	10.314	11.0946	10.5938	10.6107	10.2036	10.8121	11.1241	10.9842	10.5766	10.923	10.7996	11.7668	10.8978	10.5512	11.0216	10.4953	10.9417	10.6575	10.3851	10.5996	10.2572	10.2164	10.402	10.5067	11.4493
SRR	6.8443	7.4022	6.6397	6.999	6.7996	6.9751	7.8998	5.9616	6.5671	6.0418	7.8894	6.2746	6.2099	6.3206	5.8308	7.4956	6.9651	7.3549	7.2924	6.9432	7.0319	6.6879	5.9455	6.1533	6.7746	6.9091	6.4082	6.4348	7.4476	6.7831	6.8212	7.8187	7.8733	7.0672	6.1565	5.6259	6.2089	6.9575	7.1883	6.9935	7.3334	7.0661	7.0338	7.3066	7.1629	7.4023	6.6613	7.7524	8.164
LGALS9	11.8316	11.726	11.1717	12.2067	11.5315	11.8122	11.6589	11.6183	12.3056	10.2082	11.3147	10.0723	12.0984	11.779	11.5422	12.562	11.751	11.6544	13.0044	11.5641	11.5758	11.4727	11.2919	12.4772	11.9205	11.5243	11.1968	11.801	11.9275	11.9655	11.5468	11.4534	12.2834	11.0128	10.8691	11.1812	12.4527	12.0998	11.7438	12.1359	10.304	11.7215	12.0357	11.8503	11.0648	10.5145	11.7969	12.0272	11.5357
LGALS8	9.1187	9.4375	9.801	9.4073	9.5079	9.0814	9.7554	9.1676	8.39	9.2098	9.5718	9.5052	9.3965	9.3633	8.8543	9.0564	9.3716	9.399	9.7746	9.3027	9.386	9.607	8.8683	8.9204	8.8988	8.8772	9.818	9.4905	9.1787	9.2026	10.009	9.0679	10.4437	8.6154	9.423	8.8833	9.7092	9.3938	9.4844	9.4957	9.5804	9.5995	9.5982	9.9413	9.7536	9.4102	8.8236	9.561	8.793
LGALS3	13.1019	14.3278	13.1409	13.9653	14.0783	14.0692	14.287	13.4921	13.0922	13.2959	14.6313	14.6696	13.8383	12.8312	13.2274	13.9896	13.8573	14.3433	13.9701	13.4228	13.3437	15.0547	14.8435	12.8535	14.669	14.7721	14.1781	13.3961	13.5704	13.8899	14.1026	15.3513	13.9794	14.6136	14.3408	13.8239	14.0811	13.2432	14.209	14.7502	13.992	12.9062	13.4668	14.3103	13.634	14.425	13.998	14.5351	14.3301
LGALS1	10.928	9.3911	9.8861	11.8353	12.3429	12.6809	12.0689	12.0479	10.1644	10.8108	10.2426	10.4286	9.6922	11.3054	9.7576	10.8471	9.7436	11.3306	11.3889	11.7911	12.1394	11.8037	10.9658	11.5777	9.5476	11.8358	10.9498	11.4112	12.1627	11.3458	11.1049	11.2128	11.5777	12.2241	10.5018	9.9066	8.7439	11.2672	11.753	10.8794	11.235	10.587	13.3841	11.4229	10.1345	10.7891	10.6198	8.9676	11.4107
LGALS4	14.0234	14.8468	12.8274	14.6411	13.7994	14.2359	15.0729	14.2724	13.5249	13.8619	14.5904	14.4099	14.2213	12.9298	14.1676	14.9107	13.6528	15.2188	14.7761	13.8602	12.7572	15.4673	14.4215	13.3938	16.8378	15.5129	14.8394	14.4359	14.9983	13.4884	13.9193	15.035	14.2127	14.4552	13.9387	14.2792	14.9661	14.005	13.9114	13.761	14.8134	12.9285	9.5029	13.8975	14.2834	13.9064	15.2465	15.6968	14.7862
RNF114	11.5584	10.7469	12.0801	11.469	11.752	11.5221	11.715	12.4399	12.2299	12.1576	10.6692	11.044	11.6128	12.015	12.344	11.3547	11.9668	11.1601	11.2156	12.1404	11.9032	11.385	11.8823	11.9365	11.3363	11.4577	11.7424	11.8036	12.4324	11.2771	12.0087	11.3744	11.6126	12.1568	12.4947	11.6106	11.4841	11.4358	11.2337	11.0501	10.8582	12.1213	11.2168	11.2825	11.2561	12.3484	12.1071	11.3552	10.7871
AKIRIN2	10.0971	9.2388	9.283	9.4559	10.1593	9.623	9.6546	9.8799	9.6333	9.6215	9.1922	9.1525	9.6166	10.0515	9.5437	9.5079	9.3572	9.4374	9.8454	9.5158	9.6348	9.4406	9.5738	9.273	9.319	10.0283	10.7293	9.5093	10.0159	9.0548	10.0629	9.3873	9.7123	10.9738	9.9429	9.2759	9.645	9.2852	10.4204	9.2129	9.2098	9.8068	10.5992	9.4961	9.1163	10.0283	9.8384	9.2648	9.4884
AKIRIN1	10.1902	9.7954	10.0361	9.9014	10.2048	10.1835	10.2217	10.4517	9.9227	10.2512	10.5057	10.5135	10.2235	10.3024	9.3182	10.1934	10.4245	9.9148	10.6165	9.978	10.4784	10.3184	10.1997	10.442	10.0963	10.5871	9.624	10.4351	10.4037	10.4112	10.0037	10.7223	10.1992	10.3176	10.318	10.4867	10.1955	9.8027	10.1697	10.5855	10.0961	9.6918	10.7267	10.2173	10.3464	10.253	10.4212	10.0407	10.1596
EIF2AK1	12.4065	12.5096	12.7625	12.2044	11.5352	12.2941	11.9083	12.1538	12.7864	12.7123	11.7204	12.1318	12.2819	12.4725	12.6293	12.126	12.4106	11.7679	11.8961	12.2825	12.1287	12.1937	12.9745	12.4396	13.0241	12.5007	12.0836	12.7603	12.0991	12.7189	12.5407	11.9112	11.9467	12.8134	12.5985	12.9642	12.4673	11.8651	12.8341	11.4457	12.2861	12.8948	11.6224	11.9179	11.7217	11.9924	12.0862	12.1642	12.7989
ERCC6L	6.7851	7.6	8.4273	6.5841	8.2775	7.1374	7.2118	8.4871	7.9874	9.3159	8.2007	8.0142	8.4149	7.3895	8.6177	7.1975	8.1197	8.2372	8.3256	7.6139	7.2224	7.4945	7.2747	7.0914	6.4978	7.6641	8.2581	7.2928	7.6687	8.9519	8.3726	7.5741	6.9922	7.9091	8.0282	8.5762	7.4132	7.3287	8.3204	7.1582	7.9027	8.1755	7.4931	7.4837	7.5344	8.31	8.4295	7.1384	8.1699
EIF2AK3	9.329	9.0328	9.2345	9.5492	9.1699	9.2292	9.6754	9.6312	8.8612	9.5931	9.542	9.5636	9.742	9.3533	9.118	9.0073	9.41	9.6669	9.0429	9.3345	9.6035	8.9921	9.0856	9.5679	9.5457	8.9101	9.028	9.3477	9.1063	9.1579	9.0785	9.5484	8.9311	8.7879	9.4879	8.705	8.7949	8.5183	8.7966	9.2191	9.5805	9.1835	8.5873	9.3966	9.5918	8.9674	9.4393	9.1841	8.3542
EIF2AK2	8.4872	7.903	8.9053	9.6112	9.0336	8.7201	9.2069	9.1287	8.0246	8.9138	9.6162	9.1066	9.2605	9.0875	8.7031	8.0724	8.8154	8.9291	8.4794	8.3544	8.5304	8.5519	8.4274	9.3101	8.1104	8.1845	9.0728	8.9296	9.806	9.5104	8.8678	8.3105	8.7326	9.0287	8.7651	9.0185	8.1241	9.104	9.4845	9.0497	8.7623	9.1154	9.5814	9.2958	8.1093	8.255	9.2015	8.1034	8.4234
TDG	9.0044	9.3087	8.5748	8.5186	8.9125	8.487	9.2732	9.8513	8.9527	8.7804	9.4385	9.2413	9.2784	8.8219	8.823	8.7286	9.4304	9.1604	8.8631	8.6167	8.6846	8.9138	9.0389	9.437	9.3492	9.3652	9.4007	9.0862	9.2048	8.6578	9.3438	9.4431	8.9675	8.7863	9.4243	8.3117	9.425	9.3055	8.9782	9.1057	9.8464	8.2912	10.0247	9.0691	9.2884	9.4761	9.7784	8.8785	9.4103
EIF2AK4	9.2556	9.3801	9.7281	9.5555	9.9446	9.4557	9.4675	10.0618	8.863	9.7056	9.1133	9.8579	10.1497	9.3332	10.0507	10.0476	9.4141	9.4716	7.9551	9.7781	9.6889	9.6278	9.6942	10.1218	9.7658	9.8007	9.9452	9.577	10.1476	10.3418	9.4523	9.6004	10.0022	9.5638	9.1981	10.6265	9.8379	9.7611	10.3207	9.2963	9.2145	10.0514	10.3703	10.0934	9.8092	10.0088	10.0172	9.1018	10.3436
HN1	11.1336	12.0831	11.6841	11.1067	11.6164	11.3138	11.3931	12.1846	10.8645	11.1274	11.9573	11.6269	11.799	10.9448	10.9684	11.5746	11.0593	11.8129	11.6451	11.1858	10.9979	12.0375	11.711	11.192	10.5531	12.0974	11.6285	11.4412	12.3138	11.6996	11.9136	11.4596	11.6848	11.4017	11.6883	10.9989	12.1473	11.643	11.6686	11.6108	11.6807	10.701	12.4858	11.2634	11.6335	11.9244	11.5461	11.6317	11.5132
SMS	10.6501	11.3272	11.5059	11.0832	11.7774	11.0746	11.1016	11.4488	11.4015	12.5074	11.1786	11.7327	12.2361	10.5806	11.5827	11.0545	11.424	11.1956	11.6049	11.2587	10.1294	10.9896	10.8672	10.2121	10.7011	10.9487	11.6816	10.5062	11.2644	11.7523	10.8173	10.9132	10.6307	11.2661	10.7235	11.7953	11.4402	11.1767	11.7365	9.4584	11.651	11.0119	11.2815	11.0482	11.0639	11.7678	10.9514	10.9172	11.4816
NMB	6.6869	7.2019	6.5601	6.1191	7.3431	6.8363	7.3082	7.2006	6.9646	6.7015	7.2682	7.4707	6.8785	5.7666	6.6476	6.94	5.8881	7.3078	6.6772	7.0725	6.5479	7.4629	6.9607	6.5631	5.7326	6.5344	7.7835	6.529	7.9748	6.8285	7.2222	6.7121	7.3173	7.9463	6.9923	6.1401	7.1555	6.8916	6.2818	7.53	7.077	5.9963	6.2842	7.23	6.7399	6.9342	5.8447	6.0349	8.7058
EREG	10.514	8.3759	10.4413	9.1701	10.198	11.9227	4.7723	11.542	10.7644	11.7908	8.4875	4.818	11.6282	11.8701	11.084	8.1083	11.7399	4.7406	9.1038	10.6971	10.9016	4.5229	10.9841	4.4117	1.5521	7.8157	5.0851	11.6302	11.252	10.9891	8.8022	4.3385	9.1171	11.3181	12.2291	10.4698	6.2974	2.8528	11.1755	4.761	3.8724	12.8404	12.558	8.1293	9.1582	12.0307	9.4132	3.8142	4.3495
AVPI1	7.9688	10.5393	8.6581	8.8642	8.7969	9.7246	9.318	8.7587	8.9623	8.3693	8.7759	9.8789	8.4299	8.1797	9.4975	8.9689	8.6228	8.8445	8.9736	9.3744	8.678	8.9726	8.9365	8.5675	9.7178	9.0946	8.2764	8.8343	7.7229	8.6726	8.4484	9.5516	8.8135	8.5721	8.9731	9.8023	9.2223	10.3877	9.1602	9.4813	8.2275	7.8724	9.6737	9.2797	8.4949	7.9257	8.8649	9.2301	9.9869
TRNT1	8.2535	8.2467	8.2222	7.8019	8.521	7.8989	8.7325	8.1173	8.0105	8.4045	8.7813	8.9951	9.0821	7.2727	8.5474	8.381	8.3601	8.201	9.3106	8.4285	8.5909	8.3815	8.2273	8.5701	8.0035	8.38	9.9712	7.4435	9.1695	8.3598	8.5726	9.2126	8.6341	9.0943	8.6145	8.8796	8.2054	7.573	8.4117	8.1564	8.6375	8.1882	8.7645	8.5525	8.6782	8.5711	8.9986	8.1911	8.8022
ASAP1	9.9976	8.1232	9.9566	9.6755	9.1322	9.5668	9.7589	9.2587	10.7384	9.5388	9.6192	8.5912	9.8107	10.1195	10.3821	9.0927	9.9147	9.016	8.7812	9.8781	10.2534	8.6126	10.0408	9.0966	8.3364	8.4336	9.6444	10.3986	9.6772	9.1719	9.4332	8.8856	8.3309	8.6781	9.8099	8.7787	7.5778	8.9446	9.9298	8.4895	8.9743	9.9314	9.9967	9.8223	9.0455	8.9748	10.0162	8.2508	8.2749
ASAP2	10.1812	10.5193	9.9121	10.0831	10.365	10.3749	10.6419	10.0218	9.9202	10.1499	10.7469	10.9279	10.4363	9.9086	10.115	10.1736	10.3823	11.08	9.5666	10.0452	9.658	10.4335	10.29	10.2972	10.9006	9.6991	10.0314	9.9413	9.1015	10.5254	9.7521	10.0368	9.5399	9.7414	9.8453	10.203	9.5107	10.2064	10.0581	10.0622	10.715	9.9275	10.9483	10.7737	10.4746	10.1592	10.1911	10.6987	10.0805
ASAP3	7.7102	7.7299	5.8402	8.5355	7.6366	8.3743	8.6344	7.3258	7.8138	6.5847	7.4345	8.2636	5.3117	6.3184	7.119	9.0714	7.2479	7.1578	7.8384	8.1023	8.651	7.2663	7.5983	7.9036	8.7187	8.1733	6.6097	7.7153	6.8971	8.3528	7.7254	7.5699	6.3969	6.7596	6.4543	8.4078	7.1424	7.66	7.6669	8.6192	6.9405	5.0524	5.3592	7.4837	8.1114	6.1833	7.0832	8.5899	7.7076
OCRL	11.1527	10.4792	10.8068	10.8497	11.1732	10.3095	10.7755	10.8421	10.577	11.4997	9.7662	9.569	10.9179	9.962	10.7377	10.2308	10.7658	9.8532	9.5553	10.5496	10.1127	10.226	9.8511	10.0576	10.7424	10.4644	10.786	9.9618	10.2483	10.9402	10.566	9.811	10.2765	10.0564	10.2696	10.8415	10.9033	9.3405	10.5384	9.1506	9.2984	10.8969	10.1139	9.9824	9.8978	10.5562	10.8269	10.5653	9.4922
VSIG10L	4.3803	5.6434	4.2364	5.4645	4.9171	6.616	8	5.543	5.4088	5.9912	4.4246	6.0283	4.0253	4.8163	3.3423	5.7356	3.5691	5.6712	5.961	4.3814	5.6088	6.1373	4.4055	4.3545	6.8334	5.4496	4.0535	5.1354	4.5513	6.0625	5.0604	4.4515	4.1287	3.1271	4.3795	5.4426	3.7018	6.2019	4.9072	4.5247	4.7717	4.8941	5.2234	5.0022	5.7479	4.579	2.8861	5.6159	4.6773
PLAUR	9.165	10.4212	9.8597	10.7443	11.0379	11.1596	11.2252	11.0114	10.8525	9.9923	10.6612	11.268	9.5987	10.1832	10.0032	9.2899	9.7052	10.9458	10.9406	10.0966	10.7353	10.1975	9.9064	9.0933	9.6069	10.5529	9.8393	10.1085	10.6085	9.801	9.7095	10.5913	9.4213	10.5628	10.6279	9.5621	10.4861	10.3566	11.3733	11.6497	11.6649	9.01	12.0109	10.9241	11.2187	11.3791	11.4163	10.4657	10.4987
TBX2	7.9378	6.0136	7.3243	7.3896	7.4426	7.9502	7.0514	8.0637	7.0086	7.0832	6.9901	5.5963	5.8338	8.1245	6.9717	7.2392	7.4631	7.9905	5.7782	8.311	8.3775	7.0808	7.4634	8.2203	6.2729	7.989	7.8255	7.9966	7.0595	7.4803	7.2861	7.1849	6.7709	7.5219	8.3102	7.048	5.1248	5.6957	7.6198	7.3056	6.2114	7.6205	6.0403	7.0417	7.6563	5.3377	7.6014	6.0517	7.1097
KIAA1524	7.132	7.8852	8.3745	6.8701	8.3592	7.1001	8.5333	8.5417	7.4576	8.3027	8.5983	8.3594	8.77	8.0732	8.1563	7.1357	8.93	8.5582	8.576	7.808	8.0597	7.0493	8.1135	7.6625	7.8454	7.7139	8.3568	7.8334	8.8935	8.59	8.9728	8.698	7.6932	8.3398	7.9617	8.4223	6.9705	7.718	8.7576	7.8286	8.8164	7.9005	9.486	8.0314	8.3504	8.6517	9.4162	7.6361	8.8098
KIAA1522	11.8296	12.4529	11.6457	11.9685	12.1283	11.9105	12.3575	10.9327	12.1591	11.5442	12.1951	12.4791	11.3455	11.9676	11.4648	12.3899	12.2456	12.2328	11.8844	11.8882	10.8165	12.2377	12.0129	11.3772	12.3739	12.0313	10.8792	12.5577	11.4139	12.4585	12.1871	11.9472	12.1528	11.0243	11.5479	12.4174	12.2832	12.4267	11.8538	12.4974	12.5602	11.8591	11.4376	12.6627	12.3123	11.4744	12.1779	12.5763	12.0228
MPDU1	9.4832	10.707	9.4367	9.8408	9.8708	10.0013	10.9349	10.3132	9.3548	9.3446	10.7701	10.9241	9.6699	9.7347	9.5139	10.7255	9.8983	10.8445	11.0746	9.4833	9.471	11.3433	10.1997	9.3139	10.4944	10.8953	10.195	9.9557	11.1008	9.3719	9.773	11.5102	11.0428	11.0807	9.7665	9.4301	10.8496	10.8715	9.6485	11.3133	10.9992	9.1044	10.3766	10.8015	10.4128	10.7233	10.1686	10.5709	11.6826
KIAA1033	10.3132	10.1987	9.6403	9.8559	9.8192	9.9099	9.7934	10.4753	9.6913	9.7661	10.2288	9.4218	10.3261	10.595	9.7141	9.6102	10.2138	9.7136	10.0142	9.6181	10.1967	10.1788	9.7265	10.1795	9.7746	10.115	10.1087	10.0533	9.9257	10.1169	9.6264	9.4967	9.6538	9.4576	10.0301	10.1609	9.9648	9.9309	9.9585	9.3808	9.5592	9.8037	10.4988	10.1021	9.8282	10.0347	10.3174	9.6672	9.5488
LOX	6.7138	5.6222	7.6295	9.3703	8.9869	9.1493	8.4516	9.4778	6.4106	7.4281	8.1223	7.0276	8.5853	8.1592	7.0063	7.1294	6.0574	8.7913	7.4015	9.4019	10.2005	8.3995	7.8324	8.4113	5.0604	7.9104	8.1301	8.5323	10.4944	7.911	7.7835	6.6265	7.9518	8.2257	7.7034	6.503	4.0395	7.7806	8.9723	7.4307	8.9216	6.7989	9.7204	9.3976	7.8193	4.8146	8.0873	4.5177	8.102
LPGAT1	10.7397	10.6937	11.4974	10.4975	10.885	10.5773	9.9396	10.6437	10.5801	10.9943	11.4864	10.9821	10.7169	11.9008	10.8406	10.6042	11.132	10.8716	9.6183	10.8038	10.9113	10.1511	10.4665	10.0604	10.8441	9.9491	11.1598	11.7358	10.2064	11.3435	10.4997	10.1053	11.5229	10.1824	10.707	10.9155	11.28	10.3899	10.4552	11.8751	10.7091	10.8377	10.6017	11.0419	10.4266	10.9459	11.4843	11.2076	10.7447
SEMA6D	7.7561	5.231	6.3333	8.5101	6.7188	7.6252	5.5791	7.5074	7.5919	6.4365	6.6334	5.7676	4.1547	7.6621	9.3599	6.7136	6.4329	8.7995	5.7253	6.918	7.5343	7.9557	8.977	5.9411	0.9754	7.9967	6.9041	7.6947	7.5254	7.3954	7.6988	3.3703	4.8658	7.6799	8.2232	5.5522	7.8051	4.9819	7.5617	3.5549	4.5192	5.3922	3.9777	6.5568	9.5918	5.9259	7.9919	5.6383	3.176
LRRC29	5.2749	4.0315	4.9637	5.6772	3.8527	6.0869	4.9191	4.6784	4.948	5.7726	3.7317	3.7221	4.9803	4.4485	5.0726	5.0704	4.3511	4.1824	3.792	5.5637	5.1506	4.5829	5.1929	5.4199	4.9293	4.4078	5.2584	4.8665	4.8321	4.3555	4.201	3.4449	4.6284	5.5821	4.5796	3.3843	4.4035	3.217	4.0465	3.8392	3.3589	4.6951	3.3902	3.9881	4.5284	4.6293	2.1863	5.2585	3.8318
SH3D20	5.5675	6.2398	4.7595	3.9094	5.4173	6.1522	4.6375	3.9405	4.5654	3.4883	5.2109	4.9109	5.4858	4.9491	4.9356	5.9081	5.6412	3.7671	5.4102	4.5264	4.2637	4.9679	4.5005	3.701	5.8339	4.8288	6.773	5.73	5.0067	5.2157	5.1416	4.654	6.602	4.5685	5.4504	5.3992	6.4609	3.5719	3.8963	6.5258	4.5192	3.2371	6.1936	4.6963	4.6031	4.6293	5.9396	5.4355	4.1716
PRKX	10.1818	9.9269	8.1349	9.664	10.4358	8.7385	8.8341	9.4912	10.2048	10.4753	10.2933	10.4958	9.9927	9.4368	9.8145	9.2394	10.8404	9.0202	8.9084	9.0501	9.1268	9.5157	9.1831	8.9701	8.9292	9.4126	9.1715	8.9067	7.9643	9.5881	9.8915	8.169	7.6447	8.3226	8.9335	5.8277	9.7328	8.5506	10.1277	9.2216	10.4152	9.9144	9.3353	9.3048	9.4268	10.1097	9.6593	9.9291	10.0207
C14orf138	6.7787	6.8184	6.3697	6.1523	7.0819	6.7784	7.9151	6.6938	6.231	6.6717	6.962	7.4123	6.634	5.2185	5.4627	6.9828	5.1036	5.9555	7.6129	6.05	7.0472	6.4019	6.8687	6.9869	6.9897	5.8932	6.7206	5.9551	5.6834	6.4	7.1206	6.7494	6.5718	6.4118	6.7892	6.9462	6.233	6.7528	6.6941	7.0893	7.1281	6.7484	7.379	6.9781	6.6779	7.1172	6.9362	7.2914	7.1867
C14orf139	5.6392	4.1551	4.1829	5.9657	5.5083	6.1522	5.3044	5.3749	4.2249	4.7765	4.6294	4.9769	2.9303	5.1829	4.3016	5.3129	4.3511	4.8457	5.3762	6.8031	7.5224	4.0981	4.7528	5.5907	2.9567	4.1401	4.4177	5.285	4.403	4.8945	4.785	3.2082	4.1935	4.2397	4.9982	3.9225	4.0395	6.2221	5.3873	5.6186	4.9184	4.6296	5.0275	6.3481	4.5786	3.2452	4.5023	3.8531	3.2495
GCNT3	7.3657	9.7532	7.2931	10.572	8.8029	10.4078	11.4092	9.5886	6.7953	7.4564	13.2399	11.1668	6.6991	7.8967	9.9207	8.8	9.4157	13.1657	8.8738	6.5415	4.145	12.2304	11.5246	7.201	7.0114	11.2299	10.2764	10.3639	9.1147	10.5923	10.3373	12.1128	8.4798	10.5601	11.4237	10.1797	10.8112	12.3271	11.4039	11.4914	11.0855	8.9509	8.4484	11.3418	12.56	10.7671	9.7813	10.8437	10.6609
GCNT2	5.0824	3.393	3.4074	5.7221	5.4173	6.8249	4.6655	5.3927	3.5924	4.4225	5.6	4.1609	6.284	4.8393	4.0212	1.7909	4.0802	2.596	4.8909	5.1808	5.365	4.4919	5.4042	3.701	3.4783	6.2233	4.95	5.5313	4.2723	3.5439	4.8828	3.4449	3.3001	4.7085	4.6164	4.1488	3.3232	4.0037	5.2391	4.4922	2.8749	7.7156	8.0412	4.5956	6.3422	2.9608	4.5468	2.0267	1.7502
C14orf135	9.0604	8.48	8.5774	8.995	8.5136	8.7339	9.0879	8.6561	7.5878	9.3274	9.2022	8.9388	8.9517	8.437	7.4808	8.6968	7.7024	8.9933	9.4234	8.2806	9.2443	8.9584	8.8031	8.9713	9.1254	8.3306	8.7717	8.3649	7.891	8.6445	8.9191	8.5577	8.8289	8.0018	8.6608	8.6272	7.9398	8.6601	8.7371	8.7207	9.2691	9.0616	9.6792	8.8569	8.7573	8.6981	8.9971	8.9464	8.0463
LOC440957	7.4598	8.0495	7.9629	7.2015	7.7986	7.2944	7.4027	7.38	8.8335	7.932	6.9714	6.9143	8.2842	7.8179	8.6257	7.472	7.9168	6.0017	7.7418	8.2662	7.4302	7.4183	8.2879	7.8682	7.5205	7.8886	7.9215	7.8062	8.7459	7.6956	7.482	8.3669	8.0966	9.4929	7.0473	8.4824	8.5109	7.1505	8.4406	7.4307	6.6912	8.187	6.5906	6.7273	7.0425	8.2206	5.9396	7.6827	8.8067
C14orf132	7.7333	5.0832	5.6949	7.7347	7.7713	8.4109	6.7842	6.3843	5.4275	6.4365	5.2733	3.9139	4.1128	6.8185	5.3127	6.6174	5.1516	5.8585	4.6846	7.2585	8.1498	4.8987	5.645	6.9391	5.4109	6.2994	5.7401	7.0495	5.6962	6.7374	6.4185	4.6851	5.8709	6.0186	5.826	4.9562	1.8375	6.9412	6.2199	4.4922	5.4873	5.9162	4.906	6.8581	5.8739	3.3083	5.8086	3.891	4.2809
ZNF165	6.1216	7.23	6.8179	6.7177	7.1109	6.6679	6.9129	6.3597	6.9381	6.5547	7.79	7.6642	6.5557	6.1211	6.1217	6.9571	6.2828	8.492	7.6739	6.443	5.6506	7.0589	5.9044	6.1452	5.8503	5.5627	6.1738	6.1771	6.0846	5.6377	6.6775	6.6704	6.9069	5.9106	6.6325	7.2428	6.3029	7.4293	7.1086	8.2096	7.9578	6.5917	6.917	7.3034	7.3344	8.3411	7.2205	7.9598	6.843
LPCAT4	10.0914	10.729	9.5145	10.5405	9.7084	10.2057	10.9302	9.6377	9.8232	9.4029	10.6428	10.9483	10.0624	9.4676	10.2319	10.9804	9.9176	10.4541	10.601	10.1041	9.4215	10.8556	10.5927	10.5327	10.9951	10.5598	10.2428	9.9306	9.9325	11.1475	9.8611	11.2406	10.395	9.9907	10.3264	11.2821	10.4569	10.1783	10.0575	11.023	10.6028	9.6036	10.1624	9.9258	10.7383	10.2384	10.0102	10.2721	10.7676
LPCAT2	9.7059	9.0528	10.5203	10.9047	8.9522	10.4648	9.6598	9.3351	10.9158	10.1793	9.918	9.3385	9.908	10.2524	9.9239	9.5404	9.6038	10.6005	8.8631	9.8882	9.3802	6.6396	10.1351	9.4206	10.3887	8.7551	9.5674	9.9463	8.8824	8.9905	9.1254	9.2982	8.8276	9.7324	9.5957	10.0871	8.6251	9.2364	9.711	9.6996	9.285	9.2015	8.1602	9.1233	7.9891	9.818	8.2101	9.6922	10.9747
LPCAT3	10.3148	10.4539	10.2075	10.4052	11.0119	10.4182	11.2164	10.1983	10.0042	9.5779	9.0478	9.9283	9.9179	10.1047	10.0537	11.132	10.8607	9.9898	11.3585	10.6417	10.1241	10.2781	10.6365	10.3081	10.5526	11.336	10.0284	10.3871	9.8948	10.2903	10.5802	9.2754	10.0224	10.6396	10.1107	10.6478	11.2859	11.3581	10.6058	9.8568	9.6434	10.0048	10.3564	10.8498	10.8146	10.4926	10.1824	9.9848	10.1307
LPCAT1	9.97	9.7702	10.0998	9.951	9.6125	9.7474	10.1925	10.2102	9.5117	9.7668	11.1336	10.5622	9.9636	9.1681	10.5569	11.1113	9.4075	12.5289	10.3683	9.6342	10.0403	10.5128	10.1849	9.9899	10.1285	9.5668	10.2283	10.0429	10.181	10.1596	10.1378	11.8928	9.5585	10.6466	10.657	9.3269	10.6939	10.0904	10.3979	10.4314	10.9933	10.7694	11.8093	11.7518	11.4591	9.0013	8.246	10.4614	11.7974
SPNS1	9.7989	9.4601	10.086	10.4772	10.0806	10.9586	10.083	10.077	10.3436	10.3499	9.1825	10.0252	9.4224	10.3205	10.5834	10.0761	10.0495	10.3863	9.9885	10.3974	9.9817	9.8525	10.4129	10.2799	9.9505	9.8899	9.517	10.2363	9.8799	9.9822	10.4281	10.3433	9.4816	10.1556	10.7648	10.0752	10.0544	10.5983	10.2767	9.8879	9.8923	9.9013	9.2672	9.6994	9.6094	9.9343	9.456	9.8642	9.7396
KRT20	12.0412	13.8168	10.5543	13.0574	11.1363	13.1372	12.9086	12.5352	11.6774	11.9234	14.4325	11.0835	8.1328	13.1372	12.7142	12.1916	12.9912	14.2853	12.1827	11.2478	9.435	13.0847	13.4621	8.2963	13.3647	13.2842	11.5633	12.8804	10.8258	12.4547	11.7438	12.2118	8.8504	12.7494	13.336	11.0683	12.1024	4.7513	11.5574	9.2104	7.5779	12.5427	8.601	9.832	12.4697	13.5441	10.4349	12.8567	10.8416
MID1IP1	10.666	10.4762	10.3395	9.9079	10.9671	10.9425	10.5766	10.5843	10.6895	11.1236	10.0386	10.0748	10.9255	9.753	10.5423	10.4478	10.5742	10.6389	10.9909	10.5885	9.8688	10.5944	9.6247	9.4703	10.2225	11.0525	11.3694	10.0104	9.7318	11.1925	10.005	11.0338	10.4669	10.5179	10.1387	11.1958	11.9493	9.991	11.24	10.4947	10.4281	10.8195	10.9644	10.1066	10.5548	10.3239	10.436	10.712	10.3488
PIGA	7.3572	7.8073	8.2979	8.2203	8.8486	8.7293	8.9295	8.6171	8.4917	9.4183	8.4842	8.6361	8.6471	8.0024	8.6016	7.3247	8.8798	8.4436	7.9807	8.2989	7.8344	7.6073	7.9037	7.4015	7.623	7.7143	8.5393	7.6616	7.7508	9.0994	7.7483	7.5741	7.1558	7.9576	8.2112	8.5501	8.2206	7.1663	8.3976	8.0648	8.4307	8.3347	7.8303	8.223	8.0482	9.169	8.3548	7.6079	8.2793
PIGB	8.3617	8.057	7.2518	7.3304	7.8233	7.6845	8.1408	6.9624	6.5579	7.573	8.2093	7.3391	8.2549	7.065	7.1766	7.6578	6.9636	7.0652	7.0089	7.7349	7.1473	7.7085	7.5696	7.226	8.034	7.7375	8.5081	7.0918	7.6972	7.5578	7.4091	7.9407	7.9874	7.814	7.1772	7.0746	7.6549	7.4639	7.6628	7.1715	7.1407	7.5818	8.1965	7.8637	7.5555	8.2401	7.4646	8.1445	6.9412
PIGC	9.4082	8.9584	9.3543	9.0693	9.2279	9.475	9.6094	9.2886	9.4537	9.7275	9.2418	9.31	9.4945	9.6065	9.0027	9.4532	8.4414	8.753	8.9009	9.269	9.227	10.0201	9.3666	9.2476	9.4453	9.2009	10.2173	10.044	10.1787	9.9141	9.6422	9.7959	10.591	10.1447	9.3441	8.4313	9.8621	9.0486	9.5235	9.6969	8.6565	9.6072	9.3771	9.1983	8.7857	9.6986	9.3721	9.8478	9.5091
PIGF	8.2874	8.5316	8.5396	8.4104	8.374	8.5103	8.9607	8.3581	8.4145	8.7228	8.6993	8.8492	9.4931	8.3865	7.5509	8.4778	8.1232	7.8043	8.4864	8.8354	8.171	8.4881	8.7756	8.5634	8.4405	8.4412	8.8281	8.1414	8.868	8.705	8.4695	9.212	8.7476	8.7723	8.2211	8.4046	8.3869	8.5985	8.8569	8.909	7.648	8.5697	8.7982	8.1856	8.8318	8.9314	8.042	8.6462	8.3368
CALCRL	7.7102	5.4153	6.3816	8.2791	8.7526	9.2875	7.8916	7.7047	5.9505	7.8937	6.5973	5.6512	8.0875	8.5753	6.9413	7.308	7.4147	6.7342	6.9666	8.7108	9.7442	7.2709	7.6716	8.6634	6.7837	6.8588	8.2744	7.9325	7.8486	7.3794	7.9393	7.6029	7.2692	7.7785	7.2893	6.7182	4.1827	7.7669	8.0427	5.8666	7.5139	7.5544	8.015	7.9873	6.6605	6.9491	6.3126	5.9387	7.5851
PIGH	8.1903	7.969	7.7966	7.9485	8.2903	8.2977	9.0031	8.1953	7.8283	8.2122	8.0056	8.6512	8.6692	7.8115	6.922	7.776	7.3236	8.0542	8.2728	7.5937	7.9062	7.9727	8.5088	8.0221	8.1162	8.3161	8.6922	7.7881	7.629	7.905	8.7036	8.3389	8.3866	8.8737	8.1912	8.0632	8.0065	7.0967	7.9403	8.109	7.797	8.3257	7.9103	7.4712	7.9298	8.2366	8.1457	8.1787	8.6322
TBC1D3	8.5972	8.5744	8.1986	7.4409	7.345	5.6438	8.1282	7.8801	8.1853	6.855	7.4137	7.8254	6.8722	6.6748	7.5661	7.4819	7.1996	6.8245	7.8571	7.9945	7.7551	7.5163	7.7245	7.7297	7.867	8.3067	7.5662	7.5538	7.2179	7.7844	7.6248	7.4697	7.7756	7.1505	6.987	6.2966	6.2507	7.254	8.2318	8.301	7.5802	8.4461	6.8653	8.0203	8.3835	8.187	7.5533	9.1732	6.8595
MGC70857	9.0459	9.8282	8.7181	8.9263	8.6058	8.74	9.7799	8.2838	9.4492	8.1314	7.5207	9.1273	8.6761	8.8074	9.2237	9.1947	8.6579	8.8222	8.9793	8.4593	8.243	9.0464	9.7322	8.3227	9.9852	9.0898	8.7118	9.0178	9.5769	7.737	10.0016	9.412	9.021	10.0125	9.0941	9.7464	9.1047	9.3702	8.984	9.4093	8.1355	9.0626	8.4176	8.705	9.3155	9.0179	7.9757	8.762	9.4702
PIGK	8.9589	8.634	9.2213	9.4074	9.3061	8.9221	9.0027	8.7958	8.9718	9.6569	9.3883	9.2356	9.7334	9.2271	8.9668	9.038	9.0917	9.1579	9.2063	9.2304	9.0525	9.4568	9.2677	9.2787	9.3179	8.7171	8.8251	9.0425	9.3466	9.3205	9.1489	8.9237	9.1265	9.2533	9.3496	9.0185	8.8046	8.8488	9.083	9.2142	9.1102	8.8443	9.5217	8.7185	8.2515	9.9257	9.1155	9.3874	8.9923
PIGL	6.7138	7.8167	6.1778	6.4211	5.7261	7.1512	8.5785	6.9605	7.4393	5.8912	6.1251	6.9199	5.8845	5.3683	6.1067	5.0437	6.932	4.6566	6.8229	6.1065	6.2284	6.5522	6.4117	6.1822	6.4745	7.142	5.5396	6.3964	7.2625	5.4783	5.8092	6.8491	5.7467	7.5556	6.5239	6.1225	6.614	6.0633	6.204	6.3377	7.0347	6.2714	6.6674	6.685	7.0647	7.2027	6.0128	7.4102	5.9093
PIGM	8.7084	8.3535	9.2972	8.6639	8.2882	8.2305	7.8737	8.6487	8.6805	8.7957	8.1052	8.2392	8.8755	8.4084	8.6304	8.5765	8.1357	7.7343	7.9173	8.7123	8.7253	7.8557	8.6664	9.2189	8.6194	8.4261	9.4309	8.8742	8.6405	8.7002	8.6229	8.7814	9.1583	8.2873	8.9498	8.4979	8.6484	7.7496	8.7886	7.199	7.8968	8.8928	7.2601	8.5885	8.6975	8.4876	9.0913	9.0763	7.7335
PIGN	8.1687	8.8619	9.49	8.9673	8.4462	8.7759	8.1659	9.3097	8.4512	8.7522	9.9918	9.3572	8.8988	9.1828	8.4283	9.5688	9.2352	8.788	9.0266	8.2538	8.818	9.1654	9.1284	8.7862	10.0504	9.0742	8.7118	8.5957	8.9614	8.9519	8.4955	9.2907	9.3132	9.2839	9.1798	7.3432	9.0415	9.007	9.1857	8.4457	8.8038	8.0181	8.9613	8.987	8.8586	8.7516	8.6812	9.6201	9.547
PIGO	10.16	9.8558	10.097	10.0201	9.4412	10.0771	9.6397	9.7207	10.0478	10.1126	9.7997	9.8314	9.8988	10.52	10.2706	10.0007	10.1939	10.3119	9.7941	10.4805	10.3311	9.6803	10.2631	10.5519	9.9462	10.3348	9.8324	10.1427	9.9875	9.9511	10.7436	10.4225	10.2974	9.9255	9.9556	9.5857	10.4058	10.6556	10.4109	9.6835	9.9602	10.5362	9.6041	10.2912	10.1692	10.1273	10.5718	9.7397	10.6379
PIGP	8.0368	8.4104	7.2285	7.8199	7.0519	8.1733	7.369	7.2256	8.4467	7.6975	8.4201	6.9747	9.3181	8.1501	7.8725	8.3477	8.4398	6.932	7.8905	8.2827	7.832	8.4223	8.6984	8.1526	9.0797	8.1207	8.5643	8.1057	8.7748	8.1129	7.2222	8.3716	8.8692	8.6154	7.6013	7.9678	8.1548	8.7056	8.3278	7.5694	6.8702	7.8438	7.8633	7.7204	7.8219	8.9278	7.6958	8.6642	9.0501
PIGS	9.9391	10.3364	10.0276	10.3989	9.7243	10.1325	10.7601	10.272	10.4158	10.1724	10.3846	10.1917	10.1607	10.5543	10.1297	10.5424	9.7226	10.6448	10.0536	10.432	10.4076	10.3452	10.626	10.747	10.0064	10.638	9.9691	10.2882	9.8532	10.5344	10.3379	10.5654	10.0953	9.5912	10.3354	8.9247	10.3072	10.501	10.317	11.1068	10.8295	10.1442	9.7778	10.397	10.4428	9.9599	10.0904	10.0173	10.0538
ILKAP	9.4286	8.7731	9.6051	8.5666	8.8059	8.6891	9.5599	9.601	9.6038	9.4129	9.2359	9.1993	9.3273	8.8118	9.079	8.8198	8.7309	8.8555	9.2362	9.0453	8.6646	9.5186	9.1819	8.8817	8.9561	8.9447	9.0002	8.6941	9.686	8.8323	9.2802	9.4901	9.2151	10.1117	9.2327	9.2557	8.8828	8.8423	9.3135	9.4276	9.3029	9.1625	9.3679	9.1402	8.5944	9.1637	9.3526	9.288	9.4654
PIGU	10.1085	9.0861	10.9762	10.9356	9.2335	9.893	9.0419	10.5948	11.3428	10.7849	9.4969	9.6206	10.3938	10.7936	11.1104	9.6316	10.7626	9.5802	9.2433	10.8675	9.7581	9.5926	10.7608	11.2659	9.2769	9.8923	9.4851	10.9707	10.3551	9.6568	9.5184	9.2907	9.7438	10.7425	10.782	9.8733	8.973	10.443	10.116	9.6978	9.772	10.9808	8.9567	9.2634	9.3412	10.6985	9.9431	9.6123	10.1197
PIGV	8.3421	8.5826	8.2401	8.8758	8.1108	8.8424	7.9638	7.6578	8.7909	8.3581	8.4201	8.5912	8.074	8.5283	7.6053	8.798	8.4285	7.6056	8.255	8.7703	8.2175	8.688	9.499	8.7726	9.2031	8.7339	8.0187	8.3686	7.9643	9.0711	8.6767	9.3514	8.9721	8.5293	8.1465	8.3136	8.4163	8.5645	8.6993	7.867	8.4102	8.8298	7.8269	8.6209	8.8381	9.1764	7.3608	9.3126	8.9335
PIGW	7.9292	8.1643	8.0774	8.0604	7.1063	7.8995	7.3562	8.2404	8.5418	8.4293	8.6726	7.8683	8.6887	7.9999	8.3933	7.6679	8.2814	7.5328	7.9494	7.5406	7.7831	7.5178	9.1735	8.7422	8.0193	8.0318	7.9821	7.6121	8.4267	7.8914	8.1428	7.9266	7.7154	7.4196	8.327	8.699	7.3311	7.9445	8.2073	7.3333	7.451	8.3785	7.8535	8.0553	7.4322	8.6952	7.6171	7.9459	8.5525
PIGX	8.8497	8.9773	9.3753	8.8558	8.8558	8.7626	8.6831	8.2306	9.4227	9.6562	9.4805	9.2107	9.4246	9.4443	9.5173	8.9367	9.6436	9.1617	9.182	9.1261	8.9588	9.082	9.2138	8.7519	8.692	8.7611	9.0304	9.6246	8.4533	9.1835	9.3135	8.5724	8.7258	9.0273	9.2057	9.4337	9.2592	8.6452	9.1715	8.4201	9.1039	8.7331	9.0137	8.3828	8.9159	9.6011	9.2959	8.903	9.4143
PIGY	10.5512	10.2533	10.1043	9.7994	10.445	10.5875	11.1807	10.13	10.6182	11.0822	10.4662	10.4457	10.8884	10.0982	10.205	10.3376	9.9468	9.4044	10.6891	10.4671	10.4012	10.8662	10.5387	10.2489	10.6175	10.3151	10.8629	9.74	10.9904	10.7513	10.6117	11.2201	10.6892	11.2632	10.3682	10.6536	10.4485	10.4812	10.4536	10.7858	10.1504	11.052	10.5973	10.255	10.1886	10.9699	9.9368	10.551	10.7805
PIGZ	9.4296	8.9752	6.8101	8.801	8.7005	8.7521	5.7717	9.0074	9.418	9.0123	8.294	8.1844	7.7307	9.239	9.5571	11.013	9.049	9.123	9.4347	8.8729	8.791	7.1569	9.0715	8.1208	11.3019	8.4467	8.0355	9.8287	8.2426	9.0294	8.9249	9.6257	9.4671	7.2467	9.406	9.5913	7.9092	4.8324	9.4059	8.9077	7.718	6.7484	4.4985	7.5625	8.5775	9.8321	9.9937	10.7971	7.3503
TMEM80	7.8346	8.5936	8.1278	7.799	7.4768	8.3588	7.5007	6.6795	8.7335	7.1012	7.7953	8.3756	7.6341	7.8719	8.0201	8.0391	7.6986	7.2705	7.8723	8.5062	7.7479	9.1909	8.5039	7.8267	8.412	7.6609	7.7018	8.1314	7.8601	7.863	8.5652	8.1424	8.2758	7.8223	7.3886	8.1357	7.2627	8.1507	7.4414	8.2091	8.3468	8.2983	7.1785	8.972	7.9201	7.7235	6.8916	8.801	7.7652
NDFIP2	10.6185	11.4481	11.0486	11.2782	10.612	10.5913	11.1214	11.0834	11.4962	11.1471	11.5093	11.4578	12.0245	11.8876	10.9533	10.5251	12.0919	11.23	10.7038	12.0204	10.6284	11.55	11.686	11.7347	11.2922	11.3817	12.6821	11.6965	11.3293	10.6988	11.2919	11.8014	11.0248	12.591	11.9903	10.6532	11.1115	10.299	10.7045	10.6103	10.5531	10.4609	10.567	10.512	11.3513	11.315	10.7697	10.5903	12.0543
ELAC1	6.7851	5.7135	6.4398	6.5342	6.4516	6.6022	6.6268	6.5968	6.3758	6.5486	7.3793	7.5264	6.2262	6.3102	6.4832	7.0974	3.2474	6.4197	7.8353	6.1785	6.9657	7.3551	6.3278	5.7282	7.1368	7.4085	6.5172	6.6021	6.6313	2.9577	6.4851	7.772	7.5955	7.2652	6.0848	5.9226	6.7636	7.2213	7.4694	6.9156	7.4555	3.504	7.0058	7.695	6.8913	7.0855	6.3638	7.3694	7.0337
RHPN1	9.2268	9.7642	8.7345	7.7672	8.6663	7.6736	8.3689	8.84	10.3439	6.5125	7.0177	7.3679	7.6155	7.2113	8.8105	8.2751	8.4349	7.9409	8.958	7.9741	8.0867	8.1494	8.6353	6.6958	8.3037	7.7174	8.3889	8.0417	9.1969	9.1869	9.3715	9.5325	8.7875	8.4891	9.3164	9.3743	8.4749	8.5586	8.1146	8.696	7.451	9.1845	8.9567	8.0266	8.745	8.58	8.0665	9.4418	7.9055
INPPL1	11.6884	10.7215	11.2596	11.186	10.8825	10.9309	10.5373	11.1825	11.7338	10.5036	9.9241	10.6737	10.5283	10.959	11.3307	11.1753	11.3883	11.2037	11.1424	11.1605	11.4551	10.5561	10.8834	11.631	10.6478	11.1689	10.8918	11.1064	10.8489	11.2647	11.1448	10.0981	10.8528	10.6857	11.406	11.2102	11.0758	10.6895	11.0099	10.8888	10.1147	11.1288	10.3051	11.4274	10.5351	10.7842	11.4657	10.8676	10.7499
OLR1	3.7626	1.3	4.1273	8.4602	8.7893	10.2868	8.56	6.6055	5.0479	4.4225	5.8662	5.3695	4.8333	7.7405	4.1328	5.3996	3.3668	5.3705	8.9392	8.9248	8.3576	6.167	5.5145	7.0149	3.2036	5.4644	5.5396	5.7869	6.2676	5.9371	5.5213	5.3806	5.7575	5.6531	4.5796	5.0526	2.5158	5.9828	7.1575	4.6476	5.0726	4.2485	6.4757	7.3156	3.8158	3.4826	4.7698	1.8837	3.3195
RHPN2	10.7466	10.8344	10.5484	10.9416	10.6784	10.2248	11.4404	11.3019	10.7898	10.3486	11.2556	11.559	11.3033	10.6898	11.007	10.5203	10.7137	11.7443	9.8662	10.6272	10.2449	10.3217	10.5424	11.4857	11.4681	11.3199	9.863	11.3422	10.6637	10.6463	10.5259	10.6198	10.4083	10.0293	11.0303	10.9003	10.9733	11.6402	10.7667	11.354	10.6274	11.1897	10.6517	11.3981	11.2869	11.3152	11.5264	10.7655	10.9895
SRRM1	11.002	10.9059	10.9036	10.6486	11.0962	10.4427	11.0578	10.7515	11.2861	10.8234	11.3694	11.2501	10.1282	10.6711	10.97	11.0624	11.092	10.9031	11.3577	10.7259	10.7519	11.1045	10.6603	11.5358	10.813	10.5206	10.2246	10.9159	10.0655	11.2948	10.7399	10.5774	10.6532	9.8655	10.8729	10.9986	10.6057	11.0997	11.0845	10.8473	11.4626	11.2543	11.1022	11.3851	11.4155	10.8344	11.0512	11.1847	10.4503
MGST2	10.1884	10.6279	9.7176	9.5028	9.5389	10.6558	10.0663	10.3386	10.7001	10.3273	10.5716	11.1226	11.6699	10.5351	10.1019	10.2702	9.9975	10.2018	10.4547	10.3814	9.5395	10.6656	10.527	10.0738	10.47	10.6958	11.0617	10.6923	10.7345	10.4399	10.4617	11.1865	10.4529	10.8602	9.8139	10.5835	10.8239	11.0437	10.4946	11.0667	10.8418	10.9219	10.5933	10.1672	10.7293	10.6777	9.9035	10.7437	11.0949
SRRM2	13.8591	13.8184	14.0204	13.6061	13.4084	13.6754	12.7783	13.1359	13.7325	13.381	13.0934	13.1436	12.773	13.445	13.9417	13.4422	13.8746	13.638	13.5208	13.5107	13.8755	12.3341	12.6952	13.9224	12.7857	13.0936	13.1266	13.7049	12.5053	13.2735	13.2006	12.2883	12.7573	11.4265	13.7849	13.494	13.0205	13.3314	13.5664	13.0109	13.5862	13.3866	12.3435	14.2315	14.3643	13.3838	14.0762	14.422	11.768
ITGAE	7.4196	8.0965	6.9922	7.5055	7.8945	7.6926	10.3008	8.5496	7.6684	7.6401	7.9751	8.7426	6.8971	8.5158	7.714	8.5788	7.2405	7.7445	9.3908	7.4777	8.1225	8.5631	7.7954	7.7061	8.0669	8.0168	7.3987	7.2367	9.1075	7.7556	7.4264	8.6903	7.9423	9.1998	7.5498	7.2445	7.8243	8.7322	7.9191	8.4092	8.26	7.1182	9.3188	8.3425	7.6057	8.112	8.1264	7.68	8.4054
PDK1	8.3464	8.4258	8.6507	7.9261	9.1406	8.3427	9.4596	9.2719	8.3399	8.779	9.777	9.7218	9.7675	8.6857	8.9743	9.5285	8.7686	9.8696	9.8631	8.387	9.4871	8.7084	9.7379	8.8804	8.9589	8.8453	8.7944	7.9625	9.7427	8.4227	8.663	9.3683	9.5942	9.9426	9.3848	8.5616	8.7963	8.9506	8.9511	8.9531	10.0183	7.8558	9.4199	9.6103	9.4657	9.1733	10.7235	8.2779	8.9237
SEPX1	9.1746	9.7273	9.3284	10.2381	10.316	10.69	10.0774	10.4902	9.7181	9.6826	8.7126	8.6361	9.624	9.8368	9.5061	9.7227	9.8255	9.7206	11.0587	9.4636	9.3026	10.4895	10.027	9.5687	8.5578	10.388	10.1832	9.7699	10.8745	10.0421	9.9256	10.5928	10.0626	11.2279	10.4239	9.4865	10.2964	10.2321	10.26	8.8448	9.3809	8.8371	10.3512	10.0188	9.891	9.8521	8.9647	9.2199	10.024
PDK3	7.5886	8.0653	7.8212	8.5911	9.2588	8.3326	9.2913	8.4044	8.1619	9.5723	8.3638	8.1371	9.1406	7.3895	8.632	7.5733	8.2413	7.9498	8.8306	7.7619	7.8535	8.5254	8.0469	7.3328	7.5945	7.3825	9.5171	7.1396	8.7116	8.6726	8.16	7.5948	7.7776	8.3928	8.5976	9.544	8.398	7.5564	8.8332	8.2215	7.796	7.8462	7.4062	8.0506	7.2659	8.3815	7.7634	6.9585	8.1266
PDK2	9.2704	9.2936	9.5226	10.2567	8.3571	10.007	10.3842	9.4185	10.0372	9.6562	8.4235	9.4798	10.2784	9.995	10.3303	9.7352	10.5456	9.9178	9.3801	10.7342	9.4374	10.6371	10.1572	10.846	10.1954	10.0013	9.3051	10.6295	9.0476	9.4215	9.9205	8.9023	8.6627	9.3495	9.4047	9.8674	9.1248	9.8674	8.5842	9.1622	8.4246	10.4942	8.1143	9.4767	9.2029	9.2222	8.8671	9.7076	9.4663
EBP	10.2692	11.1487	10.9874	10.8876	12.3774	11.7714	11.5736	11.3406	12.2174	12.0187	10.768	11.0363	11.6229	10.6313	11.7472	11.0245	12.1027	11.781	11.5883	11.8803	10.3286	11.5393	11.3705	10.2905	9.663	11.4158	11.8287	10.6021	11.1484	11.7505	12.0274	11.2934	11.0082	11.9637	11.2578	12.5101	12.4425	11.1284	11.921	11.6337	11.7986	11.247	10.343	10.6597	11.1765	11.8821	11.0768	10.7515	11.3862
PDK4	8.1638	8.1569	9.3082	8.6961	7.4233	9.2118	10.2969	8.1444	7.9999	8.5862	7.7244	8.6429	7.9033	8.1524	9.2216	7.167	7.5642	5.8332	6.0606	8.8246	10.2928	4.3947	8.7282	9.5345	9.1464	7.8693	7.2547	8.7974	6.2416	9.252	10.1122	6.3042	6.2897	7.6628	8.2961	5.3845	9.5258	10.1	8.1294	6.4769	4.7972	8.7816	6.9016	8.7657	6.5262	7.8693	7.5449	7.2001	5.5649
LNPEP	7.7771	7.9205	7.2994	7.9692	7.6163	7.8638	7.3029	7.2452	6.7064	7.1439	8.0076	7.1648	7.6814	8.1128	6.7386	7.3063	8.6422	7.8205	6.9378	6.9452	8.1382	7.1946	7.1581	7.2489	7.1631	7.1095	7.5263	7.7151	8.0811	6.7705	7.1005	7.5233	7.3987	7.6584	7.2835	8.3	6.6065	6.7248	7.8384	6.8205	7.2986	7.9188	7.459	7.7758	7.6027	6.993	8.7157	5.8991	6.6548
MYO5C	10.931	10.7829	9.4199	9.5281	9.743	9.0699	8.3333	10.3227	8.7387	9.3273	10.7768	10.7988	10.3334	9.6826	10.1724	10.7127	9.9792	10.917	9.4012	9.6715	9.1596	10.2004	10.0647	10.6885	10.3761	9.7376	9.4578	9.6867	9.9855	10.4118	10.0385	10.163	9.9653	8.9573	9.4174	10.1589	9.7454	10.3362	10.439	10.332	11.0602	10.3788	10.5846	10.907	10.6664	9.8397	10.7655	10.7741	10.274
ZNF292	9.8075	8.924	9.448	10.0903	9.5849	9.5287	9.2317	9.5228	9.7811	9.9747	9.853	9.5858	9.4095	9.6871	9.7349	9.3194	9.9959	9.8532	8.7368	9.4381	10.0807	9.2419	9.1711	9.6341	9.0098	8.5983	9.114	9.5127	9.2758	8.6791	9.4622	8.6749	8.8926	8.9405	9.4729	9.1398	8.2309	9.2252	9.251	8.9928	9.4748	9.5618	8.6529	9.4472	10.0289	9.745	9.6968	9.2818	8.3353
SEC61A1	12.9379	12.8433	12.989	12.9236	12.8594	12.7115	12.5369	12.9634	13.0779	12.7269	12.6952	13.0106	12.9601	13.146	12.8792	12.9107	13.3157	13.6443	13.0655	13.0827	13.0796	12.5476	12.6459	12.6973	12.4012	12.979	13.0242	13.4923	12.7492	13.0398	13.1933	13.593	12.8547	12.9251	12.7437	12.8304	13.1944	13.1964	12.9544	13.7618	13.7799	12.4927	13.1067	13.2478	13.0307	12.3677	13.484	12.869	12.7946
SEC61A2	6.6383	6.8267	8.0443	6.1526	6.5321	6.4546	7.6949	7.775	7.3763	6.1808	6.2736	7.0666	6.4852	5.774	6.9114	6.0839	7.4959	5.8899	6.7431	7.016	7.1092	5.9416	6.8969	6.5734	6.1665	6.1867	6.3893	6.5575	6.7699	6.4028	6.6572	6.6995	5.7871	5.7142	7.2117	6.2274	5.6891	6.0654	6.3376	6.6062	6.498	6.6511	7.0294	6.5364	6.1568	7.6224	6.8163	6.6338	6.763
ALPL	5.9969	3.8964	5.2764	6.5922	4.6767	6.6094	6.382	6.1953	3.8353	5.1498	5.7169	5.6102	4.9087	6.5452	6.0028	5.5774	4.9123	5.7679	6.7518	7.7323	9.3933	6.3336	6.8448	7.164	3.6547	7.1235	6.1717	6.298	5.9631	5.7004	6.2178	5.7183	5.8409	6.2653	5.2769	4.0772	3.4419	5.7934	6.8194	4.866	7.0665	6.022	7.5831	6.6223	5.5854	3.9858	6.0128	2.9851	4.8993
PTGS2	5.2749	3.2889	6.6218	6.6553	7.28	8.5576	9.4415	9.9901	5.9244	6.5718	9.1387	9.7178	5.7544	9.1962	8.0177	5.2904	5.6745	8.4767	4.628	8.9888	9.7869	6.8375	6.8204	7.237	8.1527	7.5054	7.8033	8.0014	7.9616	7.5136	6.4347	8.3788	8.4318	9.2816	8.3843	7.4568	7.1983	6.5601	7.8871	8.2986	8.9616	9.9098	7.9972	8.8446	10.9472	7.7663	7.7984	6.0006	6.2513
PECR	7.7785	7.1656	8.1662	7.2694	7.182	6.9137	6.2679	8.4747	8.3718	7.1234	7.0086	8.0682	8.9188	7.4764	8.397	7.4619	7.9669	7.5562	7.8419	8.0115	7.474	8.4203	7.9578	7.6599	5.9398	8.169	8.5693	7.9045	8.7613	8.036	8.0384	8.6195	8.7065	9.1188	8.1375	6.6885	8.82	8.0069	7.2378	7.1532	6.9576	7.9706	8.7568	7.8299	8.3578	8.1098	7.8904	7.7567	7.5995
DDHD2	9.534	9.608	9.6203	10.742	9.2762	9.1343	9.3528	9.0624	8.2246	9.5322	9.7388	9.7386	9.3386	9.3015	9.0402	9.0431	8.7322	8.6389	8.6542	9.8922	9.6444	9.2615	9.8406	9.7222	9.6317	8.6749	8.8361	9.4525	9.321	8.9626	9.0152	8.9607	9.0454	9.1016	9.0957	9.6176	8.7337	9.6179	8.927	9.0882	8.8288	9.3896	9.2241	9.4189	9.4233	9.7982	8.7554	9.2512	9.1216
TBC1D5	10.2961	9.8558	10.6942	10.4943	9.6915	10.0523	9.6485	9.7698	10.1462	10.5436	9.7179	9.3614	10.4014	9.8679	10.9693	9.9754	10.3136	9.451	9.3223	10.5914	10.6521	9.8365	10.0624	10.7186	10.1744	10.0699	10.845	10.2723	9.2597	10.4557	9.99	9.2059	10.3742	9.6583	9.659	9.8433	9.6726	9.7235	10.1097	9.4158	9.7663	10.2614	10.1796	9.7676	10.0701	10.1662	10.2655	10.1442	8.449
NAPRT1	7.2328	10.8344	10.7896	9.9541	11.1796	11.5408	10.6567	9.3724	11.3504	9.2182	10.705	10.2243	10.72	10.1617	10.8594	11.0453	10.3836	10.0342	10.7476	10.3255	9.6258	11.577	11.6328	9.4118	11.1071	10.7731	11.2834	10.4845	11.4305	10.6658	11.8229	12.3024	10.5778	8.7624	11.5375	11.6389	10.9992	11.6768	11.3726	11.0691	9.3029	8.9487	11.8191	11.4368	11.7003	10.2071	10.2976	10.9419	11.1039
MGST3	10.0432	11.0773	11.1	10.6158	10.8675	10.8401	11.0894	10.7176	10.52	10.8248	11.2159	11.3014	10.5839	10.3229	10.5801	10.9107	10.965	11.175	10.8231	11.1781	10.213	11.6882	10.8608	9.7647	11.0339	11.2111	11.253	11.0067	10.7971	10.5727	10.7505	11.294	11.8338	11.3	11.0048	10.4619	11.2508	10.8148	10.3372	11.1068	11.1568	9.9924	10.271	10.6365	10.6442	11.1016	11.1064	11.1226	10.8985
ORC2L	9.6002	9.34	9.757	8.7222	9.3621	8.7715	8.3647	9.7493	9.8911	9.5471	8.5264	8.6361	10.2653	8.97	9.4462	9.0532	9.3426	8.0712	9.1547	8.9288	9.1645	9.229	9.1903	9.3817	9.6413	9.1216	9.6807	8.6595	9.4766	9.132	8.5523	8.7742	9.1563	9.6056	9.6993	9.1979	9.1577	9.1202	9.4968	7.9884	8.8487	9.4501	9.8781	9.2948	9.0275	9.5251	9.5684	9.4624	9.0175
OGFRL1	5.8352	6.0618	6.8449	6.4833	7.2049	7.4874	8.0082	6.5825	4.8407	7.3361	5.9641	6.2667	7.0874	6.4287	6.2784	5.6674	6.3042	4.9901	7.3543	6.0209	7.7118	7.3202	6.4986	7.2331	6.0491	6.2577	6.6539	5.0818	6.6758	6.8048	4.9062	6.9678	6.8635	6.0817	5.4907	3.7491	5.9917	5.6812	6.835	5.8917	7.0022	6.8856	7.2096	6.9062	6.4741	6.1917	6.6705	6.2322	6.4121
PUF60	11.5886	11.9587	11.4319	11.8886	11.7481	11.8834	11.8203	11.6006	12.3295	11.2761	11.3175	11.6365	11.6956	11.4644	12.0488	11.5082	11.7817	11.5695	11.8304	11.6747	11.2186	11.9965	12.5886	10.574	11.9216	11.8501	12.2144	11.9497	12.535	11.3673	12.9216	12.2818	11.5756	12.4397	12.0559	12.2407	11.5123	12.4943	12.4189	11.9022	11.5416	11.5479	12.4656	11.8395	11.8529	11.8518	11.1221	11.2637	11.516
ZFAND1	9.5045	9.7471	9.0525	9.337	9.7227	9.7292	11.385	9.0912	10.2256	9.402	9.1861	9.5654	10.9898	9.0911	9.4729	8.9707	9.7657	9.1099	9.31	9.6026	9.5628	9.0017	10.7696	10.0161	10.2119	9.0365	9.9414	9.4196	10.1146	8.9653	10.1359	10.5742	9.3151	10.1734	9.3834	9.8851	9.3521	9.8975	9.6418	9.5201	9.2691	10.152	10.9074	9.3938	9.8125	10.2368	8.7518	9.0784	10.144
MYO5B	11.5171	11.7804	12.1178	12.0436	11.2863	10.9372	10.9128	11.4622	11.3813	11.4978	12.3237	11.6578	10.8849	12.5474	11.6552	12.0602	12.0474	11.9658	11.6097	11.2166	10.1177	11.6137	11.5239	11.8613	12.0212	12.0348	10.9737	11.7613	10.8617	11.3368	11.0471	11.4312	12.0934	11.4501	11.8538	11.4691	12.1675	11.8155	12.0964	11.9278	12.1565	10.8413	10.8886	12.025	11.8578	11.5226	11.9482	12.4635	11.2071
PECI	7.4989	9.1598	8.1524	8.9935	7.5029	9.1424	7.8617	9.483	9.3706	9.5723	9.4838	9.1285	8.3533	7.8578	8.515	9.9833	8.2778	9.1139	8.8227	8.7349	8.8348	8.2501	9.5846	9.2427	9.0524	9.0646	8.4037	8.7581	10.058	8.8439	9.384	10.2594	10.1458	8.516	8.3654	9.5993	8.5772	9.05	8.1441	10.7908	8.7129	7.8795	10.7267	8.1583	8.6615	8.1164	9.3751	9.7042	10.0698
PPID	9.8481	9.7966	10.019	9.4592	9.6882	8.9926	10.2681	10.3924	10.1741	10.6511	10.3775	9.9052	9.5107	10.0166	9.8026	9.6876	9.7377	9.8603	10.3405	10.1088	9.9835	10.4968	10.301	9.7468	10.0511	9.6474	10.2423	9.3277	10.5163	9.8329	10.0158	11.0481	10.3126	10.0971	9.728	9.961	9.6711	9.9139	10.3571	10.1363	10.4007	10.3097	10.5376	9.9509	10.181	10.2071	9.9003	9.9359	10.2631
PLVAP	10.2556	9.4765	9.9784	10.9329	10.6922	11.1062	10.8045	10.6153	9.4617	10.5527	9.646	9.0284	9.7557	11.5115	10.4973	11.6156	10.4391	10.7538	10.4501	11.4462	12.1185	9.8233	10.71	11.8359	9.6809	10.3323	10.7274	11.27	9.8582	10.4423	10.3698	10.2014	9.5075	10.0152	10.4056	10.071	8.8683	10.4409	11.4306	9.763	10.977	10.8374	10.5227	10.7823	10.5078	9.2903	9.7286	9.188	10.0448
SLC39A13	9.5188	8.9773	8.9817	9.9883	9.7625	10.1086	9.3399	9.6256	8.4761	8.6761	8.2007	8.6747	7.9605	8.9621	9.2152	9.254	8.6662	9.28	8.3908	9.874	9.8851	9.3592	9.28	9.7279	9.2622	9.4805	8.9467	9.5485	9.0955	9.18	8.9631	8.8448	9.3421	9.6029	9.2665	8.998	8.8129	9.1067	9.1998	8.8797	9.0781	8.9851	9.2826	9.5842	8.922	8.6714	8.3311	9.6713	9.1338
SLC39A10	10.0125	9.5752	9.7605	9.5081	9.508	9.2432	8.8886	10.2755	9.6282	9.4572	9.5164	9.3185	9.8083	9.2369	9.5794	8.4927	9.4288	9.1931	9.3077	9.6509	9.0597	9.1493	9.2358	9.1385	8.8708	8.4888	10.8812	9.6339	9.2907	9.804	9.2936	10.2464	9.88	9.6609	8.9534	8.442	8.5918	8.9354	9.9183	9.3539	9.8418	10.626	9.7769	8.7642	8.6615	9.7443	10.6021	9.4835	8.8954
SLC39A11	10.7595	10.3971	10.7464	10.685	8.2861	9.9576	9.6762	9.7519	10.7464	10.3306	9.5388	9.1993	10.5107	10.7669	9.194	9.855	10.2312	9.8052	10.1491	10.1508	9.6424	9.6999	10.7013	10.3649	9.7505	9.8423	9.7607	10.4982	9.9685	10.0629	9.8871	9.6624	9.1307	9.376	9.7238	8.5065	10.1324	9.0258	10.0074	9.3973	9.9488	10.5376	9.2329	9.4705	9.7563	9.9307	9.5042	10.5907	9.1387
LOC96610	14.1915	12.7847	12.5237	13.1828	12.8361	14.0139	15.344	13.5586	9.1785	12.1017	12.9427	13.411	10.8033	15.3697	12.2361	15.227	13.6999	10.9978	13.2082	13.7621	16.8305	11.6285	14.6024	16.9124	12.056	13.8185	13.2877	12.3808	12.1754	10.65	13.2503	10.1257	12.4145	15.6054	14.2041	9.0021	10.7003	13.9186	12.997	11.2238	13.333	9.057	15.1212	13.3997	12.2573	12.3289	12.373	10.361	9.2406
SLC39A14	12.2331	11.9889	12.2538	11.3491	11.5421	11.9322	12.1251	12.3597	10.9162	10.419	11.6882	11.1861	12.2564	12.6563	11.3475	11.1297	10.873	11.4642	10.8975	11.6519	12.0577	12.3757	11.5498	11.3821	11.8687	13.0045	11.1726	12.2925	12.7698	12.0109	11.469	13.0496	11.9261	11.3916	11.8047	10.4362	11.9127	12.6432	11.9379	11.184	11.5388	12.1719	12.1411	12.106	12.7466	11.6348	12.0507	10.6135	10.9679
CEP120	9.2116	8.1194	8.5002	8.9311	8.7401	8.6969	8.5949	8.5575	8.3025	8.5814	8.8444	9.1139	8.9428	9.0791	8.7837	8.4603	9.1361	8.6979	8.6961	8.7393	9	7.9585	8.3907	7.9789	8.6211	8.5882	8.5088	8.6702	8.6603	8.8116	8.1104	8.1299	8.3091	8.294	8.082	8.3233	8.1152	8.2301	8.8397	8.5361	8.364	9.0035	9.0356	8.0095	8.2841	8.8411	8.9871	7.0945	8.5083
MTMR10	9.7409	10.151	8.5317	9.1366	9.8577	9.6041	9.5251	9.1812	9.1959	8.8462	9.8152	9.7762	9.7153	8.4891	9.2544	9.5221	8.6938	10.1632	8.5565	8.7812	8.9627	9.331	9.1049	9.478	9.0606	9.4095	9.5406	8.7424	8.8089	9.0258	9.0877	9.1245	9.4394	8.352	8.9264	8.8992	9.0358	9.4033	9.2457	9.5587	9.5343	9.5558	8.9333	9.6542	9.3753	9.4291	9.1273	9.801	9.4918
EIF1AX	11.4763	10.5839	11.2343	10.9356	12.3551	11.5862	10.8201	11.5135	11.5594	12.4537	12.0146	12.0518	12.5671	10.8535	11.59	10.5063	11.5029	10.928	10.7334	11.3326	10.454	11.774	11.3411	10.3471	10.9483	10.8929	12.4894	10.5901	11.0159	11.6115	11.896	11.5657	10.9809	11.8952	11.0152	11.7682	11.4791	10.5367	12.1417	10.9196	11.919	11.298	11.4376	11.8295	11.0217	12.4858	11.2933	10.9484	13.0925
ARHGAP23	9.8572	7.4692	9.0506	8.7905	8.8281	9.3623	7.8886	8.8798	7.178	8.6534	6.8228	6.8276	7.1967	8.8702	8.2947	8.4038	7.7184	7.7813	6.9144	9.2576	9.8805	7.2617	7.9209	9.3362	7.1455	9.6579	8.2272	8.3423	8.2599	8.211	8.1937	6.6022	7.7401	7.8886	7.4306	6.7588	5.0142	8.3289	10.508	7.0453	7.5556	8.72	9.3092	8.102	7.2112	7.6462	8.093	7.3806	6.3879
ARHGAP22	6.727	5.1442	5.8402	5.2965	5.7512	6.1613	5.5036	5.9661	4.1369	5.4601	3.3232	5.6102	5.6703	5.0313	3.279	6.9473	4.3511	5.7679	4.817	6.2132	6.7495	3.6134	4.5005	6.544	6.7517	4.7586	5.0287	4.6133	5.5487	5.621	5.1996	5.4727	6.1978	4.2023	4.1967	3.4983	4.5428	4.9819	5.2391	5.4765	5.8584	6.963	4.1156	5.705	3.3789	5.7665	5.1185	6.6294	5.7022
ARHGAP21	10.4987	11.3781	10.9036	10.9213	11.0283	10.7522	10.5331	10.263	10.3179	10.6515	11.1044	10.6325	10.0617	10.4935	10.7061	10.929	11.3249	10.5514	10.0017	11.0499	11.1334	9.9781	10.2495	10.6004	10.3619	10.0903	9.9914	10.4973	10.0924	10.8339	10.47	9.6506	10.1873	9.118	10.2797	10.362	10.0431	10.5367	10.5883	10.4927	10.9644	10.2913	11.2133	10.5833	10.9908	11.1182	11.2525	11.1693	9.6685
ARHGAP27	11.2232	11.4828	10.763	10.8539	10.1628	10.8619	10.9448	11.1591	11.5563	10.5722	10.6197	10.8138	11.121	10.6695	11.1245	10.8581	11.2403	10.0528	11.2332	10.8355	10.651	10.97	11.3449	11.131	10.9889	11.6218	11.3774	11.4042	10.6013	10.9193	10.7095	10.5538	10.6445	10.3596	11.0161	10.5984	11.0104	10.4055	10.7062	11.2631	10.5031	10.297	10.3628	11.3731	11.4209	10.7856	11.2071	11.5364	10.1512
ARHGAP26	10.1938	10.8093	9.6563	10.6727	10.0984	10.258	9.1071	9.6442	10.0516	9.5147	11.142	10.3009	10.1282	10.8353	10.8708	10.8776	11.0525	10.6019	9.7796	10.3344	10.1981	9.1368	10.2609	10.2776	11.1974	10.1763	9.9778	10.3972	9.7572	10.1747	9.4443	9.4978	9.7566	9.1589	9.8665	10.3591	9.7371	10.436	9.5862	10.6987	10.5795	10.301	9.5227	10.591	10.3595	10.0636	10.9369	11.0869	10.3388
ARHGAP25	7.3741	4.81	5.2764	7.6325	7.4918	7.9633	8.0827	7.3711	6.0259	6.4078	6.0197	6.4939	5.6411	8.2944	5.7695	7.6191	5.6745	5.9788	8.2597	7.8052	9.2261	6.7287	6.6787	8.0209	6.8756	6.9871	6.5969	6.5088	6.7757	6.5994	6.4022	6.334	5.9292	7.1809	6.9495	4.4892	5.4561	7.187	7.5012	6.4089	6.3728	5.8019	6.8952	7.5625	6.3422	5.5087	7.4007	5.5345	4.209
ARHGAP24	6.6801	3.8238	5.2243	6.9974	7.0917	7.5818	6.6783	6.5513	4.0908	5.9912	5.2424	6.1284	4.5176	6.5452	5.0348	7.8327	4.9848	6.3794	4.9148	6.9848	8.2065	5.8378	5.6588	7.1044	5.9624	5.9676	5.967	6.3443	7.0937	5.1976	6.2456	6.9228	7.3638	6.3187	5.826	4.5955	6.0396	7.2717	6.7663	5.8666	7.2806	6.1828	6.6823	6.901	6.0083	4.8362	5.5598	8.3357	6.5275
NARFL	9.267	9.4375	9.5347	9.42	9.4189	10.1565	8.8248	9.3635	9.558	9.3169	8.536	9.1236	9.2105	8.9463	9.5933	9.2814	9.2435	8.9905	9.9786	9.2834	8.9979	10.0891	9.6168	9.4778	9.3222	9.5931	9.3689	9.2047	9.6379	9.1789	9.2254	9.3269	9.7404	9.534	9.7989	10.1374	9.3176	9.2389	9.1509	9.7286	9.4438	9.0491	8.8941	9.1569	9.2287	9.5025	8.6355	9.6045	9.6851
ARHGAP29	8.5387	6.9859	7.7262	8.5951	9.4247	9.147	8.4355	8.4131	6.0502	8.4576	7.5713	6.657	7.2747	8.3089	7.4416	7.6723	7.2878	7.5367	8.0604	8.4737	9.2114	8.9907	7.026	8.0392	5.506	7.6577	7.4781	8.962	9.0173	8.8086	8.277	8.0955	9.031	7.8678	8.1621	6.1135	6.0675	7.7073	8.7232	7.8351	8.0102	8.3517	9.0528	9.71	8.9497	8.6893	7.8636	8.0097	6.675
ARHGAP28	5.492	4.0315	5.1703	5.5334	4.2543	5.2425	5.2684	4.6195	4.0432	4.7539	4.5809	3.6157	3.6687	5.2531	4.7143	5.2444	5.5723	5.2027	3.9388	6.1519	7.1	5.0123	5.4205	5.0748	5.9624	5.9984	5.8417	5.5044	4.4938	5.6074	4.8828	4.8591	4.9433	4.7609	5.1817	4.1488	3.26	4.3356	4.2768	2.6136	2.8749	4.7163	2.5217	3.6288	4.1836	3.3688	5.5813	3.2986	3.0985
NFKBIL2	9.3125	9.8095	9.4649	8.3015	9.6022	8.8138	9.2199	8.9725	10.1447	7.5478	9.1595	8.7283	8.4019	9.0461	10.1743	9.1961	9.3243	9.094	9.9905	8.6986	8.7835	9.3689	9.9554	8.0299	9.2193	9.3652	9.8535	9.033	9.2357	9.2952	10.4744	9.9837	8.8925	8.8253	9.728	9.8519	9.0497	9.4632	10.1021	9.2845	9.4747	9.4141	9.6549	10.2508	10.3932	9.4227	10.2816	9.2637	9.2682
PCGF1	8.1418	7.3515	7.8473	7.4353	7.7497	7.5125	9.1274	7.827	7.6083	7.8911	7.5959	8.1656	8.3778	7.3499	7.1054	7.3897	7.6165	7.3078	8.3477	8.1023	7.7196	8.1691	7.4195	7.9283	7.5205	7.6317	7.752	7.4133	8.171	7.5173	7.7254	8.0839	8.0666	8.7752	7.712	8.3058	7.6474	7.5079	7.9834	8.2388	7.7379	8.119	8.4849	7.1916	7.9005	7.5613	8.119	7.7564	8.0617
SYDE1	8.0735	5.3129	6.6117	8.4929	8.9656	8.8396	8.0539	8.3259	6.7064	7.5247	6.4698	5.8284	5.7813	8.2734	7.1008	7.5545	6.9135	8.0712	6.35	8.6392	8.7873	7.5369	7.4634	8.0883	5.9285	8.296	7.8172	8.1798	7.5782	7.5026	7.5543	6.9162	7.4983	7.8708	7.4512	6.5891	4.5949	7.7321	7.7459	6.6633	7.3853	7.1182	7.551	8.0506	6.8152	4.6538	7.1676	5.3429	6.5784
DDIT3	9.1924	6.9765	8.5917	8.267	8.0224	8.4219	11.0807	9.2838	8.6622	8.1482	7.8309	8.3424	7.7133	8.385	7.7948	7.514	9.336	8.7292	9.1092	8.0515	9.0721	7.8413	8.6293	8.6578	7.6178	9.1968	7.4453	7.8223	8.0626	7.8099	8.2786	7.344	9.1055	8.3063	8.9701	8.7626	10.952	7.7174	8.5442	10.3453	9.1058	8.6347	10.047	7.9612	8.2703	8.8802	7.8961	8.2381	7.4051
DDIT4	10.7696	10.824	10.8445	10.1982	11.9083	11.6457	12.626	12.3306	10.7394	11.4265	12.7314	12.048	10.8822	11.5597	11.7727	11.42	9.606	12.434	12.3162	11.7444	12.2002	10.6446	11.2977	10.5807	10.314	12.4139	11.2185	10.9127	11.839	11.1959	10.709	12.0616	11.7045	11.167	11.6345	11.6978	12.8174	11.4417	12.4553	13.8881	13.6222	11.3639	13.1344	11.5204	12.7587	11.5052	10.4334	10.8815	11.568
NFKBIL1	8.999	8.3143	8.18	8.4557	8.4989	8.9421	7.7485	8.6469	8.5439	8.2712	8.1052	8.3839	8.3866	8.8305	8.6462	8.7096	8.9196	8.6425	8.5012	8.3544	8.4466	8.6829	8.3865	8.5014	8.5634	8.678	8.2663	8.5122	8.4609	7.6363	8.4955	8.5535	8.943	9.0747	8.3627	8.9412	8.9267	8.9909	8.5719	9.6817	8.91	9.2531	8.776	8.2419	8.5257	8.4284	8.3343	8.8749	8.9363
NKRF	9.2033	9.0043	9.267	8.9501	9.1906	8.7293	9.5345	9.6134	9.5193	10.1428	8.7786	8.7219	9.8934	8.4906	9.23	8.1986	9.0511	8.3238	8.6909	9.1066	8.3084	8.1666	8.7051	8.2617	8.2452	8.5576	9.8026	8.4395	8.6121	9.4176	9.2137	8.7449	8.3909	9.2256	9.3331	9.7143	9.1835	8.6035	9.6833	8.7672	8.6284	9.5611	9.3964	8.6257	9.097	9.6184	8.7035	8.6422	8.5706
PCGF2	9.5513	8.6842	7.1661	9.1856	7.5669	8.7393	9.7593	9.5902	7.606	7.7327	8.5087	8.6407	7.5522	8.2098	8.027	8.9092	7.6445	9.3212	8.4829	8.4993	10.0772	8.4507	9.2265	9.3236	8.529	7.5449	8.4291	8.8972	7.8947	9.1788	8.4994	8.5133	9.2145	7.0582	8.6019	7.7752	7.586	9.1066	8.8247	9.4988	9.242	8.3694	8.6455	9.3161	9.4845	7.632	8.1478	8.9289	8.5387
SMAD2	10.2198	10.1241	10.4999	10.2769	10.1333	10.0139	9.3879	9.9726	9.3585	10.0992	11.0027	10.8878	9.7011	10.768	9.6215	10.6318	10.1581	10.5378	9.8219	9.8761	10.2176	10.5607	9.6026	9.8416	10.7338	10.115	9.7564	10.0984	9.6404	9.8974	9.83	10.499	10.7784	10.1047	9.8208	9.4193	10.547	10.7774	10.2748	10.6365	10.8688	9.4182	10.56	10.6294	10.5103	10.0118	9.9679	10.8039	10.7085
MYSM1	7.4074	7.8167	7.4372	6.7451	6.8921	5.8262	7.2166	6.3116	6.7515	6.2633	6.9039	6.4635	6.7409	6.3508	6.8998	6.0884	7.7237	6.1729	6.4994	8.763	7.6313	6.3336	5.8869	7.9085	6.5131	5.978	5.8847	7.3353	6.9832	6.8919	5.8339	6.1675	6.7602	5.3452	7.1069	7.2405	5.7137	6.0294	6.8194	6.5731	6.6	7.049	6.2744	7.4695	7.5533	6.993	7.9552	7.4552	3.8318
ATG2A	10.0233	9.6454	9.765	10.385	9.9608	9.8267	10.0787	9.9368	9.2824	9.3763	9.2803	10.2809	9.2031	9.9744	10.5465	9.9243	9.9405	10.0766	9.8337	9.7795	9.7397	9.6349	9.7347	10.2829	9.588	9.8612	9.2851	9.8368	9.3677	9.656	9.9205	9.4779	9.5171	9.2057	10.1058	10.6475	9.748	10.4601	9.6645	9.8624	10.0277	9.7806	9.2802	10.6166	10.5335	9.2696	9.6064	9.7526	8.9349
LOC162632	8.4294	3.6665	4.386	4.0574	7.1795	7.0721	6.0831	8.3298	5.4998	4.6461	0.8631	4.9109	4.1547	3.1941	7.2106	4.7115	3.4715	2.596	5.5074	6.914	5.0123	2.971	5.0671	5.9508	5.2736	5.0208	4.7783	3.1875	2.9766	4.0991	3.1259	2.6992	6.6831	5.1819	6.2843	4.9922	3.9494	4.5168	4.7842	2.6136	3.4258	3.1773	3.1545	8.618	5.7146	2.5021	5.2357	6.4252	6.5422
ATG2B	9.7422	9.2801	8.1935	9.5188	9.3061	9.2485	9.2352	8.485	9.0048	9.3493	9.2082	9.3079	8.9679	8.6291	8.5167	9.1153	9.0071	9.0328	8.2782	8.6328	9.3428	8.8917	8.9079	8.8817	9.3233	8.9168	9.1617	8.7821	8.3314	9.014	9.7293	7.8634	8.7623	7.6455	8.9606	9.1627	8.8801	9.0301	8.8803	8.923	9.5657	9.6436	7.8567	9.6477	9.4573	9.3231	8.8271	9.1946	8.0308
PPPDE1	10.2015	10.255	10.8007	10.129	10.3917	10.1359	10.4389	10.6223	9.079	10.61	10.5122	10.2556	10.5534	10.6416	10.3007	10.3553	10.3479	10.2928	10.1509	10.272	10.7705	10.2453	10.2816	10.4068	10.1786	9.8847	11.1497	10.3189	10.39	10.5586	10.4651	10.2594	11.2449	10.1576	10.6436	10.3078	10.1955	9.9038	10.4226	10.3398	10.4075	10.0874	10.4909	10.0625	9.9696	10.0806	11.3675	10.0657	10.1061
PPPDE2	8.4478	8.5854	8.8463	8.5037	9.0911	8.7774	8.9985	8.6114	8.7377	8.5588	9.0961	8.4932	9.2363	8.3773	8.654	8.595	8.3099	9.098	9.4161	8.9064	8.4898	9.0249	9.1097	8.6291	8.2197	9.8245	9.3632	8.751	9.6747	8.7981	9.2645	9.851	9.4753	9.561	9.0826	8.3913	9.9353	8.7807	9.3707	8.1814	8.8609	8.8395	8.8018	9.3237	9.3921	8.7186	8.3248	8.6574	8.968
BMP7	7.5959	8.714	8.7575	9.7739	8.9454	10.9981	9.2433	10.4974	10.6116	6.3637	10.4511	9.9073	8.6379	6.3347	8.3535	9.0262	6.4394	7.203	0.5795	6.0972	8.1784	9.309	11.2274	6.9584	3.9078	10.7168	10.4937	6.8558	11.5459	10.0981	11.0687	11.1325	6.5718	10.1342	10.5965	3.7491	3.9219	10.5852	10.4744	8.848	10.4747	10.8176	6.908	7.1655	7.3369	8.9403	7.2541	9.0304	2.5181
C1orf38	8.1879	6.6182	7.3305	8.8389	8.7984	9.4297	9.2445	8.9503	8.4961	7.1056	6.6917	7.4202	6.3575	8.652	7.0637	8.3827	7.2181	8.1086	9.0881	9.0477	9.8588	7.3594	7.9989	9.773	7.9449	8.0901	7.6806	7.8628	8.0909	7.8103	7.6954	7.4706	7.184	8.5794	8.159	6.2003	6.6759	8.1871	8.6764	6.8088	7.1431	7.2402	8.321	9.1788	7.4525	6.5264	7.3824	7.1424	7.8912
BMP4	11.7241	10.3059	10.1564	9.7287	11.4697	11.0647	10.0258	10.7312	9.1938	10.2426	10.2734	9.6411	12.0861	9.3986	9.1393	10.0476	8.3187	10.1956	4.5078	9.9653	8.6551	11.1226	9.3561	9.0444	9.5513	11.4156	12.3972	9.8137	9.8604	11.302	11.4307	11.589	10.7287	10.8958	10.105	8.7459	10.3599	10.0669	11.7908	10.1091	10.193	11.9938	12.4018	8.1889	9.7092	11.4976	9.813	11.3274	8.3458
BMP2	6.8039	8.5408	6.2705	8.7675	7.4992	8.3743	8.7484	7.8844	6.6755	7.865	10.0273	10.2192	5.6846	7.6491	8.3611	8.278	8.0218	10.6883	8.3189	8.0504	7.4954	8.2639	8.261	6.2308	7.8148	7.9077	7.4675	8.1649	8.7703	8.3176	7.9618	8.2854	8.5496	8.1662	8.3518	6.3058	8.0349	8.0861	8.1607	10.5396	8.3118	5.907	6.0632	9.5425	9.6957	8.4177	9.0002	8.0994	7.482
BMP1	9.5638	9.7581	9.0337	10.0357	9.9158	10.2018	9.5411	10.1353	9.5117	8.4972	9.147	8.9688	8.7204	9.783	8.8437	9.7174	8.8166	9.835	9.3466	10.39	10.4842	9.6062	9.4453	10.143	9.2746	9.6328	8.9454	10.2232	9.6445	9.7097	9.1708	9.5463	9.2141	8.9434	9.4653	8.3483	8.1439	10.266	10.1605	9.3984	9.9567	9.9337	10.4177	10.3909	9.2588	9.5293	10.4159	8.918	9.4043
GPR4	6.1812	5.2861	6.6905	6.916	6.8051	7.0471	7.0083	7.2978	4.9736	6.3105	5.9641	5.4798	6.7271	7.6491	6.4606	6.4243	6.6096	7.0953	6.9494	8.1069	8.587	6.4829	6.4598	8.1014	3.4783	6.2829	6.8291	7.0308	6.224	7.1012	6.4901	6.6582	5.6916	6.0714	7.0939	6.0681	4.0766	6.0745	6.9299	6.1106	7.158	7.5632	6.4146	7.1743	6.7834	5.1437	5.6846	5.0567	6.1872
C1orf31	8.1807	9.0977	9.2229	8.1671	8.9882	8.8096	9.1337	8.8656	8.747	8.6911	9.2898	9.1078	9.5047	8.7524	8.2292	8.3202	8.4494	8.3926	9.2172	8.7244	8.2194	9.2558	9.0402	8.2382	8.6869	8.4485	9.8131	8.5619	9.8258	8.493	8.9631	9.8799	10.12	9.7462	8.8965	9.1121	9.4858	9.089	8.8058	9.3962	9.0278	8.7409	9.0965	8.5453	8.4263	9.2912	9.2942	9.0619	9.7316
RLIM	10.4174	10.0029	10.7149	10.0556	10.5664	10.0462	10.3463	10.5605	10.5879	11.4115	10.153	10.0087	10.9804	9.9355	10.533	9.9197	10.0106	10.2141	9.589	10.3728	10.0093	9.8887	9.6396	9.9488	9.506	9.7489	11.1137	9.9256	10.0978	10.9871	10.4236	9.9672	9.6091	9.9859	10.4719	10.8925	10.9346	9.5427	10.7895	9.8608	10.1528	10.856	9.8692	9.9141	9.9254	10.9205	10.906	10.0125	9.2748
PCGF6	7.1567	7.3897	7.7722	7.2737	7.8106	7.2224	7.4068	7.7773	7.9198	7.5868	8.0748	7.6123	7.7098	7.0182	7.9354	7.3521	6.741	6.9379	7.6454	7.3549	7.7656	7.4347	7.6614	7.4295	7.3214	7.1189	7.5024	7.5077	6.7266	7.3179	7.0593	7.3051	7.1187	7.7035	7.6862	7.2281	7.6224	7.9414	7.4616	7.6488	7.7313	7.5921	8.3586	7.7412	7.2697	7.0495	7.087	7.5499	7.7931
C1orf35	8.4175	8.4859	9.0031	8.025	8.5264	8.4204	8.851	8.1754	8.6431	8.5894	7.5959	8.5081	8.1301	7.9871	8.5388	8.3007	8.2226	8.1655	8.4368	8.5281	8.0208	8.6656	8.5304	8.3171	8.2589	8.5524	8.8306	8.2278	8.1893	8.6511	8.8945	8.199	8.7914	8.6011	8.643	9.0113	8.8402	8.2176	8.4791	8.6211	8.3998	8.2627	8.5205	8.4884	8.428	8.1252	8.6948	8.5116	8.9446
SSFA2	11.7313	11.6818	11.4532	11.6825	11.6861	11.9692	11.3778	11.9293	12.2996	11.9508	12.639	12.0379	11.8081	12.0677	11.4923	11.3899	11.4057	11.521	11.3161	11.2847	11.3115	11.3805	11.725	11.5851	11.8599	11.4597	12.3121	11.7536	11.1467	11.8804	11.4668	11.8188	11.3994	11.8196	11.7711	11.7175	11.4144	11.1692	12.2889	12.2195	12.3407	12.1176	12.8036	11.9051	12.092	12.2243	12.027	11.8893	11.6218
FEM1C	10.1932	9.6933	9.1145	9.8702	9.9848	10.0517	9.3517	9.0189	9.6971	9.1539	10.2298	9.7676	9.4363	9.8361	8.9668	9.9763	10.2096	10.3746	9.622	9.6083	9.7365	9.5733	9.4817	8.9617	9.541	9.2875	9.499	9.7124	9.6884	9.4322	9.5943	9.8774	9.6261	9.0044	9.2297	9.6785	9.6734	9.3486	9.4197	9.7942	9.7792	10.1016	9.8388	10.2519	9.3824	10.156	10.0431	9.1659	9.3982
TERF2	9.533	9.2596	9.7105	9.4702	9.2934	9.5989	8.6415	9.0817	8.9892	9.4476	9.4419	8.8725	9.0184	9.3672	9.3309	9.2007	9.1312	8.753	9.5486	9.3953	9.3352	8.924	9.1009	9.2138	8.8069	9.1953	9.4676	9.3776	8.9561	9.552	9.1477	9.0856	9.2102	8.5993	8.9335	9.3055	9.2046	9.6472	9.1968	9.1966	8.8179	9.3813	8.9974	9.3442	9.4748	9.343	8.8846	8.9906	9.0641
TERF1	8.9162	9.6637	8.7802	8.9981	9.0776	9.0646	9.2629	8.9488	9.0952	9.1614	9.2241	9.3665	10.3187	8.7015	8.9325	8.7617	8.3117	9.1046	8.4244	8.7016	8.8094	8.9599	9.4923	9.2759	10.354	8.5402	9.6905	8.9015	9.505	8.705	9.578	9.1259	8.9802	8.8633	8.687	9.1637	8.2776	9.1108	8.6893	9.7825	8.9729	9.2942	9.5412	9.0141	8.7682	9.822	9.021	9.0866	9.1863
ASF1B	8.949	9.6121	9.6076	8.7441	9.8251	9.0802	10.0911	10.6096	9.5463	10.0485	10.3148	10.7357	9.8173	10.0059	10.365	9.7373	10.2143	10.5279	10.6368	9.6666	9.5022	10.7851	10.202	9.1936	9.614	10.2961	9.8249	9.7944	10.1804	10.7397	10.1065	10.2047	9.5638	10.7563	10.0094	9.8832	9.7298	10.0301	10.2638	9.7468	10.7183	10.3088	10.2549	9.9232	10.017	10.037	9.7472	9.4819	10.9895
NDUFAF1	7.6173	8.229	7.4025	7.4926	8.2818	8.0829	7.9238	8.1651	6.3434	7.6463	9.1004	8.4219	8.4341	7.2069	7.6467	8.165	7.5343	7.6425	7.958	8.4844	7.5134	8.5706	8.0258	7.6507	7.8117	8.171	8.3337	7.358	8.8697	7.7053	7.8209	9	8.4013	8.0812	7.5402	8.4859	8.3052	8.8423	8.2754	7.8952	8.285	7.7799	8.5633	8.4201	8.0482	8.5262	7.9737	7.52	8.3646
FEM1A	9.6091	10.1031	9.3739	9.8776	9.7725	9.6205	9.543	10.1704	9.7601	9.7913	9.7797	9.8021	9.7081	10.1195	9.8912	9.8703	9.8	9.8689	9.8957	9.7083	9.6722	9.7548	9.7525	9.8074	9.8414	10.0245	9.8683	9.9463	9.8038	9.5829	9.7634	10.2313	9.7061	9.9305	9.7747	10.3363	9.8155	10.2121	9.9773	9.5763	9.9396	10.1388	9.443	9.9016	10.0085	9.4414	10.1344	9.7234	9.8924
GOLGA8A	11.6035	9.5417	10.889	8.8304	8.8104	8.5983	10.3988	8.6114	10.4697	5.4877	8.8774	5.9428	8.4062	6.4438	9.6143	9.7803	9.6692	4.0999	8.3345	9.0763	8.9187	6.7086	9.0792	10.4659	10.1562	9.1986	9.0658	9.6804	7.8197	7.2448	8.7302	9.0077	8.8096	7.6799	11.1084	7.4066	4.8945	5.7523	8.2887	5.8411	7.1629	9.4133	8.0354	9.4087	11.3119	10.2758	8.3248	8.4526	8.0018
GOLGA8B	10.5283	7.9844	7.3789	6.5922	7.6862	8.2752	9.0068	9.1536	5.5173	3.5939	5.3331	4.7938	8.1301	5.2185	8.1846	7.7361	8.1076	2.596	5.4917	8.7047	8.2858	6.6467	8.0652	7.8188	8.1889	6.5344	8.4348	7.9451	7.8686	7.4112	8.6665	8.421	7.6875	7.137	10.227	5.1254	5.0706	5.7101	7.8051	4.6179	6.2672	8.7639	6.5506	8.2146	10.4817	6.954	7.4918	8.3978	6.2691
LOC100125556	5.9662	6.6927	6.0494	5.2028	5.7752	4.233	5.6041	4.7392	6.4663	6.1855	6.3876	6.7158	6.2397	5.1935	6.2716	6.0835	4.0729	6.2742	6.27	5.8668	5.2763	5.796	6.0329	6.0241	6.6304	6.1095	5.7872	5.3082	6.1604	6.1818	5.1096	6.0121	6.3763	6.3661	4.7379	5.3583	5.1407	5.996	6.7433	5.7602	5.0902	5.9863	5.834	5.4245	6.1525	6.2926	5.8744	6.5461	6.7879
PTOV1	10.8873	10.9726	10.8525	10.4409	10.5598	10.5096	11.6734	10.6543	10.6735	10.4023	10.1152	10.8629	10.1263	10.9524	10.3631	10.8935	10.4547	11.1093	10.3542	10.2939	10.2203	10.4885	10.145	10.2061	11.6895	10.6364	10.1351	10.5716	10.5324	9.9477	10.4098	10.2227	10.1221	10.6002	10.1505	10.5305	10.1796	10.2265	10.2171	11.2637	11.2507	10.9395	10.3366	10.345	10.5419	10.7073	10.2575	11.1657	10.8981
RASSF7	10.1752	10.3845	10.3102	10.1876	10.5065	10.3348	10.3119	10.603	10.6003	9.6192	9.8518	10.8842	10.1064	9.4063	10.4882	10.7627	10.2451	10.1585	10.7832	10.2265	9.7851	10.8805	10.4156	9.93	11.1956	10.8144	10.4312	9.7678	10.873	9.9484	10.5761	10.6462	10.7208	11.5845	10.8348	10.7603	10.4022	9.9069	9.8925	10.0116	11.2565	9.8936	9.9997	10.2284	10.6249	9.9048	10.1601	10.8996	10.8169
LPPR4	4.1639	3.2889	4.386	6.0026	6.7251	6.5826	5.1545	5.2445	3.3001	5.1324	4.3101	4.6928	3.6687	5.4896	4.1328	3.5936	4.2369	5.5365	3.6287	6.7029	7.474	5.2531	4.156	5.5144	2.1315	5.293	5.9967	6.1756	5.0671	6.462	5.7714	4.654	5.1698	3.9548	4.6875	3.7945	1.6531	4.0941	4.8674	4.2805	4.0096	4.1585	6.7824	6.0573	4.1171	3.6864	6.3695	1.8837	3.783
LPPR2	7.9406	7.2019	7.5786	8.0749	8.2557	9.1285	9.4242	7.9666	7.279	7.4102	6.6094	8.2746	7.3532	7.3175	6.2703	7.6504	7.2219	8.8524	6.7584	8.2908	9.074	7.7872	7.0576	8.3115	6.6719	7.9607	7.4172	8.4519	7.805	8.1298	8.4303	8.0603	7.2503	7.8528	6.5903	8.8609	7.4702	8.1664	8.036	6.8284	8.1078	8.7537	8.2176	8.8127	8.5112	6.0419	6.9976	7.8578	7.7044
PMS2L4	4.0838	3.9656	4.7595	3.8019	3.2943	3.9005	5.3221	3.4249	4.3476	4.6353	3.2001	3.5008	3.9321	4.1867	4.2027	4.1381	4.1129	4.0124	3.7396	4.2868	4.7234	3.876	5.0112	4.3834	5.2736	4.5251	3.9359	4.106	3.9689	4.2186	3.9978	3.2082	3.7517	5.0824	4.3359	3.9225	4.2815	3.1342	3.8562	3.4234	4.0526	4.1585	4.3197	3.9063	3.8158	3.6864	4.283	4.0667	4.209
SPRY2	10.8063	10.5121	10.2953	9.9392	10.3181	9.8799	9.4646	10.1549	10.1055	10.0127	10.7282	10.0711	10.1735	10.8993	9.7706	10.5967	10.2423	10.7154	9.6986	10.5509	9.7713	11.046	10.1997	9.5321	10.8558	11.5438	12.6241	10.3967	9.9325	10.4633	10.7289	10.7843	10.6969	10.7038	10.2478	9.6286	10.7352	9.3078	10.4489	11.1184	10.0981	10.4699	8.5143	9.5143	10.7168	10.9325	10.3531	10.9773	10.8678
RSAD2	5.7855	5.3904	4.6053	9.5081	7.7055	9.0682	7.9209	8.2158	5.6662	6.2145	8.353	7.0431	4.6697	8.7233	7.4416	6.688	4.9848	5.9788	7.4182	7.7263	7.3078	6.6182	7.725	6.544	5.3439	6.6487	8.2061	8.3536	8.6926	8.631	6.8273	4.9388	5.8409	7.7399	7.5688	4.5697	6.7696	8.5142	8.1146	8.1375	6.7707	8.2841	8.1996	8.8879	4.8684	5.1779	6.7864	5.9744	4.6773
RSAD1	9.9046	10.0887	9.8285	9.1673	8.578	8.9235	8.8248	9.6237	9.792	8.91	8.9698	9.6671	9.6789	8.9687	9.0076	9.329	8.4382	8.7664	9.5638	9.5952	9.5894	9.413	9.615	9.9053	9.384	10.2458	9.3764	9.3618	9.7146	9.1462	9.2196	9.222	9.6076	9.3968	9.5476	9.463	9.5459	9.3067	8.8538	9.6952	9.2014	9.5263	9.2304	9.0104	9.4648	9.0413	9.2512	9.4137	9.2571
ATP5C1	11.5085	12.5548	12.108	11.6114	12.2108	11.7766	12.9119	12.1366	12.0556	11.7887	12.6228	12.4033	12.5159	11.5077	11.6991	11.8878	12.2549	12.0506	11.648	12.3103	11.4015	12.6852	12.1818	11.6573	12.2969	12.1802	12.4474	11.8684	12.901	11.7492	11.976	12.9126	12.859	12.8153	11.8015	12.6093	12.2948	12.106	12.0091	12.4951	12.2439	11.6529	12.2093	11.9271	11.9959	12.8538	12.2434	12.1368	12.8434
NFS1	9.4286	9.0368	10.2033	10.2407	8.633	9.4875	9.2293	10.098	10.0312	10.2702	9.1942	9.3736	10.0156	9.8964	10.2423	8.8295	10.1198	9.0004	9.7258	10.329	9.3052	9.216	10.1759	9.9152	8.7416	9.3564	9.409	10.6717	10.1134	9.0698	9.0326	8.8327	10.1085	10.1527	10.6608	10.0331	9.895	10.0676	9.671	9.3741	9.0372	9.9672	8.9288	9.1918	8.7655	9.8797	10.0838	9.3428	9.0188
CHD3	11.4189	12.0691	10.0586	10.6178	10.8243	10.5482	10.8314	10.1697	10.2592	9.8814	9.966	10.3364	8.6689	9.8791	9.7111	11.5473	9.7899	10.6371	10.7595	10.5483	11.438	8.908	9.4424	10.2967	10.4823	10.234	10.1686	10.4117	10.5936	10.2769	10.308	10.6973	10.4909	9.113	9.6523	10.3107	11.3622	11.4121	10.4009	10.9431	11.5926	9.5778	9.5029	12.1381	10.9983	9.7606	11.5717	11.7957	9.0306
CHD2	11.4084	10.6279	10.2025	10.7302	10.603	10.2764	10.256	10.6685	10.9772	10.849	10.7163	10.7671	10.0768	10.2286	10.8563	10.62	10.4925	10.671	10.4506	10.7605	10.9826	9.9094	10.023	11.6826	10.1538	10.39	10.0905	10.4741	10.1598	10.8769	10.5207	9.7199	10.2477	9.276	10.4529	10.1007	10.1554	10.9965	11.0238	11.1359	11.1897	11.2997	10.2043	11.2471	11.3876	10.507	11.3603	10.9671	9.5892
CHD4	12.8419	12.3752	12.5185	12.4524	11.9494	11.6849	11.34	12.3759	12.2364	12.5151	12.281	11.9077	12.0996	12.7111	12.3745	12.4765	12.6261	12.5006	12.5767	12.2459	12.4207	11.5812	11.6108	12.6991	11.5984	12.0061	11.8751	12.4106	11.6326	12.5388	12.1131	11.2467	11.965	11.5135	12.3304	12.4281	12.2913	12.3567	13.1012	12.3713	12.3921	12.5042	12.1624	12.6125	12.5097	12.2449	12.8901	12.4145	11.7172
CHD7	10.956	10.6024	10.363	10.3983	9.4179	9.3554	9.3377	9.9526	10.9116	10.5036	9.8569	9.4326	10.0184	10.325	10.451	10.4388	10.2972	10.1743	9.4337	10.2408	10.277	9.0833	10.407	11.5352	10.4428	10.0026	10.2433	10.0626	9.6043	9.8533	9.9212	9.5912	9.3991	8.8452	10.1283	9.9149	9.7371	9.953	10.3745	9.8416	10.3808	10.6826	9.0166	11.106	11.0023	10.4239	10.8554	10.3625	8.8867
CHD6	10.7591	9.1187	10.6156	10.505	9.1524	9.4814	9.4912	10.6694	10.5184	10.929	7.8628	8.8075	9.7437	10.4507	10.6249	9.8299	10.6282	9.2647	8.6613	9.8822	10.2972	8.2173	9.2208	11.2305	9.3965	9.4098	9.1704	10.4324	9.6828	9.4196	9.2312	7.7166	9.1994	8.8114	10.5994	9.7129	8.8683	9.2635	10.0358	9.5008	9.082	10.5938	8.0238	9.7063	9.2336	10.3148	10.7703	9.7552	8.4392
CHD9	9.9348	9.6268	9.4509	9.7524	9.6022	9.6707	8.5029	8.9901	8.76	9.7809	9.43	8.7521	9.3135	9.2117	9.3004	9.403	9.5269	9.2635	8.1231	9.3561	9.9954	8.8388	8.6749	9.8226	9.6308	9.0981	9.5247	9.4169	9.3637	9.6485	9.0246	7.7241	9.2073	8.214	8.717	9.0781	8.1635	9.2051	9.2404	7.9649	8.6266	9.5879	8.3446	9.181	9.5764	9.7492	10.2309	9.8296	8.0229
CHD8	10.6592	10.4258	10.0843	10.4845	10.1063	9.955	9.7565	10.0939	9.4434	10.5416	10.1634	10.2722	10.2352	10.0747	9.8019	10.3498	10.0396	10.6075	10.1991	9.9742	10.229	9.1703	9.9157	10.7337	9.8231	10.1045	10.18	10.0557	10.0469	10.42	10.4886	9.6227	10.1707	9.1193	10.0985	10.2166	10.262	10.4473	10.5725	10.3133	9.993	10.2695	9.5175	10.6628	10.6852	10.067	10.7982	10.6068	9.3043
CAP1	12.4083	13.0028	12.6558	13.2949	13.7408	13.2827	12.8366	12.9259	12.7777	12.6702	13.5011	13.1979	12.8056	13.0373	12.9234	12.9328	13.0889	13.2944	13.3894	12.9304	12.906	13.4303	13.1174	12.5518	12.9617	13.0186	12.5615	13.5513	13.4949	12.9685	12.7603	13.3921	13.4798	13.107	13.0437	12.7748	12.7046	12.7727	13.0259	12.9407	12.902	11.8568	13.9287	13.1236	13.0787	13.2032	13.4464	12.9889	13.0514
CAP2	5.9859	3.9656	6.3934	7.1031	7.1494	7.9916	6.9298	6.5113	6.6279	6.7819	5.3035	4.0831	5.0485	4.745	5.0911	6.0884	4.8554	6.193	5.1539	6.507	6.8573	6.0118	5.9887	6.0443	4.4445	5.7439	4.7553	5.8199	6.367	5.3199	6.3347	5.2408	4.9433	4.9306	5.1568	3.7491	2.2813	5.7934	6.2894	5.0556	5.8462	6.2997	6.9268	5.9695	4.4223	2.9608	6.0128	4.4933	4.3825
LOC283050	3.5995	3.6665	2.6986	4.4262	4.6767	5.0795	4.8718	3.677	4.1369	2.5072	3.0654	3.0884	3.1113	3.6232	2.5333	3.3542	2.5003	2.8187	5.3238	5.2824	4.804	2.779	3.1197	4.0644	4.8347	3.384	3.3367	4.8237	3.4696	2.9051	3.709	3.8813	3.7941	3.045	3.1778	2.2818	3.4977	2.9528	3.4872	3.9389	3.8235	3.4031	2.6483	4.9419	3.198	4.0972	4.2018	5.1534	1.5317
NPC2	11.2151	10.5012	10.9139	11.4571	11.5081	11.7351	12.857	11.1451	11.1034	11.4047	10.6391	10.8578	10.8371	11.5166	10.0876	11.8632	10.7824	10.7163	12.4531	11.5563	11.8229	11.35	11.6061	11.4666	11.5512	11.5279	11.4932	10.8967	10.8867	10.9182	12.0524	11.3172	11.5782	11.7106	10.6849	10.9932	11.4955	11.3615	11.1417	11.652	10.9165	10.541	10.5894	11.1366	10.4726	11.0912	10.4271	11.5296	10.6684
NPC1	9.0074	9.2562	9.4453	10.2304	9.5971	9.5825	10.4281	9.8069	9.0447	9.2957	9.8618	9.3405	8.4042	10.4963	9.2261	9.8481	9.6017	10.0118	9.6941	9.558	9.8957	9.2903	9.2664	9.4807	9.1079	9.664	8.5197	9.2428	9.0001	9.1748	9.0393	9.4379	9.1616	9.1637	9.8448	8.5035	9.2694	10.1213	10.5016	9.3278	10.0299	8.3483	10.0729	9.6227	9.8665	9.5131	9.438	9.8134	9.1727
SKIV2L	10.3358	9.7669	10.373	10.0651	9.7611	9.6967	9.1336	10.1485	10.3321	9.7711	8.7624	9.3155	9.4904	10.5865	9.8686	9.8204	10.2597	9.5244	10.264	10.0758	10.1377	9.8549	9.6666	10.1445	9.6196	9.9447	9.6184	10.1787	10.0053	8.8252	9.6045	9.8505	9.7263	9.8373	10.6222	9.665	10.162	9.9892	9.8848	9.8225	9.5022	9.8926	9.7153	10.4698	10.5576	10.1328	10.2252	10.0397	9.3781
C3orf59	7.5445	7.4022	6.8189	7.5098	6.6472	8.1461	8.7565	7.3622	7.7996	5.5676	7.4616	7.1707	5.9923	6.5934	8.1363	7.2968	5.9885	6.1111	6.0606	8.4755	7.5865	8.5908	7.9908	7.3365	7.3601	8.467	8.1211	6.4884	7.3782	6.0115	7.8055	7.0479	5.5869	7.6935	6.9852	4.8528	6.8253	7.1453	7.4036	6.2335	5.745	6.9406	6.7961	7.0029	7.9891	7.1902	8.0453	7.6079	5.521
C3orf58	8.2511	8.7065	8.1384	8.6171	8.8355	8.3723	8.7598	8.0665	8.1079	9.1441	9.39	8.5947	8.9723	8.5015	8.5556	8.5172	8.6634	8.8238	8.7796	8.6037	8.8574	8.2956	8.5729	8.623	9.2019	8.0143	8.6018	8.0014	7.9905	8.6937	8.2497	8.7338	8.5726	8.5812	8.3816	8.8715	7.9795	8.46	8.4508	8.6341	8.3294	7.2402	8.3493	8.6337	8.7046	8.491	9.2291	8.2903	8.2639
PRKCB	6.8947	4.6926	4.6053	6.7158	7.6333	7.9736	8.0109	7.139	5.1858	6.0104	5.8863	5.8164	3.8324	7.7313	5.6369	7.3412	5.584	5.4887	7.2597	7.063	9.4656	5.1966	6.5734	7.7118	6.1109	6.1059	5.9468	5.6216	6.1234	5.8117	5.7714	5.6089	5.0347	6.7596	6.5239	3.3843	5.0332	7.5801	6.6241	4.6476	5.1339	4.0625	6.2744	7.2591	6.4674	3.6864	6.2866	2.9133	3.0985
RAB3GAP2	9.8451	9.7459	10.2921	9.5882	9.71	9.4631	9.2561	9.8115	9.6282	9.7224	9.8247	8.7938	9.7557	9.7537	9.7983	9.4845	9.4861	9.3396	8.8964	9.5795	9.8851	9.564	9.472	9.7265	9.7053	9.4823	10.4802	9.7881	9.6245	9.4742	9.8915	8.8603	10.6325	9.6583	9.7552	9.1098	9.8561	9.0041	9.5622	8.9092	9.2542	9.542	9.5081	9.5801	9.6384	9.6838	10.3488	9.6201	9.0994
IL4R	10.5821	10.4501	10.2561	10.9698	10.6902	11.6055	10.3614	10.5934	10.9289	10.436	10.2426	10.2562	8.9472	10.8566	11.1013	11.0797	10.3899	10.9941	10.6718	10.9379	11.1344	10.642	10.5814	10.4042	11.1762	11.196	10.8154	10.7803	10.2752	10.9217	10.3887	10.4897	10.0252	10.2499	10.8629	9.9802	10.8503	10.5872	10.8179	10.3214	11.3017	10.1141	10.5176	10.8464	10.9768	10.6866	10.8563	11.2758	10.0455
PIKFYVE	9.4715	8.8228	9.2557	9.2617	9.0348	8.7461	8.3625	9.3236	9.5356	9.2498	9.2437	8.7723	8.831	9.5246	9.3387	8.9457	9.3322	8.4726	8.4933	9.1124	9.6935	8.5292	8.8384	9.6067	8.7991	8.4798	9.2258	9.026	8.59	8.9853	8.7675	8.5085	8.5039	8.3782	9.1767	9.0492	8.1395	8.4643	9.253	8.5281	8.5648	9.439	8.5308	9.2015	9.0555	8.7402	9.9227	9.4577	8.1291
C3orf52	8.89	9.5945	7.9826	8.0546	8.658	8.7078	8.3496	7.9337	8.657	8.5473	8.7515	9.7606	8.5046	8.6307	7.1145	9.5757	8.9973	9.2858	9.0776	8.5504	7.8977	8.0544	8.0703	6.7356	9.5834	8.1867	7.8392	8.9092	7.9616	9.7303	9.209	9.0606	8.0623	8.3592	7.7704	8.075	8.7921	7.5564	8.6116	8.962	10.0284	8.4371	8.9749	9.3335	8.3122	9.344	9.6044	9.67	9.7324
C3orf54	4.5976	2.219	2.1481	4.3133	5.1796	5.1174	5.0522	4.4938	3.2167	3.6439	3.0654	3.0065	3.4839	4.6954	3.2128	4.2356	3.2539	4.2605	3.6287	4.8469	5.166	5.034	4.1165	4.6204	2.7649	4.7586	4.2634	4.3369	4.7112	3.7064	4.0408	4.5896	4.5313	4.8603	4.0958	3.1252	2.0011	4.3722	4.1826	4.318	4.2503	3.504	4.8544	4.1389	4.2471	3.11	3.1967	3.0535	5.4909
CAPS	7.3657	9.2596	6.8957	6.543	6.0628	8.3447	6.5339	6.2154	10.4865	5.631	4.8907	5.4798	7.4572	4.8163	6.7445	7.4159	6.6267	4.3345	5.5537	8.6909	6.7647	5.5067	9.6992	10.0328	9.1672	7.6252	8.0662	5.9046	6.1882	6.7312	8.2359	6.0765	7.7616	6.9351	6.2346	6.8742	5.4132	5.3554	7.4515	5.8792	6.3643	7.3289	4.4985	6.0668	5.457	8.2082	6.7771	8.5401	7.0948
DYNC1LI1	9.1478	9.3367	9.3422	9.631	9.8383	9.2947	9.0285	9.4066	9.4852	9.6207	9.8518	9.453	10.0234	8.7705	9.7691	9.1671	9.3085	9.3136	9.2148	9.7007	9.2966	9.2546	9.4334	9.3519	9.1708	8.9836	10.0109	8.9962	9.7178	9.1615	9.4954	9.5632	9.5768	9.979	9.1455	9.3527	9.0509	9.4728	9.556	9.3573	9.596	9.2071	10.2735	9.1961	8.6601	9.7975	10.0157	9.2078	9.8743
DYNC1LI2	11.3118	11.3207	11.1627	11.7327	11.4418	11.4201	10.6449	11.1559	11.6011	11.798	11.3595	11.163	10.9248	11.4121	11.3829	11.5336	11.1424	11.1592	10.7804	11.1997	11.6156	10.7871	10.996	11.466	11.0441	10.3533	10.8578	11.4974	10.9512	11.0216	11.0579	10.8618	10.9714	10.0629	11.2479	10.8676	10.6526	10.8227	11.075	11.4212	11.3178	11.1647	11.0622	11.4952	11.3395	11.3362	11.5846	11.7459	10.3839
TRPC1	4.9756	3.581	4.2364	5.9279	5.893	6.5133	6.9355	5.65	5.229	5.3589	3.6399	4.001	4.3832	4.8842	4.3016	3.7988	3.7041	3.1817	3.3071	5.4948	6.7187	4.4919	4.7269	5.2886	2.2824	3.9849	4.2634	4.8665	4.6066	4.8488	3.8118	3.5836	3.7517	5.492	4.8818	2.5163	0.8938	4.5742	5.2234	2.7295	3.9196	5.5888	4.4645	4.5956	4.0827	2.9608	6.814	3.3538	4.4465
EFHC1	7.7035	7.5103	7.274	7.4621	6.7315	7.2224	7.7053	7.139	8.5005	6.5523	6.359	7.6192	6.8847	6.7833	6.9717	7.0446	7.1329	6.5209	5.8418	7.8827	7.8296	6.4829	7.1774	7.087	7.7992	6.9029	6.8401	7.8062	6.8634	7.2091	6.9842	6.0528	7.0371	7.2513	8.1338	5.5121	6.2494	7.1132	6.6241	7.4894	6.4791	6.8573	7.9396	6.968	6.7344	7.2874	7.068	8.1857	6.2954
CAPG	11.4409	12.1618	11.049	11.5289	12.6722	12.505	12.5681	11.0314	11.3608	11.6162	11.8018	11.833	9.5238	11.7947	10.6761	12.4105	10.162	10.9579	12.2074	11.8605	11.55	11.8463	11.152	10.847	12.4231	12.6445	11.6236	10.8197	11.9302	11.7233	11.935	11.194	11.3358	12.2363	10.6063	11.3305	10.9525	12.3088	12.0618	12.4241	12.0669	10.7185	11.8383	11.2888	8.4314	11.1838	9.8479	12.5781	11.8377
TPRKB	8.6883	7.8985	8.8268	8.3138	8.6712	7.7419	8.7336	8.745	8.7227	8.9303	8.4201	8.809	9.7574	8.3233	8.4283	8.0691	8.711	8.6785	8.9976	8.7659	8.3559	8.1593	8.0469	8.4865	7.8484	7.861	8.2061	8.7207	9.0662	7.9894	8.1104	8.18	8.465	9.4417	8.717	7.8277	8.4126	8.7722	8.5857	8.1505	8.4388	8.8622	9.0798	7.9823	7.7982	8.6654	8.7963	8.3746	8.9869
ETHE1	10.3436	12.5463	10.6585	11.1	11.5701	11.157	12.5191	11.1977	10.2143	10.8991	11.131	11.268	11.2379	10.1323	10.7229	10.9786	10.8917	11.2528	11.7793	10.4567	9.6546	12.058	11.3755	8.9629	12.68	12.3362	11.6709	11.1863	11.0685	11.4552	11.3349	12.2802	11.2559	11.4268	11.2479	12.1294	11.5822	11.4005	11.0959	11.8477	11.3558	10.7033	11.2194	11.9288	11.2946	11.4556	11.151	11.6479	11.9119
PRDM16	4.4458	1.9725	6.9205	4.1908	4.982	5.1542	7.1238	4.2039	5.7125	4.4225	6.7256	5.5392	3.2721	2.8759	4.9356	6.5901	3.0661	7.9761	6.5306	4.4412	5.0048	7.4629	3.6483	6.9342	2.2824	6.6487	4.3271	2.9689	2.6998	7.3754	8.0721	6.883	4.9051	4.8841	3.4472	2.8949	3.7939	7.6451	3.6834	7.7689	5.2307	3.3498	7.7083	8.6821	8.6005	1.1842	4.2564	2.9133	1.7502
ABCG1	10.3339	10.0192	9.5493	10.5013	8.7757	10.3298	9.5534	9.2344	9.9776	8.7176	7.165	8.4532	8.4127	10.3075	10.8269	10.5649	8.4301	8.2129	8.999	10.0571	9.5083	8.9385	10.1302	9.1916	10.6131	8.906	9.3792	10.1018	9.2662	9.9659	8.7384	8.671	9.888	9.1613	10.2045	10.0647	9.8352	7.5879	9.0992	8.3829	7.0454	9.8306	7.9641	8.3657	8.706	9.6771	8.401	10.5139	8.6303
PRDM10	8.0368	8.0173	7.5472	8.0604	8.2775	7.5682	7.8434	8.2623	7.8419	7.9741	7.7953	8.0656	7.8212	7.9426	8.0104	7.8787	8.0851	8.098	7.9407	7.7081	7.7906	7.3202	7.6682	8.055	7.5243	7.4582	7.8555	7.9966	7.6556	7.5989	8.1028	7.6861	7.8895	7.2189	7.7988	7.5189	7.2682	8.8093	7.8569	7.9168	8.5499	8.2355	7.342	8.2419	8.2897	7.7293	8.7506	7.988	7.7174
PLSCR1	10.1594	10.2696	10.2017	12.1515	11.3128	11.092	11.4206	10.8787	11.0644	11.0045	11.0685	11.141	10.7604	10.7514	11.0243	10.5904	10.6392	10.8851	10.9366	10.7498	10.5323	11.3011	10.9947	10.442	11.1439	10.3151	11.0405	11.471	11.8072	11.2499	10.9951	11.0715	10.8952	11.5552	10.9714	10.4259	9.3922	11.6724	11.0555	10.9472	10.755	10.1324	10.4792	11.3081	10.312	10.6608	11.1431	10.8254	10.7284
HNF4G	9.2693	10.0613	8.7461	9.8099	8.6431	9.3534	10.6848	9.0803	10.1062	9.2758	10.0465	9.532	10.4563	9.3128	9.7813	9.3387	9.2212	10.8015	9.6292	8.9443	8.52	10.2272	10.5678	10.0859	10.714	9.8786	10.0433	9.3804	9.5533	9.4901	10.0791	10.5549	8.9275	9.4356	9.066	9.1691	9.0786	9.9408	8.7535	9.769	9.7824	9.5596	9.1295	10.5258	10.6397	10.2434	9.0141	9.0346	9.4163
ELP2	9.3334	9.0996	9.6794	9.5647	9.3972	9.3404	10.0956	9.2992	8.8595	9.3408	9.9708	10.259	9.4553	9.8318	8.482	9.6714	8.9208	9.5707	9.4834	9.3753	9.3901	10.8315	9.0805	9.2348	10.7252	9.6491	9.0351	9.1698	9.5568	8.8323	8.9659	10.292	10.2193	10.3198	9.5272	8.9699	9.8956	10.0986	9.9274	9.7014	9.8249	9.2531	10.0869	9.7712	9.6399	9.4983	9.1366	10.0066	10.308
PRKCZ	9.4884	9.9222	9.5183	9.4133	9.1322	9.702	9.6637	8.787	10.1037	9.1349	9.2491	9.5328	9.4899	9.2032	9.9425	9.9157	10.0376	10.092	9.5312	9.7457	8.1958	10.0834	9.8334	9.7245	9.4423	9.9449	8.5765	10.0205	8.4453	9.425	10.1778	9.1683	10.1042	9.544	9.4215	9.4474	9.7602	10.2796	9.5148	9.4866	9.4499	9.7491	8.9711	9.1559	9.6554	9.3885	8.8976	9.8238	9.4203
SPC25	7.1469	7.1359	8.1028	6.6082	8.0028	7.0858	7.6918	8.3073	8.5418	8.3987	8.1804	8.3615	8.7151	7.6685	8.1563	7.4467	8.5722	8.2178	8.4035	7.8361	7.6881	8.7285	8.2542	7.845	7.4975	7.5018	8.3044	7.3951	8.5968	7.9947	8.1937	8.3836	7.8397	8.836	8.3573	7.6104	7.1204	8.0695	8.5888	8.1583	7.9687	7.9836	8.433	7.5219	7.8167	8.4565	8.9284	7.407	9.2187
TARS2	9.3495	9.7409	9.9059	9.0952	9.1617	9.2854	9.015	8.8465	9.0537	9.2468	9.178	9.4267	9.6815	9.0374	9.562	9.6833	9.6884	8.7154	9.4663	9.2956	9.247	9.609	8.8831	9.3986	9.1204	9.3019	9.8427	9.4498	9.5915	9.4127	9.1166	9.1568	10.9016	9.3623	9.3331	9.6755	10.285	9.4643	9.3347	10.2017	8.9531	9.0963	8.8909	9.6453	9.5444	9.6308	10.0072	9.6855	8.7365
POLRMT	10.259	10.3266	10.159	9.8228	9.9601	9.7068	10.0108	10.4944	10.2882	9.8956	9.5625	9.9545	9.8826	10.2405	10.1917	10.2048	9.9609	9.6196	10.4342	10.0239	10.1348	10.3942	9.6706	9.9633	9.7136	10.4758	10.149	10.2442	10.1128	9.3989	10.4382	9.9214	10.0609	10.7462	10.2725	10.1738	10.2273	10.3272	9.9448	10.3237	9.7028	10.2664	9.8512	10.1841	10.2985	9.6246	10.0314	10.4412	10.0717
MPZ	4.5976	3.49	5.7511	5.6772	4.7531	6.7902	7.411	4.6195	4.9988	4.9051	0.8631	1.5243	5.2357	4.4485	1.8528	3.6653	4.6023	2.7116	4.4105	5.2824	5.6746	3.4933	4.156	4.6204	4.4761	4.7345	5.7165	5.0635	4.0509	5.508	3.2773	4.2159	3.3001	3.8619	4.7552	4.3135	1.8375	4.0496	5.0385	1.6079	0.9816	5.195	3.5928	3.6288	4.0827	4.2972	2.3955	4.3097	5.0092
SRBD1	8.9894	7.6794	8.0626	8.1287	8.1181	7.905	7.8677	8.4367	7.684	8.575	9.0831	8.5859	9.2327	8.5546	8.0346	9.0004	8.024	8.6242	9.0128	8.2349	8.4308	8.6072	7.9465	8.3668	8.2837	8.1778	8.1434	7.9325	8.1173	8.3049	7.8393	8.5951	8.347	7.9292	7.7988	8.1247	7.9746	8.5744	8.6161	8.7207	8.7345	8.9147	8.487	8.8985	8.2803	8.2308	8.1892	8.5312	7.5528
SGSM2	9.8337	10.0424	8.3011	9.3727	8.9152	9.3019	10.3152	8.7189	9.7857	7.0418	8.2788	9.4208	7.004	7.7975	7.2403	9.9315	7.8235	8.7326	9.4275	8.7123	9.5737	9.6313	8.7117	9.2749	9.9191	9.2443	7.9137	8.2783	8.732	8.5041	8.8974	9.1059	9.0628	8.2603	8.9353	8.4241	8.4325	9.0229	8.3658	9.8899	9.5041	8.9786	7.5347	9.8533	9.7509	9.1498	8.7672	10.5558	8.5101
MCPH1	8.9417	9.0935	9.0756	7.767	8.6696	8.2356	8.8664	8.7111	7.3808	8.4381	9.0388	8.6086	9.6052	8.8201	7.3936	8.3955	7.9421	8.1754	8.5813	8.2995	8.7426	8.8249	7.695	7.6709	9.241	8.4112	7.8116	8.782	9.6445	8.4217	7.7306	9.2312	8.9592	7.9032	7.9181	7.4714	7.976	8.8948	8.741	8.8641	8.5228	9.1942	9.2748	8.7883	9.4051	9.5675	8.4099	8.511	7.8732
GRPEL1	9.8862	10.1022	9.6477	9.664	9.1895	9.995	9.2732	9.7891	9.9608	9.6347	10.3102	10.4986	10.7514	9.8181	10.4183	9.617	10.3857	10.1033	10.9507	9.8272	9.0223	10.053	10.2614	10.0727	9.6986	10.0711	10.3739	9.9723	10.7795	10.2152	10.0681	10.5969	10.0782	10.4531	9.4086	10.7285	10.3443	10.1847	10.5956	10.5261	10.4245	10.4558	10.8834	10.2131	10.6545	10.1983	9.9586	9.6842	10.5359
GRPEL2	9.0773	8.6963	8.942	8.4624	9.2588	9.0191	9.1122	9.4315	8.771	8.5375	9.5703	9.4482	9.5641	8.6666	8.9196	8.6534	9.3918	8.7496	9.3122	8.8984	9.0369	9.4243	9.0702	9.1554	8.9714	9.3029	9.0316	8.7652	9.7927	9.1858	8.6527	9.7752	9.1964	9.5619	9.0357	9.7261	9.1457	9.1403	9.3743	8.9531	9.7221	9.7223	9.6995	9.1435	9.6771	9.4174	9.2934	8.555	9.4013
PLRG1	9.5007	9.369	9.1894	9.3066	9.1699	9.0838	10.164	9.8165	9.4919	9.803	10.1205	9.1866	10.0395	9.7725	9.393	9.4658	9.0595	9.892	10.3575	9.6318	9.6749	10.549	8.8262	9.7286	9.4463	9.7699	9.9254	9.2244	10.2789	9.1731	9.6113	9.9156	10.0072	9.8877	9.6809	8.9029	9.8574	9.8102	9.8831	9.7833	9.7262	9.7584	10.5361	9.6641	9.588	9.9295	9.4591	9.5397	9.5777
SGSM1	6.6937	3.8964	4.6454	5.482	5.3033	6.1152	6.7055	4.1632	6.2416	5.042	5.5504	6.2928	6.4613	4.4182	4.5089	6.9544	2.8501	6.2225	3.1553	6.4499	4.9703	5.3939	3.4081	3.5045	4.6802	4.9596	5.2254	6.0696	4.1658	7.1012	5.3439	5.0143	5.5502	4.8361	4.0958	3.7023	5.9117	7.1505	4.2147	6.7413	6.3557	5.9876	1.3678	5.7873	4.7637	3.865	5.3115	7.0366	4.5374
SF3B14	10.4541	10.1503	10.4162	9.8982	10.3807	9.9478	11.3728	10.5358	10.5173	10.909	10.7022	10.8153	11.4443	10.1776	10.2731	9.9938	10.178	10.163	10.9432	10.7627	10.1182	10.7714	10.3174	10.9928	10.5222	9.8493	10.6015	10.1079	11.1962	9.9746	10.2422	11.096	10.4636	11.5356	10.5104	10.6004	10.3684	10.195	10.6126	10.9994	10.5996	11.0502	11.178	9.9115	10.4521	11.0015	10.6211	10.4875	10.7443
KRIT1	9.8595	9.6161	9.7432	9.3762	9.1711	9.4409	9.4435	9.0885	9.987	10.2329	9.286	9.1807	9.6137	9.384	9.3551	9.0846	9.7855	8.4436	9.067	9.5853	9.6161	8.9138	10.486	9.575	9.7762	8.9421	8.9262	9.5986	8.9238	9.5214	9.4088	8.9718	8.9524	9.0901	9.3632	8.8729	8.8867	8.9185	9.32	8.5539	8.679	10.1617	8.8748	9.2695	9.0207	10.6544	9.6253	9.3965	8.8354
LRRC27	7.7055	7.0965	6.4314	6.5841	7.1912	7.0547	6.2588	7.2403	7.0132	6.3183	6.2073	6.6093	6.8341	6.7654	6.7149	6.8429	6.4539	6.9079	6.4752	6.9623	6.862	7.7319	6.3364	6.3527	6.8637	6.5893	6.8884	6.4607	7.0838	7.4725	6.2418	5.9667	7.0976	6.8397	5.4123	5.9914	6.3285	6.9104	6.409	6.7309	6.2672	6.8381	6.2447	7.0388	6.6315	7.2795	6.4538	7.5095	6.4722
ASPHD1	6.4361	6.6182	8.3715	5.6464	6.0324	6.616	8.0957	5.9542	7.6367	7.6524	5.0772	7.8242	6.8469	5.7666	8.6818	6.5993	5.6854	6.5129	4.2323	7.0048	6.8335	6.8375	5.6588	7.9135	7.8117	7.8041	6.5442	5.6947	7.7166	7.8942	4.6528	7.2384	5.9761	7.4912	5.7779	8.4807	6.4956	7.4189	6.1552	5.9286	5.0933	8.4339	6.4842	6.5022	8.5463	6.6164	3.1967	8.0097	6.3382
HLX	7.6102	4.4727	5.6949	7.4621	8.0566	8.1778	7.4796	7.1018	5.8709	6.6777	5.6479	5.1584	5.8209	7.7708	5.7462	7.0378	6.032	7.0792	6.9144	7.4634	8.1107	6.1865	6.4519	7.2489	5.4593	6.6807	6.7206	7.456	6.46	6.5068	6.3856	6.1675	6.2445	6.4992	6.5336	5.9529	4.7409	7.0067	7.0637	6.5808	6.4948	6.5023	6.3967	7.4002	6.1312	4.5269	6.3757	5.4482	5.8514
QRSL1	8.9825	9.1225	9.4165	9.6707	9.7044	9.2096	8.8811	9.3351	9.398	9.7333	9.4334	9.3736	10.0686	9.4508	9.3465	9.3068	9.7586	8.6534	9.9435	9.4681	9.5075	8.9428	9.6534	9.8884	9.0887	9.3324	9.6883	9.5043	9.8639	8.4875	8.9784	9.7209	10.1059	10.0701	9.4552	10.0831	9.1348	9.2426	9.6833	9.3984	9.3217	9.3212	8.9839	9.1701	9.4379	9.8084	9.8998	9.1317	9.165
VOPP1	11.0013	9.8119	10.7687	10.2548	10.0487	10.7522	10.5293	10.2986	10.6876	11.0941	10.0034	9.6024	9.6444	11.1496	10.6411	10.084	10.3748	10.724	9.7459	10.7995	10.8116	9.5999	11.4606	10.6626	10.4828	10.4575	10.1053	10.6217	10.0784	10.6834	10.8265	10.249	9.7254	11.0707	10.8289	10.5141	10.8841	10.4317	9.7803	10.4282	10.969	11.0297	11.1717	10.0108	9.2931	10.5241	9.8901	10.1767	10.8794
FCER1G	7.3825	4.7719	6.0787	8.9037	9.2468	9.2666	10.0264	9.1247	6.6035	7.7527	7.6557	8.022	6.7749	9.5281	6.2703	7.765	6.3868	7.7343	10.7661	8.9976	9.4366	8.3024	7.9549	9.3817	8.2056	8.3898	9.8082	7.6976	8.5233	7.718	7.5091	8.5992	7.6875	9.3039	7.6775	5.5256	6.3962	9.0128	9.3654	6.7822	8.2873	6.7484	9.0543	9.2343	7.3	4.7927	6.791	5.3291	6.2691
BTG3	8.5387	9.2475	8.9935	8.3877	8.5209	8.7626	9.9902	9.1194	8.9687	8.7692	9.6795	9.2568	9.4914	9.8145	9.0802	9.2496	9.1121	8.3839	9.0429	9.2441	8.8878	9.3134	9.1284	9.5401	9.0085	8.7155	8.1719	8.9731	8.6942	9.1176	7.8575	9.1316	8.9394	9.3968	9.6072	9.5113	9.161	9.1717	8.6677	9.3973	8.3725	8.4403	9.823	8.6129	8.9086	9.1127	9.1502	8.4855	10.1343
BTG2	12.096	11.1863	11.3298	11.6928	11.3929	13.0534	11.4796	11.7275	11.6862	12.3406	11.053	11.0096	12.3122	11.4241	11.571	11.689	11.6055	11.0914	11.0374	12.1401	11.8822	11.328	11.2839	11.5804	11.5807	11.5316	11.468	10.8742	11.6179	11.2841	11.5375	11.7215	11.942	11.3856	10.608	11.863	12.2	10.8027	11.5724	11.712	10.4992	12.0083	9.7294	10.3368	12.2027	13.0805	11.6173	11.2449	10.9173
FAHD1	9.3927	9.4706	9.5949	9.7721	9.6496	11.0182	8.8326	9.2033	9.61	10.2339	9.5499	9.4846	9.7992	9.6935	9.954	9.3096	9.4009	8.9035	10.3987	9.2976	8.861	10.3597	10.0798	9.2749	9.2043	9.5813	9.719	9.8341	10.1229	9.7972	9.6325	10.5267	10.2486	10.1199	9.8109	10.7369	9.192	9.5133	9.4033	8.9576	8.6141	9.5493	8.5813	9.3422	10.4368	10.1873	8.5465	9.8852	9.7852
ZNF592	10.6118	10.0534	9.2459	9.9534	10.3666	9.916	9.7459	10.1471	9.9839	9.8276	10.0543	9.56	9.4095	9.5708	10.34	10.5725	9.6547	10.5274	9.511	10.0245	10.0172	9.7564	9.9143	10.6012	9.5587	10.3651	10.1811	9.7241	9.7717	10.0907	10.0563	9.3743	10.1299	9.0367	9.6254	10.4478	9.8554	9.9754	10.4135	10.1071	10.4296	9.6912	9.4154	10.4854	10.2387	9.5845	10.3585	10.413	9.4263
SLA2	4.4134	4.0946	4.288	5.2965	5.161	5.0208	7.5749	5.8035	3.6571	4.4225	4.2493	5.7922	3.8831	6.6978	5.344	6.127	3.5691	4.3701	7.0171	5.855	6.5768	5.0123	5.2117	5.721	5.2554	5.6437	4.8879	4.7795	5.7215	4.3879	3.9978	3.9851	4.1935	5.8474	4.9982	2.5163	4.9556	5.7934	5.3151	4.2805	4.6649	4.387	5.4137	5.7642	4.9469	3.6864	4.0242	2.3861	3.2495
C4orf34	8.9363	8.8889	7.3488	9.5902	8.1108	9.2708	8.5711	8.4131	8.1674	8.2288	9.4231	9.5052	8.5641	7.9845	8.5673	9.7079	8.644	9.6489	8.9821	8.2949	8.4419	8.9485	8.7493	7.5523	10.2774	8.6573	8.7058	8.7793	9.3506	8.5619	8.8116	9.7743	9.095	9.1155	7.7205	8.3019	8.4503	8.6433	8.6458	9.7622	9.7736	8.3053	7.9823	8.1561	8.1983	9.0746	8.802	9.4958	9.247
C4orf32	6.7724	8.483	6.6614	7.2432	8.7053	8.9434	7.7647	7.0801	6.6116	7.9269	8.7624	7.6897	7.6957	7.5893	6.7735	8.0757	6.9547	6.768	6.4513	8.3485	8.2646	7.5255	7.609	7.3066	7.5014	6.2492	7.7432	6.3443	7.9483	7.7953	7.6476	8.3788	7.9447	8.0683	7.4045	8.3214	6.7176	7.1024	8.7671	7.53	7.8086	6.7939	8.0002	8.2891	7.4458	8.1097	7.1818	6.936	7.9503
C4orf33	7.635	8.3143	7.8601	8.35	7.606	8.7921	7.8495	7.9666	8.9734	8.6272	8.5768	8.2302	9.0617	7.8236	7.9908	7.3024	8.0368	6.9498	7.9202	8.3229	7.7092	7.4945	8.1334	7.5005	8.6194	8.2456	9.1952	7.3505	8.4887	8.1905	8.3147	8.444	8.9035	8.5481	7.3886	8.3634	7.9548	7.2124	7.6287	7.7311	6.8088	8.7344	7.5949	7.8382	8.4091	7.9507	8.1135	9.0504	8.1388
SRD5A3	8.8588	8.4224	8.3805	8.95	7.8371	9.0933	10.3708	8.7603	8.7542	8.3691	9.918	11.308	8.8582	8.2712	8.3204	9.3318	7.0381	10.3985	8.8647	7.7406	8.2588	9.6534	9.1492	8.6109	9.8353	8.7683	8.8415	8.6745	8.9277	8.7723	8.5372	10.0078	9.7172	9.0652	8.6336	7.3044	9.2232	9.703	8.0064	8.7259	10.6989	8.7172	8.6088	9.3266	9.2759	8.4993	8.8758	9.6319	10.768
SRD5A1	8.6917	8.6861	8.9033	9.0519	8.616	8.6444	10.1122	9.0103	9.1538	9.1795	9.6708	8.3197	8.965	8.2819	8.6864	8.4375	9.598	8.7479	9.0402	8.4022	8.4715	9.389	9.2496	8.5484	8.2336	8.605	8.6847	8.6762	8.459	9.1661	8.3872	8.3669	9.3731	10.1274	9.128	9.5248	9.0741	8.4643	9.3237	8.5926	8.9332	9.7749	9.4076	8.6321	9.4242	8.1641	7.949	8.6519	9.7195
ZFP1	7.265	6.2946	7.5419	7.7456	7.8973	7.7659	7.7019	7.4787	6.9323	8.2532	7.2605	7.3963	7.3532	7.7466	7.2067	7.4518	7.1168	7.3574	7.1334	7.2291	7.645	7.1911	7.6372	7.3104	7.4545	6.6933	7.3266	6.9434	7.6556	7.2448	7.9164	7.174	7.2579	6.7914	7.5546	7.2927	6.2247	7.1505	6.6478	6.9044	6.6912	7.8414	7.4973	6.8307	6.6191	7.706	7.284	7.3367	6.9589
HELLS	7.5257	7.5615	7.5365	6.9095	8.421	6.569	7.7254	8.5116	7.489	8.127	9.4436	8.7521	8.8423	7.4946	7.7436	7.6326	7.5463	8.2729	8.6874	7.7794	7.8839	8.1837	7.8202	7.7975	7.0222	7.4018	8.0042	6.9434	7.9483	8.6428	7.9702	8.671	7.8244	7.8797	8.3017	8.0542	7.1856	8.2226	8.4841	8.4584	8.772	8.293	8.5288	8.5869	8.6527	7.4432	8.4864	7.3739	8.5101
ZCCHC3	9.7744	8.6099	10.2151	8.827	8.9249	8.5814	9.3268	8.6579	9.6312	10.3524	8.5136	9.2961	7.6525	8.9074	7.7812	9.2511	8.3856	8.753	8.9708	9.4038	9.5943	9.1945	8.7134	8.653	9.0849	9.9739	8.2272	8.841	8.7597	8.9287	8.8959	8.8222	9.5391	8.7332	8.4134	8.1919	9.5013	9.4289	9.1938	9.2425	9.1894	10.2578	8.3091	8.8678	8.6904	9.8281	9.7316	9.3539	8.9896
FAM49B	9.8542	10.1297	9.9784	10.3383	10.4144	10.3636	10.6706	10.3913	10.6661	10.4005	10.5219	10.5291	10.9285	10.4568	10.3439	9.6394	10.3354	9.9739	10.583	10.0554	10.0888	10.2905	11.221	10.28	10.3751	9.9739	10.9419	10.2638	11.2354	10.095	11.1106	11.0152	9.9666	11.0115	10.5292	10.1871	9.6718	10.5705	11.0298	9.9329	10.2611	10.0441	11.9534	10.4968	10.5323	11.0363	9.5677	9.5004	10.3716
SLC6A20	4.7864	4.7328	9.5586	9.2629	6.6472	9.0646	8.4191	5.527	9.8894	5.6556	10.1279	10.5822	1.8266	9.0486	10.2151	7.2215	9.9019	10.87	4.3419	9.493	5.3517	11.4702	9.5181	7.7344	1.5521	7.8804	7.0808	6.9633	3.6383	8.2312	8.0486	8.9671	7.436	8.0966	9.1168	8.9196	7.5115	4.9338	9.9855	8.8544	8.9923	9.7078	2.6483	6.7391	10.5005	6.281	4.4564	7.7818	5.131
ZFP36L2	12.9572	12.5198	13.3401	12.7173	12.3805	13.1808	13.529	12.7471	12.8869	13.3456	13.52	13.6525	14.2848	12.8086	13.4431	12.6353	13.1291	12.4073	11.708	13.5505	12.2919	12.1468	12.4981	9.9531	12.8994	12.833	12.8266	12.9059	12.3484	12.4174	12.3742	13.1452	12.3492	12.5777	13.1034	13.707	13.0548	12.8738	13.0928	12.191	12.4851	12.9863	11.1655	12.3248	13.5724	13.5067	13.2574	12.8056	12.8417
GGA1	10.2641	10.5428	10.2415	10.2458	10.2648	10.37	10.2845	9.9009	10.6769	9.4432	9.9778	10.5374	10.24	9.3332	10.3323	10.4331	9.7364	10.5314	10.6233	10.4733	10.2906	10.4592	10.0856	10.4972	9.9783	10.3398	10.0888	9.9863	10.0924	10.3236	10.155	10.0307	10.0707	9.8759	10.1661	9.9347	10.3271	10.137	10.3417	10.7515	10.5983	10.1408	9.939	10.7548	10.6559	10.1667	10.2874	10.7779	10.3768
GGA3	10.3994	9.9505	10.1389	10.0817	9.2313	9.7345	10.0813	10.1838	9.9252	9.5339	9.5842	9.5329	9.5583	9.9382	9.7459	9.5839	9.7842	9.4001	9.7714	9.8795	10.1117	9.5733	10.1831	10.5527	9.803	10.6622	9.935	9.9186	9.3323	9.6317	9.7896	9.4442	9.4531	8.9075	10.3669	8.9336	9.5309	9.5774	9.5661	9.6079	9.4377	9.8725	8.8454	9.9604	10.0073	9.3202	9.9467	10.1354	8.9883
GGA2	10.3921	9.7702	11.0685	10.5796	10.4178	10.8419	10.8271	10.5905	10.7422	10.5137	10.0959	10.4103	9.9179	10.9821	10.7567	10.1566	10.4233	10.2617	10.812	10.8302	11.3199	10.0044	10.2294	10.7154	10.2422	10.204	10.0498	10.626	10.2131	10.3278	10.4493	10.2761	9.9614	9.802	10.9253	10.1689	9.5258	10.521	10.2036	10.5004	10.4934	9.8535	10.4447	10.7175	10.5548	10.2297	10.2968	10.1976	9.5479
C15orf48	9.4286	11.759	7.3966	11.6193	10.3942	10.7901	12.0693	10.5766	7.1835	8.9416	11.3849	12.5783	8.1993	8.6585	11.5357	11.8936	11.7953	11.1237	11.4972	10.4924	9.6119	12.9096	12.4913	11.3781	11.2774	11.4584	9.7331	10.0481	12.3945	11.7468	11.6369	10.7205	10.9184	11.524	10.2128	10.7924	10.4494	7.6783	11.5071	11.3378	8.8624	7.4476	8.8861	10.9839	11.7953	10.7647	11.2771	11.2587	11.844
ZNF510	8.1093	7.5726	7.5472	7.4576	7.9388	7.3108	7.784	8.1073	7.3196	8.3711	7.9273	7.0224	7.8016	7.8578	7.1054	7.4669	7.0718	7.5484	7.2268	7.4379	7.9228	7.657	7.4114	7.993	7.8424	7.0954	7.8663	7.2162	7.6425	7.6194	8.3342	7.2173	7.8968	7.5519	7.0062	7.2073	7.2025	7.5243	7.2378	7.2629	7.2206	9.0132	6.9393	7.6437	7.5248	7.7089	7.9737	8.0204	7.4782
C15orf40	8.2304	7.1802	7.0606	7.2586	7.759	7.4137	8.7971	7.4324	8.2442	7.6772	8.2007	7.9507	8.1535	6.3746	7.9859	7.1678	6.9135	7.4012	8.0577	7.378	6.8771	7.8507	8.299	7.7009	7.4937	8.1066	7.7416	7.037	7.877	7.6988	7.7385	8.2418	8.0037	8.3619	7.4664	7.1605	7.7658	7.9805	7.8467	8.0567	7.632	7.7854	7.9027	7.5861	7.3765	8.3378	6.5823	8.0379	7.7238
C15orf41	7.7135	7.1656	7.7813	6.9288	6.7377	7.4056	8.2676	7.9276	6.5952	7.3246	6.7031	7.4783	8.0603	6.4211	6.8787	6.5715	5.8595	6.4477	6.5228	6.8088	6.6495	7.4669	7.6232	7.2291	6.8334	7.9916	7.2215	6.6381	6.93	7.5604	6.6091	6.2941	7.9017	7.3908	7.2428	5.9923	7.0934	7.8503	7.1198	6.7135	6.2019	7.9325	7.1889	7.4588	7.1461	8.0254	7.068	6.4316	6.0498
SLC12A6	9.2662	8.6814	8.1802	8.9844	8.8544	9.0934	9.1352	8.2791	8.0248	8.6103	8.2483	8.5027	8.5328	8.9688	8.6147	8.946	8.1218	8.7207	7.5268	9.1489	9.1488	8.1219	8.7494	9.3512	8.9923	8.3187	8.1977	8.4308	7.6394	8.5262	8.4644	7.9998	8.4049	7.1957	8.5603	8.7417	8.3707	8.2841	8.7192	8.1713	8.0719	9.0885	8.5933	8.513	8.6173	8.4894	7.9533	8.0566	8.0413
FHOD1	8.8796	9.0084	9.0147	9.2591	9.4839	9.5711	9.695	8.8173	9.5388	8.8406	8.6225	8.4666	7.9723	9.1313	9.0906	9.0992	8.8178	9.2287	9.9435	9.1374	9.6168	8.9782	8.9021	9.3372	9.0152	8.9499	8.3279	9.3942	8.6733	9.5538	8.7707	8.8448	9.2958	8.5312	9.2027	10.0461	8.5461	9.0358	9.1332	9.2228	9.7888	8.3719	9.0283	9.3519	9.9009	8.6714	9.2545	9.7109	8.5213
FHOD3	9.2396	6.1536	8.6031	7.8199	7.7956	6.8588	4.2874	6.9426	8.5777	6.6038	3.9765	4.9769	6.6414	7.3011	7.1766	7.1792	6.8901	5.4052	5.0284	7.3274	7.237	4.3608	7.1237	7.2722	4.201	8.4109	8.7428	6.7681	6.2328	7.5099	7.569	4.0343	7.4493	7.3529	7.1949	3.8384	7.4241	5.2214	5.8007	4.425	5.1138	7.0364	6.8232	5.5918	5.1095	5.5999	6.2399	4.9169	3.8789
ADH6	8.5867	5.4153	7.8558	5.849	4.7026	5.1359	7.2858	7.2931	5.2914	5.474	7.7521	6.2038	6.8659	5.475	6.8019	8.4169	7.5161	7.0075	9.067	5.9089	6.9219	10.2196	7.2059	5.9604	6.2639	9.453	8.4563	5.4349	7.6056	6.7867	6.4978	8.698	8.7326	6.061	6.3596	2.5163	9.2951	5.4092	4.9072	7.938	5.7318	6.8809	1.6359	6.963	9.0533	7.558	8.2031	8.8415	2.7385
ADH5	11.3963	10.4711	10.7693	10.9201	11.1041	11.5115	12.0123	11.9713	11.2537	11.8242	11.6424	11.0895	11.6809	11.5421	11.1214	11.8421	11.3071	11.4287	11.9446	11.3527	11.6309	12.1702	11.5202	11.173	11.7656	11.6439	11.4538	10.8614	12.6214	11.23	11.4208	12.1542	11.3436	12.1298	11.8608	11.0518	10.8795	11.0725	11.3107	11.3822	11.5099	11.8043	12.054	10.7167	11.0023	11.8759	11.4015	11.3416	11.9588
PKD1	11.1391	10.1241	10.8482	10.7438	10.8053	11.2795	9.7001	10.319	10.5665	10.1466	9.3011	9.721	8.7565	10.1543	10.9706	10.4866	10.2887	9.5991	9.6274	10.6994	11.1494	9.3678	9.4533	10.8525	9.9756	10.249	9.8603	10.6945	9.2259	10.3571	10.0803	9.0015	9.5352	8.725	10.4999	10.7805	9.0427	10.3714	10.5683	10.0201	10.8403	10.6116	8.9959	10.623	10.7154	9.7711	11.1557	10.5686	9.0083
NRL	4.4294	4.736	3.6634	4.8701	4.5141	4.4724	5.6196	5.0119	3.943	4.4588	3.8247	4.7637	4.2066	4.6743	3.5851	4.9132	4.0894	4.4819	3.8545	4.0573	3.9559	5.2481	4.5356	4.0687	5.0167	5.1368	5.676	4.246	5.5109	4.1498	5.5166	4.7525	4.6333	5.798	5.284	5.3794	4.5029	4.5185	4.6578	5.5044	3.7756	4.5769	3.7876	4.0707	3.8267	4.4813	4.2653	4.8343	5.552
GJC2	6.2562	6.1084	3.583	4.5309	5.7512	5.9041	3.2893	3.8915	3.5247	4.5328	1.3994	5.568	4.4852	4.2221	3.3423	4.8107	3.8665	5.2223	4.4761	4.8246	4.292	5.6954	2.4133	3.277	5.7714	3.384	5.967	5.4491	3.2785	3.7064	4.3451	4.1726	9.2004	3.8619	3.6741	4.9955	3.0519	4.2981	3.8562	3.6755	5.0085	3.7291	2.8725	4.1743	3.8158	5.9459	5.3497	8.8208	5.1504
C4orf3	10.7478	10.2218	9.3946	10.411	10.9429	11.054	11.731	10.4706	10.5517	11.2576	10.9062	11.2229	10.9149	10.8619	10.6396	10.8451	9.9542	11.0665	11.661	10.7457	11.1754	11.2392	10.8675	10.4868	10.944	10.3739	10.9407	9.9649	11.5243	10.6459	10.6625	12.3092	10.8506	10.7628	10.0181	10.4037	10.1987	11.1857	11.1709	11.1254	10.2889	10.7879	10.7114	11.3957	11.0904	11.2132	10.3109	10.8388	11.3205
GJC1	6.6033	5.3129	5.7874	6.5006	7.2318	7.7837	7.5108	6.8936	5.9112	6.7763	5.4459	4.3048	7.0711	7.3816	5.8587	5.501	6.9042	6.8075	5.0284	7.0097	7.5254	5.709	6.0528	6.9963	3.8118	6.4774	6.5172	6.4181	6.0253	6.8167	5.7457	6.0882	6.0035	5.4764	6.5903	5.7493	3.0519	7.2374	6.3628	5.8539	5.3214	6.2425	5.7181	6.5635	6.4807	4.4728	5.9312	4.5177	5.8979
ZNF138	7.6594	7.0106	8.0136	6.6002	6.9636	6.8644	7.0672	6.9545	7.4667	8.1138	7.5775	7.0885	7.6118	7.4279	7.0824	7.0243	7.5553	6.9904	7.2504	7.212	7.5134	7.1814	7.8595	7.3291	7.4142	7.2525	6.9145	7.1087	6.8747	7.7053	7.0382	6.8628	6.8784	8.1879	7.5828	7.5849	7.6839	6.8916	6.8246	7.5694	6.6912	7.8795	7.0524	6.9271	6.8917	7.9556	7.5394	7.2113	8.036
SPRYD3	10.5591	10.4858	9.9872	10.437	10.3208	10.5752	10.8263	10.2624	10.1775	9.8051	10.2455	9.9179	9.781	10.4163	10.3555	10.5269	10.6236	10.4587	10.6079	10.4274	10.1426	10.3173	10.3859	9.8681	10.169	10.9159	10.5208	10.6833	10.1661	10.5126	10.505	10.4952	10.1164	10.1129	9.8598	9.8779	11.2602	11.2464	10.3696	10.4983	10.7162	9.3247	10.9074	10.6282	10.455	9.8932	9.8334	10.1324	10.7531
PRKACA	9.7855	10.707	10.0539	10.6708	9.9047	10.4263	10.419	10.3443	10.0777	10.2587	9.9542	9.9137	10.0472	10.5647	10.3674	10.4965	10.3756	10.1438	9.7208	10.7794	10.6897	9.9711	10.1228	10.324	9.6817	9.9596	10.0945	10.5627	9.8251	10.1479	10.3593	9.8858	10.1596	10.0558	10.1018	10.4575	10.1202	10.1542	10.1926	9.8845	9.8722	10.466	10.135	10.2013	10.2877	9.0993	9.9952	10.1482	9.5696
ERICH1	8.6917	9.216	9.1127	7.5519	8.5604	8.487	8.1536	8.2232	8.0549	8.8353	8.1516	7.9636	8.7463	8.2965	7.6467	8.2578	8.0218	7.7546	8.3212	8.7364	8.9946	7.8031	7.3446	7.6417	8.4058	8.0709	7.3574	8.3536	8.5814	8.4592	7.1106	8.4024	7.8346	6.8102	7.8028	7.4743	7.9143	8.5783	8.7035	8.2726	7.4749	8.9216	8.1061	8.4796	9.1002	9.344	8.6762	8.5476	7.7109
NUAK2	10.1261	8.9392	9.8109	9.8458	9.7306	8.7965	9.7302	9.4044	9.379	9.5105	7.9176	8.3345	8.9709	9.4731	10.2029	9.825	9.4986	9.8084	10.0429	10.0141	9.5794	10.109	9.3196	10.1893	8.9335	9.7832	10.3221	9.5632	8.9032	9.4591	10.3459	9.1582	10.1972	9.5921	9.2416	9.7876	10.1532	9.4707	9.1447	8.4834	8.6355	9.4674	7.8269	9.5916	10.5832	8.2348	9.5169	9.2329	9.007
PRKACB	10.1521	10.7524	7.5734	10.6991	10.5695	10.3938	8.9764	9.0146	8.9002	9.4858	9.0185	8.257	11.1655	8.7387	9.6444	10.2986	9.6856	7.2658	8.3301	9.87	8.8574	7.1668	11.0402	11.277	11.5731	9.4117	10.4811	9.5469	10.9639	10.8808	9.9804	8.5931	10.7926	9.839	9.0169	8.4114	8.4609	7.9686	9.1509	6.7064	8.4347	9.0913	7.73	8.2991	7.3442	10.1794	11.0315	11.0853	9.5296
PSMB7	10.9584	10.7333	10.661	10.5912	11.2403	10.7579	11.3554	11.1043	11.4386	11.2115	11.1276	11.31	11.442	11.2728	10.833	10.9379	10.709	11.1912	11.4519	11.2874	10.9159	11.2611	10.8633	10.8642	11.0215	10.9308	10.8352	11.2974	11.639	10.6244	11.5887	11.9077	11.1059	11.2793	10.7516	11.1028	11.2433	11.8132	11.3088	11.7876	11.3436	11.7558	12.1687	10.6668	10.7039	11.2572	11.0585	11.3748	11.8784
PSMB6	10.1812	10.8888	9.9486	10.1742	10.2527	10.2188	11.4483	10.7233	10.2028	10.2487	10.7922	11.1347	9.8455	10.5222	9.8297	10.7986	10.1776	10.8489	11.1659	10.3862	10.0209	11.202	10.1681	9.8636	10.8045	11.0683	9.8461	10.518	11.4617	9.7607	10.0648	11.2845	10.8262	11.1422	10.1299	10.0624	11.0348	11.6542	10.3467	11.6249	11.0371	9.886	11.3769	10.5894	10.3518	10.8818	10.5668	10.8494	11.5332
PSMB5	10.9096	10.7742	10.9889	10.7956	11.4336	11.1849	10.8751	11.2621	10.6538	11.314	11.3836	11.5742	11.5688	10.5302	10.374	11.3096	10.8999	11.1335	11.7743	10.7472	10.3779	11.2511	11.4505	11.1681	11.125	11.5191	11.7179	10.781	12.0612	11.1023	11.5958	12.1993	11.52	12.082	11.2339	11.2417	11.6568	11.6103	11.4366	11.5239	11.6781	11.2783	11.783	11.161	11.0462	11.4254	11.3146	11.1897	12.1491
C14orf119	9.5564	9.9822	9.1911	9.9898	10.5677	10.3686	10.6273	9.9178	9.1884	10.2014	10.2962	10.6115	10.1893	9.2051	8.9491	9.9197	9.2155	9.8084	10.5595	9.6108	9.4748	10.6604	10.4278	9.8802	10.6032	10.2972	10.6361	9.5875	11.1557	10.0944	10.5083	11.1787	10.5232	10.9924	10.0181	9.9881	9.922	9.7816	9.9674	10.0051	9.9201	9.6838	10.3354	9.9674	10.0838	10.4845	9.7626	10.3929	10.6354
PSMB3	10.871	11.1068	11.1202	11.1336	10.9554	11.1556	11.9367	12.0737	11.4041	11.0913	11.0491	11.5462	11.6845	11.3036	10.9969	11.0911	11.1225	11.3625	11.7947	11.2444	10.7811	11.8027	11.6946	11.2768	11.0497	11.9632	11.4352	11.1418	12.5526	10.9334	11.3627	11.8974	11.3042	12.4984	11.6565	10.4707	11.2677	11.5392	11.4149	11.8692	11.5967	11.2475	11.7709	10.6242	10.9478	11.2114	10.7487	10.9773	12.0624
PSMB2	10.9359	10.9164	11.1894	10.8873	11.4125	10.8325	11.1958	11.1668	11.5274	11.358	11.4627	11.5901	11.6011	11.5155	10.5992	11.2319	11.3751	11.8113	11.7052	11.4323	10.5769	11.4585	11.2521	11.0698	11.0451	11.3316	10.4648	11.8091	11.8852	11.2766	11.4254	11.6183	11.0622	11.4596	11.1287	11.2446	11.6179	11.8383	11.8868	11.23	11.6279	11.3046	11.9018	11.5085	11.3592	11.4738	11.0717	10.9295	11.7054
PSMB1	11.6437	11.3103	11.3367	11.582	12.1812	12.1753	12.3199	12.0721	11.9603	12.1785	11.6575	12.1987	12.1014	12.3559	11.4376	11.5369	11.8087	11.7627	11.9733	11.7165	11.3542	12.5035	11.675	11.387	11.8655	12.0055	11.0226	11.8867	12.7961	10.6761	11.8958	12.4227	11.6414	12.446	11.6853	11.7143	11.9	12.1002	12.2153	12.3214	11.9981	11.662	12.3896	11.4578	11.2885	12.2776	11.7262	11.7041	12.4018
LOC100128842	6.3702	5.5339	6.1641	4.72	4.7026	4.0253	4.8718	4.9655	5.3899	3.542	3.7317	4.4969	2.0202	4.3235	4.6901	4.9319	5.0369	3.656	6.376	5.3147	5.62	2.5574	4.6735	5.9215	4.6528	5.1359	3.2734	5.7644	3.8819	5.2513	5.5661	3.9341	3.9894	3.2048	6.3154	4.4892	3.7486	3.9073	4.1826	5.0994	5.9294	5.6115	2.3828	6.104	6.5453	3.9466	5.8712	6.2541	2.5181
TNFSF10	9.9433	9.4021	9.5716	11.3275	10.7873	10.5862	10.472	10.0666	9.8894	10.1015	10.4786	10.2232	9.7029	11.1288	10.3254	10.8761	9.9643	9.7731	10.7426	10.3334	10.5731	10.6472	10.8552	10.3151	10.3008	10.279	9.9697	11.2354	11.2711	10.0987	10.5443	10.4797	10.3374	10.9323	10.2083	9.2838	10.5139	10.4473	9.8668	10.8364	10.0047	10.6816	11.7811	11.0782	9.8539	9.4684	9.9735	10.2573	10.9289
PFKFB2	10.4396	11.199	11.069	10.1916	9.7945	9.8352	8.8571	9.9755	9.8258	9.2488	10.9337	9.2345	9.0835	10.5742	10.5636	10.2673	11.5427	10.667	11.4218	9.5167	10.5222	11.2669	11.0369	10.133	9.7537	10.4338	10.9298	10.8194	10.0057	9.8114	10.5688	9.6228	11.7105	9.0354	10.8561	10.9847	11.2627	9.4611	9.1152	11.2447	9.6443	10.7741	8.5451	10.5142	11.6776	9.7865	12.7192	11.0244	9.7187
LMBR1L	9.375	9.2388	8.4586	8.9118	8.929	9.0278	9.4536	9.0912	9.1774	8.2811	7.9704	8.5894	8.3146	8.6569	8.0933	8.8718	8.7763	8.4098	8.9751	8.8344	8.9153	9.3179	8.7477	9.0007	8.9349	9.5548	8.4932	8.7709	8.6322	8.9613	9.2043	8.5724	8.6058	8.9533	8.7651	8.1511	9.0035	8.673	8.6836	8.9679	8.2346	8.6419	9.5258	9.3423	9.332	8.4773	8.8146	9.2845	8.6095
HDHD3	10.3181	10.4718	10.0788	10.5689	10.6841	10.6241	11.9001	10.6279	10.9875	10.2687	10.3775	10.5287	10.1289	10.0988	10.6921	10.5063	10.5007	10.5111	10.7203	10.4018	9.6161	11.2207	10.7858	9.8027	10.6659	11.4063	11.1691	10.2872	11.1193	10.1863	11.0172	11.5769	10.6048	11.2288	10.6957	10.829	11.0806	10.2544	10.2576	10.5326	10.6429	10.4455	8.9382	10.5335	10.9262	10.5448	10.7394	11.4104	11.0328
HDHD2	8.3291	8.2254	9.0147	8.3969	8.1396	8.1346	8.4696	8.3282	8.1366	8.8026	9.1133	9.1369	8.5026	9.176	7.9095	8.8393	8.4967	8.7445	9.0483	8.1568	9.0307	8.8171	8.3487	8.4948	8.8589	8.5882	8.2396	8.6163	7.9158	7.9655	8.1354	8.824	9.0098	8.6781	8.6068	7.5913	9.3407	8.8634	9.4015	9.3392	8.9951	8.187	8.6224	9.055	9.1807	8.833	5.592	8.869	8.9082
LRRC23	7.137	7.051	6.2705	6.1741	6.2677	6.5758	6.8769	6.708	6.8858	6.6837	6.585	6.6368	6.7749	6.7412	6.1338	7.6101	6.4001	6.5445	7.1882	7.7051	6.5768	6.6745	7.068	7.2331	7.5909	7.2267	6.6846	6.3593	6.1515	6.6469	6.2819	6.0998	6.2823	7.4989	6.2107	5.6041	7.2275	6.2906	6.3912	6.1937	5.2677	6.696	6.8366	5.8322	6.0622	6.8624	5.9644	8.1174	6.9698
C20orf72	9.3495	8.7851	10.1477	9.5932	8.7572	8.6016	8.7695	9.3623	8.8783	9.9104	9.3616	9.5117	8.3689	8.7645	8.2103	8.8944	8.5766	8.6962	9.0829	9.102	9.5329	8.7218	9.1184	9.6423	8.796	9.1964	8.2885	9.0896	9.1325	8.9853	9.0432	8.8187	9.4971	9.1637	7.9181	7.9554	9.1392	9.5497	9.5155	8.6996	8.9012	10.7573	9.3068	9.0878	8.9049	10.1344	9.9791	8.9531	9.1228
PFKFB4	7.4399	6.5067	7.023	8.3666	8.4151	8.049	8.2376	8.7604	7.9296	8.4275	7.888	8.9863	7.453	8.9155	8.4679	9.4671	7.9145	10.6997	9.2538	8.192	8.6469	10.5691	8.0548	7.5713	8.2405	7.9502	7.4353	7.0166	8.7242	9.5377	7.8694	7.6111	7.9041	7.5257	7.3992	7.2888	8.1461	7.5644	9.0754	9.4028	9.4122	6.459	9.0671	9.1312	9.9156	7.7321	6.8276	8.3288	8.5008
PNMA1	8.1807	7.7099	7.3181	8.9981	9.2302	9.7743	10.5312	8.2695	7.6407	8.1936	9.747	10.1905	7.3122	8.2414	7.1766	8.6087	7.2181	8.6997	7.8814	8.4502	8.9096	8.0781	8.8489	8.5484	8.4897	7.8914	7.6591	8.4641	7.9268	8.1393	8.2267	7.7464	8.1343	7.8438	7.8266	8.0141	7.5013	8.8698	8.5995	8.6229	9.6969	6.9361	8.9869	8.9234	9.2336	8.6699	8.1909	8.0831	8.4761
KLK1	9.4557	8.6153	8.818	10.6874	6.3683	9.7376	9.3582	6.9486	9.2875	8.6519	7.7684	10.2683	5.7813	6.4587	6.7792	9.8162	8.9069	11.7354	8.0842	7.8472	8.8312	11.7081	8.1161	6.4853	11.23	8.296	5.7517	8.8208	7.5182	9.1355	9.1817	9.1706	8.8741	8.6933	7.8187	7.2808	9.7203	8.2622	8.2716	9.7519	10.1147	6.3344	4.8279	9.832	9.2751	8.5163	8.8889	10.9855	9.6592
LOH3CR2A	4.6815	3.393	5.445	4.4262	4.5681	4.2801	5.5643	3.9879	5.3117	5.0788	4.1858	4.0427	3.6687	3.8666	4.1682	4.0336	1.5562	5.0352	2.6865	5.4663	5.2689	4.0981	4.4695	3.6543	4.1625	2.9528	4.6596	4.2424	4.1285	4.254	3.709	1.0696	5.1858	5.4286	3.9874	4.433	4.4608	4.4767	4.3936	4.2419	4.4241	4.0291	4.7452	5.2378	2.9148	4.5269	4.0859	3.1812	2.5181
RMI1	8.3073	7.6896	8.2948	8.194	8.944	8.211	9.0499	9.0074	7.9032	8.8777	9.2162	9.19	8.7851	8.8477	9.0149	8.4298	8.9335	8.8429	9.0279	8.1207	9.2658	8.8633	8.6195	8.0527	8.3277	8.3918	8.8911	8.3536	9.3415	8.7367	9.319	9.2715	8.7848	8.5499	8.3017	8.4331	7.6839	8.8026	8.4184	7.6002	8.6842	8.8986	8.4614	8.7393	8.5526	9.1433	8.8472	8.1234	9.3645
CORO7	10.0941	9.5259	10.5017	10.6446	10.4891	10.7467	10.0683	9.943	10.4211	10.1946	9.6958	9.5011	9.735	10.5279	10.7062	10.5001	10.8465	10.6014	10.4868	10.3218	10.2514	9.9376	9.9504	9.8603	9.7047	10.1327	10.1478	10.3462	9.4967	10.2936	9.9899	9.5535	9.6359	9.2399	10.3904	10.4385	10.1982	9.7628	9.966	9.8867	9.4997	9.7315	9.1142	10.0797	10.4837	10.5096	9.9158	10.4788	10.0182
KLHDC5	10.0057	9.3594	9.8404	9.0881	9.6312	9.5617	9.2375	9.4517	9.8545	9.1837	8.7651	8.6564	8.9202	9.68	9.0615	9.2127	9.5791	9.0005	9.0563	9.5636	9.3428	8.7614	9.0573	9.4593	9.5743	9.4677	9.5196	9.1231	9.0625	9.395	9.2992	9.1386	9.1705	9.715	9.2342	9.2084	9.5891	9.4322	9.2108	8.9215	9.2169	9.5188	10.4349	8.8364	8.727	9.3087	9.9089	9.7293	9.591
SFRS9	11.411	11.4245	11.2298	10.861	11.4952	10.8997	11.7546	11.9909	11.2638	11.2539	11.539	11.8437	11.5984	11.2138	11.2618	11.3826	11.4341	11.6212	12.2022	11.2365	11.0732	11.5377	11.2858	11.055	11.435	11.6911	11.4621	11.2846	11.8135	11.406	11.7589	11.6495	11.286	11.4511	11.4701	11.5288	11.8604	11.9917	11.5156	11.9255	11.7961	11.1125	12.3514	11.4515	11.2428	11.4303	11.2909	11.2428	11.7138
KCNK5	9.3559	9.1599	9.5186	11.0369	9.6719	10.8716	8.5107	9.7154	10.4646	10.2421	9.0231	9.6629	10.6095	10.1387	10.9105	9.667	10.5996	10.2061	9.2655	10.6848	9.5165	10.1903	10.226	10.199	8.0952	10.1768	8.2334	10.4982	8.5251	10.0261	9.7367	8.1071	8.734	10.8496	11.1558	10.2408	9.2662	9.3137	10.4324	9.1493	9.3586	10.6465	9.163	9.3529	11.3175	9.4003	10.1197	8.4699	8.329
BDNFOS	5.1314	6.2011	4.782	5.0538	4.1706	4.9823	3.8658	3.3427	6.0264	4.8423	4.8425	2.9802	4.5764	4.076	4.2431	4.6304	4.5427	3.0116	4.537	5.5241	4.3417	3.9204	4.7187	4.4668	5.2185	4.3222	5.2949	5.7512	4.1015	4.7947	4.6242	4.5823	5.4336	4.8933	3.026	0.5152	4.2815	4.1343	3.7511	3.8392	4.2129	6.2411	3.3159	2.7046	4.2355	4.6194	3.5121	5.6458	3.8936
KCNK7	2.5449	4.1551	2.3558	1.0558	5.0442	2.6767	3.7736	2.3508	2.4396	1.8301	4.0497	3.4398	3.1113	1.4914	2.4205	3.7336	2.0375	1.3299	3.0729	2.9286	2.371	4.7754	2.2769	2.2405	4.9963	3.4448	4.0535	2.5098	3.6904	1.919	2.6586	4.0343	3.4668	1.964	1.5148	1.4419	2.4033	4.9819	2.4578	3.4907	3.1371	1.722	4.6576	2.6433	4.2778	4.7479	1.6466	4.5417	5.4909
CRY1	8.5849	8.5436	8.3595	8.9343	8.4595	8.4942	9.3268	9.3578	8.4603	8.8433	9.0071	8.8521	8.4781	9.0486	8.5755	8.4091	8.8702	7.8835	9.2148	8.3269	8.95	8.9584	8.5509	8.8432	8.74	8.9168	8.6258	8.7045	9.0211	8.5333	8.7562	9.3095	8.3612	8.7784	9.5344	8.696	8.2934	9.2488	8.2774	8.3674	8.835	8.2263	9.7022	8.5453	8.9651	8.2369	8.459	8.7047	9.0932
CRY2	9.5656	8.7039	8.9857	9.5419	9.4603	9.424	9.0578	8.6689	8.0246	9.1266	9.0589	8.4474	8.4405	8.7942	8.9079	9.2409	8.2505	8.5849	8.3972	9.3502	9.5908	8.5999	8.8292	9.079	8.977	8.9261	8.7296	9.0472	8.3149	8.9733	8.6903	8.1524	8.8005	8.2783	9.1486	9.0004	8.9036	9.0793	8.8203	9.3874	8.5997	8.8881	8.3399	8.7452	8.7695	8.7516	8.276	9.0336	7.9027
C9orf140	10.0051	10.5106	10.6755	9.7739	11.4854	10.0638	9.526	10.8385	10.1127	9.9525	10.3185	10.5649	10.7248	10.2842	11.3202	11.2195	11.1456	10.9443	11.0272	10.3545	10.9428	10.8768	11.0753	10.1656	10.8395	10.2801	10.8806	9.6136	11.1519	11.463	11.4827	12.0499	10.4388	11.3379	11.2272	11.2905	10.1939	10.6486	11.9527	11.1041	11.5994	11.1065	10.7639	10.0471	11.3625	10.8052	11.3421	10.6206	11.0799
C9orf142	8.8391	8.9773	9.1074	8.1481	9.6116	9.1481	9.8744	9.3869	9.411	8.2792	8.4131	9.6016	8.9187	8.5212	9.0186	9.4004	8.3906	8.7647	9.4202	8.9353	8.686	9.8022	9.1807	8.55	9.287	9.3554	9.3988	8.3686	9.5231	9.1533	9.4463	10.2419	9.6002	9.9455	9.1627	9.9175	9.2398	9.2635	8.8435	9.5539	9.5996	9.5218	9.1867	9.089	9.0905	9.0366	8.9719	9.4656	10.2824
GLTP	9.3149	9.5087	8.6556	9.4658	9.4829	9.7376	10.2229	9.4293	9.4651	9.1953	10.1045	10.0948	8.9941	9.4694	9.6854	9.8674	10.1482	9.9855	10.0368	9.5828	9.4279	10.0437	9.803	9.1844	9.7722	9.8964	9.0435	9.9936	9.0882	9.7081	10.0279	9.8723	9.463	9.2579	9.1423	9.5164	10.0559	10.0683	9.3734	9.3852	9.5805	8.9044	9.9061	9.8006	9.4905	9.3524	9.2249	9.7869	9.4567
NACC2	6.3617	4.9531	5.3266	5.7368	6.5789	6.9456	6.1139	6.0578	5.7427	5.5013	7.1062	5.852	3.7798	6.5452	6.6847	5.7019	6.4776	6.9789	6.0818	5.8768	6.0906	6.2711	5.3542	4.9451	4.7336	6.616	5.8308	6.2093	5.0473	6.368	5.2371	6.4654	4.9243	5.76	5.9896	6.503	6.4035	6.3001	6.3484	6.1937	6.2944	6.1521	6.5587	6.7567	6.8767	5.5485	6.5608	5.3833	5.5504
ACOT11	9.7439	10.0175	10.0373	9.1708	9.3921	8.4376	8.5894	9.0675	9.7937	8.8816	9.1674	9.6672	9.2677	9.1152	10.2876	9.7564	9.9069	9.224	9.8152	9.9106	9.0205	10.1846	9.735	8.2196	9.4792	10.8789	9.4336	10.131	9.1454	9.8664	9.7271	9.6755	9.6204	9.008	9.6836	9.889	10.4459	9.6509	9.4903	9.4318	8.8365	8.2306	9.0092	9.5395	10.1539	9.3985	10.0847	10.4092	9.4461
ACOT13	9.5931	9.5259	8.3612	9.2703	9.2364	9.4665	9.1304	9.1938	10.0488	10.2792	9.9273	9.7508	9.2194	9.5189	9.9701	9.8043	10.1154	8.2067	9.8713	9.3169	8.9294	9.2421	9.9528	8.7347	10.0967	8.8917	9.9733	9.5993	10.3563	8.5079	9.2059	10.2606	9.6361	9.3909	9.0946	9.6108	8.9639	8.831	9.9191	9.6194	9.6933	9.2319	9.3029	9.1699	8.6989	10.0731	9.1712	10.0968	10.1373
VPS13A	10.0326	9.7372	9.2492	8.992	9.5962	8.7047	9.4415	9.3946	10.2376	8.929	9.9554	9.3818	9.4437	10.0988	9.359	9.8053	9.9193	10.3581	9.1572	9.5365	10.5448	7.5445	9.2161	10.1682	9.7053	9.6595	8.9977	9.5186	8.6958	9.6551	9.4701	10.054	8.4385	7.7235	9.3967	9.5332	8.9279	8.7393	9.1602	8.6924	8.8411	10.7557	8.5932	10.2352	10.8853	10.5415	10.4522	10.8976	9.1006
LOC100128788	3.1271	3.0551	1.9053	2.5497	0.9467	1.4844	2.8764	3.2802	2.5796	2.9662	2.9169	2.5087	2.4815	2.2089	2.5333	2.5658	2.0375	2.4703	2.8926	2.1787	2.2611	1.7837	1.7672	3.1482	1.963	3.1112	1.8483	2.3974	2.8901	3.294	1.7721	4.2992	1.932	1.7731	2.2373	2.2818	2.0011	3.3696	2.6579	2.1967	3.1371	2.9095	1.3678	3.7742	2.3472	3.6381	2.8151	3.891	3.5698
VPS13C	10.9807	10.2014	9.8851	9.9192	10.3762	9.9751	9.7879	10.4293	9.5685	10.2344	10.6568	9.78	10.1071	10.1537	10.4483	10.8466	9.9042	9.9171	9.7342	9.8404	10.2435	9.5349	10.0881	10.7432	10.5526	9.7444	10.2178	9.8615	9.8016	10.7385	10.1316	9.3861	9.9385	9.285	10.2345	9.2868	10.2448	10.0294	10.1134	10.4819	9.9194	10.7082	9.3056	10.9156	10.6827	10.1805	10.5769	11.036	8.6217
VPS13B	9.7067	9.978	9.1481	9.8356	8.9723	9.0352	9.0472	8.6851	9.5548	9.0557	8.792	8.648	10.2247	9.073	8.9941	8.9564	8.6989	8.523	8.269	9.0393	9.3933	8.4325	9.4543	9.9343	9.5587	8.6016	9.1508	9.1472	8.9851	9.3403	9.5862	8.6573	8.465	7.9378	8.6935	9.0895	7.9647	7.7426	9.418	8.5519	8.5942	9.5545	8.5472	9.8499	9.51	9.1637	9.5704	8.4463	7.9448
BEX4	6.8409	4.2689	5.3017	8.025	7.7466	8.8282	7.3562	6.9122	5.482	6.5718	5.6	5.2141	3.7798	7.2505	8.4044	6.7387	6.8274	5.8332	6.7184	9.4948	8.5997	6.0654	6.5661	7.1556	6.0804	6.4553	5.8634	7.0402	6.1515	6.187	6.4428	5.834	5.5252	7.283	5.745	4.8528	4.1482	7.1766	7.0235	5.0105	5.3389	6.1443	6.908	6.8689	5.4704	4.061	6.3255	7.3229	4.7037
UBAP2	10.6189	10.7302	10.2167	10.3085	10.3322	9.9206	10.0445	9.7991	10.69	10.5559	10.2523	9.9262	10.3054	10.4043	10.7263	10.4286	10.5191	10.6182	10.3828	10.7372	10.463	9.9406	10.1866	10.6695	10.308	10.0831	10.3922	10.2837	9.9017	10.7032	10.6413	10.3121	10.1252	9.0287	10.1227	10.253	9.8747	10.0316	10.5289	9.965	10.3798	10.8741	9.6099	10.4077	10.8254	10.6295	10.6097	10.4688	10.2514
TXLNG	7.4912	8.3567	8.9719	8.2436	8.7464	8.1867	7.9325	8.7672	8.3788	9.4343	8.5232	8.5947	9.105	7.9077	8.5167	7.1792	9.432	7.2799	7.7617	8.1092	8.1245	7.8648	7.814	8.3096	7.3601	8.3821	9.0809	8.1279	7.8629	8.5812	8.297	7.4884	7.6791	7.6559	8.0179	8.8781	7.6839	7.6338	8.921	6.9765	7.6774	8.9295	8.1576	9.008	8.5289	8.9126	8.5244	7.5734	8.0719
NUP160	10.1794	9.787	10.1239	10.5766	10.3986	10.0114	10.4108	10.6928	9.1255	10.3854	10.482	10.8168	10.6798	10.0311	10.3919	9.9179	9.9274	10.2659	10.01	10.1845	10.3606	10.6918	10.3507	10.5083	10.245	10.2024	10.3954	10.1551	10.9041	10.5108	10.3735	10.6031	10.3307	10.4107	10.8274	10.2546	9.7673	10.2738	10.5173	9.7774	10.6131	10.2873	10.3965	10.2029	10.6151	10.3847	10.8091	9.9359	10.5533
ELTD1	7.3271	5.1442	6.9123	7.9035	8.0515	8.7445	8.4395	7.9487	5.7575	7.7948	6.894	6.2754	7.9693	8.5406	6.9767	6.9898	6.9274	7.4478	7.5111	8.763	9.6928	7.6324	7.8171	8.5227	5.9512	6.7486	8.2313	7.902	7.8486	7.6058	7.4223	7.8219	7.0633	7.7366	7.4254	6.5566	4.2493	7.4535	8.0627	6.4602	7.6285	7.4156	8.2873	7.7383	7.3478	6.5264	6.1705	5.4226	7.6846
N4BP3	7.2189	6.2537	4.6844	5.9021	7.0868	6.4701	6.6079	5.4445	6.1658	5.0788	6.1912	7.2528	4.2735	6.2853	5.7579	5.6498	4.8162	7.2705	7.4754	6.5819	7.6908	7.5669	5.3542	6.2308	6.2084	5.8489	6.0543	6.502	5.6041	6.4921	6.4428	7.3495	6.9221	5.7728	5.5867	5.3845	4.313	7.92	6.0345	8.1788	7.5101	6.022	6.5343	6.8307	6.6664	4.2336	4.6111	6.9178	6.7656
CRYM	7.9003	7.2442	6.5067	6.8965	6.8694	6.935	6.9752	7.8237	6.0622	7.392	5.525	7.6799	5.3661	6.6268	5.8259	9.3964	6.5511	6.1216	8.9054	5.266	6.0499	8.2244	6.0104	4.8448	8.2881	6.1613	5.1744	7.7241	7.8486	8.0077	6.9166	8.2545	6.59	6.7401	5.053	6.8636	7.7743	3.6335	5.7136	9.5311	6.2489	7.6261	4.2415	7.1655	6.1396	8.0136	6.715	8.5401	7.0074
TMEM163	4.4775	2.219	2.6986	5.0603	4.5681	5.2596	5.3044	2.9381	2.4396	1.8301	3.2001	4.1225	2.4815	4.1503	2.4205	6.0884	1.352	1.8168	3.2332	4.4116	4.9703	0.9835	4.156	5.8917	4.1231	3.8565	5.0287	4.0327	4.1285	3.294	3.4144	5.6724	3.0427	5.2928	4.7879	2.8091	3.0519	4.2199	3.9734	1.3426	3.773	2.5803	3.461	3.9881	1.6061	3.0373	5.2319	3.891	3.6261
TMEM165	10.7684	10.491	10.1512	10.5002	10.411	10.5992	11.5496	11.346	10.4349	10.9487	11.2795	11.475	10.8614	10.5333	10.6638	10.7244	10.3189	10.3708	10.5647	10.3066	10.4696	10.895	10.8969	10.4489	11.5398	10.6919	11.2627	10.3541	11.8909	10.8291	10.7955	12.2724	11.2874	11.8974	11.1593	9.3593	10.33	10.4192	10.3683	10.2111	10.8811	10.4248	10.3925	10.6476	10.5712	10.6981	10.6609	10.7848	11.4653
SULT1A3	9.5827	11.2036	10.7756	10.3881	10.6327	12.2874	11.0733	9.7475	10.6596	8.7824	11.2824	10.1109	9.7823	8.3047	9.1239	9.4578	11.0912	10.8913	10.5122	9.9008	9.4819	11.0743	10.257	9.1933	9.0594	10.3817	10.9196	10.0489	10.0988	10.1252	9.7056	11.6333	10.6203	10.453	10.3222	10.2364	10.2508	10.8112	10.4086	10.4817	10.8981	9.3483	9.0168	9.6674	11.7335	10.4643	10.2164	10.2611	10.3755
ME2	9.5349	9.3432	10.5034	10.1634	9.6125	9.5846	10.3213	10.4643	9.2913	9.9513	11.2918	10.7687	10.1131	9.7955	9.7532	10.3755	10.7834	10.2975	11.6233	9.3849	9.5292	11.3392	9.8757	9.2845	10.0118	10.4158	9.8256	9.616	10.1528	6.7122	9.209	10.8044	10.6333	10.7587	10.4624	10.067	11.048	10.6089	10.5589	9.9509	10.375	5.3248	10.946	10.937	10.9388	9.9506	9.3217	10.1608	10.7255
EVI2A	6.2378	4.3226	4.7225	7.3328	7.5029	8.4392	9.3474	7.7082	4.3476	5.6798	6.0378	6.059	6.1351	7.5055	5.1804	6.896	4.7132	5.4887	7.9349	7.2078	8.5422	6.1069	6.387	7.3066	6.3856	6.3717	6.6662	5.8416	7.2839	6.102	5.9512	7.1574	5.9575	8.4317	6.5903	4.3135	4.9556	7.0804	6.9153	5.4765	5.3901	4.8941	7.4889	7.2215	5.9136	4.2657	5.4468	3.1812	5.2069
EVI2B	7.4951	6.4107	5.9078	8.3783	8.4327	8.9434	9.2329	8.2355	5.3707	6.3712	7.7355	7.4592	6.114	8.6324	6.7562	8.1895	6.261	7.1476	8.968	8.2517	9.6994	7.152	8.0258	8.6276	7.6476	7.4397	7.5764	7.0023	7.1645	6.9898	6.9842	6.8072	6.1739	7.8037	7.5402	5.7143	6.0675	8.2226	7.897	7.1939	6.8459	5.5772	8.0698	8.8113	7.1081	5.7438	6.3571	6.0847	6.5201
FOXN2	8.6849	8.9327	9.3098	9.1037	9.0013	9.3672	9.9707	9.6906	9.1039	9.2488	9.4023	8.8897	9.6499	9.8567	9.0883	8.5601	9.3859	8.758	8.9128	8.9077	9.2631	9.4294	9.245	9.7647	9.4292	8.7626	9.6807	8.9028	9.828	9.1812	8.7991	9.7598	9.2306	9.7519	9.598	9.3298	8.1613	8.9216	9.0981	8.4688	8.7975	9.2558	9.9367	9.1131	9.3366	9.3747	9.392	8.4855	8.9488
FOXN3	10.6405	9.5655	9.7398	10.796	10.5495	10.502	10.1355	9.763	9.5409	10.5379	9.0411	9.281	9.7934	10.1537	9.7452	10.4804	9.7586	9.7822	9.4202	10.1878	10.9486	9.8457	9.902	10.8149	9.873	9.9011	9.1275	10.1306	9.3757	9.8911	10.493	8.7724	9.9742	9.1902	9.7899	9.6503	9.559	10.2641	9.6322	8.9169	9.1216	10.457	8.1892	10.1237	10.2417	9.6145	9.7225	9.8351	8.2683
NICN1	8.2518	8.3332	8.2679	7.971	8.0701	7.8346	6.9308	7.1082	8.3767	7.389	6.175	7.9717	7.8482	7.9163	8.5428	8.3091	7.7762	7.3925	7.6525	8.4699	8.4456	6.8064	8.1334	7.9799	8.3482	7.9909	7.6772	7.5544	7.4864	8.0051	7.2952	6.7045	7.2733	7.9799	7.5683	7.9359	6.8788	6.7695	7.6025	7.2216	7.1242	7.7487	7.304	7.9988	8.0597	8.4201	6.389	8.8264	6.2867
WDR1	13.2532	12.8423	12.7368	12.9376	12.6669	13.2138	12.0149	12.8421	13.3521	12.6783	13.1183	13.0659	13.1385	13.3737	13.8569	13.1041	13.5063	13.139	13.1319	13.2074	12.488	13.0792	12.9185	12.9007	12.76	13.3558	13.0926	13.4436	13.3105	13.13	12.9247	12.4385	12.8698	13.373	12.5742	13.021	13.4004	12.9294	13.237	13.0276	13.2345	12.9431	13.125	13.0451	12.8976	12.6799	13.4445	12.9958	13.0496
COL14A1	11.0769	7.1208	9.2295	10.4381	10.1476	11.0698	9.7336	9.9481	6.9582	10.3158	7.7355	6.3437	6.7949	10.1686	7.8123	9.9824	8.3292	8.8727	6.6419	10.5765	12.6997	8.8327	8.4593	10.3319	4.9963	9.5779	9.3198	10.548	7.9158	9.0523	9.059	7.9135	8.5183	8.0288	8.8175	7.9303	5.3233	9.5576	9.5946	7.526	7.4061	8.8997	5.6591	9.787	8.4366	5.8107	8.002	4.8797	7.4076
ZNF799	7.9463	7.8852	7.5577	7.3757	7.8401	7.1872	7.5488	8.2331	7.6487	8.0778	7.9562	6.8335	7.5929	7.5584	7.4013	7.2911	7.2698	6.6713	8.3345	7.3932	7.7248	8.0859	7.4476	6.859	7.7221	7.5476	8.2209	7.4941	8.2228	7.5989	7.6441	7.7575	7.6591	8.2648	7.9936	7.4175	7.0095	7.4363	7.226	7.6562	7.3295	8.1485	7.0638	8.0362	7.3906	7.6704	7.828	8.0933	7.2191
GNA14	6.9005	6.3731	4.0695	7.086	6.6338	6.9613	5.9068	6.0689	6.0741	5.1147	6.2232	6.176	5.4013	5.3364	6.051	7.6982	5.9973	8.6909	5.3933	5.2155	6.5243	6.2802	6.6235	5.9017	6.699	6.5344	6.9351	6.3518	6.2931	7.5354	6.3173	6.6582	6.4443	5.8833	5.9175	6.7241	6.6077	5.478	7.0637	8.2582	6.9233	7.8414	3.3159	6.6788	6.6547	6.2888	7.2574	6.4187	6.4976
GNA15	7.0968	9.4421	6.7284	7.4488	8.0889	8.1507	9.0749	7.4281	7.4021	5.7838	8.9533	6.1284	5.4186	7.7678	5.8802	8.2226	7.1047	8.6714	7.8905	7.4489	7.9429	6.2434	7.3318	7.2684	8.6352	7.6863	8.433	6.8977	8.7053	8.7891	7.7961	8.4621	7.8244	7.5593	6.6888	5.9328	8.3285	7.4955	8.1689	6.3468	8.5042	5.1334	9.8247	9.2561	6.836	6.6102	5.0114	8.6268	9.3129
GNA12	10.2686	9.0388	10.6615	10.3633	10.3348	10.7454	10.5221	10.4742	9.9382	10.6013	10.1695	9.7202	9.0297	10.8184	10.3002	9.9003	9.8579	10.0473	9.8251	10.1134	10.8677	9.8753	10.4577	10.3471	9.7481	10.5551	9.8717	10.7078	9.6683	10.5754	10.2207	9.9481	9.9403	10.5975	10.4931	10.3166	10.0989	10.429	10.7255	9.6145	10.2798	10.1481	9.866	10.3156	9.8046	9.5685	9.6844	9.505	9.9243
GNA13	10.4536	10.7456	10.6369	10.8173	10.5379	10.7801	11.2763	10.8553	10.1011	10.727	11.4241	10.6865	10.7467	10.9805	10.3195	10.2615	10.5549	10.9469	10.3791	10.4747	10.8328	10.3911	10.8477	10.6526	10.3746	10.6766	10.7874	10.5781	10.3126	10.744	10.5415	10.23	10.3167	10.2021	10.699	9.4908	10.1461	10.4553	10.4815	10.2253	10.6708	10.4526	10.4105	10.7171	10.9876	10.5444	10.2795	10.2895	10.2781
GRIN2D	9.8175	10.2975	10.4313	9.3762	9.4315	9.4967	10.8915	8.4303	9.7509	9.7318	8.5006	9.3531	8.2265	10.1224	9.4271	9.9947	10.0857	10.7806	9.7771	9.3177	9.3529	9.4119	8.3077	5.721	10.332	10.0351	9.4236	10.147	8.657	10.2331	9.4642	9.7339	7.0013	4.1639	8.7712	10.7445	10.4516	9.742	9.3374	9.548	9.0742	5.3521	8.9413	10.4646	10.657	9.3355	6.8321	10.2735	8.7697
GNA11	9.2465	9.5515	9.0783	10.0889	9.1826	9.8493	9.2164	9.6152	9.114	9.3856	9.6533	9.3249	8.4719	9.6567	10.3259	9.2261	10.6122	10.7851	8.5723	9.5745	9.5022	10.0249	9.469	9.3736	8.9825	10.1796	9.2341	10.3222	9.0846	9.6774	9.7521	9.2919	8.8864	9.5207	9.6831	10.0751	9.7189	9.4333	9.8239	9.0608	9.2984	9.3788	8.6994	10.4385	11.0584	8.638	9.8841	9.618	9.6491
NOL9	7.3529	6.8184	7.951	7.4035	7.8917	7.2902	8.0137	6.9486	7.4846	7.5772	8.0394	7.845	6.9396	7.3011	7.8123	7.1231	7.431	7.0355	7.9864	6.9697	7.088	7.8188	7.4594	7.5038	7.2726	7.1872	6.2803	7.5278	6.8405	7.2968	7.3344	7.7684	7.5945	6.6033	7.7034	7.7946	7.2316	7.8664	7.6228	7.6378	8.3703	6.8332	7.4676	8.2082	8.0593	7.6583	7.1888	7.0196	6.9312
PRKAR1A	11.9109	11.6643	11.6516	11.7152	11.5854	11.663	11.5442	11.9306	11.3428	12.0052	11.8766	11.7877	11.9909	12.2941	11.5587	11.8255	11.224	11.6788	11.6665	11.9275	12.3583	11.3757	11.7395	12.3127	11.6828	11.3244	11.6267	12.1783	11.3656	11.654	11.1974	11.2959	11.6621	10.7914	11.4571	13.46	11.6272	11.5522	11.6112	11.546	11.5123	11.804	12.0822	11.4058	11.19	11.8161	11.5762	11.9305	11.7247
IFFO1	7.5482	4.7719	5.7694	7.6168	7.6666	8.0661	7.6221	7.5196	6.0976	6.0665	4.93	5.2853	4.7808	6.5312	5.6865	6.9616	5.7802	5.9437	7.725	7.6492	8.8216	5.7748	6.7187	7.6625	5.9285	7.0714	6.3737	6.7681	6.2931	6.4771	6.6303	5.9281	5.6916	6.3532	6.4024	5.5522	6.0767	6.7871	6.9538	6.1106	6.7182	6.2714	5.6287	7.5758	6.0798	5.0727	6.3695	5.9477	5.2789
ZFP64	9.4407	8.311	9.4982	9.4702	9.2784	9.1953	8.7998	9.8465	9.5738	9.9753	8.8289	8.8536	9.5524	9.8189	10.2423	8.9707	9.428	8.9095	8.7665	8.7934	9.4817	8.9485	9.7468	9.5687	8.7659	9.2781	9.4336	9.4673	9.4904	9.1949	9.7497	8.6865	9.5059	9.7616	9.4978	9.2476	9.098	9.3451	9.4862	9.0895	9.3272	10.1984	8.0978	8.8	8.842	9.5677	9.2679	8.7973	8.7156
IFFO2	9.3127	9.1709	9.9294	9.7186	9.8629	9.2854	8.0082	9.1857	9.9342	10.236	9.2398	7.3348	6.9634	9.5888	9.4489	9.304	9.5269	8.294	7.561	9.2976	9.0181	7.657	9.6309	9.8642	8.0875	10.1841	9.2537	9.5136	9.6379	8.7414	9.8937	9.3133	9.4907	9.0446	9.5701	9.7457	9.1414	9.1296	10.3647	8.5734	9.2062	10.0123	10.6503	9.0866	9.1311	9.359	9.2385	9.505	7.5957
PRKAR1B	9.2488	9.1073	9.111	9.1862	9.3478	9.5719	9.3333	9.1945	9.5215	9.8174	8.7947	8.1562	8.9472	8.937	9.5386	8.786	8.8327	9.4869	8.3823	9.2628	9.2307	9.4717	10.1071	9.9336	9.2508	9.9293	8.0545	9.1911	8.7257	9.5493	9.0017	9.1358	9.3223	10.6131	9.298	10.0537	8.7279	8.8841	10.0103	8.4308	8.548	10.3005	8.7742	8.102	8.5321	8.8583	8.7801	8.6	9.206
MFGE8	10.4467	8.483	9.2229	11.5971	11.6722	11.5671	11.0604	10.4336	9.8258	10.323	9.7388	8.0757	8.4822	10.5767	9.0258	10.5317	9.38	10.2992	9.1918	10.7505	11.0054	10.3947	10.023	10.8612	9.6078	10.7009	10.2474	10.9115	10.055	9.6904	10.1948	9.7312	10.1778	10.5494	9.526	9.1177	8.1764	10.3463	10.4307	10.1467	10.8956	9.7825	11.2812	10.6733	9.3965	8.1662	9.6943	9.4104	9.5259
SH2B1	10.3849	10.3076	10.1694	10.068	9.6637	10.8857	9.4961	9.5809	10.7338	9.7975	8.9341	9.9449	9.1728	9.4339	10.6807	10.2557	10.0166	9.2312	10.3083	10.236	10.323	9.8264	9.9258	10.3323	10.2013	9.9912	9.4658	10.1675	9.5168	10.0778	9.89	9.3754	9.6327	9.1193	10.0301	10.4241	9.6003	9.7791	9.9042	10.0834	9.984	10.3123	9.167	9.993	10.3857	9.7711	9.7837	10.666	9.5777
IL6ST	8.5274	7.8399	7.1329	8.9904	8.8471	9.0585	8.9972	8.3166	6.5277	7.637	8.4609	7.5879	7.0982	8.97	7.8885	8.0658	8.8376	8.8928	6.5383	8.2029	9.5143	7.5101	7.6055	8.7956	7.0903	7.8271	8.2744	8.6381	8.086	8.0886	8.0695	7.8735	8.0557	7.563	8.0385	7.4391	6.4679	8.3792	8.4063	6.892	8.4019	8.111	8.3997	8.9169	8.8369	7.0121	8.9409	6.5896	5.943
SBF1	11.3983	11.4409	11.6031	11.3725	11.5893	11.1533	10.7605	10.5551	11.7275	10.2968	10.8095	10.3928	9.9443	10.7411	12.0123	11.5288	11.7108	11.0786	10.5333	11.4111	11.3867	10.1702	11.51	10.8993	10.7489	11.4493	11.5064	11.2844	10.9649	11.5082	11.1858	10.2366	10.963	10.7664	10.8691	10.317	11.6481	10.9219	11.3181	10.9423	11.3405	11.106	10.3919	11.8777	11.524	10.6638	12.2125	11.7938	11.0896
SBF2	9.7559	9.9184	9.6054	9.9362	9.3561	9.4493	9.445	8.8507	9.3798	9.5978	9.5202	9.2249	9.2763	9.4981	9.5542	9.5936	9.7569	9.4295	8.8969	9.5587	9.8605	9.0566	9.399	9.776	9.9044	8.8356	9.2148	9.9326	9.378	9.6645	9.4223	8.6646	9.548	8.6336	9.4203	9.7712	9.1951	8.8878	9.4912	9.1689	9.1367	9.6832	8.7178	10.0282	9.9381	9.4214	9.742	9.0876	8.5462
PCNT	9.4072	10.1363	9.4551	9.4017	8.6531	9.1998	8.3125	8.9533	9.5323	8.9252	9.4248	8.5044	8.432	9.4434	10.1695	9.4883	10.0597	8.4499	9.9644	9.0985	9.6988	9.0754	8.6125	9.7405	8.692	8.9578	8.8699	9.4533	8.9494	9.12	8.4202	8.7468	9.2209	8.228	9.3523	9.4283	8.9531	9.4738	9.8452	9.5821	9.0663	9.6387	8.5472	10.3309	10.1784	8.9977	10.381	9.3615	8.7634
SAR1A	10.6171	10.961	10.4855	10.8276	11.0222	10.8323	11.2695	10.8008	10.5895	10.8251	11.3115	11.3379	10.5357	10.768	10.3854	10.671	10.0868	10.9609	10.8539	10.8834	11.1168	11.1154	10.71	10.6073	10.8745	10.4612	10.8561	10.6735	11.2609	10.7502	10.614	11.4013	10.5287	10.7253	10.5697	10.6761	10.5236	10.6809	10.6629	10.8206	11.0826	10.4447	11.3965	11.1413	10.7404	11.0734	10.547	10.8753	11.2051
DBN1	10.8314	8.0574	10.0094	9.4211	10.6248	10.4953	9.4775	9.4421	8.2744	8.901	9.4689	9.4958	8.9576	8.937	8.3146	10.0197	7.8136	10.998	10.053	9.8693	11.1989	8.6932	8.2221	9.6121	8.022	9.4098	8.561	9.8192	10.0893	8.9879	9.0733	8.9089	11.1049	8.3907	8.2499	9.3269	8.6819	11.1634	9.0611	11.1	9.8395	8.4561	12.0697	9.1788	10.1139	8.8948	8.9367	9.7436	8.5083
SAR1B	8.73	8.3308	8.4416	8.9151	9.5353	9.623	9.0866	9.0046	8.5027	8.6194	10.1849	9.7362	9.2677	8.6192	8.8313	8.9529	9.4026	9.3055	8.8117	8.8984	8.8107	9.7966	9.4394	8.4748	8.8693	8.9434	9.6128	8.8397	10.3136	9.0256	9.1948	10.7106	9.1805	10.0446	9.0082	9.6379	8.7668	8.6321	9.0433	9.3392	9.0345	8.8741	9.2542	8.8678	8.8381	8.9564	9.0279	9.0967	9.891
TPPP	8.2625	9.7763	7.8686	9.3679	6.817	8.5983	9.3517	5.101	6.4567	8.3674	7.9751	7.1326	2.9303	4.1503	4.1328	5.5587	7.625	7.8205	7.656	6.9948	8.9489	8.4568	9.1047	5.3917	7.08	5.0208	4.8232	6.8071	6.7328	4.9388	7.7155	7.3495	6.8231	2.5449	7.7162	6.6521	3.26	8.5366	6.9491	6.6264	6.3471	8.4178	6.8759	6.8472	9.1488	9.8855	6.7296	7.5763	9.0371
OGDH	11.9996	12.0811	11.9066	11.8342	11.3814	11.9745	11.2311	11.4031	11.397	11.5837	12.0873	11.7749	10.8771	12.2791	11.7621	11.9302	12.66	12.4644	12.3339	12.0581	11.7602	11.4907	12.3194	11.9141	11.8017	12.227	11.0503	12.7263	11.043	12.2967	11.7454	11.4191	11.9444	11.8002	11.5336	12.2523	12.7756	11.8578	12.206	11.5814	12.0104	11.9506	11.9497	11.8291	11.9056	11.4444	12.1997	11.7018	11.6759
SIN3A	10.5198	10.0848	9.6903	10.1102	10.0417	10.1039	10.3868	10.3352	10.2507	10.5592	10.3641	10.7706	10.4584	9.9893	10.5895	10.4273	9.9274	10.2951	10.2368	10.0312	10.1944	10.1013	10.2032	10.8251	10.4468	10.1616	10.1082	9.6969	10.0012	10.6476	10.1828	9.7515	10.0598	9.2928	10.0007	9.6717	9.713	10.5774	10.4586	10.2733	10.4137	10.4977	10.2686	10.4907	10.7227	9.9993	10.3768	10.2271	10.2037
ADD1	12.1314	11.3773	11.5702	12.4733	11.6213	12.1455	11.3248	11.5615	11.7829	11.4935	11.755	11.7776	11.551	12.1264	12.6563	12.2612	11.6809	12.1116	11.3427	12.0446	11.8974	11.9278	11.783	11.8424	11.9527	12.0261	11.7163	12.1174	11.5484	11.8823	11.9172	11.4392	11.8308	11.6066	11.1011	11.6561	11.5267	11.9825	11.8088	11.9617	11.7305	12.1186	11.8195	12.3564	11.836	11.7125	11.7001	11.865	11.5469
CDC73	9.4164	9.648	9.8252	9.6563	9.8535	9.5813	10.093	9.9155	9.0522	9.8201	10.446	10.0495	10.2683	9.5561	9.3014	9.3068	8.0475	9.9934	10.0381	9.3638	9.656	9.8288	9.4622	9.6755	9.4533	9.1447	10.28	9.7072	9.9751	9.7137	9.8588	10.0428	10.6358	9.8152	9.6186	9.5621	9.713	9.7146	9.5243	9.5401	9.7663	9.3238	10.2839	9.54	9.6399	9.7885	10.1726	9.4282	9.883
C11orf35	5.9747	6.6875	4.9449	5.6673	4.3073	6.0186	5.7775	5.2221	6.5909	4.0941	3.8699	5.8092	5.0879	4.8343	5.8126	5.9128	5.8913	5.4365	6.5245	4.2105	5.1435	5.3357	5.6078	5.4875	5.8711	6.1822	5.5702	4.4626	4.6109	5.7366	5.4319	5.9178	4.8289	5.5213	5.2136	5.5079	4.59	5.4204	4.9828	5.7789	5.7353	5.5807	3.6271	5.1679	6.1971	4.5708	4.8965	6.827	5.5269
C11orf31	10.0172	9.7211	10.3464	10.1863	10.8309	10.3166	10.8773	10.9503	9.6739	9.1582	9.9045	10.5875	10.7278	10.3361	10.2366	10.2085	9.8162	9.7292	10.2303	10.4172	9.9419	10.7883	10.2794	10.0339	10.6439	10.7409	10.554	10.0591	11.3517	9.1556	10.6753	11.073	10.5671	12.2289	11.0079	10.1374	10.4648	10.3243	10.1799	10.6799	10.0761	10.1245	10.6046	9.9355	9.9825	10.576	9.1858	9.7109	10.7007
C11orf30	8.3528	7.725	8.0098	8.5208	8.4538	7.9157	8.2676	8.2766	7.8864	8.0755	8.0836	8.5982	7.4862	7.9266	8.2208	8.1243	8.6551	8.3641	7.9232	7.9537	8.7382	7.9328	8.0755	8.8143	8.4484	7.7807	7.6837	8.1279	8.1197	8.4649	8.3557	7.9364	7.809	7.537	8.4081	7.9875	7.2357	7.9292	7.9432	8.0648	8.383	8.1269	7.5631	8.1627	8.516	8.0942	8.6226	7.8792	7.7746
R3HDM1	9.5803	9.4329	10.265	9.9232	9.8998	8.8992	9.5087	10.0762	9.4203	10.2232	9.941	9.455	10.0534	9.6039	9.7452	9.5428	9.5421	9.8774	9.6883	9.5594	10.0272	9.4294	9.4904	9.9434	9.3588	9.3564	9.8988	9.2829	9.5114	10.3998	9.5716	9.5228	9.5692	9.839	10.0172	10.3779	9.5483	9.1704	10.1799	9.2079	9.4039	10.1544	9.7752	9.8146	10.0357	9.3126	10.4174	9.505	9.3043
UPP1	8.2396	8.1752	8.5852	8.3187	8.4728	9.4002	10.133	8.7294	8.5289	8.0824	9.1657	8.8344	6.6633	8.891	8.338	7.769	8.331	8.8334	9.4192	8.4264	8.7318	9.2041	9.3055	7.6023	7.9922	9.3091	8.2272	8.7236	8.5848	9.7121	8.0565	9.0812	7.4951	10.2303	8.9696	8.2357	9.0392	8.2695	9.2028	10.184	9.3106	8.3551	10.133	8.6353	8.3524	8.3906	8.141	7.9858	9.799
LOC100134713	4.6832	4.9891	4.7602	4.0579	4.2192	4.5804	4.491	3.9888	4.7845	4.777	3.8189	2.7288	3.9799	4.0363	4.8303	4.4945	4.6707	3.0116	3.9392	4.1509	3.9824	3.0583	4.7786	3.8747	4.8347	4.1774	4.5035	3.7419	3.2812	4.5109	4.1239	4.173	3.9909	4.2053	3.7431	6.0958	3.7037	3.6341	4.3075	3.7327	3.2156	4.779	2.7659	4.0666	4.0834	4.3283	3.7865	4.6787	3.6267
LMBRD2	7.563	7.4331	6.4398	7.6008	7.0316	7.8012	6.407	6.5113	6.3532	6.793	7.5588	6.9585	7.7307	8.1339	7.4737	6.1397	8.5304	6.7945	6.0061	6.9948	7.6034	6.9213	7.1237	7.3365	6.4823	6.9665	7.4955	7.9869	6.8289	7.4765	7.317	7.5362	7.4157	7.6173	6.6359	7.4673	5.8271	6.7735	7.5012	5.1831	7.0665	7.5277	6.6448	7.5592	7.7661	7.2396	7.8347	6.2468	5.741
ZFP62	9.8692	8.9857	9.0747	8.801	8.8731	8.6985	7.6573	8.1677	9.2182	8.9503	9.5873	9.2886	8.7151	8.8896	9.0906	9.2482	9.2917	8.6131	9.0156	9.6469	9.5943	8.3068	8.7493	9.2969	9.1757	8.6099	9.1552	9.0425	8.9614	8.9559	8.777	8.9415	9.0971	8.7832	8.5145	8.7886	8.4199	8.811	9.111	9.1177	9.5906	10.5671	8.2678	9.3364	9.3547	9.0167	10.1775	9.9194	8.0282
RPL13AP20	6.0186	5.9468	5.6163	5.2358	6.2935	6.1152	7.3214	6.0127	5.6662	6.0938	5.4727	6.1666	6.3485	4.8842	4.8292	5.5587	4.8359	6.0574	6.5611	5.6549	5.5975	6.2152	6.1439	5.8089	6.7322	6.348	5.7401	5.5313	5.8416	5.1035	5.6518	6.2531	5.9853	6.9179	5.745	6.2336	6.359	6.5522	5.4013	5.9041	6.2944	6.9088	6.2546	4.8573	5.6098	5.3677	5.6026	6.0517	6.3382
SRFBP1	8.2873	7.8582	8.2401	7.7311	8.4481	8.0853	7.4396	8.2502	8.1479	8.4488	8.3674	7.8799	9.0849	8.3253	7.3975	7.5545	8.3327	7.7343	8.1585	8.079	8.2083	7.5407	8.0178	7.7567	8.1576	7.9371	8.8885	8.3593	8.8076	7.3875	7.9477	7.8428	8.3417	8.6764	8.0754	8.4456	7.7019	7.5683	8.1231	6.8349	7.7313	8.5768	8.2603	7.2088	8.2688	8.1142	8.5216	6.9718	7.7431
BCAT2	9.0747	10.4792	9.8872	9.2755	9.9005	9.44	11.7463	10.0611	8.8985	10.067	10.0239	10.5415	8.8755	9.1066	8.3707	10.3927	8.9752	10.2037	10.9856	9.1543	9.2992	10.8096	9.599	9.646	10.867	10.4547	9.1308	8.8847	9.4682	9.1869	9.9553	10.2154	10.1361	9.5638	9.2416	10.2134	10.5075	10.0535	9.4968	10.6027	10.7667	9.9005	8.714	10.1954	10.4617	9.7683	10.5064	10.0103	10.2999
BCAT1	6.1908	2.613	5.8053	8.698	8.5515	8.7062	8.5469	8.0554	5.9505	6.5392	7.2759	6.2667	6.5344	7.7003	5.993	6.5715	6.1628	7.4436	8.6489	8.1985	9.2577	6.9783	6.3787	8.332	5.1416	6.9508	6.6724	7.8655	7.5713	7.4462	6.771	6.8143	6.9646	6.853	6.5044	5.5522	4.4608	8.2767	8.408	6.9167	7.6671	6.8668	8.3258	8.9517	6.7065	3.7785	6.8366	4.0332	6.428
LOC283267	7.649	7.051	7.4429	7.6168	7.0519	7.612	7.1734	7.2403	7.8898	7.5214	7.2056	7.8799	6.4529	7.636	7.3171	7.4869	7.2589	7.8524	7.3235	7.6074	7.6934	7.152	7.5912	6.7688	6.7387	7.0858	7.0481	7.7472	6.17	7.6262	7.259	7.1008	6.6374	6.3187	7.3175	7.2608	6.7467	7.2023	6.8606	7.53	7.7801	7.3927	6.3415	7.5458	7.4254	6.513	7.7106	7.9771	6.9479
MACROD2	6.3447	4.6086	8.94	6.1741	5.0031	5.522	5.9642	3.7882	5.8572	8.4801	1.7895	5.1393	4.6108	5.8022	3.3423	4.1381	4.6023	4.5045	3.3071	5.6922	5.5862	3.8271	4.5005	5.2577	6.0279	4.6595	5.0287	5.8629	3.8819	3.7567	5.5807	2.6992	5.8307	5.3792	2.7165	3.654	5.442	4.4079	3.5886	4.459	4.7192	8.0053	2.5217	3.7273	4.5537	6.0511	5.5379	4.5885	2.2578
MACROD1	8.1903	9.1999	9.0412	8.7567	9.131	9.1458	8.9281	6.567	7.8209	8.8803	8.2712	8.2984	8.9984	8.8646	7.3289	8.2285	9.7404	9.0005	9.7917	9.6953	8.4324	9.3742	8.8155	8.7821	9.6775	8.3879	6.6601	9.2213	9.5932	8.4401	8.9047	8.2597	9.219	9.402	9.071	9.9795	9.4936	8.8243	8.598	8.6889	7.0977	7.1881	7.7478	8.4366	8.4752	8.795	6.8276	8.962	9.5534
MYH7B	10.8117	4.81	7.1747	4.3133	3.8057	3.9005	3.5517	8.0748	4.8954	5.2501	1.7895	1.9315	4.9329	1.4914	6.3949	3.8612	6.9637	3.4715	4.5078	5.7287	5.0385	3.2183	2.6527	3.4509	1.5521	5.6947	4.3881	4.1758	3.0582	2.0858	6.8517	2.8164	2.8143	2.7661	3.1778	1.4419	5.6899	4.1373	3.8149	3.9389	2.1412	5.7099	1.0384	3.4088	5.9898	6.0786	5.8712	7.0238	3.0165
GBA2	10.5683	10.508	10.2693	10.4083	10.2736	10.2972	11.2131	10.1622	10.8209	10.1349	10.3433	10.8014	9.8218	10.4243	10.664	10.4277	10.5317	10.9377	10.759	10.7283	10.3548	10.5991	10.2343	10.767	10.6828	10.9322	10.3704	10.5139	10.0767	10.3971	10.6292	10.6478	10.6121	9.9166	10.3658	10.3946	10.4521	10.3116	10.152	11.4181	11.014	10.9095	9.2535	11.1123	10.9644	10.4614	11.4589	11.2726	10.9913
AKAP5	6.4442	6.0299	4.7595	7.7015	6.2236	7.2902	7.062	6.7221	4.267	5.9321	5.6479	6.5383	4.1954	6.7289	6.2865	8.3147	6.0574	5.9319	6.7319	5.5365	6.542	5.4106	6.9382	5.7435	8.3385	7.0224	6.7957	6.5554	6.4675	6.5856	7.1795	7.9135	7.8012	6.5961	6.6449	4.9562	6.5361	5.6217	6.0073	5.9995	7.885	4.798	4.8279	5.9994	5.4299	5.6736	8.2577	8.0728	8.0229
AKAP6	6.5961	4.0946	3.4074	5.4994	6.0925	7.4397	5.9977	4.3196	6.0136	6.1468	4.1194	4.818	6.265	5.2531	4.5894	4.7787	4.3511	5.2223	5.1738	4.9117	5.2689	5.3252	5.2117	5.3337	4.9963	4.8288	6.2312	4.6869	4.3714	4.4806	5.4593	3.9341	5.3795	4.0838	4.0958	5.86	3.7018	5.0513	5.0205	5.0105	5.3037	6.6527	4.6272	4.8132	5.7258	6.0695	5.2854	5.3833	3.2495
AKAP7	7.9576	5.9638	6.3085	7.5055	5.9804	7.0666	7.989	7.8655	6.3035	7.59	7.9514	7.4515	6.8722	8.8757	8.34	9.4354	7.0759	5.7544	7.7385	6.1959	7.4678	5.7488	8.4213	5.9795	8.6105	8.0343	8.6602	7.1352	9.1266	7.4765	6.9451	7.8702	7.2842	7.0814	7.8266	6.1748	7.5713	6.6597	6.8401	9.0704	7.459	6.7586	5.7467	7.0607	4.9847	7.2315	9.0513	9.1327	6.4516
DBNL	11.5299	11.0739	11.3213	11.3482	11.4097	11.8809	11.1023	11.1422	11.0468	11.2135	11.0413	10.8287	10.5188	11.6224	11.4228	11.304	11.6035	10.8186	11.3863	11.5953	11.3757	11.0137	12.0418	11.14	11.3845	11.579	11.039	11.7085	11.311	11.4133	11.4091	11.4958	11.013	12.5902	11.8233	11.2947	12.1421	11.0518	11.7324	11.0276	11.3056	11.1514	11.3619	11.3818	10.7939	11.2013	11.2713	10.9088	11.9276
AKAP1	12.3723	12.3304	12.3734	12.4719	11.1416	12.0244	11.942	12.4376	12.5485	12.3344	11.9414	12.0718	12.3466	12.339	12.557	11.851	12.3307	11.8665	11.7239	12.5362	11.8135	11.5983	12.5496	12.7643	12.0252	12.4391	12.2049	12.698	11.7483	11.8249	11.8817	11.6246	11.8058	11.5857	12.4069	12.413	12.0387	12.0289	11.8716	11.6423	12.2592	12.2826	10.9724	12.2859	11.818	11.9365	12.3112	12.2128	11.683
AKAP2	8.996	5.6188	8.7225	9.6802	9.3204	9.5668	8.055	8.8929	8.638	9.165	7.6752	8.1682	7.646	9.3053	8.8233	7.7281	7.9424	6.3919	7.5104	9.3734	10.4836	7.4532	7.8009	8.6568	5.1021	8.2497	8.7428	9.4267	8.9143	9.153	8.4589	5.4051	8.0094	7.6871	8.7674	7.2954	6.8374	8.4891	8.6633	6.4379	7.7529	8.849	10.0685	9.8132	9.593	7.0029	8.7771	5.6031	3.7388
ORC1L	7.4912	7.4331	8.3444	7.0035	8.8428	6.4846	8.6814	8.7774	7.9296	8.3163	9.2535	9.3207	8.8439	8.0745	9.0149	8.2226	8.901	9.1373	9.4913	7.7765	8.4003	9.033	8.4924	7.8162	7.5653	8.7171	7.3838	7.9224	9.0488	8.6038	8.9263	8.6865	8.1949	8.5293	8.4824	8.5746	7.8298	8.3881	9.152	8.4875	9.1578	8.2021	8.6791	8.7772	8.7749	8.0183	8.8327	6.9893	8.9209
C1orf135	6.0505	6.5297	7.5365	5.5501	7.0367	5.7317	7.2166	7.1598	6.8585	7.1668	7.3646	7.4972	5.9572	6.4287	6.3183	6.4751	7.1877	7.2893	7.8069	6.2302	6.0825	7.1717	6.8387	6.2148	6.07	7.0373	6.1454	6.9584	6.5116	7.4112	7.1504	7.1237	6.5839	7.0449	7.2662	8.1423	6.8307	6.8338	7.6436	7.3287	7.8549	6.5967	7.8469	7.196	7.6118	7.1434	6.6705	6.3041	7.6477
PIPOX	3.9991	2.219	7.5682	8.4951	4.2543	6.5961	8.0406	7.1495	10.7347	8.5588	2.5641	1.9315	3.6687	6.0192	6.6847	3.921	6.7823	2.1802	4.817	8.9559	4.2637	5.0123	9.3207	5.0207	3.0438	7.2049	7.4208	9.511	6.3829	3.3607	7.1206	3.4449	4.2249	5.4447	9.4854	2.5163	2.7174	3.8565	7.3064	6.2335	1.9723	7.7698	2.8725	4.4003	4.9277	1.431	7.6327	2.8378	2.8373
AKAP8	9.9362	10.0424	9.5677	9.7442	9.8893	9.2802	9.3699	10.0096	10.252	9.5601	9.6562	9.9768	9.7709	9.4959	9.9716	9.4456	9.6843	9.5041	10.0197	9.6165	9.7486	9.4568	9.5076	9.9781	9.3809	9.5668	9.7041	9.7197	9.3945	9.6071	9.606	9.4189	9.1296	9.401	9.8238	9.5164	9.1983	9.8674	9.7018	9.7032	9.9121	10.0633	9.5391	9.8904	9.8704	9.5797	10.2081	9.8651	9.1792
AKAP9	10.9783	10.4954	10.0632	10.4676	9.508	9.6056	9.701	9.5595	10.8117	10.5539	9.8402	9.9511	9.6389	10.3204	10.6237	9.9674	11.2926	10.1066	9.7029	10.2513	10.4521	8.6072	10.4719	10.7214	10.4997	9.5634	9.3011	10.4519	9.1063	10.335	9.6175	9.2233	9.2112	9.1503	9.9356	9.8753	10.1758	9.6639	9.8445	9.9238	10.2269	11.0468	8.6698	10.4739	9.5593	10.9986	10.4197	9.9963	9.8539
EIF2A	11.0798	11.0322	11.1193	10.9644	11.4065	11.1315	11.4115	10.501	11.1146	11.1487	11.6182	11.845	12.2101	11.1346	10.7972	10.7484	11.6785	11.3024	11.1609	11.8077	11.1842	11.357	11.0865	11.2601	11.7042	10.7631	11.3284	11.8903	11.0926	10.6117	11.4555	8.6632	12.0092	11.9975	11.1052	11.1868	11.059	11.1466	10.9912	11.1356	11.0868	11.1914	10.4469	11.0509	11.1874	11.2839	11.4634	11.3578	11.3893
ZNF416	6.5297	6.7805	6.0787	6.1414	7.1063	6.1338	7.712	6.9782	6.3236	7.8384	6.5727	6.4712	6.6414	6.6465	6.0319	6.1397	5.3153	6.7813	6.039	5.8328	6.2501	7.5331	6.284	6.7851	8.2497	7.2049	7.1307	6.0039	7.0345	6.6602	7.1306	6.0765	6.6719	7.0449	6.2813	6.7474	6.0301	6.3742	6.2356	6.4518	6.2114	7.4123	6.0969	7.0888	6.1645	7.0026	6.0597	6.6461	6.7145
PPIP5K1	8.8421	10.0623	9.1654	9.2967	9.9323	9.182	9.0285	9.13	9.4075	8.6053	9.0185	9.3196	9.6128	8.4464	9.599	9.8221	9.224	9.0033	8.8337	9.2187	8.8348	9.4944	9.3272	9.8067	9.5193	9.5931	9.6104	9.0817	9.7326	10.278	9.5925	9.2259	9.7872	8.6849	9.2923	9.3864	9.5309	9.224	9.2731	9.636	9.35	9.7482	8.9382	10.1434	10.4676	9.6238	9.7626	9.6383	8.9181
CCDC117	9.2872	8.8275	9.3649	9.5135	9.5709	9.4069	10.3662	9.6698	8.9413	9.6975	9.6371	9.9517	9.5406	9.0224	9.5139	9.3819	8.922	9.7748	9.6074	9.2283	9.7422	9.7982	10.3729	9.3871	9.2724	8.9938	9.4181	9.2078	9.7986	9.1995	9.5298	9.8579	9.394	9.2092	9.2952	8.1554	8.5311	9.2598	9.2188	9.6211	9.951	9.6945	8.8254	9.2958	9.6929	9.4821	9.2402	9.2125	9.5579
PSTK	6.1123	5.9122	4.7225	5.4107	5.5659	5.7195	6.3735	5.8427	6.0622	5.4031	5.3906	5.1004	6.1558	5.4453	4.8292	5.8007	5.0024	4.7406	6.4266	5.2987	5.2402	5.8622	5.8985	5.5907	5.6928	6.1152	5.6433	4.8237	6.7696	5.3199	5.917	6.4382	6.7168	6.4759	4.7218	6.382	6.4181	5.7523	5.3873	6.1528	5.7965	6.2856	5.9073	5.7526	5.7146	6.5785	3.4521	5.874	7.0544
WSCD1	6.7787	5.7255	6.0933	7.9325	6.2849	7.3511	5.3044	5.3927	7.4621	4.585	5.9061	5.2501	5.0922	4.9278	8.2166	6.722	4.6477	3.0991	6.4266	6.4858	6.6604	3.2921	7.751	5.057	2.1315	6.7784	5.8634	7.4525	6.1328	6.6864	5.9512	4.6851	6.7168	6.6733	7.892	7.8917	4.5691	5.0285	6.3699	2.9367	2.4292	5.9253	2.5217	4.4872	9.6605	5.6736	6.2734	3.3538	2.3938
TUBE1	7.8738	7.487	7.9268	7.6636	7.7926	7.2609	8.3125	8.016	7.5794	7.7612	7.0714	8.0857	8.4084	7.3539	7.265	6.9616	7.8673	7.0075	7.4512	8.0953	8.0438	8.3001	7.6818	7.5586	7.6751	8.0685	7.2831	7.7784	8.1756	6.5716	6.9395	8.3644	8.1008	8.6172	8.1274	7.4603	8.095	7.0468	7.8871	7.5058	7.9318	7.7313	9.0356	7.1786	7.6592	8.1491	7.7775	7.6719	8.0921
PHPT1	9.8669	9.692	9.6253	9.6369	10.2217	10.0729	10.8747	10.4954	9.6532	9.3726	9.2573	10.6006	10.1374	9.9685	9.8564	11.0557	9.5644	10.0521	10.289	10.0086	9.9441	10.8376	10.576	9.9911	10.83	11.0248	10.3265	10.0871	10.9476	10.0981	10.6676	12.05	10.7968	11.3145	9.8987	9.765	10.5207	9.3243	10.1277	10.4968	10.0033	10.1941	9.7489	9.4198	10.069	10.0283	10.8535	10.6301	11.2756
SMC1A	12.2564	11.5609	11.8821	11.6046	11.72	11.4726	10.6784	11.9604	11.8906	12.7784	12.6219	11.4578	12.0177	11.7388	12.3152	11.1053	12.4677	11.7217	11.3383	11.6651	11.3681	11.5976	10.9682	11.283	10.384	11.6521	12.141	11.6101	10.7379	12.1457	12.3038	11.0067	10.8342	11.0037	11.6634	11.8399	11.6299	11.403	12.7636	11.2937	12.7418	11.7572	11.5748	12.5627	11.858	12.1185	12.1767	11.3835	12.314
RLF	8.7641	8.8551	8.6383	8.9797	9.4717	8.737	9.8826	8.6725	8.631	9.2254	9.4266	9.4059	8.6043	8.6794	8.8613	8.7596	8.869	9.4859	8.6961	8.6328	9.3958	8.6358	8.992	8.9617	8.9377	8.3975	7.9189	8.8557	9.1171	9.0523	8.7659	8.6175	8.7009	8.1143	9.051	8.8676	8.1548	8.479	8.8563	8.7399	9.1919	8.7854	8.7426	9.0727	9.5857	9.1701	8.7435	8.8342	8.4856
NFU1	9.5433	8.6681	8.6556	9.0679	9.5744	9.3091	9.9026	9.2083	9.2539	9.5666	9.3616	9.7178	10.3426	9.2216	9.3123	8.3747	9.28	8.9976	9.0456	9.3492	9.0453	9.3603	9.7158	9.5296	9.1378	9.3444	9.3905	8.7163	10.3245	9.5502	9.2102	9.9205	9.4531	10.8004	8.7568	8.8475	8.6894	8.7841	9.1602	9.5411	8.9012	9.6114	9.0137	8.7915	8.3214	10.0318	9.1814	9.1445	9.5138
TMEM170B	6.6596	5.6222	7.2994	6.7451	6.0426	6.7843	5.5791	6.8999	7.0573	7.2619	3.5419	5.4949	7.326	7.7065	7.6654	6.3059	7.0842	5.1003	6.4835	6.6341	7.9474	4.1781	6.8204	7.0195	6.6019	4.8514	6.5103	6.9584	6.0653	5.4783	7.0852	4.7747	5.8808	6.3702	7.8147	7.4568	6.614	5.9224	6.0164	4.0322	6.0403	7.0656	4.2812	5.8866	5.8939	5.8747	7.604	6.4252	6.9368
RRP1B	10.2139	10.6504	10.3303	10.5162	9.5629	9.6603	9.498	10.1895	10.3604	10.4037	10.5049	9.6317	10.4874	10.5048	10.6333	10.2182	10.1173	9.5543	10.5294	9.9455	10.2695	10.183	10.4513	10.5367	9.9263	10.1021	10.3885	10.2975	10.0802	10.5363	9.3146	10.4691	10.1858	9.5984	10.7759	10.8462	10.1817	10.8002	10.8679	9.8295	9.6168	10.2035	10.6007	10.6499	10.7772	9.9697	10.2709	10.2632	9.9889
NOVA2	4.4458	2.219	4.1273	4.3895	4.5396	4.7345	3.4904	4.2435	2.7073	3.3744	2.9169	2.0989	3.5482	5.0313	4.0212	3.6653	3.7041	4.298	3.8915	5.577	5.4172	3.5546	3.3412	4.8654	0.9754	4.0253	3.4555	4.3369	3.8364	3.5439	3.7613	3.0255	3.1115	3.2786	2.0342	3.7491	2.0011	3.8039	4.6262	2.7295	4.3571	4.6736	3.2374	4.6214	3.3789	1.6417	3.3043	2.3861	3.3195
HSP90B1	14.2887	14.0441	14.3585	14.0718	13.7695	13.3981	13.991	14.7219	14.3359	14.4003	14.9635	14.167	14.8329	14.4183	14.0013	14.1951	14.6068	15.2733	15.6265	14.1857	14.4016	13.8059	13.8115	14.1251	14.2214	13.9561	13.8471	14.1105	14.1022	14.2793	14.1381	14.7693	13.998	13.9598	14.1496	13.7303	14.3123	14.7533	14.7454	15.7813	15.2204	13.8078	15.5346	14.9856	14.5047	14.4957	14.4616	14.2891	14.4717
MCF2L	11.004	10.5867	10.0771	9.7065	9.2439	9.505	9.1555	9.5812	9.6929	9.7541	7.8628	8.665	9.2874	9.8196	9.9005	10.6781	10.1209	8.7698	8.6056	10.6031	10.1709	9.3517	9.2688	10.2441	10.3923	9.3586	9.695	10.6621	8.8995	10.0668	9.7833	9.0068	9.1601	8.8387	9.7405	8.5727	9.0087	9.3736	9.2434	9.6324	9.9711	10.516	8.7515	9.54	9.2989	9.7749	9.2907	10.4098	8.9983
KRR1	9.9217	9.4803	9.4488	9.1573	9.8311	9.284	10.2221	10.4362	9.0302	9.7104	10.0867	9.9397	10.359	9.2617	9.264	8.8579	9.7034	9.4735	10.0683	9.0121	9.4211	9.2759	9.1508	9.6823	9.2675	9.4195	9.6555	9.5891	9.8699	9.5483	9.11	9.6921	9.1641	8.8882	9.5574	9.4336	9.2485	9.8113	9.5536	9.5143	9.525	9.4628	11.8713	9.4868	9.4235	9.8737	9.627	9.095	9.8676
FAM64A	6.9521	8.1898	7.6494	5.7799	6.942	5.7797	9.0352	8.5317	6.8992	7.004	7.4947	8.3676	7.3487	7.2375	7.6498	8.0255	8.1731	8.1956	8.8829	7.5508	7.6396	9.3963	7.2612	7.3253	7.984	7.7539	8.103	7.3951	9.3137	7.8858	7.9307	8.6651	8.6826	9.6198	8.2557	7.6633	8.1196	7.7941	7.9093	9.257	7.7346	7.6035	8.2504	7.8709	8.6186	8.245	8.7327	7.541	8.9584
TMEM132A	10.2692	8.6861	9.7842	9.9006	9.9019	9.3162	9.1135	10.5958	8.4603	8.504	9.2669	9.1273	9.16	9.2626	9.3656	10.3674	7.2405	11.1553	9.8321	9.0513	10.1761	8.4508	9.1974	9.9214	7.9449	9.5522	9.2609	9.1942	10.2081	9.331	9.5373	9.718	9.8651	9.6514	9.6038	8.4277	9.8023	9.7541	9.9304	10.3179	10.3898	10.0849	10.804	10.3998	10.0635	9.8078	7.8984	9.0876	8.2815
LOC100130015	5.1063	4.1008	5.8208	3.8932	3.7431	3.9018	4.474	4.1541	5.8143	3.8633	1.307	3.0225	3.1332	2.974	3.6625	3.9773	4.0276	1.4224	4.6787	4.8544	4.5382	2.8492	4.211	3.7722	4.7936	3.0302	4.0674	4.2105	4.6217	3.4667	4.2096	3.3369	3.8406	3.824	4.9734	3.7009	3.317	2.4949	3.5955	4.9417	3.3354	4.8129	3.0908	3.9387	5.0725	4.872	4.5695	5.4963	3.4761
OVGP1	7.9463	6.0775	6.7284	6.8159	7.7055	6.3638	6.5934	5.6646	8.5819	6.6101	5.6	6.8571	7.2116	7.4505	6.6539	7.5163	6.8025	5.9555	5.9838	8.2179	6.221	7.28	6.9883	6.6549	7.3769	7.516	7.5466	7.8681	6.0253	7.539	7.1747	6.6184	8.257	7.6385	6.5432	6.3368	6.9355	6.9351	6.5443	7.2435	8.0265	8.1269	3.0665	5.4256	6.6429	6.3501	6.3941	7.6691	6.2242
STRN	9.0003	8.2184	8.5165	8.8675	8.4614	8.3367	9.015	8.7294	7.8797	8.892	8.6044	8.3027	8.7565	8.9739	8.968	8.0153	9.2961	8.9732	7.4593	8.2243	9.0286	8.025	8.401	9.9257	8.1866	7.6768	8.6938	8.7709	8.5197	8.8071	8.2474	7.8149	8.0795	8.5425	9.0876	8.7574	7.7108	7.7565	8.675	7.7276	8.5329	9.3822	7.7513	8.6944	9.0862	8.2788	9.6548	7.9072	7.6408
CETN3	8.2046	7.4573	7.3729	7.1087	7.6567	8.0901	7.5337	7.0072	8.2999	8.2227	7.937	8.5894	8.7683	7.6393	7.5989	7.9486	8.2597	7.3707	8.4694	8.6909	8.1067	7.7451	7.8595	7.3548	7.8694	7.1648	8.0939	7.8388	8.2228	7.8013	7.7254	8.2752	7.9494	8.5666	7.0201	7.7834	7.3039	7.7215	8.4355	8.546	7.5254	8.314	8.9613	7.0607	7.4559	8.795	8.2392	8.1154	8.7009
CETN2	9.7559	9.8444	10.0943	9.6524	10.4852	10.5105	11.2528	10.1678	10.502	11.3486	9.8884	10.3009	10.7642	9.5725	10.0032	9.4608	9.9559	9.5601	9.5032	10.354	9.3637	9.848	9.9554	8.9118	10.1147	9.713	10.7241	9.5689	10.2401	10.3804	10.2819	9.6895	9.9649	10.4968	10.0146	10.1961	10.2268	9.8754	10.16	9.3045	9.1943	10.0172	10.1638	9.1312	8.4518	10.8678	9.4304	9.6383	10.3106
CCL28	3.9091	8.0132	5.3017	7.7493	5.8703	7.2353	5.3044	6.9244	5.5173	5.5676	8.7597	9.7699	3.4839	6.64	7.9431	8.295	7.667	8.1399	5.7912	6.8699	5.5748	8.0086	9.2878	8.3577	6.9787	8.4541	7.6988	7.0261	7.7446	6.368	7.925	7.3973	8.4318	8.8737	7.7331	5.726	6.313	4.7789	6.6769	8.5261	8.0768	3.3498	5.161	8.8759	8.265	6.9639	7.0982	6.945	7.4896
FAM92A1	8.018	5.7255	8.07	7.5098	6.6405	7.7659	5.6648	8.0102	5.8294	6.7594	7.1062	6.4404	8.3866	7.9131	7.4737	7.3136	7.3882	6.3529	7.9261	7.7619	7.6202	7.2571	8.3824	7.3873	8.4484	8.0093	8.5156	8.3853	8.7898	7.7148	6.3688	8.5366	7.3246	8.4617	7.9581	7.0712	7.2316	4.8324	6.5817	4.4922	3.7206	7.3762	8.9839	6.0668	7.7796	7.4361	6.2467	6.5723	7.7808
DIO2	7.9435	4.9531	6.9766	9.362	8.0235	8.9101	8.183	6.9183	7.6327	7.6184	7.9704	7.0224	5.255	8.8059	7.4488	7.4002	6.0742	8.6131	6.4594	7.9588	9.5	6.9727	7.3145	7.74	6.7646	7.5818	7.942	8.7723	8.2294	9.2748	7.9449	6.4382	7.4055	8.221	8.011	5.4847	6.5626	7.6376	6.9443	7.9168	5.8705	6.1521	5.4663	7.65	8.1389	4.8784	8.2924	6.3388	4.3825
CCL20	8.1491	9.0226	8.3715	8.7017	8.3774	8.5315	6.8095	10.3374	8.6609	7.7837	11.2733	12.4722	9.3192	11.4117	12.1661	10.783	10.8724	9.3317	8.5835	10.5492	8.2962	10.3436	11.0766	12.0339	6.5729	10.9206	10.234	7.8199	10.8312	9.8226	9.0577	9.0382	10.4295	9.7266	9.5678	8.9687	10.3557	6.281	9.4402	11.2133	8.6408	10.9202	10.045	10.1954	11.9846	10.7021	10.3484	7.3872	10.1264
CCL22	7.5028	5.114	5.2506	5.794	7.9818	6.8192	8.6238	7.4108	6.5102	5.6917	5.7828	5.8164	2.0202	8.3435	6.6476	7.2625	5.1981	6.8958	5.9496	5.4372	7.6119	4.9679	6.8981	7.4671	4.7595	6.6292	5.7633	5.8943	5.6705	6.5503	6.6374	5.2821	6.3479	6.6733	6.4234	4.6704	5.0332	6.356	6.4597	5.0994	5.0085	4.8178	5.3217	7.4624	6.205	4.1325	6.3941	3.4584	5.3307
ALPK1	8.725	8.8977	8.1349	8.1535	7.3595	8.2241	8.9623	8.1522	9.3377	8.7957	8.3566	8.189	8.4256	8.7794	8.1363	8.2344	8.492	8.5523	9.1231	8.8385	9.0831	8.6932	8.5096	8.8993	8.644	8.5333	8.753	7.7699	8.3253	8.7367	8.2792	7.7316	8.5103	8.1589	7.9107	8.3802	8.9165	8.7704	8.889	8.0454	8.276	9.0852	8.6717	8.3884	9.0873	8.4994	7.8302	9.1307	7.5708
ALPK3	11.057	6.7709	10.5196	10.0738	10.2745	8.7461	6.6222	7.0469	7.0633	7.8384	5.0055	6.1476	5.1347	9.9188	7.3975	9.3414	10.0697	6.3706	5.523	10.7112	10.0214	4.8987	5.2668	7.1514	6.0279	7.1095	6.773	9.8948	5.6962	9.7413	6.6923	5.7333	10.4071	4.8361	5.8725	5.5522	9.4798	6.6373	6.8142	5.3002	6.3897	6.7789	5.2436	7.2917	6.0083	10.9938	6.7199	6.2757	6.7966
ALPK2	4.8114	3.2889	4.4777	5.7799	5.216	5.8489	5.7457	4.9655	3.994	4.3339	5.0418	3.9581	3.6687	5.6544	3.2128	4.8726	2.5003	5.8332	4.628	5.1808	7.1587	5.2715	4.0343	5.9215	2.6586	5.0985	4.6346	6.0135	5.8645	5.0028	4.3451	4.0343	4.8856	4.8603	3.8077	3.1252	1.6531	5.4092	6.4259	3.7867	5.7838	3.5983	5.8022	6.9781	4.0114	2.1351	4.5468	2.276	4.595
TRIOBP	10.7008	11.4797	10.1958	10.7614	11.3801	11.0519	9.9345	9.917	11.0339	10.1585	10.4712	10.6025	10.5738	9.8546	10.8563	11.6134	9.9245	11.1155	9.8029	11.2726	10.6679	10.9534	10.611	10.8062	11.3977	10.8946	10.4736	10.6797	10.1014	11.3919	10.9655	10.3338	10.8979	10.4501	10.604	9.9548	11.0878	10.6616	11.3414	10.8529	10.9051	10.3429	10.1248	10.8793	10.475	10.4722	10.8711	12.0432	11.1433
C8orf45	6.4522	5.2861	6.5913	5.215	4.2543	4.8957	5.6509	4.735	7.279	5.9118	2.5641	2.6229	6.734	5.3364	5.5724	3.7336	5.2579	2.4703	5.0501	6.0111	4.7643	2.8782	5.4838	2.7646	6.326	5.4935	6.5035	6.4253	3.5842	6.0724	4.5374	3.4449	5.9292	5.9638	4.7552	5.4138	5.4561	4.7233	4.8055	3.0301	3.8724	6.3137	4.0251	2.6433	5.4704	7.303	2.7403	4.9709	4.209
C8orf44	5.2251	5.5665	5.1296	4.9131	4.6916	4.5984	5.6022	4.2195	6.4352	4.7722	3.9765	4.1073	4.9003	4.3238	5.1063	3.6089	4.5314	2.1802	4.5147	5.2206	5.2798	3.0335	5.9269	5.6097	5.1871	4.6849	5.4479	5.2563	5.7634	4.9019	5.3447	5.3574	3.6322	4.742	4.8721	5.0227	3.3417	4.2251	4.0126	4.6322	3.9037	5.8318	4.3702	5.2082	5.6335	5.1243	4.6817	5.9489	3.6686
PHRF1	10.6069	10.2619	10.3349	10.5761	10.4735	10.2323	9.6719	10.5188	10.4561	10.1048	10.1818	10.2727	9.6878	10.2017	10.9849	10.468	10.4995	10.6616	10.6265	10.3752	10.2902	9.8843	10.0089	10.4772	9.7951	10.5056	9.9641	10.1152	9.6828	10.4914	10.1538	9.6905	9.81	9.2726	10.4912	10.7139	10.474	10.5352	10.6246	9.508	10.1361	10.0373	10.1478	10.4293	9.6531	9.8997	10.3829	10.4852	9.1603
C8orf42	5.1429	2.7759	5.9078	5.5501	5.216	8.7031	5.3396	4.558	4.0908	4.731	2.9169	2.8275	3.7798	4.8619	3.6228	4.4937	3.8665	4.2605	4.1939	5.6034	6.3203	3.969	4.828	4.9834	2.864	3.9849	4.6346	4.9285	3.8364	5.5656	7.4425	3.7695	7.4983	4.4775	6.2813	4.8093	1.6531	4.9091	4.9072	5.2813	5.4557	4.2773	3.9777	4.8354	3.9363	3.4826	4.0859	3.0535	7.983
C8orf41	8.3084	8.3883	7.6429	6.8202	8.5204	8.0971	9.2229	8.4876	6.2608	7.0748	8.3045	8.5522	8.4461	7.9838	6.833	7.9121	7.2757	8.1575	8.5414	7.7148	8.0371	8.66	7.3973	7.2555	8.6311	8.4198	7.5552	7.7655	9.3942	8.2102	7.3629	9.4787	8.6564	7.7881	7.2578	7.2563	7.8877	8.7322	7.9395	8.5238	8.526	8.1689	8.182	8.352	8.5757	8.5355	7.7889	8.0113	8.4852
C8orf40	9.1867	9.5738	7.9708	9.5972	8.8759	9.1538	9.3667	7.8782	8.7189	9.0591	9.1069	8.7969	9.3007	8.8103	8.5656	9.3712	8.1437	8.7309	9.0375	9.0063	8.8832	9.3245	9.8284	8.4061	10.3292	8.8842	9.7843	8.7793	8.7688	9.2813	9.0098	9.9132	9.1492	9.9804	8.0453	9.3827	9.0368	9.5316	9.0208	9.2017	8.6033	9.3738	9.4441	9.467	9.1077	9.6051	7.9778	9.0525	9.5651
CDC45	7.8162	7.976	8.4529	7.5098	9.0551	7.7778	8.9223	8.974	8.8141	8.7117	8.9072	9.5265	9.6806	7.9637	9.1789	8.2344	8.3856	8.9395	9.8125	8.387	8.7123	9.4608	9.4323	8.3001	7.8694	9.1355	8.6878	7.8864	9.9196	8.894	9.1464	8.6826	8.5434	8.9391	9.0013	7.5019	8.5494	9.02	9.4343	9.2079	9.3184	8.7082	10.1511	8.9351	9.032	9.2626	9.1592	7.8264	10.2709
FAM70B	5.4123	6.1536	7.9787	7.1311	5.893	6.3076	4.7464	6.843	7.0573	4.7765	3.2001	2.7288	6.4017	5.2702	5.8587	5.0166	6.3598	5.2027	5.3415	5.9089	6.9751	5.2345	7.243	7.9209	3.1259	6.1613	7.4781	7.6976	5.8645	3.8054	5.9955	4.6221	5.9292	6.3099	5.8571	4.433	4.6939	4.5424	6.6998	3.7867	4.7192	7.8677	7.2798	5.4402	4.8065	6.0326	4.1158	2.8378	3.783
BRF2	8.6065	8.3275	8.044	7.5141	8.7101	8.1552	9.9833	8.6114	6.9257	7.4634	7.6962	8.2481	8.6993	8.313	8.0654	8.2016	7.3267	7.938	8.6753	8.1657	8.223	8.9879	7.814	9.0319	9.2679	8.7789	8.2924	8.2319	9.8075	8.1534	8.6682	9.4085	8.7743	9.7551	8.3949	9.1572	8.0813	9.2152	8.1689	8.5636	8.3381	9.0943	8.6567	8.6273	8.4021	8.1853	7.2872	8.1895	8.525
UBE2L6	9.5803	8.8182	9.3467	11.1053	10.4707	10.1813	10.994	11.3644	9.031	9.5121	10.4861	9.5255	9.8677	11.5793	9.9291	11.1749	8.597	10.9568	12.1583	10.5269	11.1648	11.0751	10.148	11.3061	10.506	10.4291	9.8331	10.1589	11.9102	11.4077	9.8315	11.0807	10.1768	11.9873	9.8912	9.1905	10.8606	12.0407	10.99	10.9903	7.87	10.5223	12.1197	11.335	10.4347	8.5362	9.2983	9.6862	10.095
BRF1	9.5921	9.3832	9.1181	9.2048	9.2534	9.1236	9.0747	9.1983	8.5137	9.1763	8.8184	8.418	8.7342	8.6333	8.7908	9.6468	8.662	9.016	9.0947	8.6878	9.3428	9.1629	9.3719	9.6205	9.542	9.3799	9.0517	8.655	9.3292	9.384	9.6404	9.0457	9.0897	9.1236	9.2163	9.497	9.124	9.3428	9.0841	9.6969	9.6042	9.2374	8.7355	9.3891	9.1394	9.0483	8.9341	9.6477	9.1483
FSIP1	2.8652	6.0618	2.6986	3.2677	2.2356	3.0342	2.9683	3.5564	2.5796	2.14	3.0654	2.5087	1.8266	2.3437	2.9938	2.8381	4.507	2.7116	5.3933	2.5485	2.371	1.3021	2.858	2.2405	2.1315	3.1844	1.8483	3.3167	2.8901	4.4504	1.963	2.1032	2.8945	2.7661	2.4153	1.1938	3.0519	1.8453	3.5388	3.0301	2.2924	1.722	2.8725	2.1694	3.0633	2.2681	2.8861	0.8226	2.7385
DNAJC8	10.295	10.3397	10.709	10.5273	10.9029	10.7586	11.197	10.9159	10.8589	11.1357	10.8757	11.1287	10.8677	10.8035	9.9011	10.3078	10.8861	10.4189	10.4714	10.7461	10.4513	11.3805	10.9776	10.6834	10.6931	10.7122	10.2582	11.0848	10.8144	10.7583	11.0202	11.4127	10.815	11.4341	10.9909	10.6848	10.3948	10.9073	10.9605	11.129	10.8755	10.7864	11.5166	10.7201	10.4398	11.1591	10.3282	10.5554	11.4329
DNAJC9	9.4232	10.053	9.4733	9.0169	10.1584	9.3113	9.1373	10.1232	9.9019	9.8008	10.0872	10.4208	9.7807	9.533	9.9928	9.7182	9.3015	10.0382	10.1944	9.8355	9.7231	10.5267	9.6966	9.5364	9.7185	9.8697	9.9869	9.2686	10.5259	9.9784	10.0423	9.724	9.7914	10.2511	9.6576	10.0431	9.4586	10.0269	10.1838	10.2061	10.4516	9.8223	10.3543	9.9119	9.6407	10.4771	10.4067	9.8423	10.7732
DNAJC4	9.2241	8.8282	8.7115	8.7013	9.1314	9.4758	8.9447	8.1464	7.9163	8.5938	8.7044	8.9868	8.5987	8.3448	8.5741	9.6557	8.1124	8.8337	8.4915	8.9757	8.9233	9.3172	8.5839	8.7403	9.7436	8.8633	9.0443	8.8475	8.2311	8.7152	8.9538	8.7452	9.7305	9.2035	8.6561	8.9477	8.7317	8.9189	7.7923	10.044	8.5641	8.9368	8.156	8.1841	8.8178	8.4694	8.1063	9.4131	8.6875
DNAJC5	11.5365	10.961	12.2676	11.62	10.9008	11.5705	10.5724	12.1738	12.3146	11.5837	10.6851	10.8767	10.5112	12.2512	12.8127	10.9475	12.3309	11.101	10.5352	11.0171	11.7437	10.4904	11.5009	12.4318	10.2335	11.2106	11.162	11.8644	11.0753	11.1572	11.8029	10.5315	11.2069	11.4323	11.9977	11.5995	11.8834	11.6474	11.364	11.0159	11.4508	11.4509	10.7245	11.2188	11.6201	11.2564	12.0021	10.964	10.3623
DNAJC7	11.1081	11.2428	11.0011	10.8824	10.2804	10.3506	10.7866	10.8195	11.0795	11.0229	11.1672	11.1799	11.5636	10.9105	10.7008	10.7903	10.9117	10.9093	11.2168	11.0312	10.7667	10.6522	10.8624	11.1284	10.1103	10.6716	10.6077	11.0149	10.6964	10.4665	10.6099	10.4804	10.4773	10.1482	10.7651	10.1524	10.5867	11.1953	11.3401	11.0085	11.2447	11.3111	11.3209	11.0333	10.901	11.0298	10.8036	10.7963	10.7858
DNAJC1	9.4527	9.5188	9.4409	9.0297	9.2122	9.1606	9.5949	9.3477	9.0295	9.0475	9.2496	9.3406	9.3443	8.9236	8.8049	9.164	9.3244	8.9156	9.5188	9.7809	9.4992	9.7871	8.8963	9.1554	9.1179	9.6595	8.8672	9.0402	9.6836	9.0798	9.0003	8.9922	9.3078	9.6154	8.6068	9.6763	9.6718	9.6425	9.2986	10.0434	10.2861	10.0472	10.5118	9.439	9.2511	9.4684	9.2595	9.941	9.6311
DNAJC2	10.3453	9.797	10.6221	9.994	9.6099	9.2392	10.3941	9.7299	10.6446	10.707	10.2329	9.7341	10.245	9.8928	10.3376	9.3182	10.5691	9.5562	9.9879	10.0139	10.5107	9.5478	10.4191	10.3048	9.7854	9.3222	9.6636	10.2026	9.6513	9.8233	9.9655	9.3121	9.3063	10.0753	10.1539	10.1507	9.8678	9.7922	10.3781	9.3031	10.1687	11.1532	8.7834	9.6766	9.6894	10.9268	10.3158	9.6485	9.9138
DNAJC3	11.1761	11.1077	11.5056	11.243	10.55	10.6825	10.2884	11.1071	11.2116	11.1455	11.3662	10.9133	11.8195	11.8204	11.3775	10.8709	11.7335	11.9535	11.1512	11.3795	11.0664	10.6893	11.1738	11.2632	10.4905	10.9075	12.0096	11.3667	10.7341	10.99	10.8833	11.7193	10.6793	10.7042	11.1659	10.6536	11.1696	10.524	10.8221	12.0974	11.6163	10.4597	10.7878	11.3575	11.6832	10.9468	10.7496	10.8643	10.9088
ZNF701	7.122	6.909	6.8101	6.6162	7.3513	7.3351	6.8947	7.2501	6.5102	6.9353	5.8662	6.3185	6.9692	6.9876	7.0014	6.008	6.4001	3.656	5.3238	6.5209	7.3112	5.0123	6.173	5.3038	6.6582	7.1142	7.4389	7.2285	7.5538	6.2233	7.6614	6.6184	4.8458	7.5143	6.7811	5.9429	6.1912	5.2413	5.1085	5.4765	4.5792	4.3604	5.9324	5.9492	5.2086	6.7757	4.5248	7.0281	6.5275
GOSR2	10.3638	9.7085	10.4979	10.3949	9.6496	10.0252	10.2069	10.7167	10.1775	10.2998	9.7151	9.7621	10.5027	10.4442	10.2907	9.7153	10.0231	9.1515	10.2225	10.3126	10.4356	9.962	10.6048	10.5467	10.1353	10.955	10.388	10.4315	10.4606	10.0325	10.1708	10.0193	9.9839	10.1794	10.6762	9.1551	9.8641	9.999	10.0919	9.6022	9.9531	10.6385	10.2317	10.1101	10.3666	9.8673	9.5812	9.741	9.3901
GOSR1	10.4396	10.0364	10.1754	10.1304	9.1179	9.7669	10.1901	10.3957	10.3665	10.1612	9.8859	9.929	10.5858	10.2726	10.1673	9.9833	10.1369	10.2208	10.075	9.9155	9.9352	10.0761	10.2705	10.081	9.949	10.3572	10.0586	10.2788	9.8038	10.2431	9.8053	9.8127	9.8362	9.085	10.1139	9.0315	9.8858	10.1515	10.0503	10.0037	10.0203	10.44	9.6671	10.0772	10.2653	9.6261	10.0241	9.941	9.4193
RRP15	9.201	9.1376	9.8458	8.5971	9.1861	8.6428	8.5469	9.1806	9.1925	9.4029	9.1841	9.0705	9.5436	9.1417	8.6894	8.5001	9.005	8.203	8.9708	9.1043	9.1395	8.4846	8.778	8.9784	8.9047	8.7278	9.5805	9.2346	8.9156	9.0049	9.0459	8.9766	9.7519	8.5849	9.0117	8.7574	9.3397	8.8617	9.1195	7.3695	9.109	9.1807	9.1497	8.8664	8.7722	9.5201	9.3249	9.0262	8.8591
CCDC97	10.0727	9.9409	10.2225	10.3902	9.7839	9.632	10.4374	10.3979	9.8605	10.2885	9.805	9.1537	9.8367	10.1405	9.8919	9.9169	9.7727	9.9747	9.7114	9.9338	10.0119	9.8085	9.9165	10.177	10.8115	10.5951	9.9027	10.2237	9.702	9.889	9.6273	9.8329	9.9942	9.6874	9.7747	9.5654	9.5762	9.9687	10.0313	9.8033	9.623	10.4973	9.3986	9.8817	9.6517	9.2058	10.2947	9.852	9.4302
RALBP1	10.1317	10.7051	9.9151	10.1586	10.2922	10.3513	10.5617	10.0451	9.7601	10.3622	10.6894	10.9609	9.976	10.9959	10.2077	11.0288	10.3612	11.1788	10.7153	10.3005	10.2739	10.6914	10.1444	10.2474	10.9377	10.3754	10.0516	10.3053	9.6102	11.1939	10.1635	10.6056	10.4417	10.1367	10.0103	11.4782	10.3319	11.0644	10.0903	10.8	11.1948	9.7495	10.729	10.8953	10.7558	10.0659	10.2021	10.8376	10.8138
NRN1	6.6527	3.49	9.4913	5.3547	6.1501	7.1828	8.7418	5.9896	9.1801	9.7041	5.7169	8.6681	7.7547	5.8483	4.5089	10.0434	9.9153	10.4104	5.2693	8.1679	7.8558	5.1966	5.2847	6.0076	7.5981	8.4834	10.4456	5.0999	9.3994	8.9653	8.7627	6.0042	5.9197	5.2384	4.8199	8.1068	5.87	8.0751	5.7687	6.7955	5.9061	9.1854	5.004	7.4731	10.5038	8.4231	8.5006	5.2729	4.829
MAP3K6	7.6031	9.4511	6.5067	8.6269	9.1429	9.0253	8.9538	7.0469	8.8492	7.1838	8.2324	9.4655	6.7614	7.7159	5.4484	9.0091	7.2442	9.2682	9.2827	7.808	8.6726	9.3001	7.2925	8.0706	8.5817	8.1438	7.299	8.1925	7.342	9.241	8.3277	8.6865	8.37	7.7202	8.4445	8.9699	7.7515	9.8309	9.0775	9.3841	10.344	6.5967	4.4645	8.9077	9.343	8.267	7.9552	9.187	9.4469
SSB	11.2778	10.8909	11.5552	11.2576	11.1902	10.5261	10.7088	11.5525	12.0833	11.9673	10.9871	11.6468	12.3664	11.0741	11.2069	10.8747	11.1929	11.1336	11.435	11.4986	11.2146	11.355	11.2775	11.7426	11.0074	10.5824	11.3413	11.2259	11.5269	10.9911	11.1054	10.6311	11.1982	11.418	11.4048	11.1463	10.7095	11.5157	11.855	11.1507	11.554	11.6424	12.0017	11.2814	11.0861	11.7257	11.4963	11.1032	11.3691
RAP1B	10.5651	10.5798	10.2984	10.845	11.1607	11.4311	11.5257	11.585	10.6202	10.6346	11.3124	11.5675	10.9491	11.2091	10.6423	10.633	10.8816	10.9298	11.3731	10.5823	10.9093	11.6309	11.301	10.4697	11.3964	11.2976	11.5262	10.8265	11.5731	11.0411	10.9205	12.0133	11.1347	11.5372	11.3931	10.4841	11.1623	11.1051	10.8578	11.0392	10.8669	10.278	11.7082	10.8614	10.7929	11.0229	11.0615	10.8885	11.4544
RAP1A	9.7446	9.5585	9.7898	10.231	10.5748	10.4394	10.6946	9.7224	9.6836	10.358	10.5701	10.5172	10.2479	10.1242	9.7539	10.2673	9.9123	10.2129	10.0374	10.0403	9.8072	10.4129	10.2283	9.7953	10.5264	10.04	9.5764	10.2783	10.1759	10.2557	10.2219	10.505	10.1345	10.4987	10.1299	9.8168	9.8298	10.1236	10.2838	9.9613	10.2239	9.5807	10.0027	10.4457	10.0402	10.0936	9.6688	10.1805	10.2312
PPP1R8	9.9462	9.7508	10.0715	9.8262	10.3932	10.0825	10.5885	10.1575	9.8785	10.2139	10.3542	10.2879	10.44	9.8812	9.2341	9.8797	9.7943	9.9425	10.4404	9.7414	9.4461	10.5889	10.2196	9.9555	10.2587	10.2612	9.7433	10.1367	10.033	10.1078	10.2347	10.7049	10.3716	10.5568	10.0284	10.1418	9.8305	10.1892	10.2984	10.161	10.2685	9.8319	10.6634	10.0812	9.9836	10.3037	9.8523	9.9865	10.4287
ZNF833	4.0838	4.3744	4.6844	3.0023	4.7777	4.0253	4.1356	5.5744	3.943	4.585	4.1858	4.3717	4.2735	3.3938	4.0966	3.921	4.949	2.9184	4.3063	4.0766	5.0048	3.9232	4.0343	3.7901	3.4144	4.2801	4.4751	3.9946	4.403	4.6232	4.5962	3.8813	3.4668	5.1819	3.8077	4.5433	2.148	3.0464	4.5274	3.89	4.135	5.4938	3.7705	4.9623	4.7418	4.8362	4.3091	4.0332	4.3825
MAP3K4	9.0978	8.7827	9.3902	9.1673	8.9948	8.9033	8.8061	9.2611	8.9845	9.3568	9.0634	9.3899	8.5757	8.7883	9.0064	9.1344	9.2277	9.2576	8.8979	8.9379	9.1966	8.6691	8.5379	8.9424	8.977	8.77	8.0211	8.8464	8.7928	8.1178	8.9349	8.4508	9.0143	8.4337	9.003	9.4175	8.7044	8.8537	9.2741	8.7791	9.4367	8.984	9.0471	9.251	9.1969	8.7881	9.5294	9.3531	8.6182
ZNF837	6.0293	6.3344	4.0695	4.9639	4.4197	5.1359	5.4402	5.101	5.1858	4.6839	5.1456	4.8652	5.3117	5.5041	5.7345	6.4448	4.4821	6.132	5.642	4.8246	4.9703	6.1768	5.0948	3.0792	7.0329	6.1059	5.1744	4.588	5.4763	4.9818	3.8118	5.576	4.8048	6.061	4.0958	4.9955	5.6161	5.2413	4.1826	5.3733	5.6916	5.9523	3.3902	5.221	5.1599	4.6538	4.283	6.0093	5.521
TRIM47	8.9148	9.9811	8.944	10.0924	9.577	10.2516	9.8555	10.2845	9.4469	9.017	9.232	9.9476	9.4874	9.7822	8.8573	9.6215	7.7051	10.4649	10.4161	9.3237	9.7486	9.888	10.325	10.4827	9.7383	9.7985	8.3221	9.3439	9.3597	10.2861	9.7762	9.6886	9.9391	8.8588	9.5853	10.2269	9.5794	10.2253	9.5877	10.5431	10.3761	9.6696	10.6488	9.6788	9.852	8.9576	9.0666	9.3957	9.1921
NCRNA00219	9.8885	8.347	8.7507	7.5226	8.4671	8.1415	10.4025	7.03	9.25	8.0664	7.6381	8.4532	9.4084	7.7557	6.8571	8.629	7.0209	8.0438	8.3564	8.419	7.9518	8.3678	8.0781	7.7677	9.09	7.9581	8.1098	8.2237	7.2232	6.6929	8.0875	7.8324	8.6498	8.3335	7.7457	9.1453	9.2347	9.1349	7.892	9.4071	8.7493	10.1457	8.2504	7.6214	7.3765	7.6215	6.9855	8.4223	8.7365
SLC23A2	9.9483	8.3076	10.1538	8.7513	8.7603	8.9669	8.183	8.4871	8.6471	9.7231	8.1009	7.6123	7.4821	8.4122	7.6021	8.4064	8.0261	8.2564	8.6074	8.8399	10.3379	7.2245	8.2857	8.5831	8.362	8.5949	8.3833	8.1035	8.1125	8.819	9.0339	7.0598	8.7979	8.0153	8.3186	6.4402	7.8832	8.873	8.6793	8.2892	8.1603	9.7981	7.4503	9.2175	8.7298	8.5752	9.7773	8.9134	7.8593
IPO11	9.0398	8.4711	8.9973	8.7549	9.5753	9.3423	8.1252	8.6449	8.6869	9.2106	9.6101	9.3644	9.6833	9.4564	9.3329	8.802	9.7521	9.0167	9.0442	9.1192	9.3137	9.3667	9.2811	8.9624	8.3997	8.7476	9.4912	9.1829	9.7438	9.4581	9.0112	9.6539	9.2995	9.5541	9.2592	9.1971	8.5092	9.25	9.4243	8.8057	9.1405	9.6732	8.6773	9.1524	9.1643	9.3452	9.4584	7.727	9.262
ZNF410	9.5253	9.3416	9.358	9.78	10.3294	9.9314	11.082	9.909	8.7244	9.9698	9.8392	9.9053	9.8746	9.1361	8.6985	9.3734	9.1781	9.6146	10.25	9.2288	9.7112	10.5919	10.0817	9.4867	10.1591	10.0977	10.2099	8.9901	9.9913	9.7805	10.3049	10.2826	10.188	11.0218	9.9996	9.6822	9.596	9.4132	9.6355	10.1678	9.8213	9.5363	10.1858	9.5936	9.5352	9.9469	9.4312	9.6752	10.1822
FAM91A1	10.4123	10.8944	10.2738	10.5817	10.0544	10.2997	10.1713	10.4325	11.0023	10.3538	10.628	10.4967	11.1527	10.5925	10.7975	9.927	10.8114	10.4839	10.075	10.1752	10.3392	10.061	11.3539	10.7594	10.4587	9.7138	10.8676	10.6388	10.4811	10.2525	10.9147	10.9994	9.6773	10.1361	10.568	11.0053	9.8494	10.7723	11.164	9.2042	10.3084	10.3084	11.3436	10.4412	10.6984	10.8333	10.2176	10.02	10.5781
MTCP1NB	8.1066	8.0366	8.6405	8.0711	8.9499	8.6096	8.3026	7.8872	8.9018	9.6305	7.7866	7.8377	9.0335	7.4314	8.5836	7.7358	8.7191	7.2202	7.851	8.2484	7.5994	7.5077	8.2144	7.0267	8.0488	7.9813	9.0239	7.7119	7.6374	8.6885	8.6395	7.0727	7.9047	9.0988	8.4104	9.4562	8.5011	7.221	8.0984	8.5815	7.7751	8.5421	6.9046	7.2273	7.1723	9.1554	6.8226	8.3543	8.5984
ACAT1	10.0558	9.7605	10.3713	9.7933	10.4478	10.0511	10.1185	10.2761	10.6243	10.5657	10.7619	10.6758	11.4246	9.176	10.111	9.9142	10.3025	8.6261	11.0073	9.8335	9.8529	10.5509	10.6478	9.8312	9.6707	9.214	9.3431	10.0128	10.7655	9.8876	9.9921	10.2412	11.0253	10.2326	9.5969	11.0926	9.8332	10.3149	10.259	10.6462	10.4402	10.0399	10.1631	10.4565	9.8835	11.1532	9.7673	8.9134	10.5437
ACAT2	8.8251	9.6316	8.7744	9.3223	10.4323	9.5408	8.874	9.611	9.7182	10.3911	10.4512	9.6007	10.3238	9.8698	10.3285	10.1731	10.3003	9.5294	10.8604	10.4168	9.8086	10.4227	10.4534	9.5097	8.7469	9.4065	9.2099	9.5154	10.6135	8.5952	9.8241	9.9487	10.6142	9.7713	9.7462	9.3092	10.4706	10.3428	10.6195	10.8663	10.0714	8.6927	9.0192	9.4725	9.8232	10.5202	10.6874	9.1259	9.8482
ZNF573	4.9756	4.7719	4.6844	4.4619	4.5681	3.9433	4.323	3.677	3.1282	4.7076	3.0654	3.8683	5.0485	3.7741	2.9938	3.3542	3.9413	2.596	3.4444	3.1597	4.5934	4.0133	3.1197	4.2327	5.475	4.4677	4.358	3.5967	4.6335	3.9422	4.2384	3.8265	3.7079	3.2786	4.3359	4.2499	2.8086	3.4403	3.6368	3.6755	4.0096	4.798	2.7647	4.7676	4.7418	3.6381	4.9792	4.3913	2.7385
LIMD1	10.3701	10.3971	10.5081	10.0472	10.2194	9.6865	9.1234	10.0239	10.0628	9.8142	9.8168	9.4559	9.7373	10.1077	10.8698	10.3769	10.3754	9.908	9.7304	9.9832	10.1118	9.6628	9.9013	10.3922	10.2129	9.975	10.6127	9.7233	10.0519	10.5919	10.4371	9.8421	10.3203	10.4075	9.9538	10.4322	9.8189	9.9478	10.0556	9.7875	10.5189	9.8577	9.3983	10.3757	10.3793	9.8816	10.0518	10.1108	9.7415
RNF157	7.3008	7.4752	9.7931	9.7204	8.6712	9.0802	8.9466	9.4933	10.4046	7.857	8.7705	10.15	10.3455	10.4693	9.3004	8.4927	9.4861	10.6723	9.1128	10.2565	7.7707	10.2201	10.6637	11.6342	8.4992	10.6412	8.8098	9.2129	8.7256	9.8981	10.7749	6.8559	9.0693	6.7334	10.4375	10.1781	10.139	8.7357	10.0171	6.3468	8.3618	10.4796	7.4151	10.0607	7.8244	8.6607	8.6108	8.6614	9.0462
ATOH8	7.6594	7.9927	4.8652	5.4288	6.1501	6.5893	4.609	6.1852	3.8902	6.7819	4.0497	3.0065	8.4447	5.0313	5.1275	7.5686	3.6605	5.4392	2.3087	6.3752	7.018	6.3851	5.0536	4.9256	9.8246	5.7071	8.2885	5.0635	7.5218	3.6001	9.1793	7.1066	6.5221	6.3702	5.3662	3.1252	7.1983	6.0063	5.3444	6.6264	6.2019	4.5134	3.2374	5.6682	3.9363	7.4148	6.9151	8.9065	2.9297
PMEPA1	12.5114	11.2919	12.6905	12.1464	11.953	12.1564	9.1573	12.1819	12.978	12.0929	9.9813	9.1029	12.5285	11.1528	12.9397	11.6673	10.8266	9.7839	7.8165	12.1789	11.9004	9.2978	12.4979	11.6641	11.2444	11.4556	12.1092	11.9974	12.6824	10.7475	12.0387	9.3719	13.2534	11.7218	11.8181	10.9982	10.5585	10.9613	12.2274	10.1467	11.1244	11.6372	13.0517	9.9128	10.1102	11.7859	12.383	12.4051	10.6987
PEX1	9.887	9.5217	10.0046	9.6122	9.2501	9.2906	9.7203	9.147	10.1292	10.1639	9.234	9.2119	9.6137	8.4833	9.7976	9.2511	10.1819	8.9761	9.1734	9.2915	9.4239	9.5119	10.3336	9.0534	9.9082	9.5172	9.4034	9.4303	9.5186	9.6045	9.5391	9.4201	9.4818	10.1764	9.7437	9.1894	9.7793	8.6876	9.2286	8.7536	8.7848	9.9573	8.9428	9.0936	9.4598	10.4717	9.5985	9.1248	9.8729
TMEM177	8.6883	8.2976	8.6776	7.6826	8.0389	7.9423	8.3816	8.5962	8.659	8.034	8.003	8.4875	8.8692	8.2109	8.4977	8.6312	8.3989	8.5328	9.4182	8.2908	7.9781	9.0086	8.5153	9.2681	7.9077	9.0622	8.7774	7.9649	9.1254	8.1081	8.6852	9.1174	8.8353	9.0695	8.4547	8.5795	8.9279	8.821	8.3351	7.9942	8.5574	8.5162	8.2653	8.6	8.7936	7.9003	8.5924	8.6128	8.4913
MARVELD3	9.043	9.3269	8.8224	9.3758	9.0498	9.6774	9.2826	8.9399	9.2074	9.0602	9.4899	9.187	8.6568	9.3152	9.3842	9.9009	8.9182	10.2645	10.1303	8.6241	8.2572	10.1646	9.3544	8.9675	9.5036	9.6808	9.119	9.043	9.1096	8.9378	9.1724	9.6296	8.8154	8.9767	9.1063	9.1081	9.1191	9.1555	9.0738	9.4613	9.5922	9.004	8.4368	8.9361	9.19	9.2296	8.8945	9.5947	9.4816
CTF1	4.3464	5.5109	3.311	4.8871	5.5374	7.0074	7.8373	4.2435	3.8353	6.6837	3.4367	2.2488	2.6074	3.7741	5.4046	5.0166	3.7041	2.9184	3.8915	5.3773	5.6638	5.3427	5.2303	3.9532	6.771	4.6072	3.7156	4.0698	3.7407	4.1065	4.7336	1.9059	3.7517	3.4157	3.3629	2.2818	1.4415	4.0941	4.6731	2.9367	3.3589	3.849	3.3159	4.1027	2.2264	4.6538	2.3955	2.9133	3.0985
MECP2	10.4526	9.7581	10.3494	10.0394	10.3007	10.1115	10.9153	10.2933	10.4135	10.5283	8.6285	9.0219	9.5853	9.7837	10.0887	9.6549	10.1299	9.4788	8.9665	10.2914	10.2748	8.924	9.0702	9.7946	9.1805	9.6865	10.1301	9.7749	9.0096	10.2253	10.0848	8.7244	9.1482	9.2268	9.7079	10.6292	9.9195	9.4289	9.8426	9.5049	9.5195	10.125	9.3748	9.7362	9.4623	9.8057	10.0552	9.6549	8.8853
PEX3	7.8193	8.4652	8.1558	8.2564	8.737	8.5661	8.1412	8.2838	8.1895	8.694	7.9798	8.4081	8.7394	7.7557	8.0394	7.9232	8.3889	7.4602	8.3145	8.0719	8.0166	8.6126	8.1892	7.726	8.3299	7.4246	8.0916	8.0347	9.1395	7.0516	7.8931	8.223	8.4452	8.9046	8.0076	8.3653	8.0014	8.0639	8.7631	7.959	7.3426	7.6205	9.9506	8.178	7.8706	8.8935	8.1927	7.8792	8.0668
LDLR	10.6193	12.0945	10.798	11.3162	11.9472	12.2526	11.3452	11.6209	11.7559	11.3842	12.4053	12.1255	11.1738	12.0488	12.0566	11.4293	12.3139	12.5119	11.3353	11.6346	11.2488	11.2184	11.169	10.3245	10.5131	11.194	11.0014	11.661	11.2442	11.1951	11.0742	11.6932	11.9311	10.689	11.5675	11.6761	11.6941	12.4185	12.1427	12.5599	12.3098	11.6299	12.069	12.3946	12.7935	12.4015	12.804	10.8337	10.7061
PEX2	9.7414	10.1108	9.1145	10.0027	10.0625	10.2302	11.018	9.7536	9.8785	9.616	9.5196	10.0153	10.3889	9.5535	10.0519	9.6811	9.419	9.1347	9.7771	9.5795	9.6245	10.7974	11.0136	10.0492	11.0375	9.8889	10.9771	9.7168	11.62	9.4648	10.5131	11.2838	10.4897	11.2861	9.908	9.6936	9.4737	10.125	9.1426	9.6618	9.5969	9.7005	10.8339	9.9394	9.4962	10.4386	8.8327	9.7442	10.1673
TRPV4	4.3117	1.3	4.1829	6.288	5.7512	6.2661	5.5643	5.918	3.5247	3.9916	3.6399	3.3093	3.7798	5.8369	5.4339	4.0868	3.3668	5.0128	6.4755	6.0306	6.5537	4.8009	5.0744	6.1405	3.5983	5.9041	5.8952	5.5044	4.6066	4.1448	6.9451	4.4873	4.5807	5.1625	4.1967	3.4983	4.4608	5.2012	5.6327	3.3528	4.3223	3.5519	4.8279	5.9695	4.3946	2.1351	3.8925	3.0535	3.0985
RARRES2	9.8145	6.9437	8.5327	11.232	10.4612	10.2436	10.1305	10.2338	8.0787	9.0955	8.7569	8.3155	7.1612	9.6808	8.2582	9.5067	7.5935	9.3882	7.6631	10.0565	10.9995	9.4487	9.469	10.1425	8.2543	10.1874	9.6303	9.4786	9.9712	8.8337	9.6783	8.7904	9.935	11.0399	9.37	7.7579	6.6453	9.6749	9.5426	9.0635	8.4449	8.4146	8.4198	10.0613	8.2727	7.2913	8.2341	7.5261	9.1179
TRIM8	11.1643	11.0073	9.8924	10.6217	10.9316	11.1619	10.6112	10.6456	10.2216	10.1154	10.1023	10.4183	9.7717	10.7017	10.1536	11.4348	9.8759	10.928	10.0933	10.7021	10.9763	10.7531	10.4353	10.8225	11.3569	10.6872	10.5639	10.6504	9.1936	10.4156	10.6382	10.5229	10.6863	10.0393	10.1147	10.5005	10.8726	10.9174	10.3865	10.9731	10.9905	10.4078	10.7127	10.6617	10.6909	8.8922	10.7397	10.9901	10.9038
IL2RB	7.7943	4.9531	6.4624	8.801	8.271	8.0168	9.9077	9.0541	6.3035	6.8998	7.4683	8.2984	4.9568	10.0286	8.107	8.9439	6.7358	8.3374	9.5295	8.3794	9.3562	7.7549	8.279	9.0579	7.5981	8.3062	7.7578	7.637	8.247	8.0129	7.3473	7.1958	7.1145	8.2873	7.8305	5.2768	7.6959	8.6016	8.5903	7.2868	8.0716	7.1102	8.3724	8.4201	8.2515	5.7665	7.3977	4.7823	6.5996
RAB33A	3.9548	1.3	2.3558	4.0569	4.4507	4.1764	5.6226	4.558	2.8246	3.2507	3.6399	3.376	2.1909	4.6441	3.0706	4.3268	2.1678	3.4715	4.4761	3.9174	4.5238	3.4293	3.5919	4.1341	3.9078	4.377	3.8517	3.3772	4.4641	3.6001	3.8118	3.2082	3.4668	5.4447	4.0958	1.1938	2.5158	3.2953	3.378	3.1178	2.6692	2.3826	2.2292	4.0273	4.0114	2.7944	3.3043	1.5468	3.0985
PEX7	7.6138	7.4633	7.6787	7.8839	7.4465	8.3225	7.6221	7.0964	7.8384	8.5208	7.9751	8.2481	8.8629	7.6393	7.6246	7.5826	8.2993	8.016	8.3367	8.0624	7.3215	8.7084	7.8862	7.6417	8.0247	7.847	7.947	8.0417	7.8629	6.8692	7.5653	8.2571	8.189	8.5198	7.7034	7.6511	8.5075	7.1663	7.7945	7.9441	7.6356	7.3595	7.2501	7.4837	7.7796	9.1379	7.5256	8.0268	8.9775
IL2RG	9.6278	9.6844	11.2078	11.3347	10.6445	12.7261	11.6147	10.2171	10.7253	11.6135	8.9651	9.8388	9.5796	12.0963	11.2076	10.1987	10.1128	9.9594	10.7852	11.6424	10.4328	9.1849	9.8867	9.5529	11.4532	9.7985	12.9001	12.4299	10.165	11.6917	9.6413	8.6787	10.8427	11.1401	11.3589	10.8516	11.2303	10.0835	12.648	8.1686	9.6747	10.2869	8.6127	10.5034	9.2799	10.5053	8.3735	10.509	8.7188
CP110	8.4134	7.8582	8.4754	8.4886	8.2514	8.5949	7.7221	8.2574	8.0787	8.9798	8.6255	8.894	8.4363	8.2819	8.5338	7.9342	8.3822	8.5849	7.9378	8.3348	8.8131	7.664	7.8832	8.3972	7.9757	7.68	8.0235	8.1713	8.4248	8.6726	8.5762	7.7316	7.9518	7.4479	8.3074	8.2254	6.9506	7.9715	8.7007	7.7066	8.5796	8.7576	8.2504	8.1845	8.3721	8.7658	8.7108	7.9549	8.8693
NUP210	11.2655	7.5781	12.2849	9.665	11.5477	10.3567	11.445	10.081	10.9713	11.3082	9.7094	11.5784	11.5285	11.0732	11.8052	10.5329	11.5071	12.5406	12.1432	11.0122	11.8858	11.5002	10.785	11.0494	8.7481	10.1103	10.9282	10.0288	10.2869	12.4862	11.3115	10.9389	10.0379	11.0642	11.2585	10.9302	11.3998	10.2696	12.4483	11.0332	12.1554	11.5403	12.0697	12.0096	11.2095	8.9088	12.7381	9.342	10.974
C16orf58	11.179	10.695	11.1264	11.3521	10.8114	11.7341	11.2639	10.7958	11.6681	11.2102	10.8239	11.0281	10.9595	10.8996	11.1265	11.2291	11.2337	11.5692	10.9275	11.4133	11.0471	11.5286	11.2201	11.0556	11.5397	11.4012	11.1094	11.5537	11.0899	11.2732	11.1374	11.6437	11.235	11.5207	11.0866	11.2555	11.2269	11.2546	11.1147	11.1954	10.9935	10.7798	10.5264	11.4477	11.408	10.9769	9.9473	11.6447	11.6708
C16orf59	6.7004	6.4475	7.8938	6.1848	7.4036	7.4095	7.1587	7.8624	6.8237	7.3773	7.0714	7.6799	7.2699	7.3499	7.9482	7.5065	6.7772	7.7978	8.0973	6.4571	6.8807	7.2663	7.5324	6.7412	6.7582	7.8941	7.3612	6.8977	7.7721	7.4877	7.406	6.7786	7.1019	7.3783	7.8305	7.8574	6.9556	8.0214	7.5523	7.9441	7.7769	7.3762	8.0002	6.973	7.1708	7.429	5.1036	6.8181	8.2234
SETDB2	9.1698	8.6072	8.6776	8.413	8.5191	7.9184	8.1635	8.072	9.1856	8.3046	7.7075	7.4043	8.805	8.4065	8.6383	8.1926	8.8253	7.1217	7.8995	9.3887	8.8444	8.2844	8.6248	8.6722	8.3705	8.5402	9.5533	8.4883	8.0664	8.5333	8.7675	7.6312	8.287	8.6243	8.1869	7.9529	7.8674	7.5801	8.6146	7.5498	7.5178	9.0057	7.958	7.9823	8.3524	8.7099	8.0967	8.3132	8.1699
RARRES3	7.7202	5.5339	6.9367	8.39	9.4091	8.5297	10.4201	8.9799	6.9899	7.6153	9.5546	9.1548	7.1917	10.0946	8.0322	9.8083	5.9885	10.1981	10.0313	8.4078	8.9946	9.7581	8.1796	8.6722	6.928	8.678	7.5764	8.1389	10.6432	9.1626	8.4819	10.2438	7.5825	11.5566	7.1949	6.9311	10.2865	10.9829	10.1799	8.6378	8.1128	8.1329	9.653	10.691	7.7902	5.8216	5.4585	5.7559	8.4703
C16orf52	7.8468	7.3771	7.7813	7.7089	7.6026	8.2877	7.712	7.7466	7.7596	8.048	7.0889	7.3094	7.7307	7.7097	7.7898	6.9898	7.3849	6.261	7.0335	7.6959	8.0787	6.5522	7.2567	7.6054	7.6511	6.8476	7.6247	7.7328	7.2668	7.4152	7.1699	7.7203	7.0763	7.3444	7.9291	7.4102	6.5295	7.3099	7.3027	7.1478	6.9967	7.9415	9.634	7.6214	7.6268	7.963	7.4918	8.0332	7.56
CDK5RAP3	11.9693	11.816	11.8771	11.1102	10.0575	10.9605	11.7215	11.0412	12.2294	10.1644	10.1426	11.418	10.8415	9.9574	10.4165	10.7956	10.5877	9.724	11.4878	11.2776	11.1446	10.8484	11.1523	11.9001	11.3088	11.1223	10.7156	10.774	10.6106	10.7575	10.6215	11.027	10.6149	10.3521	11.4616	10.4367	10.3833	10.7284	10.7832	11.5016	11.1276	11.6007	10.0515	11.5503	11.5818	11.2885	11.3286	12.1986	10.6946
CDK5RAP1	9.7167	9.0803	10.3388	10.0246	9.0589	9.2432	9.3614	10.1581	10.2786	9.882	9.2631	9.2096	9.7876	9.5334	10.3381	8.595	10.0128	8.6261	9.5992	9.9286	9.2826	9.2196	9.6807	9.8928	8.6936	9.3284	9.4658	10.1982	10.4922	8.7461	9.003	8.9302	9.4448	10.1047	9.7427	9.6464	9.7807	9.7722	9.6804	9.5617	8.8054	10.0336	9.0642	9.0715	8.9592	10.1598	9.9987	9.3343	9.2037
C16orf57	9.6313	9.2631	10.3024	10.3966	10.0071	10.0801	9.6076	10.1418	9.8911	10.2175	9.5888	9.713	9.4791	10.4822	10.1536	10.0409	10.0644	10.0542	9.8259	10.0637	10.2083	9.7982	9.8933	9.8507	9.072	9.7092	9.9515	10.2019	9.4188	10.3084	9.7825	10.181	9.5538	9.1589	10.1251	9.2271	9.5664	9.6592	9.8433	9.7866	10.1448	9.2285	10.9352	10.2045	10.1429	9.9482	9.651	9.4796	9.8714
C16orf54	5.4447	4.7719	3.583	5.6464	6.0826	7.1557	7.0777	5.8167	3.1282	3.4325	4.4786	4.6928	2.9303	5.893	4.5089	5.9801	4.4049	3.8703	5.5384	6.1248	7.3419	4.723	5.6588	5.8405	5.8581	5.5499	4.4751	4.0698	4.965	4.7775	5.0811	4.1726	4.4273	5.5966	5.6768	2.8949	4.2493	5.6812	5.2391	3.2005	4.5192	2.7543	5.1821	5.469	4.1171	3.4268	4.3846	3.1812	2.6325
C16orf55	7.3314	7.7099	8.3167	7.3943	7.9029	7.7358	6.8282	8.016	8.1757	7.9014	7.1567	7.5666	7.0874	7.0871	8.4044	7.308	7.3475	7.8555	7.5072	7.8193	7.793	7.3202	7.9408	7.886	6.8756	7.359	7.3913	7.7896	7.8826	7.8103	7.6124	7.5783	7.3532	7.8006	8.0282	7.5913	6.7865	7.5683	7.9996	7.219	7.9799	8.1466	7.5871	7.0273	7.4858	8.263	7.2807	7.8458	7.3669
NUDT16L1	8.9017	8.9153	9.1551	9.0371	9.287	9.7429	9.9609	9.3913	8.6331	8.9871	8.821	9.1309	8.7751	9.1738	9.3054	9.73	9.2352	9.0383	9.132	9.2885	8.9828	9.9934	9.4091	9.5248	9.6698	9.7795	9.7772	9.122	10.14	8.6742	9.5651	9.8163	9.6465	10.597	9.9292	9.3808	9.3765	8.4059	8.5374	9.2679	9.1026	9.0418	8.4955	8.6241	8.8174	8.6893	9.6408	9.1601	10.0279
KIAA0319L	11.2235	10.4387	10.504	10.9459	10.4815	10.7245	10.1701	10.2563	11.0759	11.193	10.5371	10.541	10.8657	11.0966	9.9515	11.1825	11.2597	11.0037	10.4187	10.77	10.1977	9.9123	10.6925	10.8567	10.9944	10.8891	9.7249	11.1698	10.0996	10.95	10.5725	10.4624	10.9193	9.8352	10.3103	10.6792	11.0453	10.72	10.6974	11.1809	11.3927	11.1487	9.8405	10.9435	10.7101	10.9148	10.4069	11.4552	10.663
ITCH	10.6064	9.6013	11.1799	11.5133	10.1911	10.6774	10.471	11.4604	10.9342	11.2554	10.5418	10.1565	11.0648	11.0385	11.5218	10.0392	11.0887	9.7913	9.8608	10.5419	10.6615	10.2219	11.1744	11.2029	10.373	10.3125	10.4933	11.2375	11.2288	10.1736	10.0778	10.1966	10.6112	10.8628	11.4321	10.7113	10.0396	10.1555	10.4074	9.6718	9.8915	11.0642	9.99	10.2462	10.2947	11.0246	10.8019	10.1418	9.6992
ZNF207	11.7605	11.7245	11.5413	11.5687	11.4435	11.4332	11.9359	12.1093	11.8153	11.5939	11.7021	11.9756	12.2826	11.7038	11.316	11.4653	11.6107	11.7013	11.8917	11.5084	11.5781	11.8499	11.8362	12.0776	11.7749	11.823	11.9424	11.6566	12.0552	11.7308	11.9	12.0429	11.7759	11.8553	12.0906	10.9929	11.4436	11.5762	11.7779	11.1853	11.5428	12.0676	11.8468	11.6004	11.6309	11.5216	11.8706	11.6411	11.7115
CHMP4B	12.5856	11.8945	12.9896	13.1115	12.2698	12.6717	11.9589	12.9088	13.6075	13.2386	12.022	12.4402	12.734	12.6352	13.6632	12.2108	13.151	12.1407	11.5012	12.9288	12.2102	12.1903	12.9212	12.7548	11.7038	12.2283	12.3765	13.2513	12.6756	11.8394	12.1099	11.6234	12.262	12.7367	12.4043	12.6375	12.455	12.6681	12.5971	12.3821	12.1991	12.7633	11.9688	12.0063	11.8376	13.1022	12.3931	12.1069	12.1375
BAX	10.8152	10.9251	10.6424	10.3763	9.7337	9.995	10.133	10.6233	10.2566	10.5567	9.3289	10.2841	11.0028	10.2668	10.1954	11.0151	10.3432	10.8278	11.1183	10.1801	10.1747	10.7576	10.3136	9.9127	11.2513	11.802	10.4863	10.7355	10.6625	9.9891	10.4418	11.3949	10.6583	10.6865	10.5478	10.3783	11.269	8.8276	10.3983	8.8766	10.2245	10.2659	11.0237	10.448	10.0497	10.1731	11.7914	11.0131	10.8304
BAD	8.9289	9.4451	9.1541	9.1719	10.0686	9.9383	10.017	9.6375	8.4936	8.7785	9.4189	9.7366	8.7912	9.2156	9.4878	10.1594	9.2817	9.9288	10.0935	9.6656	9.0878	10.8508	9.7458	8.796	9.9115	9.9403	9.493	9.1678	9.9491	9.6773	9.8022	9.6527	9.6116	10.6809	9.4286	10.0768	9.9133	9.5441	9.0407	10.6297	9.6616	9.1401	9.4795	8.894	9.5297	9.0553	8.9587	9.1273	9.971
IARS	11.4709	11.5582	11.89	11.1976	11.7952	11.1035	12.4806	12.1773	11.684	11.8037	11.9635	11.886	12.4841	11.9077	11.6745	11.326	11.8499	11.8628	11.9699	11.8911	12.7886	12.362	12.0109	11.9335	11.8563	12.0835	12.0999	11.4128	12.2424	11.9569	12.2047	12.8737	12.3485	11.8262	11.9398	12.1115	12.0657	11.7827	12.3539	11.7967	12.1279	12.3353	12.3266	12.1978	12.2263	11.8496	12.2732	11.4391	12.4552
PRKCDBP	7.5028	5.7841	6.1502	8.1287	8.8915	9.0957	8.9609	7.7432	6.4106	6.9151	7.3717	9.1784	6.2065	7.7886	6.1516	7.5733	5.7493	7.5523	7.2076	7.946	8.234	8.0544	6.9883	7.2606	5.5807	8.1978	7.752	7.577	8.4382	7.1157	7.5872	6.8964	7.6819	8.4735	7.1765	7.1343	5.2439	9.2804	7.4815	8.1427	7.87	6.591	10.1776	7.7383	6.2828	4.9981	6.5823	5.8834	9.4043
COBLL1	9.6609	8.4258	10.1025	8.9279	8.6143	8.8495	8.0245	8.9872	9.8302	9.5438	9.07	7.6532	9.3545	9.863	9.8665	7.732	9.4345	7.2705	7.1734	9.7354	9.5038	7.3246	9.2439	8.7478	7.4465	9.3274	9.5424	9.5899	8.5125	8.9315	9.1489	7.9966	9.4614	8.836	9.2548	9.1702	8.8867	8.245	9.1478	7.8921	7.867	10.1221	6.5343	7.6749	7.8297	9.2365	9.1849	7.5937	5.6488
SLC37A2	6.2378	4.6512	6.5913	8.623	8.3693	8.9473	8.6503	7.3977	6.4385	5.7035	7.0177	7.4707	3.7798	8.1683	4.6656	6.6084	8.232	6.0354	8.8814	7.581	8.7292	6.4019	6.9773	8.0369	7.6988	7.0023	6.4896	6.4036	5.7089	6.3841	6.6019	6.7858	5.2017	6.6937	6.6269	6.2087	4.9556	7.0749	7.5586	4.0766	5.8825	4.7163	6.0858	8.0928	5.1763	2.9608	5.9143	3.891	3.5698
CDK18	9.8214	9.8728	10.877	9.6241	8.1839	9.3741	9.8863	8.8497	10.4853	9.5255	8.8774	8.6681	10.0493	9.5854	9.5695	9.7456	10.1968	9.8751	9.132	10.7992	9.5922	9.5339	9.0638	9.9567	9.5391	10.4106	10.2505	10.7148	9.3435	9.9766	9.9212	9.2059	10.3517	8.8161	10.3285	9.6246	10.6973	9.344	9.0083	8.9169	9.109	10.236	8.0556	10.3814	10.1021	8.5296	9.9967	10.5234	9.4233
CDK19	8.922	8.8461	8.8016	9.589	9.249	8.9287	9.3538	9.1087	9.2587	9.6031	8.2282	9.396	8.7144	9.4834	9.4074	9.0945	10.2231	9.6394	8.3891	8.8882	9.2723	8.8319	9.2074	9.1916	9.453	8.8584	8.9617	9.3294	8.3819	8.2969	9.0606	7.9464	8.6083	8.4005	9.0741	8.792	8.0345	8.6259	9.0557	8.7385	8.9091	9.1577	8.3511	9.4942	9.1311	9.4913	9.6946	8.9862	8.2659
PMPCA	10.2133	10.6233	10.2407	10.1123	10.7131	10.5078	11.0758	10.6534	10.8971	10.5145	10.4366	11.2779	10.8258	10.7215	10.7084	10.6529	10.7234	10.4082	11.2955	10.4084	10.2788	10.9844	10.7744	10.5977	10.554	10.8337	10.536	10.4567	11.004	10.5915	10.8771	11.6863	10.7968	10.7587	10.3594	11.1458	10.8778	10.5686	10.6945	10.8856	10.8491	11.1671	10.8318	11.0208	11.0431	10.9303	10.7223	10.6687	11.5697
TOB2	10.8692	11.5138	10.5811	10.7673	11.2914	11.0479	11.0237	10.5025	9.9696	10.6484	10.8561	10.8257	10.6775	10.1159	10.6309	11.1622	9.7417	11.0535	10.7852	10.3881	10.8916	10.3592	10.705	10.8509	11.4139	10.8115	10.7311	10.2708	10.7098	11.2712	10.9309	10.8234	11.0248	9.8043	10.4731	9.9771	10.3491	10.6002	10.7335	10.8872	10.6922	10.7016	10.6517	10.7884	11.4278	10.8185	10.6328	11.1954	10.6138
CDK12	10.8	10.6784	11.0183	10.9802	9.7648	10.2393	9.9888	11.1914	10.5977	11.017	10.6597	10.5914	11.089	11.0591	11.2422	10.1636	11.082	10.6057	10.1453	10.4398	10.8183	9.3699	10.9053	11.3511	9.9162	10.4011	10.4098	10.9453	10.5378	10.4292	10.5911	10.0421	10.1952	9.6865	11.0053	9.9404	10.0063	10.8578	10.8113	10.33	8.9798	11.0165	9.9452	10.9065	10.8074	10.4884	10.7174	10.1165	9.7468
CDK13	10.5368	10.1429	10.3071	10.2611	9.7251	9.893	9.8387	9.7048	10.0953	10.6929	9.4075	9.6368	9.4256	10.5182	10.4492	9.4957	10.303	9.8206	9.3111	10.1305	10.0933	9.1306	9.8436	9.974	10.1014	9.9459	9.5624	10.4324	9.4663	10.0846	10.0138	9.1059	9.5083	10.0179	10.1893	10.4032	9.7828	9.4387	10.5225	9.544	9.9041	10.4388	9.2654	9.8034	9.7419	10.13	10.3476	10.0178	9.7252
CDK10	11.0952	10.3315	11.1224	9.9651	9.9848	10.4049	10.2777	9.6825	11.3994	9.7605	8.9341	10.0848	9.6993	8.5353	9.6762	10.4286	10.1369	9.3969	10.5319	10.6208	10.1921	10.0871	10.0779	10.4248	10.3271	10.5202	10.4438	9.9857	10.1707	10.0009	10.2774	9.8621	9.7425	10.1311	10.2345	9.8209	10.0762	8.6245	9.5653	10.2098	10.0452	10.596	8.817	10.3681	10.3941	10.3032	10.1353	11.4015	10.1524
SRRT	11.6069	11.3468	11.3748	10.9814	11.144	10.6047	11.0294	11.6216	11.6946	11.2208	11.0413	11.6093	11.2653	11.2443	11.452	11.2917	11.4486	11.4683	11.9574	11.1182	11.1081	11.1214	11.1587	11.3621	10.9546	11.3705	11.0673	11.2873	11.0305	11.5041	11.228	11.1653	10.9849	11.2435	11.3531	11.0718	11.0706	11.45	11.5911	11.2878	11.598	11.6789	11.4621	11.4343	11.5431	11.2586	11.9133	11.3893	10.8184
CDK16	10.8306	11.1506	11.5309	10.9783	11.4521	11.0396	11.081	11.2485	11.6563	11.8109	11.3836	11.4093	11.1562	10.6168	11.3742	10.8709	11.9309	10.8747	11.0162	11.313	10.7793	11.1346	10.69	10.7908	10.7367	10.793	11.2949	10.9399	10.5979	11.6314	11.6323	10.6328	10.7507	11.0485	11.2152	12.2853	11.8357	10.4328	11.8829	11.2973	11.7576	11.422	9.8902	11.4878	10.8512	11.1631	10.986	11.0692	12.6249
CDK17	9.0669	8.274	8.1207	8.6504	8.5622	8.876	9.004	9.1405	8.4306	8.6503	8.6668	8.4357	8.3397	8.8505	8.2603	8.6709	8.4382	8.2516	8.3323	8.3427	8.9904	8.0624	8.6125	8.6604	8.4897	8.6215	8.6633	8.2134	8.1149	8.7114	8.6087	7.9966	8.2739	7.6244	8.4186	8.254	8.4108	9.071	8.5949	7.9825	8.4549	8.3818	10.5904	8.5266	8.3047	8.4756	8.5493	8.4917	8.0668
CDK14	6.9122	4.6926	5.5116	7.9067	7.6333	8.0612	8.3323	7.3889	5.7277	6.804	6.2545	4.9332	5.6558	6.7227	4.5089	6.2604	4.8936	6.0791	6.039	7.9226	9.117	5.6679	6.0528	7.3909	6.4978	5.9572	5.4278	7.6401	6.259	6.2499	6.2729	4.3385	6.3969	6.1224	4.8512	4.6704	4.7409	7.024	7.2877	5.391	6.8762	8.7227	6.7615	7.3624	5.9617	5.3071	7.4572	5.4096	5.6758
GPR126	7.5294	10.3607	9.0636	8.4289	6.4239	8.646	7.2631	7.9987	3.4536	6.4506	10.4047	9.8903	9.7099	8.465	7.2691	9.8579	7.9353	11.327	6.978	7.8193	7.9694	10.4217	9.2755	10.3913	10.8958	8.6346	7.6897	8.0253	7.9076	7.9709	7.8872	9.7816	10.5563	7.7753	7.225	7.5357	7.3039	9.3417	8.3976	10.2601	10.6879	8.3652	10.1431	10.2596	9.7028	9.07	8.5175	9.4274	10.0831
GPR124	10.0199	7.0188	9.1843	10.1802	10.2885	10.3338	9.2352	10.3567	8.0728	9.0752	8.3602	7.6295	7.566	9.9995	8.3782	9.2742	8.9357	9.8532	7.8509	10.4421	11.0406	8.8093	8.9728	10.5923	7.6371	9.632	9.1453	10.1697	9.0401	9.1626	9.1065	8.3499	8.9204	8.5831	8.87	8.294	5.7371	9.0528	9.6075	8.275	8.9896	9.1074	8.6736	10.0737	8.8838	6.2248	9.1681	6.5128	8.2415
GPR125	10.5443	10.4326	9.4844	9.9063	9.1815	9.7253	8.8989	9.619	10.548	9.7647	9.8921	9.901	9.7204	10.1428	10.2146	10.8523	10.6296	9.3464	9.3312	10.6575	9.1081	9.9392	10.3169	10.0121	10.3803	9.864	10.1806	10.669	9.5105	10.2414	10.374	9.7986	10.1992	9.61	9.3303	9.961	9.8182	9.6444	10.0403	9.7774	10.3612	10.361	8.7012	10.0417	9.5116	10.0242	10.5134	10.8964	9.6388
GZF1	8.9561	8.0849	9.9476	8.9966	8.2381	8.3346	8.4232	9.6256	8.4489	9.9618	8.4875	7.9083	7.2982	9.5396	9.6483	8.079	8.4622	8.1086	8.5285	8.7891	9.2334	8.0384	8.1334	8.9914	8.2079	8.7491	8.1345	8.6912	8.3232	8.3113	7.4465	8.4164	9.0232	8.4617	9.9529	7.9098	9.1545	8.4664	8.8203	8.5018	8.4589	9.6878	8.4785	8.1157	8.445	8.8662	9.4363	8.4886	7.9695
GPR120	5.7855	6.4595	6.3209	7.2586	7.5992	7.7925	2.8755	5.1224	4.1369	5.3286	7.7953	7.8885	3.8831	5.3364	5.6495	7.7609	2.5003	8.7394	6.376	5.3463	4.6599	7.5891	5.7646	2.4734	9.1191	5.2596	5.8741	7.7643	4.7608	8.4687	6.2997	9.9457	7.4225	6.4992	6.9639	5.0526	5.8161	5.91	5.1255	6.9588	9.3293	0.8207	2.5217	8.5076	6.0534	7.2437	8.3006	8.7453	7.9027
ATP6V1B2	11.0849	11.0616	10.5297	10.7717	11.5101	11.21	11.5031	11.5373	9.7574	10.1439	10.9087	10.9868	10.6708	11.5359	9.7481	10.9421	9.8818	11.1794	11.6145	10.7663	11.3022	11.2783	10.2564	10.6563	12.0423	11.0866	10.2663	11.3209	11.5457	11.0694	10.1322	11.5504	10.8297	10.3011	10.3703	9.8195	10.9485	11.6988	11.3599	11.5364	10.8848	10.9786	11.2318	11.6345	11.1658	11.528	10.6944	9.9494	10.8977
[truncated: 12,431 more rows]
[truncated: 104 more columns]
