# Supplementary material for: Reclassifying TNM stage I/II colorectal cancer into two subgroups with different overall survival, tumor microenvironment, and response to immune checkpoint blockade treatment
Source: Front Genet. 2022 Sep 21;13:948920. doi: 10.3389/fgene.2022.948920 (PMC9532767; doi:10.3389/fgene.2022.948920)
Supplement: Supplementary file 6 [file DataSheet1.ZIP › datasheet of Figure 1 /expTime.txt]

sample	futime	fustat	KIAA0831	EFHA1	ASPHD1	ZNF701	STS	LBX2	GPRIN1	UBE2D2	DEM1	THUMPD1	ZNF284	NEK9	PARK7	TMEM180	AP3B1	ASPRV1	NAAA	MMS19	GDF15	ZNF234	CCDC125	SYDE2	DIMT1L	NGRN	NFKB2	LOC650368	ZNF137	SEZ6L2	ZNF808	MAPK9	ALG14	WDR91	HDHD1A	WDR4	SOX12	FAM173B	CXXC5	PPARGC1A	NEBL	ANKRD24	C8orf4	LYPLA2P1	CNNM3	GRAMD1B	ABCA7	CTNNA1
TCGA-AD-A5EJ-01	0	0	8.3703	9.78	5.0933	4.5792	11.3153	3.6075	8.2623	11.1156	6.2396	10.1522	2.9676	10.4997	11.5366	8.0292	10.5271	4.5216	7.879	10.2339	11.2716	5.5784	8.7575	6.6216	8.764	11.3963	10.2674	4.9184	3.1371	8.9085	6.1533	10.1888	8.4689	6.8088	9.5703	8.133	8.5461	7.7705	9.3095	8.2322	11.0968	1.9723	9.1242	6.8762	10.4059	6.2396	7.9461	13.7373
TCGA-CK-5915-01	0	0	8.9507	9.396	5.0038	7.0395	8.5571	1.307	7.495	10.7237	5.1731	10.8147	5.7387	10.7578	11.3041	6.796	10.2018	4.3727	9.6745	10.6523	11.8009	7.5508	8.5824	8.0749	8.6605	10.6333	9.6963	4.0863	5.7743	9.4863	7.537	10.3228	8.2152	6.4817	9.3477	8.7993	10.4176	7.7866	9.4391	6.7728	11.3947	2.9375	9.3378	6.5516	10.3926	1.2216	6.8358	13.0555
TCGA-F4-6854-01	16	0	7.8057	10.0415	6.7599	6.7366	8.9354	1.7793	6.9624	10.8168	7.2026	9.7633	4.8824	10.0044	11.6709	7.4084	10.6939	4.3657	9.5458	10.2924	11.4028	7.0856	8.243	7.006	8.9022	9.9597	9.827	4.33	6.3752	9.2767	7.0967	10.2076	7.8671	7.2593	9.7359	9.3773	8.0294	7.8948	9.6462	6.7645	11.6186	3.6797	8.3499	6.7271	10.185	4.0862	8.1005	13.2947
TCGA-AM-5821-01	28	0	8.2504	10.4354	6.4842	5.9324	8.9366	2.2292	9.0952	11.2425	5.9448	10.0004	2.9727	10.2667	12.1628	8.3281	10.4861	3.7705	8.5714	10.7587	11.7014	6.2546	8.1814	5.3406	9.34	11.2767	10.8725	3.5284	4.5643	9.2061	6.6448	9.5943	7.69	6.4235	8.6754	8.3115	8.6049	8.5853	7.701	6.1299	10.5305	2.2292	8.5613	7.0293	8.8813	3.461	8.6994	13.1754
TCGA-AA-3496-01	31	0	8.8445	9.7661	7.9135	5.3038	8.0163	3.9141	7.5962	10.6717	6.69	9.909	5.6514	10.5327	11.6499	7.6115	9.5505	3.8682	9.3186	10.4764	10.8654	7.4433	7.3066	6.2148	8.8354	10.9497	9.7405	5.039	4.0997	9.6799	6.9439	9.708	8.1272	8.4715	8.7889	8.5769	8.869	7.8267	9.4978	6.1657	11.7638	4.2949	8.1652	6.5051	11.2315	4.9644	8.5308	12.9388
TCGA-AA-3492-01	92	1	8.7168	9.4057	6.8375	5.0123	8.4223	3.7242	7.5216	10.8426	6.6537	10.1343	5.0123	10.3436	11.0137	8.3507	10.3773	5.4142	9.3234	10.8061	11.7005	6.7154	8.9182	3.6699	8.6305	11.0294	9.5032	3.4933	2.8782	10.1897	7.3594	9.7134	8.3528	6.886	9.5358	7.0704	8.2501	7.41	10.7351	7.3464	9.0768	3.876	8.5215	7.0005	10.2459	8.414	8.4305	12.9557
TCGA-A6-6141-01	130	0	8.5388	9.7487	6.5993	6.008	8.7096	3.8872	7.0778	10.833	6.9616	10.1315	4.8107	10.3993	11.6765	7.9342	10.5099	5.3784	9.7164	10.415	12.5116	7.0174	8.8315	6.1014	8.5671	11.5001	10.1236	4.746	5.7019	11.2	6.7877	9.8731	8.2978	6.9544	9.2037	7.646	9.128	7.5686	10.0906	8.1401	11.271	4.0868	8.4064	6.7716	10.4221	3.2647	9.1185	13.3378
TCGA-F4-6570-01	188	1	8.5785	10.3926	9.1644	5.2272	8.6496	4.7737	9.1466	10.4238	5.1579	10.0865	4.4064	10.4936	11.213	8.8511	10.3568	5.2134	8.5313	10.3324	10.5106	6.8753	7.7768	5.2606	8.2421	10.9113	11.1508	3.8696	4.1087	11.7231	6.7336	9.2574	7.5689	7.9457	9.336	7.8555	9.8357	7.6374	7.8307	7.9328	8.3489	4.7504	7.631	5.7705	11.5006	8.5088	8.8205	12.806
TCGA-AZ-6601-01	206	1	8.6199	8.5338	6.7851	5.1538	7.6328	4.158	8.7344	10.7372	7.4809	11.0987	4.2514	10.7058	11.8176	8.2735	10.3529	5.0693	7.773	10.3426	9.3319	6.0065	8.0344	5.3	8.6368	11.0892	10.7443	4.3512	3.5296	9.6532	6.4787	10.0465	7.5079	7.4359	9.2139	8.9735	10.1795	7.6173	7.8646	2.4961	8.0958	4.1937	7.8594	6.7173	10.5362	8.2617	8.9503	13.0512
TCGA-AA-3511-01	212	0	7.7923	10.3885	5.6947	7.2285	7.925	2.7612	7.1741	11.0296	6.8343	9.7847	4.3369	10.1268	12.081	7.3841	11.0061	4.2095	8.5829	9.8707	12.063	7.2809	8.8343	6.6986	9.2377	10.4271	9.8368	4.588	6.2744	9.3951	7.3914	10.2144	8.4163	6.9584	9.3334	8.7695	8.296	8.0672	10.0092	9.1526	11.3084	3.3772	10.0837	7.4803	9.8575	3.4911	8.4395	13.6686
TCGA-AA-3663-01	212	0	8.3596	9.8268	7.2384	6.6184	9.3968	4.7389	7.2593	10.9689	4.5896	10.0254	1.4051	10.419	11.9705	7.8114	10.1103	4.892	9.2352	10.2971	13.5838	3.3703	9.8407	6.5692	9.5239	10.9589	9.8883	4.5563	5.1544	10.1046	6.7786	10.0078	8.5323	7.0479	8.9591	9.0856	7.9003	7.8497	9.6496	7.3398	10.5443	4.7455	11.1272	6.594	9.9505	2.4318	6.6265	12.6001
TCGA-AA-3489-01	214	1	8.8551	9.6451	6.8335	7.3112	7.925	3.7968	7.4239	10.9494	7.151	9.9938	5.4798	10.9643	11.0879	8.006	10.6026	5.4508	8.9676	10.4842	9.1001	7.4239	8.1916	6.0416	8.9914	10.4096	10.3718	4.3196	6.2063	9.6133	7.6119	10.1751	7.3215	8.791	6.7342	8.6713	9.9419	7.7222	9.4047	8.0847	10.6008	3.337	9.5527	5.8929	9.971	5.7168	9.191	12.9051
TCGA-D5-6898-01	229	0	8.4869	9.9719	7.1374	7.1449	8.342	3.1286	7.4489	11.0779	6.3858	9.8218	4.9311	10.7403	11.5804	7.6183	9.903	4.2585	9.4312	10.3731	11.5813	6.8405	7.8107	7.5574	8.6977	10.6276	9.7389	4.7452	6.21	10.2872	7.4969	10.1492	8.1417	7.6101	9.1344	9.6243	9.1476	8.5536	9.994	8.5351	10.8403	3.4046	9.5818	7.0356	10.3196	4.0436	8.7344	13.2186
TCGA-DM-A280-01	236	1	8.2122	10.3519	6.9685	3.0661	9.7679	2.4695	8.0269	10.9696	6.6314	10.0267	2.856	9.8393	12.1434	7.8573	10.569	4.3823	8.8328	10.0738	11.806	5.7934	7.1638	4.1253	8.6184	11.1872	10.3526	4.1253	2.1387	10.4288	3.9773	9.9133	8.87	6.7578	10.7642	8.1871	9.0147	7.9952	9.0382	6.975	10.8997	1.7089	8.4414	6.8171	10.2366	7.2088	8.1983	13.3395
TCGA-G4-6295-01	254	0	8.3958	9.3438	6.1979	6.2814	6.9076	5.499	7.3123	10.8324	7.0361	10.2741	2.7722	10.1163	11.4521	8.8838	9.8971	5.5668	8.0624	10.5298	10.6775	6.4432	6.9649	6.6032	9.0197	11.2896	9.057	5.0046	5.7012	8.5552	7.2675	9.7607	8.2832	7.863	8.4982	8.9349	10.3794	7.9647	9.9	8.0279	11.7192	1.7781	11.5262	6.4351	11.0054	3.8686	6.8048	12.59
TCGA-CA-6719-01	306	1	9.0945	9.4638	6.5856	6.7928	7.284	3.4243	7.6761	10.4452	7.8251	10.6283	4.3457	10.9306	10.4136	7.1678	10.084	5.2336	7.6194	10.5568	10.9554	6.9362	7.0516	6.8344	8.6003	10.6437	10.4737	4.8016	4.9168	10.8995	7.0211	9.3638	7.5136	7.9248	8.0886	8.2489	10.3909	7.6924	9.6593	6.8285	10.9561	4.3879	8.2815	6.2053	10.5372	4.1448	8.5206	12.6028
TCGA-CM-6679-01	306	0	8.7023	10.0328	8.0755	6.9557	7.549	2.9465	6.4303	10.7018	7.2935	10.199	5.682	10.4245	11.5054	7.3678	10.4718	5.3496	9.7616	9.9015	10.8436	7.3815	8.5313	6.6332	8.7717	11.042	9.9379	5.4599	6.856	11.0278	7.7448	10.1532	7.4252	7.9929	9.6088	8.4177	8.0195	8.2199	9.9932	6.811	11.6257	3.6374	9.2921	7.0403	10.4216	4.7361	8.1555	12.8446
TCGA-D5-7000-01	312	0	8.6041	10.2216	4.7691	5.5384	9.2551	3.0102	7.0395	10.7314	6.8853	10.1291	4.9809	10.6415	11.548	7.6365	10.5689	4.4326	8.4149	10.1571	12.1553	7.3789	7.7669	6.4664	8.6888	10.5865	9.8776	4.4958	4.8497	8.8965	7.9812	9.7871	7.695	7.2172	10.0428	8.5777	8.4733	7.9334	8.9739	8.5234	11.2542	3.2668	10.1139	6.7288	10.084	4.7897	8.6385	13.5108
TCGA-CM-6676-01	337	0	8.458	9.844	7.0101	7.1905	7.5621	2.5163	7.4462	10.9767	6.5566	9.7728	5.0039	10.5681	11.9229	7.8759	10.5599	3.4424	9.2105	10.1313	13.1465	7.1947	8.3039	6.0212	9.1496	10.3607	9.3965	4.4892	6.0955	9.6717	7.4175	10.1855	7.9777	7.4247	8.6856	8.9625	9.6846	8.4807	10.2891	9.0433	11.1562	3.1252	9.745	6.9055	10.3699	2.6206	8.7745	13.278
TCGA-CM-6677-01	337	0	8.4939	10.8283	5.2311	7.1548	8.3184	2.1326	7.5895	10.6628	6.8925	9.8983	3.9905	10.2109	12.0907	7.4734	10.9349	3.8052	8.6406	10.0671	12.3872	6.5818	7.697	5.5764	9.5491	10.3204	9.3805	5.3316	6.5715	7.5483	7.7524	10.1031	8.0278	7.6246	9.7677	8.3122	9.3222	8.1463	9.6715	7.4734	10.3588	2.3398	8.7261	7.182	10.1918	5.2569	7.522	12.9585
TCGA-D5-6932-01	346	0	7.958	10.7846	7.4744	6.8751	7.9917	3.189	6.2628	11.1216	7.0718	9.5694	4.8338	9.8552	11.8076	8.4648	10.6489	5.614	9.8858	10.9454	11.225	7.124	8.8263	6.4154	9.1384	10.7675	10.252	4.9223	6.8751	9.3316	7.4781	10.0197	8.5951	6.8971	9.2717	9.4216	8.7633	8.3053	10.5543	4.558	11.8461	3.4495	8.4027	7.1287	10.2658	4.1077	9.7443	13.2817
TCGA-D5-6928-01	354	0	8.7349	9.64	4.5059	6.9302	8.0126	4.3308	6.7984	10.3438	7.213	10.2923	6.3858	11.1068	11.8003	7.5246	10.0873	6.7238	9.6644	10.3857	10.0941	8.0126	8.524	5.1146	8.247	10.953	11.4944	5.2007	5.8384	8.3967	8.6052	9.4823	7.2171	8.7101	8.2389	8.1444	8.9402	7.9369	9.2925	7.6183	9.1331	4.559	10.1153	5.9519	10.692	8.6472	9.9727	12.8285
TCGA-T9-A92H-01	362	0	8.5014	11.1317	7.7631	6.3461	8.0325	3.7678	6.648	11.1486	6.1969	10.1288	4.3471	9.5513	11.7421	8.757	10.8318	4.8035	9.6819	10.3071	12.5761	7.0287	8.6141	6.3083	9.2709	10.2479	8.793	5.1496	5.5885	9.2846	7.2362	10.0132	8.3791	6.2377	9.5144	9.3371	8.7012	8.3176	10.6078	9.5366	10.8351	2.7845	10.5042	6.8561	10.0713	2.4925	7.8367	13.5114
TCGA-AD-5900-01	370	0	8.5861	9.7003	7.4189	5.2413	8.3633	3.8887	7.5243	10.703	7.0067	10.0724	4.7513	10.6041	11.8069	8.3814	10.3966	5.2129	8.6948	10.1203	11.3652	6.7666	8.5183	6.356	8.7926	10.9089	11.1516	4.9581	4.4079	10.7012	7.7001	9.9961	8.1638	7.0412	8.6245	9.1189	10.2678	7.7286	8.7739	9.6849	10.7066	3.9563	7.5079	6.8006	10.5467	7.4914	7.5762	13.3277
TCGA-CA-6717-01	371	0	8.7226	9.8616	6.2516	5.8513	7.9315	3.5432	7.7168	11.1325	7.6601	10.368	4.7847	10.6079	11.7097	7.7533	10.1407	4.5317	8.9111	10.3739	12.3114	7.2248	7.8965	7.1807	8.9365	11.6007	10.272	4.2487	3.9456	9.5346	7.0047	9.9509	7.5842	7.7743	7.8152	9.3608	9.4226	7.4233	8.5668	6.3897	10.2477	3.6154	9.9437	6.3344	9.9237	6.3897	8.2922	13.5112
TCGA-CA-5256-01	376	0	8.7832	10.5506	8.5449	7.5385	9.0794	3.0698	6.2683	11.4379	7.1342	10.2907	4.8045	9.3786	12.6246	7.844	10.1616	3.4644	10.0531	9.975	11.7719	7.0845	9.1224	6.1764	9.9004	10.4626	8.5871	4.5997	5.5207	10.3735	7.2836	10.1422	9.4114	6.6178	10.9886	8.6087	9.975	8.8899	10.2381	7.3364	11.2017	3.8813	9.5662	6.6256	9.6978	2.3859	7.0331	12.9239
TCGA-CA-5797-01	377	0	8.5608	9.0494	6.6491	6.9693	7.9806	6.2619	7.1081	10.5855	7.0156	10.707	4.449	10.9129	11.4558	7.4679	9.7778	3.6481	9.1994	10.1945	9.2931	7.1081	7.7306	6.43	8.6139	11.075	10.0152	4.8536	5.3773	11.0899	7.0885	9.5829	8.2137	7.2872	7.9505	8.4683	10.4702	8.2459	9.5309	8.097	11.286	2.2393	9.4919	6.7017	10.523	4.9609	6.0226	12.9542
TCGA-D5-6920-01	377	0	8.3479	9.5774	5.5199	7.1651	10.9682	2.3478	8.2203	10.8054	6.8962	9.8921	4.645	10.4526	11.5537	7.0412	10.535	4.5265	10.2798	10.3705	12.3343	7.0151	8.7473	6.1026	8.5447	10.6951	9.8078	4.1642	6.2367	9.6119	7.5637	10.031	8.1992	7.1848	9.6464	8.7274	8.5955	8.04	9.6032	7.8996	10.2618	3.2722	11.4733	6.9198	9.8453	3.4901	8.5778	13.5732
TCGA-D5-6923-01	378	0	8.461	9.7073	7.4023	6.7677	8.4408	2.6403	7.0394	10.7064	6.7193	9.9166	4.7641	10.8517	11.6533	8.2891	10.0352	4.0621	8.876	10.3743	11.2089	6.9158	8.0121	6.7721	8.9466	10.5753	10.3207	5.3077	5.7809	9.2003	7.0572	9.8424	8.1076	7.6147	9.267	9.3503	8.6385	7.8082	9.7347	5.7195	11.2085	3.478	10.079	6.0467	10.1605	3.9748	8.5743	12.8397
TCGA-CA-5796-01	379	0	8.1598	9.9855	7.6092	7.1125	10.4337	2.836	6.4683	10.8723	6.7251	10.2091	4.0299	10.3863	11.5561	6.7932	10.9106	3.716	10.0108	9.9543	10.7646	7.0788	8.9229	6.5881	8.4846	11.0454	10.246	4.0853	5.2743	10.7122	7.357	10.18	8.2229	6.6536	10.0797	7.1191	6.9579	7.8156	7.8913	8.1598	11.2538	4.7654	10.0045	6.4889	10.3401	2.6116	8.2833	13.6716
TCGA-CA-6716-01	383	0	8.4274	9.5603	6.5664	7.5293	8.0308	3.9694	7.6316	11.0799	7.22	10.493	5.1954	10.305	11.6042	6.3805	10.6559	5.0282	8.3841	10.0173	12.6571	7.8805	9.2544	7.296	9.0374	11.2774	9.4613	4.2664	6.731	11.3162	7.653	10.1038	8.167	7.1951	9.9958	7.8857	8.3896	8.209	10.3836	7.451	11.2886	4.1333	10.0453	6.7764	10.3776	1.9892	8.1193	13.7171
TCGA-4T-AA8H-01	385	0	8.8065	10.6918	6.6182	6.909	8.761	3.6201	7.4633	10.6537	6.1536	9.8095	6.1463	9.9601	11.5578	8.6233	10.4762	3.8238	9.1981	10.707	10.7844	7.3254	8.3948	6.6501	8.7215	10.735	10.0111	4.2131	6.6182	9.3269	7.3385	9.5738	8.435	5.9122	9.4481	8.6393	8.9219	7.669	9.4067	9.0919	11.0139	5.5339	8.9434	6.4833	9.2423	4.1551	10.228	13.385
TCGA-CA-5255-01	386	0	7.9953	10.0684	8.5185	6.4615	10.4846	3.1924	7.7496	10.8333	6.2673	10.0906	2.8477	9.6659	11.9395	8.1555	10.3512	4.7981	8.9735	10.3815	14.7019	6.5237	8.5163	5.522	8.7027	11.0124	9.9568	4.3908	5.4688	10.7437	7.4714	9.7631	7.6771	6.0306	9.4777	8.6775	8.0717	7.9146	9.2108	8.5423	10.8183	5.5733	10.7164	7.1549	9.3024	7.5884	9.9026	13.4418
TCGA-CA-6718-01	388	0	8.3498	9.8925	4.8685	6.6	8.6562	4.1361	8.9596	10.9247	7.7609	10.2629	4.2198	10.9296	11.6019	8.3111	10.9859	5.2435	8.5211	10.1751	10.1219	5.9296	8.5888	6.8261	9.6022	11.0969	10.3972	3.673	5.437	8.9017	7.6471	10.0812	7.9917	7.4118	8.2344	9.3345	9.6704	7.6806	9.232	4.998	10.2317	2.4088	8.1272	6.5344	11.0317	6.8942	9.3115	10.821
TCGA-CM-6674-01	394	0	8.4549	9.5753	7.5702	5.4182	8.2293	2.6038	6.901	10.8327	7.3633	10.0309	5.068	10.606	12.1488	8.6233	10.6436	4.8406	9.4353	10.0617	12.0647	6.2274	8.5117	5.5971	8.9687	10.9455	10.5414	5.214	4.7826	10.5796	6.6322	10.0813	8.0068	7.1275	9.353	8.5707	8.4456	8.188	6.2055	6.4763	10.7979	4.3354	8.5941	6.8312	10.5571	3.9173	7.5399	12.9855
TCGA-CM-6168-01	395	0	8.2615	10.6513	7.9113	5.7572	9.2779	2.7177	6.7267	10.8084	6.8944	10.1228	4.8591	10.7347	11.7094	7.997	10.7762	4.589	9.2392	10.1551	10.9268	6.2795	7.9851	6.7267	9.1382	10.7931	10.4992	4.8899	4.8055	9.7742	6.9594	10.0392	7.8546	7.673	9.6344	8.9371	8.2152	8.4349	8.5801	8.8917	10.6335	3.2998	10.7279	6.9447	9.5917	4.7388	8.2812	13.2086
TCGA-CM-6169-01	396	0	8.9429	9.9536	6.8543	6.2093	8.7362	2.8593	5.9174	10.8917	7.0486	10.1061	5.5509	10.8252	11.3417	7.1474	10.6015	5.6739	9.7042	9.4761	9.9491	7.788	8.4265	6.9179	9.277	10.5516	9.8302	4.3052	5.8142	9.8235	7.2984	9.845	7.8083	7.3729	9.2575	7.8993	7.6147	7.955	9.795	7.2597	11.5069	1.0305	10.187	6.0819	9.7398	4.9163	7.2097	13.0416
TCGA-DM-A1D7-01	405	1	8.4549	10.5009	6.5568	5.7273	7.5518	2.2742	7.0232	11.3997	6.2009	10.3743	3.565	10.2276	12.2859	7.7472	10.3694	4.8182	8.6629	10.0236	12.1577	6.5023	8.3677	5.5982	8.8696	11.1602	9.5453	4.5864	6.3316	9.4311	6.9064	10.5497	8.3006	7.0386	8.8599	8.7832	8.9522	7.8467	9.4362	8.4245	10.9887	4.9704	11.0548	7.0076	10.0628	2.7184	8.0597	13.3176
TCGA-D5-6930-01	406	0	7.9615	9.2679	8.4572	5.1555	7.045	4.806	7.3199	10.7295	6.2921	10.0591	3.7142	10.4671	12.2653	7.8612	10.6653	4.4065	8.9868	10.5344	11.072	6.2921	8.2621	5.4117	8.5776	11.2217	11.056	5.108	2.987	10.9506	6.334	10.3804	7.854	7.1188	8.8724	8.6746	8.7028	7.8896	9.4348	7.2395	10.4905	3.7763	10.0299	6.8638	10.6643	3.6493	8.3942	13.1035
TCGA-G4-6323-01	419	0	9.2171	9.9717	7.2172	5.4894	8.2745	3.1758	7.0656	11.0591	7.2681	10.9538	5.8689	10.5448	11.6565	7.072	10.5664	4.7611	8.5088	9.4986	10.902	7.4939	8.5664	6.1015	8.8034	11.3324	9.6608	4.3637	4.6631	11.1943	7.3905	9.8489	8.0538	7.3333	8.7185	7.4748	8.788	7.8462	9.5104	9.3037	10.9795	3.9854	10.4833	6.7764	10.0236	3.2188	8.5754	13.1089
TCGA-CM-6163-01	427	0	8.4866	10.9442	7.6027	6.2419	8.9087	2.9299	7.4938	10.5569	6.4954	10.1855	5.3027	10.3511	11.5607	8.1961	10.4393	5.1422	9.406	10.0192	9.8402	7.4107	8.0696	6.1547	8.8379	10.1915	9.9169	4.5612	5.6627	9.9672	7.4107	10.7322	7.8625	6.8128	9.6854	7.8064	9.0059	8.1741	8.6892	8.3051	11.4675	4.6333	9.0127	5.9438	9.6973	5.4258	9.1716	12.7193
TCGA-CM-6171-01	427	0	8.6746	9.9873	8.3775	7.6907	9.6398	4.1021	8.665	10.6143	3.8577	10.2761	5.327	10.4875	11.4922	7.1706	10.5073	6.4819	7.9515	9.9841	13.0551	7.4669	8.9381	6.6756	8.792	11.4357	10.0364	4.0658	6.7797	12.5945	8.9617	9.9899	7.5831	7.3039	8.914	8.1289	8.4811	7.9357	9.6831	9.3948	11.2255	4.4091	7.9008	5.565	10.8495	7.0631	8.9194	13.0425
TCGA-CK-4951-01	435	0	8.484	9.6888	8.263	5.0446	10.1979	3.9845	7.3874	10.8379	6.7602	10.1922	3.8942	9.9346	11.8047	7.3375	10.3507	4.9972	7.8567	9.7592	10.6698	6.7837	7.8699	6.5242	8.8756	10.4829	10.2443	4.4347	4.3864	10.8942	7.0623	10.0586	7.951	6.8826	10.7009	8.2829	10.025	7.9777	9.2814	4.6746	10.4781	3.7492	9.1771	7.0699	10.3281	4.7903	6.7022	12.9727
TCGA-D5-6924-01	435	0	8.2726	9.6978	7.4887	7.1753	8.177	2.9238	7.4234	10.5728	7.451	9.9131	5.6986	10.5526	11.5355	7.3316	10.5205	4.7792	8.8643	10.2653	11.2801	7.551	8.147	6.9313	8.8353	10.6306	10.0051	5.2243	6.2804	10.5958	7.2773	10.2784	7.4887	7.8322	10.1029	9.0121	8.9027	8.4793	10.0004	5.6614	11.4127	4.554	9.724	6.2681	10.259	5.2744	8.3768	13.1046
TCGA-A6-4105-01	442	1	8.351	9.9163	5.9542	7.2501	7.8464	3.0315	7.7874	10.6589	6.817	9.8074	4.9424	10.1353	11.7702	8.3757	9.7908	5.1317	8.7807	10.1392	13.2039	7.4662	7.99	5.8035	8.4953	10.9914	10.3736	4.5891	6.2253	9.8082	7.9958	9.6274	8.1312	7.3258	8.9016	8.1856	8.3779	8.0693	8.8205	6.743	11.1004	3.1193	10.8692	6.2154	10.1736	5.3749	8.3779	12.802
TCGA-CM-5861-01	457	0	8.2285	10.0064	8.1446	6.643	10.466	3.5361	7.9188	10.857	5.155	10.3411	0.7712	10.6345	11.9912	8.0361	11.0161	4.0486	9.9865	9.7357	10.9837	6.149	8.5583	5.864	8.8533	10.9249	10.2619	4.6857	5.0357	12.196	7.1096	10.0426	8.2786	5.755	9.9269	7.7865	8.8881	7.5675	9.5578	9.0717	10.7022	3.9198	6.5039	6.4698	10.8129	7.2231	9.0887	13.4109
TCGA-CM-5864-01	457	0	8.8003	11.0072	5.6452	6.4514	8.5663	2.8034	6.6107	11.0988	7.2306	10.0805	4.7849	10.5219	12.0133	7.3796	10.5777	4.8757	8.2486	9.7965	11.2256	6.5491	8.6833	6.3706	9.5631	11.0121	9.1212	4.2258	5.8293	9.0469	7.1429	10.2975	8.6881	6.7723	10.1003	8.419	8.2582	7.8786	10.0174	8.7046	11.7375	1.6058	9.5209	7.0421	9.6827	2.3469	7.891	13.1094
TCGA-CM-6161-01	457	0	8.4102	10.1177	7.2292	6.287	9.2157	3.7463	8.0743	11.2432	7.1703	10.0558	6.0925	10.5589	11.2526	6.1545	10.9904	4.323	10.1877	10.3565	10.4776	7.9093	8.2671	7.3248	9.2567	11.534	8.7356	4.4301	4.8921	10.6362	7.6105	10.2656	8.0512	7.8026	9.8164	8.4741	9.4062	8.4264	10.2009	8.8105	11.2274	3.1225	9.5467	6.6552	10.1962	3.321	7.7605	13.5084
TCGA-CM-6170-01	457	0	8.5895	10.4599	7.0667	7.6421	7.7984	3.5103	7.5232	11.0313	6.7806	10.1146	5.44	10.1956	11.8742	7.8974	11.1679	3.9009	9.2609	10.0231	11.9594	7.8565	8.4945	5.572	9.3952	10.6294	9.8506	4.9896	7.1194	10.6037	7.7463	9.9116	7.7767	7.7767	9.5189	8.6142	7.8797	8.8325	10.4565	7.1703	11.8963	2.2456	8.0792	5.9474	10.1657	4.9896	8.1055	13.4846
TCGA-D5-6541-01	474	0	8.7298	9.5668	6.0384	6.9597	8.3063	3.1275	6.4691	11.1102	7.6139	10.6149	5.4905	10.892	11.968	7.692	10.4119	5.0352	9.8314	10.1748	10.1079	7.2931	8.6537	6.5952	9.1018	11.4417	9.59	4.8651	6.5143	9.5466	7.6472	9.7976	8.327	7.6035	8.7722	8.8021	8.7511	8.2067	9.8666	10.0501	10.4275	3.6564	7.2801	6.9556	9.6525	3.8448	7.9498	13.1375
TCGA-3L-AA1B-01	475	0	8.9234	9.6695	6.4361	7.122	8.8633	2.6597	7.1905	10.9205	7.0917	10.0273	6.2043	10.943	11.7971	7.5741	10.7138	5.4501	8.0099	10.466	12.2604	7.8738	8.8467	7.132	9.0247	11.6344	9.6056	5.492	6.6387	10.7632	7.7268	10.2139	8.0341	7.6385	9.7495	7.9091	9.1938	7.6173	10.1806	8.6967	11.4519	4.2023	10.0804	6.7138	10.1496	3.7626	8.1168	13.6169
TCGA-CM-6165-01	488	0	8.8513	10.7731	7.0387	6.6434	8.4857	3.4399	7.0548	10.8505	7.0278	10.368	5.1282	10.593	11.5391	7.2954	10.8753	4.1365	10.5367	10.1787	10.5916	7.366	8.8451	6.7329	9.0493	10.4574	9.4414	4.5934	5.7596	10.7079	7.5093	10.7596	8.0838	7.6254	9.052	8.3551	8.7658	7.9609	9.1751	9.4454	11.8399	3.5646	8.4556	6.8298	10.2446	2.9806	8.4757	13.1584
TCGA-D5-6540-01	491	0	9.0743	9.1993	7.6123	6.6704	10.0635	2.9198	7.719	10.8376	7.432	9.8476	5.1004	10.282	11.8175	8.1751	10.2361	4.1982	9.5645	10.3227	11.3229	7.0172	8.4001	4.7442	8.3553	11.0484	11.252	4.404	6.4247	11.4602	8.1821	9.8089	8.1586	7.3051	9.1667	8.9152	8.6895	7.6666	9.0387	8.3027	10.0457	3.5008	9.8134	6.4636	10.088	7.2617	10.3888	13.408
TCGA-AD-A5EK-01	500	0	9.0626	9.7521	8.4339	4.3604	7.7723	3.6795	7.7024	11.2276	6.7739	9.9063	5.9253	10.8989	11.8879	7.4476	10.7221	5.3536	9.0068	10.342	11.7052	7.9325	9.4173	6.9316	9.2968	11.2602	10.0156	4.2191	4.0952	10.2664	6.9936	10.4284	7.8606	7.7182	9.1778	8.9587	9.2248	8.0787	8.3601	5.6561	11.6615	4.7163	10.3798	6.4336	10.8235	3.1773	8.2663	13.3557
TCGA-AY-A54L-01	525	0	8.7756	10.712	6.6164	6.7757	8.7502	3.7006	7.0215	11.1264	7.3785	9.9987	5.3265	10.22	11.9654	6.9688	10.5171	4.6858	8.6006	9.0803	12.9772	7.1648	8.7302	7.2151	9.299	11.0764	8.269	5.6856	6.3198	8.6744	7.7264	10.3201	8.5991	7.2069	10.5221	8.267	8.3499	8.4978	9.8382	8.7258	11.7618	2.2681	12.9606	6.8571	9.558	2.5021	7.4745	13.1947
TCGA-D5-6531-01	540	0	8.0468	9.8179	6.4134	6.1794	8.0158	4.7352	8.0579	11.0998	7.4093	9.8716	5.1585	10.9799	11.5849	7.987	10.5304	5.8109	8.3338	10.1657	9.1619	6.9956	8.2345	5.6588	9.0961	10.8959	9.9203	3.7282	5.2961	10.339	7.1331	9.7924	7.7578	7.1591	8.974	8.9987	9.0717	8.3315	9.3576	5.3692	9.9279	3.0263	7.2825	6.1996	10.0961	8.3919	8.4436	13.2072
TCGA-AY-A69D-01	543	0	8.2661	9.7519	3.1967	4.5248	7.9532	3.1391	7.9155	10.885	6.9193	10.526	4.145	10.4729	11.7392	6.3508	10.8725	5.8843	8.434	10.1633	12.5999	7.0449	8.9093	6.6296	9.0022	10.6764	9.5239	4.4795	3.3043	8.7266	4.5248	10.411	8.3842	6.9528	7.9919	8.9061	9.3424	8.6985	9.6504	7.7516	11.2481	3.7087	10.4297	6.6245	9.7732	4.0859	9.0357	13.5455
TCGA-D5-6536-01	543	0	8.6304	10.3052	6.9591	6.8659	7.8353	4.3971	7.2709	11.091	6.6432	9.957	4.7014	10.4601	11.2075	7.5358	10.017	5.0112	7.4235	10.4658	11.9779	7.0466	8.6663	5.1257	8.7581	11.7699	10.44	6.5176	6.3408	12.0754	7.66	9.7007	7.8458	7.4094	8.2688	8.1941	9.5419	7.4421	10.1351	9.164	11.4768	5.006	7.8938	5.9185	10.2436	4.1886	10.4325	12.8313
TCGA-NH-A8F7-01	543	0	8.1948	9.8822	7.2624	7.2134	8.5778	3.6624	7.5904	10.7391	7.5114	9.9175	5.827	10.4337	11.486	7.2404	10.5352	4.4014	9.4971	9.7462	10.8989	8.2333	8.665	6.8837	9.1337	10.9265	8.7612	5.0925	6.6887	10.2912	8.1481	10.2207	7.8162	7.2314	9.8563	8.5919	8.4276	7.831	9.2707	9.8751	11.0192	6.1396	8.8484	6.7146	10.4028	5.6567	8.628	13.2921
TCGA-NH-A50T-01	553	0	8.2853	11.1743	6.6333	5.7171	7.6744	2.7726	7.6995	11.0949	4.1741	9.6312	2.333	10.2076	12.0021	8.7345	10.4606	4.0349	8.5722	10.6702	11.9517	4.7801	7.8304	5.3394	9.1559	11.0979	9.505	4.5228	6.1129	8.7254	7.3684	9.9388	8.4312	7.0545	8.9462	9.6458	10.6018	8.5517	9.6722	8.3601	10.3876	2.4561	7.9841	6.546	10.0033	4.023	8.0636	12.8915
TCGA-D5-6532-01	555	0	7.1185	10.6793	7.5045	6.8594	8.5436	3.0389	5.2105	11.0346	5.9456	10.0944	4.7741	9.978	12.1061	7.6377	10.907	3.8699	9.4358	9.3255	11.7876	7.2944	8.8097	6.4521	9.0366	10.9617	9.0498	4.7971	6.1822	10.0574	7.3024	10.4163	8.1042	7.0436	9.8444	9.3549	7.7656	8.6197	9.5442	8.5368	11.659	4.6021	8.0739	7.1457	10.2373	2.9242	8.4864	13.1764
TCGA-AA-3526-01	580	0	8.1386	9.9999	7.7166	7.5538	8.006	3.2785	7.8079	11.2392	7.4706	9.9606	5.1808	9.2226	11.5995	7.1319	10.4695	4.2716	9.2358	9.2543	11.1758	7.2054	9.1879	6.9136	9.8345	10.9318	8.9087	5.4157	5.9201	9.4043	7.5432	9.8604	8.6471	7.0039	8.6973	8.7673	8.2621	8.0365	9.3797	6.9727	9.9626	2.0727	11.5353	6.1043	9.5803	4.7112	8.2835	12.9948
TCGA-AY-A71X-01	588	0	9.3083	8.5682	8.0097	7.0281	8.7911	4.4945	7.6908	10.8251	7.7893	10.2056	6.1817	10.8257	11.9477	7.5261	10.4464	4.203	8.0892	10.4983	12.0113	7.6961	8.1134	6.5428	7.8506	11.7095	10.5439	4.7414	6.6405	11.7251	8.0583	10.0883	8.3027	8.2581	9.3317	8.1529	8.4044	7.7121	9.5493	9.0483	11.0945	5.992	10.0354	6.6068	10.048	6.8279	9.5538	13.3597
TCGA-NH-A5IV-01	588	0	8.6482	9.7942	7.24	5.8871	10.4052	4.2263	7.7551	10.6617	7.0261	10.2093	5.8797	10.8437	11.6447	8.8668	10.5217	6.2508	9.1364	10.5282	11.4731	7.7286	8.6594	6.587	8.5319	10.923	10.0947	4.8731	6.4639	10.9595	7.726	10.1832	7.1269	7.8565	9.9184	8.792	9.0725	7.9784	9.185	5.5784	8.2048	4.5489	7.6319	6.6949	10.7647	5.5665	8.8571	13.0581
TCGA-CM-4744-01	609	0	8.4368	10.2807	8.3037	4.5963	6.993	3.5634	7.8515	11.481	7.0862	10.1713	1.5521	9.6747	12.5943	8.2716	10.4746	5.2743	7.0061	10.1301	11.85	5.8914	8.1255	4.7284	9.4144	10.7723	9.6478	5.5304	3.4658	10.496	6.7659	9.8162	8.7495	7.1968	9.6033	8.7114	9.7919	8.1054	10.5049	6.4072	9.6713	1.7307	7.9961	7.1066	9.8691	8.3489	7.7228	13.1049
TCGA-A6-6780-01	612	0	9.055	9.9172	4.2323	5.3238	7.8693	4.367	7.5032	11.0806	7.6525	10.33	1.0131	11.0736	12.0576	8.8919	10.7791	5.4707	9.0657	10.4809	11.057	5.2877	8.7434	5.4268	9.1231	10.9447	10.0663	4.5078	4.6566	6.4755	7.4993	9.8616	7.9948	7.7047	8.7714	9.055	8.8829	7.6944	8.3823	10.2712	10.5105	3.2332	8.7893	6.8416	10.0947	5.5838	9.8188	12.9397
TCGA-D5-6529-01	614	0	8.8848	9.8986	6.7394	4.5576	8.4694	2.5463	7.4584	10.9615	5.8823	9.7888	5.4679	10.5515	11.3318	7.9629	10.6942	5.4679	8.6085	10.5993	11.6004	7.6785	8.338	6.0114	9.4331	10.4379	10.0409	4.1348	3.9751	9.8448	6.2827	9.9935	8.1936	7.2298	9.261	8.4543	8.6388	7.5986	9.9692	8.1071	11.3001	3.2147	10.2972	6.3164	10.1519	3.9323	9.053	13.4349
TCGA-A6-6782-01	617	0	7.9917	10.6151	7.0048	6.5209	8.1092	3.3974	6.7627	11.0038	6.739	9.6043	5.2138	10.204	11.9016	8.192	10.4715	4.607	9.4252	10.3933	12.9221	6.7743	8.0883	6.0306	9.1043	10.6833	10.1122	4.8904	6.1157	9.7332	7.4232	10.3957	8.315	7.5199	9.3981	9.0739	9.0561	7.4232	10.1883	8.22	11.7934	3.6898	9.6604	6.8535	9.9142	3.4196	8.2454	13.2251
TCGA-D5-6530-01	621	0	8.4628	8.9814	5.8576	6.9355	9.0916	3.231	7.4988	10.7535	7.1267	10.229	5.1371	10.5818	11.4836	7.715	10.2602	6.6469	8.9543	10.5037	12.3957	7.2398	8.8024	5.2727	8.5531	10.2873	10.8913	4.7688	6.2446	9.4557	7.6417	10.1861	7.4988	7.6489	8.6927	7.8574	9.3911	7.587	9.9044	7.3922	11.4101	3.076	9.9405	6.291	10.7132	6.8451	9.1632	13.1913
TCGA-A6-6650-01	627	0	7.3982	10.5317	5.6854	6.4001	8.4462	2.2874	6.6038	11.2341	6.5148	9.7702	3.3668	9.788	11.8277	7.8456	11.0946	3.5024	9.0093	9.3068	12.8199	6.4901	7.826	6.8075	9.2435	10.1426	8.6509	4.6477	5.6854	7.8697	7.7758	10.562	8.0283	6.1783	9.9887	8.4268	7.0842	8.5334	10.0862	8.7814	11.5768	3.5211	8.719	6.5806	9.7079	2.9976	9.0958	13.3978
TCGA-CK-5916-01	643	1	8.5191	9.9141	7.751	4.756	9.0306	2.6332	8.9234	10.7464	4.8105	10.6907	3.2997	10.3338	11.8209	8.1317	9.9411	4.0083	8.7511	10.4613	7.6648	6.6865	7.3195	4.2641	9.1972	11.1169	9.8819	4.0987	3.0507	12.1638	6.3608	10.1224	7.5169	7.1763	9.2901	8.0937	10.0478	8.1019	9.3044	9.5822	10.7534	2.3683	7.3053	6.4494	10.6811	8.2073	8.589	11.4677
TCGA-AD-6548-01	650	0	7.9834	9.5058	6.1552	5.1085	8.9343	2.9139	7.2648	11.1042	6.1047	9.9732	3.5388	10.75	12.1247	8.1082	10.3313	4.8674	8.9558	10.2096	10.0279	6.7608	8.313	6.4463	9.0841	10.5453	10.2767	4.9459	4.1162	9.6926	7.5617	9.6337	8.4287	6.7608	9.8731	9.6455	7.9693	8.2524	10.0663	7.2022	10.721	3.8562	9.8336	6.7824	10.0773	4.5527	8.1912	13.1843
TCGA-AY-6197-01	652	0	8.5573	10.0723	8.5463	5.2086	8.8813	3.5367	8.3066	10.579	6.0174	9.9375	5.1095	10.9103	11.6363	8.6659	10.6952	5.2412	8.3103	10.5966	12.5591	7.0866	8.516	6.1396	8.5929	10.7221	10.4128	3.7295	4.5026	10.6136	8.2003	10.0903	7.4081	7.227	9.0916	9.4121	8.6336	7.6824	9.2694	7.7876	9.6032	5.0395	11.7593	6.6951	10.4854	7.5375	10.2475	13.2163
TCGA-QL-A97D-01	666	0	8.6596	10.9032	4.8749	6.2045	9.4946	1.9389	5.3956	10.9411	6.9465	10.1642	6.0132	9.2646	11.4798	8.0527	10.2925	4.7317	9.3168	10.486	11.8845	7.2085	8.571	6.6935	9.2093	10.3237	10.3396	3.8776	6.241	8.6461	7.5695	10.28	7.9817	6.5983	10.0967	9.3806	6.3865	7.7225	8.9584	7.0427	11.1426	3.8305	10.6045	6.4188	9.3093	4.8035	9.4009	12.8604
TCGA-CM-6166-01	669	0	8.6773	9.9472	6.3963	6.2221	8.4906	3.0331	7.0262	10.9187	7.4631	10.6448	5.4966	10.4135	12.2365	7.6724	10.4204	4.4567	8.9124	9.9988	12.2041	7.6976	8.0825	6.9016	9.2597	11.3755	9.0162	4.8945	5.7467	10.0769	7.4631	10.157	8.9652	6.8275	9.9402	9.0734	10.0872	7.9064	9.4259	7.3512	11.8933	5.3826	9.5101	6.2451	10.2206	5.4632	7.2862	13.052
TCGA-A6-5665-01	671	0	8.5412	10.2809	7.8242	6.3185	10.4188	3.6538	7.9027	10.9531	6.4712	10.2852	4.901	10.2923	12.1477	8.48	10.5945	4.001	9.3333	10.3332	12.1514	6.7667	7.9717	5.8044	9.1163	11.1077	10.7222	4.1609	5.1393	10.3126	7.6295	9.8291	8.1727	6.9199	10.4306	6.9199	9.0718	7.8998	7.7601	7.2214	10.2623	1.5243	10.5831	6.31	10.8402	5.6779	8.6224	13.48
TCGA-A6-6138-01	685	0	7.6971	10.2171	5.7666	6.9876	7.838	2.784	8.005	10.9975	6.7412	9.9194	4.6954	10.1894	11.7022	7.7648	10.9782	3.9951	9.9515	10.1554	12.1302	7.1297	8.0721	6.172	9.167	10.4457	10.4348	4.4182	5.4303	10.1364	7.7065	10.3887	7.6685	6.6202	9.185	9.0547	9.0274	8.2628	9.6198	8.487	11.7342	2.2089	9.6322	7.0332	10.2226	4.2905	7.9022	13.3741
TCGA-CM-4743-01	701	0	8.9705	9.2183	7.8811	4.8896	11.8815	4.9823	7.9981	11.2578	4.4706	9.7191	5.0353	9.8879	12.3456	7.4994	10.0261	5.3956	8.9305	10.0669	12.3666	6.5416	8.6951	5.1895	9.0006	11.2213	10.4943	3.9949	3.4545	10.6195	7.1721	10.1897	8.4188	6.1943	9.4569	7.9481	8.1826	7.7369	7.4334	5.9834	9.6998	2.4219	10.6126	7.3311	9.8679	5.4985	9.6933	13.2036
TCGA-A6-6140-01	734	0	7.5891	9.7955	8.6818	7.0014	8.6925	2.9811	7.4416	10.9437	7.3367	10.2172	3.7682	9.7119	11.7027	7.3788	10.463	3.3423	10.1965	9.6793	12.7843	6.9666	8.3951	6.5234	8.5854	10.4496	9.7208	4.1682	6.4171	10.4728	6.8733	10.0232	7.3938	6.6969	9.7634	9.079	8.025	8.2644	10.4456	9.2142	11.1713	2.5333	8.8868	7.2319	10.4799	2.1644	8.587	13.2357
TCGA-A6-6653-01	742	0	8.0953	9.601	6.5129	3.656	7.7546	3.8999	8.09	10.8874	7.2468	9.8997	4.4389	10.1591	11.5497	8.0355	10.8708	5.3879	9.2741	9.5031	13.0037	6.5522	8.0793	6.013	8.4055	11.1672	10.4608	3.7671	3.2598	11.2659	7.0018	10.4598	7.3925	6.7135	6.4477	7.8587	9.4162	6.7613	9.7162	8.1856	10.9594	3.2598	9.4706	6.6569	10.5106	8.2823	7.6891	13.5799
TCGA-DM-A0XD-01	743	1	8.5345	9.4559	7.1355	5.0127	8.6174	4.1918	7.6125	11.068	7.4905	10.9347	1.7375	10.7405	12.3575	8.6877	10.2125	6.1023	6.5817	10.1575	10.1101	3.8149	7.8175	4.8817	9.1084	10.867	9.7969	4.9267	3.9518	9.6147	7.4409	9.6587	8.3953	6.9299	9.5124	9.0638	9.625	8.1636	9.09	2.0937	10.2616	5.2436	9.3412	6.7786	9.9781	6.69	9.4492	13.0194
TCGA-G4-6588-01	796	0	8.5119	9.6983	5.7965	5.2309	10.6961	4.2534	7.8159	10.6581	7.187	10.1994	4.4283	10.1276	11.69	8.2572	10.6205	5.7965	9.1771	10.6058	11.1649	7.1821	8.1895	5.7164	9.052	10.706	10.9777	5.5871	4.587	10.7245	7.8539	10.4935	8.0383	7.3772	9.7335	8.3772	8.4779	7.2783	9.7043	8.2189	11.1573	4.1313	6.897	6.5257	10.6838	6.7703	9.323	13.3019
TCGA-AU-6004-01	824	0	8.4937	9.5152	6.5022	5.9492	10.8786	3.9238	7.9367	10.7475	6.8797	10.0584	5.2039	10.9215	11.6036	7.9212	10.4797	4.8856	8.3903	10.3762	11.1891	7.4407	9.031	6.8417	8.7438	10.5992	10.428	4.879	5.3503	9.6078	7.7848	10.4044	7.4731	7.3275	9.7856	8.0169	8.8169	7.5659	9.5817	6.3558	10.7324	3.8196	8.4849	6.603	10.0584	4.879	8.029	13.4081
TCGA-CM-6164-01	883	0	8.4856	9.9895	8.4308	7.0268	8.6702	3.0331	6.8573	10.4735	6.6168	10.1284	5.7816	10.2977	11.8257	7.5846	10.2528	4.5672	9.0298	9.6087	12.8598	7.5451	7.8533	6.4976	8.5019	10.7691	9.8785	4.7722	6.3869	10.7375	7.8603	9.757	7.8966	7.1822	10.3317	8.2192	9.4341	8.7432	9.3798	7.3847	11.3937	3.4609	10.0999	6.4059	10.3779	3.9847	8.113	12.9316
TCGA-CM-5349-01	915	0	8.735	10.077	5.9154	6.3547	8.3713	2.9604	7.5554	11.033	6.9437	10.3241	4.3775	10.6713	11.8552	6.8828	10.5062	3.6861	8.6175	10.1698	11.463	7.2686	8.7914	6.5588	8.9744	11.9285	10.8525	4.5956	6.7066	10.0294	7.3103	10.4698	8.4029	7.0522	9.6717	7.5554	8.3514	8.0559	9.3691	5.8881	11.6236	4.8429	10.162	6.0322	10.1627	4.2968	7.8592	13.3206
TCGA-A6-5659-01	926	0	8.6411	10.1547	7.6524	6.9353	8.7436	3.4325	7.1409	10.9048	8.0151	10.6988	5.6185	10.8009	12.0531	6.4646	10.2066	4.4788	8.9189	9.8748	12.5279	8.0433	7.8963	6.9553	8.9503	11.2341	9.2377	7.3131	6.4078	10.8366	7.8676	10.1692	7.9887	7.6463	10.821	8.8473	9.8161	8.4628	9.2508	6.3412	11.4894	3.6439	9.7934	6.5718	10.203	5.0969	8.0174	12.8322
TCGA-QG-A5Z2-01	952	0	9.5854	9.506	7.117	5.1959	8.5756	4.6569	7.5872	10.7819	6.0696	10.3412	6.1274	11.0009	11.4502	8.1884	10.7844	5.3654	8.825	10.5019	10.6391	7.7591	9.0014	6.5636	8.6465	10.9242	10.4754	4.3361	4.7207	10.9741	6.9064	10.2648	7.4553	7.6817	8.8942	7.8347	8.5349	7.7174	9.5012	8.9936	10.7141	4.8116	10.8545	6.5372	10.5976	5.0088	8.9523	13.207
TCGA-CM-5860-01	974	0	8.6184	10.875	6.1265	6.5455	8.206	2.3562	6.4899	11.3303	6.5179	10.3728	4.9821	9.9672	11.975	7.9791	10.9809	5.7401	8.8402	10.4694	11.8335	7.2998	8.961	6.1976	9.4935	10.6869	10.0727	5.1825	5.2057	9.9013	6.8625	9.9681	8.3086	7.2051	8.9746	7.6392	7.2781	8.1592	9.5029	5.6565	11.6081	2.6547	11.5264	6.4804	9.2007	6.3407	5.6733	13.551
TCGA-A6-5666-01	995	0	8.4822	10.7373	6.8469	6.9692	8.0098	3.3677	7.1089	11.406	7.2604	10.1223	4.6983	10.2867	11.4735	8.2533	10.6993	4.311	8.1993	9.8903	13.7797	7.3306	8.4924	6.7614	9.9599	10.3822	8.6797	4.235	6.1455	9.6222	7.6118	10.091	9.3877	7.2889	10.6389	8.5795	8.3756	7.9752	10.0686	4.235	11.8071	2.7233	9.8833	5.6263	10.117	2.9303	6.7949	13.2927
TCGA-A6-5656-01	1001	0	8.1309	9.9301	7.6367	6.5102	7.7147	2.7073	6.9773	11.0035	7.4021	9.6038	4.829	9.9854	12.103	7.489	10.2116	4.2769	9.7134	10.2709	13.3821	7.6043	8.7358	6.5102	9.0157	10.7691	9.8045	4.7248	6.9517	9.1897	7.9874	9.9854	8.629	6.9962	9.6572	9.4296	9.515	8.5397	10.1127	8.4398	11.332	4.0432	9.2302	6.8237	10.2203	2.8246	7.8763	13.1164
TCGA-QG-A5YX-01	1003	0	8.3134	9.7527	6.5961	7.1093	8.7571	2.9158	7.4604	11.1287	7.6309	10.0844	4.6954	10.2727	11.9723	8.5284	10.6167	4.2005	9.9743	10.2516	9.4081	6.832	8.4928	6.2687	8.5491	10.911	9.8358	4.7207	6.5777	9.7778	7.7807	9.8091	8.9244	7.1964	9.8493	8.6243	8.2035	8.0824	9.2886	8.6944	10.2675	5.361	11.0541	6.8526	10.4239	4.5037	9.0287	13.4403
TCGA-A6-5661-01	1020	0	8.3201	10.6182	5.0772	5.8662	9.6838	3.9454	7.4277	11.1028	7.0802	10.41	5.0418	10.3213	11.8963	7.9176	11.0317	4.6294	8.7487	10.3046	10.9173	6.962	8.5706	6.9901	9.094	11.2133	9.5718	4.1194	5.2109	9.0117	8.2788	10.3287	8.4508	5.8458	10.1747	9.5609	6.5727	8.4201	8.4372	7.9078	11.1129	2.5641	11.1462	6.4698	9.5277	4.3685	7.5078	13.7434
TCGA-F4-6808-01	1024	0	8.3331	9.9327	8.2316	5.8832	8.2598	3.9269	6.765	11.296	7.1123	10.0134	2.9093	10.127	12.3449	7.7384	10.3298	6.5082	9.6508	9.3843	11.7858	5.9675	8.0242	5.1188	8.4695	10.913	9.5289	5.5959	4.693	11.0454	6.7007	10.3934	7.3349	7.4321	10.752	9.0345	8.9881	8.2846	10.2216	8.0694	11.0048	3.982	9.4747	7.5278	9.9833	4.0351	6.1349	13.15
TCGA-F4-6805-01	1047	0	8.3419	9.5714	5.7033	6.9209	8.9681	1.4248	7.2644	10.9047	6.8939	10.0675	5.0418	10.7095	11.9877	7.4473	10.6421	4.2023	9.4824	10.3566	10.9244	6.9342	8.1327	6.7583	8.7426	11.0552	10.3304	4.3286	5.4113	9.2387	7.3808	10.005	8.0737	7.7136	9.5149	8.6589	9.1924	8.0976	9.5325	7.9183	11.0922	2.9521	10.1281	6.7658	10.0712	4.9692	8.0976	13.4002
TCGA-AA-3502-01	1065	0	8.9448	9.6033	7.8117	6.6582	7.7547	4.5965	7.4019	10.9979	6.4347	9.8907	6.2908	10.1804	11.56	7.1206	10.418	4.1703	9.0152	10.5848	10.0212	8.1985	9.0938	6.3173	8.5652	11.1945	10.4251	3.7613	4.6248	10.932	6.0491	9.8308	8.1478	7.8902	8.6835	7.2681	8.6527	7.8424	9.8834	8.5504	11.7994	2.2824	10.4144	6.1605	9.89	4.5374	7.0697	13.1335
TCGA-F4-6856-01	1074	0	8.15	9.9056	8.7058	6.1616	8.1606	4.2987	8.2854	10.2779	6.7725	10.163	4.5888	10.5182	11.7805	8.4559	10.9757	4.5888	7.6502	10.325	10.4954	6.7256	9.3982	6.9046	8.092	10.9216	10.6714	4.7093	4.6301	11.3513	7.1444	10.0872	7.9484	7.5299	8.6058	7.9887	7.5569	8.2091	9.6511	7.714	10.7791	5.7765	8.0394	6.8445	10.647	2.5588	8.6936	13.4818
TCGA-F4-6463-01	1087	0	8.8122	9.7707	5.7142	7.4998	8.207	3.2502	7.7004	10.9586	7.3354	10.137	5.2668	10.5003	11.8254	6.5622	10.2883	4.588	9.3554	10.3837	9.6742	7.7245	8.1874	7.0168	8.9293	11.4509	9.0634	4.2854	6.6147	10.7607	7.7415	9.8549	7.9944	7.0607	8.633	8.4553	9.4147	8.0084	10.2639	8.0928	11.0522	2.4594	9.2574	6.5469	10.3197	3.7004	7.6582	13.1629
TCGA-F4-6569-01	1087	0	8.6159	9.2335	6.2207	6.6799	8.4064	3.731	7.6256	10.7917	7.2309	9.9856	4.2545	10.7232	11.0901	7.7603	10.6301	5.3274	8.1404	10.2645	11.2465	6.8694	7.9852	6.0251	8.6189	11.0342	10.053	4.5861	5.2321	10.158	6.6027	9.6741	7.9711	7.8909	8.7445	7.4671	8.6996	7.8452	10.1801	4.0901	10.0025	3.1392	9.2724	6.8177	10.1658	7.2927	7.1786	13.4039
TCGA-G4-6586-01	1089	0	8.322	10.5806	4.7746	6.2852	11.2436	5.0023	8.7488	10.619	7.26	9.7058	2.3933	10.4148	12.216	8.7531	8.908	4.7971	7.8093	10.4058	13.474	6.3008	9.0514	5.9989	8.2792	10.5425	10.0024	4.5831	5.6898	7.8525	7.9722	9.9605	7.632	6.7517	10.1539	9.1003	10.016	7.7364	10.3036	9.1955	10.1953	3.869	5.8258	7.4822	10.5601	6.8978	9.6911	13.1565
TCGA-A6-2686-01	1126	1	10.2246	9.2698	8.0957	6.8947	7.6221	5.0588	6.822	10.6861	6.6783	9.416	3.4472	10.7706	11.6818	8.7517	8.2492	5.8896	9.8116	10.404	10.7115	5.2684	7.7221	6.365	8.8295	10.827	11.1339	4.8718	5.3221	10.2963	9.0419	9.5571	7.2307	8.8464	9.1511	7.4517	8.7839	6.9919	8.7791	3.9202	8.5895	4.3916	9.1523	6.1341	9.915	4.7723	9.0379	12.2426
TCGA-AA-A01Z-01	1126	0	8.5132	9.4409	8.4807	5.9429	9.2115	3.4538	5.9429	10.9055	7.1691	10.1829	3.5521	10.4898	12.0755	8.2861	10.0165	3.0584	8.0165	10.6765	11.4368	6.7702	7.2967	7.6073	9.1936	10.9904	9.698	4.5433	5.3845	9.9672	7.9703	9.9672	7.4462	8.0165	10.0437	8.9525	9.2302	8.2901	8.8368	7.9303	11.1844	3.7023	10.1484	7.062	9.9066	5.9429	9.2927	12.8469
TCGA-A6-2684-01	1127	0	8.8044	9.5823	6.0324	7.3513	9.5744	2.4949	6.6405	11.271	7.6333	10.0392	5.3201	10.0984	11.7085	8.2967	10.1298	5.3741	8.3262	10.1333	10.4899	7.2885	7.8225	7.0418	9.3072	11.0672	9.948	5.3201	6.1781	8.0287	7.4768	10.0849	8.5868	7.3595	9.8893	7.2049	8.3592	7.8372	10.2223	7.2274	11.2584	2.7147	9.3893	7.2049	9.9735	6.3355	7.3013	13.2234
TCGA-AA-3495-01	1127	0	8.7216	10.1308	5.6588	6.173	8.323	2.1293	6.1921	11.0001	6.3535	9.7937	4.156	10.355	11.8614	8.4354	10.0837	3.0377	9.6133	10.2097	10.9204	6.6513	8.8992	6.4117	9.3864	10.7642	9.142	4.5005	5.4525	8.3402	7.0834	10.0881	8.7605	7.1678	9.6053	9.4473	8.6195	8.5248	10.1382	8.101	11.1187	3.3412	9.5954	7.163	10.2432	3.1974	7.9323	12.9246
TCGA-AA-3685-01	1127	0	7.9378	10.5531	7.4912	7.5143	8.294	3.2048	6.6176	11.4692	6.5596	9.1355	4.3803	9.7389	12.2062	8.2873	9.906	4.9117	9.402	10.1686	11.0551	6.2743	8.619	5.9638	9.8036	10.5684	9.3802	5.4286	4.7085	8.9075	6.247	9.8436	8.9448	6.6733	9.4881	9.2872	7.4399	9.0327	9.8943	7.0182	10.743	2.4201	9.8534	6.7596	9.7871	3.4796	7.8162	12.7375
TCGA-A6-2685-01	1133	0	8.7491	9.519	6.616	7.3351	9.4174	3.0342	6.892	11.0755	6.8306	10.5883	4.553	10.4201	11.5033	7.9022	10.2161	5.4369	9.5711	10.1115	11.0556	6.919	9.0178	6.4255	9.307	10.9969	9.7353	5.7071	5.2596	10.279	7.0124	10.3582	7.3825	7.9762	10.2664	8.487	8.7171	8.6843	10.5658	7.5301	11.0854	4.377	10.5547	7.3669	9.9537	4.2464	8.8023	13.2417
TCGA-5M-AATE-01	1200	0	8.2916	10.4227	8.3715	6.8101	7.4199	3.583	7.6979	10.8733	7.3119	10.066	5.445	10.4169	11.6973	8.4865	10.5759	4.3893	8.2434	10.1813	11.9861	7.7026	8.1969	7.274	9.3588	10.294	9.5023	5.0258	5.3511	10.6086	8.4501	10.0632	7.7677	7.6144	9.4281	9.9007	10.2553	7.8644	9.6661	7.9787	11.5333	3.0961	10.1949	6.5496	9.9182	2.8436	8.3321	12.8977
TCGA-AA-A02Y-01	1216	0	7.5483	10.0242	6.4956	6.1912	8.8375	3.4977	6.9754	11.0383	6.6879	9.724	4.225	9.7122	11.9714	7.7687	10.1971	4.6452	8.4181	10.2044	13.1998	6.2815	8.6391	6.2412	8.8563	11.0437	9.966	4.8522	4.5949	10.1923	6.8736	10.0594	8.4538	6.2494	9.7926	8.3111	8.1505	7.7772	9.8581	9.1771	10.9901	2.7174	11.0179	6.8788	9.8189	4.8735	9.6703	12.8778
TCGA-F4-6806-01	1260	0	8.2499	10.3094	7.5381	6.766	9.0719	3.7788	6.8605	10.8937	7.4524	10.1518	4.7614	9.8039	10.9876	8.0674	10.8117	4.1623	9.2056	10.1382	13.9258	7.2323	8.5446	6.2355	8.6756	11.1602	10.1544	4.0938	6.2609	10.2384	7.4851	9.5683	7.8205	6.7571	10.2778	7.7414	8.2467	7.6909	9.8071	8.6803	11.2803	4.2543	9.9409	5.8395	10.38	3.5505	8.4648	13.2113
TCGA-D5-6534-01	1316	0	8.9529	10.8065	8.1426	7.4331	9.0528	3.7962	6.9341	10.7554	7.315	9.8635	5.257	10.8995	11.605	6.9905	10.57	5.3392	9.1622	9.7571	9.9377	7.217	8.2239	6.1508	8.2256	11.7646	10.5972	5.0773	5.9294	9.6021	7.7387	9.7349	7.6439	8.5385	9.4356	7.9749	7.5151	7.7246	9.8796	7.5234	10.8745	3.4734	9.9412	7.1406	9.4247	8.1355	9.7242	13.3816
TCGA-A6-2675-01	1321	0	8.7368	9.7269	5.6464	6.6162	8.5355	3.0023	7.1087	10.5812	6.4028	10.2617	4.1029	10.6023	11.3431	7.5183	10.2813	3.9094	9.4974	10.1463	10.0556	7.2787	8.0921	6.6241	8.2716	10.3763	9.9502	5.0129	4.2736	9.6369	7.2381	9.7756	7.8505	7.72	9.6486	8.4266	7.8095	7.964	9.9813	8.0428	11.1148	3.8019	9.4223	6.6934	10.1715	3.2677	8.5931	13.3183
TCGA-DM-A1DB-01	1348	1	8.9168	10.0142	7.9767	6.9676	7.2215	4.0819	5.8234	10.1034	7.4445	10.109	4.231	11.4319	11.3209	8.3845	9.4649	4.4466	8.71	10.0552	11.2274	7.3309	7.9849	5.8234	8.6516	11.5029	9.6884	4.2088	6.9808	9.9761	8.0766	9.5024	7.3764	7.6966	10.2068	8.3418	8.3122	8.2938	8.4439	6.7657	10.788	7.7379	9.7348	5.4023	10.6398	7.1476	8.6402	11.773
TCGA-D5-5537-01	1381	1	8.2636	9.971	8.4487	6.1146	8.0213	4.8836	8.1897	10.8117	7.4569	9.9886	4.3671	10.0199	10.9002	8.4135	10.3849	5.836	8.3967	10.2061	12.4105	6.2427	8.5832	6.6219	8.6181	11.54	9.8988	5.2334	6.2799	10.7957	7.0937	10.1563	8.0673	7.3861	9.3504	7.9653	9.8298	7.8617	10.1582	2.5726	11.0569	3.2346	10.4394	5.6436	10.2883	3.3085	8.8133	13.5097
TCGA-G4-6626-01	1422	1	9.5064	9.3668	9.7218	5.9119	4.2129	4.3959	9.934	10.6933	7.0022	10.6624	4.1783	11.2597	11.7151	8.6848	10.5011	3.6828	7.8534	9.9449	10.9378	7.4156	9.1002	6.0804	10.0065	11.653	9.6606	4.5997	5.0642	11.519	7.1342	9.5518	7.3628	7.2999	3.4127	8.4553	10.8995	7.9097	9.6464	5.4001	10.2705	4.9253	10.0567	6.1354	10.8296	2.4292	8.6678	12.5487
TCGA-AA-3675-01	1431	0	8.4959	10.1101	5.9761	4.8458	9.0299	2.8233	7.0849	11.1201	7.127	9.8701	5.2634	10.082	11.9966	8.2379	10.5502	3.9479	8.4301	10.7049	12.5336	6.9411	9.472	7.4021	9.5226	10.9133	9.6609	4.8658	3.6628	9.4679	7.2842	10.1758	8.9394	7.0763	8.9617	8.3857	8.8555	8.3109	9.8608	8.1218	11.0113	3.5184	9.9314	6.6833	9.5391	3.1115	8.6132	13.1713
TCGA-F4-6855-01	1442	0	8.7734	10.1514	7.1864	7.9414	8.4534	2.9181	6.7768	10.5285	7.1403	10.1093	6.1899	10.7006	11.2718	7.6438	10.7552	4.4983	8.4615	10.2709	11.4444	7.8985	8.1976	6.3018	8.609	10.9383	9.7544	4.7989	7.1734	10.6433	7.9642	9.7718	7.4083	7.9298	9.7167	8.0839	9.345	8.0978	9.719	7.2805	11.4669	2.7847	9.3766	6.1101	9.739	4.9893	8.0415	13.2536
TCGA-F4-6703-01	1456	0	8.5668	9.7778	5.4745	5.9979	9.5757	2.4789	7.2221	10.7606	6.7918	10.0164	4.4064	10.7929	11.7374	7.8582	10.4913	6.9967	8.363	10.2832	9.551	6.4582	7.3823	4.5542	8.7919	10.3191	10.9624	4.8109	4.6667	8.2841	7.083	9.5808	7.4405	8.819	8.5121	7.877	8.7363	7.3388	9.3758	7.4341	9.6007	3.3434	9.9009	6.6067	9.5333	6.1605	9.2702	13.2168
TCGA-CK-5912-01	1493	1	8.0139	10.5163	9.1056	5.8045	8.2825	3.0704	6.4484	10.5627	7.666	10.796	3.5209	9.8698	12.2307	7.4483	10.0833	4.8552	9.0223	10.1986	10.2029	6.0416	7.3678	7.2115	8.4789	11.6269	9.4171	5.226	5.3191	11.4759	6.8237	9.495	8.4129	7.3145	9.0938	8.4318	9.7071	9.2486	9.2247	2.8049	12.1666	3.9973	8.83	7.4023	10.658	2.698	8.499	12.6098
TCGA-AZ-6599-01	1503	1	8.4086	9.1832	7.4364	5.4188	7.9754	5.609	6.9811	10.5951	5.0924	10.2311	4.754	10.7258	11.469	8.01	10.4586	3.9585	8.9813	10.4737	11.4399	7.1818	9.2107	6.9869	8.6995	11.7627	9.9151	4.3111	4.4853	11.7156	7.7852	9.9105	7.7718	7.2937	8.3308	8.5348	8.7171	7.8881	10.1172	8.9754	11.197	6.4018	10.7841	5.897	11.0069	2.1911	8.1691	13.0965
TCGA-DM-A1D6-01	1518	1	8.9108	9.6552	7.8473	6.5788	8.3674	4.6846	7.2986	10.7227	6.6657	9.7262	5.2688	11.2898	11.5021	7.7672	10.6388	4.4381	9.3534	10.8395	9.1504	7.7293	8.9108	5.5981	9.3969	11.6635	10.1642	3.6527	5.2794	10.9208	7.5033	10.1741	7.4225	8.2357	8.8037	8.0282	8.0468	7.6746	5.0527	7.6218	11.0025	4.5942	9.3584	6.0056	10.5184	6.4071	9.5922	13.3104
TCGA-CK-5913-01	1561	0	7.9142	9.7198	7.1319	5.4974	11.9081	2.7845	8.3845	10.8493	7.1275	10.1152	4.6182	10.5454	11.8015	8.118	10.7059	5.099	8.344	9.9654	11.4932	7.1871	8.4133	6.7072	8.8388	9.6484	10.3477	4.7138	4.5158	9.9696	8.3773	10.1684	8.3233	6.713	10.0943	8.0348	8.9608	7.7575	9.7637	6.7642	10.3294	1.4237	10.6405	7.3259	10.17	3.6275	8.2253	13.3732
TCGA-G4-6304-01	1631	0	8.8792	9.9147	6.9354	5.7852	8.9291	4.0567	7.3527	10.5588	7.1458	9.9341	5.311	10.23	12.1994	8.5667	10.2601	4.137	8.9057	10.0669	11.4051	7.2896	8.8302	6.3147	9.0338	11.2025	10.0809	4.4569	6.2333	9.8133	7.6258	10.1447	8.1227	7.3527	9.3805	9.1359	9.6441	7.6943	9.4702	8.2189	10.5369	4.7656	8.3444	7.0155	10.5318	2.6416	7.7597	12.7204
TCGA-D5-5540-01	1706	0	8.2852	11.3708	5.6689	6.9983	7.0793	2.5671	6.1785	11.8834	7.223	10.3473	5.6689	9.451	12.4549	8.1727	10.3246	3.4562	8.2212	10.079	12.5573	7.3859	9.3834	6.1412	10.2456	11.5087	8.5569	4.714	5.6156	8.6506	7.3537	10.5242	8.9181	6.0636	9.2321	8.6011	5.3366	9.0209	9.9458	3.9799	11.8434	2.5671	10.1433	6.0503	9.2801	2.4088	7.0121	12.6644
TCGA-AA-3506-01	1765	0	8.3144	9.8661	7.8041	7.1142	8.386	3.7006	8.3956	10.753	7.3149	9.6834	5.0602	10.3934	11.7928	8.3083	10.0801	5.1052	9.3603	10.388	12.9293	7.3669	8.0218	6.2829	9.2895	10.6619	9.7639	4.5804	5.3577	10.7955	7.1872	9.6271	8.4615	7.2777	10.1996	9.1424	8.5455	7.9104	10.4375	7.7895	10.8454	3.1844	9.8058	6.6933	10.3423	5.1174	8.1778	13.2217
TCGA-AZ-4315-01	1776	0	8.7277	10.8578	5.7558	6.5103	8.344	3.3859	6.6245	11.5626	7.266	9.1929	3.7883	9.3497	12.4098	7.136	10.529	4.4273	7.9363	10.2106	12.1834	4.7351	8.7292	5.8472	9.7139	11.2615	9.941	4.3222	4.3846	8.346	7.154	10.2025	9.8333	5.6455	8.8694	8.5263	7.2576	8.2255	9.8221	8.7604	11.1189	6.3631	8.6803	6.8948	9.8597	3.2322	7.2068	12.8542
TCGA-SS-A7HO-01	1829	0	7.6923	10.4656	4.4805	4.6147	7.8117	3.2785	4.7837	10.8685	7.2806	10.0927	5.6489	10.0619	11.977	7.7342	10.4481	3.7355	8.8728	10.6751	10.9222	8.0268	8.6888	7.4518	9.3603	11.7209	8.6026	5.1089	4.7608	8.7514	7.7489	10.0921	8.0244	6.6533	10.4823	9.2747	8.8769	8.4744	10.7294	8.0972	11.0408	2.6374	10.3081	6.8619	11.0122	3.2785	8.1969	13.1758
TCGA-DM-A28G-01	1849	1	8.9162	10.0432	6.4769	6.7223	8.0831	3.1925	6.4316	11.0069	7.2773	10.411	5.0291	10.3993	11.6536	8.1169	10.5495	3.8382	9.4795	10.5033	12.585	7.2773	7.6411	6.7776	9.0878	11.2657	9.0817	4.7627	6.5634	10.6563	7.6042	10.2777	8.1025	6.854	9.2378	8.2358	9.2023	7.9422	9.6904	9.1532	11.3264	3.6401	8.7183	6.7956	10.2524	2.596	8.7768	13.0998
TCGA-AA-3655-01	1856	0	8.3363	9.5993	7.8942	6.2233	9.7957	3.5277	7.3994	10.9775	7.0107	10.0666	4.5229	10.8196	11.8822	8.186	10.4671	3.9344	8.5986	10.1988	10.1461	6.7312	8.1057	6.2846	8.8381	10.2628	10.142	4.5103	5.448	10.0216	7.2046	10.0094	7.771	7.3346	10.1223	8.7002	9.392	8.2423	9.6139	9.3739	11.802	4.1448	9.7145	6.6799	9.9321	5.6612	9.0397	13.1565
TCGA-AZ-5407-01	1910	1	8.5357	9.8755	7.9672	6.3222	9.8941	3.9923	7.3496	10.9946	6.0711	10.2213	4.3344	10.3566	11.934	8.1524	10.4608	3.9015	9.6457	10.3882	11.0032	6.9082	9.0819	6.1441	9.653	10.6272	9.6204	4.2922	5.4206	10.256	6.983	9.8764	8.619	7.3547	10.0173	8.506	8.471	8.1287	9.4713	7.8118	10.761	4.7932	10.7327	6.3533	9.734	5.0168	9.0912	13.0374
TCGA-AA-3509-01	1915	0	8.1827	11.1115	6.5442	7.4389	9.1888	2.2931	6.6724	11.0387	6.5509	10.1746	5.0665	10.2754	11.4046	8.2663	10.5705	4.5029	9.2871	10.2361	10.571	7.303	8.8333	6.1803	9.9138	11.1346	9.1408	4.6841	6.3962	9.3431	7.4851	10.0922	8.1456	7.3913	10.8984	8.9965	6.6907	7.9111	10.7638	7.365	11.2698	3.3367	9.7242	6.1366	9.646	3.5652	8.561	12.8634
TCGA-G4-6302-01	2047	1	9.1102	9.4432	6.5149	5.6795	9.6529	3.0459	7.8932	10.7464	6.0993	10.1647	4.5578	11.028	11.6714	7.1005	10.2137	6.1603	8.1558	10.2774	11.7193	6.9194	7.3579	7.8274	8.8383	11.6403	10.5309	4.9351	4.5094	9.9073	6.617	9.9396	7.1804	7.8864	8.7457	7.0828	9.1702	7.4203	9.6737	7.8203	9.037	5.3047	10.5653	5.9509	10.1082	8.4671	8.351	13.4835
TCGA-WS-AB45-01	2130	0	8.7121	9.2182	7.2428	6.2369	9.3958	3.24	7.5643	10.3774	6.7974	9.6379	4.8659	10.9759	11.2963	7.1721	10.9515	5.0257	8.9	9.9938	11.511	6.9175	7.6535	6.3832	8.8278	10.5422	10.4874	5.487	4.6747	11.3183	7.2196	9.6488	7.102	8.3772	8.3507	7.4091	9.011	7.5612	8.5727	9.8752	8.4082	3.6629	11.2487	5.6805	9.2642	6.755	7.4952	12.9278
TCGA-CK-4952-01	2134	1	8.2021	9.1116	5.39	4.424	8.7914	3.976	7.5137	10.8324	6.6388	9.6461	4.424	10.5827	11.7623	8.0633	10.3906	5.3616	7.9908	10.6158	11.236	7.1395	8.8283	6.3366	9.2235	10.6327	10.3595	4.013	2.8359	9.6446	6.2305	9.8293	8.0544	6.9519	8.9201	9.1297	8.4332	7.7322	9.8247	8.8642	11.2978	1.7891	9.7011	6.2226	10.6762	4.339	7.7542	12.976
TCGA-G4-6627-01	2275	0	8.5617	10.2049	5.8319	6.9144	9.179	2.6193	7.2079	11.2903	5.779	9.8868	4.7611	10.8375	11.2078	6.9266	10.5215	5.4999	9.4218	9.8431	12.5342	6.6889	8.1413	6.3686	9.1917	11.0172	10.1316	4.5284	5.3948	9.0367	7.5576	9.9711	7.6564	7.2571	9.4873	8.3327	8.1466	8.0797	9.6766	8.4044	10.405	3.4269	11.8138	6.2665	9.9585	4.5912	8.2572	13.5451
TCGA-AZ-4313-01	2310	0	8.0745	11.071	6.3382	6.5275	9.5883	3.2351	7.1535	11.2194	7.2597	9.7316	3.176	9.6575	12.5436	8.0334	9.6802	3.2495	8.0745	10.1105	12.1856	6.1684	8.0463	5.5934	9.4479	10.9997	9.9733	4.5078	5.4909	9.2164	7.0441	9.8967	8.8752	7.1726	10.561	7.7931	7.7652	8.2683	8.8911	7.273	11.0399	0.5586	8.1864	6.5422	10.5497	5.413	6.1684	12.8155
TCGA-AA-3660-01	2375	0	8.5962	10.003	4.6528	7.6614	9.0875	3.5395	7.0697	10.9948	6.4267	9.757	4.8347	10.7529	11.9237	8.2429	10.2236	4.8479	8.9134	10.169	10.7309	7.2905	8.3663	6.3688	9.2519	10.7534	9.1984	5.1416	6.1702	8.2313	6.8874	9.927	8.753	7.3214	9.9126	8.675	8.4504	8.2032	10.0379	7.0168	10.806	2.6586	8.4099	6.4347	9.4403	3.0438	8.5241	12.9096
TCGA-G4-6628-01	2424	0	8.3526	9.7928	3.9933	6.1342	10.4015	5.4378	6.9654	10.8358	7.6409	9.6922	5.2441	10.7401	11.8655	8.5019	10.6436	4.7435	9.1407	10.4234	10.2348	6.9797	8.8204	6.0821	9.5717	10.9739	11.216	4.4956	5.0946	7.2313	7.0979	9.8168	7.6409	7.4177	8.4787	9.5326	9.3937	7.8601	7.4591	4.5477	9.6234	3.1501	8.6373	6.9117	10.9704	4.8879	7.9763	12.8
TCGA-DM-A28C-01	2475	1	8.3911	9.8484	6.1002	6.7898	8.5801	2.572	7.3414	10.7408	6.4522	10.0693	4.9584	10.4681	11.6934	7.8999	10.5473	4.1283	8.3203	10.6809	12.5128	7.0317	9.2542	7.6023	9.2316	10.9537	9.4161	4.3191	5.597	10.1749	7.4129	10.34	8.2595	7.8179	8.6078	8.2517	8.9639	7.9416	10.1661	8.8931	10.4694	4.7967	9.3291	6.6369	9.8098	3.6953	8.7988	13.4031
TCGA-CK-6747-01	2523	0	8.3345	9.7796	6.2327	7.0217	9.6144	3.0845	7.0419	11.0204	7.0972	10.3705	4.4063	10.1522	11.8784	7.5906	10.9581	3.8009	9.1408	10.2486	12.6524	6.8393	8.1859	6.0123	8.6236	10.9313	9.4028	4.431	4.9079	10.478	7.6016	10.0444	8.1283	7.0298	9.6862	8.3079	8.4692	8.1527	9.611	8.0182	10.3947	3.1234	10.3624	6.8577	10.4582	3.1829	8.2552	13.5525
TCGA-AD-6889-01	2532	1	8.4916	9.6258	5.9286	5.4765	8.5499	4.7226	8.315	10.7146	7.2288	9.7312	5.7234	10.1131	12.3273	8.1557	9.6545	6.1186	8.1915	10.487	12.0366	6.9469	7.017	6.0225	8.6397	12.0866	10.4033	4.7054	5.6186	11.6775	8.1163	10.0587	7.938	6.8022	8.4936	8.1296	9.0201	7.3056	9.127	8.6942	11.0653	3.2787	9.5411	5.8792	10.4071	5.8792	8.8829	13.2868
TCGA-AA-3697-01	2587	0	8.7753	10.0772	5.7779	6.7811	8.0918	4.4629	6.8601	10.7749	6.9495	9.9493	4.7552	10.209	11.5512	7.6905	10.1066	4.3544	9.1813	10.0412	11.1007	7.231	8.2674	6.3376	9.4178	10.5604	9.6434	4.291	5.6592	8.8527	7.4613	9.8627	8.244	7.4512	8.5388	9.5332	7.6991	8.3896	10.0207	8.0006	10.7651	2.2373	9.7736	6.8052	9.7767	4.7218	8.1306	12.7773
TCGA-AZ-6598-01	2683	0	8.446	10.2049	6.6096	6.0039	7.9338	4.3908	8.7545	10.9657	7.9777	10.2907	5.2228	9.8025	11.6578	8.2217	10.5667	5.0382	9.1889	9.995	11.5171	7.1654	9.04	7.3342	9.1701	11.5027	9.4349	7.5069	5.3936	11.426	7.4897	10.675	7.6142	7.8918	7.8819	7.747	11.064	7.3294	10.1532	9.998	10.1976	2.084	10.2075	6.1427	10.7556	3.3476	7.6417	13.4601
TCGA-G4-6625-01	2792	0	8.2541	9.9692	6.6354	6.866	9.0003	3.0799	6.6155	10.6374	6.9792	10.0293	4.5777	10.412	11.492	7.1363	10.3116	3.9742	9.5992	9.7587	11.2777	7.1548	8.3694	5.6563	8.8595	10.6951	9.9666	5.3544	5.7444	10.4919	7.6608	9.918	7.6281	7.1316	10.2903	8.4142	7.6215	8.1566	9.1518	8.1241	11.5595	3.8229	10.2202	6.4901	10.2447	5.0131	8.7452	12.848
TCGA-DM-A1D4-01	2821	1	8.7842	10.5025	7.3688	7.4751	7.823	2.8514	7.2921	10.9208	6.4296	10.2238	3.9428	9.9836	11.5075	7.3545	10.5397	2.7457	8.9575	10.3355	11.5153	7.397	8.1638	5.2204	9.0646	11.4781	9.3915	4.2432	7.2031	9.1582	8.008	10.4972	7.9378	7.4981	9.0668	8.3555	8.4527	7.933	9.7826	8.8366	11.0199	3.0597	9.8713	6.0042	10.0106	1.6033	9.4781	12.9857
TCGA-DM-A28M-01	2895	0	8.637	9.9896	5.8237	7.1358	8.3715	2.6903	7.7445	11.4985	7.8642	10.0998	4.8241	10.2611	11.4363	7.404	10.8934	3.8534	8.9822	10.3749	13.5289	7.169	8.5074	6.632	9.496	10.438	8.9655	4.7837	6.0304	9.6105	7.5056	10.3486	8.9175	6.5781	9.5697	8.7485	9.658	8.0479	9.6212	9.4488	10.9845	2.9835	10.5618	6.1312	10.0694	2.0951	8.1042	13.1382
TCGA-DM-A28K-01	2988	0	8.4558	9.4558	5.6957	6.4098	8.7722	3.5076	6.5199	10.6918	7.4233	9.9278	4.7513	10.2203	12.099	6.7319	10.5291	4.0972	8.6396	10.4607	11.9799	7.3426	9.0835	6.0294	8.8077	10.6434	9.8185	5.337	6.281	9.2792	7.86	10.1588	8.588	6.7803	8.3381	9.0229	7.3655	8.479	9.8698	6.8073	10.7808	3.4403	11.0244	7.0969	9.9317	5.3554	8.6131	13.0011
TCGA-CA-5254-01	3042	1	8.5014	9.6553	9.7611	4.6579	8.9211	3.5833	7.5929	10.6912	6.2481	10.8886	2.4861	10.8762	11.5957	7.9564	10.4931	4.4847	8.722	10.2007	11.6376	5.8346	8.1726	5.5955	8.6866	11.2543	10.1507	5.5727	4.1118	10.6319	6.48	10.3003	7.3765	7.4218	9.4235	7.6701	9.2485	7.7959	8.2714	7.1296	9.3683	3.3351	10.0943	6.0312	10.3257	2.4714	9.1452	13.5011
TCGA-AZ-5403-01	3247	0	8.6814	11.1027	5.9013	6.109	8.0511	2.3622	6.2117	10.9111	7.3888	10.1979	4.5653	10.258	12.4852	6.7901	9.9659	4.0647	9.7456	9.5706	10.059	6.8608	8.1437	5.9013	9.3293	10.8736	9.3386	5.231	4.4478	8.7403	6.9499	9.544	8.8014	6.9713	9.5224	8.298	7.4588	9.2093	9.516	7.5363	11.1413	1.5115	10.0502	6.9819	9.32	4.1423	7.2727	12.567
TCGA-DM-A0X9-01	3641	0	8.3856	10.5432	4.1196	7.8417	8.3675	2.5406	6.5911	10.8695	7.2898	9.8985	6.0402	10.354	12.0964	7.8638	10.6822	4.172	8.5129	10.2516	11.5298	8.297	8.4911	6.5322	9.1828	10.4979	9.4814	4.4726	7.0274	8.8824	8.0554	9.8873	8.4279	6.5322	9.5996	9.182	9.3554	8.1757	9.7658	8.1151	11.0432	3.1749	9.7455	6.5322	9.7541	3.3211	7.8275	13.3105
TCGA-DM-A28E-01	3648	0	7.297	11.298	7.2034	6.7651	8.2945	2.7399	5.3563	11.0434	7.4678	10.015	4.9993	9.3489	11.7367	8.3109	10.575	3.6792	9.2766	10.3578	12.4694	7.4823	9.0448	6.7711	9.2492	11.1478	9.4497	4.8044	6.3305	9.2299	7.6335	10.4574	8.5664	5.9453	9.9788	8.9445	6.3144	8.05	10.5848	8.5732	12.08	3.5579	10.5519	7.1497	10.2053	2.1992	7.7822	13.297
TCGA-CK-6751-01	3780	0	8.0007	9.6884	6.2074	4.4093	9.3841	2.5644	7.2417	11.1194	6.9245	9.9216	3.8239	10.1243	12.1061	7.5215	10.6684	3.1857	8.9396	10.4004	12.9168	6.6971	8.2751	6.2843	8.8506	10.9484	9.6416	4.8752	3.4084	8.6544	7.2798	10.4716	8.2892	6.8185	9.7958	9.4335	9.0276	8.1341	9.6544	7.1418	10.2544	2.9223	11.071	6.69	10.2775	4.8998	7.4894	13.1588
TCGA-DM-A1D0-01	3974	0	8.9542	9.9962	5.014	7.3914	8.2279	2.1147	7.5042	11.2138	7.2627	10.2817	5.1683	10.0883	12.4526	6.7495	10.2631	3.5434	8.765	9.615	10.4371	7.5815	8.2486	6.1214	9.2374	10.4752	8.7716	4.1146	6.7133	9.0624	7.6014	10.4724	8.8203	7.9435	10.0315	9.0597	8.1023	8.3419	10.3285	8.8203	10.7981	5.2721	10.4673	7.1386	9.5765	3.6236	7.9972	13.3189
TCGA-DM-A282-01	4233	0	8.7451	9.854	6.8975	6.9129	8.2801	3.5405	7.1782	10.9498	7.6553	10.3591	4.7832	10.2657	11.6113	8.1839	10.3051	3.4352	9.4302	10.0921	13.6929	7.2284	8.8151	6.5421	9.0093	11.4211	9.8745	5.5705	7.2119	11.2693	7.7585	10.0386	8.613	6.6503	10.7274	8.2821	9.5961	8.0109	9.5201	8.3478	11.5136	4.9878	10.9414	5.7755	10.1844	5.007	7.3199	12.9973
TCGA-DM-A1D9-01	4270	0	8.24	10.13	7.092	7.0566	8.4863	3.0429	6.8526	11.3879	7.6863	10.2348	5.3494	9.8695	12.2408	6.7543	10.6313	4.4902	9.0303	9.443	12.0469	7.2851	8.9801	6.9212	9.3428	10.5784	8.7127	5.2259	6.9486	10.0963	7.8588	10.4399	7.8401	7.0239	9.8953	8.6427	9.4574	8.4153	9.4695	8.8993	11.2336	2.577	10.7223	7.5088	9.9388	3.7281	8.3154	13.1338
