# Supplementary material for: Reclassifying TNM stage I/II colorectal cancer into two subgroups with different overall survival, tumor microenvironment, and response to immune checkpoint blockade treatment
Source: Front Genet. 2022 Sep 21;13:948920. doi: 10.3389/fgene.2022.948920 (PMC9532767; doi:10.3389/fgene.2022.948920)
Supplement: Supplementary file 6 [file DataSheet1.ZIP › datasheet of Figure 1 /exp.txt]

sample	TCGA-3L-AA1B-01	TCGA-4T-AA8H-01	TCGA-5M-AATE-01	TCGA-A6-2675-01	TCGA-A6-2684-01	TCGA-A6-2685-01	TCGA-A6-2686-01	TCGA-A6-4105-01	TCGA-A6-5656-01	TCGA-A6-5659-01	TCGA-A6-5661-01	TCGA-A6-5665-01	TCGA-A6-5666-01	TCGA-A6-6138-01	TCGA-A6-6140-01	TCGA-A6-6141-01	TCGA-A6-6650-01	TCGA-A6-6653-01	TCGA-A6-6780-01	TCGA-A6-6782-01	TCGA-AA-3489-01	TCGA-AA-3492-01	TCGA-AA-3495-01	TCGA-AA-3496-01	TCGA-AA-3502-01	TCGA-AA-3506-01	TCGA-AA-3509-01	TCGA-AA-3511-01	TCGA-AA-3526-01	TCGA-AA-3655-01	TCGA-AA-3660-01	TCGA-AA-3663-01	TCGA-AA-3675-01	TCGA-AA-3685-01	TCGA-AA-3697-01	TCGA-AA-A01Z-01	TCGA-AA-A02Y-01	TCGA-AD-5900-01	TCGA-AD-6548-01	TCGA-AD-6889-01	TCGA-AD-A5EJ-01	TCGA-AD-A5EK-01	TCGA-AM-5821-01	TCGA-AU-6004-01	TCGA-AY-6197-01	TCGA-AY-A54L-01	TCGA-AY-A69D-01	TCGA-AY-A71X-01	TCGA-AZ-4313-01
KIAA0831	8.9234	8.8065	8.2916	8.7368	8.8044	8.7491	10.2246	8.351	8.1309	8.6411	8.3201	8.5412	8.4822	7.6971	7.5891	8.5388	7.3982	8.0953	9.055	7.9917	8.8551	8.7168	8.7216	8.8445	8.9448	8.3144	8.1827	7.7923	8.1386	8.3363	8.5962	8.3596	8.4959	7.9378	8.7753	8.5132	7.5483	8.5861	7.9834	8.4916	8.3703	9.0626	8.2504	8.4937	8.5573	8.7756	8.2661	9.3083	8.0745
EFHA1	9.6695	10.6918	10.4227	9.7269	9.5823	9.519	9.2698	9.9163	9.9301	10.1547	10.6182	10.2809	10.7373	10.2171	9.7955	9.7487	10.5317	9.601	9.9172	10.6151	9.6451	9.4057	10.1308	9.7661	9.6033	9.8661	11.1115	10.3885	9.9999	9.5993	10.003	9.8268	10.1101	10.5531	10.0772	9.4409	10.0242	9.7003	9.5058	9.6258	9.78	9.7521	10.4354	9.5152	10.0723	10.712	9.7519	8.5682	11.071
ASPHD1	6.4361	6.6182	8.3715	5.6464	6.0324	6.616	8.0957	5.9542	7.6367	7.6524	5.0772	7.8242	6.8469	5.7666	8.6818	6.5993	5.6854	6.5129	4.2323	7.0048	6.8335	6.8375	5.6588	7.9135	7.8117	7.8041	6.5442	5.6947	7.7166	7.8942	4.6528	7.2384	5.9761	7.4912	5.7779	8.4807	6.4956	7.4189	6.1552	5.9286	5.0933	8.4339	6.4842	6.5022	8.5463	6.6164	3.1967	8.0097	6.3382
ZNF701	7.122	6.909	6.8101	6.6162	7.3513	7.3351	6.8947	7.2501	6.5102	6.9353	5.8662	6.3185	6.9692	6.9876	7.0014	6.008	6.4001	3.656	5.3238	6.5209	7.3112	5.0123	6.173	5.3038	6.6582	7.1142	7.4389	7.2285	7.5538	6.2233	7.6614	6.6184	4.8458	7.5143	6.7811	5.9429	6.1912	5.2413	5.1085	5.4765	4.5792	4.3604	5.9324	5.9492	5.2086	6.7757	4.5248	7.0281	6.5275
STS	8.8633	8.761	7.4199	8.5355	9.5744	9.4174	7.6221	7.8464	7.7147	8.7436	9.6838	10.4188	8.0098	7.838	8.6925	8.7096	8.4462	7.7546	7.8693	8.1092	7.925	8.4223	8.323	8.0163	7.7547	8.386	9.1888	7.925	8.006	9.7957	9.0875	9.3968	9.0299	8.294	8.0918	9.2115	8.8375	8.3633	8.9343	8.5499	11.3153	7.7723	8.9366	10.8786	8.8813	8.7502	7.9532	8.7911	9.5883
LBX2	2.6597	3.6201	3.583	3.0023	2.4949	3.0342	5.0588	3.0315	2.7073	3.4325	3.9454	3.6538	3.3677	2.784	2.9811	3.8872	2.2874	3.8999	4.367	3.3974	3.7968	3.7242	2.1293	3.9141	4.5965	3.7006	2.2931	2.7612	3.2785	3.5277	3.5395	4.7389	2.8233	3.2048	4.4629	3.4538	3.4977	3.8887	2.9139	4.7226	3.6075	3.6795	2.2292	3.9238	3.5367	3.7006	3.1391	4.4945	3.2351
GPRIN1	7.1905	7.4633	7.6979	7.1087	6.6405	6.892	6.822	7.7874	6.9773	7.1409	7.4277	7.9027	7.1089	8.005	7.4416	7.0778	6.6038	8.09	7.5032	6.7627	7.4239	7.5216	6.1921	7.5962	7.4019	8.3956	6.6724	7.1741	7.8079	7.3994	7.0697	7.2593	7.0849	6.6176	6.8601	5.9429	6.9754	7.5243	7.2648	8.315	8.2623	7.7024	9.0952	7.9367	8.3066	7.0215	7.9155	7.6908	7.1535
UBE2D2	10.9205	10.6537	10.8733	10.5812	11.271	11.0755	10.6861	10.6589	11.0035	10.9048	11.1028	10.9531	11.406	10.9975	10.9437	10.833	11.2341	10.8874	11.0806	11.0038	10.9494	10.8426	11.0001	10.6717	10.9979	10.753	11.0387	11.0296	11.2392	10.9775	10.9948	10.9689	11.1201	11.4692	10.7749	10.9055	11.0383	10.703	11.1042	10.7146	11.1156	11.2276	11.2425	10.7475	10.579	11.1264	10.885	10.8251	11.2194
DEM1	7.0917	6.1536	7.3119	6.4028	7.6333	6.8306	6.6783	6.817	7.4021	8.0151	7.0802	6.4712	7.2604	6.7412	7.3367	6.9616	6.5148	7.2468	7.6525	6.739	7.151	6.6537	6.3535	6.69	6.4347	7.3149	6.5509	6.8343	7.4706	7.0107	6.4267	4.5896	7.127	6.5596	6.9495	7.1691	6.6879	7.0067	6.1047	7.2288	6.2396	6.7739	5.9448	6.8797	6.0174	7.3785	6.9193	7.7893	7.2597
THUMPD1	10.0273	9.8095	10.066	10.2617	10.0392	10.5883	9.416	9.8074	9.6038	10.6988	10.41	10.2852	10.1223	9.9194	10.2172	10.1315	9.7702	9.8997	10.33	9.6043	9.9938	10.1343	9.7937	9.909	9.8907	9.6834	10.1746	9.7847	9.9606	10.0666	9.757	10.0254	9.8701	9.1355	9.9493	10.1829	9.724	10.0724	9.9732	9.7312	10.1522	9.9063	10.0004	10.0584	9.9375	9.9987	10.526	10.2056	9.7316
ZNF284	6.2043	6.1463	5.445	4.1029	5.3201	4.553	3.4472	4.9424	4.829	5.6185	5.0418	4.901	4.6983	4.6954	3.7682	4.8107	3.3668	4.4389	1.0131	5.2138	5.4798	5.0123	4.156	5.6514	6.2908	5.0602	5.0665	4.3369	5.1808	4.5229	4.8347	1.4051	5.2634	4.3803	4.7552	3.5521	4.225	4.7513	3.5388	5.7234	2.9676	5.9253	2.9727	5.2039	5.1095	5.3265	4.145	6.1817	3.176
NEK9	10.943	9.9601	10.4169	10.6023	10.0984	10.4201	10.7706	10.1353	9.9854	10.8009	10.3213	10.2923	10.2867	10.1894	9.7119	10.3993	9.788	10.1591	11.0736	10.204	10.9643	10.3436	10.355	10.5327	10.1804	10.3934	10.2754	10.1268	9.2226	10.8196	10.7529	10.419	10.082	9.7389	10.209	10.4898	9.7122	10.6041	10.75	10.1131	10.4997	10.8989	10.2667	10.9215	10.9103	10.22	10.4729	10.8257	9.6575
PARK7	11.7971	11.5578	11.6973	11.3431	11.7085	11.5033	11.6818	11.7702	12.103	12.0531	11.8963	12.1477	11.4735	11.7022	11.7027	11.6765	11.8277	11.5497	12.0576	11.9016	11.0879	11.0137	11.8614	11.6499	11.56	11.7928	11.4046	12.081	11.5995	11.8822	11.9237	11.9705	11.9966	12.2062	11.5512	12.0755	11.9714	11.8069	12.1247	12.3273	11.5366	11.8879	12.1628	11.6036	11.6363	11.9654	11.7392	11.9477	12.5436
TMEM180	7.5741	8.6233	8.4865	7.5183	8.2967	7.9022	8.7517	8.3757	7.489	6.4646	7.9176	8.48	8.2533	7.7648	7.3788	7.9342	7.8456	8.0355	8.8919	8.192	8.006	8.3507	8.4354	7.6115	7.1206	8.3083	8.2663	7.3841	7.1319	8.186	8.2429	7.8114	8.2379	8.2873	7.6905	8.2861	7.7687	8.3814	8.1082	8.1557	8.0292	7.4476	8.3281	7.9212	8.6659	6.9688	6.3508	7.5261	8.0334
AP3B1	10.7138	10.4762	10.5759	10.2813	10.1298	10.2161	8.2492	9.7908	10.2116	10.2066	11.0317	10.5945	10.6993	10.9782	10.463	10.5099	11.0946	10.8708	10.7791	10.4715	10.6026	10.3773	10.0837	9.5505	10.418	10.0801	10.5705	11.0061	10.4695	10.4671	10.2236	10.1103	10.5502	9.906	10.1066	10.0165	10.1971	10.3966	10.3313	9.6545	10.5271	10.7221	10.4861	10.4797	10.6952	10.5171	10.8725	10.4464	9.6802
ASPRV1	5.4501	3.8238	4.3893	3.9094	5.3741	5.4369	5.8896	5.1317	4.2769	4.4788	4.6294	4.001	4.311	3.9951	3.3423	5.3784	3.5024	5.3879	5.4707	4.607	5.4508	5.4142	3.0377	3.8682	4.1703	5.1052	4.5029	4.2095	4.2716	3.9344	4.8479	4.892	3.9479	4.9117	4.3544	3.0584	4.6452	5.2129	4.8674	6.1186	4.5216	5.3536	3.7705	4.8856	5.2412	4.6858	5.8843	4.203	3.2495
NAAA	8.0099	9.1981	8.2434	9.4974	8.3262	9.5711	9.8116	8.7807	9.7134	8.9189	8.7487	9.3333	8.1993	9.9515	10.1965	9.7164	9.0093	9.2741	9.0657	9.4252	8.9676	9.3234	9.6133	9.3186	9.0152	9.3603	9.2871	8.5829	9.2358	8.5986	8.9134	9.2352	8.4301	9.402	9.1813	8.0165	8.4181	8.6948	8.9558	8.1915	7.879	9.0068	8.5714	8.3903	8.3103	8.6006	8.434	8.0892	8.0745
MMS19	10.466	10.707	10.1813	10.1463	10.1333	10.1115	10.404	10.1392	10.2709	9.8748	10.3046	10.3332	9.8903	10.1554	9.6793	10.415	9.3068	9.5031	10.4809	10.3933	10.4842	10.8061	10.2097	10.4764	10.5848	10.388	10.2361	9.8707	9.2543	10.1988	10.169	10.2971	10.7049	10.1686	10.0412	10.6765	10.2044	10.1203	10.2096	10.487	10.2339	10.342	10.7587	10.3762	10.5966	9.0803	10.1633	10.4983	10.1105
GDF15	12.2604	10.7844	11.9861	10.0556	10.4899	11.0556	10.7115	13.2039	13.3821	12.5279	10.9173	12.1514	13.7797	12.1302	12.7843	12.5116	12.8199	13.0037	11.057	12.9221	9.1001	11.7005	10.9204	10.8654	10.0212	12.9293	10.571	12.063	11.1758	10.1461	10.7309	13.5838	12.5336	11.0551	11.1007	11.4368	13.1998	11.3652	10.0279	12.0366	11.2716	11.7052	11.7014	11.1891	12.5591	12.9772	12.5999	12.0113	12.1856
ZNF234	7.8738	7.3254	7.7026	7.2787	7.2885	6.919	5.2684	7.4662	7.6043	8.0433	6.962	6.7667	7.3306	7.1297	6.9666	7.0174	6.4901	6.5522	5.2877	6.7743	7.4239	6.7154	6.6513	7.4433	8.1985	7.3669	7.303	7.2809	7.2054	6.7312	7.2905	3.3703	6.9411	6.2743	7.231	6.7702	6.2815	6.7666	6.7608	6.9469	5.5784	7.9325	6.2546	7.4407	7.0866	7.1648	7.0449	7.6961	6.1684
CCDC125	8.8467	8.3948	8.1969	8.0921	7.8225	9.0178	7.7221	7.99	8.7358	7.8963	8.5706	7.9717	8.4924	8.0721	8.3951	8.8315	7.826	8.0793	8.7434	8.0883	8.1916	8.9182	8.8992	7.3066	9.0938	8.0218	8.8333	8.8343	9.1879	8.1057	8.3663	9.8407	9.472	8.619	8.2674	7.2967	8.6391	8.5183	8.313	7.017	8.7575	9.4173	8.1814	9.031	8.516	8.7302	8.9093	8.1134	8.0463
SYDE2	7.132	6.6501	7.274	6.6241	7.0418	6.4255	6.365	5.8035	6.5102	6.9553	6.9901	5.8044	6.7614	6.172	6.5234	6.1014	6.8075	6.013	5.4268	6.0306	6.0416	3.6699	6.4117	6.2148	6.3173	6.2829	6.1803	6.6986	6.9136	6.2846	6.3688	6.5692	7.4021	5.9638	6.3376	7.6073	6.2412	6.356	6.4463	6.0225	6.6216	6.9316	5.3406	6.8417	6.1396	7.2151	6.6296	6.5428	5.5934
DIMT1L	9.0247	8.7215	9.3588	8.2716	9.3072	9.307	8.8295	8.4953	9.0157	8.9503	9.094	9.1163	9.9599	9.167	8.5854	8.5671	9.2435	8.4055	9.1231	9.1043	8.9914	8.6305	9.3864	8.8354	8.5652	9.2895	9.9138	9.2377	9.8345	8.8381	9.2519	9.5239	9.5226	9.8036	9.4178	9.1936	8.8563	8.7926	9.0841	8.6397	8.764	9.2968	9.34	8.7438	8.5929	9.299	9.0022	7.8506	9.4479
NGRN	11.6344	10.735	10.294	10.3763	11.0672	10.9969	10.827	10.9914	10.7691	11.2341	11.2133	11.1077	10.3822	10.4457	10.4496	11.5001	10.1426	11.1672	10.9447	10.6833	10.4096	11.0294	10.7642	10.9497	11.1945	10.6619	11.1346	10.4271	10.9318	10.2628	10.7534	10.9589	10.9133	10.5684	10.5604	10.9904	11.0437	10.9089	10.5453	12.0866	11.3963	11.2602	11.2767	10.5992	10.7221	11.0764	10.6764	11.7095	10.9997
NFKB2	9.6056	10.0111	9.5023	9.9502	9.948	9.7353	11.1339	10.3736	9.8045	9.2377	9.5718	10.7222	8.6797	10.4348	9.7208	10.1236	8.6509	10.4608	10.0663	10.1122	10.3718	9.5032	9.142	9.7405	10.4251	9.7639	9.1408	9.8368	8.9087	10.142	9.1984	9.8883	9.6609	9.3802	9.6434	9.698	9.966	11.1516	10.2767	10.4033	10.2674	10.0156	10.8725	10.428	10.4128	8.269	9.5239	10.5439	9.9733
LOC650368	5.492	4.2131	5.0258	5.0129	5.3201	5.7071	4.8718	4.5891	4.7248	7.3131	4.1194	4.1609	4.235	4.4182	4.1682	4.746	4.6477	3.7671	4.5078	4.8904	4.3196	3.4933	4.5005	5.039	3.7613	4.5804	4.6841	4.588	5.4157	4.5103	5.1416	4.5563	4.8658	5.4286	4.291	4.5433	4.8522	4.9581	4.9459	4.7054	4.9184	4.2191	3.5284	4.879	3.7295	5.6856	4.4795	4.7414	4.5078
ZNF137	6.6387	6.6182	5.3511	4.2736	6.1781	5.2596	5.3221	6.2253	6.9517	6.4078	5.2109	5.1393	6.1455	5.4303	6.4171	5.7019	5.6854	3.2598	4.6566	6.1157	6.2063	2.8782	5.4525	4.0997	4.6248	5.3577	6.3962	6.2744	5.9201	5.448	6.1702	5.1544	3.6628	4.7085	5.6592	5.3845	4.5949	4.4079	4.1162	5.6186	3.1371	4.0952	4.5643	5.3503	4.5026	6.3198	3.3043	6.6405	5.4909
SEZ6L2	10.7632	9.3269	10.6086	9.6369	8.0287	10.279	10.2963	9.8082	9.1897	10.8366	9.0117	10.3126	9.6222	10.1364	10.4728	11.2	7.8697	11.2659	6.4755	9.7332	9.6133	10.1897	8.3402	9.6799	10.932	10.7955	9.3431	9.3951	9.4043	10.0216	8.2313	10.1046	9.4679	8.9075	8.8527	9.9672	10.1923	10.7012	9.6926	11.6775	8.9085	10.2664	9.2061	9.6078	10.6136	8.6744	8.7266	11.7251	9.2164
ZNF808	7.7268	7.3385	8.4501	7.2381	7.4768	7.0124	9.0419	7.9958	7.9874	7.8676	8.2788	7.6295	7.6118	7.7065	6.8733	6.7877	7.7758	7.0018	7.4993	7.4232	7.6119	7.3594	7.0834	6.9439	6.0491	7.1872	7.4851	7.3914	7.5432	7.2046	6.8874	6.7786	7.2842	6.247	7.4613	7.9703	6.8736	7.7001	7.5617	8.1163	6.1533	6.9936	6.6448	7.7848	8.2003	7.7264	4.5248	8.0583	7.0441
MAPK9	10.2139	9.5738	10.0632	9.7756	10.0849	10.3582	9.5571	9.6274	9.9854	10.1692	10.3287	9.8291	10.091	10.3887	10.0232	9.8731	10.562	10.4598	9.8616	10.3957	10.1751	9.7134	10.0881	9.708	9.8308	9.6271	10.0922	10.2144	9.8604	10.0094	9.927	10.0078	10.1758	9.8436	9.8627	9.9672	10.0594	9.9961	9.6337	10.0587	10.1888	10.4284	9.5943	10.4044	10.0903	10.3201	10.411	10.0883	9.8967
ALG14	8.0341	8.435	7.7677	7.8505	8.5868	7.3825	7.2307	8.1312	8.629	7.9887	8.4508	8.1727	9.3877	7.6685	7.3938	8.2978	8.0283	7.3925	7.9948	8.315	7.3215	8.3528	8.7605	8.1272	8.1478	8.4615	8.1456	8.4163	8.6471	7.771	8.753	8.5323	8.9394	8.9448	8.244	7.4462	8.4538	8.1638	8.4287	7.938	8.4689	7.8606	7.69	7.4731	7.4081	8.5991	8.3842	8.3027	8.8752
WDR91	7.6385	5.9122	7.6144	7.72	7.3595	7.9762	8.8464	7.3258	6.9962	7.6463	5.8458	6.9199	7.2889	6.6202	6.6969	6.9544	6.1783	6.7135	7.7047	7.5199	8.791	6.886	7.1678	8.4715	7.8902	7.2777	7.3913	6.9584	7.0039	7.3346	7.3214	7.0479	7.0763	6.6733	7.4512	8.0165	6.2494	7.0412	6.7608	6.8022	6.8088	7.7182	6.4235	7.3275	7.227	7.2069	6.9528	8.2581	7.1726
HDHD1A	9.7495	9.4481	9.4281	9.6486	9.8893	10.2664	9.1511	8.9016	9.6572	10.821	10.1747	10.4306	10.6389	9.185	9.7634	9.2037	9.9887	6.4477	8.7714	9.3981	6.7342	9.5358	9.6053	8.7889	8.6835	10.1996	10.8984	9.3334	8.6973	10.1223	9.9126	8.9591	8.9617	9.4881	8.5388	10.0437	9.7926	8.6245	9.8731	8.4936	9.5703	9.1778	8.6754	9.7856	9.0916	10.5221	7.9919	9.3317	10.561
WDR4	7.9091	8.6393	9.9007	8.4266	7.2049	8.487	7.4517	8.1856	9.4296	8.8473	9.5609	6.9199	8.5795	9.0547	9.079	7.646	8.4268	7.8587	9.055	9.0739	8.6713	7.0704	9.4473	8.5769	7.2681	9.1424	8.9965	8.7695	8.7673	8.7002	8.675	9.0856	8.3857	9.2872	9.5332	8.9525	8.3111	9.1189	9.6455	8.1296	8.133	8.9587	8.3115	8.0169	9.4121	8.267	8.9061	8.1529	7.7931
SOX12	9.1938	8.9219	10.2553	7.8095	8.3592	8.7171	8.7839	8.3779	9.515	9.8161	6.5727	9.0718	8.3756	9.0274	8.025	9.128	7.0842	9.4162	8.8829	9.0561	9.9419	8.2501	8.6195	8.869	8.6527	8.5455	6.6907	8.296	8.2621	9.392	8.4504	7.9003	8.8555	7.4399	7.6991	9.2302	8.1505	10.2678	7.9693	9.0201	8.5461	9.2248	8.6049	8.8169	8.6336	8.3499	9.3424	8.4044	7.7652
FAM173B	7.6173	7.669	7.8644	7.964	7.8372	8.6843	6.9919	8.0693	8.5397	8.4628	8.4201	7.8998	7.9752	8.2628	8.2644	7.5686	8.5334	6.7613	7.6944	7.4232	7.7222	7.41	8.5248	7.8267	7.8424	7.9104	7.9111	8.0672	8.0365	8.2423	8.2032	7.8497	8.3109	9.0327	8.3896	8.2901	7.7772	7.7286	8.2524	7.3056	7.7705	8.0787	8.5853	7.5659	7.6824	8.4978	8.6985	7.7121	8.2683
CXXC5	10.1806	9.4067	9.6661	9.9813	10.2223	10.5658	8.7791	8.8205	10.1127	9.2508	8.4372	7.7601	10.0686	9.6198	10.4456	10.0906	10.0862	9.7162	8.3823	10.1883	9.4047	10.7351	10.1382	9.4978	9.8834	10.4375	10.7638	10.0092	9.3797	9.6139	10.0379	9.6496	9.8608	9.8943	10.0207	8.8368	9.8581	8.7739	10.0663	9.127	9.3095	8.3601	7.701	9.5817	9.2694	9.8382	9.6504	9.5493	8.8911
PPARGC1A	8.6967	9.0919	7.9787	8.0428	7.2274	7.5301	3.9202	6.743	8.4398	6.3412	7.9078	7.2214	4.235	8.487	9.2142	8.1401	8.7814	8.1856	10.2712	8.22	8.0847	7.3464	8.101	6.1657	8.5504	7.7895	7.365	9.1526	6.9727	9.3739	7.0168	7.3398	8.1218	7.0182	8.0006	7.9303	9.1771	9.6849	7.2022	8.6942	8.2322	5.6561	6.1299	6.3558	7.7876	8.7258	7.7516	9.0483	7.273
NEBL	11.4519	11.0139	11.5333	11.1148	11.2584	11.0854	8.5895	11.1004	11.332	11.4894	11.1129	10.2623	11.8071	11.7342	11.1713	11.271	11.5768	10.9594	10.5105	11.7934	10.6008	9.0768	11.1187	11.7638	11.7994	10.8454	11.2698	11.3084	9.9626	11.802	10.806	10.5443	11.0113	10.743	10.7651	11.1844	10.9901	10.7066	10.721	11.0653	11.0968	11.6615	10.5305	10.7324	9.6032	11.7618	11.2481	11.0945	11.0399
ANKRD24	4.2023	5.5339	3.0961	3.8019	2.7147	4.377	4.3916	3.1193	4.0432	3.6439	2.5641	1.5243	2.7233	2.2089	2.5333	4.0868	3.5211	3.2598	3.2332	3.6898	3.337	3.876	3.3412	4.2949	2.2824	3.1844	3.3367	3.3772	2.0727	4.1448	2.6586	4.7455	3.5184	2.4201	2.2373	3.7023	2.7174	3.9563	3.8562	3.2787	1.9723	4.7163	2.2292	3.8196	5.0395	2.2681	3.7087	5.992	0.5586
C8orf4	10.0804	8.9434	10.1949	9.4223	9.3893	10.5547	9.1523	10.8692	9.2302	9.7934	11.1462	10.5831	9.8833	9.6322	8.8868	8.4064	8.719	9.4706	8.7893	9.6604	9.5527	8.5215	9.5954	8.1652	10.4144	9.8058	9.7242	10.0837	11.5353	9.7145	8.4099	11.1272	9.9314	9.8534	9.7736	10.1484	11.0179	7.5079	9.8336	9.5411	9.1242	10.3798	8.5613	8.4849	11.7593	12.9606	10.4297	10.0354	8.1864
LYPLA2P1	6.7138	6.4833	6.5496	6.6934	7.2049	7.3669	6.1341	6.2154	6.8237	6.5718	6.4698	6.31	5.6263	7.0332	7.2319	6.7716	6.5806	6.6569	6.8416	6.8535	5.8929	7.0005	7.163	6.5051	6.1605	6.6933	6.1366	7.4803	6.1043	6.6799	6.4347	6.594	6.6833	6.7596	6.8052	7.062	6.8788	6.8006	6.7824	5.8792	6.8762	6.4336	7.0293	6.603	6.6951	6.8571	6.6245	6.6068	6.5422
CNNM3	10.1496	9.2423	9.9182	10.1715	9.9735	9.9537	9.915	10.1736	10.2203	10.203	9.5277	10.8402	10.117	10.2226	10.4799	10.4221	9.7079	10.5106	10.0947	9.9142	9.971	10.2459	10.2432	11.2315	9.89	10.3423	9.646	9.8575	9.5803	9.9321	9.4403	9.9505	9.5391	9.7871	9.7767	9.9066	9.8189	10.5467	10.0773	10.4071	10.4059	10.8235	8.8813	10.0584	10.4854	9.558	9.7732	10.048	10.5497
GRAMD1B	3.7626	4.1551	2.8436	3.2677	6.3355	4.2464	4.7723	5.3749	2.8246	5.0969	4.3685	5.6779	2.9303	4.2905	2.1644	3.2647	2.9976	8.2823	5.5838	3.4196	5.7168	8.414	3.1974	4.9644	4.5374	5.1174	3.5652	3.4911	4.7112	5.6612	3.0438	2.4318	3.1115	3.4796	4.7218	5.9429	4.8735	7.4914	4.5527	5.8792	6.2396	3.1773	3.461	4.879	7.5375	2.5021	4.0859	6.8279	5.413
ABCA7	8.1168	10.228	8.3321	8.5931	7.3013	8.8023	9.0379	8.3779	7.8763	8.0174	7.5078	8.6224	6.7949	7.9022	8.587	9.1185	9.0958	7.6891	9.8188	8.2454	9.191	8.4305	7.9323	8.5308	7.0697	8.1778	8.561	8.4395	8.2835	9.0397	8.5241	6.6265	8.6132	7.8162	8.1306	9.2927	9.6703	7.5762	8.1912	8.8829	7.9461	8.2663	8.6994	8.029	10.2475	7.4745	9.0357	9.5538	6.1684
CTNNA1	13.6169	13.385	12.8977	13.3183	13.2234	13.2417	12.2426	12.802	13.1164	12.8322	13.7434	13.48	13.2927	13.3741	13.2357	13.3378	13.3978	13.5799	12.9397	13.2251	12.9051	12.9557	12.9246	12.9388	13.1335	13.2217	12.8634	13.6686	12.9948	13.1565	12.9096	12.6001	13.1713	12.7375	12.7773	12.8469	12.8778	13.3277	13.1843	13.2868	13.7373	13.3557	13.1754	13.4081	13.2163	13.1947	13.5455	13.3597	12.8155
[truncated: 104 more columns]
