# Supplementary material for: Reclassifying TNM stage I/II colorectal cancer into two subgroups with different overall survival, tumor microenvironment, and response to immune checkpoint blockade treatment
Source: Front Genet. 2022 Sep 21;13:948920. doi: 10.3389/fgene.2022.948920 (PMC9532767; doi:10.3389/fgene.2022.948920)
Supplement: Supplementary file 7 [file DataSheet6.ZIP]

Archive with 40 entries (35 files):
- datasheet of Figure 6/
- datasheet of Figure 6/CRC_GSE146771_Smartseq2_Expression/
- datasheet of Figure 6/CRC_GSE146771_Smartseq2_Expression/CRC_GSE146771_Smartseq2_expression_Celltype_minorlineage.txt
- __MACOSX/
- __MACOSX/datasheet of Figure 6/
- __MACOSX/datasheet of Figure 6/CRC_GSE146771_Smartseq2_Expression/
- __MACOSX/datasheet of Figure 6/CRC_GSE146771_Smartseq2_Expression/._CRC_GSE146771_Smartseq2_expression_Celltype_minorlineage.txt
- datasheet of Figure 6/CRC_GSE146771_Smartseq2_Expression/CRC_GSE146771_Smartseq2_expression_Celltype_majorlineage.txt
- __MACOSX/datasheet of Figure 6/CRC_GSE146771_Smartseq2_Expression/._CRC_GSE146771_Smartseq2_expression_Celltype_majorlineage.txt
- datasheet of Figure 6/CRC_GSE146771_Smartseq2_Expression/CRC_GSE146771_Smartseq2_expression_Cluster.txt
- __MACOSX/datasheet of Figure 6/CRC_GSE146771_Smartseq2_Expression/._CRC_GSE146771_Smartseq2_expression_Cluster.txt
- datasheet of Figure 6/CRC_GSE146771_Smartseq2_Expression/CRC_GSE146771_Smartseq2_expression_Celltype_malignancy.txt
- __MACOSX/datasheet of Figure 6/CRC_GSE146771_Smartseq2_Expression/._CRC_GSE146771_Smartseq2_expression_Celltype_malignancy.txt
- __MACOSX/datasheet of Figure 6/._CRC_GSE146771_Smartseq2_Expression
- datasheet of Figure 6/CRC_GSE146771_Smartseq2_HALLMARK_COMPLEMENT_scSignatureExplorer_umap.png
- __MACOSX/datasheet of Figure 6/._CRC_GSE146771_Smartseq2_HALLMARK_COMPLEMENT_scSignatureExplorer_umap.png
- datasheet of Figure 6/CRC_GSE146771_Smartseq2_HALLMARK_INFLAMMATORY_RESPONSE_scSignatureExplorer_umap.png
- __MACOSX/datasheet of Figure 6/._CRC_GSE146771_Smartseq2_HALLMARK_INFLAMMATORY_RESPONSE_scSignatureExplorer_umap.png
- datasheet of Figure 6/CRC_GSE146771_Smartseq2_HALLMARK_TNFA_SIGNALING_VIA_NFKB_scSignatureExplorer_umap.png
- __MACOSX/datasheet of Figure 6/._CRC_GSE146771_Smartseq2_HALLMARK_TNFA_SIGNALING_VIA_NFKB_scSignatureExplorer_umap.png
- datasheet of Figure 6/CRC_GSE146771_Smartseq2_HALLMARK_IL2_STAT5_SIGNALING_scSignatureExplorer_umap.png
- __MACOSX/datasheet of Figure 6/._CRC_GSE146771_Smartseq2_HALLMARK_IL2_STAT5_SIGNALING_scSignatureExplorer_umap.png
- datasheet of Figure 6/.DS_Store
- __MACOSX/datasheet of Figure 6/._.DS_Store
- datasheet of Figure 6/CRC_GSE146771_Smartseq2_HALLMARK_ALLOGRAFT_REJECTION_scSignatureExplorer_umap.png
- __MACOSX/datasheet of Figure 6/._CRC_GSE146771_Smartseq2_HALLMARK_ALLOGRAFT_REJECTION_scSignatureExplorer_umap.png
- datasheet of Figure 6/CRC_GSE146771_Smartseq2_HALLMARK_IL6_JAK_STAT3_SIGNALING_scSignatureExplorer_umap.png
- __MACOSX/datasheet of Figure 6/._CRC_GSE146771_Smartseq2_HALLMARK_IL6_JAK_STAT3_SIGNALING_scSignatureExplorer_umap.png
- datasheet of Figure 6/CRC_GSE146771_Smartseq2_HALLMARK_INTERFERON_ALPHA_RESPONSE_scSignatureExplorer_umap.png
- __MACOSX/datasheet of Figure 6/._CRC_GSE146771_Smartseq2_HALLMARK_INTERFERON_ALPHA_RESPONSE_scSignatureExplorer_umap.png
- datasheet of Figure 6/CRC_GSE146771_Smartseq2_Dotplot.png
- __MACOSX/datasheet of Figure 6/._CRC_GSE146771_Smartseq2_Dotplot.png
- datasheet of Figure 6/Meta information.xlsx
- __MACOSX/datasheet of Figure 6/._Meta information.xlsx
- datasheet of Figure 6/CRC_GSE146771_Smartseq2_umap_Source.png
- __MACOSX/datasheet of Figure 6/._CRC_GSE146771_Smartseq2_umap_Source.png
- datasheet of Figure 6/CRC_GSE146771_Smartseq2_umap_Celltype_subtype.png
- __MACOSX/datasheet of Figure 6/._CRC_GSE146771_Smartseq2_umap_Celltype_subtype.png
- datasheet of Figure 6/CRC_GSE146771_Smartseq2_HALLMARK_INTERFERON_GAMMA_RESPONSE_scSignatureExplorer_umap.png
- __MACOSX/datasheet of Figure 6/._CRC_GSE146771_Smartseq2_HALLMARK_INTERFERON_GAMMA_RESPONSE_scSignatureExplorer_umap.png
