# Supplementary material for: Reclassifying TNM stage I/II colorectal cancer into two subgroups with different overall survival, tumor microenvironment, and response to immune checkpoint blockade treatment
Source: Front Genet. 2022 Sep 21;13:948920. doi: 10.3389/fgene.2022.948920 (PMC9532767; doi:10.3389/fgene.2022.948920)
Supplement: Supplementary file 7 [file DataSheet6.ZIP › datasheet of Figure 6/CRC_GSE146771_Smartseq2_Expression/CRC_GSE146771_Smartseq2_expression_Celltype_majorlineage.txt]

Gene	Malignant	Fibroblasts	Endothelial	CD8Tex	CD4Tconv	NK	Mono/Macro	Mast	CD8T	Tprolif	Plasma	B	Treg
A1BG	0.02434	0.18291	0.04289	0.10833	0.10214	0.09182	0.13461	0.14324	0.06131	0.09166	0.17886	0.10648	0.10854
NAT2	0.02482	0	0	0	6e-05	1e-05	0.00024	0	0.00065	0.00034	0	0	0
ADA	0.06839	0.18229	0.2694	0.39482	0.21526	0.38015	0.18565	0.02841	0.38911	0.44308	0.20277	0.19847	0.26047
AKT3	0.02717	0.2162	0.21728	0.14304	0.11973	0.12871	0.07323	0.08617	0.11677	0.0523	0.02835	0.12046	0.06412
MED6	0.14339	0.35195	0.19987	0.3334	0.3473	0.3277	0.17613	0.2912	0.31178	0.44452	0.27902	0.31922	0.36535
NAALAD2	0.01902	0.09906	0.02186	0.00978	0.00762	0.00732	0.01456	0.00971	0.00277	0.01067	0.00732	0.01752	0.00873
DDTL	0.01552	0.02931	0.034	0.03605	0.02979	0.03926	0.02256	0.04063	0.02741	0.03139	0.02123	0.045	0.02915
NAALADL1	0.01987	0.07694	0.10536	0.09268	0.09408	0.13888	0.03938	0.09907	0.06641	0.10273	0.01124	0.02897	0.11349
GUSBP9	0.01974	0.051	0.12412	0.05452	0.0606	0.05085	0.01232	0.04615	0.04154	0.06031	0.05541	0.0619	0.039
SIGLEC14	0.00172	0.00107	0.00193	0.00206	0.00163	0.00209	0.04983	0.03346	0.00252	0.00321	0.01746	0.08319	0.00232
ACOT8	0.17782	0.15895	0.14553	0.13033	0.18027	0.17622	0.11108	0.11917	0.19423	0.32401	0.12335	0.16674	0.15922
ABI1	0.23005	0.36205	0.25693	0.44366	0.47468	0.44867	0.29496	0.34366	0.49738	0.45749	0.27809	0.59186	0.59009
GNPDA1	0.1208	0.09057	0.09999	0.13431	0.13782	0.10065	0.16861	0.20286	0.13307	0.1135	0.05434	0.03664	0.18576
KCNE3	0.08296	0.00255	0.1127	0.00291	0.00216	0.00484	0.11258	0.1302	0.00493	0.00277	0.00183	0.00273	0.00212
ZBTB33	0.02562	0.02085	0.03106	0.03273	0.05183	0.0603	0.02969	0.04355	0.05753	0.03614	0.0382	0.05096	0.02946
SNHG8	0.50431	0.32655	0.64169	0.42395	0.47284	0.34974	0.38124	0.62653	0.27726	0.40628	0.59774	0.65216	0.37898
GTF2IP4	0.06543	0.1061	0.12732	0.0442	0.05946	0.07269	0.05561	0.09621	0.07088	0.06556	0.06391	0.05391	0.06968
CDH3	0.10671	0.00845	0.06013	0.00585	0.0106	0.01106	0.02104	0.01598	0.01402	0.01892	0.00639	0.00753	0.0104
TANK	0.35155	0.61729	0.67321	1.59013	0.87977	1.12407	0.82424	1.18084	0.776	1.3943	0.72643	1.01869	1.75721
POM121C	0.10346	0.16372	0.10275	0.15124	0.12995	0.14942	0.08822	0.13614	0.14326	0.15387	0.07015	0.15716	0.13461
ZSCAN30	0.08773	0.13631	0.09353	0.08449	0.12843	0.10961	0.09021	0.08693	0.12687	0.09895	0.06898	0.16474	0.07343
SRA1	0.17649	0.38654	0.28057	0.3177	0.2351	0.27692	0.41347	0.31923	0.23063	0.4929	0.39775	0.22898	0.41006
TMEM170B	0.00123	0.00118	0.00026	0.00068	0.00216	0.00175	0.0532	0.00595	0.00068	0.00108	0.00053	0.00175	0.00043
EGOT	0.00667	0.02787	0.12362	0.00525	0.00112	0.00316	0.01072	0.00822	0.00192	0.00109	0.00015	0.01287	0.0072
FAM229A	0.01624	0.00422	0.04126	0.00761	0.00944	0.00702	0.01942	0.00871	0.00598	0.0012	0.00485	0.01567	0.00852
ZNF667-AS1	0.02599	0.24686	0.1321	0.02714	0.04243	0.02888	0.04441	0.09842	0.02855	0.04679	0.01387	0.0923	0.03265
TRAPPC3L	0.12297	0.08432	0.11286	0.08667	0.09281	0.09038	0.14214	0.10072	0.1016	0.07001	0.0725	0.11459	0.08422
FAM83H-AS1	0.04419	0.00469	0.01838	0.00602	0.00645	0.0089	0.01149	0.01576	0.00888	0.00839	0.00369	0.00822	0.00497
CTAGE4	0.02317	0.00152	0.00116	0.00106	0.00249	2e-04	0.00046	0.00019	6e-05	0.00542	0.00141	0.00014	0.00245
LINC01531	0.01947	0.02485	0.04085	0.03868	0.03366	0.03749	0.05284	0.10575	0.02743	0.02636	0.02023	0.03604	0.03307
OST4	0.45561	0.75106	0.77051	0.7327	0.76713	0.74625	0.93132	0.89135	0.68311	0.80277	1.04581	0.69483	0.78243
LINC01003	0.01519	0.00158	0.03795	0.01219	0.0152	0.01443	0.02206	0.00671	0.01221	0.00932	0.00299	0.00364	0.00872
GATA6-AS1	0.01865	0.00674	0	0.00026	0.00017	2e-04	0.00034	0	0.00043	0	0	0	0
UNQ6494	0.00015	0	0	0.06098	0.01206	0.01055	0.01386	0.00096	0.00026	0.05103	0.00039	0.00048	0.14164
TOPORS-AS1	0.02115	0.0301	0.01959	0.04142	0.07139	0.0614	0.04524	0.05575	0.06296	0.06165	0.04865	0.06946	0.0565
LINC01160	0.05531	0.05209	0.08615	0.03511	0.05602	0.05028	0.06989	0.05304	0.05239	0.02568	0.02775	0.05139	0.0539
SMIM10L1	0.06794	0.10002	0.07276	0.09992	0.10229	0.09952	0.05239	0.06257	0.09071	0.12008	0.06479	0.08046	0.1105
MSTO2P	0.00671	0.00326	0.01055	0.01891	0.03348	0.02527	0.0047	0.02254	0.03307	0.04091	0.02185	0.04331	0.02366
DPY19L1P1	0.01586	0.01674	0.02091	0.0025	0.00718	0.00663	0.01121	0.00973	0.00635	0.00447	0.01002	0.01174	0.00445
MKRN2OS	0.03096	0.01998	0.01076	0.00647	0.01262	0.00933	0.01858	0.0166	0.00798	0.00913	0.01288	0.00854	0.00572
ZNF37BP	0.05733	0.1047	0.04718	0.10045	0.15444	0.12911	0.08197	0.09564	0.1554	0.0618	0.08607	0.14657	0.10671
FAM47E	0.14238	0.02833	0.1134	0.06572	0.06708	0.09232	0.06178	0.07479	0.09133	0.06863	0.05218	0.08698	0.06258
ARRDC3-AS1	0.01901	0.03768	0.01464	0.02163	0.02351	0.03094	0.04048	0.0296	0.02682	0.02986	0.0101	0.02979	0.01253
CCDC152	0.04926	0.08331	0.06094	0.02375	0.02494	0.03063	0.03941	0.01936	0.04753	0.06078	0.01351	0.05149	0.00643
ZNF737	0.0264	0.05194	0.04523	0.07121	0.11966	0.08656	0.0345	0.06556	0.10976	0.07716	0.03229	0.13568	0.03883
HDAC6	0.16612	0.20194	0.17732	0.1438	0.15835	0.1787	0.21493	0.17845	0.14628	0.20877	0.17793	0.18553	0.10188
URAHP	0.00959	0.00526	0.01096	0.00201	0.00136	0.00108	0.00122	0.00274	4e-04	0.00194	0.00099	0	1e-04
LINC00861	0.00427	0.00136	0.00381	0.22721	0.95201	0.57585	0.01137	0.01013	1.1696	0.24385	0.02566	0.01558	0.25215
C17ORF107	0.00394	0.00771	0.00378	0.01255	0.00664	0.0123	0.0173	0.05847	0.00496	0.00673	0.017	0.00853	0.00619
TMEM262	0.00655	0.00026	0.01073	0.00524	0.00815	0.00894	0.00789	0.00566	0.00256	0.00594	0.00685	0.01125	0.0078
CECR7	0.02877	0.03096	0.02213	0.0211	0.03614	0.02362	0.02381	0.02253	0.02407	0.04151	0.08795	0.11504	0.02344
LINC00910	0.11531	0.08097	0.12834	0.0488	0.06842	0.05652	0.16448	0.15049	0.06468	0.04225	0.05233	0.0879	0.04516
LRRC70	0.00261	0.0016	0.38037	0.00852	0.00577	0.00954	0.01432	0.09949	0.00346	0.00877	0.00654	0.00994	0.00346
LRRC69	0.03028	0.02977	0.03446	0.03974	0.04823	0.03618	0.0521	0.0297	0.05149	0.01921	0.02129	0.06462	0.03089
EFCAB10	0.0209	0.02751	0.03663	0.02989	0.02717	0.02245	0.02346	0.02754	0.02118	0.01676	0.02264	0.03836	0.02895
TSTD3	0.02445	0.05854	0.01582	0.02762	0.0321	0.03562	0.01283	0.04151	0.06321	0.02868	0.02022	0.04747	0.0371
SMIM6	0.0614	0	0.01846	0.00019	0	0.00018	1e-05	0.00059	0.00019	0	0.00244	0	1e-05
C6ORF99	0.05682	0.00532	0	0.02182	0.01426	0.00934	0.01936	0.02004	0.0121	0.03144	0.07575	0.02626	0.01295
LINC01135	0.02153	0.00217	0	0.00675	0.00839	0.00961	0.00581	0.00163	0.01334	0.01562	0.01336	0.0071	0.00768
SRP14-AS1	0.01668	0.0248	0.03453	0.01802	0.03304	0.01833	0.02193	0.02268	0.02464	0.02561	0.07207	0.01814	0.02265
TSTD1	0.23436	0.04081	0.00637	0.37959	0.54382	0.42267	0.12105	0.32386	0.42039	0.5493	0.37144	0.45193	0.43199
NEMP2	0.02062	0.05576	0.05285	0.07563	0.09882	0.07428	0.02347	0.01281	0.04242	0.17241	0.04042	0.05618	0.12665
MIR181A1HG	0.02672	0.11016	0.0966	0.07995	0.0792	0.08845	0.11475	0.05241	0.04362	0.17838	0.07834	0.07141	0.14464
RAB6C-AS1	0.01077	0.01908	0.00335	0.0076	0.00328	0.00443	0.00497	0.0089	0.00871	0.00359	0.00323	0.00894	0.0064
CCDC18-AS1	0.20126	0.32014	0.24439	0.52857	0.90105	0.53988	0.31706	0.67933	0.66842	0.33655	0.51894	0.70057	0.56502
ARMCX4	0.0717	0.13374	0.09382	0.08116	0.07882	0.07245	0.08116	0.1225	0.05492	0.05265	0.04522	0.08584	0.0556
PET100	0.12485	0.12616	0.21994	0.12838	0.1428	0.15386	0.28478	0.1688	0.13813	0.18043	0.18431	0.18573	0.15755
LINC00271	0.09974	0.08724	0.17935	0.07909	0.08748	0.09049	0.08801	0.09264	0.10916	0.09782	0.06007	0.07403	0.07067
ZNF717	0.03893	0.06272	0.01983	0.01621	0.02921	0.02356	0.02702	0.04559	0.02186	0.00748	0.01154	0.05713	0.01466
RRN3P3	0.03717	0.00818	0.08226	0.06138	0.05278	0.0486	0.05732	0.04764	0.05072	0.0507	0.01372	0.04276	0.05404
FAM66E	0.00805	0.01487	0.01788	0.00542	0.00619	0.00526	0.00637	0.00834	0.01071	0.00161	0.00134	0.00182	0.0033
NPIPB5	0.73506	0.75686	1.35797	1.12559	1.05689	1.13232	1.0962	0.87644	0.88973	0.93626	0.62403	1.27546	1.01785
CLUHP3	0.09982	0.02273	0.10028	0.21185	0.27578	0.15977	0.0187	0.06051	0.14511	0.09016	0.07599	0.13664	0.15682
FRG1HP	0.17959	0.30689	0.37213	0.17232	0.3447	0.27538	0.26669	0.17223	0.33941	0.27346	0.21046	0.4567	0.22032
ZNF705B	0.00182	0	0	0.00069	0.00075	0.00065	0.00038	0	0.00218	0	3e-05	0	0.00094
FAM157B	0.01363	0.00508	0.00999	0.01191	0.01337	0.00867	0.04818	0.0424	0.00896	0.00687	0.01003	0.01277	0.01118
NBPF10	0.02013	0.04396	0.01051	0.01122	0.01109	0.01438	0.14829	0.05085	0.01675	0.01075	0.01801	0.04874	0.01688
FCGR1CP	0.00017	0	0	0	5e-05	9e-05	0.06386	6e-05	4e-05	0	0	8e-05	1e-05
BSN-AS2	0.00645	0.00481	0.00539	0.0066	0.00772	0.00735	0.0203	0.00692	0.00651	0.00592	0.00495	0.00917	0.00628
FAM27C	0.03007	0.08695	0.04247	0.01228	0.0113	0.01216	0.00874	0.01507	0.00578	0.01231	0.05408	0.01246	0.00698
FAM95B1	0.02973	0.00819	0.02026	0.00786	0.00904	0.0115	0.01176	0.01759	0.00645	0.01033	0.00814	0.01593	0.00451
LINC01001	0.01088	0.02361	0.02636	0.01261	0.01834	0.01416	0.09997	0.02469	0.01534	0.01002	0.01025	0.01765	0.01434
CD24	1.29941	0.12698	0.099	0.01091	0.0097	0.01162	0.02747	0.02089	0.0034	0.03701	0.08662	0.53408	0.01273
UBE2Q2P2	0.0967	0.06801	0.10161	0.05731	0.09505	0.05509	0.05102	0.09741	0.11392	0.0392	0.06143	0.08586	0.07991
JMJD7	0.0452	0.03649	0.06153	0.1185	0.09567	0.10623	0.04847	0.04067	0.10845	0.11344	0.09504	0.04072	0.09994
PLA2G4B	0.07135	0.02858	0.05678	0.04067	0.05764	0.04301	0.08784	0.03721	0.05957	0.02322	0.03163	0.04284	0.04619
HDAC5	0.07184	0.21404	0.16126	0.08736	0.08508	0.09018	0.13844	0.11774	0.10872	0.0873	0.12054	0.11478	0.06687
KLLN	0.02015	0.00774	0.01565	0.01126	0.01291	0.01389	0.02021	0.01365	0.01666	0.01066	0.01013	0.01756	0.01141
PDCD6IP	0.40785	0.52062	0.6187	0.5211	0.62827	0.60873	0.56131	0.60494	0.54489	0.6409	0.42368	0.7431	0.61849
PDCD6	0.50054	0.71817	0.89907	0.56516	0.64219	0.60337	0.45811	0.50029	0.67059	0.78783	0.40939	0.55327	0.64502
BCL2L11	0.11617	0.23084	0.19154	0.34945	0.16602	0.29514	0.18177	0.23003	0.07761	0.44829	0.74564	0.37052	0.39164
TOMM6	0.43727	0.50329	0.73495	0.57861	0.65551	0.61887	0.67569	0.63279	0.63485	0.81027	0.57315	0.68109	0.63931
LINC00426	0.09489	0.13346	0.11003	0.29377	0.36767	0.32842	0.15478	0.1537	0.30067	0.35575	0.18776	0.38491	0.41066
LINC00092	0.00475	0.01193	0.0033	0.01688	0.02851	0.04549	0.00942	0.02125	0.00986	0.02146	0.00214	0.00216	0.0086
SH2B3	0.01706	0.07064	0.20365	0.05201	0.04147	0.05005	0.27105	0.2565	0.04642	0.05467	0.01096	0.13337	0.02362
RAMP2-AS1	0.01516	0.00758	0.04583	0.01359	0.01177	0.01271	0.01601	0.01823	0.01167	0.00809	0.0142	0.01716	0.0098
C2CD4D	0.01689	0	0.00439	0.0061	0.00418	0.00195	0.00042	0	0.00864	0.00487	6e-04	0	0.01342
GNE	0.03458	0.04972	0.03536	0.03599	0.02878	0.03537	0.03063	0.04195	0.02843	0.04705	0.0348	0.05081	0.03051
FAR2P2	0.02075	0.02073	0.03795	0.02451	0.02712	0.03971	0.03011	0.02826	0.03126	0.03577	0.02223	0.03293	0.02021
FRAT1	0.0024	0	0.00367	0.00703	0.00923	0.01007	0.04384	7e-05	0.00982	0.00911	0.00452	0.00424	0.01095
PCED1B-AS1	0.05394	0.04854	0.08389	0.88565	1.29535	1.0104	0.20669	0.07707	1.3543	0.88199	0.58833	0.7616	1.01215
TROAP	0.08625	0.01284	0.01187	0.04461	0.02846	0.04735	0.05636	0.04915	0.04643	0.35827	0.04572	0.03823	0.0282
MED16	0.16868	0.17958	0.14664	0.14732	0.18629	0.1595	0.13119	0.12816	0.18106	0.22168	0.16703	0.14468	0.17031
PIGK	0.07214	0.29708	0.14489	0.13212	0.15177	0.14181	0.04584	0.07983	0.14948	0.30853	0.26992	0.08534	0.15326
SMG1P3	0.15611	0.18372	0.27342	0.47743	0.30331	0.40698	0.20448	0.26969	0.26101	0.36509	0.19901	0.37362	0.39009
RASA4B	0.03904	0.04078	0.19797	0.02493	0.05378	0.02756	0.11416	0.02926	0.03584	0.03818	0.02872	0.04393	0.02566
CMC4	0.04247	0.08727	0.06682	0.04357	0.04066	0.04854	0.03711	0.04678	0.06181	0.14417	0.05639	0.08775	0.0506
ANAPC1P1	0.00435	0.00017	0.00472	0.00983	0.00857	0.01484	0.00118	0.00016	0.00911	0.01403	0.00074	0.00206	0.00329
LINC00941	0.04289	0.01583	0.019	0.00654	0.00727	0.01272	0.00745	0.0095	0.0057	0.02731	0.00619	0.00469	0.00367
MTHFD2P1	0.03999	0.04496	0.03622	0.05387	0.0553	0.04872	0.07229	0.07585	0.04798	0.03429	0.03811	0.04802	0.04599
LINC00630	0.06473	0.09153	0.10576	0.05875	0.06042	0.07489	0.04865	0.0642	0.0731	0.06788	0.04543	0.07042	0.05788
TTC34	0.00753	0.00556	0.01303	0.00536	0.01134	0.00831	0.01534	0.00851	0.00917	0.00338	0.00432	0.00811	0.00568
TIMM23	0.20151	0.37355	0.39885	0.27371	0.21491	0.23927	0.16136	0.27149	0.23319	0.57854	0.27096	0.23123	0.3166
NBPF20	0.08025	0.06134	0.20025	0.04342	0.04738	0.03285	0.0695	0.04269	0.03633	0.02607	0.04674	0.05105	0.03743
NPIPA5	0.02638	0.02464	0.02844	0.01116	0.01486	0.01135	0.02234	0.02715	0.02244	0.00977	0.01118	0.00649	0.00648
FAM95C	0.01797	0.00058	0	1e-05	0.00632	0.00072	0.00069	0	0.00193	0.00172	0.00074	0.00024	0.00026
LINC00675	0.10404	0.00064	0	0	0.00018	3e-05	0.00055	0.00218	0	0	0.00131	0.00049	0.00075
ZNF605	0.03414	0.03995	0.03896	0.02348	0.03857	0.04066	0.0355	0.0207	0.03802	0.01052	0.03041	0.0584	0.01831
ZNF783	0.01725	0.02667	0.02843	0.03511	0.04451	0.0328	0.02043	0.0224	0.0506	0.00642	0.01805	0.04447	0.02504
ZNF587B	0.01207	0.02332	0.0133	0.03405	0.03842	0.03044	0.02049	0.02708	0.0286	0.03125	0.05066	0.04748	0.01933
CDH5	0.01223	0.01623	1.04006	0.00325	0.00354	0.00273	0.00757	0.0032	0.003	0.00218	0.00196	0.00296	0.00413
RASAL2-AS1	0.01191	0.01532	0.00877	0.00407	0.005	0.00958	0.00867	0.00481	0.00521	0.00306	0.00263	0.00348	0.0033
FTX	0.07308	0.23645	0.19034	0.15433	0.24044	0.13888	0.08528	0.17499	0.19826	0.08437	0.08622	0.11057	0.21643
TMED7-TICAM2	0.00787	0.03344	0.00749	0.0145	0.00539	0.0081	0.02496	0.02338	0.00314	0.01564	0.02057	0.01544	0.00811
SLC25A5-AS1	0.01463	0.00864	0.0102	0.00851	0.00835	0.0074	0.00535	0.00866	0.0072	0.01373	0.00461	0.0059	0.00744
PET117	0.07281	0.06875	0.0739	0.0694	0.11292	0.08002	0.0446	0.03767	0.08868	0.12063	0.06399	0.08439	0.06672
OTX2-AS1	0.01826	0.01444	0.01257	0.01298	0.01761	0.02307	0.02404	0.03134	0.01813	0.02117	0.00659	0.01782	0.01898
SPDYE2B	0.01098	0.01498	0.02137	0.02724	0.04525	0.03272	0.04846	0.01616	0.03913	0.02063	0.01243	0.03511	0.03575
SAP25	0.0078	0.01127	0	0.0117	0.04135	0.02255	0.15236	0.04443	0.03397	0.0076	0.00267	0.02262	0.01907
CHAF1A	0.03543	0.02244	0.01369	0.03899	0.01942	0.03257	0.06859	0.02434	0.02959	0.13119	0.0096	0.03781	0.03191
PARP2	0.1186	0.20944	0.18232	0.0686	0.09308	0.1062	0.10134	0.10666	0.09228	0.23913	0.14677	0.09469	0.05443
ZBED6	0.00693	0.02684	0.01513	0.00873	0.00558	0.00908	0.00449	0.01434	0.00476	0.01146	0.00756	0.00807	0.01079
PARP3	0.12145	0.0689	0.08643	0.06033	0.04437	0.0578	0.03543	0.01423	0.05611	0.0465	0.07252	0.0708	0.05085
CDH6	0.00669	0.39496	0.01119	0.00315	0.00358	0.00485	0.00786	0.00723	0.00311	0.00335	0.00331	0.00532	0.00313
TOM1L1	0.13816	0.05149	0.04424	0.06593	0.06793	0.04386	0.01478	0.00911	0.04013	0.04439	0.00981	0.01564	0.05303
HMGXB4	0.17155	0.19865	0.26008	0.14421	0.14106	0.16068	0.17038	0.16315	0.09693	0.32811	0.05082	0.10972	0.15715
IGLL5	0.02988	0.03909	0.01896	0.00396	0.00955	0.01406	0.04066	0.03931	0.00726	0.27365	2.17173	0.57301	0.00965
TOM1	0.16372	0.29578	0.19635	0.27678	0.32605	0.22049	0.52979	0.29784	0.20093	0.14051	0.08454	0.15094	0.33741
KLRF2	0.00346	7e-05	0	0.00715	0.00171	0.02913	0.01074	0.00029	0.0144	0.06197	0.00025	0.00054	0.00499
SH2D3C	0.00829	0.13708	0.37412	0.12228	0.18023	0.21613	0.1842	0.12049	0.36746	0.14207	0.05907	0.15245	0.1121
SH2D3A	0.15722	0.01791	0.08302	0.09432	0.14755	0.06927	0.02926	0.04773	0.09405	0.05535	0.03044	0.11951	0.08479
MAMLD1	0.00845	0.03925	0.03195	0.01694	0.00811	0.00999	0.02658	0.01161	0.00514	0.01773	0.00411	0.00134	0.01297
MTRNR2L1	2.21975	1.31561	1.48163	0.57648	0.59168	0.59429	0.97931	0.87964	0.58017	0.67295	0.86244	0.99653	0.58026
MTRNR2L4	0.09797	0.03146	0.03955	0.01039	0.01346	0.01394	0.02335	0.02049	0.01141	0.01065	0.01811	0.0216	0.01188
MTRNR2L6	1.25838	0.45524	0.70771	0.15458	0.17522	0.18181	0.33647	0.33125	0.16966	0.20599	0.30423	0.37063	0.16296
MTRNR2L8	2.94242	1.68421	2.19529	0.91123	0.97432	0.99817	1.44484	1.4119	0.95531	1.05265	1.34674	1.54406	0.92714
MTRNR2L10	0.18682	0.04274	0.07586	0.01346	0.01483	0.01438	0.0344	0.03407	0.01519	0.01565	0.02405	0.02863	0.01385
RANBP9	0.05104	0.1647	0.11878	0.13494	0.13788	0.1095	0.11404	0.08481	0.12423	0.13963	0.07351	0.13799	0.2207
DNAJB6	0.53361	0.94815	0.96518	1.28118	0.71596	1.07685	0.66045	1.02201	0.75476	1.16916	0.59056	0.73933	1.09914
LINC00881	0.03549	0.01249	0.02079	0.00454	0.021	0.0145	0.01267	0.02209	0.01692	0.00895	0.01585	0.01854	0.01714
LINC00987	0.00346	0.01037	0.11207	0.02546	0.01693	0.0345	0.0112	0.07191	0.07347	0.00777	0.00588	0.01058	0.00923
LINC00674	0.06874	0.15646	0.10799	0.14965	0.1157	0.18292	0.13401	0.2022	0.16885	0.17783	0.08678	0.13925	0.10816
CCDC180	0.0297	0.01503	0.02445	0.02651	0.04165	0.02852	0.02012	0.02601	0.04159	0.00668	0.02958	0.04055	0.01866
CDH7	0.00521	0.00182	0.00467	0.00226	0.00276	0.00164	0.00452	0.0032	0.0016	0.00113	0.00074	0.00147	0.00123
SLC17A4	0.04798	0.00029	0.0251	0.00217	0.00125	0.00068	0.00245	0.0034	0.00362	0.00229	9e-05	0.0029	0.00241
MIR3180-4	0.01317	0.00847	0.00582	0.00806	0.00618	0.00631	0.00815	0.00873	0.00575	0.00474	0.00244	0.00552	0.00501
PCAT19	0.01778	0.01906	0.2883	0.02488	0.02703	0.0325	0.01629	0.03358	0.04788	0.0202	0.03291	0.03689	0.01879
LINC00672	0.01054	0.01257	0.01268	0.01396	0.01801	0.01756	0.02455	0.02561	0.02571	0.00451	0.00708	0.01018	0.01302
LINC01133	0.12452	0.02444	0.04201	0.01857	0.01545	0.01479	0.03506	0.01698	0.02182	0.01032	0.01175	0.03092	0.01427
LINC00967	0.11289	0.04531	0.06541	0.0439	0.06201	0.05975	0.06764	0.08029	0.08845	0.02736	0.04561	0.05365	0.03442
LINC00888	0.02478	0.07514	0.12745	0.03594	0.03585	0.0378	0.04085	0.06888	0.02857	0.10133	0.10374	0.03142	0.06878
LINC01094	0.01171	0.00593	0.04632	0.00214	0.00283	0.00412	0.05316	0.05085	0.00449	0.00433	0.00346	0.0027	0.00277
MIR4458HG	0.02671	0.04124	0.05814	0.01046	0.01887	0.01029	0.01617	0.00619	0.01296	0.01141	0.0109	0.0162	0.02025
RPARP-AS1	0.09955	0.07231	0.09792	0.0836	0.18793	0.14445	0.12766	0.06544	0.17628	0.1085	0.09448	0.17424	0.10928
LINC01541	0.00991	0.00601	0.00693	0.00683	0.00875	0.00789	0.00789	0.00626	0.01064	0.00607	0.00503	0.01121	0.00574
OSER1-AS1	0.07175	0.05359	0.07107	0.03262	0.10669	0.04948	0.03411	0.04934	0.08675	0.04076	0.07746	0.04014	0.02874
SNHG18	0.04167	0.13772	0.00981	0	0.00087	3e-05	0.00091	0.00045	0	0	0.00045	0.00036	0
APTR	0.13015	0.11189	0.08671	0.04125	0.0455	0.05148	0.07086	0.07995	0.04404	0.05585	0.04557	0.07134	0.04265
LINC00920	0.02335	8e-05	0.036	0.00461	0.01928	0.00275	0.00269	0	0.0103	0	0.00207	0.0035	0.00882
CEBPZOS	0.16727	0.22997	0.19327	0.21388	0.26819	0.2648	0.20603	0.20895	0.28564	0.31799	0.13824	0.24945	0.19176
LINC01207	0.09742	0.00478	0.03852	0.0076	0.0081	0.00673	0.0144	0.01986	0.00671	0.00668	0.01297	0.01168	0.00602
PPP5D1	0.03601	0.05474	0.05567	0.02507	0.03737	0.03107	0.05366	0.05	0.03111	0.0142	0.03344	0.05053	0.02808
LINC00989	0.0144	0.02866	0.01232	0.00527	0.00454	0.00421	0.01936	0.0142	0.00762	0.00638	0.00228	0.00706	0.0051
SMG1P7	0.0259	0.0267	0.03682	0.04437	0.03598	0.04201	0.06666	0.04101	0.04231	0.04554	0.01366	0.0444	0.03469
LINC01568	0.01054	0.01615	0.02115	0.07058	0.01681	0.05574	0.03447	0.0336	0.02217	0.03229	0.01516	0.02231	0.0203
LINC00963	0.1044	0.16201	0.1355	0.23839	0.1493	0.18188	0.2745	0.45838	0.11685	0.22175	0.05351	0.05132	0.332
MIR210HG	0.03482	0.0088	0.0322	0.00526	0.0051	0.00627	0.01163	0.00491	0.00417	0.02416	0.00766	0.00806	0.01269
RAB30-AS1	0.13812	0.17835	0.17301	0.17404	0.22492	0.15366	0.28357	0.24422	0.17018	0.22668	0.22132	0.19497	0.17086
LINC00958	0.02909	0.03147	0.01617	0.03442	0.03348	0.03186	0.05251	0.04225	0.03218	0.0256	0.01921	0.04045	0.03287
SPTY2D1-AS1	0.03079	0.06512	0.04045	0.07427	0.03728	0.05564	0.04322	0.08753	0.03169	0.0528	0.0704	0.04335	0.08537
C16ORF95	0.02536	0.04415	0.0207	0.02035	0.01202	0.02029	0.01249	0.01482	0.0172	0.04069	0.02574	0.01716	0.00911
OCLN	0.17415	0.01719	0.00812	0.01202	0.0262	0.01294	0.00865	0.00548	0.01737	0.00881	0.02282	0.02528	0.01388
IQCH-AS1	0.05617	0.01642	0.07933	0.06771	0.1075	0.07735	0.07846	0.06655	0.05734	0.06424	0.03727	0.06334	0.06236
NUP50-AS1	0.02916	0.03288	0.09241	0.02455	0.04128	0.04992	0.07788	0.04996	0.04422	0.04851	0.04186	0.03223	0.03332
SLFN12L	0.06296	0.0609	0.03861	0.25926	0.24435	0.33147	0.09636	0.07829	0.38434	0.24095	0.04441	0.09513	0.17591
LINC00933	0.01075	0.02204	0.02412	0.00623	0.01457	0.01087	0.01308	0.00897	0.01713	0.00978	0.01032	0.01756	0.01181
LINC00665	0.05043	0.08699	0.04898	0.04445	0.08161	0.05584	0.04951	0.07031	0.04178	0.06007	0.03444	0.09742	0.04492
MRLN	0.0215	0.03809	0.03442	0.07074	0.05027	0.06322	0.05662	0.08313	0.041	0.05029	0.04566	0.09289	0.05204
LINC00707	0.00515	0.0078	0.00533	0.00973	0.00519	0.01063	0.01053	0.01326	0.01371	0.01364	0.00393	0.00299	0.00243
LINC01012	0.03222	0.00541	0.02719	0.02219	0.02898	0.03554	0.04127	0.03437	0.03061	0.03628	0.00999	0.0469	0.04202
LINC00943	0.00282	0.00033	0	0.01645	0.01427	0.03529	0.00018	0.00045	0.05916	0.00175	0.01577	0.00594	0.00474
LINC01578	0.14633	0.38732	0.28133	0.51922	0.53457	0.37263	0.44226	0.66453	0.34699	0.40861	0.29964	0.39372	0.69155
SNHG16	0.21666	0.38336	0.41457	0.5067	0.38123	0.36165	0.18282	0.14462	0.34274	0.29109	0.21694	0.31336	0.32778
SMIM18	0.00493	0.00277	0.01174	0.02859	0.02577	0.03072	0.01191	0.00862	0.01503	0.04133	0.00908	0.04324	0.0224
MICA	0.13758	0.09497	0.18987	0.0682	0.07939	0.06568	0.06961	0.06647	0.06894	0.06227	0.03591	0.06228	0.07846
PSMB8-AS1	0.10168	0.30447	0.39136	0.47678	0.72709	0.66472	0.42882	0.21296	0.80183	0.77086	0.40638	0.61591	0.48691
LINC01569	0.0193	0.02162	0.04585	0.02209	0.03277	0.02301	0.03344	0.0377	0.02392	0.02403	0.02212	0.01782	0.01958
LINC01016	0.01819	0.01317	0.01739	0.01503	0.01369	0.02106	0.02265	0.02297	0.01922	0.01895	0.01125	0.02574	0.01525
TRIM52-AS1	0.02579	0.14406	0.05664	0.05739	0.0909	0.0966	0.05216	0.07892	0.11477	0.0651	0.07901	0.13499	0.04592
LINC01606	0.03003	0.01179	0.0413	0.0167	0.02303	0.02312	0.05092	0.0342	0.01897	0.01524	0.01758	0.01837	0.01821
GMDS-AS1	0.17238	0.1474	0.1772	0.13434	0.23179	0.16518	0.19266	0.1713	0.18492	0.14137	0.17474	0.22704	0.1898
SMC4	0.37466	0.57348	0.52202	0.6509	0.46371	0.6305	0.30809	0.56321	0.42243	1.79388	0.38173	0.4327	0.77861
GJC1	0.00971	0.37935	0.0336	0.009	0.0093	0.00927	0.02006	0.01592	0.00964	0.0091	0.00599	0.01083	0.00643
LY75-CD302	0.01877	0.00049	0.00163	0.02321	0.0458	0.03224	0.01749	0.00647	0.04375	0.03781	0.01969	0.04727	0.07832
ARPC4-TTLL3	0.03859	0.05941	0.05243	0.07466	0.08209	0.08437	0.07669	0.0412	0.11833	0.10474	0.01238	0.09847	0.06591
RBM14-RBM4	0.0579	0.08683	0.03629	0.09892	0.10999	0.09188	0.07269	0.17205	0.10746	0.13495	0.0694	0.09194	0.09101
ATP5J2-PTCD1	0.02337	0.01993	0.00945	0.01157	0.02034	0.02126	0.00985	0.0236	0.02707	0.03666	0.00836	0.01377	0.01769
ABHD14A-ACY1	0.08397	0.07064	0.03048	0.01121	0.01881	0.01969	0.02037	0.02689	0.01707	0.02768	0.0322	0.00623	0.02035
TMPRSS4-AS1	0.01055	0.00418	0.02608	0.02771	0.02396	0.01927	0.03683	0.01325	0.03746	0.02063	0.01456	0.02559	0.01756
TMEM110-MUSTN1	0.00336	0.02927	0.00817	0.02821	0.01927	0.01558	0.02868	0.0159	0.01016	0.0225	0.01763	0.01324	0.04329
C15ORF38-AP3S2	0.06242	0.11782	0.14123	0.04368	0.05364	0.05732	0.09239	0.06566	0.05182	0.06779	0.04727	0.02571	0.06262
FPGT-TNNI3K	0.01397	0.02325	0.01807	0.00528	0.01512	0.0111	0.01465	0.01164	0.01794	0.01195	0.00391	0.01497	0.00662
BLOC1S5-TXNDC5	0.00364	0.00958	0.00354	0.00029	0.00108	0.00029	0.00143	0.00234	0.00062	0.00854	0.10599	0.0109	0.00188
RPL17-C18ORF32	0.01166	0.03903	0.02961	0.01957	0.01428	0.02037	0.0216	0.01345	0.01244	0.02787	0.02588	0.02298	0.0144
TGIF2-C20ORF24	0.00477	0.00103	0.02943	0.01676	0.01371	0.01681	0.01762	0.0476	0.00922	0.03802	0.03185	0.02202	0.03133
GIMAP1-GIMAP5	0.00263	7e-05	0.05906	0.03741	0.09768	0.03784	0.00557	0.00382	0.0931	0.01954	0.00013	0.00069	0.01301
PMF1-BGLAP	0.03947	0.0748	0.06266	0.10716	0.07934	0.07757	0.0387	0.11613	0.05062	0.11571	0.04958	0.05023	0.11451
ST20-MTHFS	0.03751	0.02426	0.04337	0.03835	0.04544	0.03133	0.04404	0.05608	0.05477	0.04186	0.02585	0.03181	0.03882
POC1B-GALNT4	0.03678	0.0225	0.0404	0.0243	0.02213	0.02977	0.01419	0.01996	0.03371	0.03327	0.02232	0.02902	0.02122
KLRC4-KLRK1	0.0013	0.00444	0.00036	0.55151	0.11843	1.16473	0.02039	0.00156	1.07002	0.61172	0.0114	0.02141	0.02356
BCL2L2-PABPN1	0.02933	0.0265	0.04298	0.01045	0.00915	0.01356	0.03221	0.03201	0.01038	0.01608	0.01466	0.02406	0.01039
CORO7-PAM16	0.01127	0.01346	0.00327	0.03086	0.03129	0.0277	0.03218	0.01182	0.03144	0.018	0.01712	0.01912	0.02552
RNASEK-C17ORF49	0.01687	0.02429	0.03305	0.01053	0.0086	0.01118	0.02854	0.02231	0.01228	0.02465	0.02436	0.01239	0.01656
TMEM256-PLSCR3	0.02182	0.17154	0.11675	0.01128	0.02889	0.03606	0.06193	0.02674	0.03677	0.03227	0.03601	0.05855	0.01985
ZNF559-ZNF177	0.02676	0.06732	0.02869	0.02609	0.04548	0.03892	0.01301	0.04141	0.05647	0.03111	0.01168	0.03136	0.03083
RPS10-NUDT3	0.0047	0.00032	0	0.05827	0.08359	0.04715	0.00567	0.00465	0.09499	0.03047	0.00287	0.00055	0.05056
HSPE1-MOB4	0.07836	0.17204	0.15668	0.24517	0.15161	0.2082	0.07667	0.13622	0.13484	0.32758	0.13841	0.08631	0.2636
SYNJ2BP-COX16	0.10571	0.241	0.20477	0.08723	0.15653	0.12451	0.09632	0.25192	0.13453	0.17092	0.13178	0.17531	0.11806
CHURC1-FNTB	0.03721	0.06704	0.08126	0.03635	0.07246	0.04992	0.0551	0.044	0.05613	0.05003	0.03406	0.05353	0.05758
ZNF625-ZNF20	0.01043	0.01612	0.00741	0.00649	0.01145	0.02088	0.00862	0.01529	0.01936	0.03076	0.01333	0.01412	0.0118
AP1M2	0.3512	0.01219	0.06069	0.01565	0.01386	0.00956	0.0481	0.03787	0.00981	0.02151	0.03394	0.03732	0.02267
NDUFC2-KCTD14	0.22767	0.1928	0.27811	0.11776	0.10311	0.13095	0.14965	0.16678	0.12281	0.22712	0.18088	0.08665	0.16597
COMMD3-BMI1	0.13891	0.26189	0.23114	0.21673	0.25035	0.23518	0.18156	0.2841	0.28512	0.39326	0.64367	0.31227	0.3817
MSH5-SAPCD1	0.0119	0.00037	0.02001	0.01448	0.00739	0.01147	0.01612	0.00718	0.01163	0.0106	0.01147	0.00478	0.01033
ATP6V1G2-DDX39B	0.05868	0.05064	0.06652	0.0284	0.06165	0.0387	0.01503	0.03189	0.06225	0.07973	0.01562	0.04018	0.03186
PPT2-EGFL8	0.03536	0.03764	0.10173	0.02032	0.02715	0.01899	0.01404	0.02514	0.01827	0.00916	0.00345	0.00663	0.0174
C8ORF44-SGK3	0.02155	0.00714	0.02691	0.03231	0.06702	0.03798	0.03549	0.04082	0.06394	0.01671	0.03847	0.03894	0.03516
RTEL1-TNFRSF6B	0.02307	0.01171	0.05948	0.00159	0.00256	0.00364	0.00582	0.00664	0.0035	0.00388	0.00294	0.00253	0.00237
ZNF670-ZNF695	0.04035	0.01179	0.03581	0.02169	0.03033	0.02067	0.03469	0.03875	0.0249	0.01421	0.01516	0.03408	0.01901
ARHGAP19-SLIT1	0.00848	0.02183	0.00546	0.03729	0.03614	0.04019	0.0255	0.02157	0.02767	0.16776	0.01285	0.02581	0.04158
PRH1-PRR4	0.01609	0.02801	0.01927	0.01446	0.03234	0.02097	0.0151	0.01962	0.03213	0.01819	0.00947	0.0209	0.0086
TVP23C-CDRT4	0.00817	0.02156	0.01061	0.01978	0.01903	0.02158	0.00639	0.02539	0.02162	0.01616	0.02613	0.01199	0.0156
P2RX5-TAX1BP3	0.01286	0.01163	0.01688	0.01654	0.01505	0.01376	0.01518	0.01236	0.01695	0.0157	0.00935	0.02257	0.01409
APOC4-APOC2	0.00971	5e-05	0	0.00044	0.00112	0.01087	0.13304	0.23043	7e-05	0.00925	0.00531	0.00018	0.00053
HNRNPUL2-BSCL2	0.01481	0.02343	0.02545	0.01514	0.01393	0.01624	0.02316	0.01434	0.0207	0.0184	0.01678	0.02446	0.01512
UBA2	0.14716	0.63426	0.25997	0.2278	0.22549	0.24955	0.17347	0.29542	0.20729	0.40616	0.12857	0.19733	0.24624
SAE1	0.25067	0.28217	0.29916	0.2732	0.28497	0.262	0.13612	0.17634	0.21831	0.97243	0.12057	0.214	0.36507
FARSB	0.14998	0.14998	0.11337	0.0927	0.12814	0.10083	0.06313	0.07656	0.1103	0.17728	0.09549	0.129	0.09931
ABCC5	0.06353	0.11923	0.08649	0.04697	0.05437	0.06771	0.11699	0.11901	0.08878	0.07099	0.02897	0.04587	0.05007
ABCB6	0.05533	0.0751	0.09097	0.01547	0.01371	0.01517	0.01274	0.00574	0.00796	0.03514	0.02907	0.01723	0.02129
DNM1L	0.21415	0.3339	0.27001	0.35506	0.23647	0.30324	0.29088	0.31804	0.21695	0.44184	0.22288	0.33604	0.29672
CDH8	0.01643	0.03162	0.00826	0.00651	0.01234	0.00922	0.01513	0.01318	0.01036	0.00601	0.00507	0.00528	0.0086
ABCC9	0.0183	0.48913	0.02574	0.01579	0.01535	0.01761	0.02153	0.01903	0.01579	0.01197	0.02598	0.02021	0.01442
ABCF2	0.07712	0.116	0.17379	0.12457	0.15272	0.12125	0.07412	0.11121	0.13527	0.16963	0.06177	0.12238	0.15488
NR1H3	0.07175	0.20586	0.09497	0.04723	0.07655	0.05236	0.18515	0.05098	0.06348	0.05283	0.02487	0.0722	0.04348
COX17	0.17361	0.18961	0.32213	0.16045	0.16686	0.17468	0.33766	0.37809	0.17408	0.30445	0.20221	0.22461	0.30286
FAM47E-STBD1	0.06212	0.03605	0.01457	0.00658	0.00461	0.00734	0.00643	0.00523	0.00199	0.02134	0.03618	0.00388	0.00464
SNX29P1	0.01707	0.01455	0.02506	0.00559	0.00705	0.00873	0.01462	0.0118	0.01043	0.04082	0.00618	0.16594	0.00692
KIAA2012	0.00728	0.00346	0.00582	0.0061	0.00516	0.00649	0.00775	0.00672	0.00415	0.00411	0.0027	0.0093	0.00368
SCAMP2	0.21578	0.24228	0.28988	0.52298	0.52614	0.59433	0.38955	0.51442	0.71716	0.69444	0.43458	0.38965	0.61739
SCAMP3	0.23794	0.32807	0.48999	0.41367	0.48013	0.42514	0.22058	0.2457	0.41561	0.55185	0.35381	0.32503	0.45778
IL18BP	0.02287	0.16057	0.41158	0.06462	0.09919	0.08589	0.21693	0.08411	0.12535	0.0121	0.0138	0.17035	0.07141
RWDD2B	0.0692	0.19097	0.13274	0.06772	0.1096	0.0882	0.09462	0.06865	0.13768	0.13813	0.09071	0.10264	0.10296
MUC12	0.49781	0.09753	0.08214	0.03169	0.0078	0.02552	0.0136	0.01191	0.0266	0.02862	0.00868	0.00145	0.03054
DPP3	0.12559	0.05522	0.11511	0.15178	0.13228	0.14458	0.07985	0.0833	0.1305	0.26152	0.11922	0.08147	0.20651
SNUPN	0.13311	0.19198	0.11027	0.1055	0.19337	0.125	0.11783	0.12536	0.19256	0.1438	0.10192	0.10355	0.09321
HUWE1	0.21006	0.29797	0.41893	0.32639	0.2598	0.32271	0.20248	0.27422	0.22923	0.33412	0.21307	0.2906	0.39009
PCAT1	0.02769	0.02719	0.03049	0.03341	0.04254	0.03399	0.01823	0.01714	0.03581	0.02411	0.01647	0.02875	0.02846
HIF1A-AS2	0.02003	0.08426	0.08919	0.03992	0.02941	0.03943	0.16338	0.14779	0.03502	0.03522	0.04536	0.07015	0.07028
PTPRU	0.00928	0.03317	0.06362	0.00128	0.00067	0.00204	0.00257	0	0.00022	0	0.00094	0	0.00048
TSPAN32	0.00525	0.02745	0.01326	0.13641	0.29366	0.43209	0.33125	0.40265	0.59138	0.14766	0.08723	0.05028	0.12021
KLHL7-AS1	0.02862	0.04819	0.03636	0.06672	0.05828	0.061	0.05234	0.06703	0.05384	0.05088	0.03459	0.07968	0.06087
TSSC4	0.14063	0.25984	0.27086	0.19582	0.20337	0.22916	0.16092	0.20554	0.22671	0.24295	0.18934	0.12565	0.22769
ATP9A	0.08523	0.04193	0.01247	0.00567	0.00384	0.00713	0.00376	0.00429	0.00524	0.0048	0.00268	0.0039	0.00308
CDH10	0.00324	6e-05	0	0.00061	0.00259	0.00115	0.00138	0.00027	0.00071	0.00077	0.00015	0.00058	0.00191
PDCD7	0.03237	0.04801	0.0616	0.04391	0.05018	0.0526	0.04015	0.06055	0.07212	0.05456	0.02737	0.08439	0.04957
GPC6	0.00188	0.115	0.00041	6e-05	7e-05	6e-05	0.00394	0.00233	0.00059	0	0.00028	4e-05	1e-04
MYZAP	0.02672	0	0.06837	0.00113	0.003	0.00048	0.01072	0	0	0.00161	1e-05	0	0.00178
USH1C	0.38153	0.02423	0.01268	0.00228	0.00249	0.00142	0.00186	0.00041	8e-05	0.00027	0.0063	0.00554	0.00045
PQBP1	0.31792	0.44427	0.37463	0.36949	0.44006	0.35547	0.28091	0.4457	0.29431	0.51265	0.71734	0.38145	0.51203
EDIL3	0.00724	0.44361	0.04662	0.00122	0.00051	0.00259	0.00159	0.00244	0.00115	6e-04	0.00012	9e-05	0.00068
HHLA1	0.01724	0.00643	0.0126	0.00384	0.00729	0.00435	0.01544	0.01568	0.00434	0.00354	0.0047	0.00707	0.00632
FSBP	0.00382	0.01014	0	0.01613	0.02186	0.00441	0.00308	0.00205	0.00177	0.02207	0.0021	0.00157	0.02247
TMEM265	0.15183	0.02513	0.0192	0.01654	0.02486	0.01564	0.04302	0.01203	0.0118	0.00623	0.00441	0.00975	0.01552
LINC00507	0.01833	0.01486	0.01819	0.01617	0.01834	0.01652	0.02078	0.01113	0.01819	0.01156	0.00659	0.01461	0.01617
COL4A3BP	0.11204	0.17239	0.19525	0.16941	0.18506	0.16686	0.23772	0.28401	0.15843	0.16183	0.13881	0.17794	0.22291
LINC00379	0.04021	0.06761	0.04688	0.17373	0.07751	0.10461	0.11936	0.18202	0.08855	0.09295	0.07527	0.14855	0.105
LINC00571	0.03321	0.00517	0.06641	0.00691	0.0099	0.00765	0.00885	0.02258	0.01078	0.00682	0.04987	0.01064	0.00589
LINC00854	0.17814	0.0804	0.1323	0.05426	0.04889	0.0655	0.20932	0.19366	0.05961	0.04526	0.08988	0.12715	0.03118
LINC-ROR	0.00613	0.00325	0.00471	0.0022	0.00313	0.00497	0.0103	0.00653	0.00308	0.00162	0.00182	0.00973	0.00473
PTGES3L	0.02677	0.03583	0.01714	0.0209	0.02439	0.01911	0.03188	0.02749	0.02942	0.0124	0.01842	0.02437	0.01703
PTGES3L-AARSD1	0.01753	0.00815	0.00675	0.00474	0.00473	0.00418	0.00191	0.00126	0.00529	0.00736	0.00378	0.00175	0.00488
PTCSC3	0.16974	0.16568	0.22038	0.1546	0.1392	0.16019	0.23687	0.23916	0.16018	0.10393	0.08126	0.18095	0.14035
MRPS31P5	0.07553	0.02666	0.08849	0.05163	0.07897	0.06639	0.02761	0.02851	0.08121	0.05289	0.03042	0.06535	0.05507
CDH11	0.02852	0.7252	0.03025	0.00815	0.01287	0.01345	0.03687	0.02281	0.01574	0.01096	0.004	0.01299	0.00796
UST	0.0037	0.02391	0.00198	0.00831	0.01746	0.01148	0.01809	0.00524	0.00758	0.00224	0.00346	0.05149	0.01881
ARPC5	0.57501	1.26262	1.06147	0.98148	1.05857	1.20433	1.05598	0.92751	1.25603	1.77947	0.42177	0.84666	1.00983
ARPC4	0.28786	0.48686	0.50939	0.7349	0.70226	0.84934	0.72341	0.60328	0.8649	0.99457	0.25633	0.66218	0.78844
ARPC3	0.98262	1.23803	1.46886	1.72644	1.71099	1.92099	1.8782	1.95183	1.94964	2.26003	1.2074	2.20743	1.93651
ARPC1B	0.76353	0.96864	1.42322	1.44837	1.65807	1.51486	1.75414	1.16807	1.77397	1.84229	0.50364	1.28301	1.94713
ACTR3	0.39548	0.71819	0.68804	1.09518	1.07102	1.24793	0.65183	1.04681	1.21884	1.67496	0.5154	0.99596	1.21909
ACTR2	0.28092	0.50905	0.50372	0.87378	0.76258	0.95766	0.78227	0.77164	0.95544	1.10014	0.34734	0.89095	0.88367
TSPAN5	0.03562	0.11409	0.07853	0.25823	0.17906	0.19159	0.01586	0.00208	0.14088	0.29302	0.0311	0.02345	0.49929
TSPAN3	0.77719	1.2409	1.01687	0.123	0.13567	0.15246	0.28894	0.31217	0.14377	0.30834	0.86935	0.89317	0.11377
LINC01544	0.01546	0.01586	0.0116	0.01052	0.01513	0.01066	0.01791	0.01772	0.0123	0.00486	0.00947	0.01185	0.01039
PYURF	0.31244	0.77603	0.88035	0.59994	0.69736	0.642	0.31396	0.47943	0.72025	0.77118	0.39958	0.43026	0.64285
ADAM8	0.04071	0.01822	0.00274	0.26089	0.19706	0.40918	0.33814	0.45193	0.37208	0.19507	0.10444	0.15266	0.21564
TSPAN2	0.02968	0.08901	0.12044	0.04465	0.03984	0.09989	0.02176	0.00756	0.12273	0.08761	0.00096	0.0011	0.0171
NUBP2	0.21986	0.32974	0.29201	0.24296	0.30217	0.2841	0.17615	0.16078	0.34562	0.52963	0.26222	0.1938	0.29888
TSFM	0.18807	0.23279	0.11034	0.1099	0.13393	0.12301	0.08557	0.065	0.16033	0.26264	0.11919	0.10296	0.13599
TSPAN1	0.72852	0.023	0.11095	0.00313	0.00114	0.00543	0.00496	0.00761	0.00249	0.0024	0.05274	0.01897	0.00358
PPIF	0.21636	0.31627	0.18019	0.20592	0.11653	0.15058	0.72455	0.40035	0.12498	0.4421	0.36313	0.18325	0.25528
CTDSP2	0.10014	0.22578	0.1921	0.12447	0.13332	0.09781	0.13897	0.0754	0.11848	0.10916	0.09379	0.1076	0.12713
ZNF891	0.0094	0.01464	0.01279	0.02108	0.02235	0.01488	0.01756	0.01462	0.01599	0.01534	0.00742	0.01852	0.01232
TRIM10	0.0055	0	0	1e-05	1e-04	0	2e-05	0	0	0	1e-05	0	0.00027
ARPC2	0.98363	1.77875	1.69432	2.43046	2.23679	2.6473	2.00462	1.794	2.59825	2.88519	1.63679	2.15622	2.46372
SGK2	0.09369	0.0035	0.01143	0.00057	0.00238	0.00112	0.00238	0.00242	0.00215	0.00216	0.00226	0.00061	0.00199
BMS1P17	0.04216	0.04297	0.05352	0.03691	0.03464	0.027	0.05581	0.06165	0.01833	0.01766	0.01452	0.04804	0.03127
RAD50	0.21131	0.27735	0.24938	0.1859	0.25269	0.23686	0.15827	0.16473	0.29924	0.20751	0.1763	0.23748	0.21687
KIF20A	0.02072	0.00147	0.00244	0.00336	0.00208	0.00313	0.00321	0.00499	0.00034	0.12482	0.00361	1e-05	0.00239
PREB	0.14413	0.21218	0.17886	0.22464	0.20505	0.20095	0.14551	0.16689	0.28214	0.2901	0.45296	0.18306	0.21236
HIPK3	0.05458	0.24852	0.22629	0.08203	0.07422	0.08664	0.18108	0.12368	0.0938	0.10182	0.06431	0.07044	0.09331
FEM1B	0.0408	0.14258	0.07553	0.07553	0.05664	0.06297	0.05072	0.05439	0.05584	0.07195	0.04244	0.05963	0.06671
ENAM	0.02501	0.0339	0.02646	0.03247	0.03461	0.03809	0.02779	0.03696	0.03253	0.10659	0.46867	0.08132	0.02961
CDH13	0.07402	0.27258	0.71738	0.01983	0.01951	0.02277	0.06991	0.04192	0.02253	0.01608	0.02466	0.02936	0.02179
ACTR1B	0.09969	0.19203	0.24344	0.16514	0.22192	0.18317	0.09277	0.1446	0.19011	0.20453	0.09669	0.12508	0.29085
ACTR1A	0.14556	0.43214	0.32154	0.36005	0.26739	0.35231	0.24825	0.32647	0.33991	0.46759	0.21548	0.22689	0.43079
ARL4C	0.01176	0.07655	0.03229	0.38525	0.41887	0.44227	0.1831	0.04028	0.55413	0.19644	0.04245	0.05727	0.32019
ARL4A	0.60792	0.31399	0.96095	0.54513	0.30402	0.33249	0.37263	0.42331	0.13963	0.44658	0.23359	0.43586	0.6181
RASGRP1	0.00746	0.01661	0.03811	0.25304	0.2502	0.22015	0.01517	0.01086	0.32335	0.24955	0.05272	0.13195	0.336
DNAL4	0.04156	0.15858	0.10695	0.04996	0.04725	0.05361	0.02773	0.04268	0.05821	0.06137	0.02002	0.03756	0.05454
ZNF263	0.05233	0.09593	0.06029	0.06435	0.06311	0.06535	0.0549	0.05484	0.07484	0.07996	0.04627	0.07737	0.04634
LRPPRC	0.21438	0.19281	0.24261	0.20899	0.27279	0.21041	0.16863	0.22271	0.2477	0.26253	0.14749	0.31942	0.20849
FRY	0.04313	0.2402	0.15624	0.00411	0.03123	0.01174	0.07219	0.05938	0.0214	0.00662	0.00395	0.01544	0.00814
PDIA6	0.48368	0.74592	0.94499	0.64495	0.4533	0.66438	0.39699	0.56232	0.53605	1.25269	1.65297	0.50356	0.75487
TRAP1	0.32273	0.30122	0.37213	0.18106	0.24563	0.16161	0.19867	0.24497	0.17379	0.28642	0.22542	0.20955	0.20762
OPTN	0.33043	0.58883	0.54248	0.64362	0.61018	0.64499	0.12937	0.3295	0.72707	0.62602	0.31441	0.16799	0.78178
BCAP31	0.57401	0.67007	0.98514	0.69173	0.67859	0.70292	0.58015	0.65724	0.73479	0.72195	0.60852	0.43941	0.64063
NAMPT	0.33928	1.05641	0.96039	0.74246	0.36621	0.53586	1.80774	1.3858	0.1199	0.91552	0.69554	0.37868	1.40359
RBM12	0.1753	0.24758	0.22605	0.36479	0.28488	0.36122	0.1481	0.31127	0.27138	0.37423	0.21201	0.33023	0.3279
YAF2	0.08686	0.23946	0.2042	0.13156	0.14072	0.17486	0.12969	0.20538	0.14172	0.22595	0.15534	0.16138	0.2048
ARFRP1	0.11478	0.2637	0.2361	0.20781	0.26249	0.22197	0.14311	0.17212	0.23239	0.29993	0.14007	0.17095	0.23787
TOB1	0.54037	1.13298	0.50657	1.02418	0.71679	0.67926	0.31221	0.68812	0.68142	0.77453	0.30857	0.27035	0.92391
MMP24-AS1	0.12256	0.17704	0.18944	0.11629	0.12509	0.1419	0.20392	0.16783	0.12236	0.08648	0.05718	0.08871	0.09412
AKAP9	0.89016	0.72345	0.89303	0.72766	0.69112	0.67204	0.72742	0.7599	0.68146	0.56728	0.87315	0.80314	0.69255
CLEC3A	0.01393	0.01866	0.02036	0.02849	0.02935	0.02645	0.03984	0.03599	0.03304	0.02498	0.01403	0.0322	0.02471
FAM13A	0.18028	0.26577	0.18569	0.08071	0.16057	0.08587	0.22516	0.09497	0.06158	0.05584	0.06928	0.05506	0.13076
G3BP1	0.28096	0.51875	0.56082	0.59582	0.70022	0.60869	0.25873	0.41747	0.57809	0.75548	0.35945	0.5218	0.71053
SUGP2	0.11574	0.16752	0.1094	0.1476	0.18133	0.18228	0.32022	0.18333	0.25614	0.21963	0.12426	0.21738	0.15937
EBI3	0.00228	0.00255	0.00508	0.01639	0.00757	0.00355	0.07399	0.10715	0.00324	0.06719	0.01396	0.11038	0.23865
ADGRG2	0.00846	0.0065	0.01272	0.0038	0.00401	0.00445	0.00891	0.00603	0.0063	0.00333	0.00363	0.00566	0.00375
CDH17	0.62195	0.05017	0.0248	0.02624	0.03454	0.02845	0.05114	0.0398	0.03309	0.01951	0.02426	0.05681	0.03128
MBNL2	0.12084	0.30993	0.3603	0.18798	0.12594	0.14909	0.06577	0.14032	0.17286	0.15194	0.38416	0.24842	0.11677
ABI2	0.07786	0.4038	0.18015	0.12173	0.1179	0.11111	0.09249	0.1121	0.10893	0.23581	0.11651	0.0615	0.22989
CEBPZ	0.12224	0.17254	0.16023	0.24753	0.20857	0.2212	0.10393	0.14479	0.18513	0.23793	0.12035	0.17715	0.20441
PLXNC1	0.01367	0.01923	0.01966	0.02796	0.03662	0.03317	0.2688	0.15127	0.0513	0.04714	0.14557	0.10729	0.04433
TRIM28	0.29222	0.39541	0.42452	0.20769	0.14268	0.18186	0.31768	0.21618	0.11669	0.24598	0.1783	0.20011	0.18312
RASA4	0.08054	0.12826	0.52517	0.08106	0.17359	0.08972	0.23975	0.10725	0.1269	0.07917	0.08766	0.12879	0.08403
AASS	0.037	0.32882	0.09728	0.01091	0.02472	0.01986	0.01065	0.06349	0.02367	0.00366	0.02295	0.02215	0.02077
PDZK1IP1	0.29089	0.00339	0.00178	0.00089	8e-04	0.00098	0.02408	0.00755	0.00025	0.00036	0.00598	0.0035	0.00384
ATP6AP2	0.41409	1.10012	0.76579	0.73386	0.71171	0.78037	0.81332	0.58232	0.70222	0.83322	0.62302	0.45244	0.82818
CDH18	0.01818	0.01092	0.02226	0.01049	0.01059	0.00864	0.01354	0.00784	0.01118	0.01093	0.00589	0.01195	0.00691
FARP1	0.16517	0.42217	0.20853	0.07553	0.07423	0.06792	0.1533	0.14981	0.09116	0.05086	0.05172	0.0814	0.06102
LPAR6	0.12095	0.18729	0.67505	0.11905	0.41003	0.14583	0.32285	0.06637	0.25548	0.11088	0.03589	0.13197	0.11168
LPCAT3	0.17383	0.204	0.1292	0.30752	0.22159	0.24935	0.16936	0.33475	0.16708	0.33368	0.12059	0.16737	0.22448
WASF2	0.29819	0.54605	0.46564	0.32321	0.4035	0.3688	0.56527	0.41107	0.4144	0.35611	0.20544	0.43078	0.374
SLC25A13	0.10645	0.13231	0.17952	0.06216	0.10217	0.0683	0.20861	0.19507	0.11519	0.07391	0.04497	0.13381	0.1198
SLC25A15	0.04224	0.00923	0.01474	0.02661	0.02794	0.06498	0.00941	0.00401	0.01255	0.05483	0.03197	0.00811	0.03822
ZNF197	0.02955	0.06783	0.03678	0.03156	0.03832	0.03746	0.0328	0.04877	0.03873	0.0345	0.02023	0.03993	0.0298
SERF2	1.22605	1.5273	1.55167	1.24031	1.31347	1.38266	2.05466	1.53113	1.33101	1.52053	1.40585	1.38716	1.27573
CDK2	0.07089	0.13209	0.21107	0.09249	0.04808	0.09153	0.04548	0.07564	0.04676	0.37058	0.0485	0.06531	0.08349
DHRS9	0.08733	0.00449	0.08801	0.00145	0.00157	0.00239	0.06433	0.39547	0.00248	0.00792	0.02346	0.03091	0.00212
RCL1	0.11961	0.30125	0.25805	0.13829	0.14849	0.10864	0.05953	0.17542	0.12876	0.14914	0.14472	0.21251	0.15423
ZNF256	0.00768	0.02704	0.04891	0.04027	0.02338	0.02269	0.0134	0.0212	0.01906	0.0498	0.01864	0.0326	0.0221
SORBS3	0.09305	0.56545	0.25839	0.08052	0.1082	0.04752	0.06797	0.06481	0.07515	0.01394	0.04646	0.01793	0.03069
CNIH1	0.37944	0.63124	0.78414	0.32588	0.36318	0.24359	0.29052	0.63986	0.30935	0.73322	0.40249	0.40512	0.68304
TENM1	0.00212	0.00118	0.00028	0.01137	0.01455	0.02044	0.00131	0.00011	0.03597	0.01077	0.00037	0.00127	0.01298
RBM7	0.13614	0.456	0.21379	0.26958	0.20617	0.24401	0.12537	0.29159	0.17981	0.32709	0.11105	0.20669	0.31369
CDK3	0.01887	0.00041	0.00011	0.01118	0.01486	0.01001	0.00919	0.00566	0.02967	0.00979	0.00191	0.00324	0.01793
RBM6	0.37225	0.80168	0.7251	0.67913	0.86468	0.67475	0.56708	0.73595	0.75519	0.6747	0.81005	0.90088	0.71522
RBM5	0.4686	0.68286	0.81617	0.91208	0.81161	0.89015	0.60793	0.99092	0.85443	0.76392	0.51268	0.84799	0.81181
LHFPL2	0.03468	0.14556	0.09956	0.00738	0.01135	0.01127	0.10497	0.02806	0.00613	0.02894	0.01263	0.04431	0.01131
LHFP	0.02935	1.55038	0.45237	0.02031	0.01725	0.00841	0.02223	0.00761	0.01164	0.02715	0.01162	0.01389	0.02714
TNK2	0.05591	0.01967	0.16765	0.04718	0.04575	0.04392	0.19428	0.03385	0.05434	0.03202	0.07063	0.08326	0.03341
ALYREF	0.0429	0.07247	0.09545	0.04125	0.03314	0.03321	0.05794	0.04474	0.03887	0.09668	0.03462	0.04112	0.06395
CDK4	0.30601	0.59939	0.42639	0.18571	0.24257	0.224	0.20227	0.44003	0.23108	0.70059	0.38114	0.30041	0.21012
TXNDC9	0.20049	0.26155	0.23625	0.21187	0.25815	0.29607	0.14736	0.14393	0.32844	0.47412	0.18549	0.21917	0.27589
RNF41	0.06552	0.15299	0.17305	0.17438	0.17276	0.17875	0.11374	0.21839	0.13404	0.21462	0.1269	0.28351	0.19101
TSHZ1	0.01886	0.03403	0.04652	0.02044	0.02112	0.02967	0.02372	0.01753	0.03702	0.02237	0.0068	0.00806	0.01577
ALG3	0.27294	0.35831	0.3464	0.177	0.24714	0.21053	0.18839	0.17864	0.25808	0.37179	0.44595	0.17884	0.24906
PRMT3	0.09552	0.07214	0.0689	0.08287	0.08306	0.08331	0.05184	0.08459	0.11486	0.14329	0.05709	0.09311	0.13017
PSME3	0.26076	0.41371	0.42159	0.42954	0.36083	0.42144	0.1988	0.36298	0.39798	0.67259	0.32586	0.38388	0.41297
MPHOSPH9	0.0935	0.12955	0.16626	0.28918	0.30756	0.4176	0.13445	0.15075	0.34032	0.57801	0.1776	0.16246	0.21152
MPHOSPH10	0.13168	0.22435	0.20385	0.15881	0.19112	0.16891	0.0858	0.13074	0.16867	0.16591	0.16727	0.14345	0.15743
ADAM10	0.15419	0.32881	0.36542	0.27828	0.32432	0.31012	0.25269	0.20382	0.32923	0.30439	0.2119	0.17782	0.47078
CDK5	0.06619	0.06865	0.05766	0.03992	0.04933	0.06243	0.0734	0.13742	0.04287	0.13354	0.06021	0.00794	0.08233
MPHOSPH6	0.17017	0.26222	0.2321	0.21981	0.19074	0.21402	0.24594	0.1247	0.24683	0.44039	0.11412	0.10692	0.25698
NME6	0.16921	0.15613	0.15894	0.18132	0.27739	0.22813	0.17775	0.16152	0.31328	0.274	0.16491	0.20804	0.21733
DHRS2	0.00571	0.00388	0.00441	0.00603	0.00607	0.00767	0.01344	0.00786	0.0061	0.00547	0.00431	0.01011	0.00552
CALCRL	0.03939	0.14418	1.37992	0.01096	0.01244	0.01937	0.07957	0.02344	0.01475	0.01565	0.019	0.0167	0.01487
NUTF2	0.41128	0.64839	0.82217	0.37983	0.3978	0.39122	0.30463	0.32709	0.37829	0.76386	0.31117	0.39404	0.47938
MPZL2	0.1234	0.00412	0.67814	0.0158	0.00844	0.00915	0.0326	0.00295	0.00885	0.00888	0.00419	0.00786	0.01041
TRIM13	0.1234	0.25369	0.23711	0.26468	0.2222	0.18801	0.26955	0.29781	0.19576	0.25696	0.13206	0.32279	0.24121
PATJ	0.35569	0.06824	0.24944	0.19402	0.29158	0.14412	0.04933	0.04097	0.1631	0.10225	0.08376	0.15007	0.12085
USPL1	0.09781	0.12316	0.18155	0.15092	0.1229	0.15173	0.08765	0.17651	0.13275	0.17745	0.11948	0.23111	0.10789
EIF1	1.50523	2.75835	2.37464	3.25352	2.86758	2.85766	2.45293	3.09352	2.52434	2.6468	2.7475	2.8734	3.08751
CDK6	0.08556	0.10313	0.13642	0.23163	0.13159	0.17031	0.07055	0.1123	0.16222	0.26938	0.20524	0.10828	0.36759
TOPORS	0.06408	0.14691	0.14151	0.1993	0.15452	0.17336	0.06407	0.09532	0.10419	0.2185	0.08722	0.11823	0.22429
FLOT1	0.55747	0.8396	1.11371	0.29144	0.28181	0.37018	0.5204	0.82671	0.42684	0.39925	0.2868	0.28525	0.31591
DDX39A	0.44557	0.46751	0.60771	0.68326	0.63144	0.69421	0.43861	0.81444	0.66619	1.45045	0.42748	0.71232	0.74696
PSMD14	0.26044	0.34784	0.41525	0.39506	0.24622	0.36094	0.16995	0.23503	0.29498	0.81123	0.32053	0.22389	0.4598
PRG4	0.00175	0.02326	0.00221	0.00399	0.01808	0.00296	0.00234	0.00194	0.00371	0.00672	0.00515	0.00357	0.01749
CTDSPL	0.0988	0.15468	0.13201	0.0267	0.03834	0.04946	0.08271	0.07425	0.04005	0.03735	0.03711	0.03866	0.04001
KLRG1	0.03228	0.0641	0.10616	0.35812	0.2394	0.71031	0.1023	0.91811	1.65025	0.20907	0.0465	0.06194	0.07169
CDK7	0.14206	0.19765	0.21051	0.16592	0.14634	0.163	0.08899	0.18307	0.14278	0.25501	0.11432	0.11546	0.2535
GDF11	0.0075	0.02891	0.00888	0.01621	0.02118	0.01839	0.01208	0.01926	0.01422	0.01209	0.01312	0.02457	0.01376
TRIB1	0.17606	0.193	0.23947	0.03483	0.02392	0.01126	0.1787	0.06829	0.00139	0.12556	0.72704	0.05544	0.15374
GPA33	0.16999	0.00187	0.01705	0.03303	0.07573	0.03506	0.00316	0.00913	0.02698	0.06943	0.00863	0.0085	0.00465
ZNF443	0.01887	0.00725	0.02264	0.01677	0.0107	0.01247	0.01079	0.01736	0.01415	0.04344	0.0115	0.00724	0.01211
CD96	0.02768	0.01147	0.01495	1.7392	1.03707	1.58856	0.09704	0.03206	1.00794	1.29984	0.06591	0.17965	1.20412
PLIN3	0.18271	0.4234	0.25517	0.09319	0.11883	0.08949	0.24963	0.28803	0.08288	0.23938	0.16234	0.16318	0.19184
MFSD10	0.26898	0.50071	0.33488	0.42342	0.31867	0.44933	0.23781	0.29821	0.56851	0.31144	0.11693	0.24415	0.36372
STX6	0.03005	0.03711	0.07168	0.03833	0.04813	0.04377	0.08152	0.027	0.04672	0.0375	0.01596	0.03945	0.06082
COQ7	0.11014	0.11594	0.15219	0.0759	0.09552	0.09354	0.07449	0.11243	0.08474	0.12274	0.12314	0.08504	0.08149
NBR2	0.03222	0.0335	0.04017	0.02058	0.04609	0.03323	0.0315	0.02771	0.02553	0.03308	0.01615	0.04678	0.02997
RCAN2	0.00501	0.25052	0.10654	0.03826	0.00297	0.02897	0.0027	0.00143	0.04011	0.00486	0.00189	0.00063	0.01804
MSLN	0.07796	0.01368	0.00094	0	5e-05	8e-05	0.00174	0.00451	0	0.00075	0.00374	0.00223	8e-05
LRRC23	0.05524	0.05302	0.04455	0.03777	0.03715	0.04485	0.03692	0.08092	0.05561	0.01962	0.04273	0.03461	0.02838
RASGRP2	0.00458	0.13725	0.00436	0.08892	0.3797	0.15719	0.26107	0.06818	0.32945	0.08137	0.04204	0.38809	0.0722
HNRNPR	0.38539	0.86536	0.59959	0.74958	0.85986	0.8396	0.47695	0.65497	0.8515	1.36125	0.57554	0.67206	0.87393
SLC35B1	0.24911	0.32993	0.36198	0.3192	0.19676	0.34313	0.23767	0.27713	0.21019	0.56378	0.7612	0.18074	0.34769
DCAF7	0.14235	0.27599	0.21575	0.30356	0.28149	0.32209	0.19392	0.31127	0.36414	0.43691	0.18436	0.28243	0.31136
AP3S2	0.12445	0.11416	0.15855	0.08822	0.14423	0.10934	0.13677	0.13359	0.13372	0.12678	0.11293	0.09085	0.13707
CDK8	0.03013	0.03782	0.043	0.01627	0.02254	0.02591	0.03712	0.03591	0.02628	0.03083	0.01866	0.02446	0.02123
MRPS31	0.16274	0.12884	0.18241	0.15425	0.28147	0.18924	0.12047	0.14794	0.2672	0.30458	0.19024	0.21823	0.22292
CALCOCO2	0.35404	0.77296	0.62748	0.75443	0.58527	0.69944	0.47998	0.63325	0.56478	0.75029	0.50046	0.5183	0.6766
GPHN	0.12759	0.16738	0.21544	0.06773	0.10768	0.06114	0.05234	0.03741	0.07225	0.09147	0.1058	0.09992	0.15658
RABEPK	0.1166	0.18427	0.08967	0.08681	0.13539	0.10624	0.06936	0.07832	0.12082	0.17065	0.1319	0.08278	0.10557
TIMM17B	0.32653	0.34301	0.28955	0.3807	0.39817	0.41271	0.31563	0.31455	0.37817	0.62021	0.54708	0.41038	0.37469
RIDA	0.2024	0.16112	0.14886	0.03223	0.08633	0.07477	0.07176	0.03203	0.07979	0.13574	0.11139	0.08265	0.07356
POP7	0.25461	0.27939	0.35254	0.1355	0.13703	0.17329	0.11078	0.09577	0.16168	0.45171	0.16578	0.09613	0.18519
GLYAT	0.00698	0.01109	0.01436	0.00688	0.01286	0.01257	0.05362	0.01111	0.01242	0.01122	0.0057	0.01224	0.00839
CDK9	0.06146	0.09344	0.16373	0.10689	0.11831	0.14141	0.12876	0.17036	0.14812	0.13678	0.09901	0.09489	0.11114
SRRM1	0.46879	0.61763	0.65635	0.77423	0.79442	0.81361	0.73144	0.81047	0.76202	0.88127	0.50106	0.77575	0.75029
SPRY3	0.00243	0.00081	0.0086	0.00184	0.00293	0.00161	0.00552	0.00049	0.0019	0.00147	0.00082	0.00293	0.00112
SPRY1	0.09742	0.29123	0.70241	0.22912	0.04644	0.15113	0.03	0.02648	0.02966	0.16377	0.01394	0.03834	0.05774
SPRY2	0.08873	0.24094	0.08805	0.02368	0.00089	0.07492	0.0192	0.05532	0.01432	0.09294	0.00682	0.00181	0.00223
STAM2	0.08822	0.17574	0.10152	0.08551	0.07695	0.10058	0.10125	0.1622	0.07791	0.15707	0.10684	0.09729	0.11146
CNKSR1	0.18313	0.00151	0.07902	0.00243	0.01356	0.00647	0.01316	0.00659	0.00129	0.01063	0.11512	0.01792	0.00953
ABCC4	0.05341	0.07548	0.06272	0.03284	0.04295	0.03893	0.06356	0.39796	0.02995	0.0454	0.04576	0.02394	0.04137
CDKN1A	0.41903	1.2589	0.90441	0.52919	0.17861	0.28348	0.64203	0.9242	0.02782	0.59029	0.94169	0.55411	0.72771
DENND4A	0.05107	0.14556	0.16387	0.57471	0.37018	0.45518	0.30801	0.67879	0.22572	0.33385	0.34768	0.76341	0.47517
IGSF6	0.0174	0.02643	0.02137	0.01371	0.019	0.01491	0.80142	0.04768	0.01631	0.01533	0.01796	0.02276	0.0196
SF3B4	0.1889	0.34375	0.24743	0.31554	0.28965	0.33456	0.16274	0.28623	0.32082	0.51121	0.14394	0.18859	0.32472
CDK2AP2	0.4554	0.45875	0.57811	0.65676	0.48248	0.74255	0.32746	0.39352	0.71772	1.22291	0.85982	0.46768	0.55856
RAMP2	0.02065	0.04312	1.93194	5e-05	0.00104	0.00031	0.0043	0.00197	2e-05	0.00644	0.05655	0.00341	0.00028
RAMP1	0.09732	0.17884	0.04014	0.00364	0.00255	0.03535	0.03128	0.00016	0.0104	0.02249	0.00469	0.01653	0.00157
RAMP3	0.00613	0.03652	1.65296	0	0.00017	8e-05	0.00785	6e-05	0	0	0.00048	0.00042	0.00025
ZMPSTE24	0.14211	0.23271	0.22856	0.14713	0.13813	0.16455	0.12982	0.11773	0.18264	0.22399	0.13212	0.12022	0.15877
CDKN1B	0.05926	0.07397	0.0999	0.17311	0.22173	0.17576	0.07545	0.04446	0.13185	0.18015	0.15434	0.11806	0.27281
AKAP8	0.16022	0.19721	0.24724	0.22067	0.21908	0.22094	0.17058	0.21324	0.18949	0.23147	0.15344	0.21361	0.20092
FSTL3	0.01797	0.32388	0.00717	4e-05	0.00923	0.00197	0.03477	0.00019	0.00395	0.00679	0.00609	0.00602	0.01063
STUB1	0.17548	0.26735	0.30862	0.17359	0.17888	0.17571	0.20062	0.14256	0.19096	0.21943	0.21217	0.14663	0.20125
STAG1	0.10638	0.14614	0.1632	0.15411	0.1678	0.16274	0.08263	0.11466	0.15367	0.28477	0.14208	0.18182	0.16381
NET1	0.34825	0.23757	0.25313	0.02051	0.04817	0.02026	0.05424	0.07601	0.00613	0.14574	0.09393	0.03966	0.04364
UBE4B	0.06365	0.06127	0.09431	0.09623	0.09558	0.0925	0.0906	0.12618	0.10688	0.08921	0.08407	0.13616	0.10386
PRSS16	0.06751	0.00455	0.04964	0.01913	0.01754	0.01564	0.0095	0.00933	0.02083	0.02101	0.12071	0.04267	0.01294
CDKN1C	0.03079	0.10511	0.0512	0.00229	0.00442	0.00552	0.07236	0.01546	0.00575	0.00253	0.0244	0.00468	0.0015
SIGMAR1	0.31226	0.40027	0.43998	0.25079	0.35328	0.25188	0.10596	0.12378	0.24991	0.4485	0.28247	0.14204	0.30448
BET1	0.18504	0.32992	0.36821	0.14212	0.19576	0.14552	0.12466	0.11699	0.16708	0.18914	0.28346	0.2089	0.12156
CWC27	0.19371	0.35037	0.22931	0.19923	0.25379	0.25857	0.20247	0.20504	0.29216	0.35742	0.15336	0.18117	0.23731
SAP18	0.91717	1.32617	1.25907	1.14303	0.98963	1.09143	0.75287	1.02413	0.93546	1.42556	0.86363	0.98279	1.13751
SMNDC1	0.06927	0.10278	0.18893	0.11728	0.12145	0.11557	0.10761	0.12646	0.106	0.13867	0.06878	0.11344	0.13519
BCAS2	0.21377	0.47789	0.31373	0.82841	0.67248	0.66144	0.29715	0.65309	0.46677	0.96639	0.87513	0.77869	0.88976
RGS19	0.02309	0.09784	0.13007	0.33453	0.4169	0.39864	0.59888	0.44235	0.58166	0.42522	0.14172	0.53295	0.33084
LILRB2	0.00404	0.00904	0.00236	0.00204	0.00299	0.01022	0.821	0.07183	0.01196	0.00784	0.02224	0.02246	0.00096
EIF1B	0.26366	0.83743	0.49656	0.48601	0.46035	0.46645	0.39762	0.62651	0.37626	0.65946	0.30288	0.65502	0.55085
CDKN2A	0.05357	0.05695	0.00739	0.08319	0.04758	0.11006	0.01354	0.02042	0.06875	0.30335	0.1057	0.03735	0.13151
SPEG	0.05205	0.07541	0.04183	0.0048	0.00842	0.00498	0.02066	0.00948	0.00848	0.00142	0.00357	0.0041	0.0053
SF3A1	0.08307	0.20728	0.13256	0.27763	0.24468	0.26685	0.13289	0.24639	0.23044	0.30284	0.1222	0.19448	0.26165
TRAIP	0.03106	0.00105	0	0.00542	0.00441	0.01322	0.00612	0.004	0.01377	0.15564	0.00064	0.00713	0.01594
DNAJA2	0.20329	0.3899	0.3268	0.39522	0.364	0.36398	0.20887	0.26732	0.27777	0.42932	0.16726	0.2901	0.5024
BCKDK	0.15322	0.24474	0.29383	0.10425	0.10218	0.12726	0.23984	0.20095	0.09372	0.21963	0.42826	0.11576	0.16357
MAEA	0.18058	0.21372	0.14613	0.20516	0.25076	0.19207	0.18387	0.11408	0.2256	0.2476	0.16474	0.14624	0.25304
APC2	0.00551	0.00319	0.0035	0.00472	0.00647	0.00606	0.01424	0.01091	0.00606	0.00423	0.00217	0.00218	0.00443
PAK4	0.07701	0.04576	0.14067	0.03898	0.04231	0.03935	0.05241	0.07388	0.0313	0.0384	0.03198	0.05476	0.04031
MARCH6	0.37112	0.57213	0.51353	0.67302	0.83172	0.66223	0.41272	0.62131	0.70063	0.55287	0.83253	0.81666	0.65747
ADAR	0.22514	0.44246	0.42523	0.49604	0.51697	0.53243	0.34203	0.43122	0.54488	0.46989	0.36219	0.46928	0.53444
CDKN2B	0.11709	0.07449	0.04987	0.02413	0.00381	0.01639	0.03311	0.02331	0.01951	0.01653	0.01085	0.00435	0.02022
KATNB1	0.06927	0.03892	0.10121	0.0779	0.08627	0.10318	0.0451	0.03972	0.09748	0.145	0.07423	0.05696	0.11998
DLEU1	0.16549	0.08403	0.07402	0.15523	0.16846	0.14345	0.15715	0.11682	0.16046	0.21068	0.11918	0.16599	0.16045
SNAPC5	0.12711	0.25375	0.11381	0.20778	0.33346	0.28703	0.14212	0.14903	0.33676	0.37711	0.18734	0.21471	0.2311
APBB3	0.10056	0.19635	0.17225	0.10715	0.16695	0.0935	0.20295	0.10342	0.11281	0.05574	0.11335	0.15584	0.08507
ZNF267	0.08596	0.1732	0.20012	0.4269	0.21289	0.23355	0.38663	0.28942	0.15101	0.27149	0.08739	0.20126	0.4715
CCNO	0.04701	0.00446	0.02926	2e-05	0.00043	1e-05	4e-05	0	0	0.00026	0.00051	1e-05	0.00093
CDKN2C	0.01889	0.16594	0.0082	0.07319	0.04147	0.06897	0.02824	0.0733	0.04083	0.1627	0.08757	0.02058	0.0716
DSCR3	0.10111	0.20293	0.16424	0.24364	0.28446	0.32603	0.17885	0.19015	0.32545	0.34791	0.13549	0.24033	0.24615
TCIRG1	0.27701	0.28488	0.42128	0.49816	0.47991	0.55333	1.08445	0.33378	0.48846	0.47627	0.38995	0.4379	0.49116
RTN3	0.30078	0.50888	0.35241	0.33782	0.24506	0.32045	0.53879	0.61524	0.26108	0.70668	0.57681	0.24212	0.39788
LANCL1	0.0582	0.15128	0.07586	0.12829	0.18756	0.14721	0.03461	0.07603	0.20594	0.17996	0.06227	0.13401	0.11846
NMUR1	0.00496	0.04445	0.00571	0.03413	0.01223	0.12757	0.01707	0.03465	0.08197	0.03733	0.00329	0.00564	0.00929
B3GALT5	0.01236	2e-04	0.00406	0.00162	0.00134	0.00094	0.00274	0.00171	0.00151	0.00028	0.00039	0.00086	0.00113
TNIP1	0.13836	0.23315	0.23605	0.22654	0.2168	0.1939	0.35076	0.49909	0.1889	0.23338	0.33422	0.26533	0.38737
LAMC3	0.00091	0.05252	0.00046	0.00196	0.00526	0.0011	0.00098	0.00256	0.0023	0.00051	0.00061	0.00036	0.0015
CDKN2D	0.0252	0.07709	0.10568	0.12304	0.17038	0.15938	0.15156	0.14516	0.21826	0.36183	0.0194	0.1655	0.10175
IKZF1	0.02234	0.00199	0.0276	0.5379	0.78623	0.52911	0.26271	0.22772	0.77846	0.44215	0.25127	0.51998	0.62388
SMYD5	0.06543	0.08489	0.07641	0.0528	0.07115	0.03639	0.01631	0.04358	0.06733	0.06542	0.0443	0.07307	0.03832
RRAGB	0.07739	0.14254	0.11762	0.0674	0.11029	0.07847	0.0803	0.10889	0.09443	0.06697	0.07119	0.10653	0.10462
SIRPB1	0.00945	0.01058	0.00865	0.03078	0.05222	0.0268	0.34401	0.03556	0.01367	0.03078	0.00754	0.02249	0.08141
AKR1A1	0.63687	0.68794	0.54941	0.29437	0.37938	0.32688	0.71057	0.89407	0.32272	0.76273	1.13981	0.5212	0.48135
EMC8	0.12596	0.12503	0.2234	0.11988	0.09758	0.10795	0.11448	0.08966	0.12939	0.21483	0.09352	0.12948	0.14751
TMEM5	0.06991	0.14101	0.07792	0.09571	0.13024	0.10676	0.09198	0.09766	0.13122	0.11947	0.12244	0.13907	0.09865
CDKN3	0.15837	0.06509	0.24831	0.05365	0.02644	0.04211	0.04005	0.05271	0.02196	0.99939	0.0352	0.07879	0.0862
CNPY2	0.61227	0.71281	0.77337	0.50196	0.57097	0.54901	0.43747	0.52382	0.61455	0.70771	1.07825	0.54649	0.5728
B3GNT3	0.18211	0.00182	0.09293	5e-05	0.00193	8e-05	0.00086	0.00011	1e-05	0.00014	0.0035	0.00023	9e-05
TLR6	0.00079	0.00069	0.00182	0.00077	0.00463	0.00563	0.07183	0.00789	0.00655	0.0147	0.03542	0.06964	0.00364
MRVI1	0.00643	0.30469	0.00829	0.00615	0.00703	0.00711	0.02697	0.01968	0.00749	0.00392	0.00166	0.00719	0.0074
PCGF3	0.13632	0.22804	0.35138	0.13242	0.15998	0.15523	0.22848	0.21377	0.18405	0.12588	0.16814	0.19158	0.13979
TFG	0.40587	0.74975	0.53991	0.33168	0.30919	0.29674	0.21466	0.46185	0.26638	0.50799	0.61404	0.20942	0.36366
TRDN	0.00915	0.00063	0	0.0039	0.00193	0.0031	0.00406	0.00333	9e-04	0.0037	0.00084	0.00056	0.00322
TRIM22	0.13169	0.47536	0.33377	0.93212	0.9747	0.9994	0.62501	0.31057	0.95913	0.5882	0.11998	0.98955	0.86164
ABCA7	0.08972	0.01308	0.02364	0.10453	0.14307	0.08941	0.21868	0.16703	0.11027	0.08178	0.09774	0.11165	0.07713
ABCA10	0.02125	0.0809	0.02648	0.00294	0.01188	0.00672	0.00727	0.00594	0.01167	5e-04	0.01492	0.01442	0.00197
ABCA9	0.05978	0.10445	0.0853	0.10409	0.09607	0.1099	0.07894	0.08328	0.10388	0.06531	0.06014	0.13823	0.08139
ABCA8	0.01433	0.29468	0.04265	0.00597	0.01047	0.00577	0.01183	0.01527	0.00702	0.00372	0.00224	0.01022	0.005
WARS2	0.08251	0.16147	0.12283	0.17503	0.13341	0.14877	0.04835	0.04636	0.09366	0.18339	0.07202	0.10579	0.16054
NPM3	0.04057	0.03251	0	0.01113	0.01049	0.01406	0.01247	0.01412	0.01458	0.06798	0.02753	0.01421	0.01979
NPM2	0.01656	0.00181	0	0.01142	0.00851	0.02066	0.00673	0.00148	0.00271	0.01144	0.00469	0.00313	0.00851
HMG20B	0.17207	0.36198	0.27104	0.14978	0.14768	0.14594	0.18094	0.14638	0.14675	0.2172	0.19851	0.13726	0.19992
HMG20A	0.09297	0.14299	0.2509	0.17642	0.22555	0.21548	0.09454	0.16154	0.26092	0.16325	0.14631	0.21098	0.19364
KLF2	0.05664	0.216	0.36175	0.15219	0.41075	0.19838	0.37488	0.37284	0.44682	0.06998	0.33543	0.46371	0.13445
MICU1	0.16322	0.28454	0.22563	0.1063	0.12047	0.12574	0.27134	0.21077	0.14991	0.2188	0.13018	0.15043	0.16813
CITED2	0.05476	0.05119	0.07949	0.1829	0.13327	0.11377	0.07349	0.10841	0.0829	0.11842	0.29698	0.08779	0.1247
SEMA3A	0.03789	0.06253	0.02201	0.0012	0.01185	0.00846	0.01821	0.00783	0.00531	0.00172	0.00027	0.00087	0.00165
TUBA1B	1.03427	2.16865	1.86578	1.55915	1.07667	1.3079	1.2709	1.95451	1.12246	3.35628	0.9963	1.3214	1.43214
IRF9	0.37047	0.75275	0.62097	0.79429	0.8411	0.88867	0.65308	0.53218	1.01487	0.80621	0.67882	0.81222	0.84737
CDR1	0.00264	0.06766	0.00302	0	0	2e-05	0.00011	0	0	0	4e-04	0	0
BPNT1	0.11508	0.07126	0.12776	0.07147	0.07494	0.09167	0.05208	0.06511	0.1114	0.14587	0.09139	0.15711	0.08945
TUBB3	0.05987	0.28528	0.17706	0.02157	0.00823	0.01974	0.03189	0.07851	0.01405	0.04384	0.01531	0.04882	0.00844
TUBB4A	0.00877	0.01539	0.01111	0.01789	0.01274	0.02153	0.01045	0.02132	0.02871	0.00597	0.01622	0.0155	0.00956
TUBB4B	0.88474	1.35051	1.20169	1.12215	0.44945	0.70996	0.48434	0.92412	0.37671	1.47507	0.80723	0.61942	0.93408
BTN3A3	0.04188	0.13405	0.16112	0.24525	0.28135	0.32047	0.10315	0.15029	0.4344	0.21204	0.17719	0.14739	0.1887
BTN2A2	0.06614	0.07559	0.14827	0.14887	0.06624	0.13542	0.14393	0.35767	0.06885	0.15773	0.29881	0.31671	0.1814
SYCP2	0.01719	0.03722	0.06183	0.02209	0.02073	0.04795	0.03485	0.02521	0.04705	0.08586	0.01552	0.00402	0.02086
CDR2	0.074	0.12482	0.08415	0.12523	0.1209	0.09803	0.04355	0.05622	0.06782	0.08948	0.05273	0.06369	0.16201
CEPT1	0.10957	0.12133	0.14002	0.15143	0.26624	0.22821	0.20969	0.1201	0.25822	0.19344	0.17456	0.29983	0.12753
MYL12B	1.17575	1.8972	2.25626	2.12068	1.84025	2.0838	1.30688	1.81361	2.25624	2.17978	0.72487	1.43139	1.96905
NOD1	0.05547	0.19368	0.2539	0.07932	0.07424	0.09223	0.08959	0.06138	0.14635	0.08669	0.01386	0.07325	0.07399
ANAPC10	0.12971	0.25661	0.24226	0.16002	0.14462	0.15909	0.10959	0.16431	0.18197	0.34853	0.23396	0.16214	0.1423
DLC1	0.06224	1.01478	0.62727	0.00697	0.01906	0.01118	0.04568	0.46201	0.00906	0.00556	0.01884	0.04314	0.00984
ATP8A1	0.05957	0.00786	0.08093	0.27731	0.15871	0.36216	0.03633	0.0303	0.28707	0.21251	0.09135	0.12367	0.15813
NDRG1	0.27211	0.53103	0.88033	0.39825	0.29864	0.25359	0.27231	0.27223	0.25673	0.24948	0.18683	0.09797	0.42337
MYL9	0.02442	1.28716	0.23868	0.00292	0.00072	0.00282	0.04685	0.0014	0.00047	0.0042	0.01181	0.01571	0.00093
RACK1	1.50591	2.15216	2.1595	2.02447	2.61411	2.02817	1.72281	2.08686	2.21795	2.13209	2.02607	2.51022	2.19663
ADARB1	0.01258	0.09856	0.08622	0.08484	0.04883	0.03844	0.02905	0.08574	0.03566	0.04826	0.02348	0.04563	0.04201
CDS1	0.0489	5e-05	4e-04	1e-05	0.00275	5e-04	0.00405	7e-05	0.00011	0	0.00147	9e-05	1e-05
PEMT	0.13035	0.21428	0.25577	0.07711	0.0958	0.08369	0.08031	0.12029	0.08924	0.15331	0.12412	0.06374	0.08243
PIAS3	0.05019	0.27703	0.22472	0.12204	0.09162	0.12412	0.05951	0.09802	0.13501	0.12455	0.06366	0.07548	0.1217
ST3GAL6	0.02673	0.08513	0.12832	0.00565	0.00613	0.0124	0.28524	0.27578	0.01139	0.00294	0.07171	0.02304	0.00832
NDC80	0.08319	0.04908	0.04668	0.08499	0.10412	0.10927	0.05546	0.02909	0.11714	0.57484	0.04166	0.0517	0.10823
CPQ	0.14636	0.59536	0.24312	0.13625	0.17866	0.18329	0.27313	0.35501	0.1543	0.12627	0.15802	0.17204	0.08657
WFDC2	0.08293	0.02905	8e-05	0.00156	9e-04	0.00228	0.00182	0.0042	6e-05	0	0.0047	0.00577	3e-05
BASP1	0.00312	0.10053	0.00264	0.00662	0.00724	0.00997	0.11692	0.03938	0.00683	0.04791	0.11466	0.15279	0.0123
IFITM3	0.78368	2.73014	2.35689	0.08146	0.1178	0.18231	1.18154	0.80973	0.1156	0.06566	0.0407	0.04895	0.05297
RAPGEF3	0.02613	0.00451	0.29565	0.00117	0.00282	0.00317	0.00367	0.00931	0.00021	0.0011	0.02436	0.00208	0.0062
NSA2	0.13594	0.17459	0.19886	0.16188	0.2208	0.17542	0.16532	0.16487	0.17018	0.30095	0.13762	0.16954	0.16326
YAP1	0.04838	0.18431	0.05187	0.00147	0.00152	0.003	0.00249	0.00161	0.00069	0.00237	0.00021	7e-05	0.00315
SPON2	0.10453	0.9493	0.01804	0.15202	0.12883	0.65535	0.03146	0.01687	0.46082	0.07733	0.08676	0.02326	0.09646
SPON1	0.042	0.14284	0.03925	0.02863	0.0283	0.02045	0.00653	0.00426	0.01161	0.00885	0.00152	0.02882	0.0142
PRMT5	0.24101	0.25239	0.2891	0.12137	0.11915	0.09331	0.08049	0.11951	0.10068	0.28714	0.21919	0.11858	0.13396
TESK2	0.02835	0.0369	0.02249	0.01115	0.03228	0.02828	0.03295	0.06283	0.02397	0.02224	0.04382	0.07184	0.02742
CD2BP2	0.13828	0.32714	0.30036	0.33548	0.29073	0.38304	0.16599	0.27089	0.36882	0.55145	0.28933	0.249	0.40006
UBAC1	0.0695	0.05257	0.0824	0.04711	0.03708	0.05196	0.14657	0.07674	0.04064	0.08151	0.0645	0.02999	0.06505
CDIPT	0.11012	0.36978	0.23146	0.15238	0.17412	0.14285	0.1156	0.1212	0.157	0.15027	0.11864	0.10905	0.21013
PGRMC2	0.05486	0.12407	0.08468	0.05792	0.04941	0.04867	0.04815	0.02748	0.03995	0.05056	0.08236	0.04065	0.04951
ARIH2	0.27566	0.51444	0.44854	0.63777	0.56412	0.69912	0.37313	0.52153	0.60502	0.79547	0.48561	0.47451	0.62052
TUBGCP3	0.07766	0.09594	0.11075	0.0668	0.08481	0.08059	0.11324	0.09972	0.07682	0.16912	0.0766	0.08853	0.0863
SEC24B	0.06362	0.10632	0.11992	0.11182	0.12423	0.12566	0.0945	0.13953	0.11372	0.06141	0.08758	0.15736	0.11427
CFDP1	0.3049	0.31216	0.4001	0.16649	0.21716	0.17914	0.21752	0.23242	0.20275	0.20351	0.11262	0.16044	0.21237
CD52	0.03785	0.01957	0.0211	2.15815	2.45491	2.07875	1.44547	1.17382	2.66014	2.12433	0.29229	2.49743	1.67661
TMEM147	0.39194	0.86924	0.79667	0.38953	0.39183	0.39726	0.49995	0.57251	0.39504	0.59066	0.96836	0.39266	0.45298
RBM14	0.13172	0.13937	0.1949	0.20576	0.2238	0.21647	0.13625	0.23054	0.25153	0.40411	0.11579	0.13019	0.19369
LYPLA1	0.3896	0.3365	0.45567	0.29467	0.37437	0.39135	0.378	0.47477	0.34057	0.68906	0.46512	0.47299	0.40556
CDC42EP2	0.06479	0.18376	0.16233	0.0014	0.00297	0.00236	0.09108	0.00266	0.00134	0.00711	0.00446	0.0052	0.00286
EMG1	0.1256	0.1691	0.18975	0.20493	0.20905	0.18564	0.10064	0.16276	0.21734	0.26074	0.1558	0.23849	0.17818
IFI30	0.2573	0.31616	0.201	0.12294	0.0613	0.14744	3.26076	0.8789	0.11998	0.56181	0.78761	1.2133	0.1604
C1D	0.22882	0.38454	0.22595	0.28896	0.28458	0.29567	0.20939	0.22605	0.33372	0.56348	0.2008	0.26332	0.28136
OLFM1	0.0148	0.09652	0.26251	1e-04	0.00135	0.00085	0.04679	0.03971	0.00175	0	0.00429	0.00176	5e-05
CDX1	0.13942	0.01809	0.00489	0.00015	9e-05	0.00017	0.0011	0.00033	0	0.00072	0.00061	0.00051	1e-05
TIMM17A	0.26748	0.40645	0.4748	0.30488	0.25156	0.2911	0.23122	0.30006	0.2402	0.52652	0.35659	0.28521	0.36659
N4BP2L2	0.55868	0.9226	0.85287	0.91621	1.21027	1.0511	0.8258	0.89358	1.18091	0.62652	0.71861	1.0979	0.98207
ZER1	0.0369	0.07059	0.06921	0.05523	0.07095	0.0509	0.02612	0.04512	0.06421	0.02658	0.0342	0.0657	0.05902
MCRS1	0.2427	0.18862	0.32127	0.2429	0.29093	0.28743	0.15765	0.19439	0.37901	0.42338	0.17471	0.20108	0.3035
LRRN2	0.00476	0.0339	0.00382	0.0015	0.00482	0.00171	0.00393	0.00376	0.00182	0.00321	0.00824	0.00431	0.0021
FAM3C	0.10516	0.31505	0.2148	0.19124	0.06025	0.203	0.05664	0.09123	0.10043	0.32814	0.40588	0.30112	0.10601
ACAA2	0.40371	0.34685	0.34722	0.40245	0.31835	0.51203	0.24408	0.23494	0.62947	0.78686	0.26987	0.19225	0.442
CDX2	0.19801	0.00157	0.04145	5e-05	0.00025	0.00076	0.00312	0.00118	1e-04	0.00022	0.00051	0.00021	8e-05
PPIE	0.18685	0.26055	0.25495	0.27393	0.34666	0.31625	0.16763	0.27383	0.33743	0.47963	0.20532	0.23032	0.27874
VAV3	0.14136	0.04319	0.16997	0.12517	0.08132	0.20277	0.14579	0.12218	0.17926	0.0915	0.04783	0.19825	0.27676
TOMM40	0.1557	0.11848	0.15901	0.0996	0.08912	0.07678	0.0981	0.10043	0.10707	0.16267	0.07316	0.10318	0.12596
TAB1	0.02811	0.04531	0.05479	0.03066	0.069	0.05254	0.04774	0.04038	0.07412	0.0623	0.04602	0.0304	0.04025
ECI2	0.07864	0.24692	0.3124	0.27072	0.27694	0.34744	0.09661	0.15471	0.35086	0.49798	0.19729	0.15516	0.29117
HAX1	0.27273	0.52218	0.45689	0.49833	0.63884	0.47876	0.31476	0.62906	0.48889	0.66673	0.90184	0.53613	0.57611
GPNMB	0.03551	0.66784	0.0239	0.00989	0.00888	0.01684	0.35066	0.04713	0.00818	0.01087	0.03221	0.01524	0.01412
BAIAP2	0.14753	0.18641	0.19347	0.07713	0.03641	0.05836	0.15686	0.13822	0.01503	0.04397	0.03751	0.01792	0.06019
MAD2L2	0.08481	0.31681	0.19624	0.30978	0.18715	0.35492	0.2008	0.14367	0.26306	0.90732	0.25583	0.14622	0.28102
TACC3	0.04769	0.01267	0.05118	0.1685	0.34175	0.11809	0.15767	0.05736	0.11076	0.43133	0.01738	0.11966	0.29183
MERTK	0.01735	0.06846	0.04879	0.00105	0.00247	0.00081	0.13439	0.02893	2e-05	0.01212	0.05196	0.00299	0.00297
CLEC10A	0.00073	7e-05	0.00052	0.00073	0.00042	0.00218	0.1813	0.00086	1e-05	0.00313	0.02095	0.00419	5e-05
SLC30A9	0.20775	0.30638	0.25975	0.21695	0.27277	0.25136	0.18173	0.22654	0.26443	0.32692	0.22622	0.17974	0.24627
PIBF1	0.22369	0.195	0.26397	0.16137	0.2483	0.19102	0.1308	0.10269	0.22834	0.16963	0.11282	0.23131	0.15259
PPIH	0.20034	0.20599	0.30678	0.21543	0.24616	0.29399	0.13133	0.15036	0.29603	0.5367	0.13168	0.26526	0.22961
COG5	0.20389	0.18765	0.19656	0.33486	0.35221	0.32464	0.16754	0.25918	0.32076	0.31109	0.25294	0.27519	0.34545
ZNHIT1	0.3349	0.49734	0.59868	0.30109	0.26856	0.29284	0.31919	0.30155	0.25724	0.31383	0.3172	0.20501	0.33549
FST	0.0031	0.07031	0.0025	0.00234	0.00261	0.00173	0.00122	0.00095	0.00091	0.00061	0.00309	0.00167	0.00499
TIMM44	0.12073	0.15753	0.13613	0.07158	0.096	0.08628	0.09966	0.09969	0.11095	0.13469	0.10648	0.12744	0.08908
PFDN6	0.0506	0.05261	0.09061	0.03258	0.0315	0.03691	0.03587	0.03129	0.03956	0.0644	0.05245	0.06544	0.02866
ZBTB18	0.00641	0.00105	0.01997	0.00298	0.00607	0.00165	0.03565	0.01185	0.00176	0.00139	0.00322	0.02496	0.00164
HMGN4	0.20746	0.46998	0.31131	0.65072	0.6404	0.66682	0.25783	0.43054	0.79157	0.68202	0.50481	0.43189	0.55173
TADA3	0.13038	0.21974	0.13452	0.15443	0.21059	0.24947	0.16699	0.19267	0.28919	0.31503	0.07881	0.1144	0.21603
TRIM38	0.05434	0.07237	0.08878	0.13561	0.15024	0.14644	0.18617	0.09265	0.14748	0.11999	0.07199	0.27842	0.1329
ATP5H	0.52117	0.98137	0.99249	0.55448	0.67954	0.55168	0.90181	0.68849	0.58888	0.84295	0.56795	0.53304	0.66256
UBE2E3	0.23203	0.45712	0.44726	0.24539	0.15648	0.23519	0.18068	0.27425	0.24206	0.37708	0.21694	0.14976	0.19204
SLC25A17	0.06838	0.14895	0.13753	0.1106	0.10716	0.09139	0.05971	0.04936	0.11871	0.18863	0.09307	0.08539	0.12955
SLC9A6	0.0406	0.04598	0.04436	0.07624	0.07294	0.07262	0.07415	0.05443	0.08143	0.05025	0.04093	0.06377	0.06515
CEACAM5	1.08533	0.05713	0.10019	0.00489	0.00324	0.00455	0.01115	0.01633	0.00203	0.00954	0.0168	0.01013	0.00298
EIF3M	0.52676	0.90083	0.82409	0.82498	0.9475	0.77369	0.64231	0.76921	0.88729	1.1461	0.69734	0.77228	0.8125
HOXB13	0.03003	0.00856	0.01063	0.00663	0.0048	0.00583	0.01153	0.00793	0.00649	0.00518	0.00814	0.01384	0.00454
NXF1	0.30134	0.78288	0.58095	0.60876	0.47249	0.48263	0.71871	0.72516	0.4341	0.52259	0.35681	0.5454	0.50625
SEC23B	0.16319	0.12727	0.11617	0.28617	0.23205	0.28229	0.14277	0.20338	0.20002	0.34386	0.5177	0.21154	0.32242
SEC23A	0.25675	0.39641	0.32985	0.25168	0.29222	0.22879	0.15026	0.18511	0.22269	0.27094	0.26501	0.22881	0.29941
C1ORF61	0.01238	0.00545	0.0049	0.02307	0.00838	0.02305	0.01381	0.00621	0.02487	0.00645	0.01265	0.00748	0.01034
CAP2	0.02643	0.2163	0.01471	0.00023	0.0013	3e-04	0.00427	0.0082	4e-05	2e-05	0.00015	0.00023	0.00263
CAP1	0.45229	1.03738	0.91925	1.2802	1.22306	1.48034	0.9581	1.07683	1.51185	1.61746	0.5886	1.03757	1.34272
CREB3	0.19384	0.33839	0.3356	0.15017	0.1445	0.1839	0.12363	0.28233	0.18712	0.27558	0.35922	0.14352	0.20627
LRRC41	0.12645	0.30071	0.16268	0.18356	0.15843	0.15425	0.11004	0.20118	0.14254	0.20449	0.16568	0.13333	0.2027
VTI1B	0.22828	0.44227	0.46595	0.29792	0.29343	0.33297	0.30286	0.37561	0.43175	0.45166	0.32197	0.28324	0.38218
CRTAP	0.12026	0.81898	0.39272	0.15227	0.22869	0.10793	0.28178	0.42063	0.12781	0.1874	0.2405	0.1613	0.25177
SYNCRIP	0.31096	0.39285	0.57112	0.37527	0.35827	0.36424	0.24237	0.27861	0.42902	0.56558	0.21923	0.25568	0.45218
VAT1	0.08946	0.37253	0.57735	0.07976	0.10798	0.09015	0.15085	0.65935	0.07446	0.08527	0.13169	0.07871	0.07653
STK25	0.27051	0.34388	0.4061	0.24834	0.24516	0.23431	0.24809	0.24217	0.24622	0.25071	0.11454	0.1956	0.23439
ENOX2	0.05827	0.11848	0.11688	0.06825	0.07707	0.07833	0.04538	0.0373	0.09114	0.07987	0.0931	0.12993	0.07925
UNC13B	0.09876	0.03639	0.11605	0.0012	0.00168	0.00117	0.00939	0.00091	0.00267	0.00381	0.02254	0.00077	0.00031
CARM1	0.03862	0.08479	0.11446	0.08918	0.07473	0.08675	0.07162	0.15297	0.08063	0.04828	0.03488	0.12141	0.06353
NCOA2	0.07373	0.11156	0.04365	0.21586	0.1311	0.20695	0.11564	0.10458	0.17674	0.166	0.12663	0.13672	0.20733
ADARB2	0.0068	0.00094	0.00837	0.00816	0.00729	0.00849	0.0035	0.00126	0.00328	0.00277	0.00083	0.00068	0.01196
CEBPA	0.03998	0.00129	0.01595	0.00743	0.00383	0.00477	0.10458	5e-04	0.00969	0.0099	0.00109	0.00054	0.01699
SEMA6C	0.00582	0.00167	0.03591	2e-04	0.00152	0.00212	0.00205	0	0.00043	0	4e-05	0.00011	0.00356
SEMA6B	0.01606	0.02926	0.09447	0.01524	0.01447	0.01233	0.07375	0.01863	0.00981	0.01314	0.00953	0.01468	0.01416
SEMA4F	0.01813	0.0267	0.01196	0.02163	0.04399	0.03416	0.01478	0.02503	0.05476	0.03258	0.01218	0.02358	0.02704
SEMA4D	0.05522	0.04671	0.0319	0.38729	0.42068	0.39841	0.27491	0.47818	0.37093	0.35289	0.24775	0.22194	0.28616
SEMA4B	0.12598	0.10955	0.04633	0.03393	0.01624	0.02784	0.06356	0.02282	0.03769	0.02819	0.03915	0.12719	0.0173
CEBPB	0.05734	0.45071	0.06785	0.07477	0.05618	0.05107	0.35167	0.1453	0.05029	0.04125	0.04814	0.04282	0.05211
SEMA3C	0.11293	0.07964	0.01611	0.01396	0.01673	0.01602	0.06499	0.03262	0.02282	0.01774	0.02424	0.03406	0.01061
APPBP2	0.08078	0.19614	0.18627	0.17521	0.16583	0.14852	0.11175	0.15936	0.16441	0.16392	0.10715	0.1672	0.19005
MYBBP1A	0.07582	0.09548	0.07656	0.0512	0.08105	0.05818	0.04726	0.03491	0.08179	0.0633	0.06322	0.07686	0.0577
FBLN5	0.04848	0.20587	0.14473	0.03903	0.12342	0.01637	0.01452	0.01106	0.03308	0.03566	0.01441	0.01712	0.0227
CIB1	0.75367	0.67459	0.65378	1.25572	1.102	1.0978	0.74855	0.66404	1.02178	1.03823	0.43932	0.89571	1.21918
CEBPD	0.0907	0.56364	0.148	0.06668	0.00969	0.05308	0.2995	0.0027	0.01313	0.02208	0.00884	0.0013	0.01503
ZNF211	0.02856	0.07872	0.07043	0.11638	0.13623	0.08895	0.04309	0.07211	0.10947	0.0939	0.06596	0.07078	0.13516
DDX17	0.43945	0.74283	0.86388	0.69714	0.93927	0.83421	0.7268	0.79085	0.93988	0.66398	0.68388	1.10237	0.73629
DEAF1	0.06875	0.11525	0.12758	0.06274	0.08368	0.04461	0.06534	0.04265	0.04792	0.06945	0.037	0.05255	0.07083
CHERP	0.07639	0.0912	0.15776	0.10551	0.09543	0.1169	0.0756	0.10116	0.09256	0.12914	0.06583	0.13719	0.09553
KAT5	0.14702	0.27338	0.18661	0.23406	0.24136	0.26871	0.18583	0.2949	0.22258	0.31025	0.17781	0.27549	0.25229
HYOU1	0.10012	0.12593	0.1886	0.10016	0.06452	0.10442	0.11772	0.11286	0.09275	0.12622	0.26164	0.10213	0.12397
IPO8	0.08137	0.10007	0.10879	0.07426	0.07437	0.08493	0.12252	0.11377	0.09388	0.07947	0.05129	0.0803	0.06693
IPO7	0.08688	0.25548	0.19293	0.11914	0.08487	0.09184	0.11995	0.19458	0.06773	0.14965	0.07612	0.07764	0.09992
NOP56	0.49896	0.64632	0.65782	0.75057	0.6434	0.65833	0.28858	0.50625	0.58038	1.1162	0.50672	0.6643	0.67921
NEBL	0.12164	0.01349	0.07892	0.05779	0.05506	0.03473	0.0426	0.03277	0.03706	0.02881	0.01255	0.02294	0.06356
PITRM1	0.17668	0.20648	0.24315	0.17285	0.16751	0.17213	0.13832	0.15455	0.13734	0.2254	0.14001	0.13253	0.19596
ATG7	0.10634	0.16151	0.21363	0.18657	0.21503	0.25549	0.46288	0.26354	0.19603	0.29506	0.0978	0.24349	0.20439
SSSCA1	0.16446	0.22503	0.37269	0.201	0.16577	0.18844	0.13423	0.20512	0.1713	0.33267	0.342	0.21869	0.22972
RNASEH2A	0.12204	0.08552	0.17131	0.11715	0.11304	0.14937	0.10012	0.13179	0.14509	0.68328	0.09104	0.16387	0.12807
P3H3	0.00831	0.14319	0.02722	0.01264	0.00613	0.00612	0.02028	0.02296	0.00842	0.00466	0.02485	0.00765	0.00537
UBD	0.13692	0.20075	0.10861	0.00142	9e-04	0.00289	0.05106	0.00791	0.00053	0.00514	0.00221	0.00078	0.00636
BATF	0.06023	0.00524	0.03959	0.6089	0.47881	0.44351	0.14186	0.61943	0.51805	0.80604	0.09946	0.12301	1.97104
GLRX3	0.49112	0.58511	0.73532	0.38713	0.40417	0.41875	0.35341	0.40812	0.43623	0.83652	0.28857	0.42059	0.52606
CEBPG	0.12131	0.05622	0.19515	0.0807	0.0587	0.0679	0.06624	0.05968	0.05239	0.10141	0.06693	0.07219	0.06673
DCTN2	0.34199	0.70575	0.57954	0.33374	0.34614	0.38483	0.27805	0.38179	0.46243	0.67498	0.35765	0.2427	0.42548
ANP32B	0.37777	0.39533	0.51908	0.41685	0.63014	0.39447	0.50815	0.38615	0.42404	1.15948	0.34528	0.51321	0.57547
LAMTOR5	0.56236	0.97972	1.09531	0.70788	0.66457	0.73502	0.72007	0.89741	0.71722	1.02896	0.64874	1.0165	0.88523
PROCR	0.11547	0.42864	0.42378	0.03854	0.05873	0.07018	0.16085	0.30417	0.06219	0.04101	0.04514	0.06527	0.03551
TM9SF1	0.14195	0.41502	0.29717	0.19325	0.12435	0.17187	0.11518	0.13267	0.14228	0.36771	0.52937	0.14448	0.16868
PRDX4	0.49285	0.87156	0.80316	0.13219	0.20664	0.18668	0.21752	0.26529	0.18281	0.54746	2.26737	0.30613	0.30898
ARL6IP5	0.2563	0.85052	0.58375	1.3014	1.32608	1.32361	0.89216	1.16913	1.40989	1.13757	0.41158	0.80543	1.58197
AGR2	1.59495	0.06382	0.11651	0.00417	0.00849	0.01855	0.02612	0.02379	0.00571	0.01754	0.04811	0.018	0.0348
ARPC1A	0.45033	0.73928	0.55378	0.20136	0.25925	0.20644	0.27585	0.1594	0.27896	0.33974	0.28057	0.22326	0.27394
HTATIP2	0.31335	0.29723	0.27238	0.2083	0.29589	0.26742	0.20879	0.22731	0.2915	0.34014	0.12694	0.14842	0.75716
AGPAT1	0.06514	0.19447	0.17462	0.08031	0.07183	0.08944	0.08486	0.10283	0.11406	0.09993	0.09181	0.06164	0.0797
AGPAT2	0.42087	0.1941	0.27599	0.11101	0.06779	0.08324	0.2085	0.16632	0.09993	0.1504	0.08808	0.09031	0.16554
RPP30	0.09149	0.27543	0.13344	0.14367	0.21101	0.17824	0.14099	0.15532	0.17837	0.40734	0.12577	0.21989	0.21479
RPP38	0.13816	0.05133	0.12149	0.09897	0.16162	0.12777	0.0567	0.05728	0.15413	0.1707	0.10947	0.14278	0.12889
SPTLC1	0.21811	0.40098	0.34209	0.28819	0.27846	0.2881	0.18518	0.3075	0.21763	0.42796	0.26047	0.29125	0.33968
SLC35A1	0.13295	0.22669	0.2075	0.10965	0.14798	0.15699	0.1698	0.11843	0.17616	0.16896	0.12999	0.13702	0.14384
CEL	0.00798	0.00024	4e-05	0.00049	6e-05	0.00027	0	0	0.00052	0.00036	0	0	1e-04
SLC19A2	0.04593	0.19566	0.03623	0.04426	0.0225	0.03788	0.0311	0.06069	0.01339	0.07449	0.0378	0.04227	0.03515
IFI44	0.12482	0.36849	0.54649	0.43119	0.35998	0.1981	0.392	0.23228	0.29616	0.34725	0.0346	0.10064	0.39782
OLFM4	0.06142	0.0142	0.00193	1e-05	7e-04	0.00111	0.00049	0.00012	2e-05	0.00022	0.00063	1e-04	8e-04
CXCL13	0.00397	0.00303	5e-04	0.47122	0.09598	0.19535	0.01078	0.00174	0.00943	0.784	0.02073	0.04496	0.21083
ARFGEF2	0.10283	0.06522	0.15929	0.06839	0.06133	0.06797	0.07777	0.08692	0.09173	0.04898	0.09063	0.09706	0.06072
ARFGEF1	0.13007	0.18846	0.13956	0.19172	0.18263	0.17744	0.16303	0.20706	0.21488	0.12523	0.0642	0.18166	0.19216
RABAC1	0.39115	1.24894	1.0927	0.71975	0.5962	0.85697	0.55407	0.63516	0.78166	0.87854	1.587	0.51287	0.68225
SLC34A2	0.06409	0.03415	0.11458	0.06229	0.06374	0.06494	0.08247	0.10263	0.05185	0.04725	0.03665	0.06069	0.06849
SLU7	0.20749	0.42691	0.41223	0.54923	0.48804	0.58059	0.28835	0.37195	0.51285	0.60399	0.34255	0.51594	0.55128
CELP	0.02735	0.00418	0.00912	0.0034	0.00563	0.00345	0.0064	0.00272	0.00605	0.00124	0.00494	0.00736	0.00477
SIVA1	0.3541	0.76905	0.66893	0.50806	0.55473	0.48737	0.50619	0.54756	0.48528	1.27083	0.59736	0.46571	0.59292
MRPL28	0.19448	0.37945	0.39135	0.24931	0.21724	0.27634	0.21696	0.15671	0.26363	0.48869	0.17839	0.24212	0.31725
CCT7	0.42005	0.75551	0.60636	0.65518	0.5954	0.66771	0.28868	0.49134	0.59481	1.05889	0.62057	0.58943	0.67882
CCT4	0.34986	0.61418	0.51125	0.57947	0.47941	0.51205	0.3357	0.4402	0.39513	0.86043	0.40424	0.46868	0.59485
CCT2	0.62341	0.9412	1.08364	0.8411	0.71591	0.79073	0.52297	0.64995	0.68382	1.22299	0.50956	0.79057	0.78261
NPC2	0.54279	1.1585	1.18218	0.22346	0.30044	0.28368	1.67947	1.62016	0.26061	0.37725	1.27512	0.53884	0.3805
GNLY	0.05572	0.03312	0.07461	0.71095	0.07817	2.2194	0.17897	0.09529	1.84039	1.41493	0.08585	0.08453	0.16733
TACC2	0.25663	0.19593	0.31793	0.03831	0.02575	0.02742	0.0329	0.03009	0.03103	0.01655	0.02416	0.04048	0.02192
SORBS1	0.05176	0.24263	0.10319	0.00993	0.00643	0.00829	0.01618	0.2044	0.00442	0.0144	0.01626	0.01716	0.01942
IFITM2	0.37399	1.87184	1.64435	1.36535	1.44801	1.71039	1.08594	1.39781	1.644	1.03687	0.40269	0.87457	1.11739
POMT1	0.06288	0.07531	0.1153	0.13227	0.18385	0.09536	0.09636	0.04785	0.14425	0.12297	0.08142	0.03974	0.17252
TXNRD2	0.06574	0.04551	0.10701	0.067	0.10112	0.07413	0.13264	0.06627	0.08529	0.08226	0.06986	0.06385	0.10291
MTHFS	0.26123	0.13548	0.1078	0.22449	0.28363	0.15822	0.31434	0.19305	0.23938	0.33544	0.12007	0.21607	0.35213
DRAP1	0.23341	0.5357	0.44566	0.6892	0.46913	0.67968	0.58595	0.80506	0.59634	0.67673	0.33677	0.32895	0.57197
CENPB	0.00732	0.0227	0.01759	0.0066	0.00677	0.00526	0.01881	0.01206	0.00863	0.00516	0.0039	0.00237	0.00795
SCGN	0.01099	8e-05	0	0.00055	0.00091	0.00011	8e-05	0	0	0.00023	0.00011	4e-05	0.0015
DNPH1	0.52246	0.31814	0.30825	0.33433	0.32611	0.18968	0.31121	0.12915	0.106	0.5347	0.45995	0.2875	0.9166
SMC2	0.11364	0.09615	0.09292	0.06306	0.07501	0.07763	0.05615	0.05108	0.07588	0.55079	0.03245	0.08684	0.07807
PRPF8	0.22636	0.24143	0.40728	0.29739	0.30054	0.29991	0.31019	0.29907	0.31365	0.32301	0.19763	0.33883	0.30928
ERN2	0.46153	0.00465	0.08115	0.00648	0.00872	0.0127	0.01816	0.01252	0.00873	0.01117	0.00735	0.0124	0.0064
TRAPPC2B	0.0576	0.17696	0.15277	0.18648	0.11691	0.13029	0.08543	0.15387	0.07669	0.17449	0.14669	0.20595	0.15046
AHSA1	0.47503	0.80423	0.64196	0.74811	0.46728	0.62974	0.35061	0.61128	0.42152	1.12155	0.4688	0.48825	0.90037
SLCO1B1	0.00534	3e-05	0	1e-04	0.00025	0.00027	0.00101	0.00092	6e-05	0	2e-04	0	0.00046
CENPC	0.10933	0.14828	0.23623	0.27863	0.29516	0.28155	0.15411	0.1911	0.28035	0.2687	0.22376	0.32525	0.33142
USP16	0.1825	0.25518	0.23124	0.29731	0.31086	0.30539	0.266	0.34595	0.33019	0.30802	0.32969	0.40241	0.28751
CDC42EP3	0.07838	0.0749	0.37427	0.38013	0.28739	0.3172	0.29198	0.73981	0.47451	0.22579	0.14745	0.1849	0.27561
SH2B2	0.00505	0.00624	0.02047	0.00235	0.00429	0.00102	0.03016	0.0082	0.00146	0.0308	0.03626	0.02999	0.00156
PAIP1	0.21296	0.42974	0.43338	0.26208	0.23872	0.20991	0.15097	0.14429	0.23323	0.30779	0.23132	0.20552	0.26662
PAICS	0.26166	0.23214	0.27596	0.17797	0.16986	0.13664	0.13978	0.21749	0.09027	0.45319	0.18606	0.21387	0.1755
TBL3	0.14611	0.15143	0.15355	0.11697	0.12156	0.12795	0.08776	0.0817	0.15115	0.15292	0.11146	0.07417	0.14398
MXD4	0.04532	0.15017	0.07184	0.10736	0.06861	0.09589	0.07835	0.08015	0.092	0.06806	0.04161	0.03204	0.10508
P3H4	0.10369	0.27849	0.13924	0.07115	0.05926	0.07184	0.05913	0.0565	0.05396	0.04907	0.05389	0.05595	0.07376
ST6GALNAC2	0.0288	0.01849	0.03694	0.01135	0.00812	0.0055	0.02361	0.01175	0.0069	0	2e-04	0.00068	0.00578
PDLIM5	0.51813	0.91504	1.06296	0.18578	0.19345	0.20428	0.31099	0.54517	0.20237	0.21448	0.13373	0.22497	0.1834
TRIM3	0.04096	0.10232	0.05159	0.02275	0.02569	0.02083	0.03325	0.02496	0.03837	0.03438	0.01981	0.00825	0.01859
ERLIN1	0.08723	0.11132	0.13454	0.05872	0.0666	0.05185	0.04409	0.05671	0.0571	0.13528	0.03758	0.04841	0.06547
HEXIM1	0.12515	0.20088	0.20647	0.19112	0.09898	0.15244	0.10838	0.21426	0.09779	0.10316	0.09	0.12236	0.16492
SPAG5	0.05232	0.03475	0.06198	0.04927	0.02047	0.0353	0.08064	0.06784	0.02425	0.38109	0.01949	0.02484	0.04239
RBCK1	0.35559	0.32957	0.36938	0.40496	0.34072	0.38728	0.24794	0.2813	0.47806	0.4429	0.16631	0.24332	0.34034
STAMBP	0.15692	0.16841	0.17482	0.12878	0.1512	0.15711	0.11146	0.14673	0.1747	0.27193	0.15083	0.11545	0.18677
TGOLN2	0.21858	0.27482	0.3522	0.30126	0.34093	0.32901	0.35746	0.3893	0.37054	0.30828	0.16321	0.29748	0.35512
CENPE	0.06382	0.02545	0.01412	0.02563	0.01328	0.03763	0.02947	0.01889	0.01737	0.30583	0.01696	0.02543	0.04447
ARID3B	0.01539	0.01201	0.02122	0.06663	0.07546	0.08553	0.05668	0.08301	0.07959	0.0821	0.07652	0.03916	0.06547
POLR3F	0.05266	0.10826	0.05238	0.07848	0.09539	0.07572	0.04542	0.03505	0.08366	0.11461	0.07302	0.08015	0.07997
POLR3G	0.02747	0.01439	0.10352	0.01625	0.02462	0.01597	0.01543	0.01869	0.02831	0.0365	0.03233	0.03383	0.01252
POLR3C	0.15964	0.21137	0.22297	0.2309	0.24914	0.25543	0.15764	0.27513	0.27992	0.30225	0.16581	0.3418	0.23089
IVNS1ABP	0.38296	0.28228	0.76345	0.97614	0.55091	0.84773	0.57496	0.5757	0.34987	0.88291	0.23581	0.42366	0.80227
TRIM16	0.19925	0.10114	0.168	0.03916	0.0779	0.02137	0.02482	0.03362	0.02111	0.04346	0.01943	0.03138	0.16401
MYL12A	1.13944	2.24407	2.48827	2.52467	2.72391	2.8676	1.71787	2.15449	3.19876	2.67867	0.98607	2.08498	2.40711
TXNIP	0.41579	0.90732	0.96857	1.20254	2.51054	1.74928	1.26948	1.12678	2.82526	0.76272	1.05718	1.92307	1.08752
TAF6L	0.0291	0.05051	0.06289	0.01802	0.028	0.02118	0.02994	0.0368	0.03699	0.04323	0.01775	0.00891	0.01504
CENPF	0.12898	0.02232	0.06277	0.06831	0.04358	0.08192	0.04968	0.0544	0.03521	0.475	0.01772	0.05952	0.03929
PDPN	0.01284	0.53575	0.05741	0.01133	0.01304	0.01184	0.0565	0.03155	0.00644	0.01168	0.00492	0.01011	0.00945
POSTN	0.0266	0.69911	0.4375	0.00071	0.00209	0.00136	0.00971	0.00511	0.00287	0	0.00102	0.00144	0.00043
ATP5L	0.46344	0.66592	0.54519	0.70388	0.81646	0.79354	1.0008	0.80204	0.74898	1.07349	0.87113	0.77775	0.8265
GAS2L1	0.00832	0.04007	0.0578	0.00642	0.00124	0.01419	0.04153	0.0049	0.00841	0.01193	0.00111	4e-05	0.00439
RAD51AP1	0.06117	0.02987	0.01299	0.01029	0.00813	0.01284	0.03705	0.01828	0.01138	0.45467	0.01841	0.03405	0.00804
RGS14	0.05234	0.02775	0.06385	0.28662	0.38439	0.26936	0.13059	0.13323	0.33254	0.23551	0.17251	0.1701	0.20336
LEFTY1	0.14727	0.00016	0.00032	0.00019	0.00087	0.00113	0.00104	0.00134	0.0014	0.00108	0.00045	0.00203	0
EXOC5	0.09669	0.28263	0.29536	0.22018	0.20564	0.22893	0.11707	0.14669	0.19803	0.39628	0.16124	0.17767	0.2319
NPRL2	0.14528	0.11652	0.2048	0.20595	0.21433	0.33425	0.0975	0.2371	0.40712	0.27949	0.17516	0.17401	0.15207
IGF2BP2	0.1997	0.06314	0.11561	0.00574	0.00721	0.00731	0.04815	0.01217	0.00342	0.00879	0.00317	0.00627	0.01132
CAMKK2	0.05436	0.12856	0.13969	0.05879	0.05571	0.07043	0.14688	0.08682	0.05409	0.10918	0.05994	0.04144	0.05478
PRELID3A	0.05773	0.10612	0.07061	0.03285	0.03463	0.03297	0.05747	0.05867	0.03016	0.03711	0.03552	0.0503	0.03309
MTX2	0.2209	0.40196	0.32754	0.10849	0.1372	0.13684	0.09624	0.1791	0.12569	0.31872	0.18728	0.11857	0.1639
YKT6	0.09267	0.10306	0.05495	0.09407	0.0677	0.10259	0.12222	0.13515	0.10542	0.15827	0.13623	0.05695	0.11391
SPINT2	0.9394	0.03816	0.06141	0.04702	0.27697	0.01961	0.50749	0.86945	0.02986	0.11276	0.56077	0.38218	0.18775
PMVK	0.1963	0.27978	0.27849	0.25444	0.24195	0.15728	0.17677	0.2005	0.15628	0.51044	0.28112	0.14785	0.52302
KHDRBS3	0.02544	0.18844	0.05858	0.00271	0.00306	0.00109	0.00446	0.01162	0.00168	0.00071	0.00202	0	0.00203
KHDRBS1	0.12164	0.29466	0.26524	0.27691	0.26508	0.25792	0.23411	0.32018	0.27942	0.38052	0.1323	0.25739	0.3148
CELF1	0.11984	0.25518	0.29509	0.26793	0.35119	0.27558	0.30716	0.3138	0.35677	0.33774	0.13813	0.33621	0.31537
CELF2	0.0459	0.10295	0.04812	0.79311	0.80537	0.83757	0.50127	0.76984	0.8299	0.7392	0.29793	0.60209	0.80541
CES1	0.00544	0.15946	0.00262	0.00309	0.00676	0.02046	0.05898	0.00713	0.03785	0.00027	0.01475	0.02272	0.00058
CXCR6	0.01	0.00424	0.00612	0.97595	0.20688	0.59289	0.0215	0.00987	0.26271	0.66794	0.0158	0.02651	1.32269
CTCF	0.0774	0.12411	0.13142	0.13612	0.1584	0.13712	0.10585	0.13077	0.13364	0.20522	0.07485	0.14475	0.15511
CD226	0.00647	0.00412	0.00117	0.31894	0.26481	0.29685	0.04865	0.08376	0.39522	0.21846	0.03902	0.0223	0.20708
FARS2	0.0623	0.10954	0.10808	0.15001	0.16419	0.14291	0.07535	0.18858	0.14124	0.19351	0.0969	0.17212	0.2063
CGRRF1	0.05158	0.16679	0.10845	0.16071	0.17561	0.15546	0.07049	0.15585	0.16834	0.18279	0.07891	0.14553	0.2017
RRAGA	0.19374	0.56963	0.59263	0.32561	0.36005	0.33465	0.15429	0.31173	0.31679	0.40802	0.20738	0.26755	0.38326
DCTN6	0.17687	0.66408	0.39302	0.81417	0.51657	0.64711	0.25663	0.31017	0.29565	0.7523	0.30579	0.25285	0.68533
GNA13	0.03637	0.07856	0.10034	0.16831	0.11876	0.12596	0.21908	0.13955	0.10137	0.17839	0.07339	0.16509	0.14561
TNFSF13B	0.03508	0.11344	0.02878	0.13446	0.13084	0.03296	0.73007	0.04727	0.0282	0.05522	0.02052	0.02749	0.16909
AVIL	0.07002	0.11768	0.10826	0.03267	0.04398	0.03212	0.04157	0.0488	0.03432	0.01576	0.04486	0.04198	0.03036
B3GNT2	0.06002	0.32793	0.14498	0.2722	0.13682	0.23708	0.06322	0.05309	0.1435	0.27879	0.04852	0.0731	0.30008
GNB5	0.0708	0.27493	0.08389	0.28919	0.31605	0.24723	0.06813	0.14868	0.17804	0.29943	0.11289	0.46541	0.24379
EBP	0.4966	0.23187	0.44824	0.54399	0.39063	0.68994	0.20115	0.32078	0.58938	1.31312	0.47542	0.35145	0.52394
PNMA2	0.01839	0.02857	0.00769	0.00745	0.00818	0.00641	0.01753	0.00905	0.0106	0.00217	0.00323	0.00666	0.00624
CETN2	0.14208	0.25529	0.21643	0.09751	0.07646	0.08085	0.05947	0.06883	0.07449	0.14017	0.11755	0.07051	0.07724
FUT9	0.00768	0.00081	0.00496	0.0017	0.00103	0.00137	0.00071	0.00053	0.00105	4e-04	0.00031	0.00066	0.00135
GMEB1	0.03901	0.03248	0.0658	0.10499	0.08189	0.10712	0.04205	0.11179	0.09013	0.13873	0.04338	0.06677	0.08479
CCT6B	0.02445	0.02433	0.01955	0.00963	0.01723	0.01796	0.01277	0.01444	0.01214	0.02064	0.03868	0.0244	0.00772
CCT8	0.36525	0.77269	0.59649	0.61553	0.64076	0.59368	0.40867	0.61637	0.49374	1.17157	0.66909	0.63144	0.6491
CNPY3	0.2866	0.31927	0.322	0.33	0.39891	0.38418	0.62979	0.57122	0.39936	0.49011	0.28586	0.65211	0.28331
CORIN	0.0182	0.02896	0.02633	0.00805	0.01141	0.01047	0.0141	0.01095	0.01291	0.00598	0.00885	0.02682	0.00691
ADCY1	0.0015	0.01079	0.00865	5e-04	0.00086	0.00117	0.00025	0.00024	0.00134	0.00035	0.00034	0.00029	0.00095
CETN3	0.09841	0.22725	0.14852	0.05847	0.0912	0.0726	0.04675	0.04984	0.08558	0.18312	0.06555	0.0805	0.05342
FAM189B	0.02867	0.07349	0.06517	0.01071	0.01264	0.0096	0.02956	0.04288	0.00895	0.0151	0.0126	0.0285	0.00913
USP39	0.17048	0.24438	0.26528	0.27453	0.26659	0.29751	0.16869	0.21361	0.33238	0.5166	0.14207	0.23451	0.26515
POLD3	0.14335	0.14042	0.29283	0.08644	0.11505	0.11633	0.14677	0.06201	0.11518	0.42531	0.0456	0.08861	0.12475
AP4B1	0.09422	0.13393	0.13475	0.24891	0.18089	0.23653	0.07574	0.0675	0.19105	0.25064	0.09507	0.25382	0.20728
CFL1	1.94429	2.69656	2.85699	3.17237	3.02499	3.26522	2.65889	2.5857	3.24734	3.50987	1.7377	2.7465	3.0873
POLQ	0.0163	4e-04	0.01032	0.00946	0.0114	0.01128	0.01151	0.00666	0.01304	0.08108	0.01748	0.01255	0.01224
SLC12A7	0.0925	0.04724	0.12852	0.012	0.04494	0.0188	0.14689	0.08765	0.02196	0.0087	0.01418	0.01169	0.02009
MGEA5	0.20955	0.39151	0.37176	0.56727	0.5695	0.58518	0.45911	0.4212	0.58695	0.59599	0.34283	0.70797	0.64925
NFAT5	0.15194	0.20746	0.23618	0.18862	0.12364	0.15781	0.24579	0.30375	0.12574	0.15472	0.10765	0.20944	0.28146
NUDC	0.39728	0.56805	0.60336	0.57876	0.47147	0.48513	0.26145	0.45856	0.41884	0.88144	0.40174	0.4663	0.56462
PTGES3	0.71528	0.90098	0.93057	1.14678	1.01679	1.02	0.67245	0.84685	0.98304	1.45384	0.89515	0.80409	1.28019
CFL2	0.02493	0.51816	0.30144	0.05762	0.05387	0.04902	0.02841	0.02972	0.05007	0.08096	0.31147	0.09063	0.10731
YME1L1	0.21247	0.264	0.34809	0.35577	0.29348	0.28317	0.28523	0.37266	0.25542	0.29994	0.24189	0.29615	0.32169
TCFL5	0.00964	0.04807	0.01736	0.01069	0.01848	0.01674	0.01394	0.01362	0.01617	0.01344	0.01176	0.02113	0.00997
PLK4	0.04391	0.00944	0.03189	0.0146	0.01644	0.02352	0.01083	0.01278	0.01863	0.33694	0.00335	0.02379	0.01358
STAG3	0.02467	0.0446	0.03096	0.07809	0.07164	0.07463	0.02897	0.0495	0.04549	0.10243	0.04946	0.3826	0.04349
STAG2	0.18467	0.32205	0.24152	0.35247	0.29936	0.32824	0.31884	0.33365	0.28874	0.43381	0.22321	0.3079	0.31662
RBBP9	0.02726	0.05907	0.05506	0.03602	0.04232	0.04331	0.02429	0.04128	0.05495	0.07037	0.01693	0.04129	0.06876
RAI2	0.00589	0.06615	0.03657	0.00355	0.00263	0.00167	3e-05	0.00036	1e-05	0.00207	0.00115	0	0.00232
RAI1	0.02723	0.0525	0.0429	0.01515	0.01338	0.0165	0.0333	0.05372	0.01611	0.02322	0.00639	0.02084	0.0226
PHTF1	0.05764	0.19941	0.13346	0.25001	0.13654	0.22881	0.15841	0.44826	0.10401	0.32915	0.14717	0.16482	0.24379
MAP3K2	0.06794	0.17436	0.11559	0.19937	0.14883	0.17694	0.17581	0.27327	0.12426	0.17107	0.09844	0.24735	0.20583
KLRA1P	0.01242	0.00707	0.00101	0.02469	0.01728	0.1267	0.00649	2e-04	0.18367	0.05025	0.00328	0.00857	0.00453
KIF1C	0.0555	0.0511	0.07666	0.03414	0.03138	0.02554	0.03967	0.01478	0.01942	0.03048	0.03096	0.02357	0.03683
CTSC	0.40029	1.18789	0.69629	1.20111	0.70245	1.48019	1.22483	0.71727	1.51082	1.51014	0.63099	0.38089	1.88476
GRAP	0.00284	0.00057	0.14619	0.02964	0.09843	0.02514	0.0174	0.031	0.01724	0.03337	0.00543	0.16635	0.05381
CHL1	0.01613	0.15304	0.00315	0.00486	0.0044	0.00297	0.00554	0.0147	0.00412	0.00076	0.00013	0.076	0.00129
CAPN9	0.02507	8e-04	0	6e-05	0.00036	8e-05	0.00062	0.00031	1e-05	0	0	0.00499	5e-05
GIPC1	0.18634	0.15917	0.19515	0.0495	0.06979	0.06039	0.04213	0.07082	0.05807	0.04717	0.0238	0.02587	0.08652
TRAF3IP2	0.07313	0.1499	0.20979	0.05117	0.08461	0.03011	0.03153	0.08957	0.02607	0.06371	0.04127	0.13331	0.11127
NUP50	0.12002	0.11867	0.15924	0.21333	0.26884	0.20701	0.14306	0.18492	0.1931	0.41069	0.14198	0.19592	0.28997
NES	0.00122	0.08899	0.16856	0	1e-05	4e-05	0.00043	0.00065	0	0	0.00033	0.00079	3e-05
KDM5B	0.19969	0.35159	0.26108	0.23552	0.16356	0.1903	0.10094	0.24522	0.09599	0.12663	0.12175	0.18671	0.35505
TOB2	0.15016	0.28187	0.17238	0.28911	0.13837	0.1977	0.12164	0.25682	0.1214	0.18629	0.08245	0.22642	0.26521
HBS1L	0.15185	0.24625	0.29174	0.30401	0.2867	0.26364	0.13862	0.3703	0.15753	0.47885	0.27777	0.2115	0.35834
AHCYL1	0.08502	0.35037	0.18219	0.06235	0.05297	0.06037	0.13672	0.17231	0.03454	0.1009	0.05597	0.08311	0.06253
PLK2	0.405	0.91275	0.80526	0.09102	0.04413	0.0479	0.08584	0.16086	0.01315	0.07793	0.06347	0.07794	0.05167
ZMYND11	0.08457	0.17543	0.17468	0.12358	0.12199	0.15	0.05683	0.09741	0.14719	0.11233	0.06238	0.08043	0.08742
SRSF10	0.48895	0.66433	0.74745	0.66349	0.67083	0.62644	0.44387	0.56691	0.61491	1.11411	0.45755	0.7396	0.64376
ZBTB6	0.01017	0.03089	0.02335	0.01902	0.0157	0.01261	0.00685	0.00559	0.02481	0.00963	0.01329	0.01441	0.01713
POP4	0.2097	0.31247	0.25139	0.33358	0.33134	0.41225	0.24384	0.19021	0.45892	0.68891	0.30409	0.25446	0.45501
ARPP19	0.13127	0.32407	0.18	0.47862	0.31397	0.43993	0.21121	0.31231	0.3605	0.66069	0.41979	0.39805	0.65163
ZNF271P	0.02091	0.06231	0.03675	0.0709	0.08825	0.0624	0.0145	0.0199	0.10248	0.06892	0.0197	0.02663	0.07225
ZNF234	0.02213	0.04519	0.04548	0.04544	0.05079	0.04911	0.03104	0.06342	0.04556	0.03478	0.02614	0.0477	0.04218
ZNF266	0.08188	0.14972	0.22029	0.25438	0.2613	0.27211	0.10951	0.17771	0.2896	0.25716	0.08289	0.19855	0.20745
ZNF274	0.06937	0.1039	0.09746	0.13998	0.16738	0.12819	0.07847	0.19238	0.12203	0.10368	0.08133	0.15779	0.13561
NEK6	0.12797	0.20414	0.09467	0.0333	0.02875	0.04523	0.20022	0.4331	0.04049	0.11814	0.10707	0.34561	0.03773
WDR4	0.04029	0.03153	0.04001	0.01914	0.03613	0.02566	0.02381	0.03342	0.02936	0.07273	0.04667	0.05096	0.03673
NCKAP1	0.11972	0.33165	0.29618	0.0116	0.01226	0.01374	0.01248	0.05709	0.01223	0.00678	0.00587	0.00622	0.01761
IQGAP2	0.15745	0.0421	0.13364	0.45537	0.4836	0.55026	0.4161	0.51779	0.67049	0.29732	0.27806	0.04588	0.40042
VAMP5	0.03547	0.50673	0.91055	0.34359	0.32488	0.38158	0.56313	0.33312	0.37303	0.41536	0.2076	0.11579	0.43836
ZNF273	0.03837	0.02451	0.03432	0.04904	0.04758	0.04477	0.03703	0.04031	0.05418	0.07278	0.03424	0.07997	0.04923
ZNF460	0.04455	0.13294	0.07549	0.09026	0.05899	0.0724	0.03937	0.07869	0.06708	0.0697	0.10327	0.08238	0.08238
ZNF268	0.02829	0.05472	0.05942	0.06057	0.08546	0.05845	0.03595	0.04807	0.08238	0.07892	0.05924	0.06443	0.0539
MTHFD2	0.23402	0.44043	0.24786	0.47931	0.27168	0.35164	0.32142	0.39344	0.12965	0.84941	0.45605	0.21274	0.62358
RPP40	0.08841	0.10449	0.12128	0.04531	0.05008	0.03446	0.02797	0.0336	0.05536	0.074	0.03153	0.05465	0.05484
ADCY2	0.02753	0.02598	0.0262	0.01188	0.01662	0.01742	0.03523	0.01959	0.01414	0.01188	0.01107	0.01858	0.01099
CFTR	0.18511	0.18594	0.44211	0.14194	0.15892	0.151	0.20264	0.21667	0.14899	0.16245	0.10766	0.23793	0.12792
CYSLTR1	0.05695	0.02208	0.18278	0.08946	0.11912	0.05515	0.1437	0.22266	0.03955	0.08422	0.18012	0.24315	0.10149
SEPT9	0.13417	0.0904	0.12052	0.2015	0.29588	0.2002	0.2305	0.23665	0.25476	0.18912	0.08832	0.19657	0.1678
SEC24A	0.03507	0.07768	0.06572	0.06799	0.04261	0.05949	0.04469	0.11761	0.04856	0.07732	0.18865	0.04177	0.10522
CCR9	0.00027	3e-05	4e-04	0.02468	0.04132	0.0181	0.00434	3e-05	0.00418	0.00855	0.00975	0.01448	0.03113
SDCCAG8	0.3115	0.37963	0.51979	0.16506	0.32724	0.20198	0.47024	0.48482	0.25176	0.20372	0.31853	0.45225	0.19482
SDCCAG3	0.0517	0.02904	0.09436	0.03168	0.03081	0.03556	0.09763	0.02167	0.02618	0.04783	0.03529	0.03747	0.04399
HSPH1	0.66324	0.85697	0.87207	1.02567	0.33962	0.54905	0.48939	0.86582	0.21841	0.88773	0.73218	0.67339	1.00007
STARD10	0.54231	0.096	0.18703	0.06763	0.06641	0.0586	0.11994	0.26544	0.04294	0.05809	0.07123	0.07617	0.07546
CGA	0.01427	0.01902	0.01635	0.05527	0.02851	0.02311	0.02935	0.0318	0.02912	0.05121	0.01027	0.02599	0.10902
WASF3	0.0093	0.03916	0.01888	0.00024	0.00084	0.00063	0.00928	0.00184	1e-04	0.00329	0.00239	0.00103	0.00223
NOXA1	0.12529	0.01563	0.0516	0.01195	0.01343	0.00979	0.04964	0.0594	0.01634	0.00579	0.01647	0.02321	0.00827
UTP14A	0.08857	0.08847	0.12661	0.06188	0.06697	0.05707	0.04263	0.04303	0.07177	0.07274	0.04517	0.05632	0.05924
FRS2	0.05541	0.16965	0.14078	0.10704	0.09092	0.09288	0.07294	0.15074	0.09726	0.06181	0.07988	0.11555	0.09522
NEU3	0.03519	0.0387	0.03577	0.06515	0.05682	0.07559	0.10632	0.06413	0.05242	0.07428	0.05409	0.1025	0.07177
FAXDC2	0.05691	0.13555	0.06856	0.03069	0.04321	0.03101	0.09601	0.06827	0.03534	0.03056	0.02038	0.04449	0.02846
FAM114A2	0.04602	0.12243	0.25034	0.10647	0.16472	0.12295	0.07897	0.12202	0.13035	0.16126	0.18538	0.07694	0.15224
ZNF275	0.01402	0.0627	0.02656	0.02386	0.03247	0.02749	0.0201	0.04178	0.02102	0.02372	0.10991	0.03401	0.01691
CEACAM3	0.05285	0.00126	0.00117	0.00459	0.00536	0.00373	0.06108	0.00078	1e-04	0.00909	0.00062	0.00026	0.01059
ALDH1L1	0.03085	0.00946	0.00797	0.01061	0.01183	0.00858	0.01575	0.03188	0.0098	0.00729	0.01053	0.01255	0.00652
PPP1R17	3e-05	0.0031	0.00052	6e-05	0.00027	0.00193	0.03254	0.00121	3e-05	7e-05	0.00033	5e-05	2e-04
TUBGCP2	0.15471	0.19018	0.22062	0.14908	0.18883	0.168	0.40358	0.39609	0.17365	0.19638	0.13407	0.18649	0.16386
CLPX	0.11526	0.16499	0.1758	0.16477	0.21177	0.17001	0.10857	0.0789	0.18779	0.20201	0.16172	0.14772	0.24616
PDE10A	0.09182	0.06356	0.08576	0.05806	0.06719	0.06503	0.0668	0.09203	0.06971	0.04078	0.0406	0.08153	0.06727
SRCAP	0.11194	0.08941	0.16832	0.09815	0.09776	0.09647	0.10619	0.14389	0.10758	0.07946	0.07581	0.11785	0.08809
PPP1R13L	0.06135	0.04624	0.10813	0.01599	0.01503	0.01514	0.02714	0.01795	0.0201	0.0297	0.01086	0.01186	0.01433
CD3EAP	0.08618	0.08876	0.10003	0.03179	0.05436	0.0338	0.05666	0.04119	0.04177	0.07615	0.03997	0.04894	0.02889
HPSE	0.03553	0.00691	0.01278	0.05075	0.04775	0.05001	0.08082	0.01433	0.024	0.13968	0.00791	0.00841	0.13518
RUVBL2	0.33848	0.36283	0.36741	0.19747	0.19577	0.19608	0.17368	0.16563	0.17764	0.51085	0.25868	0.20601	0.26125
PGRMC1	0.30995	0.49932	0.47376	0.13185	0.09286	0.11603	0.1266	0.11685	0.08987	0.25736	0.07046	0.05351	0.10989
CYP46A1	0.07991	0.0485	0.12418	0.04769	0.05656	0.04834	0.095	0.05774	0.04864	0.03071	0.06326	0.06376	0.04989
LILRB1	0.00309	0.00752	0.00399	0.02207	0.007	0.11872	0.33169	0.00439	0.18768	0.05681	0.2258	0.21227	0.00492
SLC26A1	0.02632	0.00024	0.01613	0.00517	0.01439	0.00601	0.00417	0.00369	0.00754	0.00381	0.00652	0.00311	0.00848
ADAM28	0.02692	0.1754	0.0537	0.08175	0.00721	0.22243	0.30518	0.11768	0.03106	0.26456	0.79271	1.81044	0.02518
ARID5A	0.08531	0.51776	0.35375	0.7951	0.60262	0.5781	0.28905	0.44727	0.35747	0.51414	0.36267	0.45798	0.94902
TSPAN9	0.01247	0.14659	0.17958	0.00062	0.00331	0.00122	0.00471	0.01037	0.00263	0	0.00196	0.00029	0.00181
USP20	0.07311	0.09929	0.08851	0.28387	0.32564	0.23101	0.07343	0.13238	0.21964	0.1878	0.07732	0.11887	0.27253
USP19	0.06253	0.04277	0.04464	0.06482	0.05927	0.05016	0.07947	0.07316	0.05478	0.05913	0.0341	0.04585	0.04277
CEACAM7	0.18187	0.00082	0.00053	0.00169	0.00065	0.00128	0.00451	0.00132	0.00047	0.00049	6e-04	0.00047	0.00037
HCST	0.02039	0.03341	0.0212	1.01947	0.76258	1.43029	0.89156	0.57527	1.45205	0.98	0.12368	0.17751	0.69519
CD300C	0.00101	0.00797	8e-05	0.00068	0.00211	0.00872	0.19076	0.18783	0.00525	0.01971	0.00096	0.00093	0.00073
ME3	0.13331	0.197	0.30153	0.00866	0.00477	0.01302	0.01654	0.01468	0.01989	0.00945	0.0019	0.00541	0.01335
NMU	0.02774	0.01672	0.00988	0.00172	0.00438	0.00076	0.00255	0	0.01196	0.018	2e-05	0.00106	0.00026
FGL2	0.01872	0.04058	0.08246	0.05588	0.02748	0.0856	0.7429	0.2434	0.10963	0.06949	0.29818	0.06033	0.063
MRPS30	0.135	0.21652	0.19281	0.21905	0.22127	0.24133	0.08329	0.14754	0.24209	0.32463	0.13779	0.24377	0.24326
WDR3	0.15859	0.11869	0.28289	0.09025	0.12846	0.09367	0.0594	0.06	0.09461	0.13949	0.07402	0.12928	0.0922
GPR83	0.00509	0.00788	0.01181	0.01156	0.01263	0.01377	0.01624	0.01113	0.01573	0.00587	0.0099	0.01729	0.00985
CEACAM4	0.00039	0	8e-04	0.00012	0.03167	0.00064	0.11439	0.00157	0.00043	0.00015	0.00589	0.00558	0.00434
RAB10	0.35309	0.68869	0.56243	0.48907	0.39764	0.44747	0.56476	0.4162	0.49091	0.68232	0.44193	0.44424	0.74365
PPARGC1A	0.13665	0.03811	0.00573	0.0015	0.00385	0.00176	0.00818	0.01234	0.00423	0.00236	0.01694	0.0018	0.00185
MALT1	0.03646	0.0636	0.06551	0.13249	0.18241	0.10345	0.1908	0.24105	0.10493	0.11996	0.0756	0.18637	0.33227
MMP24	0.00423	0.00135	0.00493	0.00557	0.00609	0.00532	0.0074	0.00496	0.00561	0.00063	0.00094	0.00042	0.00322
LYVE1	4e-05	0.06239	0.13635	0.00329	0.00082	0.00148	0.01825	2e-04	0	0.00062	0.00345	0.01262	0.00128
OCLM	0.00694	0.00062	0.02581	0.03346	0.02333	0.0289	0.00485	0.01735	0.01977	0.0225	0.02425	0.01668	0.01884
YIF1A	0.29491	0.65042	0.62217	0.28895	0.26363	0.29183	0.22812	0.16343	0.32201	0.4206	0.60727	0.31162	0.366
CPSF4	0.0408	0.12167	0.03107	0.03735	0.04818	0.0534	0.06231	0.05106	0.06144	0.09257	0.04649	0.05127	0.04744
JTB	0.523	0.58967	0.66734	0.73344	0.7727	0.74666	0.55252	0.77696	0.85439	0.84383	1.09577	0.717	0.92465
ADCY3	0.05341	0.43865	0.08409	0.06453	0.03992	0.07746	0.10785	0.17073	0.02715	0.16797	0.00846	0.05048	0.10192
DHRS4	0.14002	0.34213	0.26724	0.12886	0.17289	0.16098	0.20701	0.21415	0.18235	0.24612	0.1306	0.10712	0.16554
BRD8	0.20771	0.31006	0.32542	0.22923	0.31927	0.23371	0.1393	0.20665	0.25756	0.40296	0.23919	0.17547	0.26844
MTMR11	0.27873	0.15924	0.0977	0.00586	0.00568	0.00633	0.10874	0.00734	0.00224	0.0058	0.00453	0.00116	0.01024
BLCAP	0.18275	0.21731	0.31813	0.19603	0.27471	0.21292	0.2233	0.16355	0.23371	0.21203	0.11431	0.35545	0.21078
MAN1A2	0.15042	0.15949	0.25036	0.20709	0.26004	0.27	0.12132	0.13428	0.29286	0.23777	0.27806	0.22381	0.40449
TRAFD1	0.1062	0.21716	0.19853	0.21718	0.22955	0.23617	0.14777	0.18653	0.27921	0.27956	0.06363	0.16109	0.2173
TXNL4A	0.13186	0.1939	0.20635	0.21794	0.1824	0.19788	0.2634	0.24463	0.20935	0.32076	0.24179	0.22083	0.23595
PNPLA6	0.15514	0.15644	0.31134	0.13125	0.11997	0.15783	0.53982	0.17639	0.16578	0.14556	0.08365	0.1094	0.1836
SUGT1	0.32617	0.37684	0.38237	0.26519	0.29213	0.29805	0.21402	0.30688	0.25799	0.47763	0.2262	0.21053	0.3744
UTS2	0.04282	0.00605	0.04516	0.33742	0.26142	0.45959	0.15596	0.35671	0.49447	0.41158	0.03784	0.11589	0.49619
GADD45G	0.08577	0.05703	0.11097	0.06075	0.01948	0.0243	0.0371	0.03745	0.00329	0.02513	0.00604	0.00335	0.09698
EDAR	0.00735	0.00268	0.0045	2e-05	0.0206	0.00034	0.00054	0.00011	4e-05	2e-05	0.00119	0	0.00103
PAPOLA	0.49724	0.87646	0.68405	0.91386	0.71213	0.80351	0.59809	0.74504	0.69083	1.00253	0.94736	0.95818	0.99466
TCERG1	0.47947	0.50972	0.56479	0.37828	0.4646	0.35968	0.45875	0.3783	0.41683	0.55956	0.3295	0.57637	0.41371
MAGED2	0.31783	1.16485	0.82644	0.53535	0.45401	0.46265	0.16123	0.59993	0.4133	0.4131	0.55052	0.22982	0.4657
BTNL3	0.04715	0.00024	0.00161	0.00164	0.00038	8e-05	0.00126	0.00098	1e-05	0.00104	0.00185	9e-04	0.0012
EHMT2	0.15236	0.11816	0.22181	0.07314	0.10787	0.09249	0.10124	0.10295	0.13364	0.07895	0.04244	0.0929	0.07183
COPS8	0.2283	0.80251	0.56922	0.4648	0.47664	0.54999	0.19745	0.31569	0.54547	0.84721	0.3353	0.39246	0.52463
RNPS1	0.44401	0.6814	0.72622	0.77911	0.78587	0.79734	0.4136	0.60605	0.80712	1.14859	0.45573	0.73111	0.83108
FASTK	0.18341	0.28714	0.27672	0.21008	0.22004	0.19368	0.19097	0.23445	0.20657	0.21621	0.26772	0.14496	0.21142
SUB1	0.6644	1.00781	0.97495	1.47539	1.36165	1.514	0.99739	1.34053	1.47177	1.77501	1.95137	1.30896	1.62006
SMPDL3A	0.06033	0.23393	0.10006	0.00127	0.00239	0.00109	0.11799	0.06219	1e-04	0.01702	0.01095	0.01436	0.00394
DBF4	0.12637	0.08407	0.18465	0.32479	0.2671	0.30675	0.10314	0.17209	0.24268	0.64036	0.1778	0.26774	0.36932
SPIN1	0.09869	0.3708	0.11233	0.10348	0.07961	0.12884	0.07946	0.11194	0.08274	0.16577	0.04435	0.06776	0.0851
RALBP1	0.10527	0.12559	0.19029	0.10405	0.09685	0.12897	0.12652	0.16492	0.12647	0.16923	0.06539	0.07085	0.10922
APOBEC2	0.00875	0.00572	0	0.00289	0.02761	0.01052	0.02439	0.01502	0.02549	0.005	0.01132	0.01521	0.01053
MORF4L1	0.34505	0.97384	0.68904	0.70392	0.76834	0.65257	0.60678	0.88723	0.63568	0.86706	0.52223	0.76627	0.86138
PRDX3	0.55296	0.81781	0.73656	0.4815	0.40931	0.43413	0.49842	0.48278	0.39364	1.16789	0.46948	0.35029	0.66358
EHD1	0.20112	0.40618	0.22897	0.55987	0.58135	0.56927	0.35626	0.79028	0.67212	0.53897	0.56529	0.4273	0.55277
AFG3L2	0.081	0.10399	0.07027	0.0798	0.07822	0.07994	0.0866	0.11582	0.07244	0.12121	0.06011	0.07526	0.08288
POP1	0.05218	0.04768	0.02024	0.01744	0.02717	0.04165	0.01812	0.02593	0.02856	0.04261	0.01725	0.03739	0.03732
PRSS21	0.00747	0.00399	0.00335	0.02943	0.01937	0.03296	0.0116	0.04562	0.01299	0.06604	0.13287	0.02281	0.02425
MSL3	0.1244	0.08918	0.29338	0.27217	0.48642	0.24391	0.29761	0.109	0.30126	0.29507	0.2208	0.3165	0.35433
C11ORF58	0.3947	0.96904	0.76935	0.89595	0.89162	0.87247	0.56407	0.78709	0.82968	0.99103	0.6038	0.84261	0.862
KDELR1	0.36299	0.72149	0.63805	0.148	0.15579	0.18185	0.32744	0.31545	0.19905	0.31282	0.81519	0.19066	0.17714
SF3A3	0.17646	0.30255	0.27957	0.27285	0.40235	0.31817	0.2052	0.32335	0.39202	0.51848	0.21059	0.31617	0.35477
AP3M2	0.0723	0.1899	0.1676	0.21326	0.30676	0.11132	0.03647	0.034	0.14497	0.23368	0.04081	0.07028	0.18962
STARD3	0.10524	0.16448	0.21999	0.30183	0.24542	0.25908	0.23578	0.19897	0.2834	0.27372	0.14154	0.15908	0.29531
HNRNPA0	0.02102	0.0595	0.03632	0.03997	0.04037	0.03349	0.02496	0.04266	0.04122	0.04499	0.02205	0.05206	0.04248
BTG3	0.11989	0.58191	0.16602	0.60953	0.25025	0.398	0.15677	0.34668	0.19421	0.80295	0.3708	0.18843	0.90374
CBX1	0.04707	0.10025	0.12105	0.04593	0.05666	0.05278	0.07366	0.06961	0.04473	0.12773	0.02902	0.08055	0.07147
SEC61B	0.45293	0.85104	0.74579	0.63935	0.60812	0.72616	0.78971	0.92522	0.66361	1.02355	1.67549	0.6246	0.83006
TOMM34	0.22458	0.10382	0.29416	0.11439	0.08791	0.09942	0.07868	0.05837	0.09416	0.18732	0.11766	0.1016	0.1826
PDIA5	0.08091	0.2276	0.21799	0.00588	0.01186	0.00823	0.02683	0.01943	0.00645	0.05412	0.24366	0.02954	0.01668
SERINC3	0.36217	0.89683	0.75819	0.65307	0.62545	0.69452	0.34029	0.93727	0.65143	0.56818	0.50063	0.39285	0.7603
OS9	0.42337	0.9222	0.73792	0.61281	0.60847	0.66427	0.76894	0.7439	0.64985	0.6493	1.16155	0.57118	0.72091
PNRC1	0.19275	0.90819	0.45467	1.00145	0.82433	0.82001	0.9421	0.76179	0.68062	0.5869	0.56187	0.82739	0.95094
TMED2	0.47048	0.88977	0.6395	0.67851	0.57501	0.68626	0.35541	0.58316	0.69215	0.88953	1.36827	0.48516	0.65443
LMAN2	0.43796	0.73348	0.80823	0.91015	0.76095	0.962	0.49337	0.79767	0.86572	1.21504	1.78002	0.63543	0.99403
ERP29	0.37085	0.54849	0.41832	0.52809	0.77361	0.5585	0.52451	0.39106	0.68868	0.90073	0.79456	0.72343	0.53084
MLLT11	0.00438	0.08929	0.00597	0.02173	0.03325	0.04426	0.02379	0.02112	0.03872	0.03743	0.01708	0.00858	0.00774
STIP1	0.39354	0.59933	0.6174	0.6983	0.35276	0.58608	0.31561	0.62584	0.40344	1.01478	0.44947	0.45231	0.83768
IFI44L	0.09675	0.24313	0.30672	0.16502	0.21618	0.09574	0.17391	0.11908	0.14871	0.05916	0.02226	0.17926	0.10926
ACOT2	0.08608	0.18328	0.0794	0.13615	0.1099	0.12355	0.05616	0.09093	0.10653	0.17982	0.09178	0.0722	0.14164
RAB40B	0.10728	0.04899	0.07097	0.03062	0.02325	0.02599	0.03255	0.02518	0.02674	0.03193	0.07571	0.0167	0.0161
EBNA1BP2	0.30014	0.37654	0.41483	0.20948	0.25364	0.24051	0.14558	0.21706	0.22823	0.48212	0.2405	0.26428	0.2484
CKAP4	0.06679	0.19726	0.08843	0.02391	0.03041	0.01319	0.08395	0.04568	0.02015	0.02659	0.16938	0.0576	0.02071
YWHAQ	0.61615	1.45788	1.13571	1.28626	1.00685	1.22077	0.47947	0.84629	1.42424	1.85731	0.7903	0.94501	1.21922
TMED10	0.47406	0.85269	0.81691	0.73118	0.64474	0.67497	0.51388	0.65867	0.58344	0.91097	1.66433	0.60693	0.83387
ASCC3	0.18445	0.21169	0.23975	0.23364	0.19721	0.24155	0.18115	0.19038	0.23827	0.24497	0.22087	0.206	0.22488
ADIRF	0.10627	0.61123	0.30835	1e-04	0.00692	0.00398	0.0127	0.01575	0.00269	0.0046	0.00889	0.00649	0.00046
UQCR11	0.38506	0.43766	0.49873	0.45279	0.5319	0.50396	0.6959	0.51856	0.52288	0.46678	0.41238	0.36705	0.49893
CLP1	0.0351	0.09143	0.05211	0.12004	0.08061	0.10048	0.04488	0.05058	0.07104	0.17339	0.05021	0.0661	0.12358
FERMT2	0.00684	0.63337	0.35142	0.00633	0.00433	0.00427	0.01383	0.27591	0.00749	0.00088	0.02128	0.00408	0.00237
COPS6	0.39426	0.99464	0.73921	0.56972	0.59768	0.63066	0.33023	0.45162	0.63122	0.98538	0.61533	0.4936	0.6763
RAB32	0.05121	0.17917	0.20494	0.00074	0.00195	0.00141	0.24413	0.40416	4e-04	0.01501	0.00051	0.00023	0.00074
MAPRE2	0.08228	0.56208	0.16646	0.56511	0.35143	0.61558	0.17842	0.36636	0.38234	0.55884	0.12658	0.43932	0.40016
CCNI	0.49895	1.0166	0.76978	1.01865	1.02199	0.90923	0.9802	1.16472	0.84555	0.96109	0.79482	1.04514	1.11842
GCN1	0.0969	0.08015	0.10769	0.0555	0.05895	0.06713	0.04897	0.0531	0.06222	0.05075	0.05327	0.04642	0.05831
COPS5	0.29907	0.46784	0.41887	0.33423	0.33822	0.35669	0.20128	0.2717	0.41025	0.53848	0.25492	0.28684	0.30146
METAP2	0.24778	0.45901	0.35723	0.30504	0.29687	0.27399	0.22511	0.26636	0.27364	0.45402	0.21438	0.38395	0.29782
IMMT	0.21725	0.31515	0.2618	0.35828	0.32542	0.32929	0.2706	0.31817	0.35021	0.5174	0.1914	0.32144	0.39003
LILRB5	0.00248	0.00199	0.00221	0.00359	0.0036	0.00315	0.05635	0.01125	0.0027	0.0025	0.00225	0.00186	0.00596
SF3B2	0.33302	0.56677	0.50139	0.60405	0.62494	0.6265	0.43052	0.61395	0.61722	0.79215	0.48884	0.60682	0.66297
SDS	0.02226	0.0195	0.02414	0.01548	0.01974	0.01632	0.38467	0.0348	0.01787	0.01429	0.01849	0.02516	0.01363
ILVBL	0.17963	0.29881	0.217	0.08055	0.09158	0.0769	0.08537	0.09776	0.08441	0.21207	0.12527	0.0796	0.05023
SLC27A5	0.04811	0.04644	0.0922	0.027	0.0506	0.04721	0.03666	0.05384	0.04767	0.05396	0.04015	0.0356	0.03105
SLC27A4	0.04703	0.0128	0.08909	0.01496	0.01107	0.01835	0.02712	0.01008	0.01913	0.0222	0.01973	0.01349	0.01286
SLC27A3	0.04119	0.13442	0.1288	0.05924	0.0262	0.09452	0.17954	0.18246	0.09766	0.06578	0.02664	0.01973	0.03723
SLC27A2	0.048	0.00042	0.01583	0.13896	0.01209	0.10779	0.00895	0.16473	0.0148	0.28626	0.00909	0.00408	0.15335
KIF2C	0.03416	0.00728	0.01748	0.01132	0.00831	0.00753	0.0116	0.00458	0.0085	0.30796	0.0038	0.01506	0.01135
SPINK5	0.04153	0.00142	0.05213	0.00622	0.00188	0.00253	0.00185	0	0.0029	0	0.00026	0.00096	0.00014
LILRB4	0.02293	0.00844	0.00972	0.01484	0.02748	0.02103	0.4077	0.05163	0.03045	0.03511	0.08	0.05231	0.01773
CCDC85B	0.10422	0.13971	0.39234	0.18635	0.16137	0.18449	0.11227	0.16109	0.25789	0.17454	0.10902	0.14035	0.19756
IL24	0.00047	0.06025	0.00034	0.04711	0.15425	0.05763	0.00487	0.00232	0.06034	0.03234	0.0223	0.16881	0.0813
GLIPR1	0.02942	0.43661	0.02243	0.93507	0.71259	0.90734	0.70632	0.09286	0.79652	0.69081	0.40042	0.70599	0.78291
TLK2	0.1057	0.13686	0.27494	0.13035	0.12547	0.12878	0.14424	0.17902	0.11793	0.16304	0.12367	0.22463	0.12584
KLK11	0.03603	0.00317	0.02193	0.00508	0.00465	0.00462	0.00617	0.00674	0.00431	0.00316	0.00436	0.01024	0.00528
KDELR2	0.53703	0.98895	0.85541	0.33583	0.31475	0.37001	0.31373	0.49182	0.32807	0.57224	1.19206	0.35625	0.37754
KDELR3	0.14624	0.39454	0.12736	0.01424	0.00994	0.01501	0.01212	0.02381	0.01067	0.07533	0.18638	0.005	0.02374
ATF7	0.17401	0.356	0.35376	0.16776	0.16233	0.18294	0.2293	0.21477	0.18668	0.22426	0.1553	0.19016	0.17871
SNRNP27	0.14127	0.39182	0.31161	0.36591	0.33842	0.36752	0.16126	0.30146	0.37047	0.52911	0.27096	0.30542	0.33573
TMED1	0.12407	0.37573	0.21306	0.09409	0.08265	0.11445	0.12455	0.13226	0.08785	0.19573	0.13748	0.08454	0.12127
LIAS	0.03587	0.05292	0.02825	0.11733	0.14839	0.10651	0.03164	0.05767	0.17115	0.0951	0.0532	0.05883	0.11478
RCBTB2	0.0302	0.16157	0.19124	0.0778	0.20664	0.18466	0.24567	0.15877	0.28774	0.09073	0.06863	0.03805	0.08309
IFT27	0.07908	0.1727	0.16246	0.15504	0.13329	0.13916	0.09475	0.19485	0.12264	0.23853	0.28872	0.11023	0.22153
RAB35	0.05005	0.07656	0.12637	0.15255	0.10157	0.12461	0.06583	0.05824	0.10519	0.18111	0.05539	0.07533	0.15726
TDRKH	0.01799	0.00016	0.01187	0.03236	0.04695	0.03851	0.02305	0.02193	0.05432	0.0941	0.01503	0.02922	0.05371
LILRA1	0.00221	0.00346	0.00073	0.00124	0.00117	0.00151	0.27671	0.00052	0.00104	0.00566	0.00202	0.00044	0.00117
LILRB3	0.00958	0.01821	0.01486	0.00922	0.01089	0.00967	0.4268	0.04148	0.01361	0.00333	0.00936	0.01344	0.00457
LILRA2	0.01288	0.00546	0.01685	0.00898	0.00536	0.00677	0.34065	0.01444	0.00649	0.01491	0.00684	0.00595	0.00585
RBPMS	0.08041	0.91176	0.57492	0.00561	0.01152	0.00844	0.01794	0.00062	0.01715	0.00845	0.00541	0.0129	0.00634
RAB31	0.02089	0.98079	0.15967	0.00382	0.00731	0.01257	0.82644	0.04394	0.00247	0.02105	0.10579	0.28364	0.00758
ADAP1	0.30393	0.01886	0.0446	0.03315	0.01605	0.07533	0.18541	0.11052	0.07255	0.04384	0.01047	0.00699	0.01278
DSTN	0.90765	1.96766	1.19336	0.32826	0.39786	0.52516	0.25451	0.43848	0.67945	0.57049	0.56791	0.16063	0.25745
RIPK3	0.13265	0.01672	0.16615	0.10985	0.14088	0.14037	0.09001	0.08404	0.17753	0.07348	0.05156	0.08648	0.11577
STON1	0.00733	0.07078	0.02497	0.00602	0.00686	0.00267	0.00197	0.00067	0.00242	0.00083	0.00057	0.00228	0.00318
RCC1	0.10625	0.13885	0.10754	0.10347	0.12495	0.11266	0.07703	0.07693	0.1096	0.25378	0.09216	0.15263	0.09839
PIM2	0.09082	0.09611	0.09006	0.78047	1.24838	0.60253	0.2304	0.44519	0.49444	0.75742	2.27164	1.13191	1.69956
B4GAT1	0.01437	0.14686	0.04517	0.01173	0.02679	0.01386	0.00873	0.00492	0.02498	0.02354	0.07258	0.00499	0.01417
MID2	0.01048	0.06725	0.04396	0.00433	0.02539	0.00486	0.00119	0	0.0185	0	0.01262	0.00389	0.00771
PAPD7	0.02436	0.0905	0.04498	0.02898	0.03944	0.03743	0.07986	0.05746	0.03709	0.04619	0.12043	0.07859	0.04841
UPK1A	0.04165	0.0021	0.02607	0.00358	0.0032	0.00479	0.00627	0.00597	0.0033	0.00116	0.00278	0.00261	0.00323
SLC35D2	0.10721	0.08753	0.10945	0.07136	0.0643	0.05535	0.07112	0.03553	0.03558	0.01552	0.02255	0.04642	0.09055
ADRM1	0.39992	0.48313	0.57579	0.50497	0.44433	0.49618	0.28326	0.42563	0.46228	0.74149	0.40816	0.42183	0.64633
CHD1	0.26809	0.86956	0.77049	0.94042	0.65935	0.69625	0.72488	0.82426	0.43082	0.62433	0.29153	0.75771	0.94563
NUDT21	0.21232	0.30174	0.34374	0.39724	0.33721	0.36645	0.21379	0.28373	0.34201	0.89433	0.27858	0.30748	0.47095
CPSF6	0.18518	0.31508	0.28982	0.32709	0.34284	0.34385	0.1994	0.29026	0.26939	0.58477	0.24943	0.33393	0.3869
OGFR	0.04215	0.06745	0.0494	0.07511	0.06954	0.07274	0.12266	0.09595	0.08842	0.0683	0.04179	0.06525	0.06425
DDX52	0.08777	0.10247	0.13899	0.12653	0.12228	0.1366	0.09583	0.11231	0.14618	0.15883	0.07933	0.13151	0.12429
ABHD2	0.20482	0.18851	0.12923	0.13874	0.13569	0.24744	0.21612	0.55611	0.18998	0.26281	0.08846	0.07218	0.14634
WWP1	0.15992	0.09908	0.32782	0.23364	0.55826	0.28055	0.17022	0.11201	0.318	0.24504	0.09453	0.22153	0.33412
CHD2	0.55516	0.6871	0.72359	1.26457	1.12451	1.08146	0.88935	1.08273	0.92764	0.93586	0.83162	1.24816	1.13149
WWP2	0.19454	0.32283	0.22393	0.24917	0.24711	0.22544	0.41968	0.20435	0.22834	0.26152	0.11613	0.23311	0.25552
DUS4L	0.05996	0.04293	0.03254	0.03041	0.05249	0.04417	0.03566	0.0426	0.06743	0.03133	0.02815	0.04859	0.02796
CNTRL	0.07899	0.13357	0.12249	0.42851	0.54394	0.4564	0.38149	0.2994	0.52789	0.70292	0.25455	0.62103	0.39802
UBE2C	0.20088	0.05132	0.05201	0.01284	0.00367	0.00654	0.02764	0.03004	0.00352	0.99316	0.00983	0.0095	0.00741
SNRNP35	0.14225	0.22237	0.21103	0.25275	0.29949	0.22605	0.17575	0.16532	0.27309	0.26235	0.17254	0.23725	0.30057
C10ORF10	0.34557	0.71785	0.74793	0.00695	0.01189	0.01415	0.03612	0.01719	0.01198	0.01629	0.10474	0.02362	0.02021
CYB561D2	0.15026	0.15523	0.28546	0.35476	0.33928	0.44574	0.2444	0.30847	0.49855	0.44296	0.24953	0.25023	0.37193
RAPGEF4	0.01806	0.02632	0.3546	0.0011	0.0026	0.00289	0.01289	0.005	0.00588	0.00152	0.01596	0.00481	0.00168
CHD3	0.07541	0.14387	0.17884	0.12854	0.16326	0.10548	0.16758	0.11834	0.14413	0.10192	0.00606	0.07351	0.16106
TMEM115	0.09588	0.31159	0.23895	0.11278	0.11964	0.10384	0.05896	0.09226	0.1168	0.13254	0.13415	0.11549	0.11363
DUSP14	0.05085	0.64499	0.15222	0.0395	0.04724	0.05436	0.02483	0.14507	0.07141	0.10607	0.04748	0.01809	0.0437
TOPBP1	0.06095	0.02954	0.14195	0.09248	0.07365	0.10836	0.06466	0.06724	0.11202	0.22877	0.02901	0.12995	0.10955
TRIM31	0.55008	0.00415	0.0784	0.01127	0.01262	0.01175	0.01544	0.01233	0.01249	0.0053	0.01857	0.02238	0.01403
TPPP	0.00434	0.01113	0.00536	0.00438	0.00474	0.00232	0.00075	0.00157	0.00276	0.00049	0.00145	2e-05	0.00634
TRIOBP	0.11183	0.12056	0.37802	0.02577	0.03528	0.03803	0.09581	0.03211	0.03646	0.059	0.03297	0.04402	0.03159
RER1	0.36808	0.64324	0.71009	0.52005	0.49094	0.48784	0.51568	0.49378	0.59435	0.87786	0.77944	0.41612	0.60626
CHD4	0.23331	0.46859	0.33197	0.33011	0.26154	0.33986	0.38212	0.48743	0.26499	0.40704	0.19237	0.32416	0.35822
DNAJB4	0.17325	0.69321	0.53698	0.24688	0.11847	0.16338	0.15533	0.35783	0.07213	0.24805	0.40002	0.1659	0.36408
ESM1	0.00867	0.01174	0.18425	0.00407	0.00473	0.01212	0.00024	0	0.02064	0.0052	0	0.00013	0.00128
DIDO1	0.07734	0.12828	0.12836	0.12622	0.20348	0.17115	0.07489	0.11591	0.25103	0.16839	0.07631	0.16015	0.14341
ADAM29	0.00413	0.00384	0.00227	0.00383	0.00672	0.00734	0.01116	0.00629	0.00618	0.00673	0.00326	0.04457	0.00626
WDR5	0.04995	0.06645	0.02909	0.03657	0.05845	0.04144	0.05012	0.02437	0.0612	0.09503	0.04512	0.05238	0.05484
ADAMTS13	0.03239	0.02392	0.00464	0.00485	0.00413	0.00359	0.00421	0	0.00381	0.00202	0.00575	0.00461	0.00168
CACFD1	0.07566	0.0772	0.04929	0.01503	0.0163	0.02039	0.03052	0.08041	0.00798	0.01053	0.03699	0.03094	0.01657
ADAMTS5	0.00181	0.04029	0.07637	2e-04	8e-05	0.00022	0.00408	0.00027	6e-05	3e-05	1e-05	0	0.00018
NUPL2	0.19409	0.23553	0.26823	0.24039	0.27898	0.28601	0.23657	0.26174	0.29769	0.38223	0.20025	0.25209	0.25953
PRSS23	0.17368	0.95145	0.76615	0.02693	0.02762	0.30152	0.04063	0.03296	0.28318	0.03332	0.01501	0.03275	0.02833
PTPN21	0.0305	0.04943	0.04589	0.00241	0.00143	0.00204	0.00078	7e-05	0.00242	0.00026	0.00232	0.00023	0.00051
ADCY5	0.00755	0.04255	0.00012	0.00062	0.00291	0.00028	0.00124	0.00074	0.00257	0.00024	0.00377	0.00034	0.00327
HNRNPUL1	0.14123	0.28685	0.207	0.46033	0.35385	0.37154	0.33831	0.20621	0.26868	0.43513	0.47091	0.42681	0.32078
ATE1	0.20309	0.24274	0.24211	0.18294	0.19132	0.19893	0.2115	0.16578	0.19952	0.21046	0.16714	0.20855	0.16944
RPP14	0.07293	0.10617	0.11159	0.06475	0.07424	0.06871	0.07895	0.0912	0.07347	0.10477	0.05692	0.0838	0.09962
KRR1	0.17915	0.36124	0.24786	0.3474	0.37466	0.37342	0.15046	0.28708	0.39177	0.52435	0.21164	0.47181	0.4294
KATNA1	0.11016	0.1687	0.18653	0.24033	0.14493	0.19529	0.11236	0.24282	0.15283	0.33608	0.07238	0.17846	0.2005
PRDM7	0.03684	0.02261	0.02761	0.02367	0.0253	0.02564	0.03705	0.03548	0.03018	0.01466	0.01233	0.02344	0.01947
PRDM5	0.12647	0.16858	0.16475	0.13626	0.14145	0.13636	0.2157	0.17174	0.15865	0.1257	0.12545	0.19426	0.11351
PRDM4	0.03852	0.04451	0.02965	0.05955	0.0478	0.05296	0.03746	0.0398	0.05747	0.06543	0.03089	0.20657	0.05341
CHEK1	0.07865	0.03052	0.07851	0.05819	0.0487	0.0503	0.0438	0.01909	0.04223	0.43953	0.04744	0.04342	0.06337
HIBADH	0.2006	0.34951	0.12262	0.11537	0.15762	0.14358	0.10212	0.04194	0.15034	0.23365	0.09286	0.09376	0.16241
CIT	0.02366	0.01773	0.049	0.00301	0.00273	0.01283	0.01841	0.02466	0.01386	0.13702	0.0042	0.00411	0.0124
FGFR1OP	0.12212	0.08161	0.07004	0.11857	0.1151	0.11158	0.07831	0.06795	0.08025	0.3096	0.10391	0.15233	0.16651
EMILIN1	0.00083	0.28202	0.00844	0.00268	0.00384	0.00172	0.00601	0.01598	0.00179	0.00396	0.00115	0.00013	0.00186
BTN3A2	0.14577	0.29425	0.28274	0.58499	0.69941	0.84562	0.21967	0.53739	1.01228	0.62306	0.49379	0.35117	0.57657
BTN3A1	0.06993	0.127	0.1412	0.3938	0.40109	0.5182	0.16171	0.26134	0.69226	0.25141	0.26633	0.2512	0.32914
FOXN3	0.13711	0.24808	0.24507	0.4066	0.4023	0.44675	0.41049	0.33654	0.51113	0.28856	0.24524	0.3662	0.57252
BTN2A1	0.11558	0.23854	0.24456	0.13885	0.13862	0.19777	0.16576	0.18097	0.17611	0.19924	0.08786	0.149	0.17644
PTPRT	0.00415	0.00897	0.00373	0.00014	0.00099	0.00049	0.00087	0	0.00057	0.00018	3e-05	1e-05	0.00045
RCAN3	0.03916	0.01369	0.01161	0.23935	0.38777	0.13791	0.03596	0.06638	0.06279	0.15623	0.04041	0.09369	0.33989
FAF1	0.10669	0.13882	0.13945	0.13773	0.1263	0.12672	0.08187	0.10425	0.09895	0.25596	0.11305	0.13104	0.15335
CD160	0.00278	0.00353	0.00324	0.17218	0.01913	0.57425	0.01374	0.01776	0.32499	0.10478	0.02577	0.01943	0.02411
KIF3A	0.06714	0.13744	0.10562	0.21103	0.17501	0.18346	0.03148	0.05768	0.17093	0.1913	0.0862	0.08948	0.19081
POLR3A	0.03684	0.07146	0.05093	0.0379	0.04966	0.04917	0.03897	0.02087	0.07823	0.04064	0.03462	0.05541	0.04032
CLASRP	0.12011	0.09409	0.09056	0.09975	0.11964	0.10605	0.1867	0.111	0.10739	0.09335	0.11153	0.17112	0.11394
CHGA	0.01994	0.00771	0.02276	7e-04	0.00013	0.00037	0.0015	0	0	0.02714	0.03482	0	0.00036
ZWINT	0.14778	0.06816	0.0865	0.02055	0.03235	0.02003	0.03245	0.0188	0.01518	1.01564	0.02544	0.03942	0.03819
CAPN11	0.01557	0.00435	0.07605	0.00158	0.00164	0.00149	0.00363	0.00109	0.00318	0	0.00072	0.00082	0.00164
CAPN10	0.10847	0.06683	0.05766	0.06479	0.10494	0.09496	0.1641	0.12525	0.08798	0.06776	0.04576	0.1	0.06441
KPTN	0.0261	0.03521	0.04718	0.00948	0.02042	0.01878	0.05502	0.03404	0.01624	0.07814	0.06563	0.04264	0.0212
CDC42EP1	0.14452	0.3712	0.20367	0.00209	0.00131	0.00298	0.02737	0.00173	0.00265	0.00045	0.00476	0.00454	0.00503
PWP1	0.28737	0.38717	0.60321	0.38604	0.37602	0.40559	0.23588	0.3205	0.49518	0.53987	0.30377	0.64103	0.37517
TBC1D8	0.17327	0.15171	0.25255	0.11433	0.10915	0.11205	0.25975	0.16678	0.10475	0.11785	0.06635	0.12245	0.21255
CHGB	0.01397	0.00454	0.01562	0.00755	0.01678	0.00654	0.00993	0.00345	0.00526	0.01721	0.02746	0.05102	0.02618
CDC37	0.95991	0.80027	1.87671	1.23962	1.10601	1.06904	0.84482	1.03144	1.05758	1.07225	0.64491	0.87071	1.22067
IL1RAPL1	0.00138	0.00831	0.00072	0.00035	0.00045	4e-04	0.00466	0.29234	0.00012	0.00013	0.00102	0.00072	3e-04
PKIG	0.11249	1.13236	0.90067	0.07024	0.03836	0.04293	0.09705	0.47075	0.04479	0.10709	0.12761	0.82516	0.04853
KAT7	0.12999	0.30432	0.19568	0.27734	0.31241	0.30995	0.16255	0.23346	0.36564	0.37835	0.17381	0.23067	0.29195
DMC1	0.01906	0.01046	0.01777	0.01768	0.01363	0.01301	0.01899	0.01166	0.01285	0.106	0.00699	0.0183	0.01201
PLA2G16	0.23335	0.2416	0.35917	0.29578	0.10489	0.49297	0.11729	0.24801	0.31599	0.50588	0.20865	0.08297	0.19905
GLMN	0.07143	0.0745	0.05935	0.298	0.18906	0.24499	0.0606	0.10001	0.20882	0.39324	0.05879	0.1887	0.20576
HHLA3	0.05441	0.13959	0.09323	0.0247	0.07512	0.04035	0.05436	0.03025	0.06252	0.06498	0.09366	0.09818	0.05423
HHLA2	0.08201	0.00161	0.02939	0.00215	0.00278	0.00209	0.00172	0.00145	0.00137	0.00831	0.00028	0.00181	0.00128
BVES	0.00271	0.02339	0.00311	0.00379	0.00398	0.00435	0.00866	0.00918	0.00462	0.00593	0.00238	0.00692	0.00368
CORO1A	0.0851	0.01612	0.07724	2.07957	2.19539	2.27254	1.16252	0.54406	2.35439	2.62293	0.58766	1.81276	2.18642
WDR45	0.25099	0.55412	0.36995	0.31892	0.35193	0.38535	0.30466	0.37784	0.47891	0.35733	0.76019	0.35568	0.38906
FICD	0.02462	0.01846	0.04388	0.04446	0.04531	0.04508	0.03105	0.04419	0.05748	0.07794	0.26978	0.07203	0.03716
AP4S1	0.04378	0.05495	0.10111	0.09652	0.10883	0.08318	0.08357	0.14749	0.09582	0.10023	0.07457	0.11171	0.08332
LDB3	0.00219	0.03425	0.00196	0.002	0.0016	0.0025	0.00306	0.00745	0.00159	9e-04	0.00198	0.0012	0.00191
PTP4A3	0.06444	0.76554	0.50587	0.06374	0.13643	0.03148	0.07528	0.01035	0.05638	0.05691	0.10867	0.06372	0.35684
LSM6	0.10654	0.20474	0.24372	0.18472	0.25775	0.22735	0.23059	0.15138	0.30312	0.4178	0.09846	0.26391	0.22494
RABL2B	0.06944	0.12331	0.05457	0.12903	0.22291	0.15279	0.08571	0.0779	0.20917	0.1205	0.07181	0.12891	0.12221
RABL2A	0.04772	0.10214	0.04564	0.08326	0.13616	0.07756	0.04069	0.04366	0.11703	0.06981	0.03792	0.065	0.04699
CHI3L1	0.0111	0.28257	0.00752	0.00264	0.00328	0.00389	0.06276	0.01726	0.00333	0.00208	0.00299	0.00265	0.00334
ERLIN2	0.06971	0.07819	0.07892	0.04329	0.04476	0.04342	0.09501	0.05928	0.05466	0.03604	0.10624	0.06115	0.04243
C14ORF1	0.13245	0.11939	0.20754	0.16221	0.17089	0.18398	0.04923	0.07191	0.18418	0.26344	0.14301	0.12568	0.22545
NUDT6	0.03273	0.07109	0.04432	0.01847	0.0213	0.015	0.02432	0.01688	0.02382	0.04732	0.03056	0.01246	0.02378
NUDT4	0.18775	0.40556	0.24069	0.18149	0.128	0.14915	0.09977	0.17324	0.10071	0.14814	0.2309	0.17884	0.22728
NUDT5	0.29509	0.42248	0.47668	0.45842	0.39561	0.42728	0.18694	0.14828	0.43145	0.75401	0.29012	0.2867	0.62034
NUDT3	0.01673	0.07389	0.05435	0.02242	0.03266	0.02989	0.08084	0.05725	0.03824	0.03622	0.01505	0.04909	0.01838
FSTL1	0.01361	1.1181	0.58676	0.0051	0.00194	0.00479	0.01122	0.00276	0.00473	0.00114	0.0034	0.0048	0.00072
PSIP1	0.15689	0.32231	0.34024	0.38836	0.63109	0.37611	0.29462	0.16695	0.49939	0.56998	0.18608	0.54032	0.45741
WDHD1	0.03555	0.02836	0.02882	0.02762	0.02187	0.03702	0.01753	0.02264	0.0258	0.25683	0.00372	0.02802	0.03092
CHI3L2	0.01831	0.05235	0.01954	0.13068	0.15866	0.15084	0.04753	0.06422	0.15186	0.12378	0.05574	0.3968	0.09289
FAM107A	0.04364	0.0413	0.31522	0.00585	0.00651	0.00454	0.00875	0.00617	0.00768	0.0026	0.00589	0.00502	0.0042
STRAP	0.47352	0.78779	0.71935	0.7779	0.68306	0.77256	0.35914	0.5894	0.58219	1.03546	0.53693	0.66581	0.80077
INSL6	0.12015	0.15687	0.11824	0.0819	0.1344	0.11616	0.24038	0.19263	0.12368	0.10629	0.0708	0.14754	0.10451
ADAMTS7	0.00587	0.01063	0.03603	0.00011	0.00045	0.00054	0.00202	0.07444	0.00116	6e-04	0.00088	0.00184	4e-04
ADAMTS6	0.0299	0.03183	0.10164	0.00642	0.01053	0.00838	0.00278	0.00387	0.02356	0.00291	0.00518	0.02551	0.00337
BAZ2A	0.24426	0.37341	0.30554	0.23734	0.25844	0.24773	0.27217	0.26234	0.26841	0.20356	0.24111	0.32054	0.25622
BAZ1A	0.1635	0.2605	0.38431	0.31538	0.31382	0.26432	0.46948	0.49644	0.26068	0.27741	0.14849	0.33715	0.34642
LZTS1	0.00151	0.12303	0.00363	0.01286	0.0116	0.0088	0.00523	0.00217	0.00865	0.00565	0.00053	0.00098	0.0119
ZNF277	0.10152	0.12879	0.12279	0.09118	0.11295	0.11886	0.15851	0.11774	0.11971	0.09982	0.08617	0.11356	0.11385
WDR6	0.21844	0.26541	0.31276	0.24202	0.30833	0.21867	0.19708	0.31406	0.23825	0.21138	0.24505	0.26984	0.26779
TREH	0.01309	0.03426	0.02524	0.00175	0.00034	0.00015	0.00551	0.00309	0.00037	0	1e-04	0.00022	0.00059
SLC2A6	0.01932	0.0474	0.07169	0.01761	0.00888	0.02739	0.22803	0.32441	0.02814	0.0703	0.05552	0.11503	0.00761
MAP4K5	0.25963	0.64158	0.45741	0.26839	0.21889	0.35656	0.21062	0.45232	0.3626	0.2999	0.17141	0.26233	0.1876
MAP4K1	0.03051	0.01708	0.03385	0.6498	0.57457	0.65715	0.13708	0.19486	0.70577	0.73383	0.25871	0.62638	0.63187
INMT	0.03063	0.08706	0.10555	0.00665	0.0144	0.0074	0.01088	0.00804	0.01509	0.00898	0.01666	0.01791	0.00568
RASSF1	0.12088	0.43626	0.3293	0.28896	0.25139	0.62851	0.2625	0.40699	0.77973	0.59795	0.34487	0.31748	0.19979
PKP3	0.27443	0.00397	0.01441	0.00285	0.00012	0.00076	0.00122	0.00017	0.00407	0.00036	0.00269	0.00061	0.00033
NISCH	0.08963	0.16557	0.17947	0.14402	0.14103	0.14914	0.15265	0.14541	0.11894	0.1417	0.06516	0.18492	0.14559
CHKA	0.10923	0.04233	0.1855	0.03726	0.03157	0.04749	0.20838	0.402	0.03449	0.05192	0.11485	0.05068	0.04868
CEP250	0.16442	0.099	0.09386	0.16036	0.16256	0.19116	0.08529	0.10028	0.18064	0.23717	0.08407	0.15401	0.10981
WBP4	0.06965	0.09545	0.1174	0.06449	0.05791	0.06218	0.06993	0.06895	0.05488	0.10752	0.03668	0.04414	0.08386
ABCB8	0.10692	0.06187	0.05707	0.09184	0.10748	0.1231	0.06484	0.27394	0.11147	0.14515	0.10173	0.12037	0.12073
SEC23IP	0.14337	0.17223	0.26968	0.15362	0.14603	0.15854	0.10558	0.14635	0.15792	0.22611	0.15512	0.17101	0.15353
SUPT16H	0.24955	0.32237	0.421	0.40702	0.4162	0.44712	0.20918	0.30394	0.4809	0.72993	0.21185	0.41033	0.3959
ANXA10	0.15642	0.01802	0.00574	0.00173	0.00248	0.00402	0.00069	0.00076	0.00434	0.01114	0.00061	0.00216	0.00344
ADCY6	0.03833	0.08224	0.04633	0.00329	0.0028	0.00209	0.00502	0.00393	0.00315	0.00209	0.00441	0.00485	0.0019
CHKB	0.16558	0.22686	0.33995	0.24521	0.26805	0.24519	0.48861	0.28819	0.29073	0.29729	0.18206	0.24873	0.33108
CHEK2	0.0839	0.13347	0.19725	0.0602	0.05841	0.04587	0.10078	0.06506	0.05294	0.21583	0.07714	0.07048	0.04946
POLI	0.05833	0.15054	0.08739	0.07117	0.11215	0.10442	0.11226	0.09225	0.09812	0.11029	0.11033	0.11027	0.11565
KLK8	0.0307	0.00184	5e-05	0.00055	0.00084	0.00037	0.00272	0	0	0.00076	0.00363	0.00115	0.00031
MST1P2	0.01177	0.00067	0.00913	0.00092	0.00236	0.00037	0.00093	0.00697	0.0018	0.00077	5e-05	0.00029	0.00088
CHM	0.06701	0.09541	0.16492	0.10885	0.14015	0.10566	0.08842	0.11875	0.1225	0.12508	0.05915	0.10971	0.1116
PROSC	0.12851	0.22366	0.21224	0.20941	0.37374	0.29556	0.19507	0.23544	0.39947	0.43006	0.20561	0.21714	0.31498
IRAK3	0.01187	0.09841	0.04905	0.00735	0.00546	0.00383	0.30516	0.13212	0.00504	0.01306	0.00378	0.00495	0.01986
AKAP13	0.59298	1.09495	1.43371	1.66585	1.25199	1.63139	1.44743	2.31769	1.44947	1.32929	0.87489	1.06788	1.50747
AKAP11	0.02338	0.0438	0.04812	0.04237	0.04185	0.03456	0.0421	0.03882	0.03335	0.05698	0.03513	0.06831	0.04212
AKAP10	0.10843	0.14385	0.18332	0.20008	0.27549	0.23674	0.24122	0.16357	0.28629	0.21651	0.08484	0.21151	0.17556
AKAP2	0.05924	0.55929	0.69046	0.08063	0.08617	0.09932	0.09697	0.81237	0.12234	0.25115	0.63469	0.48959	0.11749
DDX20	0.03476	0.06985	0.065	0.06652	0.07313	0.05996	0.02552	0.07287	0.07017	0.1047	0.04013	0.05892	0.06249
CHML	0.02984	0.02528	0.0394	0.00991	0.01187	0.01599	0.07034	0.00876	0.01108	0.01733	0.02018	0.03355	0.01088
DUSP10	0.06264	0.10683	0.08647	0.60922	0.15865	0.46994	0.19804	0.96132	0.09939	0.67067	0.10488	0.25873	0.77471
MRPL3	0.46237	0.52459	0.39287	0.3301	0.38154	0.30838	0.27237	0.31265	0.32615	0.5061	0.48454	0.33663	0.35699
MST1L	0.03375	0.00606	0.02018	0.00079	0.00565	0.00246	0.00174	0.00529	0.00346	0.00353	0.00057	0.00068	0.00364
RPL35	0.91895	0.91685	1.01024	0.89999	1.22504	1.01175	1.18692	1.29605	1.10693	1.19362	1.07958	1.32243	0.95869
GALNT6	0.09792	0.00935	0.12217	0.1754	0.06977	0.18595	0.16802	0.95159	0.13482	0.11444	0.08028	0.13092	0.10328
GALNT5	0.0888	0.00513	0.02974	0.00379	0.00365	0.00357	0.00677	0.00292	0.00312	0.00075	0.00653	0.00327	0.00471
RASSF8	0.02605	0.14112	0.039	0.01638	0.01223	0.01626	0.02327	0.01144	0.00854	0.01689	0.02405	0.01955	0.00877
CHN1	0.02721	0.65584	0.26347	0.25691	0.07205	0.06476	0.02478	0.01618	0.00369	0.12783	0.00819	0.00395	0.16901
PRAF2	0.05378	0.60309	0.43464	0.34609	0.31593	0.2998	0.06322	0.12999	0.28471	0.32349	0.1203	0.11842	0.28833
SEC63	0.24126	0.63125	0.35222	0.26913	0.22135	0.24786	0.29295	0.29235	0.2349	0.35827	0.65268	0.32939	0.24125
POLG2	0.08226	0.32032	0.17618	0.12551	0.19271	0.16834	0.23489	0.23005	0.17654	0.13283	0.12132	0.18403	0.13369
HPS5	0.07856	0.07364	0.09426	0.16419	0.14015	0.16598	0.16761	0.0996	0.14696	0.13342	0.11252	0.17804	0.13669
PDCD10	0.28237	0.37936	0.40696	0.34473	0.36481	0.36567	0.24843	0.2472	0.43651	0.54831	0.14366	0.27129	0.40812
RNF139	0.06484	0.16538	0.09732	0.32548	0.20156	0.25182	0.12286	0.16133	0.16362	0.25348	0.09469	0.20349	0.27435
RNF24	0.04882	0.51643	0.12271	0.10988	0.09136	0.08236	0.15087	0.02638	0.09301	0.09517	0.03163	0.02426	0.09516
CA5B	0.09057	0.11757	0.14471	0.2819	0.39881	0.30658	0.11376	0.06702	0.39162	0.21053	0.08341	0.19987	0.12774
EGLN2	0.19973	0.3372	0.35605	0.31673	0.46705	0.29369	0.25845	0.21037	0.41024	0.34752	0.12617	0.32284	0.26267
EGLN3	0.14283	0.10138	0.16605	0.02643	0.05083	0.00738	0.0242	0.01365	0.02445	0.00831	0.00292	0.00782	0.0165
CHN2	0.13659	0.04711	0.14335	0.09273	0.03625	0.14463	0.43626	0.55296	0.1161	0.07296	0.06606	0.06379	0.02647
PADI2	0.07847	0.00487	0.00516	0.00131	0.00164	0.00193	0.05199	0.07509	0.00079	0.00166	0.0027	0.00549	0.00177
PMF1	0.24874	0.52143	0.47377	0.59667	0.45182	0.49314	0.31045	0.55058	0.40488	0.91982	0.43769	0.42579	0.68483
ZHX1	0.06963	0.22069	0.15411	0.09889	0.09196	0.10413	0.0929	0.17723	0.0952	0.09442	0.05125	0.07732	0.1034
GPR176	0.00395	0.22356	0.00952	0	2e-05	0.00028	0.00348	0.00139	0.00024	0.0022	0.02189	5e-05	0.00064
PRKCDBP	0.10075	1.37186	1.03492	0.00406	0.00345	0.00214	0.03016	0.01023	0.00167	0.04367	0.00201	0.00054	0.15255
PRRT2	0.00973	0.08787	0.0063	0.00746	0.00805	0.00485	0.0046	0.00179	0.00847	0.00166	0.0017	0.00188	0.00568
ERI2	0.11544	0.06942	0.07276	0.03482	0.03318	0.0487	0.04584	0.03118	0.0591	0.11637	0.03965	0.04277	0.04048
SAT2	0.14627	0.35278	0.29038	0.2161	0.2009	0.25071	0.3687	0.40237	0.22471	0.21735	0.43442	0.21166	0.18945
DTD2	0.03723	0.05963	0.05615	0.04248	0.07136	0.04441	0.03314	0.02952	0.05696	0.05584	0.05107	0.05156	0.04214
GTF3C6	0.41372	0.46543	0.73093	0.49297	0.45428	0.51836	0.37515	0.36174	0.42999	0.93768	0.35276	0.4132	0.74665
PTGDR2	0.00516	0.00016	0	0.00228	0.0206	0.00115	0.01394	0.02335	0.00124	0	0.00013	5e-05	0.00296
PACSIN2	0.20467	0.32578	0.19591	0.14915	0.13336	0.15341	0.27627	0.27998	0.15747	0.16392	0.09263	0.17036	0.12634
MAN1B1	0.13768	0.1804	0.13331	0.12252	0.19052	0.1802	0.14517	0.10677	0.18856	0.16573	0.12638	0.12243	0.17867
SLC6A14	0.0477	0.00096	0.00544	0.00057	0.00102	0.00134	0.00132	0.00106	0.00065	0.00075	0.00067	0.00046	0.00089
TP53TG1	0.10719	0.11028	0.20079	0.06843	0.16453	0.10328	0.07669	0.15089	0.1517	0.11949	0.06201	0.09192	0.10067
SNX18	0.00648	0.04253	0.0129	0.01298	0.01391	0.0292	0.06653	0.01693	0.01985	0.03052	0.0106	0.02706	0.01452
DCTN3	0.23627	0.57855	0.53834	0.41405	0.40941	0.4888	0.34254	0.43565	0.42613	0.93433	0.46681	0.30921	0.46461
FILIP1L	0.05349	0.99286	0.18552	0.05827	0.05994	0.03278	0.09211	0.03444	0.02878	0.05034	0.04673	0.08344	0.11258
XPOT	0.08944	0.16682	0.07602	0.10222	0.12399	0.10987	0.0523	0.09201	0.13433	0.1572	0.12467	0.08352	0.10643
MRAP2	0.01343	0.00147	0.0141	0.00248	0.00289	0.00375	0.0023	0.00384	0.00212	0.00129	6e-04	0.00329	0.00208
CHP1	0.41672	0.5409	0.48088	0.35825	0.25716	0.40311	0.42241	0.50671	0.3676	0.47681	0.43081	0.32427	0.39392
RWDD2A	0.01405	0.03046	0.00895	0.01459	0.02054	0.00917	0.00887	0.00077	0.0154	0.006	0.03984	0.00659	0.00999
CMTM7	0.08403	0.17374	0.25195	0.41032	0.52193	0.304	0.47594	0.33991	0.30813	0.43629	0.46067	0.42148	0.60414
SP140	0.03698	0.00516	0.02237	0.57103	0.34652	0.58594	0.10652	0.02309	0.49158	0.7282	0.30981	0.91214	0.575
PXMP4	0.04222	0.10693	0.04966	0.04807	0.0886	0.06094	0.05603	0.06064	0.09592	0.10971	0.051	0.04275	0.05691
DUSP12	0.1665	0.20472	0.19865	0.24474	0.26562	0.29032	0.13642	0.14203	0.22685	0.33978	0.2397	0.24794	0.23596
SNF8	0.15318	0.2732	0.31857	0.16318	0.15679	0.2014	0.2691	0.21655	0.18258	0.32263	0.1752	0.1952	0.23669
DDX19B	0.1601	0.2637	0.22729	0.20354	0.2415	0.24467	0.1337	0.13422	0.28894	0.38683	0.21072	0.23968	0.26976
NRM	0.03856	0.16311	0.14916	0.08634	0.0492	0.08262	0.07926	0.10041	0.10351	0.43228	0.02869	0.11214	0.0926
FAM71E1	0.02043	0.00532	0.02459	0.00534	0.00692	0.0072	0.00332	0.00337	0.00686	0.00509	0.00789	0.00466	0.00437
PRR4	0.17431	0.23902	0.26925	0.15995	0.29316	0.20277	0.12024	0.22704	0.31307	0.14842	0.15925	0.29207	0.13781
RDH13	0.18922	0.09491	0.18631	0.15888	0.16022	0.16528	0.15569	0.16184	0.17388	0.1469	0.11384	0.17739	0.1156
ATXN2L	0.17451	0.21145	0.25591	0.21874	0.17731	0.20374	0.31454	0.27963	0.17715	0.23636	0.23395	0.22068	0.20244
USP18	0.03773	0.05751	0.029	0.08781	0.06647	0.0989	0.02567	0.04933	0.07083	0.16993	0.02755	0.01764	0.0872
IL17F	0.00018	0	0	0.00516	0.00997	0.00013	0.00094	0	8e-05	0.00833	0.00036	0	0.03066
KLHL2	0.03262	0.0481	0.15206	0.07949	0.06276	0.05661	0.13006	0.07877	0.07365	0.10791	0.03609	0.07168	0.16442
IFT43	0.17457	0.52312	0.46709	0.1208	0.11126	0.11777	0.12378	0.10558	0.11032	0.10767	0.11994	0.1275	0.14526
SYNRG	0.12154	0.21765	0.20524	0.44265	0.41782	0.40645	0.20256	0.25162	0.43771	0.31737	0.27903	0.34026	0.38483
TREX1	0.13175	0.17001	0.37175	0.18891	0.22418	0.17422	0.27693	0.08136	0.2	0.34891	0.27865	0.27704	0.28158
GLMP	0.1363	0.38239	0.27555	0.12088	0.1306	0.13091	0.23411	0.19434	0.14272	0.08337	0.14531	0.09247	0.14381
KLF12	0.01531	0.10918	0.03822	0.37539	0.46654	0.40582	0.04144	0.02382	0.50721	0.22301	0.11396	0.35659	0.21294
KLF8	0.02196	0.07826	0.09989	0.0264	0.03108	0.03019	0.03097	0.03078	0.03054	0.01943	0.0758	0.07262	0.04535
POU6F2	0.02318	7e-05	0.01339	0.00087	0.00304	0.00213	0.00731	0.00861	0.00125	0.00199	3e-05	0.00042	0.00196
HOGA1	0.0062	0.00782	0.00452	0.01232	0.01395	0.01215	0.01075	0.01174	0.00999	0.01103	0.00874	0.01498	0.01411
MGAT4B	0.18611	0.07924	0.17388	0.02171	0.02175	0.02473	0.10694	0.08666	0.02056	0.01612	0.01273	0.0348	0.03209
CYP4F8	0.01135	0.00773	0.0219	0.00948	0.00827	0.011	0.01584	0.0131	0.01382	0.00378	0.00592	0.00808	0.00762
PNKP	0.19822	0.16952	0.2834	0.2469	0.25873	0.25285	0.23505	0.26852	0.31155	0.28434	0.22298	0.2513	0.28911
WDR89	0.03778	0.05487	0.04484	0.09306	0.14538	0.08462	0.03313	0.06794	0.10953	0.08711	0.04965	0.09063	0.09959
L3HYPDH	0.06912	0.21113	0.13025	0.10859	0.17959	0.16134	0.10698	0.07088	0.2038	0.10526	0.19244	0.26433	0.06577
B4GALT7	0.06325	0.14046	0.13794	0.05494	0.08049	0.0623	0.08185	0.06412	0.05403	0.08788	0.21215	0.10103	0.07766
TP53RK	0.10599	0.11051	0.0702	0.08394	0.0844	0.09593	0.05052	0.07577	0.10052	0.10879	0.05089	0.07363	0.10349
SGF29	0.13347	0.16784	0.03943	0.18463	0.30497	0.21014	0.14052	0.18584	0.25243	0.24708	0.12027	0.22996	0.15253
VPS26B	0.03873	0.09024	0.09487	0.10021	0.11242	0.13096	0.0799	0.073	0.16833	0.09262	0.06223	0.03038	0.10356
GLB1L3	0.02774	0.02832	0.03395	0.05288	0.06489	0.05432	0.05271	0.06589	0.08011	0.03798	0.02564	0.0713	0.03927
CFAP36	0.18244	0.3691	0.23984	0.18467	0.30034	0.15633	0.10841	0.20917	0.15712	0.18677	0.10143	0.17622	0.17817
MED8	0.16076	0.30345	0.25721	0.1674	0.20087	0.17323	0.14086	0.17246	0.23488	0.29142	0.22905	0.1393	0.21156
KTI12	0.04239	0.08025	0.09233	0.09304	0.11118	0.08474	0.03823	0.04058	0.07358	0.16945	0.0795	0.08605	0.13253
ADCY7	0.03794	0.02615	0.06073	0.18565	0.16421	0.25005	0.18974	0.23684	0.26953	0.16574	0.05843	0.1102	0.1567
LYST	0.06215	0.24972	0.16202	0.47783	0.18127	0.4886	0.71604	0.49305	0.34324	0.48787	0.0931	0.2884	0.50983
RPUSD1	0.06715	0.04724	0.09294	0.0588	0.06159	0.06719	0.05098	0.03724	0.09512	0.07112	0.05098	0.05194	0.07121
PLCD3	0.09732	0.03835	0.06659	0.01862	0.01304	0.01528	0.02117	0.04456	0.01711	0.02146	0.00481	0.01165	0.01978
SLCO2B1	0.04831	0.02282	0.06047	0.00205	0.00335	0.00295	0.1786	0.73415	0.00185	0.00951	0.00594	0.0045	0.00741
CHRM3	0.07009	0.00257	0.01665	0.00724	0.0252	0.00697	0.00407	0.00032	0.00221	0.00286	0.00046	0.00019	0.00474
VPS45	0.09692	0.27962	0.17199	0.12829	0.17591	0.16769	0.18001	0.15541	0.21602	0.26633	0.09949	0.18106	0.1458
MTFR2	0.01905	0.01364	0.02368	0.00476	0.00405	0.01718	0.01848	0.00941	0.00321	0.16091	0.00213	0.0117	0.0103
LYPLA2	0.22258	0.23397	0.32836	0.30236	0.34295	0.30701	0.18113	0.1724	0.35685	0.4317	0.17327	0.20147	0.39905
CDCA5	0.03526	0.00282	0.00222	0.00952	0.00268	0.01013	0.01025	0.01007	0.00013	0.42084	0.00457	0.00564	0.00311
CD300A	0.00626	0.00541	0.01095	0.13324	0.104	0.4852	0.63708	0.70693	0.63453	0.15983	0.12138	0.04315	0.03201
AHNAK2	0.03759	0.07054	0.09992	1e-05	7e-05	2e-05	0.00203	0.02826	1e-05	2e-05	1e-05	0.00179	2e-05
PARK7	0.62985	1.38067	1.33964	1.21855	1.04016	1.14517	0.77426	0.87881	1.0215	1.81759	1.09538	0.87462	1.62474
RPLP0P2	0.01488	0.0202	0.02135	0.01601	0.01857	0.01296	0.01488	0.01865	0.0127	0.00773	0.0075	0.01235	0.01145
COPE	0.72375	1.02301	1.10721	1.04874	1.0016	1.10053	0.81111	0.9003	1.00836	1.51828	1.55454	0.88294	1.23873
SAAL1	0.0807	0.08119	0.07264	0.10259	0.1225	0.10815	0.07949	0.08493	0.17459	0.31254	0.10754	0.10988	0.11349
SCAMP4	0.07797	0.09088	0.09211	0.08913	0.07031	0.08121	0.10872	0.05257	0.08342	0.05177	0.04158	0.09541	0.05982
ADAT3	0.0284	0.00709	0.03811	0.03434	0.01475	0.02965	0.02079	0.01332	0.01964	0.02943	0.01565	0.01594	0.03354
CHST14	0.00704	0.03649	0.0227	0.00848	0.00752	0.01156	0.0104	0.00926	0.00783	0.00986	0.00731	0.01208	0.00788
ECD	0.14523	0.2256	0.21898	0.24626	0.24314	0.24417	0.18998	0.35705	0.27131	0.29901	0.13398	0.30636	0.23245
MGAT4A	0.13083	0.01632	0.46588	0.81419	0.88197	0.58989	0.19636	0.16006	0.65926	0.33509	0.1229	0.25469	0.39608
CASC4	0.22787	0.62389	0.34881	0.28893	0.25815	0.31192	0.23917	0.32884	0.31774	0.3377	0.39655	0.37373	0.27401
GPN1	0.16782	0.24375	0.22403	0.34917	0.25368	0.32179	0.11374	0.1556	0.24963	0.47181	0.14568	0.21111	0.35528
TMC6	0.14534	0.12207	0.15735	0.5321	0.65322	0.58247	0.37591	0.31464	0.62093	0.50535	0.35803	0.43441	0.62501
KIF12	0.03212	0.00035	0	0	0.00091	2e-05	0.00045	0	3e-05	0.00045	0.00031	0	1e-05
SLC46A1	0.02485	0.03036	0.0337	0.02485	0.02972	0.03178	0.04324	0.03834	0.02765	0.02825	0.03087	0.03779	0.0293
C12ORF57	0.27597	0.92344	0.58318	0.39527	0.38535	0.35682	0.23269	0.39862	0.30572	0.57561	0.51126	0.27051	0.50871
DDX42	0.10974	0.1993	0.16063	0.08491	0.14157	0.10874	0.16673	0.1474	0.09232	0.10996	0.09713	0.16159	0.10585
LARP4	0.23247	0.32312	0.27692	0.21825	0.20186	0.1719	0.14484	0.14044	0.18673	0.36038	0.32917	0.21095	0.23381
VSIG4	0.00758	0.00051	2e-04	2e-04	6e-05	0.00134	0.22461	0.00212	1e-05	0.00609	0.00249	5e-04	0.00017
GLCCI1	0.03242	0.073	0.02105	0.34456	0.29551	0.29439	0.04426	0.07749	0.33153	0.30331	0.39357	0.16656	0.55516
TMEM106A	0.02747	0.02509	0.07951	0.07628	0.06244	0.11691	0.14227	0.15481	0.05406	0.12019	0.08735	0.16877	0.06208
SLC52A3	0.07109	0.02103	0.13075	0.03557	0.02661	0.0354	0.06686	0.04386	0.03112	0.02109	0.01169	0.03158	0.02544
FKBP9	0.15543	0.41813	0.48632	0.01459	0.01931	0.01738	0.06211	0.06453	0.01496	0.00708	0.03176	0.02219	0.01751
STK38	0.07203	0.05595	0.13369	0.15844	0.33207	0.23306	0.16981	0.11954	0.42458	0.10183	0.05086	0.12201	0.14237
CHRM5	0.00545	0.00732	0.00504	0.00735	0.00941	0.00671	0.01308	0.00975	0.00448	0.00801	0.00709	0.007	0.0132
CTRC	0.00788	0.02536	0.02636	0.00738	0.00388	0.00886	0.01276	0.02113	0.0062	0.00426	0.00211	0.00465	0.0083
PHB2	0.49194	0.6901	0.55101	0.30405	0.41744	0.37333	0.30878	0.31281	0.42779	0.76427	0.35051	0.40964	0.41564
ACOT7	0.1403	0.1179	0.30396	0.17144	0.04116	0.17706	0.08623	0.38254	0.06867	0.61228	0.01614	0.01418	0.13693
PDAP1	0.11755	0.29566	0.18577	0.19672	0.22821	0.22398	0.13595	0.13864	0.27247	0.28642	0.12974	0.1796	0.22049
TUSC2	0.09712	0.11885	0.11573	0.16169	0.17334	0.17773	0.10331	0.14953	0.19015	0.16312	0.15814	0.17106	0.17331
CBX3	0.26821	0.32507	0.44313	0.35572	0.42423	0.39473	0.29094	0.43982	0.374	0.73258	0.17323	0.37438	0.43195
EXOC3	0.17053	0.13501	0.23159	0.08766	0.13742	0.1019	0.15343	0.08527	0.10969	0.12329	0.07092	0.07273	0.08802
GABARAP	0.79109	2.04527	1.58162	1.40202	1.5816	1.42922	2.34149	2.1186	1.47541	1.73243	1.78974	1.59265	1.64187
U2AF2	0.07249	0.06369	0.12155	0.05688	0.05997	0.05809	0.06803	0.09187	0.05686	0.08912	0.04323	0.08295	0.07143
OIP5	0.03636	0.00154	0.0284	0.02423	0.01541	0.02243	0.01486	0.02032	0.01109	0.30254	0.01195	0.01535	0.02074
CHRNA1	0.01344	0.02883	0.01164	0.015	0.00654	0.00662	0.01107	0.01381	0.00801	0.01309	0.00978	0.02387	0.00796
EXOSC8	0.28798	0.38518	0.43859	0.33463	0.42169	0.3266	0.17112	0.47884	0.40479	0.86807	0.25881	0.35745	0.38166
SFT2D1	0.3275	0.50985	0.29404	0.39344	0.3867	0.47446	0.5565	0.88129	0.48269	0.61615	0.74183	0.56252	0.62146
SCRG1	0.0166	0.0631	0.03793	0.01421	0.01685	0.02597	0.02576	0.02377	0.02225	0.01003	0.00651	0.01697	0.01712
TEX261	0.04162	0.08157	0.0674	0.06176	0.0557	0.05282	0.06025	0.04051	0.06568	0.09907	0.07115	0.05065	0.06627
RNF13	0.29706	0.64542	0.84282	0.3862	0.38967	0.43759	0.7522	0.54629	0.47206	0.49427	0.45333	0.39244	0.37962
MGLL	0.52288	0.77279	1.14219	0.02096	0.01162	0.03271	0.14084	0.12332	0.00819	0.077	0.27026	0.04155	0.00863
TWF2	0.15004	0.29764	0.2842	0.34679	0.38866	0.37153	0.3568	0.31331	0.42782	0.51347	0.10375	0.22241	0.37597
SMIM12	0.15423	0.34182	0.35614	0.25351	0.25385	0.31662	0.20312	0.16521	0.33854	0.4247	0.14853	0.24451	0.32081
GABARAPL2	0.47307	1.15814	1.37707	0.80151	0.87186	0.84481	0.6275	0.77695	0.84187	1.14659	0.60719	0.68488	0.95586
AZIN2	0.04562	0.09429	0.01903	0.08432	0.02439	0.04387	0.0239	0.06522	0.02845	0.03548	0.02021	0.02188	0.01319
TMEM54	0.44939	0.14915	0.17241	0.00115	0.00036	0.00148	0.05946	0.00926	4e-05	0.00076	0.01021	0.00393	0.00136
TUBA3D	0.00057	0.00842	1e-04	0.0078	0.01633	0.00406	0.00145	0.00265	0.00739	0.0117	0.00711	0.00535	0.02456
SYNPO	0.03161	0.0828	0.21503	0.02012	0.01895	0.0197	0.00697	0.00761	0.02079	0.01218	0.01864	0.02872	0.01523
HELQ	0.04576	0.10335	0.10219	0.13697	0.17956	0.12468	0.07289	0.09747	0.17273	0.10913	0.10163	0.15015	0.11392
CYP2U1	0.01153	0.02887	0.01463	0.01218	0.01056	0.01364	0.02021	0.00591	0.02233	0.01947	0.0099	0.05049	0.00826
ADPRHL1	0.01581	0.00171	0.03597	0.00144	0.00041	0.00105	0.00185	0.00091	0.00039	0.00011	0.0025	0.00349	0.00032
MFSD3	0.08067	0.02725	0.08686	0.02277	0.04626	0.02223	0.04215	0.01452	0.03901	0.02942	0.13858	0.03219	0.04119
SDSL	0.06955	0.12858	0.06354	0.02101	0.01415	0.01958	0.17771	0.31851	0.0067	0.01207	0.01372	0.00678	0.01524
KLHDC7B	7e-05	0.00041	7e-05	0.02207	0.03871	0.02369	0.01235	0.04887	0.03302	0.02794	0.01576	0.0084	0.03317
ZBED6CL	0.00509	0.00898	0.00142	0.01203	0.0202	0.01698	0.00575	0.00365	0.01909	0.02698	0.00481	0.01357	0.02951
PIK3IP1	0.07011	0.16513	0.08502	0.96793	1.40364	0.63791	0.13315	0.18187	0.63146	0.48165	0.13972	0.49901	1.05071
CHRNA5	0.02183	0.00192	0.01244	0.01096	0.00851	0.00794	0.00852	0.00272	0.00436	0.02798	0.00455	0.00424	0.01988
HENMT1	0.07545	0.05496	0.10883	0.14529	0.13785	0.26767	0.06379	0.044	0.2785	0.24474	0.05181	0.03036	0.11355
FAM83F	0.01707	0.01098	0.00573	0.00323	0.00295	0.00449	0.005	0.01218	0.00461	0.00172	0.00187	0.00377	0.00368
SLC35A4	0.10945	0.24235	0.23117	0.28401	0.359	0.30636	0.15146	0.16335	0.31591	0.43471	0.19936	0.16548	0.32982
ZNF257	0.02176	0.04025	0.05691	0.0232	0.04027	0.03443	0.01909	0.0444	0.03527	0.08079	0.01017	0.05396	0.01282
DTX2	0.23244	0.13848	0.09481	0.13439	0.1344	0.12733	0.19443	0.11371	0.10691	0.10979	0.07073	0.10767	0.12093
CHRNA7	0.03027	0.01999	0.0223	0.03001	0.01827	0.02854	0.0392	0.06181	0.01457	0.01604	0.01995	0.0311	0.01957
CHRNB1	0.03865	0.07738	0.09916	0.05452	0.08122	0.0819	0.0809	0.07822	0.11088	0.09353	0.0683	0.0426	0.05131
TOE1	0.07971	0.06753	0.05744	0.12636	0.10481	0.1173	0.06138	0.11417	0.08883	0.18665	0.05189	0.1312	0.11333
LINC00310	0.02407	0.05266	0.02227	0.01527	0.01038	0.01998	0.027	0.02665	0.01591	0.03066	0.01713	0.08736	0.01936
WBSCR22	0.56406	0.44626	0.66093	0.55089	0.54134	0.50626	0.48278	0.52906	0.49228	0.6689	0.80246	0.55808	0.58562
CHRNB2	0.00932	0.00177	0	0.00022	0.00193	0.00114	0.00029	0	4e-05	5e-05	0.00019	0	0.00122
TXNRD3	0.01131	0.01032	0.01637	2e-05	0.00386	0.00058	0.00361	0.00867	0.00434	0.00247	0	0	0.00142
SIGLEC11	0.0075	0.00723	0.01305	0.0068	0.00906	0.00872	0.02192	0.01761	0.00752	0.00612	0.00802	0.01469	0.00731
SLC2A13	0.03832	0.03083	0.02922	0.0192	0.02122	0.01955	0.02099	0.00975	0.03925	0.0415	0.00775	0.01974	0.00849
LACTB	0.08326	0.10459	0.11024	0.05412	0.04339	0.04911	0.23165	0.31687	0.04277	0.04404	0.07975	0.07092	0.1055
PALM2	0.00668	0.07894	0.00766	0.00749	0.00186	0.00036	0.00338	0.00221	0.00092	0.00052	0.00018	1e-04	0.00537
EFHC1	0.48522	0.64455	0.36541	0.36269	0.40603	0.40397	0.6184	0.5108	0.39175	0.33068	0.45644	0.64419	0.31579
CHRNE	0.0014	0.00308	0.00367	0.01098	0.00638	0.01143	0.02525	0.03265	0.01128	0.00336	0.00775	0.0067	0.00954
NLRP3	0.00373	0.00487	0.00254	0.04117	0.02174	0.02436	0.43198	0.20125	0.00913	0.01919	0.01549	0.01505	0.01918
MAL2	0.27355	0.01309	0.00461	0.00219	0.00404	0.00181	0.00364	0.01368	0.00124	0.00069	0.00414	0.00168	0.00173
TIRAP	0.01428	0.00427	0.01016	0.02841	0.03644	0.0367	0.04708	0.02461	0.04764	0.03641	0.04822	0.02956	0.05799
MIR155HG	0.0102	0.02913	0.01665	0.19123	0.06199	0.12921	0.1785	0.06714	0.07443	0.33577	0.5981	0.15002	0.21592
ERMAP	0.01428	0.01998	0.00998	0.01096	0.01641	0.01232	0.04475	0.02104	0.01429	0.0206	0.00792	0.00781	0.01166
LRRC37B	0.05996	0.09614	0.09407	0.13477	0.16991	0.14951	0.13099	0.08141	0.15091	0.09841	0.0707	0.1196	0.18752
CHUK	0.03155	0.05906	0.045	0.05155	0.07488	0.06151	0.06644	0.05847	0.07139	0.08539	0.03309	0.04069	0.06594
CYGB	0.00566	0.4316	0.04164	0.00258	0.00736	0.00467	0.00611	0.00148	0.00149	0.01078	0.00599	0.02363	0.00163
CARD16	0.07384	0.21361	0.35838	0.40114	0.41925	0.54355	0.83448	0.16345	0.47747	0.51423	0.13642	0.17948	1.13028
PKD1L2	0.01514	0.02965	0.01579	0.01307	0.01564	0.01521	0.01767	0.01105	0.01468	0.00938	0.00657	0.02131	0.01038
BTBD9	0.03765	0.06413	0.06461	0.09507	0.11341	0.11008	0.07746	0.09547	0.09925	0.06523	0.04285	0.12209	0.08974
CSMD2	0.01748	0.02166	0.00841	0.00907	0.01092	0.00971	0.00747	0.00616	0.00706	0.00776	0.00636	0.01058	0.00672
MBD6	0.0554	0.06979	0.03874	0.02653	0.03158	0.04042	0.08077	0.06136	0.05139	0.05581	0.02247	0.02345	0.03927
XKR4	0.00227	0.00086	0.00109	0.00156	0.00169	0.00257	0.0022	0.00234	0.00167	0.00083	0.00096	0.0017	0.00141
CSMD3	0.01391	0.0075	0.02024	0.01037	0.01311	0.01338	0.01673	0.01898	0.01356	0.00505	0.0042	0.01004	0.01259
SLC25A25	0.13462	0.23069	0.20702	0.052	0.05704	0.04436	0.05151	0.03758	0.06559	0.07703	0.04533	0.03087	0.02891
STK11IP	0.07878	0.03257	0.15448	0.05299	0.04815	0.06988	0.14267	0.11451	0.06587	0.08218	0.02942	0.06749	0.05785
TUBGCP5	0.07514	0.11286	0.13276	0.0903	0.10986	0.10238	0.07548	0.07996	0.09264	0.14525	0.06473	0.09762	0.05966
KLHL32	0.01069	0.00193	0.01261	0.00502	0.02616	0.00469	0.00431	0.00187	0.00715	0.0052	0.01647	0.01471	0.00974
FMNL2	0.08264	0.08135	0.18674	0.02409	0.0213	0.02889	0.1787	0.1541	0.02323	0.0217	0.0554	0.09096	0.02659
TMEM132B	0.01194	0.0067	0.01091	0.00254	0.00307	0.00301	0.00414	0.00189	0.00549	0.00074	0.00226	0.00251	0.00107
PSMG3-AS1	0.00589	0.00741	0.00116	0.01902	0.02305	0.01368	0.01085	0.00696	0.01248	0.02029	0.01137	0.01571	0.01045
ESCO1	0.08061	0.06352	0.12339	0.13369	0.14266	0.15657	0.10143	0.12261	0.16225	0.12727	0.08464	0.13331	0.15305
TMEM200A	0.03058	0.10288	0.00509	0.06126	0.02624	0.03129	0.00306	0.00067	0.00858	0.03808	0.01097	0.00585	0.02036
MYSM1	0.14491	0.16798	0.2097	0.21403	0.1676	0.20017	0.13478	0.25064	0.2106	0.23839	0.15581	0.17144	0.18982
RNF157	0.02202	0.01092	0.02445	0.0486	0.08845	0.04045	0.01703	0.01067	0.04723	0.03116	0.01622	0.0164	0.03302
KLHL29	0.00638	0.05851	0.03832	0.00183	0.00648	0.00169	0.00411	0.00518	0.00395	0.00521	2e-04	0.00882	0.00179
CROCCP3	0.01397	0.01933	0.02724	0.01857	0.02557	0.03367	0.0248	0.02155	0.04508	0.01639	0.00767	0.0379	0.01668
RHPN1	0.04681	0	0.05924	0.01888	0.03556	0.00756	0.00958	5e-05	0.01254	0.01235	0.00322	0.00171	0.02634
LENG8	0.17457	0.21865	0.23103	0.13579	0.18714	0.14676	0.38971	0.26351	0.22199	0.08733	0.12207	0.19412	0.13563
PWWP2A	0.09895	0.20165	0.1541	0.18865	0.19446	0.20859	0.13672	0.13098	0.203	0.20314	0.11533	0.19245	0.13357
SMYD4	0.03726	0.14304	0.0427	0.05859	0.10187	0.07429	0.07135	0.07474	0.08878	0.08664	0.02572	0.07514	0.07494
FHAD1	0.02015	0.00309	0.01767	0.00455	0.00525	0.01493	0.05394	0.03105	0.01629	0.00782	0.00168	0.00521	0.0102
SLAMF6	0.00493	0.00455	0.00329	0.25161	0.29312	0.37175	0.01659	0.01163	0.52134	0.25392	0.13506	0.1875	0.18955
OSBPL1A	0.12284	0.28814	0.14447	0.03577	0.06639	0.03715	0.16798	0.14635	0.03856	0.0288	0.02776	0.03296	0.04486
OSBPL5	0.07735	0.26467	0.12548	0.01521	0.01003	0.16089	0.07206	0.04335	0.14507	0.02006	0.0079	0.0055	0.00665
OSBPL6	0.03398	0.0613	0.02921	0.01802	0.01458	0.02057	0.07743	0.05581	0.0146	0.01634	0.00878	0.0137	0.02746
OSBPL7	0.06792	0.01865	0.0755	0.07978	0.0585	0.09134	0.01768	0.01145	0.08062	0.04413	0.02578	0.04242	0.03354
OSBPL8	0.22451	0.53086	0.34225	0.61647	0.62518	0.54538	0.59295	1.15403	0.58691	0.68186	0.28551	0.49663	0.54612
OSBPL9	0.19857	0.5778	0.3332	0.25828	0.28099	0.2668	0.23206	0.43875	0.27002	0.38958	0.42093	0.35798	0.26573
OSBPL10	0.08242	0.11697	0.12593	0.02446	0.0242	0.02041	0.02845	0.02389	0.02093	0.03034	0.0985	0.31216	0.02027
OSBPL11	0.01762	0.04202	0.04218	0.03584	0.0223	0.02983	0.08842	0.02851	0.03418	0.06949	0.02576	0.03694	0.03187
C1QTNF1	0.03057	0.35296	0.06925	0.00264	0.00703	0.00303	0.00867	0.00856	0.00727	0.00228	0.00694	0.00384	0.00865
C1QTNF2	0.00143	0.09553	0.00646	0.00292	0.00251	0.00194	0.00189	0.0018	0.00212	0.00171	0.00118	0.00211	0.00205
C1QTNF3	0.00727	0.04689	0.00545	0.01096	0.01516	0.01513	0.00813	0.01414	0.00989	0.04062	0.00556	0.01252	0.00571
C1QTNF4	0.00189	0.00591	0	0	0.00013	0.00016	0.00022	0	0	0.00011	0	0.00016	5e-05
C1QTNF6	0.04637	0.2848	0.14041	0.05317	0.06046	0.06741	0.03323	0.03221	0.0826	0.02966	0.03187	0.06111	0.04986
C1QTNF7	0.00243	0.05236	0.00828	0.00106	0.00307	0.0026	0.00801	0.01065	0.00259	0.00044	0.00396	0.00693	0.00195
FBXO32	0.19228	0.57074	0.19726	0.23117	0.23164	0.16894	0.02915	0.02437	0.27096	0.08222	0.1609	0.05971	0.17757
TMEM123	0.43169	0.64572	0.73657	0.76629	1.2812	0.52224	0.4909	0.46924	0.76749	0.79974	0.63297	0.93291	0.7708
EPB41L4A-AS1	0.06092	0.17029	0.07773	0.0805	0.1511	0.11328	0.0921	0.16	0.1228	0.08202	0.11347	0.1438	0.09559
SMIM19	0.20044	0.26503	0.28786	0.27882	0.2614	0.26027	0.18951	0.24088	0.21444	0.40453	0.23599	0.21673	0.33665
GPRASP2	0.006	0.0277	0.03563	0.0024	0.00785	0.00323	0.00192	0.00361	0.00331	0	5e-05	0	0.00321
MRFAP1L1	0.15492	0.3971	0.25208	0.44146	0.50032	0.47371	0.10509	0.20572	0.59658	0.4736	0.24452	0.30514	0.47198
PTPMT1	0.16676	0.28201	0.28676	0.1592	0.20244	0.20874	0.20897	0.15154	0.19975	0.35114	0.28829	0.16615	0.24211
FLYWCH2	0.13839	0.46461	0.38807	0.13007	0.13301	0.15529	0.0982	0.11979	0.129	0.20517	0.12578	0.09728	0.15086
WDR31	0.01141	0.00754	0.01304	0.0097	0.01159	0.00637	0.0112	0.01612	0.00715	0.00935	0.00901	0.00767	0.00728
VASN	0.00183	0.42229	0.00137	0.01022	0.00269	0.00655	0.00523	0.00301	0.00107	0.00769	0.00896	0.00688	0.00402
ZNF618	0.02457	0.10431	0.03963	0.00107	0.00319	0.00605	0.03101	0.10331	0.00041	0.00737	0.00208	0.00327	0.00132
ADCY9	0.0157	0.04794	0.03344	0.00935	0.01002	0.02436	0.0252	0.01663	0.03428	0.00944	0.0043	0.00778	0.0103
MB21D1	0.04799	0.0471	0.0799	0.11727	0.06536	0.09011	0.07923	0.08039	0.06153	0.14175	0.07401	0.08367	0.11658
NT5C3B	0.11591	0.29349	0.29195	0.10269	0.09225	0.08857	0.08565	0.07826	0.09769	0.14247	0.15493	0.14749	0.09841
CCDC124	0.28603	0.47556	0.53364	0.27207	0.23988	0.30297	0.23394	0.31263	0.30259	0.47867	0.23065	0.22093	0.32904
HAUS1	0.1205	0.13676	0.29332	0.13937	0.18552	0.19732	0.12586	0.13396	0.21131	0.4704	0.09151	0.17784	0.213
SLC26A7	0.00953	0.02023	0.01699	0.00406	0.00216	0.00326	0.00267	0	5e-05	0	0.00015	0.00012	0.00086
MARCH3	0.28546	0.24397	0.43017	0.11773	0.14885	0.09974	0.12779	0.81652	0.03524	0.2101	0.09933	0.40802	0.45583
ZNF554	0.01209	0.02424	0.01012	0.01639	0.0247	0.01394	0.02564	0.01291	0.01395	0.00921	0.01043	0.01708	0.01552
CKB	0.74095	0.33892	0.02023	0.00682	0.00416	0.00484	0.11267	0.04045	0.00208	0.02546	0.05982	0.01922	0.01039
ATG4A	0.04986	0.13572	0.19071	0.11613	0.0663	0.12186	0.05845	0.09178	0.08988	0.18676	0.25315	0.05065	0.10336
KCTD12	0.00839	0.0606	0.12124	0.00065	0.00208	0.00046	0.22273	0.0039	0.00034	0.00218	0.00987	0.00821	0.00069
OMA1	0.07488	0.092	0.04222	0.11706	0.18596	0.15211	0.09638	0.11033	0.17054	0.20508	0.16823	0.20667	0.13535
SLC25A26	0.12381	0.16034	0.14147	0.25163	0.26406	0.25283	0.1117	0.15586	0.25106	0.31283	0.1827	0.18894	0.31834
FBXO17	0.01354	0.2417	0.02326	0.00442	0.00711	0.00541	0.01204	0.00774	0.0042	0.0053	0.01243	0.00951	0.00759
PCMTD1	0.236	0.54498	0.60632	0.25875	0.31661	0.30545	0.2457	0.26819	0.29102	0.29715	0.69381	0.44651	0.33493
CIRBP	0.52999	1.34343	0.97245	1.33112	1.54041	1.27259	0.76634	1.32691	1.28696	1.12357	1.33667	1.40103	1.47087
GPR146	0.02068	0.01748	0.30124	0.00652	0.06373	0.00819	0.01324	0.01029	0.00784	0.01454	0.01347	0.01781	0.01847
FCRL1	0.01501	0.01206	0.01691	0.02379	0.02654	0.02011	0.03434	0.06121	0.01439	0.06619	0.05793	1.0888	0.01824
FCRL3	0.02736	0.0385	0.0578	0.09203	0.11898	0.24091	0.03269	0.03372	0.30699	0.1363	0.05566	0.41214	0.16325
LRRC42	0.06082	0.11145	0.05579	0.03635	0.0301	0.0378	0.02633	0.02338	0.03662	0.07616	0.02764	0.04101	0.0291
GBP4	0.16367	0.194	0.35791	0.26604	0.25564	0.31642	0.25079	0.12171	0.30968	0.26062	0.0778	0.19773	0.3847
GBP5	0.02513	0.0311	0.0747	0.68546	0.58051	0.74092	0.2973	0.03806	0.84272	0.7545	0.14471	0.1016	1.01202
LRRC56	0.00762	0.00194	0.00521	0.00832	0.00795	0.00556	0.00288	0.00251	0.00659	0.00446	0.00812	0.00774	0.00489
CISH	0.06597	0.12296	0.08912	0.16622	0.36468	0.15312	0.0736	0.04605	0.27996	0.1843	0.01054	0.00071	0.16272
MALSU1	0.1544	0.38035	0.25069	0.16907	0.2109	0.16905	0.12431	0.13915	0.16738	0.34416	0.16814	0.16073	0.23995
UHRF2	0.103	0.16243	0.2357	0.28321	0.26624	0.24778	0.1483	0.12705	0.25392	0.24968	0.11012	0.25153	0.37852
TBCB	0.39206	1.017	0.9202	0.94007	0.90821	0.98311	0.6356	0.80558	0.99868	1.17275	0.23442	0.66257	1.20333
ZNF689	0.02697	0.04723	0.0286	0.08165	0.0569	0.06641	0.0311	0.059	0.04869	0.10276	0.05037	0.04088	0.08884
FCHO2	0.14238	0.17751	0.31554	0.00861	0.01479	0.02571	0.17589	0.09003	0.02975	0.01141	0.03963	0.03662	0.01909
ZNF501	0.01446	0.01295	0.02574	0.00936	0.01339	0.00965	0.00885	0.00488	0.01058	0.00549	0.00646	0.00414	0.00466
TNFRSF13C	0.00404	0.00374	0.00317	0.02	0.0252	0.01381	0.00996	0.00744	0.0121	0.04598	0.09166	0.77269	0.01374
NOSTRIN	0.24523	0.05602	0.64709	0.01849	0.00944	0.00835	0.02494	0.0134	0.00712	0.02244	0.00511	0.00687	0.0086
ALPK2	0.00382	0.03439	0.002	0.00387	0.00424	0.00335	0.04291	0.02718	0.00629	0.00387	0.00768	0.00498	0.02475
ARHGAP33	0.01957	0.05404	0.02829	0.01565	0.01941	0.01797	0.0097	0.0292	0.02473	0.06662	0.01281	0.01517	0.01159
EVI5L	0.01323	0.00423	0.01831	0.00498	0.00543	0.00721	0.0079	0.00287	0.00759	0.00365	0.00711	0.00504	0.00725
TRMT61A	0.04627	0.02679	0.04085	0.02075	0.03696	0.02937	0.01905	0.02743	0.03675	0.04373	0.01435	0.02777	0.02737
RASGRP4	0.00394	0.00287	0.00482	0.00898	0.00874	0.00759	0.12272	0.23376	0.00662	0.00464	0.00756	0.01074	0.01125
C12ORF56	0.01793	0.00267	0.00326	0.00168	0.00338	0.001	0.00127	0.00087	0.00212	0.00092	0.00433	0.00159	0.00154
DIS3L	0.08059	0.10058	0.07742	0.08459	0.1535	0.13088	0.08252	0.08251	0.1924	0.16925	0.1258	0.12223	0.10745
ARL11	0.01915	0.00272	0.01506	0.01256	0.01477	0.01745	0.08775	0.08671	0.02191	0.0236	0.02267	0.13178	0.02117
IQCD	0.017	0.00865	0.01128	0.00336	0.00135	0.00145	0.00866	0.01036	8e-04	0.02025	0.00216	0.00419	0.00241
DHRS1	0.15592	0.13517	0.214	0.13301	0.2487	0.22546	0.14643	0.17462	0.24835	0.20933	0.21566	0.2008	0.13515
WDFY2	0.05068	0.33043	0.08354	0.15575	0.16863	0.12007	0.22712	0.24907	0.10687	0.22224	0.06423	0.26702	0.16344
RAB3C	0.00837	0.00627	0.14372	0.00311	0.00199	0.00143	0.00697	0.0168	0.00179	0.00033	0.00045	0.00243	0.00102
CKMT1B	0.18113	0.00157	0.00197	0.00077	0.00064	0.00069	0.00061	8e-04	0.00136	0.00142	0.00493	0.00574	0.00166
CTHRC1	0.05583	0.66842	0.55569	0.02009	0.01178	0.00871	0.0061	0.00561	0.00691	0.02688	0.12146	0.01109	0.00558
TSR3	0.03761	0.08514	0.07886	0.07462	0.05243	0.07135	0.06882	0.03479	0.06783	0.10125	0.08124	0.06166	0.0813
RNF166	0.02572	0.02626	0.04657	0.4591	0.39557	0.51204	0.44707	0.27588	0.7238	0.31062	0.10581	0.14368	0.33199
ADCYAP1	0.00341	0.00084	0	0.00106	0.00162	0.00234	0.01272	0.35525	0.00213	0.00039	0.00196	0.00238	0.00057
CKMT2	0.02118	0.05782	0.06774	0.01002	0.01595	0.01208	0.00742	0	0.00175	0.00761	0.0138	0.0059	0.01442
RMI2	0.0168	0.00064	0.00998	0.00887	0.01035	0.00581	0.00599	0.01677	0.00389	0.06263	0.00088	0.04796	0.01756
OSR2	0.08941	0.30135	0.00428	0.01505	0.00121	0.01078	0.00455	1e-05	0.00236	0.0248	0.10812	0.00595	0.0026
LRRC58	0.04899	0.09257	0.07059	0.0522	0.0649	0.05575	0.05999	0.03591	0.0643	0.1081	0.04534	0.06652	0.04782
LYSMD3	0.04515	0.10819	0.05951	0.16547	0.11458	0.13177	0.05764	0.13154	0.10189	0.17099	0.17017	0.11051	0.14827
BATF2	0.05504	0.04902	0.05657	0	0.00053	7e-05	0.01678	0.00408	4e-04	0.0014	0.00331	0	0.00044
DNTTIP1	0.28667	0.12476	0.15435	0.10993	0.09546	0.10191	0.14696	0.12703	0.10142	0.21723	0.09242	0.08859	0.11711
ERCC8	0.04373	0.06039	0.07819	0.03536	0.05915	0.04683	0.03583	0.04072	0.07641	0.08687	0.06727	0.04531	0.04554
FOXP4	0.03426	0.03752	0.00374	0.00843	0.00304	0.00753	0.01326	0.00748	0.00651	0.00454	0.00586	0.00957	0.00683
ZNF526	0.02859	0.02445	0.03915	0.02077	0.02983	0.02673	0.02192	0.02346	0.0389	0.03224	0.01999	0.01966	0.02204
KLHDC3	0.23399	0.42246	0.27527	0.20394	0.32594	0.2746	0.19734	0.1463	0.35906	0.43407	0.20682	0.17952	0.28031
WDR92	0.03168	0.06469	0.04699	0.03417	0.07093	0.04689	0.03076	0.03592	0.0713	0.06858	0.04339	0.05786	0.02944
NUS1	0.02886	0.04243	0.03824	0.0304	0.02759	0.04793	0.0493	0.0448	0.04457	0.06263	0.07109	0.05382	0.03187
FAM210B	0.07384	0.13754	0.15871	0.04692	0.06778	0.03776	0.04553	0.07014	0.04899	0.03401	0.02863	0.03696	0.0533
PHACTR3	0.04778	0.04387	0.01856	0.01825	0.02076	0.02394	0.03686	0.02424	0.02666	0.01335	0.01243	0.0308	0.01687
CYYR1	0.00086	0.00544	0.9984	0.00095	0.00034	0.00132	0.01039	0.00013	0.00055	0	0.0019	0.00064	0.00037
TM4SF19	0.01587	0.00636	0.01333	0.00395	0.01378	0.07753	0.07529	0.01339	0.0852	0.0091	0.00311	0.00576	0.00658
FAM122A	0.01959	0.07489	0.02633	0.04042	0.04339	0.03077	0.02591	0.03336	0.02762	0.02501	0.03881	0.05448	0.03843
ZMYND19	0.02907	0.02972	0.04983	0.01563	0.01067	0.00864	0.02606	0.01356	0.01587	0.02512	0.01881	0.00707	0.01296
COX20	0.23249	0.26581	0.21236	0.28931	0.27776	0.26971	0.25786	0.32224	0.2533	0.33501	0.1179	0.24908	0.33724
ABHD15	0.00688	0.00089	0.00271	0.04294	0.02113	0.06396	0.03657	0.02354	0.03697	0.0589	0.01295	0.04219	0.01827
TLCD1	0.08987	0.04255	0.04213	0.01516	0.00465	0.00732	0.01671	0.01425	0.00737	0.01804	0.02601	0.00705	0.00684
GINM1	0.09936	0.5045	0.43398	0.13975	0.13274	0.13413	0.13192	0.14166	0.14613	0.18354	0.20373	0.20991	0.16829
CKS1B	0.39637	0.3177	0.42367	0.14426	0.09358	0.12284	0.1982	0.18623	0.08225	1.28067	0.10405	0.19989	0.1127
C8ORF34	0.032	0.04417	0.01555	0.02448	0.03028	0.02641	0.03732	0.03578	0.01726	0.01643	0.02504	0.0325	0.02543
RBP7	0.01443	0.00866	0.65415	0.00412	0.00392	0.0042	0.2065	0.00817	0.00271	0.00264	0.00345	0.00396	0.00242
SLC26A8	0.01052	0.00382	0.01392	0.00979	0.00643	0.00841	0.01676	0.00712	0.00764	0.00229	0.00406	0.00568	0.00433
LYPD1	0.00093	0.10459	0.00078	0.00032	0.00113	2e-05	0.00068	0.00292	3e-05	0	0	0.00011	0.00051
IL22RA2	0.00345	0	0	1e-05	9e-05	2e-05	0.01521	3e-05	1e-05	0	0.00014	5e-05	5e-04
CKS2	0.55566	0.57142	0.48874	0.74079	0.21494	0.54034	0.41744	0.95018	0.12908	1.56902	0.33587	0.51741	0.62857
ZNF837	0.00533	5e-05	0.0078	0.00322	0.00342	0.00146	0.00079	0.00301	0.00052	1e-05	0.00113	0.00035	0.00169
TM4SF18	0.02124	0.01344	1.20446	0.00247	0.0032	0.00129	0.01067	0.01039	0.00134	0.00141	0.00143	0.00738	0.00233
RAB39B	0.00013	4e-05	8e-05	0.04932	0.05177	0.03878	0.00494	0.01522	0.03748	0.0495	0.03693	0.03607	0.03589
GRIN3A	0.00844	4e-05	0.01303	0.0023	0.00188	0.00045	0.00299	3e-05	0.00192	0	0.00067	0.00135	0.00074
TOP1MT	0.09007	0.07214	0.05456	0.03495	0.07634	0.03411	0.04487	0.06532	0.04663	0.06311	0.0603	0.0699	0.04143
CLNK	0.00829	0.00359	0.00352	0.05352	0.02933	0.05212	0.05246	0.18856	0.01564	0.06818	0.00732	0.06772	0.09668
TSEN15	0.20943	0.32671	0.33954	0.32896	0.29846	0.38205	0.17611	0.30381	0.40558	0.47602	0.25101	0.33687	0.27982
FAM129A	0.09074	0.12869	0.08871	0.35146	0.21008	0.31839	0.17423	0.09739	0.31438	0.3518	0.18826	0.14656	0.50135
MRGPRF	0.00229	0.36801	0.00109	0	0.00018	4e-05	3e-05	1e-05	0	0.00019	5e-05	4e-05	2e-05
MRPL53	0.08552	0.11015	0.14374	0.08149	0.10912	0.09112	0.17248	0.13087	0.08545	0.14726	0.17462	0.09356	0.12451
MRPL54	0.18391	0.2845	0.30167	0.30261	0.29155	0.2906	0.28538	0.3571	0.28285	0.47328	0.33549	0.30255	0.38111
RPL39L	0.03776	0.10417	0.02169	0.05542	0.04865	0.06639	0.03198	0.04895	0.07941	0.30951	0.08196	0.06399	0.07437
HSPA12B	0.00171	0.01393	0.17701	0.00123	0.00137	0.00026	0.00169	0	0.00094	0.00064	0	0.00077	0.00035
CNTROB	0.05723	0.08639	0.06138	0.05245	0.05162	0.05371	0.10404	0.15244	0.06178	0.17304	0.03762	0.03179	0.04864
SNAP47	0.09077	0.17838	0.06872	0.19497	0.16605	0.19917	0.0455	0.05314	0.17545	0.32768	0.19306	0.10199	0.2525
LEAP2	0.025	0.03322	0.05336	0.02718	0.02419	0.02308	0.01885	0.05246	0.02098	0.01463	0.0129	0.00726	0.02315
SLC18B1	0.04946	0.03276	0.12843	0.05468	0.07474	0.04175	0.04622	0.00337	0.03744	0.06303	0.01958	0.05887	0.05799
LRG1	0.09436	0.02113	0.09656	0.00819	0.01002	0.00714	0.05706	0.02116	0.00815	0.00659	0.00787	0.00819	0.02614
MED12L	0.00492	0.00642	0.00229	0.00728	0.00291	0.00689	0.03035	0.00668	0.00125	0.03109	0.01164	0.01742	0.00369
WDR17	0.0109	0.01079	0.02066	0.01401	0.01477	0.0131	0.02893	0.05327	0.01373	0.00451	0.01431	0.01944	0.00993
ACAP3	0.04627	0.02271	0.03583	0.0223	0.01567	0.01588	0.06562	0.03864	0.02102	0.02069	0.01868	0.01809	0.01724
ARAP2	0.09172	0.04261	0.16493	0.54169	0.33667	0.58687	0.21733	0.04697	0.57664	0.40862	0.0476	0.30153	0.39933
ARAP1	0.13768	0.19052	0.18942	0.13244	0.14557	0.18995	0.85643	0.55683	0.14933	0.14539	0.11289	0.17137	0.15619
AGAP2	0.00568	0.06162	0.01662	0.09611	0.08141	0.0915	0.01177	0.0322	0.08115	0.07229	0.01793	0.07225	0.07965
AGAP1	0.04571	0.09912	0.0565	0.00772	0.00391	0.01259	0.01376	0.09128	0.03948	0.00914	0.00283	0.00362	0.00154
AGAP3	0.08681	0.06655	0.22759	0.034	0.02529	0.03659	0.26436	0.3585	0.03129	0.04745	0.04815	0.01507	0.02959
TADA1	0.07502	0.07244	0.08834	0.05053	0.0661	0.06468	0.03311	0.04144	0.0812	0.09381	0.06522	0.06254	0.05391
CATSPER1	0.00437	0.00114	0.00097	0.00107	0.00017	0.02445	0.03006	0.12114	3e-05	0.015	0.00012	0	0.00062
THEM4	0.09515	0.0942	0.09222	0.15013	0.48273	0.09793	0.06437	0.09587	0.21629	0.20464	0.11492	0.11509	0.32224
MIA2	0.07293	0.037	0.20104	0.03899	0.04238	0.03489	0.05665	0.03094	0.03103	0.02302	0.01076	0.03016	0.04576
CATSPER2	0.10786	0.08793	0.1104	0.08372	0.08195	0.08242	0.10543	0.09982	0.08808	0.09425	0.04361	0.07561	0.06847
SCGB3A2	0.19271	0.05784	0.06962	0.04234	0.04921	0.05265	0.0938	0.14442	0.04521	0.03517	0.04617	0.08085	0.04261
SH2D1B	0.00696	0.01081	0.02587	0.02772	0.01482	0.44054	0.07175	0.01185	0.06307	0.24217	0.00598	0.00657	0.01538
RAB3IP	0.20828	0.1002	0.10784	0.11413	0.15865	0.09931	0.06545	0.07361	0.067	0.26917	0.11694	0.1059	0.13008
SSX2IP	0.06899	0.01878	0.03881	0.02741	0.03905	0.05051	0.02917	0.02473	0.07258	0.08985	0.02337	0.03163	0.02394
FTSJ3	0.09418	0.10067	0.17046	0.10451	0.12718	0.10385	0.05562	0.0725	0.11939	0.14542	0.08018	0.12591	0.13109
SLC16A10	0.01124	0.00937	0.00495	0.00392	0.03048	0.00565	0.10945	0.02027	0.00686	0.01253	0.00806	0.01128	0.02308
GALNT15	0.01918	0.11745	0.16838	0.00907	0.01224	0.01416	0.00925	0.00566	0.02219	0.00961	0.00606	0.00643	0.01218
TAGAP	0.01379	0.00232	0.03858	0.80488	0.73364	0.63524	0.33554	0.23218	0.51089	0.6628	0.8373	0.76498	0.54491
AP2M1	0.38896	1.28322	0.88686	0.71098	0.72668	0.72669	0.52793	0.9929	0.79685	0.94677	0.42408	0.4711	0.80268
AP1S1	0.13564	0.10274	0.13383	0.05136	0.04421	0.0288	0.03918	0.01669	0.02437	0.10875	0.02112	0.03038	0.06207
AP2S1	0.49575	0.99579	1.14616	0.37079	0.43062	0.44539	1.10211	0.51007	0.51273	0.94543	0.34707	0.32705	0.53633
TMC2	0.03506	0.01226	0.04381	0.02511	0.02426	0.02773	0.04485	0.02342	0.02605	0.02005	0.02102	0.03035	0.01969
PARD3B	0.05119	0.0634	0.02611	0.00212	0.00259	0.00111	0.00353	0.00831	2e-05	0.00892	0.00037	5e-05	0.00051
RFFL	0.0812	0.06104	0.06506	0.23988	0.25516	0.2201	0.09816	0.10918	0.23374	0.24016	0.08068	0.13111	0.2144
AP3S1	0.26393	0.89919	0.48508	0.41496	0.34787	0.45464	0.33707	0.64097	0.37539	0.66396	0.48361	0.48563	0.37241
ZNF354B	0.05915	0.07911	0.11867	0.05344	0.06109	0.05566	0.08499	0.07187	0.06625	0.04612	0.05651	0.05851	0.03655
CLCA1	0.11052	0.00325	0.00025	1e-05	0.00109	0.00099	0.00109	0.00247	1e-05	0.00126	0.01047	0.00486	0.00044
ADD1	0.1919	0.83739	0.4805	0.31963	0.31908	0.44559	0.44918	0.40805	0.4504	0.40433	0.27474	0.43584	0.35977
CLCN2	0.0657	0.03742	0.05684	0.00664	0.0091	0.01495	0.01981	0.01281	0.01197	0.01123	0.01144	0.00854	0.01011
CLCN3	0.1309	0.08956	0.1058	0.06584	0.07889	0.08331	0.12163	0.38649	0.09058	0.07926	0.08511	0.1405	0.10059
CLCN4	0.01017	0.00047	0.00849	1e-05	0.00304	4e-04	0.00341	5e-05	0.00173	0.0057	0.00514	0.01771	0.00081
CLCN5	0.02802	0.00941	0.04239	0.00963	0.00611	0.00593	0.03993	0.00807	0.00171	0.005	0.00405	0.0045	0.00667
UBE2J2	0.10862	0.1524	0.22335	0.22903	0.24598	0.20656	0.15112	0.17367	0.23399	0.28527	0.17632	0.19261	0.24167
BORCS5	0.06609	0.12985	0.11989	0.22855	0.21056	0.24217	0.09115	0.22298	0.11791	0.34059	0.1322	0.16394	0.24976
ANTXR2	0.12238	0.37588	0.07037	0.15404	0.18136	0.07055	0.14265	0.41852	0.14555	0.06474	0.16978	0.31292	0.29625
RPL23AP7	0.01497	0.10061	0.03009	0.02312	0.01766	0.02987	0.02882	0.03901	0.02936	0.04029	0.00792	0.02605	0.01929
EXOSC6	0.03732	0.04734	0.06266	0.06429	0.06741	0.06881	0.05948	0.06063	0.06422	0.06243	0.03503	0.06727	0.06902
PRAP1	0.44839	0.00554	0.01068	0.00711	0.00255	0.00717	0.00716	0.00858	0.00256	0.00963	0.04884	0.04032	0.00309
ZNF511	0.22461	0.1788	0.16269	0.1622	0.17457	0.18523	0.18041	0.39588	0.21757	0.28134	0.19435	0.15821	0.16491
CHCHD1	0.10922	0.07881	0.1537	0.11372	0.13653	0.12836	0.14796	0.11087	0.12387	0.23503	0.1242	0.14702	0.17815
MSS51	0.00774	0.0057	0.01405	0.00795	0.01382	0.01537	0.01441	0.01292	0.02519	0.01159	0.00834	0.01259	0.00813
CFAP70	0.01838	0.01948	0.06962	0.0162	0.03108	0.01204	0.01922	0.0423	0.02085	0.02259	0.03681	0.05327	0.01828
CLCN6	0.07188	0.1106	0.18233	0.05669	0.05658	0.0581	0.14039	0.04504	0.08126	0.05859	0.0509	0.14308	0.04311
CLCN7	0.1175	0.0755	0.14148	0.05117	0.05691	0.0512	0.24418	0.12667	0.05703	0.03212	0.04859	0.09086	0.05238
BTBD16	0.02459	0.00103	0.01238	0.00214	0.00076	0.00054	0.00024	0	0.00357	0.005	0.00068	5e-04	0.00054
PSTK	0.03064	0.02845	0.0297	0.05793	0.05103	0.05436	0.02653	0.026	0.06234	0.05121	0.02743	0.0278	0.05792
PIK3AP1	0.04294	0.01939	0.01244	0.07384	0.01096	0.22577	0.33363	0.13654	0.09583	0.21715	0.04143	0.3625	0.02245
MORN4	0.01506	0.06355	0.03568	0.008	0.01741	0.01082	0.01374	0.03843	0.00731	0.0127	0.02033	0.00891	0.01531
ZFYVE27	0.11622	0.13688	0.2008	0.2125	0.20749	0.21817	0.11187	0.21117	0.20393	0.2116	0.09297	0.24151	0.2153
COMTD1	0.2723	0.07449	0.27574	0.10481	0.09848	0.11514	0.09464	0.07877	0.12973	0.19294	0.16947	0.04097	0.11587
FRA10AC1	0.05608	0.13706	0.1055	0.10822	0.13535	0.11071	0.07375	0.07129	0.12007	0.09767	0.09372	0.13833	0.08872
ANKRD22	0.15845	0.00343	0.01579	0.01014	0.01252	0.00925	0.1172	0.0197	0.00813	0.01516	0.00893	0.0178	0.02616
SFXN2	0.06274	0.03556	0.0487	0.06354	0.0805	0.04796	0.04156	0.03908	0.06316	0.11048	0.09181	0.05552	0.05332
PDZD8	0.05576	0.08744	0.07987	0.05914	0.03557	0.0736	0.03892	0.0605	0.05971	0.05202	0.02969	0.02937	0.04846
ADD2	0.01237	0.00204	0.02277	0.0115	0.01571	0.0043	0.01567	0.02554	0.00382	0.02489	0.01962	0.0475	0.00598
AGAP4	0.10771	0.11531	0.27233	0.09528	0.15757	0.11256	0.12104	0.07842	0.13872	0.13734	0.07477	0.13597	0.1078
BORCS7	0.08539	0.29634	0.19997	0.18343	0.17203	0.19987	0.18703	0.28027	0.17209	0.19065	0.09287	0.17103	0.17078
CLU	0.16351	0.5777	0.53674	0.14176	0.05939	0.0939	0.26615	2.56953	0.09008	0.15112	0.06871	0.04128	0.03427
CLIC1	1.37157	1.90798	2.17344	1.92001	1.2902	2.15012	1.64369	2.40092	2.04112	2.51649	1.39325	1.47934	2.13294
CLIC2	0.04851	0.07425	0.55052	0.04172	0.0293	0.03515	0.11867	0.03297	0.01857	0.02437	0.04368	0.03633	0.03162
GSTO2	0.17427	0.06545	0.20576	0.0402	0.03848	0.03691	0.03999	0.0288	0.03349	0.02131	0.03401	0.03643	0.02766
SFR1	0.04968	0.06714	0.06733	0.05265	0.0746	0.07255	0.05566	0.05927	0.06773	0.09344	0.06617	0.03136	0.05644
CLRN3	0.25314	0.0019	0.00134	9e-05	1e-04	0.00012	0.00029	0.00084	5e-05	0.00051	0.00321	0.00137	0.00013
CLK1	0.58039	1.27835	1.05042	1.90914	1.34491	1.55487	1.23152	1.73201	1.02731	1.57032	1.45658	1.52595	1.94145
ANAPC16	0.31138	0.58738	0.57512	0.87371	0.98487	0.83062	0.34236	0.54425	0.83545	0.82185	0.66671	0.97906	0.9928
SFXN4	0.15555	0.10077	0.05158	0.07926	0.08675	0.07567	0.09029	0.06495	0.06059	0.18774	0.20506	0.09521	0.08466
CPXM2	0.01649	0.02694	0.23761	0.00211	0.00171	0.00393	0.00562	0.00843	0.00493	0.00093	0.00189	0.00139	0.00077
CLK2	0.08963	0.07166	0.10379	0.04387	0.05552	0.03815	0.11694	0.07025	0.05459	0.03665	0.02367	0.06527	0.04457
C11ORF74	0.03092	0.15171	0.11259	0.00761	0.00562	0.00403	0.05535	0.07269	0.00552	3e-05	0.0014	0.00085	0.00324
CLK3	0.31475	0.36328	0.30803	0.49058	0.43669	0.49414	0.33907	0.4018	0.45809	0.60367	0.32405	0.38593	0.47233
SERPINA3	0.01186	0.06046	0.06312	0.00014	0.00039	8e-04	0.00093	3e-05	7e-05	0	0.00142	0.00203	9e-05
ADD3	0.35831	0.4866	0.42885	0.42749	1.12374	0.75798	0.32361	0.24259	1.21882	0.66234	0.28503	0.61973	0.60075
TPP1	0.21146	0.5102	0.53578	0.41361	0.48941	0.50038	0.80217	0.76128	0.58225	0.44687	0.32224	0.60212	0.82505
CLN3	0.30491	0.184	0.21523	0.34046	0.34748	0.41359	0.43421	0.33139	0.46009	0.33397	0.20862	0.28008	0.25468
SLC36A4	0.03824	0.19268	0.07605	0.08881	0.08352	0.08795	0.15275	0.06084	0.08009	0.16236	0.10514	0.16675	0.10723
TMEM45B	0.42645	0.01261	0.0192	0.00958	0.05675	0.00961	0.01889	0.01505	0.01452	0.00969	0.0084	0.01183	0.01804
CYP2R1	0.09324	0.06235	0.07232	0.10963	0.12645	0.1218	0.04992	0.06489	0.07711	0.12565	0.07567	0.10625	0.15185
CLN5	0.27678	0.41126	0.36097	0.25402	0.34257	0.22594	0.3942	0.35627	0.23704	0.17962	0.28411	0.40173	0.35916
COLCA2	0.06039	0.00417	0	0	0.00058	3e-05	0.00161	0.00151	0	0.00115	0.02715	0.00986	0.00063
NXPE1	0.10381	0.00071	1e-04	0.00036	0.00195	0.00097	0.00065	0.00385	0.00289	0.00551	0.00185	0.00046	0.00313
NXPE2	0.02703	0.00027	0	0	0.00022	0.00097	4e-05	7e-05	0.00043	0.0015	0.00018	0.00046	0
JAML	0.01309	0.01277	0.01891	1.12881	0.6921	0.65383	1.02199	0.01033	0.29665	0.50993	0.09731	0.09627	0.52153
DNAJC24	0.0443	0.06456	0.04904	0.06943	0.10345	0.09232	0.07945	0.05356	0.10889	0.07624	0.09701	0.11507	0.06828
ARL14EP	0.06967	0.16875	0.12421	0.12752	0.21756	0.15624	0.12491	0.1019	0.24386	0.20535	0.21024	0.26409	0.13599
CLNS1A	0.51839	0.38656	0.43036	0.46835	0.56837	0.46659	0.37197	0.47949	0.46267	0.61566	0.32101	0.51123	0.61587
DEPDC4	0.01179	0.01776	0.01016	0.00943	0.0094	0.00871	0.00926	0.01517	0.00826	0.01164	0.00598	0.01315	0.015
LRRK2	0.00911	0.02689	0.00607	0.00286	0.00296	0.00225	0.3152	0.00583	0.00391	0.01065	0.0109	0.09923	0.00373
CLPTM1	0.13247	0.27359	0.21875	0.18981	0.16902	0.17284	0.14465	0.23025	0.19381	0.24979	0.28962	0.20326	0.19797
CCDC38	0.01072	0.02083	0.01482	0.0077	0.01549	0.01072	0.01697	0.02831	0.01152	0.01739	0.00642	0.01093	0.01003
TMEM52B	0.04087	0.0207	0.03246	0.02645	0.03748	0.02386	0.49852	0.09467	0.0222	0.02183	0.01456	0.03293	0.03268
FAM186A	0.01449	0.00478	0.01549	0.00482	0.00588	0.00683	0.0174	0.00649	0.00678	0.00355	0.00277	0.00456	0.00468
C12ORF45	0.17165	0.11122	0.10943	0.10129	0.11749	0.11239	0.20172	0.16679	0.11104	0.13453	0.27783	0.1728	0.128
CLTA	0.60006	0.72123	0.9334	0.33614	0.3643	0.36437	0.52933	0.36425	0.40189	0.68073	0.24593	0.38283	0.48101
CLTB	0.32436	0.24342	0.42622	0.2395	0.17867	0.17301	0.19721	0.2116	0.18693	0.2391	0.12781	0.11779	0.31053
LRIG3	0.10038	0.05313	0.15952	8e-04	0.00255	0.00072	0.00033	0	0.00076	0.00131	0.00196	0.00023	0.00047
SLC15A4	0.0329	0.05772	0.04967	0.0597	0.03629	0.18301	0.13719	0.03158	0.1716	0.07591	0.07555	0.17252	0.0411
RHEBL1	0.00736	0.01586	0.0249	0.04571	0.03558	0.06117	0.02191	0.00228	0.10508	0.23354	0.03781	0.06294	0.04013
ZNF641	0.02362	0.06447	0.05543	0.03734	0.0521	0.05388	0.0578	0.035	0.09916	0.0238	0.01915	0.03037	0.03117
TPH2	0.07164	0.03648	0.05799	0.05137	0.05382	0.05614	0.10177	0.11194	0.06651	0.03386	0.04129	0.07074	0.05273
CLTC	0.21674	0.57051	0.51412	0.24426	0.24588	0.29194	0.42919	0.37627	0.34132	0.39755	0.2613	0.28319	0.30051
GTSF1	0.01026	0.00962	0.01584	0.06663	0.07036	0.06047	0.04739	0.05292	0.07792	0.09438	0.12501	0.07201	0.06064
NEDD1	0.06502	0.17665	0.09125	0.17521	0.19972	0.21164	0.07801	0.10928	0.20468	0.36446	0.08421	0.137	0.21727
IKBIP	0.01852	0.16171	0.10451	0.04608	0.03933	0.0575	0.07139	0.05298	0.04187	0.09913	0.11006	0.05389	0.07371
CMA1	5e-04	0.00138	0.00022	0.00045	0.00104	5e-04	0.01345	0.64776	0.00113	0.00025	0.00521	0.00174	0.00115
HIST4H4	0.1112	0.03695	0.23057	0.057	0.07105	0.05843	0.04946	0.02768	0.05498	0.06799	0.15771	0.07138	0.04956
ERP27	0.03047	0.01105	0.01336	0.12333	0.14827	0.10328	0.03472	0.04747	0.12677	0.07682	0.03839	0.03635	0.11605
FGD4	0.13074	0.18377	0.1896	0.00868	0.01165	0.01696	0.31916	0.0105	0.00813	0.00932	0.1084	0.05946	0.00694
AEBP2	0.08183	0.23113	0.1095	0.17577	0.19214	0.19423	0.1304	0.18155	0.20266	0.25715	0.08049	0.15634	0.23799
BTBD11	0.00495	0.00393	0.00253	0.01176	0.02938	0.00646	0.01531	0.00632	0.0062	0.00772	0.00028	0.00056	0.03413
ALKBH2	0.08698	0.15737	0.09933	0.04476	0.09295	0.05794	0.0453	0.04994	0.05443	0.08684	0.05098	0.08594	0.07679
SPPL3	0.08393	0.13841	0.15139	0.08344	0.10002	0.08889	0.13236	0.1031	0.09799	0.09407	0.07611	0.07849	0.10214
METTL21EP	0.00426	0.00573	0.00495	0.00711	0.00821	0.00768	0.01244	0.00965	0.00545	0.00624	0.0689	0.01751	0.00512
SLAIN1	0.00255	0.00606	0	0.04277	0.02577	0.02903	0.01604	0.01038	0.03676	0.01608	0.02043	0.01993	0.02951
TDRD9	0.00672	0.00759	0.02172	0.01677	0.01256	0.01251	0.06735	0.02998	0.01102	0.00697	0.00031	0.01041	0.01212
ANKRD9	0.06141	0.02814	0.0385	0.01024	0.00322	0.00643	0.03546	0.07384	0.0027	0.01167	0.00213	0.00316	0.00901
AK7	0.03638	0.0195	0.03148	0.00935	0.01312	0.00936	0.02159	0.01941	0.0112	0.0087	0.00817	0.01716	0.01322
IFI27L1	0.08693	0.15751	0.15098	0.08943	0.0473	0.09064	0.0422	0.06132	0.02927	0.36018	0.18165	0.04164	0.07954
C14ORF28	0.0165	0.05411	0.02703	0.02507	0.02569	0.02434	0.01753	0.03085	0.02844	0.01526	0.04618	0.02571	0.02096
TRAPPC6B	0.08265	0.20053	0.17531	0.1488	0.14319	0.16338	0.09932	0.15199	0.14368	0.1982	0.09536	0.10409	0.16645
C14ORF79	0.03883	0.01331	0.07865	0.011	0.01169	0.0134	0.0283	0.0148	0.0062	0.01231	0.00588	0.01244	0.00708
PLD4	0.00416	0.00121	0.01119	0.00026	5e-04	0.00257	0.23271	0.00136	2e-04	0.02993	0.04172	0.31867	0.00013
ADSSL1	0.01812	0.03369	0.01744	0.01534	0.02481	0.01969	0.02912	0.01846	0.01578	0.01177	0.0165	0.02381	0.0116
RNASE11	0.00217	0	0	3e-05	6e-05	0.00014	6e-05	0	0	0.00027	0.00068	0	7e-05
MRPL52	0.24003	0.21626	0.29307	0.1731	0.22156	0.21194	0.28421	0.35334	0.20456	0.37267	0.31744	0.22642	0.24093
LRR1	0.05124	0.04718	0.05486	0.071	0.05565	0.07002	0.07042	0.06178	0.06212	0.42235	0.06255	0.06431	0.04926
KLHDC1	0.01941	0.08596	0.05447	0.03816	0.08024	0.0447	0.03409	0.04186	0.06002	0.01698	0.05377	0.06932	0.01937
FRMD6	0.01356	0.27251	0.04734	0.00409	0.00431	0.00732	0.00662	0.00458	0.00548	0.01347	0.01366	0.01001	0.01039
SOCS4	0.03588	0.06425	0.05433	0.05512	0.03989	0.07261	0.04913	0.05945	0.03595	0.09136	0.02648	0.07225	0.05865
NAA30	0.0196	0.02823	0.03532	0.04505	0.04852	0.04641	0.0188	0.03727	0.04914	0.06577	0.02577	0.01867	0.0472
JDP2	0.03566	0.1259	0.04989	0.00363	0.00166	0.00152	0.12078	0.03694	0.00274	0.01121	0.05067	0.02496	0.00461
ISCA2	0.15173	0.12518	0.21794	0.1414	0.29233	0.18541	0.17314	0.17639	0.27411	0.275	0.15176	0.21381	0.19738
ACOT4	0.02252	0.01631	0.02646	0.049	0.02558	0.04109	0.013	0.02474	0.05608	0.07753	0.00381	0.00192	0.03259
PLIN2	0.36563	0.64142	0.77155	0.81587	0.47292	0.46439	0.79005	1.9474	0.40332	0.69342	0.31994	0.30319	0.80044
CCR1	0.00598	0.02312	0	0.04967	0.00406	0.08117	0.24823	0.00106	0.03764	0.13235	0.01516	0.02296	0.09467
TTC8	0.07604	0.12003	0.07607	0.01405	0.01242	0.01621	0.02487	0.04205	0.01676	0.01964	0.04387	0.02683	0.01559
TC2N	0.16287	0.02355	0.01732	0.83309	1.23452	0.64198	0.02346	0.02299	1.28262	0.22657	0.02868	0.03341	0.31704
SLC24A4	0.00378	0.00384	0.00883	0.00328	0.00326	0.00445	0.11536	0.0048	0.00481	0.00492	0.00389	0.00194	0.00333
SLC25A29	0.10535	0.0421	0.17351	0.02825	0.0264	0.03577	0.08006	0.10567	0.03321	0.01824	0.02359	0.0274	0.02355
DEGS2	0.1604	0.01541	0.00883	0.00303	0.00203	0.01038	0.00819	0.03893	0.00791	0.04017	0.02827	0.02754	0.00101
KLHL33	0.00537	0.00266	0.00589	0.01092	0.00559	0.00875	0.00657	0.00472	0.00623	0.00523	0.00608	0.01062	0.0066
LEO1	0.13612	0.14733	0.16404	0.19226	0.16117	0.18105	0.12762	0.8295	0.1857	0.26433	0.09476	0.12336	0.20137
CCR3	0.00023	0.00865	3e-05	0.00708	0.01553	0.00499	0.00552	0.00195	0.0033	0.00112	0.00401	0.00086	0.01514
C15ORF40	0.20233	0.24629	0.16421	0.17721	0.26881	0.23536	0.20565	0.18284	0.25368	0.25356	0.15602	0.206	0.21784
SENP8	0.01999	0.0228	0.03618	0.01946	0.01967	0.01732	0.01561	0.00715	0.01805	0.01485	0.01419	0.01669	0.02043
MTFMT	0.0679	0.08884	0.06379	0.06788	0.08406	0.08708	0.04791	0.03694	0.11235	0.14045	0.05574	0.07943	0.05949
SLC51B	0.04571	0.01653	0.09287	0.00217	0.00401	0.00206	0.00218	0.00194	0.00374	0.00262	0.00032	8e-04	0.00187
TARSL2	0.05109	0.04996	0.08298	0.11688	0.10674	0.08971	0.05369	0.0667	0.06581	0.07379	0.12188	0.11626	0.07198
CCR4	0.00535	0.00357	0.00643	0.10216	0.20103	0.02042	0.0195	0.01736	0.01706	0.04277	0.01062	0.01322	0.29614
LRRC28	0.12649	0.10378	0.21932	0.11414	0.09947	0.13962	0.09731	0.05495	0.12178	0.28668	0.09302	0.09811	0.10152
CCR5	0.00166	1e-04	0.00099	0.15254	0.02827	0.1053	0.02393	0.00015	0.07892	0.13079	0.00152	0.00159	0.10383
CCR6	0.00414	0.00092	0.00176	0.24501	0.32343	0.0232	0.05238	0.0055	0.02924	0.10577	0.01906	0.32608	0.64544
TMEM266	0.0142	0.00771	0.01319	0.01529	0.01608	0.01595	0.03263	0.02132	0.01608	0.0106	0.01161	0.0198	0.0135
CCR7	0.0023	0.01215	0.00294	0.33453	1.31448	0.07138	0.10103	0.0403	0.123	0.11215	0.07699	1.00239	0.42134
NIPA1	0.02773	0.02379	0.02629	0.03561	0.03129	0.03688	0.01035	0.01372	0.04334	0.05923	0.03063	0.04748	0.05126
HYKK	0.05232	0.05737	0.07857	0.03794	0.05669	0.03387	0.04181	0.0269	0.04723	0.026	0.02859	0.0303	0.03089
CCR8	0.00177	0.00046	0.00022	0.01951	0.07178	0.00522	0.00615	0	0.01041	0.10812	0.00051	0.00059	1.29894
WHAMM	0.03297	0.05089	0.03677	0.04777	0.05061	0.05179	0.04389	0.04443	0.0499	0.0442	0.03775	0.05105	0.04663
FSD2	0.01395	0.01855	0.01271	0.0181	0.01768	0.0184	0.02044	0.04125	0.01475	0.01331	0.00975	0.02179	0.01464
ACKR2	0.02852	0.00707	0.01972	0.01995	0.01384	0.01453	0.01844	0.04431	0.00801	0.00757	0.01044	0.01407	0.01017
NTAN1	0.06315	0.3381	0.31187	0.14732	0.1625	0.12411	0.15294	0.07671	0.17585	0.33078	0.10185	0.12969	0.14898
FOPNL	0.12421	0.1357	0.13608	0.15601	0.18547	0.17746	0.08474	0.1977	0.19578	0.38509	0.17241	0.16895	0.21498
DNAAF1	0.02432	0.02057	0.02739	0.01225	0.01604	0.01749	0.07583	0.03169	0.0236	0.02285	0.18943	0.0262	0.01556
ACSM2A	0.05627	0.03797	0.03827	0.04539	0.05267	0.05077	0.06515	0.03718	0.04297	0.04279	0.0409	0.053	0.04772
DCUN1D3	0.03196	0.08156	0.07958	0.04099	0.02209	0.03455	0.0737	0.0583	0.02222	0.02946	0.04848	0.05227	0.03233
CMTM3	0.02453	0.20818	0.11514	0.2426	0.18156	0.21633	0.19413	0.22369	0.17462	0.21483	0.01312	0.02536	0.25714
CMKLR1	0.00507	0.0104	0.01789	0.00241	0.00416	0.05887	0.06496	0.00155	0.06207	0.00029	0.0043	0.00159	0.00302
SPATA2L	0.07206	0.10407	0.11472	0.1588	0.04848	0.10371	0.06105	0.12992	0.06205	0.09365	0.08601	0.13121	0.09837
SPATA33	0.04188	0.06902	0.05211	0.04567	0.04098	0.04069	0.03962	0.04562	0.03387	0.0982	0.02652	0.05221	0.03682
NOXO1	0.03672	0.00122	0.00093	0.00425	0.00294	0.00367	0.00405	0.00199	0.00148	0.00318	0.0021	0.00441	0.00482
CCDC78	0.00961	0.00091	5e-05	0.01328	0.01061	0.01226	0.00173	0.0032	0.01786	0.01706	0.01283	0.00526	0.00304
LTB4R	0.02652	0.00342	0.03824	0.04575	0.038	0.04725	0.13401	0.03774	0.05631	0.04953	0.01058	0.01284	0.02041
IQCK	0.1041	0.26337	0.25537	0.01961	0.02214	0.02366	0.05729	0.04214	0.02538	0.02059	0.02214	0.0199	0.02503
ZG16B	0.20299	0.00646	0.01478	0.00768	0.00546	0.00122	0.02976	0.00807	0.00064	0.00606	0.0038	0.00287	0.08703
PAQR4	0.02599	0.00754	0.02747	0.01416	0.0047	0.01071	0.01387	0.00284	0.00846	0.07073	0.00233	0.00942	0.01486
ZC3H18	0.08965	0.05218	0.10663	0.10276	0.10186	0.113	0.14188	0.10008	0.10319	0.10497	0.05836	0.08391	0.10358
CDYL2	0.02032	0.01343	0.07669	0.04279	0.0193	0.03046	0.01965	0.0223	0.01509	0.03508	0.0028	0.01553	0.0179
ABCC2	0.03488	0.04389	0.02164	0.01447	0.01897	0.01554	0.02531	0.04613	0.01991	0.01584	0.02068	0.02074	0.01408
ANKS3	0.10763	0.10336	0.14755	0.07683	0.09171	0.0752	0.08312	0.08795	0.0844	0.06645	0.06423	0.07165	0.06875
UBALD1	0.01799	0.02462	0.01408	0.02303	0.01589	0.01638	0.02075	0.00654	0.01973	0.02598	0.02667	0.01996	0.02613
ZNF720	0.05458	0.06842	0.04841	0.13267	0.1324	0.15196	0.0759	0.12093	0.16831	0.11955	0.07019	0.09525	0.13194
TMEM219	0.51383	0.89472	0.98867	0.50683	0.69026	0.54633	0.71177	0.73209	0.56692	0.64784	0.65875	0.46537	0.71621
EARS2	0.08297	0.05797	0.0757	0.05974	0.09495	0.0894	0.09388	0.06151	0.114	0.08966	0.09333	0.06874	0.07227
SNX20	0.00584	0.00352	0.00453	0.22431	0.35969	0.23803	0.17736	0.18728	0.33083	0.25388	0.07719	0.16705	0.30265
TMEM170A	0.15804	0.14915	0.27788	0.30631	0.23711	0.29071	0.17812	0.20632	0.2503	0.42298	0.19895	0.28506	0.26151
METTL23	0.17315	0.37228	0.36859	0.47382	0.51609	0.51185	0.21512	0.27099	0.55278	0.61368	0.45633	0.35986	0.3787
HSF5	0.00072	0	0	0.00112	0.00932	0.0024	0.00042	0.00566	0.00311	0.0089	0.00313	0.01072	0.00626
MSI2	0.11786	0.07698	0.08327	0.1661	0.17577	0.1473	0.11737	0.33536	0.16208	0.19487	0.25049	0.16084	0.28217
SLC38A10	0.14388	0.23757	0.20509	0.1674	0.15799	0.16342	0.24533	0.20016	0.18987	0.20064	0.32181	0.18193	0.19277
CANT1	0.09128	0.07052	0.0916	0.04271	0.05156	0.04716	0.04447	0.04913	0.05609	0.0887	0.03663	0.02851	0.05962
CD300LB	0.00142	0.00051	0.00096	0.00063	0.00137	0.00333	0.1809	0.00922	0.00015	0.00227	0.00148	0.00034	0.00064
KIF19	0.01306	0.00724	0.02925	0.01477	0.01087	0.02753	0.01249	0.01334	0.076	0.00605	0.09391	0.01001	0.00554
ZPBP2	0.01339	0.01189	0.01583	0.02822	0.02837	0.02491	0.02527	0.02409	0.02475	0.03468	0.0155	0.05664	0.0232
CYB5D1	0.02426	0.07248	0.07046	0.03946	0.01647	0.02348	0.18914	0.27757	0.02736	0.03195	0.03924	0.04124	0.01691
OVCA2	0.14543	0.21488	0.27329	0.22992	0.24872	0.26679	0.18421	0.2265	0.24156	0.40626	0.1959	0.18396	0.30019
USP43	0.02875	0.00316	0.00311	3e-05	0.00066	0.00128	0.0018	5e-05	0.00114	1e-04	0.0012	7e-05	0.00167
KRBA2	0.02327	0.03157	0.07456	0.01181	0.03695	0.02715	0.029	0.0284	0.0339	0.02384	0.01258	0.01884	0.01623
HEXIM2	0.04006	0.05513	0.02518	0.01286	0.05722	0.03987	0.02954	0.036	0.07327	0.0384	0.0655	0.0388	0.03847
LSM12	0.25068	0.40404	0.35774	0.38066	0.34127	0.36382	0.25085	0.31788	0.41357	0.49711	0.30331	0.33262	0.39794
CCDC43	0.07992	0.1414	0.13498	0.10138	0.10513	0.11284	0.07719	0.13129	0.09457	0.22164	0.05491	0.07497	0.11956
CNTD1	0.03866	0.00351	0.04007	0.01041	0.0127	0.01269	0.0078	0.00216	0.00637	0.02237	0.01261	0.01102	0.01388
FLJ40194	0.01055	0.00888	0.0258	0.01073	0.01481	0.01148	0.02474	0.01398	0.01245	0.00621	0.01052	0.01498	0.01265
B4GALNT2	0.03681	0.01384	0.03441	0.01466	0.02198	0.01799	0.02184	0.0202	0.01636	0.0182	0.01429	0.03021	0.0105
SGK494	0.01451	0.01378	0.03136	0.02529	0.04532	0.02559	0.07531	0.03845	0.03483	0.01697	0.02139	0.05345	0.02231
SEZ6	0.00217	0.00636	0.00027	0.00671	0.01079	0.0079	0.01262	0.01029	0.00818	0.00972	0.00705	0.01633	0.00815
SLC43A2	0.02828	0.04674	0.05298	0.02231	0.02667	0.02976	0.33125	0.09216	0.03259	0.0358	0.0673	0.08555	0.03709
CYB5D2	0.05123	0.10935	0.24889	0.02933	0.06139	0.03883	0.04823	0.0331	0.06266	0.04798	0.08505	0.02545	0.0474
ZFP3	0.00523	0.00758	0.00326	0.00444	0.01022	0.00682	0.00713	0.00449	0.00712	0.00494	0.00411	0.02615	0.00286
GGT6	0.09463	0.00451	0.07855	0.00748	0.00837	0.00611	0.01584	0.00658	0.00613	0.00291	0.00951	0.01837	0.00589
SPNS2	0.0243	0.00208	0.19685	0.00734	0.00153	0.00169	9e-04	0.00013	0.00074	0.00379	0.00057	0.00276	2e-05
EFCAB13	0.08755	0.10429	0.20788	0.01937	0.06212	0.03388	0.06715	0.09586	0.02406	0.027	0.09046	0.28541	0.01518
MRPL10	0.10144	0.20093	0.08683	0.48069	0.28159	0.5524	0.08986	0.15004	0.47809	0.43693	0.12363	0.13336	0.25372
WDR81	0.02269	0.05336	0.04013	0.01257	0.03831	0.03088	0.09944	0.03767	0.05284	0.02567	0.01934	0.03083	0.02784
ADH1B	0.00975	0.20032	0.01305	0.00367	0.00272	0.00201	0.00314	0.00348	0.00165	0.00051	0.00407	0.00558	0.00184
TBC1D16	0.02378	0.06098	0.0443	0.00248	0.006	0.00356	0.0147	0.00926	0.00635	0.0029	0.00223	0.00329	0.00142
AFMID	0.25889	0.16486	0.21076	0.05075	0.03994	0.04245	0.14663	0.07886	0.04821	0.11285	0.13274	0.13617	0.04803
LRRC75A-AS1	0.55912	0.58496	0.58075	0.42087	0.62046	0.39273	0.25786	0.48521	0.38417	0.45791	0.28602	0.59315	0.45312
ZSWIM7	0.12453	0.32634	0.2485	0.13866	0.18957	0.16078	0.29524	0.26995	0.21597	0.19315	0.1803	0.192	0.14095
MIEF2	0.02812	0.01257	0.02847	0.02309	0.04092	0.03294	0.01746	0.02068	0.04773	0.02692	0.03277	0.01438	0.01816
FAM210A	0.06292	0.21659	0.10661	0.06919	0.07972	0.08058	0.07848	0.08346	0.10416	0.16504	0.04328	0.12404	0.09375
INO80C	0.3001	0.27108	0.43477	0.28934	0.27863	0.28706	0.28794	0.40883	0.25141	0.33587	0.21015	0.35881	0.2892
TTC39C	0.03847	0.10155	0.0501	0.43884	0.51431	0.28926	0.12445	0.02224	0.30977	0.354	0.01587	0.1411	0.47529
CNGB1	0.01338	0.00837	0.01225	0.00552	0.00592	0.00764	0.01084	0.00874	0.00749	0.00367	0.00897	0.01463	0.00411
CLDND2	0.03771	0.01556	0.03532	0.01316	0.00366	0.02964	0.02121	0.00299	0.04643	0.01417	0.00773	0.00705	0.00767
ZNF816	0.04557	0.02918	0.06575	0.06699	0.10107	0.09538	0.02964	0.04091	0.07524	0.08026	0.03816	0.08861	0.08333
CNGA1	0.03587	0.00544	0.00212	0.00393	0.00683	0.00347	0.00598	0.00691	0.00348	0.00438	0.01204	0.01686	0.00371
ZNF543	0.00624	0.01328	0.01283	0.02044	0.02184	0.02146	0.00508	0.01773	0.01799	0.02678	0.02494	0.02107	0.01132
RAVER1	0.032	0.03366	0.03157	0.07355	0.07043	0.06433	0.03235	0.07409	0.07287	0.09511	0.03774	0.05387	0.09007
COX6B2	0.03305	0.00632	0.01137	0.01062	0.00912	0.00882	0.01983	0.02712	0.01083	0.00499	0.00789	0.0083	0.00914
C19ORF70	0.19581	0.34429	0.40342	0.18079	0.21937	0.19687	0.25934	0.20871	0.25901	0.20732	0.21944	0.17262	0.206
ADH1C	0.0755	0.01691	0.00163	0.00196	7e-05	0.00238	0.00105	0.00064	0.00011	0.00028	0.00295	0.00159	0.00016
TRAPPC5	0.37923	0.39907	0.69278	0.28825	0.33807	0.25927	0.6906	0.26065	0.31003	0.30911	0.32097	0.33861	0.33479
OSCAR	0.00531	0.00443	0.00362	0.00283	0.00297	0.00569	0.38968	0.01513	0.00612	0.00171	0.00755	0.00359	0.003
ZNF813	0.00793	0.01345	0.00882	0.01032	0.02	0.01614	0.00935	0.01379	0.01996	0.01261	0.00907	0.02194	0.01032
ZNF441	0.0394	0.08072	0.07874	0.034	0.07201	0.06312	0.03295	0.07056	0.06449	0.08471	0.0302	0.08439	0.03958
ZNF440	0.08662	0.05293	0.08813	0.02633	0.04344	0.04597	0.08483	0.10547	0.04351	0.02353	0.01978	0.05578	0.03256
SWSAP1	0.05238	0.02936	0.0725	0.04322	0.06261	0.05339	0.05383	0.0328	0.06223	0.05745	0.02538	0.06052	0.05061
CCDC159	0.10468	0.1705	0.22425	0.20039	0.21262	0.20562	0.2446	0.3306	0.23995	0.16898	0.23267	0.22129	0.26465
JOSD2	0.10454	0.29731	0.21485	0.16953	0.11586	0.14496	0.23436	0.18102	0.10785	0.23986	0.0855	0.05183	0.18476
CPT1C	0.0386	0.11511	0.08084	0.02502	0.02813	0.02056	0.04296	0.02852	0.0232	0.02488	0.01976	0.02793	0.02111
ALDH16A1	0.07864	0.09394	0.10481	0.06378	0.07432	0.05815	0.13656	0.0977	0.07861	0.11445	0.0999	0.09943	0.06001
ZNF573	0.05069	0.14448	0.11773	0.10491	0.19456	0.14969	0.08807	0.07297	0.13638	0.12243	0.0731	0.1523	0.09978
TMIGD2	0.00317	0.00332	0.00216	0.27566	0.16125	0.33146	0.04206	0.02888	0.0477	0.30766	0.02244	0.02871	0.06505
EID2B	0.0268	0.05243	0.01787	0.04356	0.053	0.04733	0.05096	0.02932	0.05687	0.05427	0.05012	0.03787	0.03217
TNFAIP8L1	0.03376	0.04776	0.1524	0.03354	0.04823	0.03488	0.04202	0.09302	0.03314	0.03513	0.02233	0.03977	0.03907
ZNF57	0.06465	0.02039	0.02377	0.01014	0.02305	0.02116	0.00826	0.00589	0.02788	0.00998	0.00832	0.00615	0.02257
IRGQ	0.03085	0.04599	0.03869	0.01613	0.01805	0.02241	0.04617	0.06337	0.01494	0.01965	0.02172	0.03527	0.02858
ZNF428	0.04986	0.15987	0.14718	0.09154	0.0998	0.10215	0.05609	0.11679	0.12125	0.11702	0.07303	0.05996	0.07935
PLK3	0.23727	0.4408	0.43424	0.54743	0.36015	0.2776	0.47705	0.97409	0.10391	0.23185	0.23452	0.28961	0.59651
JSRP1	0.05403	0.01034	0.02056	0.00722	0.00353	0.00493	0.00768	0.00592	0.0099	0.03302	0.249	0.02638	0.01386
MOB3A	0.03645	0.10688	0.08975	0.29067	0.33573	0.3516	0.33571	0.27344	0.44593	0.35933	0.31123	0.49342	0.3872
MFSD12	0.05743	0.12348	0.06361	0.05057	0.06304	0.04888	0.22709	0.03289	0.05606	0.06433	0.05661	0.08112	0.05825
NDUFA11	0.38825	0.80305	0.66929	0.50157	0.53193	0.55675	0.64389	0.65313	0.58422	0.82817	0.69868	0.47772	0.60909
MISP	0.31846	0.0076	0.00639	0.00087	0.00151	0.00201	0.00312	0.0024	0.00222	0.00248	0.00526	0.00074	0.00138
LRRC25	0.01573	0.00594	0.00964	0.00292	0.00509	0.00816	0.43112	0.11171	0.00296	0.00627	0.00622	0.02254	0.00687
WTIP	0.0124	0.02585	0.02161	0.00987	0.01051	0.00908	0.01278	0.00871	0.0093	0.00525	0.00391	0.0092	0.00755
ZNF792	0.00776	0.00459	0.01816	0.0112	0.02727	0.01772	0.00575	0.01865	0.01944	0.0191	0.00378	0.00368	0.01432
NR2C2AP	0.07914	0.06394	0.1166	0.11902	0.11707	0.09598	0.03846	0.05765	0.14356	0.23103	0.05485	0.12918	0.09514
HSPB6	0.0058	0.17643	0.00025	0	7e-05	0.00027	0	0.00224	0.00093	8e-05	0	5e-05	0.00132
CNN1	0.02192	0.41721	0.02721	0.02737	0.02876	0.02795	0.05154	0.06099	0.02421	0.01445	0.0099	0.03051	0.0262
CYP4F22	0.00069	0.00046	0	0.01751	0.00627	0.01864	0.00995	0.04474	0.01926	0.03905	6e-05	0	0.00607
RINL	0.02946	0.02516	0.02369	0.1658	0.18474	0.17774	0.05571	0.09969	0.17588	0.1598	0.07637	0.10639	0.16772
FBXO27	0.03488	0.04735	0.04294	0.04664	0.04541	0.03687	0.06248	0.06986	0.03748	0.02199	0.02201	0.05169	0.0435
CNN2	0.23967	0.67563	0.31798	0.96592	1.13686	0.87443	0.46806	0.59641	1.13457	1.06909	0.3264	0.72858	0.81473
C19ORF47	0.0262	0.03602	0.03195	0.02335	0.02401	0.0203	0.03133	0.00857	0.02602	0.05411	0.02301	0.04047	0.02438
ANKLE1	0.03569	0.04109	0.03582	0.04963	0.04475	0.04764	0.07205	0.06103	0.04852	0.03971	0.03673	0.08254	0.04037
CNN3	0.23714	1.85455	1.06472	0.01495	0.03594	0.02443	0.09945	0.16981	0.01685	0.02073	0.0443	0.07825	0.01447
GABPB2	0.04257	0.08554	0.04783	0.09194	0.12749	0.10314	0.06994	0.05786	0.13646	0.09836	0.03074	0.07063	0.059
TDRD10	0.00688	0.00637	0.07378	0.00097	0.00028	0.00039	0.00128	0.00853	0	0.00025	1e-05	0.00014	0.00047
SHE	0.01115	0.00265	0.1026	0.00364	0.01044	0.00928	0.01201	0.02375	0.01052	0.00142	0.00228	0.00975	0.00247
KDF1	0.07662	0.00087	0.00033	0.00146	0.01844	0.00025	0.00244	0.00262	0.0109	0.00052	0.00576	0.00301	0.0025
CNP	0.14578	0.40624	0.20175	0.19159	0.15538	0.17329	0.16705	0.19096	0.16433	0.34884	0.22232	0.20286	0.22336
CCSAP	0.01821	0.01713	0.00937	0.0348	0.04913	0.02648	0.05035	0.03411	0.04629	0.05086	0.02552	0.0339	0.02507
LRRC38	0.00653	0.00154	0.01698	0.0023	0.00076	0.00317	0.00552	0.00225	0.00162	0.00042	0.00104	0.00354	0.00124
PUSL1	0.06976	0.06949	0.09603	0.04306	0.04644	0.05163	0.05162	0.03875	0.05737	0.11281	0.06611	0.05893	0.06881
B3GALT6	0.00746	0.02882	0.02321	0.01516	0.0128	0.01438	0.02141	0.02667	0.01569	0.02042	0.01127	0.01346	0.02164
CNR1	0.001	0.02939	0.00226	3e-05	3e-05	0.00011	0.00144	0	0.00027	0.00254	0.00046	0.02398	1e-05
WDR63	0.00225	0.00208	0.00271	0.01564	0.00493	0.01211	0.00223	0.00148	0.03202	0.00114	0.00014	0.00265	0.00119
KLHDC9	0.04119	0.00694	0.02786	0.0044	0.00907	0.00317	0.00292	0.00066	2e-05	0.00417	0.04218	0.01275	0.00147
AXDND1	0.01427	0.00064	0	0.00197	0.00356	0.00412	0.00526	4e-05	0.00278	0	0.00976	0.00238	0.00489
MAB21L3	0.01637	0.00628	0.00588	0.00637	0.0088	0.00637	0.01714	0.00849	0.00795	0.0038	0.00359	0.00792	0.0056
CNR2	0.00274	0.00232	0.00103	0.00485	0.00666	0.0133	0.00481	0.00604	0.02474	0.00601	0.00322	0.1302	0.00466
IFFO2	0.00935	0.03662	0.02478	0.02938	0.01923	0.02547	0.02492	0.079	0.0168	0.02346	0.03979	0.02461	0.03528
HIST2H3C	0.0332	0.00093	0.02941	0.0011	5e-05	0.00108	0.00031	0	8e-05	0.01498	0.00249	0.00035	0.00033
SLC44A3	0.11495	0.07069	0.02592	0.00562	0.00307	0.00367	0.00094	0.00032	0.0069	0.00327	0.00112	0.00024	0.00519
ADH4	0.03864	0.04874	0.05583	0.04732	0.0424	0.05086	0.03752	0.04674	0.03199	0.03182	0.0169	0.03913	0.03882
ATXN7L2	0.02193	0.04024	0.0453	0.0327	0.0261	0.03192	0.02036	0.03262	0.02622	0.02933	0.0128	0.03	0.03324
LYPLAL1	0.12978	0.19303	0.16577	0.05051	0.11509	0.09185	0.16479	0.06319	0.10738	0.18393	0.10597	0.37501	0.06677
TYW3	0.13285	0.19574	0.24728	0.15337	0.20166	0.18268	0.15767	0.14037	0.16993	0.1792	0.18007	0.17871	0.14973
ERICH3	0.02636	0.00609	0.04526	0.02435	0.01849	0.02229	0.01605	0.00809	0.0132	0.01133	0.00768	0.02557	0.02148
LRRIQ3	0.01252	0.00713	0	0.00227	0.00637	0.00786	0.00261	0.00398	0.00934	0.00508	0.00979	0.01254	0.00492
TPRG1L	0.04492	0.06028	0.08345	0.02625	0.03177	0.03136	0.03321	0.0237	0.0478	0.02333	0.01804	0.02333	0.02831
FAM213B	0.11118	0.07852	0.12662	0.05534	0.06165	0.03957	0.03549	0.04981	0.04837	0.04139	0.03841	0.02165	0.08798
MYOM3	0.04102	0.00487	0.03601	0.01317	0.00917	0.01213	0.022	0.02264	0.01386	0.01531	0.01793	0.02601	0.01654
ZNF684	0.05059	0.06559	0.05763	0.0913	0.06793	0.08631	0.06995	0.11123	0.08501	0.12837	0.02864	0.10681	0.08985
TCEANC2	0.02409	0.04145	0.03771	0.03307	0.06713	0.04085	0.05538	0.04939	0.04807	0.05251	0.02185	0.06577	0.03942
PODN	0.0013	0.2507	0.00217	0.00069	0.00152	0.00953	0.00323	0.00086	0.00471	0.00015	0.00107	0.00087	0.00145
GJB4	0.00784	0.00044	0	2e-05	2e-05	2e-05	1e-05	1e-05	1e-05	0	0	0	0.00013
RNF19B	0.04696	0.06687	0.10741	0.05384	0.02232	0.04092	0.2274	0.16206	0.02501	0.03216	0.01664	0.02143	0.0807
DCST2	0.02024	5e-05	0.02266	0.00097	0.00833	0.00154	0.00974	0	0.0051	0	0.00116	0.0011	0.00063
DNAH14	0.06844	0.03045	0.05953	0.0096	0.00924	0.01759	0.01263	0.04337	0.0099	0.01825	0.01936	0.01064	0.01336
C1ORF122	0.05351	0.17654	0.11186	0.05069	0.03221	0.04672	0.05984	0.05913	0.05024	0.06548	0.07795	0.04295	0.05561
COL1A1	0.05594	1.70759	0.03926	0.01636	0.01079	0.01065	0.06571	0.02738	0.01097	0.00558	0.01301	0.0139	0.00887
OSCP1	0.02794	0.06343	0.02647	0.00502	0.00267	0.01235	0.02005	0.02238	0.00428	0.0222	0.02003	0.00929	0.00142
C1ORF216	0.05694	0.0815	0.06843	0.05804	0.07168	0.07576	0.08291	0.05741	0.09324	0.04132	0.04175	0.08357	0.06983
VWA5B1	0.00737	0.00459	0.00879	0.00689	0.00697	0.00561	0.02522	0.02279	0.00303	0.0047	0.00357	0.01519	0.00463
UBXN10	0.01084	0.00737	0.00757	0.00156	0.0014	0.00246	0.00098	0.03818	0.0039	0.00061	0.00574	0.00041	0.00299
COL1A2	0.03087	2.66433	0.04559	0.00431	0.00642	0.00514	0.02702	0.0221	0.00393	0.00319	0.01685	0.00964	0.00676
ARL8A	0.02502	0.05691	0.11437	0.02837	0.02954	0.04123	0.11384	0.10604	0.03681	0.03894	0.02752	0.02393	0.04708
SYT2	0.00168	0.00492	0.00133	0.00099	0.00327	0.00175	0.00328	0.00173	0.00298	0.00178	0.00061	0.00142	0.00101
GOLT1A	0.11788	0.00093	0.00502	0	0.00207	0.00109	0.00046	0	1e-05	0	0	0	0.00083
UHMK1	0.09336	0.09402	0.12228	0.23959	0.21679	0.30814	0.13608	0.13322	0.32841	0.28627	0.08812	0.22832	0.20545
FCRLB	0.00523	0	0.00051	0.00545	0.00278	0.02329	0.01166	0.01621	0.01838	0.0183	0.01849	0.00882	0.00302
ADH5	0.29264	0.60438	0.50225	0.2454	0.32632	0.33037	0.18085	0.24057	0.39988	0.59965	0.18245	0.24656	0.29696
COL2A1	0.01172	5e-05	0	0.0024	0.00068	0.00264	5e-04	2e-05	7e-04	0	0.00303	0.00558	0.00024
C1ORF131	0.14609	0.08916	0.13411	0.12236	0.17099	0.1404	0.08645	0.06479	0.14127	0.21656	0.09047	0.13711	0.15357
LIX1L	0.00884	0.11513	0.05822	0.05722	0.0582	0.05926	0.03347	0.05239	0.05855	0.05428	0.02874	0.03684	0.05053
COL3A1	0.01513	2.23151	0.02835	0.00015	0.0017	0.00127	0.0064	0.00067	0.00301	0.00199	0.00358	0.00176	0.00018
SPATA17	0.04416	0.05157	0.07256	0.05514	0.05471	0.0467	0.05175	0.05316	0.05204	0.0332	0.02633	0.06447	0.04446
EDARADD	0.00202	0.00966	0.00393	0.07263	0.03528	0.04464	0.01443	0.16459	0.05684	0.10541	0.00318	0.00797	0.07512
COL4A1	0.00818	1.5265	1.35909	0.00027	0.00078	9e-04	0.01148	0.00388	0.0015	0.00646	0.00174	0.00144	0.00093
TMEM125	0.16601	2e-04	0.04612	3e-05	4e-05	1e-05	0.00035	0	1e-05	0.00018	0.01788	0.00398	6e-05
IQGAP3	0.02935	0.00239	0.00932	0.00141	0.00106	0.00117	0.004	0.001	0.00096	0.02092	7e-04	0.00057	0.00286
NAXE	0.23981	0.3871	0.28711	0.23329	0.21469	0.23112	0.14117	0.16531	0.23913	0.32371	0.50402	0.23514	0.28752
ARHGEF19	0.02093	0.03001	0.07468	0.02737	0.03153	0.04693	0.00924	0.01958	0.04319	0.05877	0.02904	0.01962	0.02529
MRPL55	0.33488	0.55275	0.54675	0.28159	0.39311	0.32653	0.33183	0.26035	0.29404	0.6056	0.58914	0.34848	0.39456
HIST3H2BB	0.01423	0.00372	0.01748	0.01027	0.01011	0.00926	0.01712	0.01043	0.01085	0.01106	0.01571	0.00961	0.00813
DRAM2	0.21075	0.43747	0.33981	0.30135	0.35818	0.25862	0.43133	0.27521	0.25027	0.38128	0.39612	0.97352	0.28826
C1ORF162	0.01565	0.00883	0.022	0.1058	0.48531	0.25417	1.24991	0.93503	0.41999	0.07559	0.0342	0.32807	0.06034
TATDN3	0.08593	0.11287	0.083	0.12856	0.14282	0.1234	0.1779	0.13075	0.12968	0.16975	0.1134	0.16401	0.1185
COL4A2	0.04437	1.3864	1.25465	0.0019	0.00137	0.0027	0.05681	0.00419	0.00044	0.00018	0.0045	0.00148	0.00427
SNHG11	0.17547	0.06623	0.19398	0.04456	0.08493	0.06032	0.06682	0.0355	0.08147	0.08047	0.06373	0.09091	0.06368
FITM2	0.0206	0.01821	0.01764	0.00673	0.0218	0.00949	0.01192	0.00531	0.00973	0.01078	0.01487	0.01001	0.00928
WFDC12	0.02088	0.02123	0.02002	0.01306	0.01345	0.01387	0.02334	0.03896	0.0098	0.01465	0.01373	0.01665	0.01755
COL4A3	0.00884	0.0054	0.00053	0.00369	0.00531	0.00417	0.00652	0.00093	0.00337	0.00643	0.13073	0.12594	0.00405
TSHZ2	0.03182	0.08235	0.12864	0.00803	0.05186	0.00333	0.00254	0.00299	0.00535	0.01263	0.00674	0.00738	0.01391
COL4A4	0.00284	0.00944	0.00137	0.00112	0.00138	0.00077	0.00186	0.00136	0.00107	0.0025	0.0379	0.0531	0.00054
ZNF831	0.00161	0.00022	0	0.10079	0.23992	0.05899	0.00331	0.00015	0.05241	0.04077	0.0028	0.02343	0.26072
TBC1D20	0.02793	0.07532	0.06132	0.06093	0.05633	0.07571	0.051	0.06304	0.0692	0.06264	0.04073	0.05151	0.0553
COL4A5	0.00383	0.09711	0.03302	0	0.00208	0.00149	0.0026	0.00289	0.00021	0.00204	0.0011	0.0035	0.00478
SLX4IP	0.03322	0.04338	0.06377	0.03102	0.05218	0.03519	0.03665	0.03955	0.03369	0.0424	0.03777	0.04588	0.0415
TSPY26P	0.00782	0.01397	0.00586	0.00527	0.00706	0.00729	0.02232	0.01042	0.0059	0.00734	0.00469	0.00706	0.00606
C20ORF144	0.01294	0.00606	0.01392	0.00795	0.00832	0.00917	0.0064	0.01115	0.0127	0.00394	0.00502	0.01395	0.01027
CHMP4B	0.03139	0.02897	0.02634	0.00623	0.00457	0.00776	0.05581	0.0412	0.00861	0.008	0.01345	0.01099	0.00861
PIGU	0.13829	0.17003	0.09593	0.11796	0.15373	0.13092	0.06097	0.06417	0.13045	0.19018	0.08867	0.10865	0.15251
COL5A1	0.0061	0.35649	0.01481	0.00683	0.00387	0.00109	0.00231	0.00808	0.00065	0.00467	0.00341	0.00082	0.01618
C22ORF39	0.09503	0.10034	0.15108	0.14706	0.21031	0.19334	0.13395	0.17453	0.20798	0.28102	0.14036	0.19501	0.18488
TANGO2	0.0884	0.2064	0.20635	0.18486	0.20114	0.24613	0.23054	0.3023	0.33692	0.2832	0.09137	0.15396	0.22269
COL5A2	0.00788	0.7506	0.0517	0.00059	0.00151	0.00247	0.00214	0.00043	0.00255	4e-04	0.00074	8e-05	0.00108
SGSM1	0.01046	0.00446	0.00765	0.00469	0.01005	0.01046	0.00554	0.00361	0.01495	0.00465	0.00782	0.01105	0.00972
EMID1	0.0079	0.06264	0.01068	0.00287	0.00456	0.00093	0.00379	0.13313	7e-05	0.01146	0.00025	0.00064	0.0072
COL6A1	0.04377	1.27462	0.27328	0.00139	0.00206	0.00242	0.02146	0.00927	6e-05	0.00281	0.0055	0.00236	9e-04
ANKRD54	0.10786	0.19723	0.17102	0.14152	0.11305	0.14221	0.08012	0.1133	0.11032	0.17971	0.09214	0.11043	0.12271
COL6A2	0.0187	1.36114	0.27775	0.00671	0.0099	0.03551	0.02243	0.00276	0.06925	0.01068	0.00885	0.00541	0.00433
PPP1R21	0.07539	0.11401	0.06972	0.17011	0.17874	0.16843	0.16111	0.1046	0.16097	0.13644	0.07852	0.168	0.15811
TRABD2A	0.21592	0.0211	0.0558	0.06954	0.35275	0.03531	0.0494	0.01948	0.10749	0.04072	0.04114	0.05289	0.10156
COL6A3	0.00919	0.91226	0.01174	0.01623	0.01126	0.00942	0.00852	0.00825	0.00424	0.008	0.0037	0.00801	0.01134
TMEM150A	0.06105	0.13833	0.14227	0.0384	0.0654	0.04167	0.09441	0.07383	0.06485	0.00821	0.04659	0.05303	0.04026
COL7A1	0.06851	0.12981	0.00157	0.00321	0.00324	0.00236	0.01369	0.01289	0.00453	0.00378	0.00169	3e-05	0.00053
NUP35	0.11471	0.1176	0.17831	0.12197	0.10552	0.09288	0.04451	0.09305	0.08918	0.23984	0.07038	0.11287	0.08703
TYW5	0.04716	0.04904	0.06123	0.05145	0.05023	0.05441	0.04141	0.03286	0.07127	0.07973	0.0373	0.0635	0.08812
COL8A1	0.02266	0.26042	0.04093	0.02097	0.02295	0.02122	0.03724	0.03444	0.02231	0.01671	0.0165	0.0298	0.01748
LYG1	0.00683	0.02434	0.00313	0.00534	0.00976	0.01122	0.02224	0.0033	0.01574	0.00474	0.00788	0.00649	0.01095
MITD1	0.19235	0.31917	0.29792	0.29897	0.44519	0.3659	0.28652	0.26554	0.44941	0.44699	0.20526	0.40243	0.34141
DIS3L2	0.13599	0.1112	0.25939	0.17484	0.18578	0.15754	0.12583	0.1388	0.17922	0.15375	0.12369	0.16253	0.15938
CMPK2	0.02166	0.0508	0.12683	0.05149	0.03834	0.04512	0.05	0.0735	0.044	0.07664	0.01468	0.03581	0.01708
MBOAT2	0.06334	0.10239	0.06961	0.01651	0.01467	0.00796	0.03133	0.03454	0.00631	0.05754	0.00223	0.01834	0.01207
TAF8	0.09471	0.10994	0.09783	0.11405	0.14232	0.14024	0.13856	0.15125	0.15182	0.23896	0.11337	0.13954	0.10828
COL9A1	0.01902	0.05373	0.00946	0.00365	0.00243	0.00555	0.00414	0.01318	0.00274	0.00163	0.00103	0.00297	0.00413
TMEM18	0.08495	0.17758	0.18765	0.10603	0.12095	0.11517	0.09008	0.09733	0.09266	0.24755	0.10022	0.17846	0.09876
COL9A2	0.09203	0.00216	0.05769	0.02823	0.01084	0.00412	0.02687	0.07234	0.00108	0.01383	0.01575	0.03534	0.11413
FBLN7	0.00204	0.03789	0.00486	0.0912	0.20799	0.00561	0.0048	0.00311	0.00724	0.0619	0.00695	0.00934	0.39213
NEU4	0.02771	5e-05	0.01207	0.00512	0.00313	0.00247	0.03088	0.02464	0.00013	0.00197	0.00264	0.00412	0.00142
RBM45	0.04	0.06949	0.13788	0.07527	0.11747	0.08783	0.05035	0.05261	0.14495	0.1266	0.06956	0.09819	0.10184
BBS5	0.01349	0.09976	0.04498	0.01682	0.02145	0.01872	0.01159	0.012	0.03473	0.03636	0.01345	0.00939	0.01097
COL9A3	0.0577	0.00339	0.01461	0.00283	0.00124	0.00417	0.00985	0.00403	0.00305	0.05374	0.29977	0.1877	0.00414
AADAC	0.00919	0.00048	4e-05	2e-05	7e-05	0.00031	0.00061	0.00245	0.0019	0	0.00035	0	0.00011
ADH6	0.02275	0.00476	0.02466	0.00708	0.00856	0.00515	0.00543	0.00366	0.00429	0.00112	0.01089	0.01092	0.00648
COL10A1	0.00931	0.137	0.02751	0.00073	0.00478	0.00742	0.00905	0.00437	0.00387	1e-05	0.00361	0.01013	0.00136
ICA1L	0.02784	0.04756	0.03095	0.02907	0.05155	0.04157	0.08199	0.05815	0.04824	0.04321	0.03425	0.09269	0.01922
FAM168B	0.05123	0.07807	0.12079	0.07497	0.08977	0.07001	0.05685	0.06598	0.07159	0.0858	0.06732	0.06354	0.08257
COL11A1	0.0054	0.09303	0.00492	0.00157	0.0027	0.00241	0.00375	0.00023	0.00342	0.00179	0.00051	6e-05	0.00336
RFTN2	0.01038	0.09519	0.09745	0.00881	0.00537	0.00841	0.00541	0.00209	0.00846	0.00341	0.00409	0.00599	0.00645
CLHC1	0.08575	0.09564	0.11057	0.03402	0.06742	0.04376	0.0896	0.06104	0.04197	0.03867	0.04323	0.13104	0.03902
COL11A2	0.02292	0.00188	0.03109	0.00237	0.00487	0.00122	0.00509	0.00096	0.00107	0	0.01587	0.0043	0.00285
PLEKHH2	0.02017	0.26004	0.00462	0.0052	0.01101	0.00539	0.00875	0.00511	0.01041	0.00564	0.00608	0.01186	0.00626
COL12A1	0.01596	0.5929	0.08866	0.00354	0.00302	0.00147	0.00095	9e-04	1e-04	0.00343	0.00355	0.00032	0.00499
AP1S3	0.08338	0.04474	0.05	0.04593	0.02817	0.0519	0.08104	0.35887	0.03134	0.08766	0.09274	0.19738	0.05013
C2ORF76	0.04982	0.16851	0.10859	0.08204	0.0792	0.09206	0.07421	0.18717	0.08682	0.11374	0.09111	0.08829	0.06048
SGPP2	0.03685	0.00533	0.01001	0.01941	0.01983	0.00693	0.007	0.00616	0.00631	0.01004	0.00549	0.01577	0.05712
ACVR1C	0.01108	0	0	0.00709	0.00886	0.0019	0.00124	0.00328	0.00679	0.00043	0.01482	0.00272	0.00434
OSR1	0.00249	0.07654	0.00127	8e-05	5e-04	0.00014	0.00129	0.00064	0.00014	0.00232	0	0.00018	0.00043
COL13A1	0.00412	0.03605	0.0729	7e-04	0.00217	0.00377	0.01055	0.28022	0.00227	0.00367	0.00832	0.00034	0.00239
TTC32	0.08289	0.06756	0.21849	0.10469	0.18829	0.14761	0.09132	0.08967	0.14529	0.14517	0.11956	0.10745	0.12147
UBR3	0.06229	0.13652	0.12234	0.07303	0.08312	0.07083	0.1076	0.09901	0.06888	0.07309	0.09636	0.08259	0.06688
KCTD18	0.05114	0.06259	0.04587	0.06565	0.08661	0.08508	0.08492	0.06907	0.08116	0.08234	0.04561	0.09982	0.05616
ALS2CR12	0.01224	0.02221	0.03302	0.0225	0.02379	0.02672	0.04805	0.04225	0.03555	0.01994	0.00991	0.01954	0.02466
ZNF513	0.03393	0.03939	0.03497	0.01541	0.01824	0.01207	0.03026	0.00712	0.01802	0.01229	0.01808	0.01293	0.01789
LYPD6	0.01719	8e-05	0	0.00275	0.00066	0.00088	0.00218	0	0.00234	0.00394	0.00053	0.00031	8e-05
LYPD6B	0.0397	0.00059	0	0.00221	0.00199	9e-04	0.00332	0.00039	0	0.00022	0.0456	0.0339	0.00108
GALM	0.14915	0.09054	0.07532	0.53742	0.32083	0.37068	0.1179	0.08393	0.29574	0.5446	0.10668	0.04662	0.77653
COL15A1	0.03303	0.25229	0.81787	0.01161	0.01013	0.014	0.02062	0.01277	0.01702	0.00946	0.00694	0.00751	0.01183
ZFAND2B	0.16776	0.22384	0.24518	0.27867	0.25811	0.29999	0.17281	0.16991	0.30752	0.38626	0.1806	0.16104	0.21993
COL16A1	0.06756	0.17488	0.01569	0.00691	0.0027	0.00175	0.00733	0.03539	0.00136	0.01256	0.0042	0.00072	0.00381
MDH1B	0.00947	0.03508	0.01483	0.00713	0.01037	0.00946	0.01028	0.01032	0.01017	0.00567	0.00704	0.01273	0.00784
COL17A1	0.16322	0.0043	0.08926	7e-04	0.00176	0.00378	0.00273	6e-04	2e-04	0.00086	0.00334	0.00088	0.00101
PQLC3	0.07031	0.44915	0.24475	0.34136	0.3228	0.40262	0.32694	0.24615	0.47684	0.30841	0.28755	0.26351	0.25387
TMEM182	0.24615	0.16064	0.14605	0.12553	0.1505	0.15002	0.187	0.15413	0.14055	0.11049	0.1301	0.15749	0.11696
AHSA2	0.10794	0.13973	0.16793	0.08828	0.12991	0.10983	0.2345	0.14712	0.15061	0.10631	0.10456	0.13726	0.08916
FBXO36	0.00933	0.02435	0.01392	0.0136	0.01504	0.01073	0.01195	0.00859	0.01181	0.02091	0.01009	0.01205	0.01621
MTERF4	0.1238	0.20683	0.21947	0.20536	0.4067	0.23151	0.1344	0.14147	0.32069	0.23343	0.234	0.29298	0.30734
CCDC148	0.0275	0.02343	0.04216	0.00906	0.00968	0.0073	0.01779	0.02385	0.00987	0.0054	0.00569	0.01311	0.00911
M1AP	0.01311	0.00918	0.01588	0.00499	0.00728	0.00783	0.02051	0.03274	0.00954	0.00517	0.006	0.00874	0.00543
COL19A1	0.02125	0.00483	0.01267	0.01168	0.01196	0.01096	0.02797	0.0314	0.01309	0.00991	0.0459	0.25194	0.01268
CCDC58	0.11847	0.11196	0.09612	0.10889	0.10087	0.1018	0.08876	0.05897	0.08699	0.14117	0.08866	0.19897	0.09148
KCNH8	0.01844	0.00065	3e-05	0.00062	0.00054	0.00036	0.00324	1e-05	0.00027	0.00026	0.00047	0.05823	0.00089
COMP	0.02033	0.08083	0.02599	0.00655	0.0073	0.00868	0.01627	0.00762	0.00691	0.00381	0.00851	0.01619	0.00769
DNAJC19	0.18958	0.25033	0.2811	0.17923	0.30287	0.24724	0.13106	0.3332	0.28325	0.27885	0.18574	0.28682	0.18085
FAM3D	0.54634	0.00897	0.06159	0.00015	0.00024	0.00105	0.00297	0.00187	0.00102	5e-04	0.00374	0.00138	0.00098
COMT	0.46919	1.29836	1.08399	0.36207	0.35489	0.43988	0.75773	0.62942	0.41481	0.69765	0.36741	0.25227	0.54138
COPA	0.42684	0.72508	0.57168	0.65319	0.4998	0.64313	0.44085	0.99478	0.47192	0.5861	0.73303	0.54177	0.57851
FAM131A	0.04439	0.08007	0.12149	0.02688	0.02897	0.02621	0.05284	0.04728	0.01374	0.03278	0.02686	0.02579	0.04044
CD200R1	0.00513	0.00452	8e-04	0.1501	0.10423	0.08253	0.03084	0.13393	0.05109	0.11629	0.02346	0.01899	0.05684
CHCHD4	0.04506	0.01016	0.05138	0.02088	0.02982	0.03017	0.02055	0.01467	0.0395	0.08145	0.02968	0.0092	0.03354
COPB1	0.26155	0.56419	0.43809	0.55213	0.40948	0.53488	0.27395	0.4081	0.44343	0.64197	0.37466	0.3616	0.55785
CRYBG3	0.04235	0.08944	0.16722	0.00421	0.01116	0.00301	0.04369	0.00884	0.00909	0.0116	0.04048	0.00921	0.00187
DCBLD2	0.06979	0.22715	0.08058	0.03398	0.03906	0.03213	0.06813	0.08591	0.03747	0.03627	0.01678	0.06876	0.02385
LRRC15	0.00129	0.02361	0	1e-05	8e-05	0.00014	3e-05	0	0.00019	0	6e-05	0	1e-04
FAM43A	0.01514	0.02919	0.12342	0.0293	0.01765	0.02568	0.02355	0.03981	0.0047	0.01816	0.01417	0.06343	0.03344
KLF6	0.89704	1.39123	1.53558	2.41666	1.70359	1.85916	1.64561	2.20101	1.60246	1.79265	1.94145	1.57927	2.34838
TPRA1	0.08728	0.14725	0.1238	0.07031	0.07259	0.08372	0.2012	0.09689	0.07004	0.10225	0.09877	0.05088	0.10295
TMEM42	0.06839	0.11603	0.22636	0.11114	0.15222	0.11041	0.0792	0.07029	0.12419	0.08591	0.07614	0.07677	0.10389
SLC31A1	0.11112	0.14553	0.09703	0.08443	0.06097	0.09288	0.17021	0.10395	0.04868	0.08025	0.06721	0.05344	0.07145
SLC31A2	0.04688	0.13147	0.06045	0.05516	0.05331	0.02889	0.61478	0.0767	0.03338	0.03933	0.13393	0.02336	0.11343
NUDT16	0.03617	0.04092	0.07356	0.02411	0.03273	0.02217	0.08854	0.05676	0.01434	0.02982	0.02191	0.01411	0.02893
COL6A6	0.00162	0.0306	0.00231	0.00267	0.0029	0.00193	0.00208	0.00072	0.0023	0.00072	0.00109	0.00245	0.00142
FAM172BP	8e-05	0	0	0.02329	0.02201	0.00966	8e-05	0.00183	0.00349	0.01674	0.0184	0.00537	0.05264
METTL6	0.07838	0.15874	0.09217	0.10764	0.10201	0.10338	0.07868	0.09745	0.11373	0.12999	0.09654	0.09818	0.09338
ADK	0.15097	0.18422	0.1199	0.267	0.32975	0.17709	0.19561	0.1761	0.18606	0.39924	0.236	0.57108	0.40047
TAMM41	0.08944	0.11067	0.0893	0.10844	0.17763	0.13665	0.08039	0.1097	0.15716	0.16615	0.07855	0.133	0.10305
IL17RE	0.07409	0.01707	0.04828	0.01812	0.01756	0.00689	0.02391	0.02331	0.00501	0.0086	0.01159	0.01612	0.01673
GLYCTK	0.11672	0.07817	0.14684	0.07515	0.07886	0.08966	0.04995	0.05233	0.09401	0.07872	0.06708	0.05571	0.08641
PPM1M	0.01319	0.06448	0.03067	0.19767	0.21199	0.17882	0.17515	0.10059	0.27554	0.1806	0.04705	0.05925	0.22267
RPL32P3	0.11176	0.11726	0.19752	0.16958	0.17057	0.19488	0.14367	0.16797	0.21692	0.22541	0.10121	0.20158	0.13598
OCIAD2	0.51098	0.06192	0.66511	0.55827	0.54507	0.42799	0.05347	0.12081	0.42504	0.54879	0.29721	0.36579	0.62961
SCLT1	0.08743	0.1263	0.15195	0.1261	0.11038	0.16734	0.28561	0.21773	0.12666	0.25271	0.11589	0.11552	0.12934
C4ORF33	0.09343	0.12796	0.16909	0.07944	0.0539	0.09061	0.11522	0.1086	0.06435	0.14788	0.08036	0.06255	0.08507
TMEM155	0.00062	0	0	0.01296	0.00704	0.01854	0.00058	0.00037	0.00539	0.01	0.00264	0.00693	0.00592
MAP3K8	0.16376	0.50024	0.48657	0.67712	0.19074	0.72548	0.76918	0.98945	0.37371	0.54058	0.57508	0.68237	0.47838
ZFP42	0.0056	0.01348	0.01071	0.01311	0.01019	0.0116	0.01223	0.01443	0.0107	0.00327	0.00519	0.00997	0.0082
LIN54	0.04092	0.06473	0.04837	0.05526	0.07052	0.08521	0.04056	0.03783	0.10262	0.14279	0.06521	0.08083	0.0895
SPATA18	0.01206	0.04903	0.00285	6e-05	0.00077	4e-04	2e-04	0	0	0	2e-04	0.00027	0.00096
COX4I1	1.40148	1.65775	1.89477	1.41924	1.69778	1.49681	1.69237	1.67809	1.53	1.85674	1.39289	1.72299	1.68938
C4ORF32	0.08168	0.09297	0.08796	0.04626	0.05499	0.04164	0.09208	0.05514	0.04026	0.03012	0.02946	0.06603	0.04335
TMPRSS11B	0.00686	0.00886	0.00652	0.0199	0.01636	0.01421	0.02246	0.01343	0.01302	0.00817	0.0094	0.01667	0.01364
GNPDA2	0.04096	0.17429	0.20356	0.11785	0.12505	0.13174	0.0335	0.09046	0.14459	0.17818	0.07479	0.1276	0.09957
SPATA4	0.04386	0.03702	0.04515	0.04448	0.04434	0.04748	0.06173	0.05112	0.05088	0.03346	0.08321	0.05576	0.05877
CPEB2	0.03095	0.07057	0.03794	0.04319	0.02094	0.03718	0.05716	0.04189	0.02372	0.03643	0.02361	0.02592	0.04128
EVC2	0.00123	0.03411	0.00117	0.01202	0.00702	0.00605	0.0043	2e-05	0.00564	0.01149	0.00116	0.00386	0.00881
COX5B	0.84926	0.60092	0.93627	0.47619	0.56828	0.55271	0.74501	0.65066	0.56364	0.73522	0.5356	0.57413	0.6716
AASDH	0.0571	0.07473	0.11009	0.05521	0.09025	0.06257	0.07525	0.07391	0.08047	0.06472	0.03793	0.11367	0.05482
C4ORF36	0.08332	0.04216	0.1107	0.0471	0.0612	0.04773	0.06972	0.0542	0.04236	0.0493	0.06719	0.05917	0.04046
ADM	0.32757	0.50858	0.53388	0.00398	0.00274	0.00437	0.18451	0.01687	0.00369	0.01695	0.0605	0.01537	0.0051
PACRGL	0.14563	0.14782	0.13192	0.08457	0.122	0.10122	0.07603	0.05478	0.11519	0.10544	0.05556	0.09139	0.07076
ENPP6	0.00581	0.00266	0.00524	0.0042	0.00583	0.00628	0.01102	0.03746	0.00479	0.01153	0.0265	0.00835	0.00432
SLC9B2	0.03619	0.13082	0.09287	0.08566	0.07661	0.07052	0.0263	0.02743	0.1117	0.10816	0.04855	0.10219	0.07556
SETD9	0.07646	0.07554	0.07977	0.05085	0.03649	0.038	0.04981	0.03631	0.04436	0.08979	0.09473	0.04355	0.06329
EMB	0.02156	0.0217	0.00512	1.04347	0.83473	0.97522	0.24304	0.10787	1.04438	1.00478	0.47437	0.60611	0.7999
PPARGC1B	0.04303	0.0166	0.02343	0.01116	0.01641	0.01553	0.07071	0.03043	0.01604	0.01519	0.01588	0.02278	0.01687
EGFLAM	0.00311	0.31242	0.00871	0.00251	0.00124	0.00198	0.00437	0.0068	0.00073	0.00393	0.00146	0.00428	0.00131
PRRC1	0.16949	0.20224	0.20631	0.15571	0.17807	0.1692	0.09461	0.16521	0.19798	0.25368	0.27325	0.16086	0.20005
NADK2	0.04761	0.07874	0.02316	0.0311	0.03982	0.03792	0.03095	0.02907	0.04951	0.0539	0.08455	0.03159	0.0299
COX6A1	0.89557	1.12313	1.182	0.84318	0.80182	0.88744	0.90785	0.97682	0.78167	1.38347	1.01321	0.93504	0.99626
JMY	0.01329	0.04022	0.02428	0.06705	0.04673	0.05257	0.03758	0.02403	0.02647	0.02703	0.06409	0.05515	0.09589
C5ORF58	0.00078	0.00819	0.00115	0.02257	0.05075	0.03252	0.13329	0.05228	0.06711	0.01984	0.00701	0.00062	0.02309
CCDC127	0.02122	0.03339	0.0212	0.02405	0.03709	0.04516	0.02037	0.03887	0.05707	0.05298	0.02257	0.02309	0.03614
COX6B1	0.59758	0.56283	0.58571	0.45528	0.51414	0.50864	0.89563	0.6284	0.48626	0.71079	0.54616	0.47288	0.53189
FAM173B	0.06095	0.14498	0.05801	0.04411	0.07956	0.0771	0.05485	0.07354	0.05302	0.14868	0.0421	0.04942	0.08939
CMBL	0.23582	0.09217	0.10615	0.01467	0.01502	0.01688	0.02045	0.01167	0.01566	0.01829	0.00999	0.01725	0.00885
POU5F2	0.01828	0.02048	0.02868	0.02278	0.02632	0.02211	0.02641	0.02891	0.03567	0.01459	0.01216	0.03444	0.02144
DNAJC21	0.08747	0.15326	0.12464	0.09904	0.0899	0.11967	0.1054	0.08329	0.07089	0.12517	0.04847	0.09909	0.10327
AFAP1L1	0.01162	0.02756	0.32026	0.00231	0.00233	0.00259	0.00633	0.00138	0.00262	0.00196	0.00093	0.00115	0.00488
GRPEL2	0.03139	0.04328	0.14507	0.07242	0.10259	0.02794	0.03166	0.02842	0.04183	0.05688	0.01526	0.02803	0.18359
TMEM171	0.11126	0.00031	0.03107	0.00889	0.00172	0.00727	0.00098	0	0.00066	0.00612	0.00133	0	7e-05
LSM11	0.00475	0.01229	0.00319	0.00753	0.00587	0.00522	0.0053	0.00902	0.00395	0.00861	0.00261	0.00353	0.00624
POC5	0.04654	0.04105	0.05787	0.07125	0.0946	0.08258	0.04827	0.03767	0.11946	0.21602	0.05276	0.07291	0.10706
STARD4	0.06945	0.05954	0.22845	0.1281	0.08001	0.13633	0.11155	0.23453	0.0838	0.23086	0.09258	0.10169	0.11343
WDR36	0.09723	0.20393	0.21865	0.20246	0.20169	0.17433	0.06789	0.13962	0.21494	0.26157	0.17127	0.20577	0.21828
NUDCD2	0.07776	0.16431	0.15472	0.09883	0.1474	0.1297	0.06522	0.05856	0.15257	0.22589	0.12133	0.12578	0.11509
COX6C	0.76944	0.84832	1.01452	0.62993	0.73118	0.72666	0.81313	0.70975	0.74223	1.02646	0.62479	0.63036	0.79391
UBLCP1	0.07772	0.23824	0.19843	0.26206	0.28378	0.30052	0.12904	0.20661	0.34097	0.27709	0.1583	0.17395	0.24651
SOWAHA	0.00632	9e-05	0	1e-05	0	0	3e-05	3e-05	0	0	0	0	1e-05
SHROOM1	0.07564	0.02778	0.07533	0.00222	0.00206	0.00168	0.02485	0.02624	0.00066	0.00334	0.01045	0.00319	0.00056
C5ORF24	0.05416	0.19308	0.18844	0.06261	0.06826	0.07513	0.0626	0.05502	0.07315	0.08558	0.0425	0.09355	0.06962
ADAT2	0.07728	0.05571	0.06863	0.09458	0.093	0.09614	0.06179	0.09255	0.07048	0.09205	0.03809	0.05745	0.29011
COX7A2	0.6769	0.66549	0.96716	0.65164	0.62874	0.66917	0.72039	0.77987	0.62729	0.97091	0.92935	0.6707	0.77461
IRAK1BP1	0.13372	0.10164	0.16812	0.09882	0.11328	0.11263	0.13804	0.13175	0.10992	0.07245	0.11082	0.13882	0.09308
COX7B	0.21585	0.18875	0.29015	0.16709	0.15179	0.20039	0.2651	0.23937	0.15578	0.25354	0.17454	0.18563	0.19172
STXBP5	0.05224	0.10917	0.0637	0.04594	0.0744	0.06341	0.06504	0.23029	0.08272	0.02947	0.0289	0.06432	0.0413
ADORA2A	0.00923	0.06737	0.02157	0.16039	0.20681	0.18484	0.10091	0.04488	0.19744	0.32625	0.28109	0.23605	0.26484
COX7C	0.49275	0.57671	0.62247	0.60913	0.7208	0.62766	0.85844	0.85471	0.58236	0.78783	0.63362	0.62945	0.68136
COX8A	0.52637	0.68607	0.67189	0.65509	0.56843	0.72137	1.09415	0.9209	0.57779	1.2722	0.50074	0.50662	0.83878
NCOA7	0.47915	0.79998	0.79802	0.18915	0.1953	0.23204	0.18751	0.12865	0.21325	0.17573	0.11184	0.12858	0.16364
HINT3	0.07458	0.13255	0.04545	0.06168	0.05751	0.06157	0.04906	0.05919	0.06924	0.08936	0.05583	0.05351	0.06873
B3GAT2	0.00268	0.00502	0.0037	0.00843	0.02178	0.01344	0.00549	0.01415	0.02028	0.00632	0.01177	0.01206	0.01597
SDHAF4	0.05204	0.04543	0.04339	0.04142	0.05521	0.03657	0.05053	0.03948	0.05755	0.07204	0.02175	0.037	0.03544
COX10	0.09242	0.07526	0.08584	0.09751	0.0995	0.08648	0.03929	0.04671	0.05923	0.15326	0.04704	0.07554	0.14833
[truncated: 13,179 more rows]
