# Supplementary material for: Reclassifying TNM stage I/II colorectal cancer into two subgroups with different overall survival, tumor microenvironment, and response to immune checkpoint blockade treatment
Source: Front Genet. 2022 Sep 21;13:948920. doi: 10.3389/fgene.2022.948920 (PMC9532767; doi:10.3389/fgene.2022.948920)
Supplement: Supplementary file 7 [file DataSheet6.ZIP › datasheet of Figure 6/CRC_GSE146771_Smartseq2_Expression/CRC_GSE146771_Smartseq2_expression_Cluster.txt]

Gene	0	1	2	3	4	5	6	7	8	9	10	11	12	13	14	15	16	17	18	19
A1BG	0.10857	0.09373	0.10833	0.14818	0.05273	0.09085	0.17886	0.11759	0.06131	0.02259	0.13464	0.127	0.11354	0.10648	0.01825	0.14324	0.09166	0.03698	0.18291	0.04289
NAT2	0	1e-04	0	0.00017	2e-05	0	0	0	0.00065	0.00684	0	0	0.00065	0	0.02948	0	0.00034	0.06831	0	0
ADA	0.35578	0.19587	0.39482	0.2214	0.43701	0.3031	0.20277	0.25088	0.38911	0.08707	0.19756	0.17619	0.11813	0.19847	0.03558	0.02841	0.44308	0.059	0.18229	0.2694
AKT3	0.12678	0.12374	0.14304	0.06883	0.1332	0.07921	0.02835	0.11235	0.11677	0.02605	0.04185	0.08095	0.07415	0.12046	0.01241	0.08617	0.0523	0.04918	0.2162	0.21728
MED6	0.32274	0.34033	0.3334	0.18498	0.33925	0.35046	0.27902	0.3601	0.31178	0.05985	0.38731	0.16541	0.16886	0.31922	0.36898	0.2912	0.44452	0.08435	0.35195	0.19987
NAALAD2	0.00851	0.00846	0.00978	0.01117	0.00452	0.00677	0.00732	0.00609	0.00277	0.01819	0.01162	0.02172	0.01387	0.01752	0.02255	0.00971	0.01067	0.01678	0.09906	0.02186
DDTL	0.0442	0.03156	0.03605	0.01977	0.02772	0.03118	0.02123	0.02652	0.02741	0.01186	0.02617	0.03289	0.017	0.045	0.02066	0.04063	0.03139	0.01902	0.02931	0.034
NAALADL1	0.10923	0.0988	0.09268	0.03264	0.20802	0.10416	0.01124	0.0854	0.06641	0.00873	0.12726	0.0495	0.04269	0.02897	0.00359	0.09907	0.10273	0.07139	0.07694	0.10536
GUSBP9	0.03997	0.07558	0.05452	0.01413	0.07624	0.04188	0.05541	0.03308	0.04154	0.02031	0.03474	0.01053	0.01036	0.0619	0.02225	0.04615	0.06031	0.01493	0.051	0.12412
SIGLEC14	0.00232	0.00182	0.00206	0.0583	0.00157	0.00234	0.01746	0.00129	0.00252	0.00205	0.0023	0.04529	0.03645	0.08319	0.00047	0.03346	0.00321	0.00242	0.00107	0.00193
ACOT8	0.15721	0.20007	0.13033	0.11401	0.22054	0.14558	0.12335	0.14388	0.19423	0.05641	0.17934	0.07884	0.1411	0.16674	0.5006	0.11917	0.32401	0.09853	0.15895	0.14553
ABI1	0.41097	0.46353	0.44366	0.2597	0.5366	0.57034	0.27809	0.49516	0.49738	0.12438	0.61922	0.26627	0.4045	0.59186	0.52226	0.34366	0.45749	0.14657	0.36205	0.25693
GNPDA1	0.09184	0.12972	0.13431	0.08968	0.12119	0.17947	0.05434	0.1527	0.13307	0.06334	0.19504	0.10833	0.40936	0.03664	0.31303	0.20286	0.1135	0.03272	0.09057	0.09999
KCNE3	0.00294	0.00244	0.00291	0.18051	0.00927	0.00242	0.00183	0.00164	0.00493	0.04788	0.00169	0.02379	0.06429	0.00273	0.18682	0.1302	0.00277	0.04649	0.00255	0.1127
ZBTB33	0.04948	0.05829	0.03273	0.02845	0.08555	0.0314	0.0382	0.03996	0.05753	0.01607	0.02661	0.03386	0.02768	0.05096	0.05935	0.04355	0.03614	0.00873	0.02085	0.03106
SNHG8	0.42315	0.44504	0.42395	0.28495	0.17853	0.43734	0.59774	0.52391	0.27726	0.4325	0.29287	0.44346	0.52155	0.65216	0.66231	0.62653	0.40628	0.49955	0.32655	0.64169
GTF2IP4	0.06726	0.06202	0.0442	0.06135	0.08538	0.07298	0.06391	0.05476	0.07088	0.04291	0.06482	0.04127	0.05928	0.05391	0.12136	0.09621	0.06556	0.05578	0.1061	0.12732
CDH3	0.01316	0.00973	0.00585	0.02231	0.00616	0.0118	0.00639	0.01222	0.01402	0.05983	0.00833	0.02006	0.01937	0.00753	0.2098	0.01598	0.01892	0.10372	0.00845	0.06013
TANK	1.35027	0.70967	1.59013	0.67655	0.59652	1.7395	0.72643	1.19227	0.776	0.17988	1.78334	0.9268	1.03145	1.01869	0.72153	1.18084	1.3943	0.35013	0.61729	0.67321
POM121C	0.13742	0.13883	0.15124	0.07876	0.17743	0.13322	0.07015	0.11363	0.14326	0.08453	0.13667	0.09421	0.10214	0.15716	0.12491	0.13614	0.15387	0.12811	0.16372	0.10275
ZSCAN30	0.09059	0.13933	0.08449	0.09733	0.15399	0.08233	0.06898	0.10839	0.12687	0.08987	0.06029	0.09757	0.06631	0.16474	0.05236	0.08693	0.09895	0.12717	0.13631	0.09353
SRA1	0.29333	0.20959	0.3177	0.31706	0.23862	0.37002	0.39775	0.28196	0.23063	0.09119	0.46915	0.49429	0.53305	0.22898	0.38919	0.31923	0.4929	0.1388	0.38654	0.28057
TMEM170B	0.00163	0.00286	0.00068	0.07826	0.00203	0.00059	0.00053	0.00087	0.00068	0.00026	0.00018	0.02869	0.02608	0.00175	0.00329	0.00595	0.00108	0.00126	0.00118	0.00026
EGOT	0.00288	0.00022	0.00525	0.00384	0.00382	0.01047	0.00015	0.00278	0.00192	0.00178	0.00239	0.01101	0.02546	0.01287	0.01015	0.00822	0.00109	0.01564	0.02787	0.12362
FAM229A	0.00696	0.00978	0.00761	0.0324	0.00715	0.00956	0.00485	0.00883	0.00598	0.01812	0.00698	0.0046	0.00778	0.01567	0.01934	0.00871	0.0012	0.00709	0.00422	0.04126
ZNF667-AS1	0.03533	0.04666	0.02714	0.02967	0.01384	0.04384	0.01387	0.03466	0.02855	0.021	0.01614	0.07528	0.0418	0.0923	0.01472	0.09842	0.04679	0.05415	0.24686	0.1321
TRAPPC3L	0.08857	0.1011	0.08667	0.16394	0.09461	0.08714	0.0725	0.07759	0.1016	0.13825	0.07992	0.14183	0.0948	0.11459	0.048	0.10072	0.07001	0.17693	0.08432	0.11286
FAM83H-AS1	0.00931	0.00728	0.00602	0.01364	0.00795	0.00593	0.00369	0.00493	0.00888	0.03153	0.00355	0.0122	0.00599	0.00822	0.07806	0.01576	0.00839	0.03564	0.00469	0.01838
CTAGE4	0.00022	0.0019	0.00106	0.00047	0.00017	0.0032	0.00141	0.00357	6e-05	0.01942	0.00135	0.00011	0.00081	0.00014	0.01823	0.00019	0.00542	0.03982	0.00152	0.00116
LINC01531	0.03782	0.03227	0.03868	0.05088	0.03674	0.03482	0.02023	0.0362	0.02743	0.01605	0.03048	0.04224	0.0691	0.03604	0.01783	0.10575	0.02636	0.031	0.02485	0.04085
OST4	0.72699	0.74416	0.7327	0.96138	0.79119	0.81051	1.04581	0.80932	0.68311	0.36709	0.741	0.84655	0.96134	0.69483	0.7278	0.89135	0.80277	0.35058	0.75106	0.77051
LINC01003	0.0131	0.02025	0.01219	0.02682	0.01752	0.01371	0.00299	0.00592	0.01221	0.0176	0.00135	0.01694	0.01745	0.00364	0.0104	0.00671	0.00932	0.01467	0.00158	0.03795
GATA6-AS1	0.00026	0.00026	0.00026	0.00068	4e-05	0	0	0	0.00043	0.01074	0	0	0	0	0.03546	0	0	0.0189	0.00674	0
UNQ6494	0.01508	0.00592	0.06098	0.00247	0	0.14685	0.00039	0.02335	0.00026	0.00021	0.13395	0.03208	0.01821	0.00048	9e-05	0.00096	0.05103	6e-05	0	0
TOPORS-AS1	0.05808	0.07535	0.04142	0.05365	0.06914	0.04622	0.04865	0.0641	0.06296	0.01578	0.07168	0.03993	0.03285	0.06946	0.02258	0.05575	0.06165	0.03413	0.0301	0.01959
LINC01160	0.04856	0.05872	0.03511	0.07098	0.05428	0.04712	0.02775	0.05106	0.05239	0.06423	0.0639	0.05654	0.08256	0.05139	0.01887	0.05304	0.02568	0.07746	0.05209	0.08615
SMIM10L1	0.09905	0.10248	0.09992	0.04194	0.10062	0.10086	0.06479	0.10194	0.09071	0.06044	0.12472	0.06185	0.06456	0.08046	0.10403	0.06257	0.12008	0.04233	0.10002	0.07276
MSTO2P	0.02436	0.03674	0.01891	0.00432	0.02738	0.03097	0.02185	0.02748	0.03307	0.00642	0.01288	0.00372	0.00661	0.04331	0.0116	0.02254	0.04091	0.00125	0.00326	0.01055
DPY19L1P1	0.00668	0.00749	0.0025	0.01179	0.00651	0.00452	0.01002	0.00662	0.00635	0.00982	0.00433	0.00918	0.01225	0.01174	0.02758	0.00973	0.00447	0.01746	0.01674	0.02091
MKRN2OS	0.00917	0.01397	0.00647	0.02117	0.00972	0.00415	0.01288	0.01014	0.00798	0.02073	0.00803	0.01767	0.01394	0.00854	0.05351	0.0166	0.00913	0.03024	0.01998	0.01076
ZNF37BP	0.11932	0.16969	0.10045	0.11311	0.15194	0.11478	0.08607	0.12644	0.1554	0.0588	0.0948	0.05749	0.0415	0.14657	0.04636	0.09564	0.0618	0.06731	0.1047	0.04718
FAM47E	0.08387	0.0697	0.06572	0.06179	0.112	0.05933	0.05218	0.06227	0.09133	0.08158	0.06739	0.07572	0.046	0.08698	0.26879	0.07479	0.06863	0.14782	0.02833	0.1134
ARRDC3-AS1	0.02863	0.02335	0.02163	0.05426	0.03635	0.013	0.0101	0.0238	0.02682	0.01499	0.01183	0.0219	0.03134	0.02979	0.01333	0.0296	0.02986	0.03734	0.03768	0.01464
CCDC152	0.02504	0.02909	0.02375	0.02416	0.04368	0.00675	0.01351	0.01731	0.04753	0.03998	0.00594	0.02558	0.0884	0.05149	0.02687	0.01936	0.06078	0.10351	0.08331	0.06094
ZNF737	0.06697	0.13889	0.07121	0.03794	0.13225	0.03959	0.03229	0.08434	0.10976	0.02851	0.03771	0.0432	0.01715	0.13568	0.02237	0.06556	0.07716	0.02577	0.05194	0.04523
HDAC6	0.16216	0.17063	0.1438	0.19536	0.21728	0.10806	0.17793	0.13578	0.14628	0.11923	0.09277	0.2436	0.22535	0.18553	0.19782	0.17845	0.20877	0.25458	0.20194	0.17732
URAHP	0.00146	0.00133	0.00201	0.00193	0.00019	0.00017	0.00099	0.0014	4e-04	0.01027	0	0.00032	0.00067	0	0.01011	0.00274	0.00194	0.00707	0.00526	0.01096
LINC00861	0.28211	1.23807	0.22721	0.01644	1.26094	0.29225	0.02566	0.42647	1.1696	0.00215	0.19299	0.00681	0.00546	0.01558	0.00676	0.01013	0.24385	0.00692	0.00136	0.00381
C17ORF107	0.01692	0.00432	0.01255	0.00946	0.00151	0.00896	0.017	0.01091	0.00496	0.00424	0.0021	0.02837	0.02194	0.00853	0.00016	0.05847	0.00673	0.00795	0.00771	0.00378
TMEM262	0.00766	0.00603	0.00524	0.01053	0.01192	0.00724	0.00685	0.01205	0.00256	0.0054	0.00863	0.00359	0.00699	0.01125	0.0025	0.00566	0.00594	0.01493	0.00026	0.01073
CECR7	0.02195	0.03854	0.0211	0.02816	0.02753	0.0289	0.08795	0.03174	0.02407	0.0275	0.0154	0.02294	0.01525	0.11504	0.03524	0.02253	0.04151	0.02397	0.03096	0.02213
LINC00910	0.05184	0.08128	0.0488	0.12279	0.06745	0.04826	0.05233	0.04478	0.06468	0.09926	0.04059	0.21354	0.20024	0.0879	0.08661	0.15049	0.04225	0.19624	0.08097	0.12834
LRRC70	0.00921	0.00484	0.00852	0.0123	0.0103	0.00407	0.00654	0.00747	0.00346	0.00021	0.00256	0.02313	0.00882	0.00994	0.00844	0.09949	0.00877	0.00177	0.0016	0.38037
LRRC69	0.02944	0.05344	0.03974	0.06112	0.05189	0.03186	0.02129	0.03867	0.05149	0.02543	0.02946	0.04329	0.04233	0.06462	0.04407	0.0297	0.01921	0.02596	0.02977	0.03446
EFCAB10	0.02415	0.02608	0.02989	0.02837	0.0185	0.03483	0.02264	0.02917	0.02118	0.0162	0.02026	0.01764	0.01929	0.03836	0.01995	0.02754	0.01676	0.03508	0.02751	0.03663
TSTD3	0.02938	0.03716	0.02762	0.0114	0.05019	0.03938	0.02022	0.02281	0.06321	0.01658	0.03373	0.00921	0.02003	0.04747	0.05081	0.04151	0.02868	0.01233	0.05854	0.01582
SMIM6	0.00012	0	0.00019	0	0.00031	0	0.00244	0	0.00019	0.03455	3e-05	0	6e-05	0	0.0571	0.00059	0	0.1408	0	0.01846
C6ORF99	0.0107	0.01456	0.02182	0.01584	0.00617	0.01772	0.07575	0.0137	0.0121	0.04522	0.00592	0.02428	0.02151	0.02626	0.04101	0.02004	0.03144	0.10899	0.00532	0
LINC01135	0.00515	0.00841	0.00675	0.00256	0.02002	0.00774	0.01336	0.00836	0.01334	0.01173	0.00759	0.00137	0.01793	0.0071	0.01209	0.00163	0.01562	0.06058	0.00217	0
SRP14-AS1	0.02194	0.03884	0.01802	0.02246	0.00991	0.02198	0.07207	0.02238	0.02464	0.01196	0.02364	0.01141	0.03267	0.01814	0.01247	0.02268	0.02561	0.03505	0.0248	0.03453
TSTD1	0.40562	0.60733	0.37959	0.08558	0.46244	0.44633	0.37144	0.42713	0.42039	0.13041	0.41084	0.13686	0.18077	0.45193	0.49579	0.32386	0.5493	0.18563	0.04081	0.00637
NEMP2	0.07403	0.09411	0.07563	0.0227	0.07487	0.1248	0.04042	0.10748	0.04242	0.01273	0.12937	0.01938	0.02979	0.05618	0.02699	0.01281	0.17241	0.03417	0.05576	0.05285
MIR181A1HG	0.09434	0.07663	0.07995	0.05258	0.0747	0.13207	0.07834	0.08391	0.04362	0.02938	0.16318	0.16261	0.19665	0.07141	0.02813	0.05241	0.17838	0.0176	0.11016	0.0966
RAB6C-AS1	0.00411	0.00423	0.0076	0.0082	0.00518	0.00829	0.00323	0.00153	0.00871	0.01315	0.00362	0.00253	0.00067	0.00894	0.00165	0.0089	0.00359	0.01589	0.01908	0.00335
CCDC18-AS1	0.51394	1.01543	0.52857	0.36159	0.60038	0.54454	0.51894	0.6909	0.66842	0.16601	0.59523	0.28599	0.25478	0.70057	0.21677	0.67933	0.33655	0.27839	0.32014	0.24439
ARMCX4	0.0647	0.08217	0.08116	0.08835	0.09054	0.05632	0.04522	0.07267	0.05492	0.06068	0.05455	0.06663	0.08186	0.08584	0.07726	0.1225	0.05265	0.09492	0.13374	0.09382
PET100	0.14169	0.14594	0.12838	0.3085	0.18223	0.15837	0.18431	0.13702	0.13813	0.11201	0.15634	0.26524	0.25495	0.18573	0.11743	0.1688	0.18043	0.16969	0.12616	0.21994
LINC00271	0.08537	0.10158	0.07909	0.09978	0.10243	0.07744	0.06007	0.06158	0.10916	0.0937	0.06069	0.09308	0.05654	0.07403	0.07232	0.09264	0.09782	0.15149	0.08724	0.17935
ZNF717	0.01674	0.03369	0.01621	0.02857	0.03947	0.01307	0.01154	0.02098	0.02186	0.02337	0.01702	0.01765	0.03423	0.05713	0.06604	0.04559	0.00748	0.04702	0.06272	0.01983
RRN3P3	0.04701	0.05123	0.06138	0.06965	0.05229	0.05344	0.01372	0.05563	0.05072	0.02883	0.05492	0.03918	0.05083	0.04276	0.02278	0.04764	0.0507	0.07856	0.00818	0.08226
FAM66E	0.00517	0.00716	0.00542	0.00546	0.00548	0.00364	0.00134	0.0044	0.01071	0.00533	0.0028	0.0117	0.00234	0.00182	0.00044	0.00834	0.00161	0.02529	0.01487	0.01788
NPIPB5	1.23194	1.02991	1.12559	1.06229	0.89998	1.06883	0.62403	1.10644	0.88973	0.70245	0.94263	1.18538	1.06963	1.27546	0.4854	0.87644	0.93626	1.14462	0.75686	1.35797
CLUHP3	0.1693	0.26412	0.21185	0.01138	0.13754	0.18639	0.07599	0.2972	0.14511	0.08133	0.1132	0.03431	0.01706	0.13664	0.12667	0.06051	0.09016	0.1163	0.02273	0.10028
FRG1HP	0.21258	0.41884	0.17232	0.34081	0.42184	0.22491	0.21046	0.20849	0.33941	0.16459	0.21354	0.19389	0.18681	0.4567	0.17009	0.17223	0.27346	0.23302	0.30689	0.37213
ZNF705B	0.00093	0.00116	0.00069	0.00074	0	0.00113	3e-05	0	0.00218	0.00321	0.00065	0	0	0	0	0	0	0.00033	0	0
FAM157B	0.00846	0.01337	0.01191	0.07057	0.00918	0.01267	0.01003	0.01337	0.00896	0.01329	0.00899	0.03045	0.01921	0.01277	0.00893	0.0424	0.00687	0.02056	0.00508	0.00999
NBPF10	0.01174	0.01338	0.01122	0.19734	0.02054	0.01817	0.01801	0.00687	0.01675	0.01597	0.01498	0.14525	0.04443	0.04874	0.01522	0.05085	0.01075	0.03789	0.04396	0.01051
FCGR1CP	1e-05	2e-05	0	0.05512	0.00026	1e-05	0	1e-04	4e-05	0.00032	0	0.02425	0.12772	8e-05	0	6e-05	0	0	0	0
BSN-AS2	0.00802	0.00698	0.0066	0.02363	0.00578	0.00579	0.00495	0.00908	0.00651	0.00629	0.00701	0.01981	0.01358	0.00917	0.00296	0.00692	0.00592	0.01135	0.00481	0.00539
FAM27C	0.01202	0.00839	0.01228	0.00461	0.01249	0.01002	0.05408	0.01665	0.00578	0.03051	0.00249	0.01123	0.01495	0.01246	0.03465	0.01507	0.01231	0.02299	0.08695	0.04247
FAM95B1	0.01098	0.01168	0.00786	0.01186	0.01272	0.00645	0.00814	0.00418	0.00645	0.02625	0.00164	0.01623	0.00648	0.01593	0.00356	0.01759	0.01033	0.07285	0.00819	0.02026
LINC01001	0.0147	0.01867	0.01261	0.14349	0.01291	0.01387	0.01025	0.01773	0.01534	0.00682	0.01503	0.07843	0.0291	0.01765	0.00682	0.02469	0.01002	0.02726	0.02361	0.02636
CD24	0.01317	0.00995	0.01091	0.02233	0.008	0.00821	0.08662	0.00924	0.0034	0.91682	0.0194	0.03699	0.02797	0.53408	2.23419	0.02089	0.03701	1.15506	0.12698	0.099
UBE2Q2P2	0.05485	0.09545	0.05731	0.04635	0.05565	0.08791	0.06143	0.0943	0.11392	0.06502	0.06811	0.0604	0.05062	0.08586	0.17838	0.09741	0.0392	0.07924	0.06801	0.10161
JMJD7	0.11337	0.07987	0.1185	0.03927	0.0896	0.09845	0.09504	0.12469	0.10845	0.03326	0.10214	0.05777	0.05809	0.04072	0.08225	0.04067	0.11344	0.03061	0.03649	0.06153
PLA2G4B	0.0438	0.062	0.04067	0.11556	0.04117	0.0562	0.03163	0.04964	0.05957	0.07965	0.03143	0.04224	0.07869	0.04284	0.02659	0.03721	0.02322	0.10587	0.02858	0.05678
HDAC5	0.09179	0.1058	0.08736	0.18503	0.08642	0.06484	0.12054	0.04703	0.10872	0.05529	0.06987	0.09021	0.09101	0.11478	0.09486	0.11774	0.0873	0.08789	0.21404	0.16126
KLLN	0.01252	0.01347	0.01126	0.02334	0.01709	0.01126	0.01013	0.01189	0.01666	0.02065	0.01162	0.02009	0.01349	0.01756	0.01246	0.01365	0.01066	0.0286	0.00774	0.01565
PDCD6IP	0.59863	0.66598	0.5211	0.59064	0.6323	0.60501	0.42368	0.55899	0.54489	0.22984	0.63838	0.51165	0.55326	0.7431	0.68537	0.60494	0.6409	0.54231	0.52062	0.6187
PDCD6	0.55597	0.70355	0.56516	0.4864	0.71391	0.60785	0.40939	0.52944	0.67059	0.2751	0.69986	0.32054	0.55163	0.55327	1.18466	0.50029	0.78783	0.24474	0.71817	0.89907
BCL2L11	0.3822	0.1265	0.34945	0.13723	0.09209	0.41006	0.74564	0.23863	0.07761	0.07172	0.36447	0.24624	0.20634	0.37052	0.19053	0.23003	0.44829	0.14323	0.23084	0.19154
TOMM6	0.5995	0.68065	0.57861	0.65834	0.66406	0.62294	0.57315	0.60934	0.63485	0.28278	0.66348	0.60942	0.78851	0.68109	0.92497	0.63279	0.81027	0.23777	0.50329	0.73495
LINC00426	0.35268	0.39396	0.29377	0.15611	0.27184	0.39491	0.18776	0.31936	0.30067	0.07863	0.43391	0.18256	0.12049	0.38491	0.06471	0.1537	0.35575	0.17831	0.13346	0.11003
LINC00092	0.04296	0.03571	0.01688	0.00728	0.05139	0.0096	0.00214	0.01527	0.00986	0.00446	0.00713	0.01212	0.01105	0.00216	0.00276	0.02125	0.02146	0.00813	0.01193	0.0033
SH2B3	0.0476	0.0411	0.05201	0.24337	0.05577	0.02903	0.01096	0.04214	0.04642	0.01427	0.01564	0.26193	0.34191	0.13337	0.0095	0.2565	0.05467	0.03443	0.07064	0.20365
RAMP2-AS1	0.01334	0.01182	0.01359	0.01557	0.01126	0.0103	0.0142	0.01169	0.01167	0.01551	0.00905	0.02083	0.01152	0.01716	0.00746	0.01823	0.00809	0.02405	0.00758	0.04583
C2CD4D	0.00155	0.0045	0.0061	1e-05	0.00287	0.01097	6e-04	0.00358	0.00864	0.01236	0.01703	0.00151	0.00011	0	0.01817	0	0.00487	0.02773	0	0.00439
GNE	0.03799	0.03251	0.03599	0.04294	0.02927	0.02357	0.0348	0.02192	0.02843	0.0213	0.04076	0.01731	0.01877	0.05081	0.0631	0.04195	0.04705	0.03459	0.04972	0.03536
FAR2P2	0.02563	0.03033	0.02451	0.03238	0.07254	0.02193	0.02223	0.02122	0.03126	0.01357	0.01766	0.03144	0.02364	0.03293	0.01948	0.02826	0.03577	0.04213	0.02073	0.03795
FRAT1	0.0094	0.00682	0.00703	0.06314	0.01164	0.01603	0.00452	0.01366	0.00982	0.00157	0.00345	0.02276	0.02542	0.00424	0.00347	7e-05	0.00911	0.00332	0	0.00367
PCED1B-AS1	0.87802	1.46545	0.88565	0.13198	1.31914	0.9639	0.58833	0.98282	1.3543	0.05639	1.08334	0.24657	0.32506	0.7616	0.04046	0.07707	0.88199	0.06445	0.04854	0.08389
TROAP	0.04719	0.03195	0.04461	0.0526	0.04772	0.0293	0.04572	0.02204	0.04643	0.07687	0.02657	0.05783	0.06291	0.03823	0.13194	0.04915	0.35827	0.05353	0.01284	0.01187
MED16	0.14172	0.20473	0.14732	0.13835	0.20097	0.16067	0.16703	0.1524	0.18106	0.14429	0.18454	0.1047	0.14549	0.14468	0.19991	0.12816	0.22168	0.19581	0.17958	0.14664
PIGK	0.12337	0.18089	0.13212	0.03509	0.18481	0.13059	0.26992	0.09827	0.14948	0.03221	0.18672	0.04763	0.06733	0.08534	0.2002	0.07983	0.30853	0.01803	0.29708	0.14489
SMG1P3	0.49827	0.28395	0.47743	0.17172	0.19406	0.40551	0.19901	0.33887	0.26101	0.13515	0.36734	0.24017	0.23581	0.37362	0.13519	0.26969	0.36509	0.24061	0.18372	0.27342
RASA4B	0.02795	0.06139	0.02493	0.11032	0.02667	0.02843	0.02872	0.03978	0.03584	0.02741	0.02158	0.08067	0.1604	0.04393	0.03862	0.02926	0.03818	0.07159	0.04078	0.19797
CMC4	0.04456	0.04329	0.04357	0.03028	0.05784	0.04215	0.05639	0.03583	0.06181	0.02444	0.06307	0.03345	0.05619	0.08775	0.0927	0.04678	0.14417	0.02775	0.08727	0.06682
ANAPC1P1	0.01994	0.01134	0.00983	0.00111	0.00295	0.00218	0.00074	0.00347	0.00911	0.00454	0.00494	0.00068	0.00188	0.00206	7e-05	0.00016	0.01403	0.00934	0.00017	0.00472
LINC00941	0.01077	0.00866	0.00654	0.0081	0.01726	0.00263	0.00619	0.00471	0.0057	0.03672	0.00521	0.01044	0.00266	0.00469	0.07161	0.0095	0.02731	0.02307	0.01583	0.019
MTHFD2P1	0.05157	0.05767	0.05387	0.07963	0.04207	0.04561	0.03811	0.05096	0.04798	0.04218	0.04655	0.08042	0.04707	0.04802	0.02904	0.07585	0.03429	0.04801	0.04496	0.03622
LINC00630	0.07681	0.06969	0.05875	0.0473	0.07041	0.06082	0.04543	0.04339	0.0731	0.05127	0.05353	0.0495	0.05067	0.07042	0.08774	0.0642	0.06788	0.07231	0.09153	0.10576
TTC34	0.00648	0.01282	0.00536	0.02092	0.01257	0.00587	0.00432	0.00862	0.00917	0.0068	0.0054	0.0094	0.00986	0.00811	0.00389	0.00851	0.00338	0.01419	0.00556	0.01303
TIMM23	0.24833	0.1934	0.27371	0.13528	0.21815	0.26844	0.27096	0.25443	0.23319	0.0765	0.38767	0.15765	0.22259	0.23123	0.58564	0.27149	0.57854	0.05352	0.37355	0.39885
NBPF20	0.03513	0.0503	0.04342	0.07977	0.02753	0.04016	0.04674	0.04202	0.03633	0.08931	0.03342	0.05116	0.06776	0.05105	0.06261	0.04269	0.02607	0.07793	0.06134	0.20025
NPIPA5	0.01413	0.01873	0.01116	0.03106	0.00486	0.00688	0.01118	0.00774	0.02244	0.02496	0.00588	0.01035	0.01682	0.00649	0.01061	0.02715	0.00977	0.0505	0.02464	0.02844
FAM95C	0.00032	0.00818	1e-05	0.00121	0.00167	0.00043	0.00074	0.00291	0.00193	0.01853	0	5e-05	0.00026	0.00024	0.0149	0	0.00172	0.02035	0.00058	0
LINC00675	4e-05	1e-05	0	0.00083	0	0.00073	0.00131	0.00048	0	0.04048	0.00078	0.00033	0.00021	0.00049	0.23015	0.00218	0	0.11746	0.00064	0
ZNF605	0.02973	0.04324	0.02348	0.04272	0.06614	0.0195	0.03041	0.02999	0.03802	0.03053	0.01654	0.03621	0.01891	0.0584	0.02992	0.0207	0.01052	0.0495	0.03995	0.03896
ZNF783	0.03264	0.05187	0.03511	0.03038	0.03316	0.02308	0.01805	0.03101	0.0506	0.01416	0.02793	0.01154	0.00872	0.04447	0.01765	0.0224	0.00642	0.02525	0.02667	0.02843
ZNF587B	0.03171	0.04215	0.03405	0.02502	0.02746	0.01825	0.05066	0.03156	0.0286	0.00592	0.02092	0.01236	0.01976	0.04748	0.02258	0.02708	0.03125	0.01553	0.02332	0.0133
CDH5	0.00296	0.00356	0.00325	0.01021	0.00219	0.00471	0.00196	0.00349	0.003	0.01402	0.00327	0.00672	0.00278	0.00296	0.00174	0.0032	0.00218	0.02074	0.01623	1.04006
RASAL2-AS1	0.00951	0.00569	0.00407	0.0095	0.00975	0.00325	0.00263	0.00374	0.00521	0.01185	0.00337	0.00906	0.00642	0.00348	0.00867	0.00481	0.00306	0.0162	0.01532	0.00877
FTX	0.14194	0.26673	0.15433	0.09592	0.13175	0.19129	0.08622	0.19213	0.19826	0.05357	0.25352	0.06682	0.08286	0.11057	0.10153	0.17499	0.08437	0.09033	0.23645	0.19034
TMED7-TICAM2	0.00536	0.00604	0.0145	0.03218	0.01449	0.00531	0.02057	0.0042	0.00314	0.00561	0.01223	0.01523	0.02017	0.01544	0.01595	0.02338	0.01564	0.00375	0.03344	0.00749
SLC25A5-AS1	0.00521	0.00907	0.00851	0.00673	0.01251	0.01103	0.00461	0.00703	0.0072	0.00781	0.00215	0.00151	0.00668	0.0059	0.01306	0.00866	0.01373	0.03544	0.00864	0.0102
PET117	0.06475	0.14008	0.0694	0.04761	0.11564	0.05623	0.06399	0.06301	0.08868	0.03028	0.08221	0.01323	0.07347	0.08439	0.2074	0.03767	0.12063	0.01743	0.06875	0.0739
OTX2-AS1	0.0266	0.02084	0.01298	0.02268	0.01484	0.01886	0.00659	0.01169	0.01813	0.01868	0.01915	0.03425	0.01548	0.01782	0.01529	0.03134	0.02117	0.02089	0.01444	0.01257
SPDYE2B	0.02865	0.05232	0.02724	0.05943	0.04221	0.03724	0.01243	0.03225	0.03913	0.0112	0.03354	0.04816	0.02481	0.03511	0.01451	0.01616	0.02063	0.00585	0.01498	0.02137
SAP25	0.01691	0.05208	0.0117	0.21936	0.03571	0.02258	0.00267	0.02165	0.03397	0.00728	0.01389	0.07594	0.09214	0.02262	0.00495	0.04443	0.0076	0.01286	0.01127	0
CHAF1A	0.03279	0.01985	0.03899	0.0423	0.03204	0.03514	0.0096	0.01864	0.02959	0.03019	0.02713	0.08353	0.10923	0.03781	0.05367	0.02434	0.13119	0.02648	0.02244	0.01369
PARP2	0.09902	0.11139	0.0686	0.115	0.12295	0.06202	0.14677	0.05945	0.09228	0.07112	0.04322	0.06639	0.11094	0.09469	0.18602	0.10666	0.23913	0.16295	0.20944	0.18232
ZBED6	0.01045	0.00437	0.00873	0.00213	0.00589	0.01127	0.00756	0.00779	0.00476	0.00224	0.01007	0.00851	0.00508	0.00807	0.01336	0.01434	0.01146	0.0116	0.02684	0.01513
PARP3	0.06829	0.04799	0.06033	0.02543	0.03335	0.05443	0.07252	0.03773	0.05611	0.09069	0.04558	0.03287	0.06019	0.0708	0.15511	0.01423	0.0465	0.16298	0.0689	0.08643
CDH6	0.00445	0.00363	0.00315	0.00916	0.00578	0.00323	0.00331	0.00349	0.00311	0.00693	0.00298	0.00838	0.00442	0.00532	0.00513	0.00723	0.00335	0.00803	0.39496	0.01119
TOM1L1	0.05012	0.07096	0.06593	0.01656	0.02926	0.04367	0.00981	0.06236	0.04013	0.06894	0.06685	0.01366	0.01215	0.01564	0.29226	0.00911	0.04439	0.13131	0.05149	0.04424
HMGXB4	0.17339	0.13749	0.14421	0.15837	0.13105	0.1574	0.05082	0.14764	0.09693	0.14821	0.15677	0.16848	0.1988	0.10972	0.15828	0.16315	0.32811	0.25275	0.19865	0.26008
IGLL5	0.0096	0.00864	0.00396	0.02718	0.02447	0.01067	2.17173	0.01123	0.00726	0.03921	0.00815	0.052	0.0573	0.57301	0.00322	0.03931	0.27365	0.03834	0.03909	0.01896
TOM1	0.23363	0.31544	0.27678	0.46478	0.18985	0.32581	0.08454	0.34555	0.20093	0.09746	0.35452	0.54602	0.65366	0.15094	0.24229	0.29784	0.14051	0.24544	0.29578	0.19635
KLRF2	0.03662	0.00257	0.00715	0.00126	0.01166	0.00836	0.00025	0.00014	0.0144	0.00544	0	0.03792	0.00079	0.00054	0.00047	0.00029	0.06197	0.00184	7e-05	0
SH2D3C	0.15185	0.22727	0.12228	0.29321	0.36606	0.10723	0.05907	0.09379	0.36746	0.00818	0.11928	0.09184	0.05009	0.15245	0.00223	0.12049	0.14207	0.01638	0.13708	0.37412
SH2D3A	0.0787	0.16092	0.09432	0.02465	0.0473	0.08454	0.03044	0.12299	0.09405	0.12597	0.08516	0.04328	0.02351	0.11951	0.15375	0.04773	0.05535	0.2477	0.01791	0.08302
MAMLD1	0.01235	0.00754	0.01694	0.00159	0.00449	0.02147	0.00411	0.00917	0.00514	0.00904	0.00043	0.04799	0.05705	0.00134	0.00484	0.01161	0.01773	0.01143	0.03925	0.03195
MTRNR2L1	0.60509	0.60469	0.57648	1.07901	0.5691	0.60487	0.86244	0.56778	0.58017	2.50494	0.54395	0.92426	0.82341	0.99653	1.38848	0.87964	0.67295	2.49964	1.31561	1.48163
MTRNR2L4	0.01292	0.01451	0.01039	0.02712	0.01633	0.01185	0.01811	0.01154	0.01141	0.12403	0.01193	0.01981	0.01912	0.0216	0.02964	0.02049	0.01065	0.11376	0.03146	0.03955
MTRNR2L6	0.1788	0.18215	0.15458	0.37892	0.18885	0.17418	0.30423	0.1625	0.16966	1.50664	0.1464	0.31025	0.27323	0.37063	0.49956	0.33125	0.20599	1.54712	0.45524	0.70771
MTRNR2L8	0.98372	0.99134	0.91123	1.58543	1.03186	0.97065	1.34674	0.94306	0.95531	3.33335	0.86295	1.35492	1.23893	1.54406	1.73829	1.4119	1.05265	3.40889	1.68421	2.19529
MTRNR2L10	0.01449	0.01659	0.01346	0.03922	0.01412	0.01283	0.02405	0.01159	0.01519	0.2384	0.01536	0.02879	0.03017	0.02863	0.05628	0.03407	0.01565	0.21207	0.04274	0.07586
RANBP9	0.11373	0.14025	0.13494	0.11304	0.09964	0.20177	0.07351	0.13352	0.12423	0.02962	0.24863	0.12581	0.10292	0.13799	0.11102	0.08481	0.13963	0.03317	0.1647	0.11878
DNAJB6	1.18459	0.59173	1.28118	0.40335	0.82556	1.07499	0.59056	0.94418	0.75476	0.31856	1.13478	0.84296	1.01663	0.73933	1.03086	1.02201	1.16916	0.48859	0.94815	0.96518
LINC00881	0.01042	0.02209	0.00454	0.0104	0.02401	0.01987	0.01585	0.01898	0.01692	0.03522	0.01312	0.00992	0.02076	0.01854	0.01218	0.02209	0.00895	0.06611	0.01249	0.02079
LINC00987	0.02966	0.01805	0.02546	0.00951	0.04578	0.00809	0.00588	0.01487	0.07347	0.00173	0.01091	0.01484	0.01078	0.01058	0.00096	0.07191	0.00777	0.01142	0.01037	0.11207
LINC00674	0.17855	0.10255	0.14965	0.13292	0.19312	0.1168	0.08678	0.13985	0.16885	0.07136	0.09541	0.12887	0.14218	0.13925	0.0583	0.2022	0.17783	0.07492	0.15646	0.10799
CCDC180	0.02266	0.04854	0.02651	0.01875	0.0422	0.01652	0.02958	0.029	0.04159	0.03094	0.02181	0.01671	0.02698	0.04055	0.02496	0.02601	0.00668	0.03235	0.01503	0.02445
CDH7	0.00167	0.00313	0.00226	0.00558	0.00157	0.00126	0.00074	0.00208	0.0016	0.0062	0.00119	0.00558	0.001	0.00147	0.00285	0.0032	0.00113	0.0055	0.00182	0.00467
SLC17A4	0.00087	0.00094	0.00217	0.00399	0.00023	0.00357	9e-05	0.00182	0.00362	0.02043	0.00069	0.00138	0.00032	0.0029	0.03813	0.0034	0.00229	0.13642	0.00029	0.0251
MIR3180-4	0.00365	0.00605	0.00806	0.0072	0.01252	0.00523	0.00244	0.00641	0.00575	0.0126	0.00468	0.00646	0.01215	0.00552	0.007	0.00873	0.00474	0.02265	0.00847	0.00582
PCAT19	0.03534	0.03054	0.02488	0.01902	0.02587	0.01766	0.03291	0.02058	0.04788	0.01354	0.02046	0.01247	0.01464	0.03689	0.00923	0.03358	0.0202	0.04042	0.01906	0.2883
LINC00672	0.01249	0.02021	0.01396	0.03078	0.02936	0.01237	0.00708	0.01396	0.02571	0.00731	0.01398	0.02097	0.01496	0.01018	0.00566	0.02561	0.00451	0.02568	0.01257	0.01268
LINC01133	0.01307	0.01519	0.01857	0.0377	0.01879	0.01331	0.01175	0.01593	0.02182	0.0873	0.01569	0.03828	0.02566	0.03092	0.11807	0.01698	0.01032	0.23523	0.02444	0.04201
LINC00967	0.052	0.07164	0.0439	0.08666	0.07785	0.03414	0.04561	0.04432	0.08845	0.098	0.03484	0.04522	0.05136	0.05365	0.08728	0.08029	0.02736	0.18669	0.04531	0.06541
LINC00888	0.0275	0.04021	0.03594	0.03516	0.06183	0.04183	0.10374	0.02785	0.02857	0.01733	0.10853	0.04072	0.05346	0.03142	0.04908	0.06888	0.10133	0.01415	0.07514	0.12745
LINC01094	0.00356	0.00315	0.00214	0.03053	0.00542	0.00336	0.00346	0.00224	0.00449	0.01145	0.0019	0.01864	0.14167	0.0027	0.00486	0.05085	0.00433	0.02123	0.00593	0.04632
MIR4458HG	0.01051	0.02033	0.01046	0.00832	0.00977	0.01343	0.0109	0.0162	0.01296	0.01037	0.03031	0.01561	0.03394	0.0162	0.07594	0.00619	0.01141	0.00863	0.04124	0.05814
RPARP-AS1	0.12115	0.21824	0.0836	0.13045	0.19879	0.11938	0.09448	0.13224	0.17628	0.07627	0.09438	0.12476	0.12482	0.17424	0.16287	0.06544	0.1085	0.08255	0.07231	0.09792
LINC01541	0.00752	0.00927	0.00683	0.00862	0.00875	0.00569	0.00503	0.0078	0.01064	0.01096	0.00581	0.0076	0.00663	0.01121	0.00604	0.00626	0.00607	0.01195	0.00601	0.00693
OSER1-AS1	0.03634	0.12926	0.03262	0.04055	0.08014	0.02996	0.07746	0.06523	0.08675	0.04304	0.02693	0.02307	0.03249	0.04014	0.09417	0.04934	0.04076	0.12205	0.05359	0.07107
SNHG18	4e-05	0.00054	0	8e-04	0	0	0.00045	0.00148	0	0.02208	0	0.00184	9e-05	0.00036	0.08652	0.00045	0	0.03814	0.13772	0.00981
APTR	0.04895	0.05905	0.04125	0.06401	0.05739	0.03375	0.04557	0.02061	0.04404	0.0787	0.05579	0.08673	0.06789	0.07134	0.27315	0.07995	0.05585	0.08857	0.11189	0.08671
LINC00920	0.00382	0.02329	0.00461	0.00162	0.00025	0.0037	0.00207	0.01193	0.0103	0.00855	0.01637	0.00074	0.00725	0.0035	0.07338	0	0	0	8e-05	0.036
CEBPZOS	0.25247	0.29242	0.21388	0.21433	0.29356	0.17372	0.13824	0.22366	0.28564	0.11541	0.21839	0.18374	0.21308	0.24945	0.31503	0.20895	0.31799	0.12072	0.22997	0.19327
LINC01207	0.00729	0.00835	0.0076	0.0156	0.00543	0.00681	0.01297	0.00764	0.00671	0.04976	0.00486	0.0161	0.00983	0.01168	0.17698	0.01986	0.00668	0.12668	0.00478	0.03852
PPP5D1	0.03323	0.04377	0.02507	0.06331	0.02604	0.03058	0.03344	0.02561	0.03111	0.03627	0.0244	0.04398	0.04347	0.05053	0.01918	0.05	0.0142	0.05684	0.05474	0.05567
LINC00989	0.00345	0.00538	0.00527	0.02642	0.00597	0.00508	0.00228	0.00299	0.00762	0.01334	0.00513	0.0147	0.00915	0.00706	0.00225	0.0142	0.00638	0.03287	0.02866	0.01232
SMG1P7	0.04667	0.03768	0.04437	0.06579	0.03114	0.03637	0.01366	0.03286	0.04231	0.0223	0.03223	0.08291	0.0502	0.0444	0.01577	0.04101	0.04554	0.04877	0.0267	0.03682
LINC01568	0.07199	0.01332	0.07058	0.03427	0.01784	0.02275	0.01516	0.02321	0.02217	0.00903	0.01668	0.03445	0.03491	0.02231	0.00752	0.0336	0.03229	0.01855	0.01615	0.02115
LINC00963	0.23206	0.11105	0.23839	0.19454	0.06485	0.31056	0.05351	0.21957	0.11685	0.08851	0.36364	0.30893	0.41052	0.05132	0.13592	0.45838	0.22175	0.10773	0.16201	0.1355
MIR210HG	0.00739	0.00529	0.00526	0.00857	0.00366	0.01396	0.00766	0.00475	0.00417	0.02363	0.0108	0.01029	0.01981	0.00806	0.0505	0.00491	0.02416	0.04555	0.0088	0.0322
RAB30-AS1	0.16195	0.2511	0.17404	0.31043	0.13431	0.15798	0.22132	0.17682	0.17018	0.10373	0.18987	0.27281	0.23696	0.19497	0.14592	0.24422	0.22668	0.22277	0.17835	0.17301
LINC00958	0.03341	0.03523	0.03442	0.05983	0.02825	0.03422	0.01921	0.03026	0.03218	0.02819	0.03086	0.05822	0.03006	0.04045	0.02725	0.04225	0.0256	0.03391	0.03147	0.01617
SPTY2D1-AS1	0.06481	0.02529	0.07427	0.03456	0.03426	0.10276	0.0704	0.05932	0.03169	0.02279	0.05972	0.04568	0.05937	0.04335	0.04622	0.08753	0.0528	0.03307	0.06512	0.04045
C16ORF95	0.02312	0.01653	0.02035	0.01099	0.01369	0.01123	0.02574	0.00375	0.0172	0.02078	0.00598	0.01154	0.01685	0.01716	0.03825	0.01482	0.04069	0.02146	0.04415	0.0207
OCLN	0.01109	0.03247	0.01202	0.01004	0.01727	0.01741	0.02282	0.01469	0.01737	0.06563	0.00868	0.00601	0.00858	0.02528	0.44919	0.00548	0.00881	0.12051	0.01719	0.00812
IQCH-AS1	0.08176	0.1117	0.06771	0.04922	0.06707	0.06949	0.03727	0.09979	0.05734	0.04568	0.05183	0.12465	0.09024	0.06334	0.06275	0.06655	0.06424	0.0766	0.01642	0.07933
NUP50-AS1	0.04546	0.04323	0.02455	0.09881	0.06032	0.03015	0.04186	0.03771	0.04422	0.02116	0.03799	0.03697	0.07832	0.03223	0.04762	0.04996	0.04851	0.02754	0.03288	0.09241
SLFN12L	0.30767	0.28686	0.25926	0.11692	0.38699	0.18476	0.04441	0.16624	0.38434	0.06572	0.16285	0.08381	0.06558	0.09513	0.03052	0.07829	0.24095	0.09692	0.0609	0.03861
LINC00933	0.01187	0.01677	0.00623	0.00885	0.00855	0.0142	0.01032	0.01053	0.01713	0.00619	0.00827	0.01996	0.01454	0.01756	0.00878	0.00897	0.00978	0.02583	0.02204	0.02412
LINC00665	0.05513	0.08805	0.04445	0.05395	0.05751	0.05055	0.03444	0.06979	0.04178	0.03296	0.03661	0.04177	0.04855	0.09742	0.09103	0.07031	0.06007	0.04651	0.08699	0.04898
MRLN	0.07354	0.04441	0.07074	0.04065	0.03916	0.05771	0.04566	0.06102	0.041	0.01762	0.04367	0.08951	0.05442	0.09289	0.02129	0.08313	0.05029	0.03247	0.03809	0.03442
LINC00707	0.00993	0.00571	0.00973	0.00808	0.01226	0.00226	0.00393	0.00424	0.01371	0.00521	0.00268	0.01495	0.01088	0.00299	0.00312	0.01326	0.01364	0.0076	0.0078	0.00533
LINC01012	0.03875	0.03143	0.02219	0.05047	0.02805	0.03652	0.00999	0.02447	0.03061	0.02816	0.05014	0.0365	0.02656	0.0469	0.03625	0.03437	0.03628	0.03823	0.00541	0.02719
LINC00943	0.02041	0.01546	0.01645	0.00034	0.06997	0.00651	0.01577	0.01207	0.05916	0.00473	0.00214	1e-05	0	0.00594	0.00085	0.00045	0.00175	0.00011	0.00033	0
LINC01578	0.40836	0.46825	0.51922	0.46345	0.2893	0.60897	0.29964	0.65639	0.34699	0.09952	0.8134	0.38937	0.45564	0.39372	0.26747	0.66453	0.40861	0.11999	0.38732	0.28133
SNHG16	0.45331	0.3135	0.5067	0.12589	0.14788	0.40585	0.21694	0.50566	0.34274	0.14736	0.21259	0.24202	0.24047	0.31336	0.49455	0.14462	0.29109	0.05142	0.38336	0.41457
SMIM18	0.03123	0.02682	0.02859	0.01745	0.02952	0.02358	0.00908	0.02383	0.01503	0.00058	0.02065	0.00737	0.00492	0.04324	0.01233	0.00862	0.04133	0.00741	0.00277	0.01174
MICA	0.06335	0.0907	0.0682	0.07069	0.07111	0.06597	0.03591	0.05861	0.06894	0.09521	0.09689	0.04731	0.09243	0.06228	0.21617	0.06647	0.06227	0.15355	0.09497	0.18987
PSMB8-AS1	0.58746	0.81077	0.47678	0.51465	0.84493	0.48258	0.40638	0.57336	0.80183	0.06947	0.4933	0.33996	0.34145	0.61591	0.1154	0.21296	0.77086	0.17278	0.30447	0.39136
LINC01569	0.02419	0.03449	0.02209	0.03806	0.02028	0.01859	0.02212	0.0296	0.02392	0.0167	0.02105	0.03041	0.02678	0.01782	0.01817	0.0377	0.02403	0.02788	0.02162	0.04585
LINC01016	0.0194	0.01502	0.01503	0.02488	0.02494	0.01771	0.01125	0.01125	0.01922	0.02087	0.01162	0.02373	0.01656	0.02574	0.00949	0.02297	0.01895	0.02195	0.01317	0.01739
TRIM52-AS1	0.085	0.10252	0.05739	0.06359	0.12368	0.04619	0.07901	0.06956	0.11477	0.01538	0.04554	0.02711	0.05546	0.13499	0.04117	0.07892	0.0651	0.03474	0.14406	0.05664
LINC01606	0.02412	0.02415	0.0167	0.04725	0.02078	0.01988	0.01758	0.02097	0.01897	0.0356	0.01576	0.06977	0.03765	0.01837	0.00419	0.0342	0.01524	0.04781	0.01179	0.0413
GMDS-AS1	0.14752	0.26162	0.13434	0.20913	0.20636	0.18683	0.17474	0.177	0.18492	0.13538	0.19419	0.15844	0.19531	0.22704	0.17249	0.1713	0.14137	0.27409	0.1474	0.1772
SMC4	0.7023	0.43095	0.6509	0.23183	0.46303	0.65981	0.38173	0.52388	0.42243	0.26962	0.95389	0.35426	0.42273	0.4327	0.65806	0.56321	1.79388	0.30073	0.57348	0.52202
GJC1	0.00871	0.01048	0.009	0.02357	0.01059	0.00645	0.00599	0.00713	0.00964	0.01035	0.00639	0.01909	0.0135	0.01083	0.00596	0.01592	0.0091	0.01278	0.37935	0.0336
LY75-CD302	0.02608	0.05261	0.02321	0.0175	0.0466	0.04419	0.01969	0.03329	0.04375	0.01237	0.12868	0.02447	0.00959	0.04727	0.02539	0.00647	0.03781	0.02791	0.00049	0.00163
ARPC4-TTLL3	0.06957	0.08683	0.07466	0.08143	0.11889	0.0628	0.01238	0.0734	0.11833	0.02416	0.07049	0.06335	0.08142	0.09847	0.05786	0.0412	0.10474	0.05364	0.05941	0.05243
RBM14-RBM4	0.09097	0.10456	0.09892	0.04954	0.09399	0.09432	0.0694	0.11995	0.10746	0.04832	0.08612	0.09451	0.0987	0.09194	0.07492	0.17205	0.13495	0.06247	0.08683	0.03629
ATP5J2-PTCD1	0.01919	0.02498	0.01157	0.00848	0.02609	0.01667	0.00836	0.01181	0.02707	0.01263	0.01918	0.01091	0.01166	0.01377	0.05214	0.0236	0.03666	0.01609	0.01993	0.00945
ABHD14A-ACY1	0.01883	0.02183	0.01121	0.01809	0.02168	0.01396	0.0322	0.01327	0.01707	0.05222	0.02977	0.00306	0.04492	0.00623	0.13701	0.02689	0.02768	0.10341	0.07064	0.03048
TMPRSS4-AS1	0.01932	0.02592	0.02771	0.03375	0.01914	0.01455	0.01456	0.02036	0.03746	0.01186	0.02201	0.05886	0.01867	0.02559	0.01092	0.01325	0.02063	0.00646	0.00418	0.02608
TMEM110-MUSTN1	0.01716	0.0087	0.02821	0.03592	0.01189	0.03707	0.01763	0.0387	0.01016	0.00126	0.05247	0.01331	0.03021	0.01324	0.00999	0.0159	0.0225	0.00064	0.02927	0.00817
C15ORF38-AP3S2	0.05136	0.05409	0.04368	0.071	0.0712	0.05984	0.04727	0.05281	0.05182	0.02935	0.06672	0.07452	0.15934	0.02571	0.14239	0.06566	0.06779	0.05099	0.11782	0.14123
FPGT-TNNI3K	0.00744	0.01877	0.00528	0.0172	0.01965	0.00254	0.00391	0.00843	0.01794	0.00746	0.01265	0.01104	0.01317	0.01497	0.01303	0.01164	0.01195	0.03309	0.02325	0.01807
BLOC1S5-TXNDC5	0.00042	0.00077	0.00029	0.00045	0	0.00032	0.10599	0.00165	0.00062	0.00086	0.00419	0.00204	0.00287	0.0109	0.01245	0.00234	0.00854	0	0.00958	0.00354
RPL17-C18ORF32	0.02349	0.01006	0.01957	0.01648	0.01309	0.01482	0.02588	0.02205	0.01244	0.00802	0.01378	0.03805	0.01423	0.02298	0.02349	0.01345	0.02787	0.00655	0.03903	0.02961
TGIF2-C20ORF24	0.02264	0.01116	0.01676	0.02481	0.00323	0.03202	0.03185	0.01839	0.00922	0.00279	0.0303	0.00697	0.01393	0.02202	0.01274	0.0476	0.03802	0	0.00103	0.02943
GIMAP1-GIMAP5	0.02638	0.11955	0.03741	0.00565	0.06455	0.02169	0.00013	0.05751	0.0931	0.00192	0.00021	0.00047	0.01118	0.00069	6e-05	0.00382	0.01954	0.00789	7e-05	0.05906
PMF1-BGLAP	0.08503	0.08046	0.10716	0.04654	0.06017	0.11269	0.04958	0.07728	0.05062	0.02224	0.11721	0.0225	0.03985	0.05023	0.09119	0.11613	0.11571	0.02064	0.0748	0.06266
ST20-MTHFS	0.03271	0.05159	0.03835	0.04476	0.02813	0.03783	0.02585	0.03416	0.05477	0.01489	0.04027	0.03344	0.05446	0.03181	0.10252	0.05608	0.04186	0.01649	0.02426	0.04337
POC1B-GALNT4	0.0342	0.01916	0.0243	0.01642	0.01945	0.01915	0.02232	0.02757	0.03371	0.02812	0.02426	0.01326	0.01038	0.02902	0.05911	0.01996	0.03327	0.03201	0.0225	0.0404
KLRC4-KLRK1	1.05046	0.15508	0.55151	0.00969	1.43123	0.03772	0.0114	0.05108	1.07002	0.00115	0.00267	0.05878	0.00044	0.02141	0.0018	0.00156	0.61172	0.00106	0.00444	0.00036
BCL2L2-PABPN1	0.01085	0.00993	0.01045	0.03423	0.01988	0.01117	0.01466	0.00772	0.01038	0.01853	0.00923	0.03487	0.02479	0.02406	0.0415	0.03201	0.01608	0.04345	0.0265	0.04298
CORO7-PAM16	0.02807	0.03663	0.03086	0.03554	0.02684	0.02743	0.01712	0.02147	0.03144	0.00776	0.0227	0.02491	0.03302	0.01912	0.00707	0.01182	0.018	0.02629	0.01346	0.00327
RNASEK-C17ORF49	0.00942	0.00916	0.01053	0.02586	0.0153	0.01692	0.02436	0.00758	0.01228	0.01054	0.01604	0.02634	0.03687	0.01239	0.02082	0.02231	0.02465	0.02925	0.02429	0.03305
TMEM256-PLSCR3	0.02264	0.03607	0.01128	0.08577	0.06737	0.01772	0.03601	0.01571	0.03677	0.01516	0.02299	0.03696	0.03799	0.05855	0.03733	0.02674	0.03227	0.02027	0.17154	0.11675
ZNF559-ZNF177	0.02887	0.0586	0.02609	0.01255	0.06234	0.02864	0.01168	0.02137	0.05647	0.03245	0.03405	0.01235	0.01478	0.03136	0.01693	0.04141	0.03111	0.02371	0.06732	0.02869
RPS10-NUDT3	0.05875	0.0995	0.05827	0.00559	0.02011	0.04361	0.00287	0.05437	0.09499	0.00509	0.06082	0.00788	0.00333	0.00055	0.00194	0.00465	0.03047	0.00717	0.00032	0
HSPE1-MOB4	0.23088	0.13338	0.24517	0.06511	0.15528	0.26488	0.13841	0.18509	0.13484	0.02611	0.2617	0.11244	0.06154	0.08631	0.23526	0.13622	0.32758	0.02118	0.17204	0.15668
SYNJ2BP-COX16	0.10916	0.17107	0.08723	0.05985	0.16031	0.10951	0.13178	0.12982	0.13453	0.06314	0.13067	0.09942	0.1726	0.17531	0.23761	0.25192	0.17092	0.05396	0.241	0.20477
CHURC1-FNTB	0.04282	0.0794	0.03635	0.05831	0.06647	0.05916	0.03406	0.05973	0.05613	0.02033	0.05523	0.04438	0.06021	0.05353	0.07393	0.044	0.05003	0.03664	0.06704	0.08126
ZNF625-ZNF20	0.02186	0.01416	0.00649	0.00943	0.01858	0.01309	0.01333	0.00646	0.01936	0.00488	0.0099	0.00972	0.00558	0.01412	0.03043	0.01529	0.03076	8e-05	0.01612	0.00741
AP1M2	0.01117	0.01347	0.01565	0.04367	0.00579	0.02182	0.03394	0.01456	0.00981	0.2383	0.02393	0.04133	0.06545	0.03732	0.62488	0.03787	0.02151	0.31139	0.01219	0.06069
NDUFC2-KCTD14	0.12057	0.1156	0.11776	0.1282	0.15516	0.14325	0.18088	0.08017	0.12281	0.06424	0.19949	0.11576	0.23484	0.08665	0.72896	0.16678	0.22712	0.03534	0.1928	0.27811
COMMD3-BMI1	0.21048	0.25812	0.21673	0.17194	0.29278	0.31613	0.64367	0.23607	0.28512	0.0708	0.47844	0.17374	0.21144	0.31227	0.34888	0.2841	0.39326	0.05743	0.26189	0.23114
MSH5-SAPCD1	0.01316	0.00712	0.01448	0.01482	0.00753	0.01089	0.01147	0.00789	0.01163	0.00776	0.00949	0.02162	0.01273	0.00478	0.02661	0.00718	0.0106	0.00446	0.00037	0.02001
ATP6V1G2-DDX39B	0.03124	0.07396	0.0284	0.01022	0.0561	0.02779	0.01562	0.03903	0.06225	0.0102	0.03786	0.00967	0.03162	0.04018	0.19444	0.03189	0.07973	0.01821	0.05064	0.06652
PPT2-EGFL8	0.01277	0.0273	0.02032	0.01329	0.0335	0.01737	0.00345	0.02688	0.01827	0.02948	0.01744	0.0176	0.01168	0.00663	0.03094	0.02514	0.00916	0.05718	0.03764	0.10173
C8ORF44-SGK3	0.03002	0.07193	0.03231	0.03379	0.05656	0.03591	0.03847	0.05801	0.06394	0.01448	0.03406	0.02513	0.0509	0.03894	0.04404	0.04082	0.01671	0.01222	0.00714	0.02691
RTEL1-TNFRSF6B	0.00444	0.00243	0.00159	0.00561	0.00178	0.00281	0.00294	0.0028	0.0035	0.01689	0.00172	0.00819	0.0036	0.00253	0.01259	0.00664	0.00388	0.05349	0.01171	0.05948
ZNF670-ZNF695	0.02083	0.0331	0.02169	0.04073	0.02029	0.01921	0.01516	0.02525	0.0249	0.04653	0.01871	0.03946	0.0161	0.03408	0.01713	0.03875	0.01421	0.05306	0.01179	0.03581
ARHGAP19-SLIT1	0.03951	0.0416	0.03729	0.02705	0.04177	0.02869	0.01285	0.02611	0.02767	0.00737	0.06061	0.01228	0.03703	0.02581	0.01081	0.02157	0.16776	0.00854	0.02183	0.00546
PRH1-PRR4	0.01857	0.03755	0.01446	0.0197	0.02657	0.00894	0.00947	0.02276	0.03213	0.01378	0.0081	0.01084	0.00985	0.0209	0.02719	0.01962	0.01819	0.00822	0.02801	0.01927
TVP23C-CDRT4	0.02593	0.01841	0.01978	0.00547	0.01142	0.02192	0.02613	0.02017	0.02162	0.00204	0.00627	0.00234	0.01298	0.01199	0.01286	0.02539	0.01616	0.01905	0.02156	0.01061
P2RX5-TAX1BP3	0.01257	0.01298	0.01654	0.01885	0.01655	0.01578	0.00935	0.01885	0.01695	0.00654	0.01159	0.01394	0.00855	0.02257	0.00751	0.01236	0.0157	0.03712	0.01163	0.01688
APOC4-APOC2	0.01553	0.00137	0.00044	0.00436	0	0.00088	0.00531	0.00067	7e-05	0.00596	0	0.06652	0.48968	0.00018	0.02251	0.23043	0.00925	0.00366	5e-05	0
HNRNPUL2-BSCL2	0.01521	0.01529	0.01514	0.02747	0.01863	0.01709	0.01678	0.01145	0.0207	0.0153	0.01222	0.01435	0.0237	0.02446	0.01911	0.01434	0.0184	0.00795	0.02343	0.02545
UBA2	0.24164	0.21433	0.2278	0.18872	0.268	0.22867	0.12857	0.24598	0.20729	0.11819	0.27217	0.17234	0.14137	0.19733	0.25506	0.29542	0.40616	0.08871	0.63426	0.25997
SAE1	0.24827	0.30797	0.2732	0.10679	0.29401	0.34271	0.12057	0.2427	0.21831	0.15034	0.39807	0.11451	0.22467	0.214	0.51235	0.17634	0.97243	0.19161	0.28217	0.29916
FARSB	0.09769	0.1357	0.0927	0.05829	0.10815	0.10214	0.09549	0.11424	0.1103	0.09235	0.09514	0.06561	0.07093	0.129	0.34059	0.07656	0.17728	0.06443	0.14998	0.11337
ABCC5	0.0544	0.07063	0.04697	0.09894	0.09876	0.05385	0.02897	0.02449	0.08878	0.04065	0.0445	0.05409	0.22753	0.04587	0.07892	0.11901	0.07099	0.10681	0.11923	0.08649
ABCB6	0.01459	0.01633	0.01547	0.00827	0.01652	0.01329	0.02907	0.00889	0.00796	0.03879	0.03309	0.00967	0.026	0.01723	0.10585	0.00574	0.03514	0.03614	0.0751	0.09097
DNM1L	0.32472	0.2228	0.35506	0.28193	0.25313	0.29369	0.22288	0.26159	0.21695	0.15758	0.30118	0.29925	0.30102	0.33604	0.36391	0.31804	0.44184	0.17801	0.3339	0.27001
CDH8	0.00791	0.01331	0.00651	0.01575	0.01229	0.00914	0.00507	0.01056	0.01036	0.01684	0.00782	0.0144	0.01461	0.00528	0.00808	0.01318	0.00601	0.02599	0.03162	0.00826
ABCC9	0.01672	0.01494	0.01579	0.02138	0.01968	0.01543	0.02598	0.0161	0.01579	0.02161	0.01293	0.02337	0.0198	0.02021	0.00846	0.01903	0.01197	0.02181	0.48913	0.02574
ABCF2	0.1152	0.15542	0.12457	0.06664	0.13535	0.15728	0.06177	0.14776	0.13527	0.02798	0.15133	0.08757	0.07526	0.12238	0.19063	0.11121	0.16963	0.06695	0.116	0.17379
NR1H3	0.04135	0.08174	0.04723	0.122	0.07804	0.04223	0.02487	0.06701	0.06348	0.05777	0.04534	0.12027	0.39659	0.0722	0.09157	0.05098	0.05283	0.08486	0.20586	0.09497
COX17	0.1705	0.16631	0.16045	0.32016	0.18443	0.25952	0.20221	0.16787	0.17408	0.14125	0.36681	0.34463	0.36806	0.22461	0.23584	0.37809	0.30445	0.18293	0.18961	0.32213
FAM47E-STBD1	0.00633	0.00416	0.00658	0.00734	0.00969	0.00354	0.03618	0.00542	0.00199	0.0334	0.00627	0.00509	0.00596	0.00388	0.1369	0.00523	0.02134	0.0454	0.03605	0.01457
SNX29P1	0.00826	0.00799	0.00559	0.01329	0.00984	0.00713	0.00618	0.00532	0.01043	0.01711	0.00661	0.02109	0.01023	0.16594	0.00603	0.0118	0.04082	0.03112	0.01455	0.02506
KIAA2012	0.00637	0.00543	0.0061	0.00787	0.00676	0.00337	0.0027	0.00464	0.00415	0.00909	0.00413	0.00823	0.00695	0.0093	0.00216	0.00672	0.00411	0.00884	0.00346	0.00582
SCAMP2	0.57846	0.56858	0.52298	0.3532	0.63134	0.57589	0.43458	0.44817	0.71716	0.09942	0.67862	0.24032	0.63765	0.38965	0.47939	0.51442	0.69444	0.19836	0.24228	0.28988
SCAMP3	0.3986	0.51463	0.41367	0.2084	0.48706	0.4233	0.35381	0.41675	0.41561	0.08475	0.50864	0.17569	0.29794	0.32503	0.61111	0.2457	0.55185	0.18157	0.32807	0.48999
IL18BP	0.06914	0.09459	0.06462	0.08735	0.12495	0.08578	0.0138	0.10764	0.12535	0.01769	0.05021	0.15818	0.56671	0.17035	0.03431	0.08411	0.0121	0.02247	0.16057	0.41158
RWDD2B	0.08264	0.12125	0.06772	0.11947	0.10117	0.0954	0.09071	0.0882	0.13768	0.05134	0.11412	0.07676	0.06046	0.10264	0.10815	0.06865	0.13813	0.06849	0.19097	0.13274
MUC12	0.02541	0.0083	0.03169	0.00803	0.02578	0.03828	0.00868	0.00687	0.0266	0.30759	0.01912	0.01153	0.02811	0.00145	0.50081	0.01191	0.02862	1.01751	0.09753	0.08214
DPP3	0.14454	0.11834	0.15178	0.0622	0.14468	0.19121	0.11922	0.1579	0.1305	0.05999	0.2291	0.05676	0.14454	0.08147	0.23074	0.0833	0.26152	0.17147	0.05522	0.11511
SNUPN	0.10676	0.21369	0.1055	0.10965	0.16755	0.08849	0.10192	0.15603	0.19256	0.07563	0.10018	0.10673	0.14827	0.10355	0.29664	0.12536	0.1438	0.08183	0.19198	0.11027
HUWE1	0.33091	0.2515	0.32639	0.15407	0.30356	0.37047	0.21307	0.27507	0.22923	0.17069	0.41903	0.2298	0.2775	0.2906	0.3336	0.27422	0.33412	0.16018	0.29797	0.41893
PCAT1	0.03233	0.05093	0.03341	0.01642	0.03787	0.03158	0.01647	0.02713	0.03581	0.02889	0.02384	0.02542	0.01407	0.02875	0.03217	0.01714	0.02411	0.01864	0.02719	0.03049
HIF1A-AS2	0.04139	0.0247	0.03992	0.10678	0.03485	0.06009	0.04536	0.03808	0.03502	0.00671	0.08532	0.1706	0.27902	0.07015	0.03007	0.14779	0.03522	0.04385	0.08426	0.08919
PTPRU	0.00252	0.00054	0.00128	0.00451	0.00093	0.00075	0.00094	0.00091	0.00022	0.00427	7e-05	0.00108	0	0	0.01058	0	0	0.02142	0.03317	0.06362
TSPAN32	0.2454	0.39323	0.13641	0.55256	0.8675	0.10935	0.08723	0.11071	0.59138	0.00567	0.13622	0.15755	0.04338	0.05028	0.00302	0.40265	0.14766	0.00693	0.02745	0.01326
KLHL7-AS1	0.06456	0.05714	0.06672	0.05605	0.05272	0.06218	0.03459	0.06038	0.05384	0.02186	0.05893	0.05866	0.0371	0.07968	0.03203	0.06703	0.05088	0.04287	0.04819	0.03636
TSSC4	0.19668	0.19354	0.19582	0.14386	0.30492	0.21753	0.18934	0.22143	0.22671	0.07663	0.24267	0.18926	0.16623	0.12565	0.24079	0.20554	0.24295	0.18848	0.25984	0.27086
ATP9A	0.00485	0.00246	0.00567	0.00531	0.01243	0.00436	0.00268	0.00639	0.00524	0.03787	0.00119	0.00184	0.00255	0.0039	0.18055	0.00429	0.0048	0.0935	0.04193	0.01247
CDH10	0.00152	0.00324	0.00061	0.00192	0.00029	0.00261	0.00015	0.0014	0.00071	0.00198	0.00087	0.00033	0.00139	0.00058	0.00026	0.00027	0.00077	0.01054	6e-05	0
PDCD7	0.05053	0.05647	0.04391	0.04173	0.05743	0.05295	0.02737	0.03862	0.07212	0.02994	0.04459	0.03599	0.0414	0.08439	0.03474	0.06055	0.05456	0.03602	0.04801	0.0616
GPC6	5e-05	1e-04	6e-05	0.00367	7e-05	0.00016	0.00028	1e-05	0.00059	0.00304	0	0.00794	0	4e-05	0.00041	0.00233	0	0.00055	0.115	0.00041
MYZAP	0.00067	0.00357	0.00113	0.0099	3e-05	0.00049	1e-05	0.00196	0	0.01162	0.00367	0.00976	0.01359	0	0.05439	0	0.00161	0.03283	0	0.06837
USH1C	0.00202	0.00258	0.00228	0.00167	4e-05	0.00018	0.0063	0.00233	8e-05	0.23899	0.00085	0.00149	0.00271	0.00554	0.64346	0.00041	0.00027	0.43837	0.02423	0.01268
PQBP1	0.36963	0.44065	0.36949	0.25034	0.32246	0.4864	0.71734	0.43897	0.29431	0.19013	0.54986	0.27508	0.35438	0.38145	0.63338	0.4457	0.51265	0.26555	0.44427	0.37463
EDIL3	0.00306	0.00055	0.00122	0.00133	0.00148	1e-04	0.00012	0.00043	0.00115	0.00779	0.00152	0.00057	0.00332	9e-05	0.00264	0.00244	6e-04	0.0116	0.44361	0.04662
HHLA1	0.0037	0.00783	0.00384	0.01633	0.00587	0.00486	0.0047	0.0063	0.00434	0.0172	0.00846	0.015	0.01401	0.00707	0.01471	0.01568	0.00354	0.0206	0.00643	0.0126
FSBP	0.00473	0.02052	0.01613	0.00054	0.00366	0.03437	0.0021	0.02433	0.00177	0.00193	0.00492	0.00779	0.00333	0.00157	0.01088	0.00205	0.02207	0	0.01014	0
TMEM265	0.01364	0.02717	0.01654	0.05642	0.02032	0.0123	0.00441	0.02064	0.0118	0.07479	0.02027	0.02725	0.03151	0.00975	0.33637	0.01203	0.00623	0.12748	0.02513	0.0192
LINC00507	0.0176	0.02207	0.01617	0.0258	0.014	0.01801	0.00659	0.0115	0.01819	0.0209	0.01347	0.01777	0.01319	0.01461	0.00315	0.01113	0.01156	0.03071	0.01486	0.01819
COL4A3BP	0.16468	0.1923	0.16941	0.26538	0.17194	0.22567	0.13881	0.17176	0.15843	0.07833	0.21883	0.16862	0.25528	0.17794	0.14966	0.28401	0.16183	0.15663	0.17239	0.19525
LINC00379	0.11849	0.05696	0.17373	0.11572	0.07225	0.10382	0.07527	0.11527	0.08855	0.01776	0.10675	0.13947	0.1046	0.14855	0.08993	0.18202	0.09295	0.0383	0.06761	0.04688
LINC00571	0.00506	0.01039	0.00691	0.00953	0.01369	0.00465	0.04987	0.00899	0.01078	0.02606	0.00772	0.00727	0.00914	0.01064	0.02515	0.02258	0.00682	0.0632	0.00517	0.06641
LINC00854	0.0551	0.0558	0.05426	0.13995	0.08977	0.03271	0.08988	0.03619	0.05961	0.16098	0.02892	0.28895	0.27109	0.12715	0.11022	0.19366	0.04526	0.31237	0.0804	0.1323
LINC-ROR	0.00462	0.00283	0.0022	0.01385	0.00578	0.00524	0.00182	0.00368	0.00308	0.00542	0.00397	0.0081	0.00504	0.00973	0.00301	0.00653	0.00162	0.01209	0.00325	0.00471
PTGES3L	0.02141	0.02513	0.0209	0.03596	0.01376	0.02029	0.01842	0.02304	0.02942	0.01591	0.01221	0.02978	0.02535	0.02437	0.04822	0.02749	0.0124	0.02918	0.03583	0.01714
PTGES3L-AARSD1	0.00425	0.00494	0.00474	0.00236	0.00401	0.00479	0.00378	0.00435	0.00529	0.01048	0.00499	0.00159	0.0013	0.00175	0.03252	0.00126	0.00736	0.01771	0.00815	0.00675
PTCSC3	0.16376	0.14519	0.1546	0.2039	0.15187	0.13315	0.08126	0.12819	0.16018	0.15099	0.15099	0.30888	0.22763	0.18095	0.13447	0.23916	0.10393	0.26653	0.16568	0.22038
MRPS31P5	0.0621	0.08511	0.05163	0.02964	0.07638	0.05721	0.03042	0.06769	0.08121	0.04695	0.05191	0.01436	0.03815	0.06535	0.16687	0.02851	0.05289	0.0372	0.02666	0.08849
CDH11	0.01231	0.01558	0.00815	0.03518	0.01611	0.00635	0.004	0.00788	0.01574	0.02128	0.01033	0.03007	0.04824	0.01299	0.0188	0.02281	0.01096	0.0609	0.7252	0.03025
UST	0.00864	0.01614	0.00831	0.01105	0.01811	0.02393	0.00346	0.01987	0.00758	0.00339	0.01125	0.03016	0.01987	0.05149	0.00408	0.00524	0.00224	0.00407	0.02391	0.00198
ARPC5	1.11257	1.10754	0.98148	1.00097	1.41833	0.99223	0.42177	0.96859	1.25603	0.31128	1.03579	0.92541	1.32381	0.84666	1.29339	0.92751	1.77947	0.38067	1.26262	1.06147
ARPC4	0.75955	0.72435	0.7349	0.73918	1.05878	0.73246	0.25633	0.66167	0.8649	0.13975	0.87104	0.61751	0.80857	0.66218	0.72811	0.60328	0.99457	0.13157	0.48686	0.50939
ARPC3	1.84551	1.72673	1.72644	1.86597	2.09706	1.87813	1.2074	1.68207	1.94964	0.62526	2.02265	1.61224	2.20541	2.20743	2.01057	1.95183	2.26003	0.64946	1.23803	1.46886
ARPC1B	1.45733	1.70102	1.44837	1.87823	1.64905	1.83239	0.50364	1.57916	1.77397	0.55378	2.11643	1.4806	1.79172	1.28301	1.34574	1.16807	1.84229	0.59505	0.96864	1.42322
ACTR3	1.20098	1.10078	1.09518	0.58289	1.35744	1.15875	0.5154	1.01635	1.21884	0.20388	1.30812	0.63608	0.82042	0.99596	0.92105	1.04681	1.67496	0.24961	0.71819	0.68804
ACTR2	0.92984	0.79725	0.87378	0.83363	1.02253	0.88836	0.34734	0.69888	0.95544	0.15068	0.87673	0.65383	0.81503	0.89095	0.56755	0.77164	1.10014	0.27224	0.50905	0.50372
TSPAN5	0.21261	0.16171	0.25823	0.00969	0.14256	0.41531	0.0311	0.21094	0.14088	0.02391	0.6232	0.03553	0.00715	0.02345	0.08122	0.00208	0.29302	0.00943	0.11409	0.07853
TSPAN3	0.13077	0.1508	0.123	0.20909	0.20305	0.12544	0.86935	0.10787	0.14377	0.29209	0.09654	0.26618	0.48932	0.89317	2.05569	0.31217	0.30834	0.47467	1.2409	1.01687
LINC01544	0.01129	0.01764	0.01052	0.01805	0.00921	0.01069	0.00947	0.01052	0.0123	0.01596	0.00995	0.0212	0.01388	0.01185	0.00908	0.01772	0.00486	0.02223	0.01586	0.0116
PYURF	0.60492	0.72433	0.59994	0.26356	0.72848	0.57993	0.39958	0.6478	0.72025	0.1045	0.73569	0.29589	0.44461	0.43026	0.93484	0.47943	0.77118	0.08752	0.77603	0.88035
ADAM8	0.35424	0.22337	0.26089	0.24953	0.53732	0.20393	0.10444	0.14873	0.37208	0.04654	0.23293	0.51132	0.33632	0.15266	0.03257	0.45193	0.19507	0.03512	0.01822	0.00274
TSPAN2	0.054	0.04401	0.04465	0.02432	0.2069	0.02631	0.00096	0.03219	0.12273	0.01501	0.00352	0.03459	0.00169	0.0011	0.04247	0.00756	0.08761	0.05368	0.08901	0.12044
NUBP2	0.26125	0.33434	0.24296	0.16962	0.3374	0.28346	0.26222	0.24308	0.34562	0.15277	0.32163	0.18069	0.18529	0.1938	0.40914	0.16078	0.52963	0.16204	0.32974	0.29201
TSFM	0.11256	0.14111	0.1099	0.08239	0.14739	0.09876	0.11919	0.12074	0.16033	0.10032	0.19091	0.0745	0.10501	0.10296	0.47319	0.065	0.26264	0.06435	0.23279	0.11034
TSPAN1	0.00619	0.00072	0.00313	0.00518	0.00365	0.00272	0.05274	0.00191	0.00249	0.34975	0.00485	0.00656	0.00266	0.01897	0.96668	0.00761	0.0024	1.46596	0.023	0.11095
PPIF	0.17299	0.10268	0.20592	0.24786	0.09832	0.27271	0.36313	0.14196	0.12498	0.11588	0.22957	1.45206	0.94536	0.18325	0.51929	0.40035	0.4421	0.10486	0.31627	0.18019
CTDSP2	0.08792	0.14825	0.12447	0.15922	0.12089	0.14645	0.09379	0.10588	0.11848	0.08998	0.09863	0.10946	0.12802	0.1076	0.12613	0.0754	0.10916	0.09481	0.22578	0.1921
ZNF891	0.0161	0.0208	0.02108	0.01922	0.01203	0.01371	0.00742	0.02518	0.01599	0.00808	0.01027	0.01659	0.01503	0.01852	0.00906	0.01462	0.01534	0.01349	0.01464	0.01279
TRIM10	0	0.00015	1e-05	2e-05	0	0.00035	1e-05	0	0	0.00348	0.00015	0	2e-05	0	0.00791	0	0	0.008	0	0
ARPC2	2.56497	2.23069	2.43046	2.00107	2.83932	2.44579	1.63679	2.248	2.59825	0.67313	2.49017	1.86736	2.16743	2.15622	1.86457	1.794	2.88519	0.7098	1.77875	1.69432
SGK2	0.00129	0.00368	0.00057	0.00144	0.00071	0.00314	0.00226	0	0.00215	0.03814	0.00029	0.00374	0.00291	0.00061	0.13835	0.00242	0.00216	0.18937	0.0035	0.01143
BMS1P17	0.02514	0.03508	0.03691	0.05831	0.03134	0.03223	0.01452	0.03385	0.01833	0.03794	0.02986	0.04932	0.05769	0.04804	0.02886	0.06165	0.01766	0.0708	0.04297	0.05352
RAD50	0.22157	0.27341	0.1859	0.1778	0.27252	0.22808	0.1763	0.21463	0.29924	0.15079	0.20034	0.12584	0.15219	0.23748	0.30557	0.16473	0.20751	0.25713	0.27735	0.24938
KIF20A	0.00345	0.00248	0.00336	0.00021	0.00238	0.00034	0.00361	0.00134	0.00034	0.01814	0.00543	0.00707	0.00542	1e-05	0.0351	0.00499	0.12482	0.00943	0.00147	0.00244
PREB	0.18039	0.20719	0.22464	0.168	0.24893	0.20791	0.45296	0.20112	0.28214	0.07664	0.21892	0.08725	0.16212	0.18306	0.30774	0.16689	0.2901	0.12031	0.21218	0.17886
HIPK3	0.08279	0.07259	0.08203	0.2317	0.09561	0.09814	0.06431	0.07721	0.0938	0.03991	0.08619	0.11408	0.14604	0.07044	0.07547	0.12368	0.10182	0.06819	0.24852	0.22629
FEM1B	0.06789	0.0579	0.07553	0.04184	0.0515	0.05805	0.04244	0.05433	0.05584	0.03384	0.07948	0.04436	0.07732	0.05963	0.05517	0.05439	0.07195	0.04157	0.14258	0.07553
ENAM	0.03748	0.0414	0.03247	0.0364	0.03952	0.02876	0.46867	0.02215	0.03253	0.01628	0.03086	0.0171	0.02101	0.08132	0.01902	0.03696	0.10659	0.05671	0.0339	0.02646
CDH13	0.0222	0.02219	0.01983	0.07172	0.02409	0.02243	0.02466	0.01459	0.02253	0.06545	0.02086	0.08654	0.04719	0.02936	0.04571	0.04192	0.01608	0.1339	0.27258	0.71738
ACTR1B	0.17203	0.23581	0.16514	0.08072	0.20913	0.25053	0.09669	0.19641	0.19011	0.06966	0.35036	0.08122	0.13217	0.12508	0.1657	0.1446	0.20453	0.0978	0.19203	0.24344
ACTR1A	0.34601	0.25414	0.36005	0.21806	0.367	0.38314	0.21548	0.29172	0.33991	0.08976	0.5011	0.2209	0.34521	0.22689	0.2893	0.32647	0.46759	0.11503	0.43214	0.32154
ARL4C	0.35639	0.38742	0.38525	0.06275	0.64256	0.3375	0.04245	0.47663	0.55413	0.01558	0.29465	0.2241	0.40004	0.05727	0.00837	0.04028	0.19644	0.0056	0.07655	0.03229
ARL4A	0.45484	0.18781	0.54513	0.23437	0.04713	0.53996	0.23359	0.51752	0.13963	0.31322	0.73339	0.52411	0.50391	0.43586	1.15599	0.42331	0.44658	0.71698	0.31399	0.96095
RASGRP1	0.2334	0.25161	0.25304	0.01575	0.18925	0.31719	0.05272	0.2476	0.32335	0.00484	0.36376	0.01631	0.01262	0.13195	0.01729	0.01086	0.24955	0.00205	0.01661	0.03811
DNAL4	0.04516	0.04569	0.04996	0.02574	0.07332	0.04647	0.02002	0.05012	0.05821	0.01927	0.06644	0.03247	0.02672	0.03756	0.09937	0.04268	0.06137	0.02887	0.15858	0.10695
ZNF263	0.06417	0.06588	0.06435	0.04552	0.0681	0.0428	0.04627	0.05802	0.07484	0.04114	0.05156	0.06312	0.06614	0.07737	0.07651	0.05484	0.07996	0.05214	0.09593	0.06029
LRPPRC	0.2117	0.28505	0.20899	0.17002	0.2074	0.21433	0.14749	0.25025	0.2477	0.1656	0.19988	0.12566	0.21411	0.31942	0.4318	0.22271	0.26253	0.07016	0.19281	0.24261
FRY	0.00411	0.03887	0.00411	0.11427	0.02953	0.01187	0.00395	0.0172	0.0214	0.03998	0.00263	0.04798	0.00749	0.01544	0.05521	0.05938	0.00662	0.03631	0.2402	0.15624
PDIA6	0.66316	0.42504	0.64495	0.27741	0.66725	0.66857	1.65297	0.50522	0.53605	0.15867	0.88221	0.3715	0.68737	0.50356	1.43125	0.56232	1.25269	0.16446	0.74592	0.94499
TRAP1	0.16097	0.26875	0.18106	0.19302	0.16309	0.19843	0.22542	0.20316	0.17379	0.23119	0.22117	0.19958	0.21001	0.20955	0.57464	0.24497	0.28642	0.25202	0.30122	0.37213
OPTN	0.63566	0.6481	0.64362	0.09595	0.66677	0.72256	0.31441	0.54052	0.72707	0.24181	0.86917	0.20302	0.11927	0.16799	0.41782	0.3295	0.62602	0.46237	0.58883	0.54248
BCAP31	0.65444	0.69243	0.69173	0.43602	0.81598	0.67493	0.60852	0.65316	0.73479	0.20442	0.59003	0.50381	0.98165	0.43941	1.6051	0.65724	0.72195	0.2705	0.67007	0.98514
NAMPT	0.70978	0.16981	0.74246	1.48292	0.13023	1.20072	0.69554	0.72705	0.1199	0.19888	1.70293	1.97728	2.32667	0.37868	0.59731	1.3858	0.91552	0.39517	1.05641	0.96039
RBM12	0.40666	0.26662	0.36479	0.12118	0.25524	0.32829	0.21201	0.31842	0.27138	0.12434	0.32732	0.19482	0.1542	0.33023	0.30567	0.31127	0.37423	0.14857	0.24758	0.22605
YAF2	0.15618	0.15142	0.13156	0.15083	0.21841	0.20306	0.15534	0.12106	0.14172	0.05884	0.20737	0.10802	0.10794	0.16138	0.15889	0.20538	0.22595	0.07172	0.23946	0.2042
ARFRP1	0.21603	0.28336	0.20781	0.13403	0.23582	0.24517	0.14007	0.22413	0.23239	0.07922	0.22711	0.11832	0.19098	0.17095	0.19486	0.17212	0.29993	0.11009	0.2637	0.2361
TOB1	0.77822	0.70609	1.02418	0.2866	0.44846	0.89823	0.30857	0.73645	0.68142	0.30537	0.9618	0.30851	0.37241	0.27035	1.16196	0.68812	0.77453	0.39096	1.13298	0.50657
MMP24-AS1	0.128	0.12608	0.11629	0.2234	0.17433	0.102	0.05718	0.12329	0.12236	0.12031	0.0825	0.17612	0.19271	0.08871	0.10249	0.16783	0.08648	0.15447	0.17704	0.18944
AKAP9	0.69931	0.69118	0.72766	0.78944	0.60844	0.67589	0.87315	0.691	0.68146	0.70997	0.71713	0.62814	0.70391	0.80314	0.88785	0.7599	0.56728	1.38908	0.72345	0.89303
CLEC3A	0.02896	0.03245	0.02849	0.05001	0.02058	0.02514	0.01403	0.02365	0.03304	0.01667	0.02408	0.03171	0.02678	0.0322	0.00626	0.03599	0.02498	0.01622	0.01866	0.02036
FAM13A	0.09814	0.18835	0.08071	0.29717	0.05726	0.13748	0.06928	0.10952	0.06158	0.12423	0.12083	0.13522	0.16925	0.05506	0.21773	0.09497	0.05584	0.28657	0.26577	0.18569
G3BP1	0.62796	0.70497	0.59582	0.18269	0.56375	0.68691	0.35945	0.69148	0.57809	0.15064	0.74539	0.32164	0.35397	0.5218	0.64967	0.41747	0.75548	0.16732	0.51875	0.56082
SUGP2	0.15464	0.18889	0.1476	0.38642	0.24676	0.16309	0.12426	0.16743	0.25614	0.10574	0.15387	0.23353	0.27336	0.21738	0.11498	0.18333	0.21963	0.14423	0.16752	0.1094
EBI3	0.00467	0.00304	0.01639	0.00762	0.00094	0.10596	0.01396	0.01591	0.00324	0.00067	0.43444	0.09931	0.19054	0.11038	0.0062	0.10715	0.06719	0.00169	0.00255	0.00508
ADGRG2	0.00437	0.00444	0.0038	0.00921	0.00464	0.00414	0.00363	0.00323	0.0063	0.00819	0.00319	0.00894	0.00824	0.00566	0.00697	0.00603	0.00333	0.01113	0.0065	0.01272
CDH17	0.02846	0.0369	0.02624	0.05403	0.02843	0.02381	0.02426	0.03021	0.03309	0.33743	0.04231	0.05795	0.03712	0.05681	1.03367	0.0398	0.01951	0.87769	0.05017	0.0248
MBNL2	0.15748	0.11991	0.18798	0.06264	0.12953	0.14527	0.38416	0.13703	0.17286	0.09212	0.07471	0.05663	0.08296	0.24842	0.19867	0.14032	0.15194	0.10017	0.30993	0.3603
ABI2	0.11092	0.11293	0.12173	0.0639	0.11157	0.1814	0.11651	0.12702	0.10893	0.04258	0.30143	0.11261	0.13229	0.0615	0.19374	0.1121	0.23581	0.02652	0.4038	0.18015
CEBPZ	0.23871	0.17757	0.24753	0.10299	0.18035	0.19623	0.12035	0.26553	0.18513	0.07511	0.21648	0.11746	0.09071	0.17715	0.2462	0.14479	0.23793	0.09317	0.17254	0.16023
PLXNC1	0.0358	0.04506	0.02796	0.26702	0.02703	0.0365	0.14557	0.02111	0.0513	0.00832	0.05588	0.23771	0.30779	0.10729	0.01445	0.15127	0.04714	0.0274	0.01923	0.01966
TRIM28	0.20538	0.13793	0.20769	0.24094	0.12699	0.17013	0.1783	0.1514	0.11669	0.23292	0.20229	0.35842	0.4395	0.20011	0.45045	0.21618	0.24598	0.25273	0.39541	0.42452
RASA4	0.08395	0.20528	0.08106	0.23618	0.1032	0.09054	0.08766	0.11536	0.1269	0.05667	0.07444	0.17015	0.32617	0.12879	0.08678	0.10725	0.07917	0.13827	0.12826	0.52517
AASS	0.01666	0.02404	0.01091	0.01501	0.02733	0.01233	0.02295	0.02596	0.02367	0.02277	0.03322	0.00983	0.00207	0.02215	0.04893	0.06349	0.00366	0.06088	0.32882	0.09728
PDZK1IP1	0.00048	0.00122	0.00089	0.03595	0.00213	0.00285	0.00598	1e-05	0.00025	0.14723	0.0053	0.00535	0.01928	0.0035	0.59608	0.00755	0.00036	0.29536	0.00339	0.00178
ATP6AP2	0.74589	0.69225	0.73386	0.68928	0.8608	0.80964	0.62302	0.74746	0.70222	0.17954	0.85554	0.60965	1.31471	0.45244	1.09783	0.58232	0.83322	0.18384	1.10012	0.76579
CDH18	0.00922	0.01004	0.01049	0.01563	0.00728	0.00585	0.00589	0.0116	0.01118	0.02736	0.00847	0.01146	0.01132	0.01195	0.0053	0.00784	0.01093	0.00942	0.01092	0.02226
FARP1	0.06823	0.07932	0.07553	0.12547	0.0672	0.05819	0.05172	0.06489	0.09116	0.13146	0.06521	0.14745	0.22079	0.0814	0.21062	0.14981	0.05086	0.19974	0.42217	0.20853
LPAR6	0.11067	0.48183	0.11905	0.28726	0.22784	0.14303	0.03589	0.27813	0.25548	0.10185	0.06543	0.15043	0.59546	0.13197	0.15063	0.06637	0.11088	0.13548	0.18729	0.67505
LPCAT3	0.28063	0.22244	0.30752	0.17641	0.17642	0.24601	0.12059	0.22003	0.16708	0.10161	0.19271	0.13354	0.19439	0.16737	0.36227	0.33475	0.33368	0.13121	0.204	0.1292
WASF2	0.32296	0.46474	0.32321	0.76372	0.47571	0.37231	0.20544	0.291	0.4144	0.24483	0.3765	0.27195	0.46257	0.43078	0.28975	0.41107	0.35611	0.45587	0.54605	0.46564
SLC25A13	0.05985	0.10426	0.06216	0.23357	0.088	0.12502	0.04497	0.09834	0.11519	0.08015	0.11209	0.1612	0.20756	0.13381	0.18177	0.19507	0.07391	0.08237	0.13231	0.17952
SLC25A15	0.07798	0.0305	0.02661	0.00855	0.03467	0.02728	0.03197	0.02323	0.01255	0.02786	0.05436	0.01263	0.00765	0.00811	0.0855	0.00401	0.05483	0.02639	0.00923	0.01474
ZNF197	0.03239	0.04652	0.03156	0.03496	0.04928	0.02883	0.02023	0.02326	0.03873	0.02355	0.03122	0.02852	0.03288	0.03993	0.04679	0.04877	0.0345	0.02401	0.06783	0.03678
SERF2	1.30846	1.32198	1.24031	2.07875	1.55572	1.28595	1.40585	1.29783	1.33101	1.03263	1.26065	1.99621	2.06799	1.38716	1.52705	1.53113	1.52053	1.37287	1.5273	1.55167
CDK2	0.09019	0.05186	0.09249	0.02252	0.09465	0.08924	0.0485	0.04114	0.04676	0.04131	0.07501	0.04794	0.09295	0.06531	0.16117	0.07564	0.37058	0.03667	0.13209	0.21107
DHRS9	0.0018	0.00159	0.00145	0.07452	0.00378	0.0023	0.02346	0.00153	0.00248	0.0149	0.00185	0.03235	0.07816	0.03091	0.06052	0.39547	0.00792	0.32102	0.00449	0.08801
RCL1	0.11722	0.14306	0.13829	0.04677	0.08864	0.14216	0.14472	0.15848	0.12876	0.07403	0.17204	0.06506	0.08116	0.21251	0.246	0.17542	0.14914	0.08317	0.30125	0.25805
ZNF256	0.03043	0.02612	0.04027	0.01233	0.00464	0.02047	0.01864	0.01833	0.01906	0.00111	0.0245	0.02003	0.00824	0.0326	0.01279	0.0212	0.0498	0.01923	0.02704	0.04891
SORBS3	0.05351	0.12201	0.08052	0.03857	0.03354	0.04707	0.04646	0.08284	0.07515	0.05889	0.00651	0.04895	0.15376	0.01793	0.11817	0.06481	0.01394	0.1549	0.56545	0.25839
CNIH1	0.24928	0.36366	0.32588	0.2412	0.23033	0.54642	0.40249	0.36231	0.30935	0.08173	0.88463	0.25277	0.44106	0.40512	1.22603	0.63986	0.73322	0.11439	0.63124	0.78414
TENM1	0.01627	0.01649	0.01137	0.00167	0.03017	0.01577	0.00037	0.01098	0.03597	0.00057	0.00887	0.00037	0.00157	0.00127	4e-05	0.00011	0.01077	0.00905	0.00118	0.00028
RBM7	0.26751	0.17245	0.26958	0.11057	0.18919	0.31642	0.11105	0.26812	0.17981	0.05834	0.30966	0.12343	0.15995	0.20669	0.34081	0.29159	0.32709	0.08811	0.456	0.21379
CDK3	0.0115	0.01865	0.01118	0.01414	0.00651	0.01424	0.00191	0.00789	0.02967	0.01704	0.02338	0.00026	0.00844	0.00324	0.01948	0.00566	0.00979	0.02315	0.00041	0.00011
RBM6	0.64905	0.88428	0.67913	0.62754	0.73468	0.74789	0.81005	0.82867	0.75519	0.28338	0.66701	0.52597	0.48127	0.90088	0.38198	0.73595	0.6747	0.6044	0.80168	0.7251
RBM5	0.8984	0.80124	0.91208	0.67854	0.87091	0.81471	0.51268	0.83068	0.85443	0.37457	0.80752	0.55207	0.51659	0.84799	0.53607	0.99092	0.76392	0.64098	0.68286	0.81617
LHFPL2	0.01085	0.01043	0.00738	0.04885	0.01225	0.01461	0.01263	0.01303	0.00613	0.01911	0.00644	0.1049	0.22779	0.04431	0.05068	0.02806	0.02894	0.05704	0.14556	0.09956
LHFP	0.00869	0.0137	0.02031	0.01961	0.00774	0.0427	0.01162	0.02379	0.01164	0.02622	0.00416	0.02927	0.01999	0.01389	0.02054	0.00761	0.02715	0.04927	1.55038	0.45237
TNK2	0.04284	0.04903	0.04718	0.25458	0.04645	0.0326	0.07063	0.03972	0.05434	0.05593	0.03462	0.16194	0.09893	0.08326	0.03405	0.03385	0.03202	0.08386	0.01967	0.16765
ALYREF	0.03659	0.02544	0.04125	0.05626	0.02533	0.06964	0.03462	0.04727	0.03887	0.02779	0.05557	0.05302	0.06718	0.04112	0.09346	0.04474	0.09668	0.0197	0.07247	0.09545
CDK4	0.21048	0.26994	0.18571	0.13727	0.25553	0.19625	0.38114	0.19227	0.23108	0.13365	0.23059	0.19812	0.34913	0.30041	0.8684	0.44003	0.70059	0.06004	0.59939	0.42639
TXNDC9	0.25669	0.27007	0.21187	0.16259	0.38789	0.28784	0.18549	0.23626	0.32844	0.11714	0.25826	0.10986	0.15639	0.21917	0.47334	0.14393	0.47412	0.08039	0.26155	0.23625
RNF41	0.16645	0.17479	0.17438	0.11409	0.20744	0.19075	0.1269	0.16902	0.13404	0.02871	0.19139	0.10809	0.11938	0.28351	0.14702	0.21839	0.21462	0.06245	0.15299	0.17305
TSHZ1	0.02463	0.02409	0.02044	0.02741	0.04142	0.02198	0.0068	0.01567	0.03702	0.00879	0.00661	0.01604	0.02431	0.00806	0.04123	0.01753	0.02237	0.01792	0.03403	0.04652
ALG3	0.19732	0.26854	0.177	0.14984	0.24133	0.21047	0.44595	0.20781	0.25808	0.08051	0.306	0.12413	0.34532	0.17884	0.82291	0.17864	0.37179	0.09807	0.35831	0.3464
PRMT3	0.07879	0.08767	0.08287	0.05588	0.09386	0.10553	0.05709	0.0746	0.11486	0.05564	0.16653	0.03299	0.06433	0.09311	0.20912	0.08459	0.14329	0.05978	0.07214	0.0689
PSME3	0.42216	0.36135	0.42954	0.16521	0.41975	0.38988	0.32586	0.35989	0.39798	0.11425	0.44704	0.19587	0.27556	0.38388	0.64939	0.36298	0.67259	0.16619	0.41371	0.42159
MPHOSPH9	0.43233	0.34256	0.28918	0.14404	0.38326	0.21639	0.1776	0.24325	0.34032	0.07527	0.20433	0.13685	0.11076	0.16246	0.11528	0.15075	0.57801	0.1158	0.12955	0.16626
MPHOSPH10	0.15749	0.20925	0.15881	0.1093	0.19553	0.14918	0.16727	0.15782	0.16867	0.08621	0.16961	0.057	0.06693	0.14345	0.24196	0.13074	0.16591	0.11556	0.22435	0.20385
ADAM10	0.25556	0.32302	0.27828	0.27514	0.43737	0.45329	0.2119	0.3267	0.32923	0.07031	0.49659	0.27372	0.17982	0.17782	0.32997	0.20382	0.30439	0.1599	0.32881	0.36542
CDK5	0.06237	0.05828	0.03992	0.07409	0.06257	0.05663	0.06021	0.03288	0.04287	0.02321	0.12025	0.04426	0.1048	0.00794	0.17064	0.13742	0.13354	0.05069	0.06865	0.05766
MPHOSPH6	0.21472	0.18036	0.21981	0.13615	0.21238	0.22859	0.11412	0.2098	0.24683	0.0859	0.29887	0.32761	0.39385	0.10692	0.42983	0.1247	0.44039	0.06948	0.26222	0.2321
NME6	0.20539	0.3112	0.18132	0.19616	0.28119	0.211	0.16491	0.21527	0.31328	0.09951	0.22668	0.13602	0.18464	0.20804	0.35223	0.16152	0.274	0.12663	0.15613	0.15894
DHRS2	0.00755	0.00624	0.00603	0.01634	0.00795	0.00604	0.00431	0.00576	0.0061	0.00455	0.00474	0.01206	0.00865	0.01011	0.00638	0.00786	0.00547	0.00804	0.00388	0.00441
CALCRL	0.01922	0.01328	0.01096	0.07398	0.01971	0.01281	0.019	0.01089	0.01475	0.04084	0.01792	0.10505	0.06301	0.0167	0.01458	0.02344	0.01565	0.06717	0.14418	1.37992
NUTF2	0.36767	0.40583	0.37983	0.23073	0.44615	0.45347	0.31117	0.38304	0.37829	0.21171	0.51762	0.32189	0.44678	0.39404	1.0228	0.32709	0.76386	0.17725	0.64839	0.82217
MPZL2	0.01093	0.00644	0.0158	0.03392	0.005	0.01283	0.00419	0.0121	0.00885	0.05054	0.00684	0.02816	0.03472	0.00786	0.27059	0.00295	0.00888	0.1354	0.00412	0.67814
TRIM13	0.19688	0.20974	0.26468	0.27302	0.16734	0.25901	0.13206	0.2451	0.19576	0.05962	0.21495	0.26589	0.26609	0.32279	0.26369	0.29781	0.25696	0.11924	0.25369	0.23711
PATJ	0.17362	0.33196	0.19402	0.05322	0.07533	0.13914	0.08376	0.2174	0.1631	0.28806	0.09386	0.06028	0.02846	0.15007	0.36626	0.04097	0.10225	0.52828	0.06824	0.24944
USPL1	0.15589	0.11711	0.15092	0.0692	0.14203	0.12193	0.11948	0.13353	0.13275	0.0509	0.08717	0.09402	0.1208	0.23111	0.22408	0.17651	0.17745	0.06517	0.12316	0.18155
EIF1	3.04128	2.64842	3.25352	2.39163	2.42941	3.14577	2.7475	3.2702	2.52434	1.05572	3.00155	2.50623	2.52682	2.8734	2.40765	3.09352	2.6468	1.5865	2.75835	2.37464
CDK6	0.19936	0.12523	0.23163	0.06022	0.10255	0.27232	0.20524	0.14328	0.16222	0.06208	0.50817	0.07116	0.09245	0.10828	0.15876	0.1123	0.26938	0.05642	0.10313	0.13642
TOPORS	0.20041	0.12167	0.1993	0.06226	0.11028	0.22864	0.08722	0.21488	0.10419	0.03886	0.21786	0.05417	0.07921	0.11823	0.11759	0.09532	0.2185	0.06495	0.14691	0.14151
FLOT1	0.348	0.29851	0.29144	0.30217	0.42192	0.29978	0.2868	0.25113	0.42684	0.41181	0.3397	0.6574	0.84298	0.28525	0.8122	0.82671	0.39925	0.63207	0.8396	1.11371
DDX39A	0.69754	0.63446	0.68326	0.35719	0.68645	0.6993	0.42748	0.62589	0.66619	0.32056	0.81727	0.44055	0.61451	0.71232	0.68491	0.81444	1.45045	0.48306	0.46751	0.60771
PSMD14	0.38953	0.22424	0.39506	0.08399	0.29426	0.39196	0.32053	0.28658	0.29498	0.11206	0.55989	0.20108	0.32283	0.22389	0.74052	0.23503	0.81123	0.0539	0.34784	0.41525
PRG4	0.00334	0.02033	0.00399	0.0035	0.0021	0.02156	0.00515	0.01394	0.00371	0.00123	0.01147	0.00084	0.0015	0.00357	0.00049	0.00194	0.00672	0.00479	0.02326	0.00221
CTDSPL	0.04596	0.04168	0.0267	0.0813	0.05764	0.04138	0.03711	0.03219	0.04005	0.07973	0.03798	0.07917	0.0898	0.03866	0.14817	0.07425	0.03735	0.08805	0.15468	0.13201
KLRG1	0.48796	0.30791	0.35812	0.1234	1.22889	0.08045	0.0465	0.11354	1.65025	0.03355	0.05877	0.09165	0.06817	0.06194	0.0122	0.91811	0.20907	0.05449	0.0641	0.10616
CDK7	0.168	0.14324	0.16592	0.07975	0.15133	0.21849	0.11432	0.15203	0.14278	0.0671	0.30515	0.07769	0.12197	0.11546	0.35799	0.18307	0.25501	0.07177	0.19765	0.21051
GDF11	0.01596	0.02296	0.01621	0.01127	0.02407	0.01217	0.01312	0.01792	0.01422	0.00334	0.01612	0.00977	0.01646	0.02457	0.0156	0.01926	0.01209	0.00856	0.02891	0.00888
TRIB1	0.01566	0.01117	0.03483	0.14003	0.00099	0.12686	0.72704	0.04734	0.00139	0.06336	0.19339	0.26616	0.16449	0.05544	0.44235	0.06829	0.12556	0.14516	0.193	0.23947
GPA33	0.03703	0.10492	0.03303	0.00173	0.03047	0.00666	0.00863	0.0221	0.02698	0.05468	0.00169	0.00229	0.00729	0.0085	0.25952	0.00913	0.06943	0.37271	0.00187	0.01705
ZNF443	0.01075	0.0114	0.01677	0.00933	0.0165	0.01352	0.0115	0.00941	0.01415	0.00868	0.01003	0.01086	0.01389	0.00724	0.04431	0.01736	0.04344	0.01435	0.00725	0.02264
CD96	1.85139	0.88519	1.7392	0.04777	0.97558	1.2465	0.06591	1.31611	1.00794	0.02715	1.14159	0.24122	0.04193	0.17965	0.02176	0.03206	1.29984	0.03671	0.01147	0.01495
PLIN3	0.09251	0.11169	0.09319	0.20164	0.08246	0.1653	0.16234	0.13195	0.08288	0.10776	0.23099	0.26255	0.34	0.16318	0.32276	0.28803	0.23938	0.20959	0.4234	0.25517
MFSD10	0.4266	0.33599	0.42342	0.23925	0.50233	0.35875	0.11693	0.28685	0.56851	0.12773	0.37105	0.17895	0.30115	0.24415	0.65037	0.29821	0.31144	0.16925	0.50071	0.33488
STX6	0.04301	0.04866	0.03833	0.07595	0.04553	0.06571	0.01596	0.04715	0.04672	0.02002	0.05361	0.07948	0.09599	0.03945	0.06048	0.027	0.0375	0.01866	0.03711	0.07168
COQ7	0.0857	0.09298	0.0759	0.07359	0.11181	0.07561	0.12314	0.10018	0.08474	0.07542	0.09016	0.05657	0.09671	0.08504	0.19302	0.11243	0.12274	0.09954	0.11594	0.15219
NBR2	0.02788	0.052	0.02058	0.04105	0.04573	0.0267	0.01615	0.03522	0.02553	0.02466	0.0348	0.01774	0.02614	0.04678	0.04266	0.02771	0.03308	0.03965	0.0335	0.04017
RCAN2	0.03931	0.00266	0.03826	0.00244	0.00487	0.01305	0.00189	0.00355	0.04011	0.00415	0.02539	0.0056	0	0.00063	0.00123	0.00143	0.00486	0.01223	0.25052	0.10654
MSLN	0.00011	8e-05	0	0.00288	1e-05	9e-05	0.00374	0	0	0.08319	6e-05	0.00107	0	0.00223	0.10465	0.00451	0.00075	0.02939	0.01368	0.00094
LRRC23	0.04504	0.02946	0.03777	0.027	0.04441	0.03334	0.04273	0.05127	0.05561	0.04284	0.02106	0.03555	0.06017	0.03461	0.09172	0.08092	0.01962	0.04265	0.05302	0.04455
RASGRP2	0.06475	0.47304	0.08892	0.41625	0.37279	0.10285	0.04204	0.20822	0.32945	0.00616	0.02697	0.12745	0.07257	0.38809	0.00155	0.06818	0.08137	0.00413	0.13725	0.00436
HNRNPR	0.81005	0.87424	0.74958	0.43138	0.90851	0.82789	0.57554	0.83342	0.8515	0.22848	0.94186	0.5128	0.53612	0.67206	0.84196	0.65497	1.36125	0.23241	0.86536	0.59959
SLC35B1	0.37028	0.17396	0.3192	0.20476	0.27979	0.3372	0.7612	0.23864	0.21019	0.08439	0.36317	0.2183	0.33153	0.18074	0.7018	0.27713	0.56378	0.12261	0.32993	0.36198
DCAF7	0.29542	0.28731	0.30356	0.17095	0.38429	0.31864	0.18436	0.27081	0.36414	0.08386	0.30063	0.16797	0.2735	0.28243	0.33139	0.31127	0.43691	0.06118	0.27599	0.21575
AP3S2	0.09481	0.15482	0.08822	0.15094	0.14322	0.14751	0.11293	0.12479	0.13372	0.0525	0.12166	0.12818	0.11551	0.09085	0.27074	0.13359	0.12678	0.13509	0.11416	0.15855
CDK8	0.02137	0.02369	0.01627	0.03304	0.03651	0.02555	0.01866	0.02043	0.02628	0.0152	0.01485	0.0299	0.05419	0.02446	0.0726	0.03591	0.03083	0.01682	0.03782	0.043
MRPS31	0.17516	0.30482	0.15425	0.14593	0.22207	0.20437	0.19024	0.23856	0.2672	0.11209	0.25028	0.08737	0.10216	0.21823	0.29818	0.14794	0.30458	0.12863	0.12884	0.18241
CALCOCO2	0.74957	0.57612	0.75443	0.57383	0.58252	0.67461	0.50046	0.60207	0.56478	0.23481	0.67953	0.39465	0.37112	0.5183	0.58012	0.63325	0.75029	0.3926	0.77296	0.62748
GPHN	0.04922	0.11214	0.06773	0.05044	0.08895	0.14766	0.1058	0.09947	0.07225	0.08687	0.16974	0.06074	0.04701	0.09992	0.21178	0.03741	0.09147	0.13182	0.16738	0.21544
RABEPK	0.09703	0.15882	0.08681	0.06238	0.12771	0.10091	0.1319	0.09234	0.12082	0.06303	0.11243	0.07415	0.07922	0.08278	0.2826	0.07832	0.17065	0.05139	0.18427	0.08967
TIMM17B	0.43059	0.37965	0.3807	0.30103	0.37102	0.37302	0.54708	0.43221	0.37817	0.16718	0.37715	0.32831	0.33325	0.41038	0.79225	0.31455	0.62021	0.16856	0.34301	0.28955
RIDA	0.06534	0.10142	0.03223	0.05492	0.09674	0.06273	0.11139	0.05859	0.07979	0.04977	0.08954	0.04108	0.14324	0.08265	0.62964	0.03203	0.13574	0.07519	0.16112	0.14886
POP7	0.14848	0.15847	0.1355	0.11996	0.23118	0.16409	0.16578	0.09763	0.16168	0.14195	0.21632	0.05778	0.15058	0.09613	0.54753	0.09577	0.45171	0.18947	0.27939	0.35254
GLYAT	0.00932	0.0143	0.00688	0.06971	0.02015	0.01153	0.0057	0.01021	0.01242	0.0028	0.00376	0.02719	0.0483	0.01224	0.01605	0.01111	0.01122	0.00688	0.01109	0.01436
CDK9	0.12623	0.12634	0.10689	0.13894	0.17682	0.10066	0.09901	0.10355	0.14812	0.03503	0.12661	0.11528	0.12174	0.09489	0.12015	0.17036	0.13678	0.05902	0.09344	0.16373
SRRM1	0.82161	0.77444	0.77423	0.766	0.79496	0.76021	0.50106	0.83112	0.76202	0.36591	0.73564	0.68788	0.70507	0.77575	0.646	0.81047	0.88127	0.52496	0.61763	0.65635
SPRY3	0.00158	0.00317	0.00184	0.00788	0.00168	0.00071	0.00082	0.00249	0.0019	0.00103	0.00171	0.00212	0.00419	0.00293	0.00316	0.00049	0.00147	0.00539	0.00081	0.0086
SPRY1	0.21546	0.02505	0.22912	0.00814	0.0011	0.08607	0.01394	0.08574	0.02966	0.08171	0.01593	0.07312	0.0291	0.03834	0.13406	0.02648	0.16377	0.09373	0.29123	0.70241
SPRY2	0.10139	0.00036	0.02368	0.00029	0.0132	0.00186	0.00682	0.00186	0.01432	0.04047	0.00276	0.02861	0.04992	0.00181	0.22402	0.05532	0.09294	0.04828	0.24094	0.08805
STAM2	0.0976	0.07125	0.08551	0.10176	0.10753	0.11512	0.10684	0.08743	0.07791	0.05207	0.10605	0.07784	0.12658	0.09729	0.13864	0.1622	0.15707	0.12311	0.17574	0.10152
CNKSR1	0.00721	0.01516	0.00243	0.00518	0.00475	0.00724	0.11512	0.01063	0.00129	0.13253	0.01291	0.02688	0.01511	0.01792	0.18212	0.00659	0.01063	0.32367	0.00151	0.07902
ABCC4	0.04015	0.04145	0.03284	0.05737	0.03609	0.04789	0.04576	0.0457	0.02995	0.0471	0.03175	0.0476	0.09512	0.02394	0.02702	0.39796	0.0454	0.10457	0.07548	0.06272
CDKN1A	0.39811	0.03955	0.52919	0.32693	0.01612	0.72075	0.94169	0.43409	0.02782	0.23071	0.73798	1.0554	0.86427	0.55411	0.53501	0.9242	0.59029	0.78879	1.2589	0.90441
DENND4A	0.5479	0.25992	0.57471	0.18015	0.2389	0.49445	0.34768	0.57273	0.22572	0.03012	0.44674	0.49567	0.37568	0.76341	0.08675	0.67879	0.33385	0.06305	0.14556	0.16387
IGSF6	0.01376	0.01982	0.01371	0.70828	0.01758	0.02212	0.01796	0.01748	0.01631	0.01881	0.01588	0.60903	1.22246	0.02276	0.00848	0.04768	0.01533	0.02494	0.02643	0.02137
SF3B4	0.34099	0.29894	0.31554	0.15918	0.31956	0.31936	0.14394	0.27259	0.32082	0.0859	0.33263	0.12717	0.21072	0.18859	0.42443	0.28623	0.51121	0.17068	0.34375	0.24743
CDK2AP2	0.70164	0.47695	0.65676	0.28082	0.83797	0.54507	0.85982	0.49265	0.71772	0.26577	0.57847	0.38732	0.36184	0.46768	0.86761	0.39352	1.22291	0.44929	0.45875	0.57811
RAMP2	0.00031	0.00153	5e-05	0.001	0.00031	0.00047	0.05655	0.00015	2e-05	0.00934	0	0.00829	0.00701	0.00341	0.04365	0.00197	0.00644	0.02232	0.04312	1.93194
RAMP1	0.0173	0.0037	0.00364	0.01244	0.07743	0.0025	0.00469	0.00043	0.0104	0.05341	0.00018	0.07568	0.02234	0.01653	0.26141	0.00016	0.02249	0.00796	0.17884	0.04014
RAMP3	3e-05	0.00026	0	0.00575	2e-04	0.00016	0.00048	0	0	0.00196	4e-04	0.01078	0.00914	0.00042	0.00307	6e-05	0	0.02152	0.03652	1.65296
ZMPSTE24	0.15895	0.13589	0.14713	0.12799	0.17762	0.14037	0.13212	0.14223	0.18264	0.07475	0.18592	0.09828	0.16944	0.12022	0.32658	0.11773	0.22399	0.09125	0.23271	0.22856
CDKN1B	0.19632	0.22005	0.17311	0.07863	0.12781	0.26017	0.15434	0.22481	0.13185	0.06117	0.29147	0.07664	0.06717	0.11806	0.06235	0.04446	0.18015	0.05005	0.07397	0.0999
AKAP8	0.23777	0.21761	0.22067	0.195	0.18168	0.20671	0.15344	0.22178	0.18949	0.11914	0.19238	0.13784	0.15418	0.21361	0.2287	0.21324	0.23147	0.18555	0.19721	0.24724
FSTL3	0.00139	0.01173	4e-05	0.045	0.00331	0.00509	0.00609	0.00463	0.00395	0.01435	0.01881	0.02035	0.0287	0.00602	0.03209	0.00019	0.00679	0.00984	0.32388	0.00717
STUB1	0.17433	0.18396	0.17359	0.20884	0.17892	0.18899	0.21217	0.16954	0.19096	0.12027	0.21933	0.1787	0.20739	0.14663	0.24138	0.14256	0.21943	0.24301	0.26735	0.30862
STAG1	0.16251	0.17178	0.15411	0.08184	0.16326	0.14605	0.14208	0.16047	0.15367	0.09027	0.19001	0.08386	0.08298	0.18182	0.12609	0.11466	0.28477	0.12545	0.14614	0.1632
NET1	0.02286	0.04923	0.02051	0.01544	0.01419	0.0428	0.09393	0.04624	0.00613	0.19281	0.04489	0.12725	0.05664	0.03966	0.72234	0.07601	0.14574	0.29686	0.23757	0.25313
UBE4B	0.09403	0.10327	0.09623	0.09888	0.08894	0.09393	0.08407	0.08145	0.10688	0.0374	0.11852	0.07894	0.08567	0.13616	0.1106	0.12618	0.08921	0.07574	0.06127	0.09431
PRSS16	0.01481	0.0202	0.01913	0.00955	0.01757	0.01161	0.12071	0.01266	0.02083	0.0387	0.01489	0.00795	0.01112	0.04267	0.12978	0.00933	0.02101	0.06702	0.00455	0.04964
CDKN1C	0.00617	0.00371	0.00229	0.11026	0.004	0.00049	0.0244	0.00572	0.00575	0.02271	0.00299	0.0356	0.03097	0.00468	0.02096	0.01546	0.00253	0.06559	0.10511	0.0512
SIGMAR1	0.24628	0.38927	0.25079	0.07965	0.26495	0.27655	0.28247	0.28716	0.24991	0.11841	0.34569	0.08564	0.18646	0.14204	0.87711	0.12378	0.4485	0.12226	0.40027	0.43998
BET1	0.12337	0.2171	0.14212	0.14356	0.19718	0.12184	0.28346	0.15656	0.16708	0.12848	0.12115	0.10872	0.10134	0.2089	0.33657	0.11699	0.18914	0.14663	0.32992	0.36821
CWC27	0.24136	0.26955	0.19923	0.25324	0.29872	0.21423	0.15336	0.22483	0.29216	0.13819	0.27136	0.09313	0.21494	0.18117	0.33444	0.20504	0.35742	0.16627	0.35037	0.22931
SAP18	1.11467	0.93488	1.14303	0.63478	1.03723	1.09307	0.86363	1.09022	0.93546	0.69948	1.20307	0.77777	0.98307	0.98279	1.49102	1.02413	1.42556	0.78128	1.32617	1.25907
SMNDC1	0.12103	0.12512	0.11728	0.12581	0.10282	0.14046	0.06878	0.1147	0.106	0.0464	0.12743	0.08475	0.09364	0.11344	0.10114	0.12646	0.13867	0.09137	0.10278	0.18893
BCAS2	0.77601	0.46797	0.82841	0.16513	0.39422	0.93255	0.87513	1.0482	0.46677	0.09009	0.82663	0.4175	0.44997	0.77869	0.57029	0.65309	0.96639	0.09749	0.47789	0.31373
RGS19	0.31583	0.48928	0.33453	0.70113	0.59178	0.32951	0.14172	0.28393	0.58166	0.01227	0.3328	0.35361	0.6523	0.53295	0.04144	0.44235	0.42522	0.0294	0.09784	0.13007
LILRB2	0.004	0.0038	0.00204	1.10917	0.02472	0.00078	0.02224	0.00151	0.01196	0.00523	0.00122	0.54728	0.49988	0.02246	0.00174	0.07183	0.00784	0.0037	0.00904	0.00236
EIF1B	0.50391	0.40075	0.48601	0.30931	0.37907	0.53807	0.30288	0.56984	0.37626	0.13048	0.56971	0.52457	0.44736	0.65502	0.5675	0.62651	0.65946	0.24101	0.83743	0.49656
CDKN2A	0.11631	0.04092	0.08319	0.00886	0.09546	0.11535	0.1057	0.05981	0.06875	0.03795	0.15536	0.00716	0.03096	0.03735	0.09525	0.02042	0.30335	0.04316	0.05695	0.00739
SPEG	0.00472	0.00965	0.0048	0.02683	0.00559	0.00591	0.00357	0.00618	0.00848	0.04383	0.00441	0.01068	0.01846	0.0041	0.02532	0.00948	0.00142	0.10889	0.07541	0.04183
SF3A1	0.28857	0.24261	0.27763	0.11239	0.21619	0.28047	0.1222	0.24848	0.23044	0.05486	0.23389	0.13021	0.18074	0.19448	0.15251	0.24639	0.30284	0.07175	0.20728	0.13256
TRAIP	0.01435	0.00522	0.00542	0.00353	0.01058	0.01578	0.00064	0.00294	0.01377	0.02715	0.01617	0.00069	0.01791	0.00713	0.05538	0.004	0.15564	0.01065	0.00105	0
DNAJA2	0.36172	0.36727	0.39522	0.19843	0.36925	0.46688	0.16726	0.35799	0.27777	0.11263	0.5548	0.18582	0.25776	0.2901	0.44527	0.26732	0.42932	0.14286	0.3899	0.3268
BCKDK	0.12328	0.10525	0.10425	0.23197	0.13654	0.14221	0.42826	0.09655	0.09372	0.08121	0.1951	0.1754	0.32988	0.11576	0.35094	0.20095	0.21963	0.09813	0.24474	0.29383
MAEA	0.17914	0.25406	0.20516	0.19139	0.22224	0.27102	0.16474	0.24471	0.2256	0.09909	0.2265	0.18216	0.16936	0.14624	0.36372	0.11408	0.2476	0.17027	0.21372	0.14613
APC2	0.0056	0.00506	0.00472	0.01966	0.00712	0.00429	0.00217	0.00907	0.00606	0.00318	0.00464	0.00898	0.00831	0.00218	0.00391	0.01091	0.00423	0.01397	0.00319	0.0035
PAK4	0.04167	0.04788	0.03898	0.05344	0.03394	0.03973	0.03198	0.03206	0.0313	0.065	0.04117	0.05396	0.04841	0.05476	0.08974	0.07388	0.0384	0.09379	0.04576	0.14067
MARCH6	0.66286	0.82521	0.67302	0.45112	0.66077	0.67263	0.83253	0.84368	0.70063	0.24349	0.63511	0.36859	0.3786	0.81666	0.62785	0.62131	0.55287	0.39354	0.57213	0.51353
ADAR	0.52429	0.5181	0.49604	0.38706	0.5514	0.49704	0.36219	0.51489	0.54488	0.16802	0.58962	0.27985	0.3138	0.46928	0.31207	0.43122	0.46989	0.27099	0.44246	0.42523
CDKN2B	0.01841	0.00555	0.02413	0.03362	0.01168	0.01276	0.01085	0.00062	0.01951	0.07334	0.03123	0.0212	0.04545	0.00435	0.08979	0.02331	0.01653	0.2725	0.07449	0.04987
KATNB1	0.09396	0.0822	0.0779	0.04653	0.12468	0.11788	0.07423	0.09375	0.09748	0.04804	0.12307	0.043	0.04431	0.05696	0.11838	0.03972	0.145	0.06482	0.03892	0.10121
DLEU1	0.13869	0.17231	0.15523	0.15799	0.15454	0.17776	0.11918	0.16141	0.16046	0.09296	0.13491	0.13379	0.1817	0.16599	0.34661	0.11682	0.21068	0.13314	0.08403	0.07402
SNAPC5	0.26377	0.35156	0.20778	0.125	0.34125	0.21	0.18734	0.30022	0.33676	0.05175	0.26224	0.10206	0.2248	0.21471	0.3466	0.14903	0.37711	0.05339	0.25375	0.11381
APBB3	0.0885	0.18383	0.10715	0.17016	0.10517	0.09345	0.11335	0.13595	0.11281	0.09652	0.07269	0.17972	0.30095	0.15584	0.08252	0.10342	0.05574	0.13482	0.19635	0.17225
ZNF267	0.26917	0.14154	0.4269	0.19278	0.15047	0.48762	0.08739	0.34397	0.15101	0.05225	0.44772	0.55692	0.61826	0.20126	0.20127	0.28942	0.27149	0.03104	0.1732	0.20012
CCNO	0	0.00063	2e-05	2e-05	4e-05	0.00041	0.00051	7e-05	0	0.03122	0.00169	0.00011	2e-05	1e-05	0.07687	0	0.00026	0.0522	0.00446	0.02926
CDKN2C	0.06306	0.03681	0.07319	0.02395	0.08276	0.06259	0.08757	0.05005	0.04083	0.00507	0.08491	0.02214	0.04451	0.02058	0.0449	0.0733	0.1627	0.02363	0.16594	0.0082
DSCR3	0.28955	0.30169	0.24364	0.17306	0.4111	0.22393	0.13549	0.2528	0.32545	0.06275	0.27895	0.14861	0.22567	0.24033	0.16665	0.19015	0.34791	0.12275	0.20293	0.16424
TCIRG1	0.53823	0.47725	0.49816	1.31072	0.58853	0.46037	0.38995	0.4848	0.48846	0.24735	0.5366	0.82097	0.88717	0.4379	0.22752	0.33378	0.47627	0.42204	0.28488	0.42128
RTN3	0.31839	0.23613	0.33782	0.58179	0.32525	0.37545	0.57681	0.26146	0.26108	0.11576	0.43097	0.37861	0.62567	0.24212	0.79618	0.61524	0.70668	0.17547	0.50888	0.35241
LANCL1	0.13619	0.21767	0.12829	0.04088	0.17292	0.11074	0.06227	0.13223	0.20594	0.03501	0.12985	0.02311	0.03388	0.13401	0.108	0.07603	0.17996	0.05826	0.15128	0.07586
NMUR1	0.07443	0.01322	0.03413	0.01519	0.25151	0.01092	0.00329	0.01041	0.08197	0.00516	0.00688	0.02508	0.01212	0.00564	0.00302	0.03465	0.03733	0.00688	0.04445	0.00571
B3GALT5	0.00056	0.00171	0.00162	0.00154	0.0018	0.00107	0.00039	0.00065	0.00151	0.01063	0.0012	0.00587	0.00183	0.00086	0.00451	0.00171	0.00028	0.02715	2e-04	0.00406
TNIP1	0.19879	0.21339	0.22654	0.22426	0.1825	0.32712	0.33422	0.22306	0.1889	0.10787	0.47626	0.66482	0.27268	0.26533	0.15492	0.49909	0.23338	0.20109	0.23315	0.23605
LAMC3	0.00094	0.00792	0.00196	0.001	0.00149	0.00135	0.00061	0.00036	0.0023	0.00091	0.00171	0.00098	0.00093	0.00036	0.00097	0.00256	0.00051	0.00084	0.05252	0.00046
CDKN2D	0.10839	0.17389	0.12304	0.23531	0.27831	0.10197	0.0194	0.16393	0.21826	0.01417	0.10143	0.10088	0.02564	0.1655	0.05414	0.14516	0.36183	0.0185	0.07709	0.10568
IKZF1	0.47734	0.82037	0.5379	0.30569	0.64987	0.58693	0.25127	0.72351	0.77846	0.02536	0.67839	0.21517	0.22239	0.51998	0.00583	0.22772	0.44215	0.03517	0.00199	0.0276
SMYD5	0.03532	0.07838	0.0528	0.00944	0.03888	0.0338	0.0443	0.05788	0.06733	0.05836	0.045	0.02149	0.02547	0.07307	0.12468	0.04358	0.06542	0.00899	0.08489	0.07641
RRAGB	0.06522	0.12222	0.0674	0.09838	0.10939	0.07982	0.07119	0.08838	0.09443	0.04664	0.14121	0.03653	0.09019	0.10653	0.14898	0.10889	0.06697	0.07035	0.14254	0.11762
SIRPB1	0.03336	0.06068	0.03078	0.51746	0.01151	0.07238	0.00754	0.03668	0.01367	0.01214	0.09472	0.19755	0.13008	0.02249	0.00237	0.03556	0.03078	0.01111	0.01058	0.00865
AKR1A1	0.30742	0.4077	0.29437	0.51987	0.37226	0.43339	1.13981	0.32736	0.32272	0.40339	0.55211	0.51232	1.35168	0.5212	1.28516	0.89407	0.76273	0.44906	0.68794	0.54941
EMC8	0.10371	0.09785	0.11988	0.0984	0.11783	0.1495	0.09352	0.09711	0.12939	0.05969	0.14458	0.12224	0.1409	0.12948	0.27954	0.08966	0.21483	0.11164	0.12503	0.2234
TMEM5	0.0921	0.1405	0.09571	0.10697	0.14094	0.10224	0.12244	0.11141	0.13122	0.03975	0.09335	0.08632	0.06557	0.13907	0.14243	0.09766	0.11947	0.06003	0.14101	0.07792
CDKN3	0.04899	0.0252	0.05365	0.02074	0.02607	0.06952	0.0352	0.02872	0.02196	0.08263	0.11082	0.04754	0.07385	0.07879	0.37148	0.05271	0.99939	0.09385	0.06509	0.24831
CNPY2	0.49175	0.60176	0.50196	0.40039	0.68256	0.50804	1.07825	0.51438	0.61455	0.38495	0.66836	0.41122	0.54824	0.54649	1.31239	0.52382	0.70771	0.34108	0.71281	0.77337
B3GNT3	3e-05	0.00293	5e-05	0.00076	0.00019	4e-05	0.0035	7e-05	1e-05	0.06355	0.00018	0.00093	0.00101	0.00023	0.50163	0.00011	0.00014	0.09916	0.00182	0.09293
TLR6	0.00267	0.00631	0.00077	0.09639	0.01253	0.00387	0.03542	0.00153	0.00655	0.00057	0.0033	0.02402	0.07212	0.06964	0.00024	0.00789	0.0147	0.00211	0.00069	0.00182
MRVI1	0.00905	0.00798	0.00615	0.04532	0.0026	0.00663	0.00166	0.00528	0.00749	0.00808	0.00853	0.00711	0.00928	0.00719	0.00151	0.01968	0.00392	0.00817	0.30469	0.00829
PCGF3	0.14797	0.18308	0.13242	0.24925	0.17217	0.13155	0.16814	0.11756	0.18405	0.08844	0.15196	0.19739	0.21816	0.19158	0.23413	0.21377	0.12588	0.14283	0.22804	0.35138
TFG	0.31649	0.30438	0.33168	0.17097	0.25067	0.31213	0.61404	0.31804	0.26638	0.17506	0.43969	0.19207	0.33574	0.20942	1.00519	0.46185	0.50799	0.27342	0.74975	0.53991
TRDN	0.00229	0.00229	0.0039	0.00659	0.00501	0.00157	0.00084	0.00126	9e-04	0.00775	0.00566	0.00154	0.00138	0.00056	0.00484	0.00333	0.0037	0.01851	0.00063	0
TRIM22	0.99549	0.98015	0.93212	0.75056	1.00853	0.90874	0.11998	0.96469	0.95913	0.11488	0.79214	0.56508	0.41811	0.98955	0.09544	0.31057	0.5882	0.22437	0.47536	0.33377
ABCA7	0.08873	0.15772	0.10453	0.28539	0.091	0.0837	0.09774	0.11617	0.11027	0.0784	0.06743	0.15668	0.1428	0.11165	0.07165	0.16703	0.08178	0.14401	0.01308	0.02364
ABCA10	0.00517	0.01539	0.00294	0.01045	0.01033	0.00212	0.01492	0.00541	0.01167	0.01476	0.00175	0.00154	0.00679	0.01442	0.00933	0.00594	5e-04	0.0544	0.0809	0.02648
ABCA9	0.10615	0.1018	0.10409	0.08063	0.11864	0.08495	0.06014	0.08555	0.10388	0.05698	0.07614	0.08278	0.07088	0.13823	0.03633	0.08328	0.06531	0.09752	0.10445	0.0853
ABCA8	0.00515	0.01401	0.00597	0.01275	0.00723	0.00537	0.00224	0.00395	0.00702	0.01626	0.00446	0.00704	0.01522	0.01022	0.00207	0.01527	0.00372	0.02471	0.29468	0.04265
WARS2	0.17562	0.11214	0.17503	0.04696	0.08615	0.16527	0.07202	0.17249	0.09366	0.04104	0.15355	0.05222	0.04701	0.10579	0.19141	0.04636	0.18339	0.05715	0.16147	0.12283
NPM3	0.01212	0.01433	0.01113	0.00697	0.01856	0.02335	0.02753	0.00344	0.01458	0.03285	0.01455	0.00889	0.02855	0.01421	0.08857	0.01412	0.06798	3e-04	0.03251	0
NPM2	0.02756	0.0037	0.01142	0.00307	0.00456	0.01299	0.00469	0.01735	0.00271	0.01547	0.0019	0.01559	0.00473	0.00313	0.0225	0.00148	0.01144	0.01194	0.00181	0
HMG20B	0.13674	0.14825	0.14978	0.16925	0.1674	0.19125	0.19851	0.14662	0.14675	0.10708	0.21273	0.14918	0.24238	0.13726	0.28861	0.14638	0.2172	0.20166	0.36198	0.27104
HMG20A	0.18357	0.24586	0.17642	0.10257	0.2899	0.18533	0.14631	0.18823	0.26092	0.04981	0.20589	0.0701	0.10459	0.21098	0.17004	0.16154	0.16325	0.11305	0.14299	0.2509
KLF2	0.11417	0.48341	0.15219	0.4832	0.39478	0.16628	0.33543	0.27725	0.44682	0.04314	0.08747	0.19559	0.3405	0.46371	0.0706	0.37284	0.06998	0.07594	0.216	0.36175
MICU1	0.12807	0.12237	0.1063	0.36004	0.12029	0.16131	0.13018	0.11696	0.14991	0.12135	0.1782	0.16546	0.19693	0.15043	0.23767	0.21077	0.2188	0.18311	0.28454	0.22563
CITED2	0.13969	0.10262	0.1829	0.05939	0.05331	0.15848	0.29698	0.18958	0.0829	0.04144	0.07484	0.09223	0.08318	0.08779	0.04376	0.10841	0.11842	0.10552	0.05119	0.07949
SEMA3A	0.00968	0.01091	0.0012	0.01969	0.00562	0.00131	0.00027	0.01359	0.00531	0.02967	0.00214	0.02224	0.01041	0.00087	0.06557	0.00783	0.00172	0.02506	0.06253	0.02201
TUBA1B	1.41966	1.00373	1.55915	0.96643	1.04724	1.33281	0.9963	1.21068	1.12246	0.71883	1.57872	1.09866	2.13144	1.3214	1.97808	1.95451	3.35628	0.69352	2.16865	1.86578
IRF9	0.80118	0.93817	0.79429	0.77646	1.09273	0.78112	0.67882	0.66274	1.01487	0.24865	0.94513	0.47652	0.58268	0.81222	0.56706	0.53218	0.80621	0.45397	0.75275	0.62097
CDR1	3e-05	0	0	0	0	0	4e-04	0	0	0.00481	0	0	0.00046	0	2e-05	0	0	0	0.06766	0.00302
BPNT1	0.07973	0.08276	0.07147	0.05148	0.11954	0.0681	0.09139	0.06058	0.1114	0.05197	0.12096	0.03963	0.06744	0.15711	0.27363	0.06511	0.14587	0.08571	0.07126	0.12776
TUBB3	0.02324	0.00838	0.02157	0.02534	0.01157	0.00904	0.01531	0.00796	0.01405	0.03212	0.00756	0.04464	0.03184	0.04882	0.13223	0.07851	0.04384	0.04357	0.28528	0.17706
TUBB4A	0.01978	0.01657	0.01789	0.01188	0.02559	0.00787	0.01622	0.00572	0.02871	0.00791	0.01206	0.01174	0.00585	0.0155	0.00456	0.02132	0.00597	0.0165	0.01539	0.01111
TUBB4B	0.8594	0.30712	1.12215	0.26848	0.36142	0.90434	0.80723	0.71095	0.37671	0.47382	0.97798	0.61567	0.8081	0.61942	1.64819	0.92412	1.47507	1.03782	1.35051	1.20169
BTN3A3	0.27349	0.33964	0.24525	0.12753	0.43004	0.19282	0.17719	0.17427	0.4344	0.03507	0.18261	0.04006	0.12109	0.14739	0.06524	0.15029	0.21204	0.03073	0.13405	0.16112
BTN2A2	0.14791	0.05636	0.14887	0.1157	0.10629	0.14874	0.29881	0.08438	0.06885	0.05681	0.22958	0.14223	0.20758	0.31671	0.08843	0.35767	0.15773	0.06327	0.07559	0.14827
SYCP2	0.04879	0.02688	0.02209	0.05717	0.04599	0.02184	0.01552	0.00945	0.04705	0.02391	0.01943	0.01101	0.01293	0.00402	0.01445	0.02521	0.08586	0.00221	0.03722	0.06183
CDR2	0.12106	0.11849	0.12523	0.03954	0.04433	0.16226	0.05273	0.12534	0.06782	0.05117	0.16165	0.03678	0.05997	0.06369	0.12457	0.05622	0.08948	0.07208	0.12482	0.08415
CEPT1	0.18146	0.30832	0.15143	0.25098	0.33723	0.11559	0.17456	0.18893	0.25822	0.06595	0.14515	0.12685	0.21295	0.29983	0.22079	0.1201	0.19344	0.08718	0.12133	0.14002
MYL12B	2.04552	1.82687	2.12068	1.24701	2.17308	1.96466	0.72487	1.86482	2.25624	0.67406	1.97552	1.21687	1.53949	1.43139	2.35894	1.81361	2.17978	1.04098	1.8972	2.25626
NOD1	0.07331	0.08491	0.07932	0.0949	0.13636	0.08156	0.01386	0.05464	0.14635	0.0469	0.06283	0.07321	0.09649	0.07325	0.04658	0.06138	0.08669	0.09044	0.19368	0.2539
ANAPC10	0.1383	0.16169	0.16002	0.07602	0.2076	0.12101	0.23396	0.11326	0.18197	0.06615	0.17372	0.10211	0.19147	0.16214	0.31602	0.16431	0.34853	0.06599	0.25661	0.24226
DLC1	0.01102	0.02151	0.00697	0.06002	0.01157	0.01108	0.01884	0.01456	0.00906	0.06691	0.00802	0.03253	0.02917	0.04314	0.02	0.46201	0.00556	0.1035	1.01478	0.62727
ATP8A1	0.3925	0.15502	0.27731	0.0396	0.2914	0.15795	0.09135	0.16549	0.28707	0.04742	0.15838	0.04388	0.02062	0.12367	0.04336	0.0303	0.21251	0.11378	0.00786	0.08093
NDRG1	0.28339	0.2696	0.39825	0.18653	0.18408	0.37813	0.18683	0.352	0.25673	0.15389	0.49012	0.41397	0.29993	0.09797	0.44767	0.27223	0.24948	0.37263	0.53103	0.88033
MYL9	0.00234	0.00087	0.00292	0.05744	0.00395	0.00147	0.01181	0.00045	0.00047	0.01886	0.00014	0.02858	0.04431	0.01571	0.03786	0.0014	0.0042	0.02253	1.28716	0.23868
RACK1	2.01611	2.73327	2.02447	1.77972	2.0563	2.26876	2.02607	2.3952	2.21795	1.262	2.09021	1.68039	1.64626	2.51022	2.47905	2.08686	2.13209	0.93073	2.15216	2.1595
ADARB1	0.04785	0.04905	0.08484	0.0332	0.01649	0.05027	0.02348	0.04841	0.03566	0.01502	0.02981	0.02414	0.02554	0.04563	0.0133	0.08574	0.04826	0.00494	0.09856	0.08622
CDS1	0.00056	0.00309	1e-05	0.00142	0.00034	2e-05	0.00147	0.00213	0.00011	0.02731	1e-05	0.00728	0.00615	9e-05	0.10159	7e-05	0	0.04083	5e-05	4e-04
PEMT	0.09078	0.09897	0.07711	0.07769	0.06716	0.07622	0.12412	0.08998	0.08924	0.05982	0.0916	0.05557	0.11399	0.06374	0.35175	0.12029	0.15331	0.04089	0.21428	0.25577
PIAS3	0.11514	0.08461	0.12204	0.06051	0.14505	0.11991	0.06366	0.10448	0.13501	0.0285	0.12434	0.05547	0.06187	0.07548	0.09749	0.09802	0.12455	0.0493	0.27703	0.22472
ST3GAL6	0.01	0.00659	0.00565	0.23021	0.01798	0.00543	0.07171	0.00528	0.01139	0.02936	0.01257	0.19462	0.50799	0.02304	0.03195	0.27578	0.00294	0.01281	0.08513	0.12832
NDC80	0.10182	0.10098	0.08499	0.05802	0.12665	0.08684	0.04166	0.10987	0.11714	0.06777	0.13979	0.05375	0.05179	0.0517	0.09522	0.02909	0.57484	0.11023	0.04908	0.04668
CPQ	0.13856	0.17902	0.13625	0.27511	0.2876	0.09172	0.15802	0.17801	0.1543	0.14242	0.07896	0.24445	0.3012	0.17204	0.11375	0.35501	0.12627	0.19895	0.59536	0.24312
WFDC2	0.00325	0.00139	0.00156	0.00174	2e-05	0	0.0047	0	6e-05	0.04523	7e-05	0.00268	0.00105	0.00577	0.16916	0.0042	0	0.07628	0.02905	8e-05
BASP1	0.00887	0.00677	0.00662	0.05197	0.01254	0.00858	0.11466	0.00809	0.00683	0.00279	0.0178	0.23583	0.12463	0.15279	0.00317	0.03938	0.04791	0.00398	0.10053	0.00264
IFITM3	0.13346	0.12672	0.08146	1.31808	0.29625	0.06212	0.0407	0.10142	0.1156	0.66029	0.03946	0.87028	1.23449	0.04895	1.25696	0.80973	0.06566	0.51708	2.73014	2.35689
RAPGEF3	0.0021	0.00211	0.00117	0.00358	0.00568	0.00462	0.02436	0.00411	0.00021	0.02546	0.00853	0.00585	0.00139	0.00208	0.02764	0.00931	0.0011	0.02605	0.00451	0.29565
NSA2	0.17271	0.22609	0.16188	0.18124	0.18173	0.16535	0.13762	0.21107	0.17018	0.08448	0.16019	0.14253	0.15624	0.16954	0.30002	0.16487	0.30095	0.0674	0.17459	0.19886
YAP1	0.00265	0.00234	0.00147	0.00234	0.0038	0.00193	0.00021	1e-05	0.00069	0.03732	0.00494	0.005	0	7e-05	0.07078	0.00161	0.00237	0.0501	0.18431	0.05187
SPON2	0.27094	0.0897	0.15202	0.03435	1.55191	0.12846	0.08676	0.2007	0.46082	0.06813	0.04923	0.03102	0.02563	0.02326	0.18111	0.01687	0.07733	0.10661	0.9493	0.01804
SPON1	0.0237	0.02163	0.02863	0.00545	0.01286	0.01825	0.00152	0.04054	0.01161	0.01847	0.00823	0.00713	0.00821	0.02882	0.09897	0.00426	0.00885	0.03377	0.14284	0.03925
PRMT5	0.1041	0.11522	0.12137	0.06456	0.06814	0.12478	0.21919	0.12636	0.10068	0.12874	0.14751	0.08402	0.11135	0.11858	0.54481	0.11951	0.28714	0.16089	0.25239	0.2891
TESK2	0.03424	0.0334	0.01115	0.03114	0.01437	0.0246	0.04382	0.03024	0.02397	0.01493	0.03157	0.02397	0.04703	0.07184	0.05269	0.06283	0.02224	0.03411	0.0369	0.02249
CD2BP2	0.36009	0.2947	0.33548	0.13376	0.43656	0.35178	0.28933	0.28345	0.36882	0.07293	0.47129	0.12783	0.27957	0.249	0.318	0.27089	0.55145	0.08794	0.32714	0.30036
UBAC1	0.05042	0.03958	0.04711	0.14172	0.05555	0.06224	0.0645	0.03248	0.04064	0.04744	0.06919	0.10507	0.20406	0.02999	0.12795	0.07674	0.08151	0.05538	0.05257	0.0824
CDIPT	0.12729	0.18222	0.15238	0.11945	0.17915	0.20898	0.11864	0.15925	0.157	0.05445	0.21182	0.0746	0.15351	0.10905	0.24342	0.1212	0.15027	0.0926	0.36978	0.23146
PGRMC2	0.05511	0.04773	0.05792	0.04119	0.03367	0.05628	0.08236	0.05249	0.03995	0.03098	0.03952	0.0447	0.06724	0.04065	0.12682	0.02748	0.05056	0.02839	0.12407	0.08468
ARIH2	0.64312	0.56819	0.63777	0.36329	0.82972	0.59571	0.48561	0.55665	0.60502	0.13924	0.65712	0.39741	0.3672	0.47451	0.54723	0.52153	0.79547	0.30327	0.51444	0.44854
TUBGCP3	0.07519	0.08809	0.0668	0.14075	0.09317	0.07924	0.0766	0.07878	0.07682	0.04251	0.09673	0.06892	0.10315	0.08853	0.15069	0.09972	0.16912	0.08088	0.09594	0.11075
SEC24B	0.13641	0.12053	0.11182	0.09864	0.1006	0.12575	0.08758	0.13103	0.11372	0.03397	0.09732	0.09625	0.08348	0.15736	0.11245	0.13953	0.06141	0.08268	0.10632	0.11992
CFDP1	0.16518	0.23664	0.16649	0.21883	0.21168	0.22953	0.11262	0.18136	0.20275	0.23726	0.18707	0.19585	0.23912	0.16044	0.41741	0.23242	0.20351	0.34695	0.31216	0.4001
CD52	2.19994	2.68136	2.15815	1.77019	1.79611	1.87518	0.29229	2.03887	2.66014	0.0368	1.3836	1.43688	0.74489	2.49743	0.04487	1.17382	2.12433	0.03177	0.01957	0.0211
TMEM147	0.41857	0.42647	0.38953	0.40544	0.34755	0.44079	0.96836	0.32819	0.39504	0.18956	0.47097	0.42797	0.78798	0.39266	1.03709	0.57251	0.59066	0.12255	0.86924	0.79667
RBM14	0.21269	0.23201	0.20576	0.15268	0.22528	0.19204	0.11579	0.20872	0.25153	0.09562	0.19613	0.10856	0.13157	0.13019	0.22402	0.23054	0.40411	0.11281	0.13937	0.1949
LYPLA1	0.33764	0.40133	0.29467	0.36985	0.51663	0.35021	0.46512	0.32483	0.34057	0.1853	0.48724	0.31925	0.46221	0.47299	0.98685	0.47477	0.68906	0.18685	0.3365	0.45567
CDC42EP2	0.00219	0.00232	0.0014	0.06512	0.00275	0.00301	0.00446	0.00417	0.00134	0.02537	0.00262	0.17374	0.05451	0.0052	0.15294	0.00266	0.00711	0.06036	0.18376	0.16233
EMG1	0.19303	0.2113	0.20493	0.10305	0.16842	0.16927	0.1558	0.20493	0.21734	0.0676	0.19132	0.09695	0.09955	0.23849	0.29415	0.16276	0.26074	0.06933	0.1691	0.18975
IFI30	0.1356	0.05421	0.12294	3.1525	0.17508	0.12241	0.78761	0.07433	0.11998	0.15028	0.21645	2.83288	3.98096	1.2133	0.48147	0.8789	0.56181	0.26473	0.31616	0.201
C1D	0.27297	0.28921	0.28896	0.20128	0.34864	0.24328	0.2008	0.27608	0.33372	0.09423	0.33754	0.1684	0.27344	0.26332	0.62505	0.22605	0.56348	0.09173	0.38454	0.22595
OLFM1	0.00067	0.00198	1e-04	0.06699	0.00128	0	0.00429	0.00018	0.00175	0.01719	0.00013	0.03101	0.02044	0.00176	0.01603	0.03971	0	0.00666	0.09652	0.26251
CDX1	0.00021	0.00014	0.00015	0.00069	7e-05	0	0.00061	0	0	0.07198	3e-05	0.00159	0.00146	0.00051	0.21134	0.00033	0.00072	0.23293	0.01809	0.00489
TIMM17A	0.30322	0.231	0.30488	0.19938	0.26285	0.33212	0.35659	0.28934	0.2402	0.10676	0.41745	0.20995	0.32488	0.28521	0.76146	0.30006	0.52652	0.0771	0.40645	0.4748
N4BP2L2	0.98018	1.27251	0.91621	1.02436	1.21648	0.99554	0.71861	1.09593	1.18091	0.42346	0.96218	0.60268	0.64354	1.0979	0.69277	0.89358	0.62652	0.75906	0.9226	0.85287
ZER1	0.04581	0.08233	0.05523	0.03131	0.06276	0.05892	0.0342	0.05004	0.06421	0.0275	0.05918	0.02005	0.02161	0.0657	0.03988	0.04512	0.02658	0.05895	0.07059	0.06921
MCRS1	0.23981	0.29662	0.2429	0.17745	0.39847	0.31193	0.17471	0.28048	0.37901	0.1811	0.29106	0.10138	0.17792	0.20108	0.42515	0.19439	0.42338	0.17855	0.18862	0.32127
LRRN2	0.0015	0.00514	0.0015	0.00403	0.00218	0.00235	0.00824	0.00424	0.00182	0.00444	0.00171	0.0051	0.00239	0.00431	0.00188	0.00376	0.00321	0.0093	0.0339	0.00382
FAM3C	0.2382	0.0545	0.19124	0.0428	0.12088	0.09123	0.40588	0.0708	0.10043	0.04346	0.12781	0.04503	0.10001	0.30112	0.28619	0.09123	0.32814	0.04313	0.31505	0.2148
ACAA2	0.4338	0.33135	0.40245	0.22108	0.69449	0.41765	0.26987	0.29447	0.62947	0.17933	0.47793	0.16388	0.385	0.19225	0.75196	0.23494	0.78686	0.57521	0.34685	0.34722
CDX2	0.00099	0.00019	5e-05	0.00151	2e-04	7e-05	0.00051	0.00036	1e-04	0.10213	0.00011	0.0036	0.00609	0.00021	0.31819	0.00118	0.00022	0.30798	0.00157	0.04145
PPIE	0.28724	0.39974	0.27393	0.16223	0.3839	0.28356	0.20532	0.24913	0.33743	0.08166	0.27164	0.12138	0.2317	0.23032	0.48828	0.27383	0.47963	0.09025	0.26055	0.25495
VAV3	0.19668	0.0864	0.12517	0.12374	0.217	0.21363	0.04783	0.07199	0.17926	0.0897	0.3699	0.17401	0.16214	0.19825	0.15727	0.12218	0.0915	0.26315	0.04319	0.16997
TOMM40	0.07451	0.09675	0.0996	0.07916	0.08207	0.12066	0.07316	0.07512	0.10707	0.0892	0.13378	0.09332	0.14491	0.10318	0.33685	0.10043	0.16267	0.10668	0.11848	0.15901
TAB1	0.04982	0.09252	0.03066	0.07322	0.05888	0.03483	0.04602	0.02579	0.07412	0.02941	0.04824	0.01798	0.02562	0.0304	0.03586	0.04038	0.0623	0.0146	0.04531	0.05479
ECI2	0.3799	0.30994	0.27072	0.0821	0.27176	0.29561	0.19729	0.21633	0.35086	0.04143	0.28462	0.05827	0.17165	0.15516	0.12538	0.15471	0.49798	0.1212	0.24692	0.3124
HAX1	0.50772	0.62117	0.49833	0.24548	0.41123	0.55526	0.90184	0.6713	0.48889	0.10177	0.60689	0.31649	0.46432	0.53613	0.7265	0.62906	0.66673	0.16205	0.52218	0.45689
GPNMB	0.01312	0.01053	0.00989	0.03581	0.02553	0.00868	0.03221	0.00584	0.00818	0.04188	0.02215	0.20421	1.20479	0.01524	0.01233	0.04713	0.01087	0.04766	0.66784	0.0239
BAIAP2	0.07408	0.03038	0.07713	0.09397	0.02171	0.07209	0.03751	0.0475	0.01503	0.11578	0.04262	0.17102	0.2784	0.01792	0.20739	0.13822	0.04397	0.15827	0.18641	0.19347
MAD2L2	0.36598	0.17519	0.30978	0.17264	0.32911	0.27002	0.25583	0.2091	0.26306	0.03679	0.29725	0.21691	0.2442	0.14622	0.22532	0.14367	0.90732	0.03699	0.31681	0.19624
TACC3	0.13865	0.35059	0.1685	0.21099	0.07012	0.28394	0.01738	0.32551	0.11076	0.03562	0.30347	0.06218	0.14891	0.11966	0.09817	0.05736	0.43133	0.01625	0.01267	0.05118
MERTK	6e-04	0.00163	0.00105	0.07761	0.00131	0.00299	0.05196	0.00399	2e-05	0.01774	0.00295	0.07046	0.33081	0.00299	0.01229	0.02893	0.01212	0.02278	0.06846	0.04879
CLEC10A	0.00101	0.00043	0.00073	0.10252	0.00493	8e-05	0.02095	4e-04	1e-05	5e-04	0	0.19524	0.33788	0.00419	0.00013	0.00086	0.00313	0.00214	7e-05	0.00052
SLC30A9	0.25073	0.28202	0.21695	0.19122	0.25283	0.24062	0.22622	0.25577	0.26443	0.11317	0.25461	0.15734	0.18852	0.17974	0.40889	0.22654	0.32692	0.21043	0.30638	0.25975
PIBF1	0.16999	0.28743	0.16137	0.1491	0.24005	0.163	0.11282	0.17641	0.22834	0.20756	0.13723	0.10425	0.12078	0.23131	0.18839	0.10269	0.16963	0.3133	0.195	0.26397
PPIH	0.27862	0.25564	0.21543	0.10155	0.32985	0.24753	0.13168	0.22873	0.29603	0.13079	0.20316	0.13559	0.19166	0.26526	0.44647	0.15036	0.5367	0.07649	0.20599	0.30678
COG5	0.33066	0.37889	0.33486	0.17886	0.31059	0.35946	0.25294	0.3032	0.32076	0.1232	0.32477	0.14068	0.17313	0.27519	0.4007	0.25918	0.31109	0.17389	0.18765	0.19656
ZNHIT1	0.27058	0.27841	0.30109	0.30564	0.34475	0.33857	0.3172	0.25046	0.25724	0.19721	0.33096	0.31078	0.35831	0.20501	0.68595	0.30155	0.31383	0.26422	0.49734	0.59868
FST	0.00223	0.00214	0.00234	0.0014	0.00056	0.0064	0.00309	0.00348	0.00091	0.00319	0.00292	0.00086	0.00124	0.00167	0.00043	0.00095	0.00061	0.00629	0.07031	0.0025
TIMM44	0.0791	0.10087	0.07158	0.10607	0.10302	0.09601	0.10648	0.08705	0.11095	0.08611	0.07887	0.07397	0.11469	0.12744	0.1878	0.09969	0.13469	0.13008	0.15753	0.13613
PFDN6	0.03392	0.03143	0.03258	0.04034	0.04388	0.02848	0.05245	0.03161	0.03956	0.02633	0.02893	0.02721	0.03588	0.06544	0.10155	0.03129	0.0644	0.05215	0.05261	0.09061
ZBTB18	0.00123	0.00612	0.00298	0.04794	0.00262	0.00202	0.00322	0.00596	0.00176	0.0078	0.00109	0.03865	0.00539	0.02496	0.0072	0.01185	0.00139	0.00155	0.00105	0.01997
HMGN4	0.65251	0.68628	0.65072	0.21427	0.70019	0.54878	0.50481	0.5561	0.79157	0.09148	0.55608	0.27704	0.33139	0.43189	0.54779	0.43054	0.68202	0.09074	0.46998	0.31131
TADA3	0.21836	0.24316	0.15443	0.1797	0.32203	0.19022	0.07881	0.15075	0.28919	0.08143	0.25413	0.144	0.16513	0.1144	0.24804	0.19267	0.31503	0.11439	0.21974	0.13452
TRIM38	0.1362	0.15791	0.13561	0.23671	0.17031	0.13528	0.07199	0.13614	0.14748	0.03697	0.12939	0.14199	0.12551	0.27842	0.06103	0.09265	0.11999	0.09356	0.07237	0.08878
ATP5H	0.54764	0.71117	0.55448	0.85183	0.56113	0.63244	0.56795	0.62143	0.58888	0.35647	0.707	0.74057	1.19327	0.53304	0.98057	0.68849	0.84295	0.38601	0.98137	0.99249
UBE2E3	0.19735	0.1537	0.24539	0.21236	0.32343	0.19202	0.21694	0.16159	0.24206	0.10919	0.19206	0.1307	0.16783	0.14976	0.57748	0.27425	0.37708	0.12761	0.45712	0.44726
SLC25A17	0.09302	0.11537	0.1106	0.04469	0.08761	0.12979	0.09307	0.09209	0.11871	0.03751	0.12919	0.06468	0.08694	0.08539	0.17184	0.04936	0.18863	0.02082	0.14895	0.13753
SLC9A6	0.06031	0.08085	0.07624	0.07869	0.10135	0.07534	0.04093	0.05841	0.08143	0.02808	0.05011	0.05979	0.08043	0.06377	0.05515	0.05443	0.05025	0.05644	0.04598	0.04436
CEACAM5	0.00453	0.00376	0.00489	0.00841	0.0046	0.00211	0.0168	0.00229	0.00203	0.64399	0.00426	0.01835	0.00898	0.01013	1.51813	0.01633	0.00954	1.74567	0.05713	0.10019
EIF3M	0.78397	0.99112	0.82498	0.65363	0.74971	0.80961	0.69734	0.86736	0.88729	0.29862	0.81676	0.59942	0.66599	0.77228	1.30112	0.76921	1.1461	0.16278	0.90083	0.82409
HOXB13	0.00538	0.00515	0.00663	0.01367	0.00686	0.00427	0.00814	0.00415	0.00649	0.01721	0.00495	0.01133	0.00706	0.01384	0.06543	0.00793	0.00518	0.01999	0.00856	0.01063
NXF1	0.5394	0.41647	0.60876	0.6532	0.35022	0.53689	0.35681	0.57539	0.4341	0.20203	0.46104	0.76289	0.81211	0.5454	0.38518	0.72516	0.52259	0.46726	0.78288	0.58095
SEC23B	0.30052	0.21758	0.28617	0.11309	0.23978	0.33883	0.5177	0.25864	0.20002	0.0809	0.29819	0.16478	0.18282	0.21154	0.39976	0.20338	0.34386	0.08665	0.12727	0.11617
SEC23A	0.23119	0.30616	0.25168	0.14828	0.22318	0.27704	0.26501	0.26661	0.22269	0.17192	0.33242	0.16434	0.13868	0.22881	0.34763	0.18511	0.27094	0.37383	0.39641	0.32985
C1ORF61	0.02373	0.00812	0.02307	0.01091	0.02145	0.01321	0.01265	0.00885	0.02487	0.01299	0.00609	0.01615	0.01749	0.00748	0.00456	0.00621	0.00645	0.02072	0.00545	0.0049
CAP2	0.00027	0.00175	0.00023	0.00425	0.00036	0.00095	0.00015	0.00047	4e-05	0.02249	0.00512	0.00706	0.00117	0.00023	0.05303	0.0082	2e-05	0.00319	0.2163	0.01471
CAP1	1.4114	1.26717	1.2802	0.97373	1.64115	1.25818	0.5886	1.14203	1.51185	0.25496	1.46745	0.82902	1.06973	1.03757	0.95522	1.07683	1.61746	0.35117	1.03738	0.91925
CREB3	0.18786	0.14931	0.15017	0.09211	0.17467	0.20229	0.35922	0.13565	0.18712	0.08169	0.21214	0.10659	0.21181	0.14352	0.44499	0.28233	0.27558	0.18082	0.33839	0.3356
LRRC41	0.15884	0.15173	0.18356	0.08999	0.14355	0.19519	0.16568	0.17074	0.14254	0.07915	0.21378	0.12221	0.14017	0.13333	0.26688	0.20118	0.20449	0.07675	0.30071	0.16268
VTI1B	0.31027	0.29646	0.29792	0.28656	0.3859	0.3529	0.32197	0.28785	0.43175	0.11937	0.42539	0.26165	0.38506	0.28324	0.55417	0.37561	0.45166	0.11058	0.44227	0.46595
CRTAP	0.09993	0.24041	0.15227	0.27946	0.12658	0.23358	0.2405	0.20714	0.12781	0.08311	0.27861	0.22062	0.35594	0.1613	0.26482	0.42063	0.1874	0.03734	0.81898	0.39272
SYNCRIP	0.35655	0.3532	0.37527	0.21448	0.38218	0.41946	0.21923	0.36757	0.42902	0.17664	0.50046	0.23546	0.31119	0.25568	0.68479	0.27861	0.56558	0.20181	0.39285	0.57112
VAT1	0.08102	0.1259	0.07976	0.06989	0.11144	0.07604	0.13169	0.07505	0.07446	0.05051	0.07726	0.13063	0.35076	0.07871	0.17453	0.65935	0.08527	0.08768	0.37253	0.57735
STK25	0.22343	0.24197	0.24834	0.27853	0.2597	0.21949	0.11454	0.25102	0.24622	0.19394	0.25638	0.19457	0.24194	0.1956	0.36483	0.24217	0.25071	0.36043	0.34388	0.4061
ENOX2	0.06495	0.0847	0.06825	0.05153	0.10954	0.07231	0.0931	0.06305	0.09114	0.03599	0.0895	0.03395	0.04484	0.12993	0.11626	0.0373	0.07987	0.04529	0.11848	0.11688
UNC13B	0.00045	0.00196	0.0012	0.00475	0.00287	0.00044	0.02254	0.00117	0.00267	0.08359	1e-04	0.01132	0.01736	0.00077	0.08218	0.00091	0.00381	0.16173	0.03639	0.11605
CARM1	0.09846	0.05882	0.08918	0.06452	0.05943	0.08018	0.03488	0.10398	0.08063	0.04568	0.03897	0.07205	0.08667	0.12141	0.02953	0.15297	0.04828	0.03083	0.08479	0.11446
NCOA2	0.22206	0.10883	0.21586	0.1567	0.1717	0.20883	0.12663	0.17203	0.17674	0.04912	0.20512	0.07936	0.06683	0.13672	0.12558	0.10458	0.166	0.07506	0.11156	0.04365
ADARB2	0.00746	0.0051	0.00816	0.00309	0.01087	0.01132	0.00083	0.0113	0.00328	0.01005	0.01291	0.00625	0.0013	0.00068	0.00034	0.00126	0.00277	0.00613	0.00094	0.00837
CEBPA	0.00474	0.0035	0.00743	0.12584	0.00485	0.0201	0.00109	0.00442	0.00969	0.01393	0.01239	0.04673	0.12342	0.00054	0.0827	5e-04	0.0099	0.05697	0.00129	0.01595
SEMA6C	0.00247	0.00118	2e-04	0.00147	0.00128	0.00597	4e-05	0.00213	0.00043	0.00969	0	0.00318	0.00204	0.00011	0.00065	0	0	0.0018	0.00167	0.03591
SEMA6B	0.01289	0.01481	0.01524	0.03917	0.01102	0.01398	0.00953	0.01384	0.00981	0.01644	0.01443	0.13364	0.08174	0.01468	0.0026	0.01863	0.01314	0.03225	0.02926	0.09447
SEMA4F	0.03593	0.04869	0.02163	0.00795	0.03006	0.03194	0.01218	0.03536	0.05476	0.02122	0.0198	0.03107	0.01132	0.02358	0.01994	0.02503	0.03258	0.00731	0.0267	0.01196
SEMA4D	0.41891	0.44675	0.38729	0.31846	0.35062	0.29142	0.24775	0.37278	0.37093	0.04559	0.27839	0.21539	0.2469	0.22194	0.07485	0.47818	0.35289	0.05657	0.04671	0.0319
SEMA4B	0.02895	0.01663	0.03393	0.07601	0.02523	0.01806	0.03915	0.01553	0.03769	0.0897	0.01618	0.05167	0.04977	0.12719	0.14223	0.02282	0.02819	0.20503	0.10955	0.04633
CEBPB	0.05251	0.04714	0.07477	0.32809	0.04771	0.05395	0.04814	0.07279	0.05029	0.04359	0.0494	0.37323	0.37891	0.04282	0.08245	0.1453	0.04125	0.063	0.45071	0.06785
SEMA3C	0.01556	0.02019	0.01396	0.07632	0.01707	0.01262	0.02424	0.01036	0.02282	0.0631	0.00765	0.06707	0.03787	0.03406	0.21344	0.03262	0.01774	0.12133	0.07964	0.01611
APPBP2	0.14827	0.17288	0.17521	0.12137	0.1491	0.1866	0.10715	0.15288	0.16441	0.04126	0.19515	0.09856	0.10562	0.1672	0.16352	0.15936	0.16392	0.08354	0.19614	0.18627
MYBBP1A	0.0544	0.094	0.0512	0.04129	0.06698	0.04735	0.06322	0.05727	0.08179	0.05368	0.07297	0.04952	0.05778	0.07686	0.08966	0.03491	0.0633	0.11904	0.09548	0.07656
FBLN5	0.01305	0.12655	0.03903	0.01652	0.02414	0.03115	0.01441	0.11768	0.03308	0.03067	0.01023	0.01458	0.01009	0.01712	0.00929	0.01106	0.03566	0.1477	0.20587	0.14473
CIB1	1.16741	1.01887	1.25572	0.59505	0.93545	1.3215	0.43932	1.25473	1.02178	0.44239	1.06822	0.78535	1.04272	0.89571	1.37329	0.66404	1.03823	0.8167	0.67459	0.65378
CEBPD	0.05217	0.00242	0.06668	0.36174	0.05521	0.02349	0.00884	0.02305	0.01313	0.06562	0.00255	0.21146	0.26281	0.0013	0.10542	0.0027	0.02208	0.14088	0.56364	0.148
ZNF211	0.08805	0.14928	0.11638	0.04355	0.09105	0.14017	0.06596	0.11225	0.10947	0.01726	0.12778	0.04518	0.03972	0.07078	0.04921	0.07211	0.0939	0.03323	0.07872	0.07043
DDX17	0.75934	1.0367	0.69714	0.91088	1.00883	0.7306	0.68388	0.76028	0.93988	0.38063	0.7447	0.55844	0.51435	1.10237	0.41413	0.79085	0.66398	0.63375	0.74283	0.86388
DEAF1	0.04029	0.07575	0.06274	0.06756	0.05468	0.07378	0.037	0.09827	0.04792	0.05384	0.06647	0.06591	0.05985	0.05255	0.10435	0.04265	0.06945	0.06421	0.11525	0.12758
CHERP	0.11828	0.10241	0.10551	0.0638	0.11368	0.10417	0.06583	0.08261	0.09256	0.0637	0.08278	0.10278	0.07069	0.13719	0.06959	0.10116	0.12914	0.12004	0.0912	0.15776
KAT5	0.27785	0.25089	0.23406	0.18094	0.24737	0.25679	0.17781	0.22386	0.22258	0.07686	0.24564	0.15544	0.23085	0.27549	0.28666	0.2949	0.31025	0.16124	0.27338	0.18661
HYOU1	0.10172	0.05206	0.10016	0.08335	0.1107	0.10347	0.26164	0.08741	0.09275	0.05317	0.15421	0.12298	0.18695	0.10213	0.20267	0.11286	0.12622	0.09797	0.12593	0.1886
IPO8	0.07802	0.07063	0.07426	0.12595	0.10102	0.05822	0.05129	0.08123	0.09388	0.07448	0.07979	0.0993	0.14123	0.0803	0.09475	0.11377	0.07947	0.0832	0.10007	0.10879
IPO7	0.10731	0.08365	0.11914	0.09776	0.05574	0.10422	0.07612	0.0871	0.06773	0.07632	0.09357	0.14739	0.13749	0.07764	0.14353	0.19458	0.14965	0.0434	0.25548	0.19293
NOP56	0.70265	0.61767	0.75057	0.23459	0.55498	0.67882	0.50672	0.69068	0.58038	0.36989	0.67979	0.2968	0.3974	0.6643	0.90473	0.50625	1.1162	0.33442	0.64632	0.65782
NEBL	0.03693	0.04769	0.05779	0.01772	0.02961	0.06805	0.01255	0.06859	0.03706	0.12962	0.05693	0.0831	0.05126	0.02294	0.10184	0.03277	0.02881	0.12503	0.01349	0.07892
PITRM1	0.18235	0.16025	0.17285	0.13585	0.14829	0.18099	0.14001	0.18084	0.13734	0.10747	0.21804	0.09849	0.1887	0.13253	0.3545	0.15455	0.2254	0.13937	0.20648	0.24315
ATG7	0.24904	0.21379	0.18657	0.47883	0.27054	0.18304	0.0978	0.21731	0.19603	0.04809	0.2359	0.27456	0.64074	0.24349	0.20832	0.26354	0.29506	0.13606	0.16151	0.21363
SSSCA1	0.1772	0.1598	0.201	0.11807	0.21467	0.19928	0.342	0.17674	0.1713	0.11485	0.27464	0.14614	0.15612	0.21869	0.2905	0.20512	0.33267	0.13954	0.22503	0.37269
RNASEH2A	0.12337	0.12024	0.11715	0.09093	0.21	0.12619	0.09104	0.09981	0.14509	0.07457	0.13085	0.05855	0.16717	0.16387	0.26063	0.13179	0.68328	0.07515	0.08552	0.17131
P3H3	0.00718	0.00598	0.01264	0.0136	0.00364	0.00628	0.02485	0.0064	0.00842	0.00981	0.00403	0.02991	0.024	0.00765	0.00913	0.02296	0.00466	0.00315	0.14319	0.02722
UBD	0.00326	0.00098	0.00142	0.00583	0.00202	0.00434	0.00221	0.00077	0.00053	0.06073	0.00933	0.07934	0.11802	0.00078	0.39533	0.00791	0.00514	0.01559	0.20075	0.10861
BATF	0.42566	0.37607	0.6089	0.13336	0.48515	1.53427	0.09946	0.66756	0.51805	0.04555	2.6155	0.15461	0.14603	0.12301	0.12726	0.61943	0.80604	0.01476	0.00524	0.03959
GLRX3	0.41598	0.44012	0.38713	0.28368	0.4252	0.49581	0.28857	0.33813	0.43623	0.32164	0.5707	0.39251	0.46178	0.42059	0.96805	0.40812	0.83652	0.34667	0.58511	0.73532
CEBPG	0.07412	0.0543	0.0807	0.07604	0.0534	0.07236	0.06693	0.06677	0.05239	0.06499	0.05843	0.05019	0.06296	0.07219	0.21453	0.05968	0.10141	0.15693	0.05622	0.19515
DCTN2	0.37171	0.37291	0.33374	0.28175	0.41542	0.40276	0.35765	0.29693	0.46243	0.20223	0.459	0.18649	0.37341	0.2427	0.60552	0.38179	0.67498	0.38908	0.70575	0.57954
ANP32B	0.38582	0.66878	0.41685	0.52607	0.41465	0.58555	0.34528	0.55914	0.42404	0.23194	0.56061	0.43518	0.55139	0.51321	0.82116	0.38615	1.15948	0.2112	0.39533	0.51908
LAMTOR5	0.74445	0.65108	0.70788	0.67137	0.71302	0.81495	0.64874	0.68934	0.71722	0.33571	0.98892	0.60434	0.95732	1.0165	1.18917	0.89741	1.02896	0.38329	0.97972	1.09531
PROCR	0.05608	0.0636	0.03854	0.13993	0.10308	0.03713	0.04514	0.04979	0.06219	0.07137	0.03312	0.1097	0.26441	0.06527	0.19556	0.30417	0.04101	0.13425	0.42864	0.42378
TM9SF1	0.19498	0.11901	0.19325	0.08987	0.11796	0.17009	0.52937	0.13415	0.14228	0.05786	0.16659	0.11351	0.17242	0.14448	0.34852	0.13267	0.36771	0.10879	0.41502	0.29717
PRDX4	0.16777	0.221	0.13219	0.17167	0.23076	0.28009	2.26737	0.18027	0.18281	0.17284	0.3516	0.15846	0.38455	0.30613	1.50249	0.26529	0.54746	0.08036	0.87156	0.80316
ARL6IP5	1.27022	1.36783	1.3014	0.84177	1.44814	1.47646	0.41158	1.24937	1.40989	0.08102	1.73766	0.79508	1.11204	0.80543	0.70045	1.16913	1.13757	0.16979	0.85052	0.58375
AGR2	0.01746	0.0043	0.00417	0.02247	0.02109	0.0212	0.04811	0.01619	0.00571	0.89023	0.05487	0.03451	0.02461	0.018	3.6225	0.02379	0.01754	0.93742	0.06382	0.11651
ARPC1A	0.19538	0.27122	0.20136	0.31753	0.23224	0.25742	0.28057	0.23724	0.27896	0.27674	0.29831	0.18259	0.29006	0.22326	0.94337	0.1594	0.33974	0.29655	0.73928	0.55378
HTATIP2	0.22731	0.31888	0.2083	0.18849	0.36096	0.47113	0.12694	0.25365	0.2915	0.09833	1.17919	0.12036	0.35309	0.14842	0.8868	0.22731	0.34014	0.17058	0.29723	0.27238
AGPAT1	0.07656	0.07022	0.08031	0.0831	0.11948	0.08483	0.09181	0.07479	0.11406	0.03109	0.07215	0.06289	0.11352	0.06164	0.14211	0.10283	0.09993	0.06025	0.19447	0.17462
AGPAT2	0.09574	0.0508	0.11101	0.20174	0.05409	0.15187	0.08808	0.099	0.09993	0.16048	0.18572	0.16329	0.27435	0.09031	0.94268	0.16632	0.1504	0.46914	0.1941	0.27599
RPP30	0.17192	0.22679	0.14367	0.11777	0.19299	0.20602	0.12577	0.18201	0.17837	0.05994	0.22774	0.13117	0.20288	0.21989	0.17876	0.15532	0.40734	0.06653	0.27543	0.13344
RPP38	0.10786	0.17061	0.09897	0.06057	0.17422	0.13877	0.10947	0.14509	0.15413	0.06206	0.11431	0.04849	0.05752	0.14278	0.32607	0.05728	0.1707	0.10691	0.05133	0.12149
SPTLC1	0.30608	0.2869	0.28819	0.17121	0.24615	0.3259	0.26047	0.26296	0.21763	0.08163	0.36	0.20016	0.1988	0.29125	0.53792	0.3075	0.42796	0.18411	0.40098	0.34209
SLC35A1	0.14137	0.16526	0.10965	0.22423	0.1934	0.12943	0.12999	0.11624	0.17616	0.04211	0.1651	0.0881	0.14306	0.13702	0.35189	0.11843	0.16896	0.10253	0.22669	0.2075
CEL	0.00027	9e-05	0.00049	1e-05	0.00028	0	0	2e-05	0.00052	0.00162	0.00025	0	0	0	0.02734	0	0.00036	0.00067	0.00024	4e-05
SLC19A2	0.05081	0.01526	0.04426	0.01236	0.0077	0.03665	0.0378	0.0358	0.01339	0.01575	0.03294	0.0233	0.08091	0.04227	0.12095	0.06069	0.07449	0.03291	0.19566	0.03623
IFI44	0.19069	0.30161	0.43119	0.44032	0.21539	0.39846	0.0346	0.46723	0.29616	0.08712	0.39688	0.27883	0.41417	0.10064	0.19784	0.23228	0.34725	0.13503	0.36849	0.54649
OLFM4	0.00077	0.00051	1e-05	1e-05	0.00188	0.00049	0.00063	0.00106	2e-05	0.05017	0.00125	0.00137	0.00052	1e-04	0.08981	0.00012	0.00022	0.056	0.0142	0.00193
CXCL13	0.26814	0.0674	0.47122	0.00518	0.02556	0.33784	0.02073	0.14848	0.00943	0.00399	0.02343	0.02492	0.00706	0.04496	9e-04	0.00174	0.784	0.00784	0.00303	5e-04
ARFGEF2	0.06539	0.06288	0.06839	0.0836	0.074	0.0581	0.09063	0.05847	0.09173	0.07748	0.06459	0.06106	0.0839	0.09706	0.14153	0.08692	0.04898	0.12301	0.06522	0.15929
ARFGEF1	0.1631	0.19504	0.19172	0.20039	0.21088	0.17762	0.0642	0.15984	0.21488	0.07721	0.2136	0.12833	0.12051	0.18166	0.2164	0.20706	0.12523	0.16498	0.18846	0.13956
RABAC1	0.87139	0.57442	0.71975	0.5328	0.82332	0.68093	1.587	0.63623	0.78166	0.25349	0.68419	0.43516	0.73493	0.51287	0.72903	0.63516	0.87854	0.33723	1.24894	1.0927
SLC34A2	0.06765	0.06225	0.06229	0.07554	0.05861	0.06786	0.03665	0.06648	0.05185	0.04296	0.06941	0.09896	0.07898	0.06069	0.10171	0.10263	0.04725	0.07406	0.03415	0.11458
SLU7	0.56056	0.50819	0.54923	0.29523	0.6273	0.54229	0.34255	0.45101	0.51285	0.13395	0.56455	0.26561	0.29897	0.51594	0.43534	0.37195	0.60399	0.11805	0.42691	0.41223
CELP	0.00298	0.00526	0.0034	0.00456	0.00453	0.00353	0.00494	0.00632	0.00605	0.01619	0.00659	0.00925	0.0072	0.00736	0.05868	0.00272	0.00124	0.01792	0.00418	0.00912
SIVA1	0.51884	0.57489	0.50806	0.45101	0.41399	0.57343	0.59736	0.5177	0.48528	0.15247	0.62167	0.48694	0.64865	0.46571	0.90022	0.54756	1.27083	0.20952	0.76905	0.66893
MRPL28	0.27275	0.23868	0.24931	0.21155	0.28473	0.28363	0.17839	0.17785	0.26363	0.11582	0.36686	0.1747	0.27655	0.24212	0.42732	0.15671	0.48869	0.11271	0.37945	0.39135
CCT7	0.66102	0.61816	0.65518	0.2284	0.68331	0.67092	0.62057	0.5536	0.59481	0.20116	0.69046	0.2707	0.44084	0.58943	1.10326	0.49134	1.05889	0.14734	0.75551	0.60636
CCT4	0.55522	0.46854	0.57947	0.2899	0.41139	0.59542	0.40424	0.49936	0.39513	0.18829	0.59399	0.34588	0.42438	0.46868	0.88575	0.4402	0.86043	0.10811	0.61418	0.51125
CCT2	0.83693	0.71832	0.8411	0.48922	0.68298	0.72923	0.50956	0.71149	0.68382	0.39451	0.86137	0.56084	0.55402	0.79057	1.4208	0.64995	1.22299	0.232	0.9412	1.08364
NPC2	0.22807	0.33138	0.22346	1.40589	0.41338	0.32317	1.27512	0.24359	0.26061	0.26484	0.4651	1.32032	2.68363	0.53884	1.35944	1.62016	0.37725	0.26174	1.1585	1.18218
GNLY	1.62537	0.08156	0.71095	0.15936	3.60487	0.17545	0.08585	0.07193	1.84039	0.07153	0.15535	0.29292	0.09311	0.08453	0.03054	0.09529	1.41493	0.04445	0.03312	0.07461
TACC2	0.02856	0.02612	0.03831	0.04113	0.02477	0.02268	0.02416	0.02507	0.03103	0.18911	0.0208	0.03181	0.01614	0.04048	0.30995	0.03009	0.01655	0.37417	0.19593	0.31793
SORBS1	0.00843	0.0058	0.00993	0.01925	0.00796	0.02212	0.01626	0.00759	0.00442	0.01703	0.01543	0.01406	0.01187	0.01716	0.10034	0.2044	0.0144	0.08515	0.24263	0.10319
IFITM2	1.47674	1.42789	1.36535	1.44604	2.25534	1.2188	0.40269	1.48496	1.644	0.35942	0.96776	0.86371	0.54932	0.87457	0.42984	1.39781	1.03687	0.34254	1.87184	1.64435
POMT1	0.09659	0.17954	0.13227	0.07653	0.09247	0.19161	0.08142	0.19177	0.14425	0.03782	0.14436	0.08986	0.14709	0.03974	0.09521	0.04785	0.12297	0.09043	0.07531	0.1153
TXNRD2	0.07062	0.10848	0.067	0.15586	0.08232	0.09201	0.06986	0.08758	0.08529	0.03671	0.11899	0.09158	0.12825	0.06385	0.12002	0.06627	0.08226	0.07612	0.04551	0.10701
MTHFS	0.17248	0.28937	0.22449	0.3145	0.12498	0.35951	0.12007	0.27309	0.23938	0.07571	0.34123	0.33563	0.28991	0.21607	0.80048	0.19305	0.33544	0.08111	0.13548	0.1078
DRAP1	0.6988	0.46629	0.6892	0.58014	0.63509	0.58057	0.33677	0.47435	0.59634	0.17382	0.5593	0.4951	0.70129	0.32895	0.38057	0.80506	0.67673	0.20893	0.5357	0.44566
CENPB	0.00456	0.00607	0.0066	0.02404	0.00689	0.00728	0.0039	0.00806	0.00863	0.00658	0.00894	0.01166	0.01543	0.00237	0.01182	0.01206	0.00516	0.0036	0.0227	0.01759
SCGN	0.00016	0.0011	0.00055	0	0	0.00061	0.00011	0.00055	0	0.00756	0.00281	3e-04	0	4e-05	0.00845	0	0.00023	0.02368	8e-05	0
DNPH1	0.24304	0.28672	0.33433	0.18381	0.06521	0.73266	0.45995	0.39847	0.106	0.27993	1.188	0.25642	0.65178	0.2875	1.20061	0.12915	0.5347	0.3213	0.31814	0.30825
SMC2	0.08081	0.08726	0.06306	0.04205	0.07021	0.07942	0.03245	0.05249	0.07588	0.0941	0.07607	0.05006	0.09384	0.08684	0.20263	0.05108	0.55079	0.05344	0.09615	0.09292
PRPF8	0.29694	0.31876	0.29739	0.33509	0.30685	0.32253	0.19763	0.26706	0.31365	0.19194	0.28973	0.27258	0.29821	0.33883	0.2474	0.29907	0.32301	0.29414	0.24143	0.40728
ERN2	0.01179	0.00979	0.00648	0.01936	0.01483	0.0059	0.00735	0.00674	0.00873	0.36166	0.00714	0.01997	0.01351	0.0124	0.38654	0.01252	0.01117	0.83249	0.00465	0.08115
TRAPPC2B	0.16262	0.08456	0.18648	0.05371	0.05489	0.1611	0.14669	0.17634	0.07669	0.0276	0.13477	0.10698	0.13047	0.20595	0.14303	0.15387	0.17449	0.03076	0.17696	0.15277
AHSA1	0.67579	0.45352	0.74811	0.25983	0.52235	0.81049	0.4688	0.49255	0.42152	0.22049	1.03299	0.38337	0.51215	0.48825	1.22668	0.61128	1.12155	0.2128	0.80423	0.64196
SLCO1B1	0.00032	0.00031	1e-04	0.00127	0.00016	0.00077	2e-04	0.00012	6e-05	0.00597	1e-05	0.00139	0	0	0.00016	0.00092	0	0.01024	3e-05	0
CENPC	0.28711	0.29807	0.27863	0.1595	0.26857	0.33819	0.22376	0.28982	0.28035	0.08619	0.32144	0.15164	0.14509	0.32525	0.1277	0.1911	0.2687	0.14951	0.14828	0.23623
USP16	0.30573	0.30669	0.29731	0.28997	0.30462	0.29323	0.32969	0.31853	0.33019	0.15578	0.27907	0.23485	0.24875	0.40241	0.17057	0.34595	0.30802	0.27134	0.25518	0.23124
CDC42EP3	0.2825	0.28244	0.38013	0.45138	0.39812	0.32442	0.14745	0.29648	0.47451	0.03631	0.20358	0.16914	0.08209	0.1849	0.1052	0.73981	0.22579	0.15979	0.0749	0.37427
SH2B2	0.00068	0.0039	0.00235	0.01988	0.00181	0.00134	0.03626	0.005	0.00146	0.00711	0.00189	0.04855	0.0319	0.02999	0.00335	0.0082	0.0308	0.00155	0.00624	0.02047
PAIP1	0.2231	0.24464	0.26208	0.13742	0.17915	0.20253	0.23132	0.22785	0.23323	0.12429	0.3612	0.10691	0.2304	0.20552	0.51642	0.14429	0.30779	0.06831	0.42974	0.43338
PAICS	0.15444	0.18458	0.17797	0.11233	0.09513	0.17058	0.18606	0.14284	0.09027	0.14363	0.18275	0.17232	0.16307	0.21387	0.64859	0.21749	0.45319	0.09091	0.23214	0.27596
TBL3	0.12821	0.12526	0.11697	0.08457	0.12735	0.11939	0.11146	0.11477	0.15115	0.1175	0.18028	0.08536	0.09746	0.07417	0.20413	0.0817	0.15292	0.15053	0.15143	0.15355
MXD4	0.09897	0.05751	0.10736	0.10307	0.08872	0.10054	0.04161	0.089	0.092	0.03643	0.11178	0.04206	0.06525	0.03204	0.07121	0.08015	0.06806	0.03663	0.15017	0.07184
P3H4	0.07077	0.0575	0.07115	0.06148	0.07434	0.06646	0.05389	0.0625	0.05396	0.08297	0.08452	0.06961	0.04213	0.05595	0.16094	0.0565	0.04907	0.08739	0.27849	0.13924
ST6GALNAC2	0.00505	0.00845	0.01135	0.02284	0.00655	0.00678	2e-04	0.0075	0.0069	0.02307	0.00431	0.03734	0.0098	0.00068	0.05476	0.01175	0	0.01134	0.01849	0.03694
PDLIM5	0.18333	0.18679	0.18578	0.34898	0.25313	0.17184	0.13373	0.20567	0.20237	0.26556	0.20047	0.24378	0.30381	0.22497	0.92261	0.54517	0.21448	0.6952	0.91504	1.06296
TRIM3	0.01548	0.02054	0.02275	0.03264	0.0333	0.02364	0.01981	0.03514	0.03837	0.02512	0.01115	0.03317	0.03467	0.00825	0.03907	0.02496	0.03438	0.08698	0.10232	0.05159
ERLIN1	0.05104	0.05932	0.05872	0.04382	0.05372	0.06003	0.03758	0.07998	0.0571	0.03212	0.07349	0.03119	0.05925	0.04841	0.22105	0.05671	0.13528	0.06747	0.11132	0.13454
HEXIM1	0.17579	0.07819	0.19112	0.09898	0.09799	0.16331	0.09	0.13717	0.09779	0.09296	0.1673	0.11958	0.11629	0.12236	0.10167	0.21426	0.10316	0.24381	0.20088	0.20647
SPAG5	0.02955	0.01839	0.04927	0.03493	0.04871	0.04226	0.01949	0.02428	0.02425	0.02489	0.0426	0.1311	0.12361	0.02484	0.07866	0.06784	0.38109	0.09408	0.03475	0.06198
RBCK1	0.37028	0.36184	0.40496	0.30931	0.42691	0.32172	0.16631	0.30191	0.47806	0.21715	0.36781	0.19565	0.1728	0.24332	0.69756	0.2813	0.4429	0.29859	0.32957	0.36938
STAMBP	0.15416	0.15354	0.12878	0.11071	0.16398	0.16575	0.15083	0.14689	0.1747	0.1092	0.21778	0.0765	0.15262	0.11545	0.27715	0.14673	0.27193	0.13425	0.16841	0.17482
TGOLN2	0.32318	0.35749	0.30126	0.38464	0.3426	0.33848	0.16321	0.3105	0.37054	0.15181	0.37968	0.24891	0.42063	0.29748	0.30993	0.3893	0.30828	0.28535	0.27482	0.3522
CENPE	0.04813	0.01497	0.02563	0.02898	0.01314	0.04066	0.01696	0.01017	0.01737	0.05825	0.05011	0.02219	0.03878	0.02543	0.08437	0.01889	0.30583	0.05283	0.02545	0.01412
ARID3B	0.07986	0.08403	0.06663	0.05102	0.09875	0.07341	0.07652	0.05971	0.07959	0.01229	0.05375	0.05291	0.07332	0.03916	0.02233	0.08301	0.0821	0.01502	0.01201	0.02122
POLR3F	0.06856	0.09827	0.07848	0.04905	0.09243	0.08488	0.07302	0.0901	0.08366	0.02012	0.07272	0.03597	0.04819	0.08015	0.13867	0.03505	0.11461	0.03203	0.10826	0.05238
POLR3G	0.01386	0.02793	0.01625	0.01696	0.02091	0.01295	0.03233	0.01855	0.02831	0.0182	0.01189	0.01184	0.01615	0.03383	0.05432	0.01869	0.0365	0.01858	0.01439	0.10352
POLR3C	0.25815	0.2723	0.2309	0.16423	0.2491	0.21	0.16581	0.20658	0.27992	0.08007	0.26173	0.12945	0.17506	0.3418	0.34092	0.27513	0.30225	0.14642	0.21137	0.22297
IVNS1ABP	0.99391	0.38451	0.97614	0.3486	0.50679	0.86287	0.23581	0.85663	0.34987	0.22785	0.71285	0.97383	0.61946	0.42366	0.64764	0.5757	0.88291	0.47084	0.28228	0.76345
TRIM16	0.01953	0.09019	0.03916	0.02912	0.02565	0.09206	0.01943	0.05532	0.02111	0.09501	0.27017	0.02018	0.02065	0.03138	0.50299	0.03362	0.04346	0.09709	0.10114	0.168
MYL12A	2.67418	2.85014	2.52467	1.58353	3.31872	2.42062	0.98607	2.492	3.19876	0.68281	2.38718	1.65233	2.08578	2.08498	2.22819	2.15449	2.67867	1.00161	2.24407	2.48827
TXNIP	1.22818	3.0391	1.20254	1.72548	2.96463	1.20604	1.05718	1.53946	2.82526	0.24374	0.91265	0.53087	1.10647	1.92307	0.63754	1.12678	0.76272	0.60526	0.90732	0.96857
TAF6L	0.01656	0.02833	0.01802	0.03292	0.03196	0.01799	0.01775	0.0274	0.03699	0.02367	0.01069	0.02692	0.02686	0.00891	0.03183	0.0368	0.04323	0.04054	0.05051	0.06289
CENPF	0.08848	0.04648	0.06831	0.05021	0.06662	0.04117	0.01772	0.03824	0.03521	0.12291	0.03651	0.03795	0.06178	0.05952	0.18126	0.0544	0.475	0.07872	0.02232	0.06277
PDPN	0.01206	0.01168	0.01133	0.03091	0.01131	0.00735	0.00492	0.01554	0.00644	0.01711	0.01254	0.05801	0.11077	0.01011	0.00516	0.03155	0.01168	0.01094	0.53575	0.05741
POSTN	0.00117	0.00293	0.00071	0.00736	0.00179	3e-04	0.00102	0.00053	0.00287	0.02562	0.00063	0.01397	0.01002	0.00144	0.001	0.00511	0	0.0621	0.69911	0.4375
ATP5L	0.77273	0.8284	0.70388	1.05037	0.84209	0.8249	0.87113	0.79454	0.74898	0.39516	0.82886	0.94989	0.94989	0.77775	0.73193	0.80204	1.07349	0.30745	0.66592	0.54519
GAS2L1	0.00774	7e-04	0.00642	0.04976	0.02921	0.00452	0.00111	0.00225	0.00841	0.00578	0.0042	0.02469	0.04256	4e-05	0.017	0.0049	0.01193	0.00421	0.04007	0.0578
RAD51AP1	0.01469	0.00676	0.01029	0.01476	0.00852	0.00491	0.01841	0.01064	0.01138	0.04737	0.01266	0.01805	0.10725	0.03405	0.10593	0.01828	0.45467	0.0418	0.02987	0.01299
RGS14	0.26705	0.39738	0.28662	0.20626	0.27473	0.22775	0.17251	0.36053	0.33254	0.03719	0.16737	0.05825	0.04682	0.1701	0.09394	0.13323	0.23551	0.04072	0.02775	0.06385
LEFTY1	0.00043	0.00134	0.00019	0.00049	0.00276	0	0.00045	0	0.0014	0.13294	0	0.00195	0.00119	0.00203	0.14439	0.00134	0.00108	0.19042	0.00016	0.00032
EXOC5	0.2128	0.22449	0.22018	0.09405	0.26653	0.20963	0.16124	0.17099	0.19803	0.05406	0.26477	0.13895	0.14271	0.17767	0.20956	0.14669	0.39628	0.06946	0.28263	0.29536
NPRL2	0.22902	0.22966	0.20595	0.09009	0.57966	0.15569	0.17516	0.18615	0.40712	0.10048	0.14674	0.09847	0.1126	0.17401	0.20225	0.2371	0.27949	0.19561	0.11652	0.2048
IGF2BP2	0.00819	0.00699	0.00574	0.04702	0.00526	0.01689	0.00317	0.0076	0.00342	0.15377	0.00309	0.07272	0.02289	0.00627	0.29701	0.01217	0.00879	0.20147	0.06314	0.11561
CAMKK2	0.06687	0.05883	0.05879	0.19149	0.07872	0.05187	0.05994	0.04998	0.05409	0.03031	0.05908	0.12201	0.0774	0.04144	0.08737	0.08682	0.10918	0.07829	0.12856	0.13969
PRELID3A	0.03369	0.02921	0.03285	0.05613	0.0313	0.02941	0.03552	0.0446	0.03016	0.03226	0.03851	0.0603	0.05721	0.0503	0.07945	0.05867	0.03711	0.10002	0.10612	0.07061
MTX2	0.13161	0.14153	0.10849	0.08484	0.14904	0.15411	0.18728	0.12925	0.12569	0.07725	0.17835	0.05242	0.17065	0.11857	0.63565	0.1791	0.31872	0.08502	0.40196	0.32754
YKT6	0.11275	0.0667	0.09407	0.11887	0.0789	0.09863	0.13623	0.06954	0.10542	0.06374	0.13645	0.11888	0.13331	0.05695	0.15519	0.13515	0.15827	0.09221	0.10306	0.05495
SPINT2	0.02236	0.29604	0.04702	0.34086	0.0132	0.21395	0.56077	0.24193	0.02986	0.44881	0.14909	0.54218	0.83279	0.38218	2.17574	0.86945	0.11276	0.70599	0.03816	0.06141
PMVK	0.16583	0.20431	0.25444	0.1488	0.13733	0.44995	0.28112	0.31111	0.15628	0.11615	0.63084	0.15426	0.26338	0.14785	0.43042	0.2005	0.51044	0.11699	0.27978	0.27849
KHDRBS3	0.00141	0.00241	0.00271	0.00119	0.00034	0.00158	0.00202	0.00424	0.00168	0.02083	0.00271	0.01023	0.00509	0	0.05051	0.01162	0.00071	0.00603	0.18844	0.05858
KHDRBS1	0.26955	0.2682	0.27691	0.21906	0.23079	0.29102	0.1323	0.25933	0.27942	0.08521	0.3499	0.23822	0.2624	0.25739	0.23404	0.32018	0.38052	0.07793	0.29466	0.26524
CELF1	0.2659	0.37677	0.26793	0.39012	0.29814	0.30105	0.13813	0.30422	0.35677	0.0827	0.3365	0.21855	0.22579	0.33621	0.22338	0.3138	0.33774	0.08946	0.25518	0.29509
CELF2	0.82585	0.78933	0.79311	0.57097	0.8649	0.843	0.29793	0.83485	0.8299	0.04641	0.74995	0.42469	0.43531	0.60209	0.04617	0.76984	0.7392	0.04413	0.10295	0.04812
CES1	0.00377	0.00948	0.00309	0.08965	0.0594	0.00052	0.01475	0.00175	0.03785	0.00562	0.00065	0.04186	0.01124	0.02272	0.00897	0.00713	0.00027	0.00045	0.15946	0.00262
CXCR6	0.82632	0.06909	0.97595	0.01327	0.04845	1.0174	0.0158	0.46003	0.26271	0.00753	1.77316	0.04877	0.00868	0.02651	0.01612	0.00987	0.66794	0.00896	0.00424	0.00612
CTCF	0.11922	0.1715	0.13612	0.12254	0.17888	0.1536	0.07485	0.13433	0.13364	0.04339	0.15734	0.08047	0.09802	0.14475	0.12025	0.13077	0.20522	0.11611	0.12411	0.13142
CD226	0.26358	0.24504	0.31894	0.03879	0.37444	0.26792	0.03902	0.30113	0.39522	0.00558	0.11731	0.06535	0.05134	0.0223	0.00231	0.08376	0.21846	0.01426	0.00412	0.00117
FARS2	0.14984	0.17425	0.15001	0.06379	0.12674	0.19071	0.0969	0.14572	0.14124	0.02699	0.22932	0.08986	0.08426	0.17212	0.15882	0.18858	0.19351	0.03585	0.10954	0.10808
CGRRF1	0.1676	0.18512	0.16071	0.08138	0.12717	0.21008	0.07891	0.15814	0.16834	0.02781	0.18934	0.04662	0.07364	0.14553	0.11117	0.15585	0.18279	0.04067	0.16679	0.10845
RRAGA	0.31914	0.35243	0.32561	0.09726	0.37085	0.34626	0.20738	0.37405	0.31679	0.14161	0.43785	0.15906	0.27364	0.26755	0.35649	0.31173	0.40802	0.12876	0.56963	0.59263
DCTN6	0.78824	0.34705	0.81417	0.19985	0.31794	0.71984	0.30579	0.82804	0.29565	0.08709	0.63442	0.28581	0.34787	0.25285	0.44408	0.31017	0.7523	0.08169	0.66408	0.39302
GNA13	0.14206	0.10769	0.16831	0.11487	0.08841	0.14777	0.07339	0.1391	0.10137	0.01941	0.14242	0.28216	0.37578	0.16509	0.06167	0.13955	0.17839	0.05062	0.07856	0.10034
TNFSF13B	0.02852	0.08622	0.13446	0.84084	0.04333	0.2129	0.02052	0.21282	0.0282	0.04356	0.10445	0.44473	0.81014	0.02749	0.03498	0.04727	0.05522	0.01184	0.11344	0.02878
AVIL	0.0294	0.04407	0.03267	0.04389	0.03845	0.0374	0.04486	0.04381	0.03432	0.07451	0.01997	0.04177	0.03626	0.04198	0.04022	0.0488	0.01576	0.09585	0.11768	0.10826
B3GNT2	0.28305	0.12128	0.2722	0.03472	0.12986	0.25767	0.04852	0.16536	0.1435	0.01804	0.36264	0.06997	0.11793	0.0731	0.16958	0.05309	0.27879	0.03523	0.32793	0.14498
GNB5	0.2819	0.32829	0.28919	0.05695	0.16637	0.25882	0.11289	0.29356	0.17804	0.032	0.22163	0.10468	0.0513	0.46541	0.1639	0.14868	0.29943	0.05832	0.27493	0.08389
EBP	0.62018	0.39225	0.54399	0.14023	0.85266	0.49565	0.47542	0.38764	0.58938	0.17692	0.56569	0.17881	0.35963	0.35145	1.41431	0.32078	1.31312	0.20095	0.23187	0.44824
PNMA2	0.00644	0.00865	0.00745	0.01006	0.00635	0.00629	0.00323	0.00732	0.0106	0.0185	0.00617	0.02927	0.02061	0.00666	0.01287	0.00905	0.00217	0.02516	0.02857	0.00769
CETN2	0.07462	0.07916	0.09751	0.04491	0.09539	0.06309	0.11755	0.07151	0.07449	0.07406	0.09812	0.05932	0.09148	0.07051	0.38365	0.06883	0.14017	0.01988	0.25529	0.21643
FUT9	0.00153	0.00118	0.0017	0.00076	0.00099	0.00129	0.00031	0.00076	0.00105	0.00454	0.00144	0.00065	0.00069	0.00066	0.00957	0.00053	4e-04	0.01388	0.00081	0.00496
GMEB1	0.0984	0.08286	0.10499	0.04193	0.12746	0.07848	0.04338	0.0801	0.09013	0.02205	0.0941	0.04457	0.03945	0.06677	0.06776	0.11179	0.13873	0.04886	0.03248	0.0658
CCT6B	0.01161	0.01464	0.00963	0.00923	0.03276	0.00571	0.03868	0.02198	0.01214	0.01379	0.0107	0.01155	0.0219	0.0244	0.04432	0.01444	0.02064	0.02832	0.02433	0.01955
CCT8	0.59513	0.67508	0.61553	0.41666	0.59027	0.63692	0.66909	0.57769	0.49374	0.23146	0.66708	0.36992	0.43498	0.63144	0.85434	0.61637	1.17157	0.107	0.77269	0.59649
CNPY3	0.37981	0.41711	0.33	0.71979	0.39438	0.28977	0.28586	0.36548	0.39936	0.1175	0.27377	0.42754	0.66143	0.65211	0.77946	0.57122	0.49011	0.12068	0.31927	0.322
CORIN	0.0101	0.01245	0.00805	0.01866	0.01135	0.00659	0.00885	0.0095	0.01291	0.01836	0.00738	0.01048	0.00821	0.02682	0.00747	0.01095	0.00598	0.03149	0.02896	0.02633
ADCY1	0.0014	0.00096	5e-04	0.00031	0.00065	0.00089	0.00034	0.00067	0.00134	0.00162	0.00104	0.00015	0.00025	0.00029	0.00011	0.00024	0.00035	0.00297	0.01079	0.00865
CETN3	0.06517	0.10542	0.05847	0.04485	0.08992	0.05206	0.06555	0.06509	0.08558	0.06111	0.05542	0.02587	0.07451	0.0805	0.20366	0.04984	0.18312	0.06626	0.22725	0.14852
FAM189B	0.00848	0.01412	0.01071	0.0366	0.01218	0.00929	0.0126	0.00991	0.00895	0.02599	0.00889	0.02046	0.02443	0.0285	0.02988	0.04288	0.0151	0.03449	0.07349	0.06517
USP39	0.30097	0.26235	0.27453	0.19191	0.28943	0.27098	0.14207	0.27439	0.33238	0.11984	0.25656	0.13933	0.15106	0.23451	0.33771	0.21361	0.5166	0.09566	0.24438	0.26528
POLD3	0.0914	0.11997	0.08644	0.17843	0.17447	0.11088	0.0456	0.10601	0.11518	0.11141	0.14523	0.08595	0.14624	0.08861	0.19804	0.06201	0.42531	0.16119	0.14042	0.29283
AP4B1	0.24978	0.16973	0.24891	0.07655	0.20564	0.23108	0.09507	0.20139	0.19105	0.06229	0.17216	0.07285	0.07725	0.25382	0.17126	0.0675	0.25064	0.08342	0.13393	0.13475
CFL1	3.24682	3.02167	3.17237	2.53613	3.30816	3.08809	1.7377	3.03109	3.24734	1.45438	3.08614	2.57271	3.02475	2.7465	3.04867	2.5857	3.50987	1.87804	2.69656	2.85699
POLQ	0.01113	0.01156	0.00946	0.01101	0.01164	0.0084	0.01748	0.0111	0.01304	0.01557	0.0179	0.01329	0.01059	0.01255	0.01614	0.00666	0.08108	0.01853	4e-04	0.01032
SLC12A7	0.00988	0.05296	0.012	0.12939	0.03962	0.02487	0.01418	0.03019	0.02196	0.07387	0.01304	0.14012	0.19284	0.01169	0.09199	0.08765	0.0087	0.14442	0.04724	0.12852
MGEA5	0.5639	0.57063	0.56727	0.52969	0.63483	0.62356	0.34283	0.56743	0.58695	0.14546	0.68716	0.40907	0.36126	0.70797	0.30445	0.4212	0.59599	0.26439	0.39151	0.37176
NFAT5	0.1633	0.11359	0.18862	0.17515	0.14502	0.23913	0.10765	0.14211	0.12574	0.12407	0.34392	0.42152	0.20178	0.20944	0.16897	0.30375	0.15472	0.20683	0.20746	0.23618
NUDC	0.51844	0.48827	0.57876	0.19279	0.40744	0.56199	0.40174	0.44061	0.41884	0.27803	0.56849	0.28872	0.38083	0.4663	0.79434	0.45856	0.88144	0.21688	0.56805	0.60336
PTGES3	1.07692	1.0206	1.14678	0.57734	0.88725	1.24167	0.89515	1.00981	0.98304	0.39994	1.33702	0.65294	0.9025	0.80409	1.7249	0.84685	1.45384	0.28995	0.90098	0.93057
CFL2	0.04886	0.04386	0.05762	0.02128	0.04941	0.12059	0.31147	0.07226	0.05007	0.0115	0.08772	0.03281	0.03904	0.09063	0.05992	0.02972	0.08096	0.01708	0.51816	0.30144
YME1L1	0.30401	0.27091	0.35577	0.2523	0.23457	0.32094	0.24189	0.33495	0.25542	0.15466	0.32279	0.33084	0.30573	0.29615	0.33055	0.37266	0.29994	0.22036	0.264	0.34809
TCFL5	0.0153	0.02062	0.01069	0.01745	0.02012	0.01129	0.01176	0.01453	0.01617	0.00607	0.00803	0.01275	0.00761	0.02113	0.01792	0.01362	0.01344	0.00885	0.04807	0.01736
PLK4	0.02522	0.0208	0.0146	0.00851	0.01956	0.00806	0.00335	0.00844	0.01863	0.03046	0.02172	0.008	0.0191	0.02379	0.07093	0.01278	0.33694	0.04631	0.00944	0.03189
STAG3	0.07781	0.07099	0.07809	0.02046	0.06722	0.05117	0.04946	0.07283	0.04549	0.01995	0.03215	0.03243	0.04368	0.3826	0.02963	0.0495	0.10243	0.03131	0.0446	0.03096
STAG2	0.32678	0.31081	0.35247	0.33895	0.33164	0.30105	0.22321	0.27833	0.28874	0.15978	0.3396	0.32094	0.27248	0.3079	0.25948	0.33365	0.43381	0.15733	0.32205	0.24152
RBBP9	0.04533	0.04439	0.03602	0.02132	0.03861	0.05671	0.01693	0.03851	0.05495	0.00719	0.08655	0.0317	0.0224	0.04129	0.06904	0.04128	0.07037	0.02898	0.05907	0.05506
RAI2	0.00239	0.00169	0.00355	0	1e-05	0.0039	0.00115	0.00435	1e-05	0.00526	0	1e-04	3e-05	0	0.0104	0.00036	0.00207	0.00186	0.06615	0.03657
RAI1	0.0173	0.01504	0.01515	0.03649	0.01464	0.01229	0.00639	0.01031	0.01611	0.02608	0.03782	0.03799	0.02103	0.02084	0.02895	0.05372	0.02322	0.02819	0.0525	0.0429
PHTF1	0.26055	0.11536	0.25001	0.1463	0.15476	0.25077	0.14717	0.17546	0.10401	0.03881	0.23349	0.18913	0.15019	0.16482	0.07202	0.44826	0.32915	0.09108	0.19941	0.13346
MAP3K2	0.20131	0.13746	0.19937	0.14989	0.12012	0.20658	0.09844	0.16971	0.12426	0.04689	0.20473	0.19166	0.2146	0.24735	0.11559	0.27327	0.17107	0.06487	0.17436	0.11559
KLRA1P	0.09125	0.01725	0.02469	0.00891	0.20938	0.00586	0.00328	0.01731	0.18367	0.00809	0.00256	0.00219	0.00604	0.00857	0.02211	2e-04	0.05025	0.0119	0.00707	0.00101
KIF1C	0.02907	0.03194	0.03414	0.04526	0.0173	0.04235	0.03096	0.03034	0.01942	0.04601	0.02869	0.02999	0.03836	0.02357	0.06075	0.01478	0.03048	0.07488	0.0511	0.07666
CTSC	1.38399	0.65862	1.20111	0.96302	1.70456	1.51238	0.63099	0.78296	1.51082	0.20014	2.43421	0.92917	2.13149	0.38089	0.98804	0.71727	1.51014	0.19831	1.18789	0.69629
GRAP	0.02764	0.1159	0.02964	0.01202	0.01931	0.06023	0.00543	0.06634	0.01724	0.00027	0.04434	0.02933	0.01569	0.16635	0.00382	0.031	0.03337	0.00866	0.00057	0.14619
CHL1	0.00271	0.00463	0.00486	0.00954	0.00358	0.00171	0.00013	0.00398	0.00412	0.02297	0.00066	0.0027	0	0.076	0.00021	0.0147	0.00076	0.01768	0.15304	0.00315
CAPN9	0.00011	0.00056	6e-05	0.00109	2e-05	9e-05	0	0	1e-05	0.00878	0	0.00026	0	0.00499	0.02663	0.00031	0	0.06792	8e-04	0
GIPC1	0.06783	0.06486	0.0495	0.03068	0.04302	0.07869	0.0238	0.07885	0.05807	0.12275	0.09807	0.04403	0.06505	0.02587	0.25547	0.07082	0.04717	0.2728	0.15917	0.19515
TRAF3IP2	0.03258	0.08557	0.05117	0.02629	0.02435	0.10146	0.04127	0.08285	0.02607	0.02594	0.12574	0.04111	0.03216	0.13331	0.17478	0.08957	0.06371	0.07282	0.1499	0.20979
NUP50	0.2102	0.26958	0.21333	0.15781	0.19956	0.27754	0.14198	0.26747	0.1931	0.06775	0.3083	0.11499	0.14249	0.19592	0.21096	0.18492	0.41069	0.14743	0.11867	0.15924
NES	5e-05	2e-05	0	0	1e-05	5e-05	0.00033	0	0	0.00047	1e-05	0	0.00186	0.00079	0.00111	0.00065	0	0.00343	0.08899	0.16856
KDM5B	0.21758	0.15511	0.23552	0.09785	0.12666	0.30593	0.12175	0.17908	0.09599	0.15091	0.42753	0.13744	0.06647	0.18671	0.28496	0.24522	0.12663	0.22472	0.35159	0.26108
TOB2	0.23614	0.10163	0.28911	0.09107	0.10803	0.27411	0.08245	0.20587	0.1214	0.08895	0.25207	0.18086	0.12162	0.22642	0.21875	0.25682	0.18629	0.23075	0.28187	0.17238
HBS1L	0.26516	0.28134	0.30401	0.13276	0.2601	0.32747	0.27777	0.29655	0.15753	0.07973	0.4039	0.1355	0.15495	0.2115	0.33571	0.3703	0.47885	0.11482	0.24625	0.29174
AHCYL1	0.05392	0.05159	0.06235	0.11481	0.0754	0.04859	0.05597	0.05551	0.03454	0.03615	0.0831	0.12761	0.19496	0.08311	0.19084	0.17231	0.1009	0.08398	0.35037	0.18219
PLK2	0.06268	0.01385	0.09102	0.03339	0.01344	0.06883	0.06347	0.09975	0.01315	0.2864	0.02634	0.1337	0.14648	0.07794	0.54552	0.16086	0.07793	0.55143	0.91275	0.80526
ZMYND11	0.13815	0.12858	0.12358	0.0561	0.17762	0.08414	0.06238	0.10989	0.14719	0.06186	0.09226	0.0405	0.07686	0.08043	0.18436	0.09741	0.11233	0.01923	0.17543	0.17468
SRSF10	0.61731	0.69676	0.66349	0.43531	0.64773	0.63945	0.45755	0.62318	0.61491	0.35431	0.65013	0.43486	0.47276	0.7396	0.83976	0.56691	1.11411	0.41016	0.66433	0.74745
ZBTB6	0.01438	0.01692	0.01902	0.00461	0.0085	0.01517	0.01329	0.01345	0.02481	0.00424	0.02001	0.0069	0.0117	0.01441	0.02812	0.00559	0.00963	0.00349	0.03089	0.02335
POP4	0.35892	0.34993	0.33358	0.22608	0.53663	0.39093	0.30409	0.29718	0.45892	0.07298	0.54956	0.20892	0.32211	0.25446	0.58368	0.19021	0.68891	0.10699	0.31247	0.25139
ARPP19	0.4773	0.27724	0.47862	0.1673	0.3528	0.57734	0.41979	0.38145	0.3605	0.06815	0.76126	0.22783	0.28846	0.39805	0.31347	0.31231	0.66069	0.07162	0.32407	0.18
ZNF271P	0.06418	0.09289	0.0709	0.01378	0.05823	0.07551	0.0197	0.07971	0.10248	0.0071	0.06743	0.01036	0.02076	0.02663	0.04747	0.0199	0.06892	0.02487	0.06231	0.03675
ZNF234	0.04948	0.06305	0.04544	0.03235	0.04825	0.03774	0.02614	0.02826	0.04556	0.01427	0.04872	0.02519	0.03478	0.0477	0.0316	0.06342	0.03478	0.03162	0.04519	0.04548
ZNF266	0.25336	0.27011	0.25438	0.12195	0.31582	0.20873	0.08289	0.24511	0.2896	0.06594	0.20556	0.09023	0.10409	0.19855	0.1134	0.17771	0.25716	0.08537	0.14972	0.22029
ZNF274	0.13212	0.1617	0.13998	0.07017	0.11901	0.13783	0.08133	0.17781	0.12203	0.05003	0.13234	0.10767	0.06366	0.15779	0.06177	0.19238	0.10368	0.13233	0.1039	0.09746
NEK6	0.04436	0.03898	0.0333	0.11674	0.04725	0.03239	0.10707	0.00995	0.04049	0.04754	0.0456	0.15613	0.43261	0.34561	0.34853	0.4331	0.11814	0.06683	0.20414	0.09467
WDR4	0.02597	0.0473	0.01914	0.02591	0.02492	0.03712	0.04667	0.01559	0.02936	0.02163	0.03615	0.01376	0.03058	0.05096	0.09569	0.03342	0.07273	0.0207	0.03153	0.04001
NCKAP1	0.01028	0.01122	0.0116	0.01813	0.0218	0.01797	0.00587	0.01417	0.01223	0.0646	0.01709	0.00943	0.00357	0.00622	0.2683	0.05709	0.00678	0.08113	0.33165	0.29618
IQGAP2	0.51042	0.44007	0.45537	0.45895	0.64315	0.50943	0.27806	0.56357	0.67049	0.12933	0.23956	0.26227	0.49613	0.04588	0.21563	0.51779	0.29732	0.16032	0.0421	0.13364
VAMP5	0.34969	0.32088	0.34359	0.64016	0.45596	0.41759	0.2076	0.33224	0.37303	0.01378	0.469	0.39352	0.58625	0.11579	0.08605	0.33312	0.41536	0.0304	0.50673	0.91055
ZNF273	0.04575	0.04834	0.04904	0.03527	0.0425	0.05158	0.03424	0.0462	0.05418	0.02533	0.04576	0.03785	0.03997	0.07997	0.05416	0.04031	0.07278	0.05405	0.02451	0.03432
ZNF460	0.08016	0.05982	0.09026	0.03584	0.05432	0.07789	0.10327	0.05747	0.06708	0.02085	0.08901	0.03643	0.05041	0.08238	0.09914	0.07869	0.0697	0.03986	0.13294	0.07549
ZNF268	0.06069	0.10033	0.06057	0.03147	0.05322	0.05711	0.05924	0.05815	0.08238	0.01631	0.04916	0.02792	0.05484	0.06443	0.05901	0.04807	0.07892	0.02194	0.05472	0.05942
MTHFD2	0.43521	0.16262	0.47931	0.18725	0.15671	0.60342	0.45605	0.47206	0.12965	0.11014	0.65334	0.37593	0.55329	0.21274	0.55916	0.39344	0.84941	0.15848	0.44043	0.24786
RPP40	0.03946	0.05875	0.04531	0.02629	0.02279	0.05463	0.03153	0.03416	0.05536	0.04234	0.05514	0.03681	0.02167	0.05465	0.22436	0.0336	0.074	0.04105	0.10449	0.12128
ADCY2	0.01561	0.01855	0.01188	0.03778	0.02164	0.01283	0.01107	0.01308	0.01414	0.02331	0.00828	0.0438	0.01997	0.01858	0.0239	0.01959	0.01188	0.04381	0.02598	0.0262
CFTR	0.14359	0.18524	0.14194	0.19958	0.1683	0.12771	0.10766	0.11057	0.14899	0.1558	0.12823	0.21348	0.19709	0.23793	0.24466	0.21667	0.16245	0.18949	0.18594	0.44211
CYSLTR1	0.0453	0.11344	0.08946	0.16724	0.07814	0.11455	0.18012	0.12954	0.03955	0.06491	0.08223	0.10835	0.13212	0.24315	0.01393	0.22266	0.08422	0.09014	0.02208	0.18278
SEPT9	0.19801	0.34499	0.2015	0.29601	0.20531	0.19823	0.08832	0.20565	0.25476	0.08898	0.1229	0.17731	0.14731	0.19657	0.16077	0.23665	0.18912	0.22449	0.0904	0.12052
SEC24A	0.06476	0.03921	0.06799	0.03214	0.04719	0.07824	0.18865	0.04886	0.04856	0.02079	0.14503	0.04177	0.07544	0.04177	0.0808	0.11761	0.07732	0.01578	0.07768	0.06572
CCR9	0.02582	0.02404	0.02468	0.00286	1e-04	0.04222	0.00975	0.07306	0.00418	4e-05	0.01476	0.00921	0.00205	0.01448	0.00078	3e-05	0.00855	0.00027	3e-05	4e-04
SDCCAG8	0.19029	0.39161	0.16506	0.45704	0.22925	0.19234	0.31853	0.20897	0.25176	0.25059	0.19848	0.36489	0.61813	0.45225	0.39959	0.48482	0.20372	0.36631	0.37963	0.51979
SDCCAG3	0.03518	0.03437	0.03168	0.10259	0.03645	0.04357	0.03529	0.02426	0.02618	0.03294	0.04462	0.07351	0.11404	0.03747	0.06292	0.02167	0.04783	0.08895	0.02904	0.09436
HSPH1	0.72385	0.20538	1.02567	0.18122	0.14139	0.96092	0.73218	0.58624	0.21841	0.45748	1.05783	0.6868	0.94045	0.67339	1.26466	0.86582	0.88773	0.45919	0.85697	0.87207
STARD10	0.0588	0.06938	0.06763	0.1335	0.05814	0.08024	0.07123	0.06094	0.04294	0.40094	0.0684	0.11292	0.0982	0.07617	0.87706	0.26544	0.05809	0.50263	0.096	0.18703
CGA	0.02637	0.0251	0.05527	0.02107	0.01552	0.04533	0.01027	0.03476	0.02912	0.01093	0.20301	0.03841	0.03725	0.02599	0.01969	0.0318	0.05121	0.01651	0.01902	0.01635
WASF3	0.00062	0.00103	0.00024	0.00997	0.00065	0.00236	0.00239	0.00047	1e-04	0.00744	0.00204	0.00874	0.00838	0.00103	0.01277	0.00184	0.00329	0.00996	0.03916	0.01888
NOXA1	0.01036	0.01952	0.01195	0.05258	0.00845	0.00797	0.01647	0.00225	0.01634	0.09493	0.00872	0.04474	0.04874	0.02321	0.09731	0.0594	0.00579	0.24469	0.01563	0.0516
UTP14A	0.04891	0.07284	0.06188	0.03903	0.07609	0.06526	0.04517	0.05617	0.07177	0.06685	0.05037	0.04521	0.04759	0.05632	0.17711	0.04303	0.07274	0.03497	0.08847	0.12661
FRS2	0.09443	0.09977	0.10704	0.08466	0.08927	0.0771	0.07988	0.07466	0.09726	0.0334	0.12196	0.06111	0.06066	0.11555	0.10438	0.15074	0.06181	0.05328	0.16965	0.14078
NEU3	0.07786	0.05706	0.06515	0.09058	0.07028	0.07083	0.05409	0.05636	0.05242	0.03313	0.07315	0.10593	0.14118	0.1025	0.03403	0.06413	0.07428	0.04232	0.0387	0.03577
FAXDC2	0.0318	0.04901	0.03069	0.11152	0.02917	0.02789	0.02038	0.03257	0.03534	0.05959	0.0293	0.07175	0.08947	0.04449	0.04363	0.06827	0.03056	0.06653	0.13555	0.06856
FAM114A2	0.11134	0.1787	0.10647	0.0805	0.15004	0.13591	0.18538	0.13902	0.13035	0.02703	0.17634	0.04992	0.10844	0.07694	0.0572	0.12202	0.16126	0.08395	0.12243	0.25034
ZNF275	0.02679	0.03504	0.02386	0.02083	0.02912	0.01364	0.10991	0.02776	0.02102	0.01132	0.02173	0.02397	0.01415	0.03401	0.02705	0.04178	0.02372	0.00477	0.0627	0.02656
CEACAM3	0.00399	0.0071	0.00459	0.09154	0.00314	0.00821	0.00062	0.00218	1e-04	0.02342	0.01412	0.04615	0.0113	0.00026	0.04338	0.00078	0.00909	0.146	0.00126	0.00117
ALDH1L1	0.00846	0.01466	0.01061	0.00919	0.00886	0.00523	0.01053	0.00663	0.0098	0.03059	0.00843	0.02409	0.02069	0.01255	0.01918	0.03188	0.00729	0.04652	0.00946	0.00797
PPP1R17	0.00274	0.00041	6e-05	0.0492	4e-05	0.00031	0.00033	1e-05	3e-05	6e-05	2e-05	0.02835	0.00083	5e-05	0	0.00121	7e-05	0	0.0031	0.00052
TUBGCP2	0.15428	0.19372	0.14908	0.40172	0.2	0.1499	0.13407	0.17984	0.17365	0.11988	0.18446	0.3363	0.48366	0.18649	0.18254	0.39609	0.19638	0.21492	0.19018	0.22062
CLPX	0.17258	0.21149	0.16477	0.10085	0.16402	0.20379	0.16172	0.21229	0.18779	0.0738	0.30868	0.1149	0.11831	0.14772	0.23706	0.0789	0.20201	0.07337	0.16499	0.1758
PDE10A	0.06961	0.06807	0.05806	0.07793	0.05436	0.06437	0.0406	0.06557	0.06971	0.10233	0.07156	0.06398	0.04564	0.08153	0.03184	0.09203	0.04078	0.1397	0.06356	0.08576
SRCAP	0.09872	0.10154	0.09815	0.12295	0.09122	0.09594	0.07581	0.0908	0.10758	0.07971	0.0765	0.08852	0.08949	0.11785	0.12597	0.14389	0.07946	0.18268	0.08941	0.16832
PPP1R13L	0.01675	0.01652	0.01599	0.02502	0.01138	0.01239	0.01086	0.01228	0.0201	0.03915	0.01719	0.0341	0.02392	0.01186	0.05864	0.01795	0.0297	0.1259	0.04624	0.10813
CD3EAP	0.03086	0.0633	0.03179	0.05521	0.04064	0.02387	0.03997	0.03794	0.04177	0.06361	0.0363	0.05029	0.06701	0.04894	0.14647	0.04119	0.07615	0.07105	0.08876	0.10003
HPSE	0.0566	0.03357	0.05075	0.07566	0.03462	0.11266	0.00791	0.07382	0.024	0.01902	0.1684	0.08214	0.09059	0.00841	0.07718	0.01433	0.13968	0.02765	0.00691	0.01278
RUVBL2	0.19016	0.20625	0.19747	0.17269	0.20989	0.24887	0.25868	0.17652	0.17764	0.24052	0.27951	0.15972	0.19164	0.20601	0.64252	0.16563	0.51085	0.21863	0.36283	0.36741
PGRMC1	0.12581	0.09164	0.13185	0.11663	0.09321	0.09646	0.07046	0.0951	0.08987	0.09776	0.12971	0.07428	0.20751	0.05351	0.97199	0.11685	0.25736	0.04594	0.49932	0.47376
CYP46A1	0.04541	0.05966	0.04769	0.11577	0.05516	0.04804	0.06326	0.05087	0.04864	0.09332	0.05261	0.08829	0.05713	0.06376	0.03298	0.05774	0.03071	0.10312	0.0485	0.12418
LILRB1	0.0613	0.00783	0.02207	0.40319	0.25265	0.00585	0.2258	0.00546	0.18768	0.00396	0.00354	0.20608	0.3172	0.21227	0.00136	0.00439	0.05681	0.00291	0.00752	0.00399
SLC26A1	0.00484	0.01765	0.00517	0.00404	0.00873	0.00353	0.00652	0.00841	0.00754	0.02678	0.01579	0.00753	0.00067	0.00311	0.01381	0.00369	0.00381	0.04111	0.00024	0.01613
ADAM28	0.28131	0.00561	0.08175	0.09565	0.08513	0.01966	0.79271	0.01016	0.03106	0.01662	0.03332	0.36455	0.69641	1.81044	0.04987	0.11768	0.26456	0.02589	0.1754	0.0537
ARID5A	0.60157	0.41503	0.7951	0.11937	0.52338	0.93854	0.36267	0.94725	0.35747	0.07207	0.96449	0.49213	0.43078	0.45798	0.07581	0.44727	0.51414	0.13391	0.51776	0.35375
TSPAN9	0.00172	0.00243	0.00062	0.00617	5e-05	0.00172	0.00196	0.00492	0.00263	0.01046	0.00195	0.00603	5e-05	0.00029	0.02643	0.01037	0	0.00012	0.14659	0.17958
USP20	0.24997	0.33116	0.28387	0.08015	0.18678	0.25541	0.07732	0.31549	0.21964	0.05892	0.29779	0.06516	0.06808	0.11887	0.0718	0.13238	0.1878	0.11384	0.09929	0.08851
USP19	0.05024	0.06871	0.06482	0.09752	0.04997	0.04583	0.0341	0.04192	0.05478	0.04105	0.03826	0.04526	0.07863	0.04585	0.08486	0.07316	0.05913	0.09305	0.04277	0.04464
CEACAM7	0.00109	0.00099	0.00169	0.00468	0.00172	0.00057	6e-04	4e-05	0.00047	0.07191	7e-05	0.00276	0.00612	0.00047	0.06885	0.00132	0.00049	0.62932	0.00082	0.00053
HCST	1.32438	0.78982	1.01947	0.91737	1.6773	0.71808	0.12368	0.71254	1.45205	0.02174	0.66142	0.81979	0.91619	0.17751	0.01776	0.57527	0.98	0.02004	0.03341	0.0212
CD300C	0.0063	0.00318	0.00068	0.20203	0.01436	0.00122	0.00096	0.00013	0.00525	0.00063	0	0.18029	0.17792	0.00093	0.00217	0.18783	0.01971	0.00058	0.00797	8e-05
ME3	0.00535	0.00663	0.00866	0.01675	0.0309	0.00944	0.0019	0.00134	0.01989	0.09813	0.01912	0.00623	0.02773	0.00541	0.09549	0.01468	0.00945	0.27858	0.197	0.30153
NMU	0.00108	0.00445	0.00172	0.00259	0	0	2e-05	0.00425	0.01196	0.02528	0.00064	0.00362	0.00128	0.00106	0.03508	0	0.018	0.02512	0.01672	0.00988
FGL2	0.04902	0.02337	0.05588	0.84859	0.17092	0.06257	0.29818	0.03504	0.10963	0.01613	0.06363	0.44358	0.84987	0.06033	0.00733	0.2434	0.06949	0.04043	0.04058	0.08246
MRPS30	0.23441	0.2115	0.21905	0.08151	0.25745	0.23911	0.13779	0.23923	0.24209	0.05972	0.24938	0.08475	0.08556	0.24377	0.35774	0.14754	0.32463	0.0569	0.21652	0.19281
WDR3	0.08766	0.13915	0.09025	0.05684	0.10768	0.0923	0.07402	0.10881	0.09461	0.09462	0.09205	0.04882	0.07694	0.12928	0.34448	0.06	0.13949	0.09653	0.11869	0.28289
GPR83	0.01338	0.01236	0.01156	0.01806	0.01468	0.01123	0.0099	0.01313	0.01573	0.00358	0.0078	0.01575	0.01283	0.01729	0.00642	0.01113	0.00587	0.00755	0.00788	0.01181
CEACAM4	0.00051	0.0469	0.00012	0.14379	0.00095	0.00597	0.00589	0.0037	0.00043	0.00059	0.00195	0.05394	0.11835	0.00558	0	0.00157	0.00015	0.00033	0	8e-04
RAB10	0.47135	0.38413	0.48907	0.5329	0.39177	0.67625	0.44193	0.42244	0.49091	0.19274	0.84311	0.45443	0.75909	0.44424	0.76324	0.4162	0.68232	0.26904	0.68869	0.56243
PPARGC1A	0.00119	0.00218	0.0015	0.00816	0.00309	0.00199	0.01694	0.00692	0.00423	0.08896	0.00164	0.01325	0.00251	0.0018	0.18475	0.01234	0.00236	0.2063	0.03811	0.00573
MALT1	0.11636	0.1796	0.13249	0.12608	0.07334	0.26394	0.0756	0.18757	0.10493	0.01619	0.43309	0.28412	0.22695	0.18637	0.05656	0.24105	0.11996	0.06653	0.0636	0.06551
MMP24	0.00553	0.00512	0.00557	0.00995	0.00483	0.0041	0.00094	0.00788	0.00561	0.00338	0.00193	0.00094	0.00911	0.00042	0.00243	0.00496	0.00063	0.00888	0.00135	0.00493
LYVE1	0.00149	0.00034	0.00329	0.00786	0.00147	0.00191	0.00345	0.0017	0	2e-05	0.00035	0.00795	0.05261	0.01262	0.00012	2e-04	0.00062	0	0.06239	0.13635
OCLM	0.02904	0.02002	0.03346	0.00264	0.02857	0.02036	0.02425	0.02941	0.01977	0.00343	0.0166	0.00079	0.01425	0.01668	0.01378	0.01735	0.0225	0.00785	0.00062	0.02581
YIF1A	0.31227	0.25823	0.28895	0.18018	0.24415	0.31805	0.60727	0.27353	0.32201	0.11886	0.43673	0.18759	0.37877	0.31162	0.78077	0.16343	0.4206	0.1571	0.65042	0.62217
CPSF4	0.05035	0.04502	0.03735	0.06927	0.06053	0.0495	0.04649	0.05399	0.06144	0.02341	0.0444	0.05111	0.05975	0.05127	0.06771	0.05106	0.09257	0.05421	0.12167	0.03107
JTB	0.69845	0.77144	0.73344	0.55817	0.85908	0.8589	1.09577	0.77503	0.85439	0.30265	1.02167	0.45227	0.65342	0.717	1.11012	0.77696	0.84383	0.37745	0.58967	0.66734
ADCY3	0.09877	0.04597	0.06453	0.03886	0.02777	0.06355	0.00846	0.0288	0.02715	0.04973	0.15852	0.1489	0.21241	0.05048	0.07169	0.17073	0.16797	0.04009	0.43865	0.08409
DHRS4	0.14284	0.18713	0.12886	0.21799	0.20327	0.16413	0.1306	0.14671	0.18235	0.07986	0.16762	0.13544	0.26384	0.10712	0.32938	0.21415	0.24612	0.06303	0.34213	0.26724
BRD8	0.22573	0.31095	0.22923	0.15329	0.25233	0.2646	0.23919	0.33456	0.25756	0.16678	0.2741	0.12591	0.1238	0.17547	0.26342	0.20665	0.40296	0.24897	0.31006	0.32542
MTMR11	0.00664	0.00736	0.00586	0.17275	0.00563	0.00956	0.00453	0.00258	0.00224	0.17968	0.01125	0.07008	0.01238	0.00116	0.36805	0.00734	0.0058	0.43695	0.15924	0.0977
BLCAP	0.21232	0.30065	0.19603	0.24368	0.21434	0.21255	0.11431	0.22704	0.23371	0.07585	0.20817	0.16885	0.24024	0.35545	0.45694	0.16355	0.21203	0.12577	0.21731	0.31813
MAN1A2	0.26052	0.29255	0.20709	0.13223	0.29209	0.32744	0.27806	0.2003	0.29286	0.0947	0.51817	0.09972	0.12187	0.22381	0.21449	0.13428	0.23777	0.2217	0.15949	0.25036
TRAFD1	0.22066	0.25879	0.21718	0.18672	0.27233	0.24412	0.06363	0.17582	0.27921	0.0588	0.17772	0.08287	0.1359	0.16109	0.20493	0.18653	0.27956	0.11021	0.21716	0.19853
TXNL4A	0.18135	0.18117	0.21794	0.27975	0.23642	0.22324	0.24179	0.18465	0.20935	0.07945	0.2547	0.23338	0.26157	0.22083	0.27487	0.24463	0.32076	0.09289	0.1939	0.20635
PNPLA6	0.16034	0.12435	0.13125	0.56333	0.15196	0.17209	0.08365	0.11193	0.16578	0.14014	0.20058	0.50686	0.52562	0.1094	0.10595	0.17639	0.14556	0.25944	0.15644	0.31134
SUGT1	0.29734	0.29846	0.26519	0.20631	0.2997	0.33956	0.2262	0.2805	0.25799	0.21497	0.4258	0.20023	0.24645	0.21053	0.61491	0.30688	0.47763	0.26238	0.37684	0.38237
UTS2	0.40343	0.27025	0.33742	0.13644	0.59058	0.41156	0.03784	0.24521	0.49447	0.04363	0.62107	0.09171	0.27125	0.11589	0.06311	0.35671	0.41158	0.01459	0.00605	0.04516
GADD45G	0.03415	0.00816	0.06075	0.00875	0.0013	0.09414	0.00604	0.04027	0.00329	0.06293	0.10118	0.0542	0.07982	0.00335	0.09239	0.03745	0.02513	0.14014	0.05703	0.11097
EDAR	0.00046	0.02631	2e-05	0.00037	4e-05	0.00173	0.00119	0.01009	4e-05	0.00744	1e-05	0.00083	6e-04	0	0.01111	0.00011	2e-05	0.00226	0.00268	0.0045
PAPOLA	0.85122	0.70568	0.91386	0.55361	0.69224	0.95525	0.94736	0.72397	0.69083	0.30714	1.05282	0.58188	0.7137	0.95818	1.01499	0.74504	1.00253	0.35723	0.87646	0.68405
TCERG1	0.37175	0.50343	0.37828	0.53095	0.33153	0.44621	0.3295	0.39328	0.41683	0.4253	0.36575	0.34751	0.4265	0.57637	0.57922	0.3783	0.55956	0.5008	0.50972	0.56479
MAGED2	0.49129	0.43768	0.53535	0.14193	0.39587	0.43837	0.55052	0.48402	0.4133	0.19603	0.50604	0.14152	0.22571	0.22982	0.67386	0.59993	0.4131	0.19699	1.16485	0.82644
BTNL3	7e-05	0.00058	0.00164	0.00022	0.00011	0.002	0.00185	2e-05	1e-05	0.02284	2e-05	1e-05	0.00493	9e-04	0.03359	0.00098	0.00104	0.13145	0.00024	0.00161
EHMT2	0.08808	0.13211	0.07314	0.13214	0.10278	0.06536	0.04244	0.06334	0.13364	0.15144	0.08137	0.05143	0.0899	0.0929	0.1708	0.10295	0.07895	0.1313	0.11816	0.22181
COPS8	0.5415	0.4591	0.4648	0.15319	0.56979	0.51106	0.3353	0.50887	0.54547	0.09411	0.54466	0.19923	0.29227	0.39246	0.60766	0.31569	0.84721	0.11172	0.80251	0.56922
RNPS1	0.79932	0.79945	0.77911	0.41833	0.79274	0.77833	0.45573	0.76093	0.80712	0.2804	0.90891	0.41353	0.40334	0.73111	0.8681	0.60605	1.14859	0.35109	0.6814	0.72622
FASTK	0.19575	0.22641	0.21008	0.20085	0.18885	0.20807	0.26772	0.20835	0.20657	0.12428	0.21636	0.1748	0.18761	0.14496	0.29735	0.23445	0.21621	0.20018	0.28714	0.27672
SUB1	1.51726	1.34278	1.47539	0.88254	1.5064	1.56729	1.95137	1.39632	1.47177	0.44228	1.69793	1.04409	1.19584	1.30896	1.28389	1.34053	1.77501	0.48219	1.00781	0.97495
SMPDL3A	0.00114	0.00234	0.00127	0.10005	0.00095	0.00654	0.01095	0.00248	1e-04	0.03619	1e-04	0.06236	0.22005	0.01436	0.11136	0.06219	0.01702	0.06138	0.23393	0.10006
DBF4	0.34025	0.24954	0.32479	0.05306	0.22861	0.36796	0.1778	0.29937	0.24268	0.08914	0.37132	0.1535	0.15579	0.26774	0.25432	0.17209	0.64036	0.0649	0.08407	0.18465
SPIN1	0.12275	0.08607	0.10348	0.04819	0.14306	0.09293	0.04435	0.06773	0.08274	0.04691	0.07355	0.08739	0.13892	0.06776	0.2193	0.11194	0.16577	0.08673	0.3708	0.11233
RALBP1	0.11289	0.09985	0.10405	0.15236	0.16647	0.11404	0.06539	0.09133	0.12647	0.08013	0.1021	0.11011	0.08852	0.07085	0.11869	0.16492	0.16923	0.15728	0.12559	0.19029
APOBEC2	0.00603	0.03336	0.00289	0.03835	0.02098	0.00773	0.01132	0.01705	0.02549	0.00853	0.01467	0.00939	0.01081	0.01521	0.00966	0.01502	0.005	0.00816	0.00572	0
MORF4L1	0.66456	0.71795	0.70392	0.57395	0.6246	0.84762	0.52223	0.86091	0.63568	0.23516	0.88169	0.57775	0.71138	0.76627	0.72598	0.88723	0.86706	0.15956	0.97384	0.68904
PRDX3	0.45913	0.40308	0.4815	0.38052	0.37584	0.59638	0.46948	0.42075	0.39364	0.25566	0.76274	0.41202	0.85391	0.35029	1.45809	0.48278	1.16789	0.21182	0.81781	0.73656
EHD1	0.55528	0.60416	0.55987	0.20459	0.60189	0.51623	0.56529	0.53944	0.67212	0.14645	0.60667	0.6964	0.30376	0.4273	0.2012	0.79028	0.53897	0.35148	0.40618	0.22897
AFG3L2	0.08273	0.08699	0.0798	0.08089	0.07344	0.08837	0.06011	0.0621	0.07244	0.05799	0.07477	0.06731	0.12088	0.07526	0.14385	0.11582	0.12121	0.06384	0.10399	0.07027
POP1	0.03745	0.02541	0.01744	0.01356	0.05143	0.02812	0.01725	0.03041	0.02856	0.04472	0.0509	0.01549	0.03105	0.03739	0.08223	0.02593	0.04261	0.03421	0.04768	0.02024
PRSS21	0.02387	0.02356	0.02943	0.01106	0.05415	0.02498	0.13287	0.01168	0.01299	0.00533	0.02316	0.00829	0.01653	0.02281	0.01489	0.04562	0.06604	0.00388	0.00399	0.00335
MSL3	0.23732	0.50257	0.27217	0.42032	0.25927	0.35143	0.2208	0.45673	0.30126	0.0765	0.35861	0.17692	0.16554	0.3165	0.23155	0.109	0.29507	0.11899	0.08918	0.29338
C11ORF58	0.86503	0.91573	0.89595	0.55507	0.88981	0.87154	0.6038	0.84731	0.82968	0.28375	0.84792	0.50744	0.64771	0.84261	0.76693	0.78709	0.99103	0.22328	0.96904	0.76935
KDELR1	0.17864	0.16426	0.148	0.31181	0.18932	0.16963	0.81519	0.14023	0.19905	0.15253	0.18821	0.27262	0.42355	0.19066	0.9024	0.31545	0.31282	0.25131	0.72149	0.63805
SF3A3	0.29391	0.44078	0.27285	0.172	0.37474	0.32377	0.21059	0.33173	0.39202	0.08651	0.40051	0.20668	0.27613	0.31617	0.44726	0.32335	0.51848	0.07716	0.30255	0.27957
AP3M2	0.13368	0.2653	0.21326	0.02982	0.05917	0.24604	0.04081	0.38294	0.14497	0.03694	0.10637	0.03811	0.04918	0.07028	0.17564	0.034	0.23368	0.03722	0.1899	0.1676
STARD3	0.25171	0.23263	0.30183	0.2215	0.27626	0.29002	0.14154	0.26893	0.2834	0.06317	0.3031	0.18328	0.32633	0.15908	0.1308	0.19897	0.27372	0.18828	0.16448	0.21999
HNRNPA0	0.03439	0.03309	0.03997	0.02363	0.0314	0.03985	0.02205	0.05373	0.04122	0.01624	0.04635	0.02237	0.03078	0.05206	0.03114	0.04266	0.04499	0.02122	0.0595	0.03632
BTG3	0.51898	0.16284	0.60953	0.05049	0.11585	0.81267	0.3708	0.41084	0.19421	0.07005	1.03813	0.27411	0.25667	0.18843	0.24813	0.34668	0.80295	0.09281	0.58191	0.16602
CBX1	0.04458	0.05489	0.04593	0.09243	0.0719	0.06204	0.02902	0.0599	0.04473	0.0415	0.08539	0.04302	0.06721	0.08055	0.0581	0.06961	0.12773	0.04828	0.10025	0.12105
SEC61B	0.71604	0.58098	0.63935	0.62812	0.74977	0.76685	1.67549	0.65799	0.66361	0.25485	0.92334	0.9101	1.00718	0.6246	1.02835	0.92522	1.02355	0.26105	0.85104	0.74579
TOMM34	0.11056	0.08769	0.11439	0.0505	0.07344	0.15751	0.11766	0.08832	0.09416	0.07861	0.21962	0.09655	0.12015	0.1016	0.67438	0.05837	0.18732	0.05017	0.10382	0.29416
PDIA5	0.00755	0.01355	0.00588	0.02571	0.00981	0.02006	0.24366	0.00876	0.00645	0.03927	0.01168	0.02976	0.02599	0.02954	0.17514	0.01943	0.05412	0.07481	0.2276	0.21799
SERINC3	0.66296	0.58649	0.65307	0.30824	0.76811	0.75219	0.50063	0.69704	0.65143	0.10408	0.77227	0.33924	0.41158	0.39285	1.10851	0.93727	0.56818	0.11648	0.89683	0.75819
OS9	0.66182	0.58615	0.61281	0.77334	0.66998	0.64824	1.16155	0.64948	0.64985	0.25899	0.82814	0.67066	0.87034	0.57118	0.80338	0.7439	0.6493	0.38904	0.9222	0.73792
PNRC1	0.88815	0.73059	1.00145	0.67265	0.66111	1.00336	0.56187	0.99655	0.68062	0.12692	0.8736	1.30163	1.12534	0.82739	0.3543	0.76179	0.5869	0.167	0.90819	0.45467
TMED2	0.66503	0.56543	0.67851	0.27874	0.73579	0.67041	1.36827	0.59262	0.69215	0.18727	0.63085	0.34546	0.53437	0.48516	1.35153	0.58316	0.88953	0.12137	0.88977	0.6395
LMAN2	0.92841	0.72582	0.91015	0.40256	1.04035	0.92916	1.78002	0.82549	0.86572	0.15647	1.08974	0.42713	0.76685	0.63543	1.21902	0.79767	1.21504	0.21223	0.73348	0.80823
ERP29	0.5352	0.81426	0.52809	0.53748	0.61286	0.53669	0.79456	0.69893	0.68868	0.15607	0.52222	0.39313	0.64456	0.72343	0.9501	0.39106	0.90073	0.22001	0.54849	0.41832
MLLT11	0.03702	0.04287	0.02173	0.02027	0.06113	0.01078	0.01708	0.01556	0.03872	0.00213	0.00326	0.02365	0.03167	0.00858	0.00698	0.02112	0.03743	0.00722	0.08929	0.00597
STIP1	0.66332	0.3098	0.6983	0.2289	0.40593	0.77696	0.44947	0.43167	0.40344	0.22159	0.92727	0.36851	0.4455	0.45231	0.94043	0.62584	1.01478	0.1663	0.59933	0.6174
IFI44L	0.10622	0.21918	0.16502	0.18134	0.07131	0.13514	0.02226	0.21067	0.14871	0.0851	0.07108	0.13502	0.20159	0.17926	0.10113	0.11908	0.05916	0.1232	0.24313	0.30672
ACOT2	0.13004	0.11707	0.13615	0.02885	0.10843	0.12593	0.09178	0.09674	0.10653	0.03152	0.16482	0.06094	0.11049	0.0722	0.23257	0.09093	0.17982	0.04862	0.18328	0.0794
RAB40B	0.02291	0.0241	0.03062	0.02932	0.03318	0.01921	0.07571	0.02169	0.02674	0.06654	0.01152	0.03612	0.03557	0.0167	0.23503	0.02518	0.03193	0.05576	0.04899	0.07097
EBNA1BP2	0.24608	0.26538	0.20948	0.12538	0.22752	0.23844	0.2405	0.23208	0.22823	0.16862	0.26309	0.13609	0.20047	0.26428	0.68151	0.21706	0.48212	0.17361	0.37654	0.41483
CKAP4	0.01358	0.03357	0.02391	0.12328	0.01227	0.02446	0.16938	0.02462	0.02015	0.03234	0.01517	0.06672	0.01742	0.0576	0.15962	0.04568	0.02659	0.04267	0.19726	0.08843
YWHAQ	1.14881	0.96232	1.28626	0.3685	1.38861	1.2731	0.7903	1.08867	1.42424	0.41031	1.13974	0.61628	0.56762	0.94501	1.3605	0.84629	1.85731	0.22923	1.45788	1.13571
TMED10	0.68086	0.55744	0.73118	0.34584	0.66126	0.81023	1.66433	0.80513	0.58344	0.16321	0.86875	0.46388	0.9379	0.60693	1.3906	0.65867	0.91097	0.15561	0.85269	0.81691
ASCC3	0.23077	0.18387	0.23364	0.20814	0.26669	0.2031	0.22087	0.22173	0.23827	0.15831	0.25702	0.14273	0.16551	0.206	0.1943	0.19038	0.24497	0.24377	0.21169	0.23975
ADIRF	0.00426	0.0092	1e-04	0.01396	0.00332	0.00075	0.00889	0.00271	0.00269	0.06445	3e-05	0.00414	0.01961	0.00649	0.05993	0.01575	0.0046	0.28074	0.61123	0.30835
UQCR11	0.45075	0.57127	0.45279	0.73717	0.62806	0.4845	0.41238	0.45958	0.52288	0.31669	0.52022	0.59836	0.71582	0.36705	0.51614	0.51856	0.46678	0.40533	0.43766	0.49873
CLP1	0.10842	0.06512	0.12004	0.04173	0.08195	0.10569	0.05021	0.10908	0.07104	0.01477	0.14997	0.04924	0.04685	0.0661	0.0919	0.05058	0.17339	0.01829	0.09143	0.05211
FERMT2	0.00424	0.00634	0.00633	0.01334	0.00432	0.00293	0.02128	0.00062	0.00749	0.00753	0.00155	0.02381	0.00362	0.00408	0.00213	0.27591	0.00088	0.01097	0.63337	0.35142
COPS6	0.62264	0.62449	0.56972	0.33287	0.64938	0.64331	0.61533	0.54841	0.63122	0.18598	0.72497	0.24862	0.41666	0.4936	0.9942	0.45162	0.98538	0.19905	0.99464	0.73921
RAB32	0.00156	0.00261	0.00074	0.24053	0.00106	0.00047	0.00051	0.00072	4e-04	0.02975	0.00115	0.17135	0.33423	0.00023	0.08438	0.40416	0.01501	0.06781	0.17917	0.20494
MAPRE2	0.6202	0.30202	0.56511	0.14936	0.60481	0.45157	0.12658	0.44222	0.38234	0.05254	0.32431	0.20341	0.21374	0.43932	0.1881	0.36636	0.55884	0.0286	0.56208	0.16646
CCNI	0.9551	1.00456	1.01865	0.98504	0.80223	1.12046	0.79482	1.05401	0.84555	0.38575	1.11541	0.99467	0.95329	1.04514	0.82006	1.16472	0.96109	0.39921	1.0166	0.76978
GCN1	0.06659	0.06161	0.0555	0.0448	0.06838	0.06035	0.05327	0.05406	0.06222	0.09513	0.0553	0.03809	0.07041	0.04642	0.09822	0.0531	0.05075	0.10011	0.08015	0.10769
COPS5	0.32782	0.36644	0.33423	0.21297	0.42403	0.31098	0.25492	0.28639	0.41025	0.11504	0.28742	0.15451	0.22855	0.28684	0.77294	0.2717	0.53848	0.19856	0.46784	0.41887
METAP2	0.28216	0.29588	0.30504	0.2135	0.25493	0.30316	0.21438	0.2987	0.27364	0.16659	0.28994	0.23551	0.23876	0.38395	0.48086	0.26636	0.45402	0.17269	0.45901	0.35723
IMMT	0.32928	0.33106	0.35828	0.26825	0.32931	0.39481	0.1914	0.31506	0.35021	0.13526	0.38298	0.23079	0.32071	0.32144	0.42925	0.31817	0.5174	0.17133	0.31515	0.2618
LILRB5	0.00339	0.00337	0.00359	0.02922	0.00258	0.0046	0.00225	0.00402	0.0027	0.00181	0.00795	0.02963	0.14588	0.00186	0.00127	0.01125	0.0025	0.00589	0.00199	0.00221
SF3B2	0.60958	0.63011	0.60405	0.46421	0.66596	0.63971	0.48884	0.61546	0.61722	0.253	0.6973	0.39184	0.40053	0.60682	0.52629	0.61395	0.79215	0.30567	0.56677	0.50139
SDS	0.01556	0.01974	0.01548	0.08088	0.01808	0.01444	0.01849	0.01974	0.01787	0.0262	0.01243	0.31126	1.1321	0.02516	0.0133	0.0348	0.01429	0.0229	0.0195	0.02414
ILVBL	0.07045	0.10586	0.08055	0.05928	0.09195	0.04974	0.12527	0.06533	0.08441	0.08405	0.05094	0.07202	0.1575	0.0796	0.40067	0.09776	0.21207	0.15957	0.29881	0.217
SLC27A5	0.0459	0.05739	0.027	0.03476	0.05026	0.03006	0.04015	0.03812	0.04767	0.03966	0.0325	0.03737	0.04003	0.0356	0.06248	0.05384	0.05396	0.05297	0.04644	0.0922
SLC27A4	0.01397	0.01175	0.01496	0.02359	0.02857	0.00762	0.01973	0.00983	0.01913	0.02122	0.02058	0.01798	0.0452	0.01349	0.09941	0.01008	0.0222	0.05096	0.0128	0.08909
SLC27A3	0.07728	0.02727	0.05924	0.24292	0.13474	0.03606	0.02664	0.02422	0.09766	0.02581	0.03895	0.08459	0.14817	0.01973	0.06287	0.18246	0.06578	0.05576	0.13442	0.1288
SLC27A2	0.14884	0.00869	0.13896	0.0074	0.01205	0.11885	0.00909	0.01834	0.0148	0.00584	0.20426	0.0169	0.00336	0.00408	0.14616	0.16473	0.28626	0.03829	0.00042	0.01583
KIF2C	0.00727	0.00784	0.01132	0.00625	0.00816	0.01482	0.0038	0.00917	0.0085	0.0225	0.00622	0.00221	0.03391	0.01506	0.07533	0.00458	0.30796	0.01353	0.00728	0.01748
SPINK5	0.00142	0.00281	0.00622	0.00243	0.00511	0.00017	0.00026	0.00018	0.0029	0.01822	9e-05	0.00035	0.00227	0.00096	0.05995	0	0	0.08209	0.00142	0.05213
LILRB4	0.01783	0.03181	0.01484	0.26697	0.0285	0.0165	0.08	0.01954	0.03045	0.02448	0.01955	0.34281	0.78884	0.05231	0.00732	0.05163	0.03511	0.03865	0.00844	0.00972
CCDC85B	0.18353	0.16265	0.18635	0.11779	0.18675	0.18062	0.10902	0.15901	0.25789	0.09296	0.22255	0.0915	0.12366	0.14035	0.12323	0.16109	0.17454	0.11088	0.13971	0.39234
IL24	0.04191	0.17599	0.04711	0.00297	0.09428	0.11195	0.0223	0.1143	0.06034	2e-04	0.03606	0.00305	0.01108	0.16881	0.00135	0.00232	0.03234	9e-05	0.06025	0.00034
GLIPR1	0.95002	0.55747	0.93507	0.76832	0.80781	0.82696	0.40042	0.99756	0.79652	0.02077	0.71791	0.53008	0.7698	0.70599	0.05974	0.09286	0.69081	0.01438	0.43661	0.02243
TLK2	0.12758	0.12714	0.13035	0.16754	0.13156	0.11922	0.12367	0.1224	0.11793	0.07679	0.13561	0.09774	0.14581	0.22463	0.15804	0.17902	0.16304	0.11819	0.13686	0.27494
KLK11	0.00471	0.00395	0.00508	0.00662	0.00441	0.00577	0.00436	0.00592	0.00431	0.0254	0.00456	0.0058	0.00559	0.01024	0.0592	0.00674	0.00316	0.0356	0.00317	0.02193
KDELR2	0.33224	0.29686	0.33583	0.22681	0.45808	0.34602	1.19206	0.34761	0.32807	0.2777	0.42405	0.27457	0.5481	0.35625	1.34237	0.49182	0.57224	0.21922	0.98895	0.85541
KDELR3	0.01562	0.00808	0.01424	0.00841	0.01359	0.01425	0.18638	0.01337	0.01067	0.04554	0.03775	0.01353	0.01866	0.005	0.45707	0.02381	0.07533	0.02523	0.39454	0.12736
ATF7	0.17269	0.16574	0.16776	0.25637	0.20683	0.17529	0.1553	0.15607	0.18668	0.13636	0.18376	0.19825	0.20519	0.19016	0.27608	0.21477	0.22426	0.14691	0.356	0.35376
SNRNP27	0.33566	0.35379	0.36591	0.14807	0.44181	0.33896	0.27096	0.31017	0.37047	0.08866	0.33097	0.1281	0.22756	0.30542	0.29765	0.30146	0.52911	0.08573	0.39182	0.31161
TMED1	0.0925	0.08571	0.09409	0.09997	0.16563	0.09971	0.13748	0.07704	0.08785	0.0636	0.15309	0.11371	0.19054	0.08454	0.2979	0.13226	0.19573	0.06787	0.37573	0.21306
LIAS	0.11382	0.16303	0.11733	0.03468	0.08946	0.1286	0.0532	0.12151	0.17115	0.00646	0.0944	0.02091	0.03712	0.05883	0.0926	0.05767	0.0951	0.04418	0.05292	0.02825
RCBTB2	0.10601	0.23623	0.0778	0.31593	0.36811	0.10485	0.06863	0.15229	0.28774	0.02321	0.05099	0.10808	0.24743	0.03805	0.04984	0.15877	0.09073	0.02428	0.16157	0.19124
IFT27	0.14306	0.12184	0.15504	0.08342	0.13008	0.19851	0.28872	0.15432	0.12264	0.04267	0.25548	0.07612	0.14058	0.11023	0.17795	0.19485	0.23853	0.05268	0.1727	0.16246
RAB35	0.13077	0.09146	0.15255	0.05772	0.11023	0.16796	0.05539	0.12015	0.10519	0.03313	0.14147	0.0502	0.10121	0.07533	0.09364	0.05824	0.18111	0.04079	0.07656	0.12637
TDRKH	0.03644	0.04926	0.03236	0.00964	0.04335	0.05145	0.01503	0.04271	0.05432	0.00794	0.05706	0.03267	0.04152	0.02922	0.04976	0.02193	0.0941	0.00495	0.00016	0.01187
LILRA1	0.00136	0.0014	0.00124	0.44268	0.00188	0.001	0.00202	0.00074	0.00104	0.002	0.00141	0.14498	0.06251	0.00044	0.00042	0.00052	0.00566	0.00506	0.00346	0.00073
LILRB3	0.00961	0.01264	0.00922	0.53071	0.00981	0.00535	0.00936	0.00766	0.01361	0.00861	0.00343	0.26796	0.37899	0.01344	0.00604	0.04148	0.00333	0.0168	0.01821	0.01486
LILRA2	0.00714	0.00587	0.00898	0.51809	0.00592	0.00478	0.00684	0.00441	0.00649	0.01155	0.00744	0.19084	0.12175	0.00595	0.00441	0.01444	0.01491	0.0274	0.00546	0.01685
RBPMS	0.00772	0.01513	0.00561	0.01979	0.01014	0.00306	0.00541	0.00489	0.01715	0.06528	0.01117	0.01862	0.01314	0.0129	0.16244	0.00062	0.00845	0.01701	0.91176	0.57492
RAB31	0.01115	0.00708	0.00382	0.7631	0.01587	0.00678	0.10579	0.00774	0.00247	0.03264	0.00875	0.62007	1.1981	0.28364	0.00336	0.04394	0.02105	0.011	0.98079	0.15967
ADAP1	0.06425	0.02069	0.03315	0.2412	0.10118	0.01416	0.01047	0.00753	0.07255	0.27477	0.01075	0.12921	0.12688	0.00699	0.34004	0.11052	0.04384	0.3379	0.01886	0.0446
DSTN	0.38334	0.44825	0.32826	0.17108	0.85592	0.29445	0.56791	0.30527	0.67945	0.48431	0.20286	0.27612	0.41258	0.16063	2.27579	0.43848	0.57049	0.32033	1.96766	1.19336
RIPK3	0.13275	0.15996	0.10985	0.09577	0.15813	0.10513	0.05156	0.10583	0.17753	0.08724	0.13148	0.06117	0.10997	0.08648	0.1245	0.08404	0.07348	0.26806	0.01672	0.16615
STON1	0.00194	0.00834	0.00602	0.0028	0.00438	0.00442	0.00057	0.00415	0.00242	0.01053	0.00134	0.00088	0.00141	0.00228	5e-04	0.00067	0.00083	0.00728	0.07078	0.02497
RCC1	0.10432	0.13041	0.10347	0.04291	0.1321	0.10046	0.09216	0.11493	0.1096	0.07196	0.09534	0.09093	0.13597	0.15263	0.21025	0.07693	0.25378	0.06739	0.13885	0.10754
PIM2	0.6752	1.2269	0.78047	0.13121	0.43304	1.48311	2.27164	1.28784	0.49444	0.06333	2.01894	0.44382	0.20628	1.13191	0.16196	0.44519	0.75742	0.07535	0.09611	0.09006
B4GAT1	0.00923	0.03613	0.01173	0.00266	0.02465	0.00799	0.07258	0.00963	0.02498	0.00267	0.02329	0.00675	0.02425	0.00499	0.04526	0.00492	0.02354	0.00704	0.14686	0.04517
MID2	0.00472	0.03268	0.00433	0.00178	0.00518	0.01146	0.01262	0.01198	0.0185	0.00667	0.00218	0.00064	0.00053	0.00389	0.02602	0	0	0.00105	0.06725	0.04396
PAPD7	0.03983	0.04216	0.02898	0.06429	0.03182	0.05403	0.12043	0.03445	0.03709	0.02122	0.04012	0.11377	0.07561	0.07859	0.03053	0.05746	0.04619	0.02512	0.0905	0.04498
UPK1A	0.00515	0.00266	0.00358	0.00451	0.00394	0.00476	0.00278	0.0042	0.0033	0.00436	0.00098	0.01104	0.00474	0.00261	0.14466	0.00597	0.00116	0.0123	0.0021	0.02607
SLC35D2	0.06358	0.06729	0.07136	0.07234	0.03616	0.09505	0.02255	0.05881	0.03558	0.06281	0.08391	0.05241	0.08957	0.04642	0.2051	0.03553	0.01552	0.10401	0.08753	0.10945
ADRM1	0.48991	0.46763	0.50497	0.23782	0.5108	0.54118	0.40816	0.40152	0.46228	0.21867	0.80147	0.26104	0.40778	0.42183	0.82625	0.42563	0.74149	0.35267	0.48313	0.57579
CHD1	0.82737	0.46386	0.94042	0.59723	0.39043	0.9607	0.29153	1.01852	0.43082	0.22147	0.92339	1.00853	0.68364	0.75771	0.32508	0.82426	0.62433	0.3234	0.86956	0.77049
NUDT21	0.38862	0.31586	0.39724	0.18599	0.31473	0.44316	0.27858	0.37642	0.34201	0.13791	0.51196	0.24593	0.23829	0.30748	0.46799	0.28373	0.89433	0.0896	0.30174	0.34374
CPSF6	0.36859	0.33644	0.32709	0.19922	0.28613	0.39631	0.24943	0.3546	0.26939	0.11573	0.37301	0.19911	0.20011	0.33393	0.38196	0.29026	0.58477	0.12426	0.31508	0.28982
OGFR	0.07542	0.07393	0.07511	0.17145	0.06648	0.0612	0.04179	0.06149	0.08842	0.03635	0.06875	0.06758	0.07814	0.06525	0.04571	0.09595	0.0683	0.05353	0.06745	0.0494
DDX52	0.12976	0.13385	0.12653	0.12168	0.15256	0.12204	0.07933	0.10102	0.14618	0.04917	0.12762	0.06964	0.06886	0.13151	0.20472	0.11231	0.15883	0.04423	0.10247	0.13899
ABHD2	0.21183	0.14955	0.13874	0.26243	0.33048	0.14003	0.08846	0.11022	0.18998	0.09191	0.15566	0.15148	0.18784	0.07218	0.43683	0.55611	0.26281	0.21838	0.18851	0.12923
WWP1	0.26458	0.63983	0.23364	0.19814	0.31781	0.33622	0.09453	0.40839	0.318	0.08209	0.33101	0.11617	0.17021	0.22153	0.31815	0.11201	0.24504	0.17144	0.09908	0.32782
CHD2	1.1613	1.07032	1.26457	0.75957	0.89524	1.14815	0.83162	1.22407	0.92764	0.38476	1.10692	1.09718	0.93847	1.24816	0.75866	1.08273	0.93586	0.76347	0.6871	0.72359
WWP2	0.23798	0.24548	0.24917	0.30711	0.19619	0.25654	0.11613	0.25009	0.22834	0.15738	0.25401	0.53679	0.53363	0.23311	0.23204	0.20435	0.26152	0.24876	0.32283	0.22393
DUS4L	0.03877	0.06641	0.03041	0.04067	0.05679	0.0301	0.02815	0.02694	0.06743	0.04288	0.0248	0.0334	0.02726	0.04859	0.1044	0.0426	0.03133	0.05003	0.04293	0.03254
CNTRL	0.45207	0.57768	0.42851	0.47678	0.46648	0.38687	0.25455	0.48197	0.52789	0.07678	0.41446	0.2811	0.28645	0.62103	0.09631	0.2994	0.70292	0.06284	0.13357	0.12249
UBE2C	0.0059	0.00442	0.01284	0.00849	0.00803	0.0092	0.00983	0.00228	0.00352	0.18858	0.00478	0.02075	0.07733	0.0095	0.29723	0.03004	0.99316	0.11131	0.05132	0.05201
SNRNP35	0.22126	0.30592	0.25275	0.19194	0.23722	0.29146	0.17254	0.28768	0.27309	0.10688	0.314	0.13787	0.18314	0.23725	0.20524	0.16532	0.26235	0.15892	0.22237	0.21103
C10ORF10	0.00908	0.01483	0.00695	0.04826	0.02598	0.01632	0.10474	0.00648	0.01198	0.24067	0.02594	0.02754	0.01928	0.02362	0.47698	0.01719	0.01629	0.466	0.71785	0.74793
CYB561D2	0.39531	0.36746	0.35476	0.24539	0.56337	0.34857	0.24953	0.28751	0.49855	0.05218	0.40639	0.14535	0.35411	0.25023	0.37699	0.30847	0.44296	0.12979	0.15523	0.28546
RAPGEF4	0.00335	0.00286	0.0011	0.01627	0.00179	0.00219	0.01596	0.00214	0.00588	0.02397	0.00093	0.01649	0.00142	0.00481	0.01258	0.005	0.00152	0.00884	0.02632	0.3546
CHD3	0.09783	0.17308	0.12854	0.14665	0.12332	0.16373	0.00606	0.14524	0.14413	0.07521	0.15711	0.20471	0.17141	0.07351	0.07849	0.11834	0.10192	0.07203	0.14387	0.17884
TMEM115	0.10459	0.12479	0.11278	0.0536	0.10211	0.11886	0.13415	0.11016	0.1168	0.04484	0.10591	0.04823	0.08283	0.11549	0.23388	0.09226	0.13254	0.05959	0.31159	0.23895
DUSP14	0.04886	0.04035	0.0395	0.01177	0.0672	0.04682	0.04748	0.0599	0.07141	0.01869	0.03909	0.04103	0.03509	0.01809	0.15279	0.14507	0.10607	0.00879	0.64499	0.15222
TOPBP1	0.10663	0.06931	0.09248	0.06792	0.1124	0.09869	0.02901	0.08163	0.11202	0.04574	0.12558	0.04271	0.08231	0.12995	0.10759	0.06724	0.22877	0.04306	0.02954	0.14195
TRIM31	0.01141	0.01047	0.01127	0.01999	0.01254	0.0112	0.01857	0.01658	0.01249	0.26444	0.01821	0.01005	0.01156	0.02238	0.77781	0.01233	0.0053	1.04459	0.00415	0.0784
TPPP	0.00227	0.00475	0.00438	0.00053	0.00244	0.0066	0.00145	0.00471	0.00276	0.00311	0.00596	0.00039	0.00162	2e-05	0.00569	0.00157	0.00049	0.00598	0.01113	0.00536
TRIOBP	0.03431	0.03613	0.02577	0.11103	0.04671	0.03388	0.03297	0.03371	0.03646	0.07099	0.02822	0.06363	0.09888	0.04402	0.1437	0.03211	0.059	0.18342	0.12056	0.37802
RER1	0.46814	0.50584	0.52005	0.45025	0.53379	0.56461	0.77944	0.46355	0.59435	0.16537	0.66771	0.45942	0.72237	0.41612	0.86567	0.49378	0.87786	0.28862	0.64324	0.71009
CHD4	0.34049	0.26315	0.33011	0.35281	0.33838	0.33766	0.19237	0.25859	0.26499	0.19522	0.38855	0.42315	0.39989	0.32416	0.30972	0.48743	0.40704	0.24027	0.46859	0.33197
DNAJB4	0.2097	0.0883	0.24688	0.04825	0.05534	0.30342	0.40002	0.17389	0.07213	0.11022	0.45359	0.18299	0.35829	0.1659	0.28374	0.35783	0.24805	0.20518	0.69321	0.53698
ESM1	0.01254	0.00631	0.00407	0.00043	0.01116	0.00179	0	0.00182	0.02064	0.01571	0.00054	7e-05	0	0.00013	0.00033	0	0.0052	0	0.01174	0.18425
DIDO1	0.14831	0.23816	0.12622	0.08841	0.22443	0.13441	0.07631	0.13978	0.25103	0.05214	0.1567	0.07043	0.05036	0.16015	0.14403	0.11591	0.16839	0.06128	0.12828	0.12836
ADAM29	0.00652	0.00671	0.00383	0.01351	0.00925	0.0079	0.00326	0.00674	0.00618	0.00393	0.00384	0.01141	0.00575	0.04457	0.00101	0.00629	0.00673	0.00867	0.00384	0.00227
WDR5	0.03728	0.06432	0.03657	0.06142	0.05115	0.04236	0.04512	0.04766	0.0612	0.03579	0.07324	0.03208	0.04579	0.05238	0.10184	0.02437	0.09503	0.02246	0.06645	0.02909
ADAMTS13	0.00238	0.00563	0.00485	0.00431	0.00639	0.00158	0.00575	0.00138	0.00381	0.04009	0.00182	0.0064	0.00153	0.00461	0.02121	0	0.00202	0.02554	0.02392	0.00464
CACFD1	0.0218	0.02089	0.01503	0.0365	0.01708	0.00798	0.03699	0.00785	0.00798	0.03986	0.02925	0.03033	0.01767	0.03094	0.13978	0.08041	0.01053	0.09207	0.0772	0.04929
ADAMTS5	0.00014	0.00012	2e-04	0.0077	4e-04	0.00024	1e-05	1e-05	6e-05	0.00324	7e-05	0.00051	0.00021	0	3e-05	0.00027	3e-05	0.00014	0.04029	0.07637
NUPL2	0.26563	0.32661	0.24039	0.25784	0.33354	0.25547	0.20025	0.19148	0.29769	0.14475	0.26552	0.21267	0.21703	0.25209	0.28498	0.26174	0.38223	0.21348	0.23553	0.26823
PRSS23	0.06146	0.02933	0.02693	0.04947	0.86141	0.02845	0.01501	0.02447	0.28318	0.07618	0.02816	0.03692	0.02548	0.03275	0.35139	0.03296	0.03332	0.21439	0.95145	0.76615
PTPN21	0.00125	0.00161	0.00241	0.00016	0.00388	0.00029	0.00232	0.00109	0.00242	0.02549	0.00084	0.00158	0.00125	0.00023	0.03706	7e-05	0.00026	0.03588	0.04943	0.04589
ADCY5	0.00031	0.00245	0.00062	0.00074	0.00021	0.0053	0.00377	0.00374	0.00257	0.00987	0.00028	0.00333	0	0.00034	0.00113	0.00074	0.00024	0.00941	0.04255	0.00012
HNRNPUL1	0.41725	0.30144	0.46033	0.3366	0.26494	0.38292	0.47091	0.45012	0.26868	0.1311	0.22908	0.37303	0.30283	0.42681	0.20354	0.20621	0.43513	0.0893	0.28685	0.207
ATE1	0.19069	0.21671	0.18294	0.25552	0.21813	0.14347	0.16714	0.14468	0.19952	0.19161	0.20776	0.14208	0.19363	0.20855	0.22974	0.16578	0.21046	0.20057	0.24274	0.24211
RPP14	0.07675	0.07853	0.06475	0.07303	0.04995	0.09381	0.05692	0.06635	0.07347	0.03883	0.10819	0.08449	0.08566	0.0838	0.14863	0.0912	0.10477	0.06981	0.10617	0.11159
KRR1	0.38169	0.35944	0.3474	0.14451	0.35414	0.41942	0.21164	0.40261	0.39177	0.11918	0.44412	0.15333	0.16022	0.47181	0.41625	0.28708	0.52435	0.04049	0.36124	0.24786
KATNA1	0.21066	0.13681	0.24033	0.11942	0.15945	0.21149	0.07238	0.15987	0.15283	0.08579	0.18428	0.08713	0.12541	0.17846	0.17285	0.24282	0.33608	0.09695	0.1687	0.18653
PRDM7	0.02325	0.02733	0.02367	0.04085	0.03121	0.01846	0.01233	0.02157	0.03018	0.03957	0.02097	0.03623	0.02969	0.02344	0.00946	0.03548	0.01466	0.0644	0.02261	0.02761
PRDM5	0.13733	0.13844	0.13626	0.19326	0.13411	0.11461	0.12545	0.14699	0.15865	0.11977	0.11188	0.25196	0.22381	0.19426	0.08767	0.17174	0.1257	0.19463	0.16858	0.16475
PRDM4	0.05751	0.03656	0.05955	0.03922	0.04234	0.05315	0.03089	0.06844	0.05747	0.01854	0.05378	0.03203	0.03975	0.20657	0.06994	0.0398	0.06543	0.05326	0.04451	0.02965
CHEK1	0.04876	0.05622	0.05819	0.03498	0.0539	0.05545	0.04744	0.03488	0.04223	0.05491	0.07505	0.03963	0.06781	0.04342	0.15245	0.01909	0.43953	0.04944	0.03052	0.07851
HIBADH	0.12653	0.17963	0.11537	0.08834	0.18333	0.15631	0.09286	0.11719	0.15034	0.1232	0.1714	0.09588	0.13932	0.09376	0.43985	0.04194	0.23365	0.10714	0.34951	0.12262
CIT	0.01224	0.00349	0.00301	0.01178	0.0142	0.01044	0.0042	0.00134	0.01386	0.01851	0.0153	0.01793	0.03345	0.00411	0.03206	0.02466	0.13702	0.0271	0.01773	0.049
FGFR1OP	0.11668	0.09854	0.11857	0.04974	0.09971	0.1708	0.10391	0.14552	0.08025	0.08245	0.16017	0.09304	0.12417	0.15233	0.21409	0.06795	0.3096	0.1135	0.08161	0.07004
EMILIN1	0.00125	0.00458	0.00268	0.00315	0.00281	0.00156	0.00115	0.00246	0.00179	0.00131	0.00229	0.00174	0.01709	0.00013	0.00042	0.01598	0.00396	2e-05	0.28202	0.00844
BTN3A2	0.74714	0.83778	0.58499	0.281	1.07531	0.53449	0.49379	0.44519	1.01228	0.12126	0.63864	0.14908	0.16527	0.35117	0.22558	0.53739	0.62306	0.11099	0.29425	0.28274
BTN3A1	0.42036	0.44263	0.3938	0.22317	0.74638	0.31314	0.26633	0.32479	0.69226	0.05069	0.35276	0.09286	0.10505	0.2512	0.1162	0.26134	0.25141	0.0636	0.127	0.1412
FOXN3	0.40019	0.42698	0.4066	0.3959	0.55535	0.45117	0.24524	0.35695	0.51113	0.12153	0.75158	0.34541	0.51594	0.3662	0.10798	0.33654	0.28856	0.21731	0.24808	0.24507
BTN2A1	0.19804	0.14878	0.13885	0.2019	0.19714	0.14044	0.08786	0.11994	0.17611	0.08823	0.22955	0.11159	0.14791	0.149	0.19826	0.18097	0.19924	0.08496	0.23854	0.24456
PTPRT	0.00059	0.00138	0.00014	0.00084	0.00025	0.00019	3e-05	0.00029	0.00057	0.00522	0.00084	0.00165	7e-05	1e-05	0.00014	0	0.00018	0.00634	0.00897	0.00373
RCAN3	0.19376	0.41952	0.23935	0.02256	0.00766	0.32168	0.04041	0.32943	0.06279	0.02478	0.36676	0.03975	0.06098	0.09369	0.08821	0.06638	0.15623	0.01591	0.01369	0.01161
FAF1	0.12718	0.12605	0.13773	0.07563	0.12564	0.13019	0.11305	0.12677	0.09895	0.10626	0.18754	0.08	0.09763	0.13104	0.14162	0.10425	0.25596	0.06314	0.13882	0.13945
CD160	0.53414	0.0169	0.17218	0.01689	0.66779	0.02886	0.02577	0.02324	0.32499	0.00292	0.01711	0.01527	0.00512	0.01943	0.00219	0.01776	0.10478	0.00315	0.00353	0.00324
KIF3A	0.1975	0.16809	0.21103	0.02286	0.15072	0.20887	0.0862	0.18771	0.17093	0.05949	0.16416	0.04322	0.03707	0.08948	0.08576	0.05768	0.1913	0.06433	0.13744	0.10562
POLR3A	0.04326	0.05499	0.0379	0.05103	0.06296	0.03682	0.03462	0.03986	0.07823	0.02923	0.04549	0.01877	0.03542	0.05541	0.04679	0.02087	0.04064	0.04505	0.07146	0.05093
CLASRP	0.09822	0.13154	0.09975	0.2325	0.1243	0.10908	0.11153	0.09779	0.10739	0.09832	0.12111	0.15119	0.12662	0.17112	0.11728	0.111	0.09335	0.1837	0.09409	0.09056
CHGA	0.00053	2e-04	7e-04	0.00117	0	0.00027	0.03482	0	0	0.02513	5e-04	0.00029	0.00358	0	0.00071	0	0.02714	0.03027	0.00771	0.02276
ZWINT	0.02174	0.0312	0.02055	0.00776	0.01603	0.02922	0.02544	0.03446	0.01518	0.0879	0.05143	0.03592	0.08252	0.03942	0.32256	0.0188	1.01564	0.08868	0.06816	0.0865
CAPN11	0.0013	0.00158	0.00158	0.00363	0.00195	0.00059	0.00072	0.00174	0.00318	0.02271	0.00317	0.00248	0.00494	0.00082	0.00034	0.00109	0	0.01545	0.00435	0.07605
CAPN10	0.09055	0.11812	0.06479	0.20927	0.10524	0.06628	0.04576	0.08072	0.08798	0.08436	0.06165	0.10712	0.12969	0.1	0.17706	0.12525	0.06776	0.08699	0.06683	0.05766
KPTN	0.01505	0.02138	0.00948	0.04166	0.0275	0.02545	0.06563	0.01866	0.01624	0.02609	0.01492	0.05836	0.08045	0.04264	0.02689	0.03404	0.07814	0.02511	0.03521	0.04718
CDC42EP1	0.00271	0.00154	0.00209	0.02289	0.0036	0.0018	0.00476	0.00088	0.00265	0.06984	0.0098	0.01619	0.04978	0.00454	0.33702	0.00173	0.00045	0.10346	0.3712	0.20367
PWP1	0.3597	0.40946	0.38604	0.21959	0.5126	0.34373	0.30377	0.31458	0.49518	0.1789	0.42156	0.20386	0.30771	0.64103	0.54949	0.3205	0.53987	0.25015	0.38717	0.60321
TBC1D8	0.10537	0.11299	0.11433	0.28715	0.12764	0.13	0.06635	0.10209	0.10475	0.15478	0.33436	0.28616	0.16999	0.12245	0.18212	0.16678	0.11785	0.21283	0.15171	0.25255
CHGB	0.00679	0.01199	0.00755	0.00888	0.00595	0.03759	0.02746	0.02557	0.00526	0.01878	0.00934	0.01563	0.00578	0.05102	0.00391	0.00345	0.01721	0.01362	0.00454	0.01562
CDC37	1.11442	1.07765	1.23962	0.63363	0.9632	1.21478	0.64491	1.15811	1.05758	0.84102	1.22935	1.1595	0.95128	0.87071	0.96041	1.03144	1.07225	1.28651	0.80027	1.87671
IL1RAPL1	0.00039	0.00067	0.00035	0.00295	0.00042	0.00026	0.00102	6e-05	0.00012	0.00091	0.00035	0.01038	0.00195	0.00072	0.00204	0.29234	0.00013	0.00185	0.00831	0.00072
PKIG	0.03953	0.03609	0.07024	0.10056	0.05087	0.05638	0.12761	0.04254	0.04479	0.04498	0.03694	0.09279	0.09417	0.82516	0.14329	0.47075	0.10709	0.25887	1.13236	0.90067
KAT7	0.28912	0.32993	0.27734	0.1697	0.35852	0.2943	0.17381	0.28023	0.36564	0.09622	0.28849	0.15709	0.15306	0.23067	0.22864	0.23346	0.37835	0.09654	0.30432	0.19568
DMC1	0.01175	0.01596	0.01768	0.01768	0.01595	0.01436	0.00699	0.00934	0.01285	0.02003	0.00852	0.02546	0.01456	0.0183	0.00591	0.01166	0.106	0.03321	0.01046	0.01777
PLA2G16	0.48923	0.08922	0.29578	0.10587	0.50169	0.20804	0.20865	0.13367	0.31599	0.10972	0.18578	0.12706	0.13122	0.08297	0.54348	0.24801	0.50588	0.17637	0.2416	0.35917
GLMN	0.25953	0.18014	0.298	0.0557	0.21108	0.17331	0.05879	0.20544	0.20882	0.04093	0.25364	0.08513	0.04361	0.1887	0.11553	0.10001	0.39324	0.09888	0.0745	0.05935
HHLA3	0.03988	0.07336	0.0247	0.04246	0.04143	0.05047	0.09366	0.07835	0.06252	0.03671	0.05979	0.04795	0.08763	0.09818	0.09381	0.03025	0.06498	0.05264	0.13959	0.09323
HHLA2	0.00192	0.00372	0.00215	0.00121	0.00247	0.00103	0.00028	0.00104	0.00137	0.03815	0.00166	0.00216	0.00232	0.00181	0.08045	0.00145	0.00831	0.20471	0.00161	0.02939
BVES	0.00481	0.00378	0.00379	0.01051	0.00328	0.00403	0.00238	0.00435	0.00462	0.00256	0.00316	0.00996	0.00314	0.00692	0.00167	0.00918	0.00593	0.00445	0.02339	0.00311
CORO1A	2.25431	2.2839	2.07957	1.37377	2.31505	2.07868	0.58766	2.03277	2.35439	0.08802	2.34541	0.97236	0.91527	1.81276	0.09614	0.54406	2.62293	0.06293	0.01612	0.07724
WDR45	0.33369	0.36617	0.31892	0.32773	0.50583	0.37108	0.76019	0.32577	0.47891	0.14171	0.41559	0.26639	0.29746	0.35568	0.49283	0.37784	0.35733	0.24197	0.55412	0.36995
FICD	0.04389	0.04243	0.04446	0.02475	0.04786	0.04515	0.26978	0.05061	0.05748	0.01987	0.02538	0.02785	0.04842	0.07203	0.04116	0.04419	0.07794	0.01648	0.01846	0.04388
AP4S1	0.08204	0.11631	0.09652	0.08616	0.08584	0.08707	0.07457	0.09508	0.09582	0.04138	0.07779	0.09169	0.06872	0.11171	0.03926	0.14749	0.10023	0.0562	0.05495	0.10111
LDB3	0.00214	0.00153	0.002	0.00309	0.00335	0.00117	0.00198	0.00175	0.00159	0.0017	0.00302	0.00301	0.00303	0.0012	0.00061	0.00745	9e-04	0.00556	0.03425	0.00196
PTP4A3	0.03948	0.13543	0.06374	0.1009	0.01282	0.17879	0.10867	0.13827	0.05638	0.04434	0.61956	0.08156	0.01213	0.06372	0.1172	0.01035	0.05691	0.05217	0.76554	0.50587
LSM6	0.21243	0.28824	0.18472	0.25169	0.26214	0.21101	0.09846	0.20175	0.30312	0.0571	0.24549	0.1772	0.24475	0.26391	0.26064	0.15138	0.4178	0.04522	0.20474	0.24372
RABL2B	0.1292	0.2549	0.12903	0.08851	0.20781	0.13357	0.07181	0.16414	0.20917	0.04649	0.10545	0.07456	0.0922	0.12891	0.10547	0.0779	0.1205	0.08645	0.12331	0.05457
RABL2A	0.06676	0.15651	0.08326	0.03659	0.10273	0.05682	0.03792	0.09876	0.11703	0.04192	0.03248	0.04088	0.04945	0.065	0.06404	0.04366	0.06981	0.04279	0.10214	0.04564
CHI3L1	0.00402	0.00369	0.00264	0.02376	0.00359	0.00377	0.00299	0.00253	0.00333	0.01139	0.00272	0.05714	0.15444	0.00265	0.01106	0.01726	0.00208	0.01034	0.28257	0.00752
ERLIN2	0.04455	0.04568	0.04329	0.09908	0.04079	0.03938	0.10624	0.04306	0.05466	0.04384	0.04693	0.06825	0.1163	0.06115	0.13641	0.05928	0.03604	0.05545	0.07819	0.07892
C14ORF1	0.17671	0.17092	0.16221	0.04425	0.20095	0.19756	0.14301	0.17083	0.18418	0.02596	0.2666	0.04962	0.05968	0.12568	0.4303	0.07191	0.26344	0.04403	0.11939	0.20754
NUDT6	0.01388	0.02147	0.01847	0.02679	0.0176	0.02547	0.03056	0.02097	0.02382	0.02758	0.02129	0.02497	0.01818	0.01246	0.0598	0.01688	0.04732	0.01221	0.07109	0.04432
NUDT4	0.17361	0.11002	0.18149	0.11993	0.0921	0.2034	0.2309	0.16106	0.10071	0.15063	0.26252	0.09183	0.06465	0.17884	0.27509	0.17324	0.14814	0.17804	0.40556	0.24069
NUDT5	0.43276	0.42573	0.45842	0.1643	0.41451	0.51811	0.29012	0.34028	0.43145	0.11966	0.77119	0.16918	0.25651	0.2867	0.8143	0.14828	0.75401	0.11285	0.42248	0.47668
NUDT3	0.02805	0.03674	0.02242	0.09653	0.03419	0.02094	0.01505	0.02518	0.03824	0.01194	0.01461	0.05098	0.08023	0.04909	0.03286	0.05725	0.03622	0.00925	0.07389	0.05435
FSTL1	0.0051	0.00256	0.0051	0.01152	0.00407	0.00049	0.0034	0.00079	0.00473	0.00845	0.00106	0.01754	0.00341	0.0048	0.00434	0.00276	0.00114	0.0397	1.1181	0.58676
PSIP1	0.34236	0.67719	0.38836	0.40117	0.45481	0.46578	0.18608	0.54639	0.49939	0.14513	0.44508	0.18878	0.18115	0.54032	0.16071	0.16695	0.56998	0.18434	0.32231	0.34024
WDHD1	0.04098	0.02199	0.02762	0.01306	0.02778	0.03656	0.00372	0.02165	0.0258	0.03526	0.02259	0.01892	0.02572	0.02802	0.04292	0.02264	0.25683	0.02692	0.02836	0.02882
CHI3L2	0.15608	0.16219	0.13068	0.03631	0.13862	0.13684	0.05574	0.15217	0.15186	0.01726	0.02804	0.07565	0.04032	0.3968	0.01428	0.06422	0.12378	0.02637	0.05235	0.01954
FAM107A	0.00469	0.00761	0.00585	0.01093	0.0042	0.00407	0.00589	0.0045	0.00768	0.05445	0.00439	0.0091	0.0036	0.00502	0.00397	0.00617	0.0026	0.06472	0.0413	0.31522
STRAP	0.83249	0.6142	0.7779	0.2892	0.6328	0.76868	0.53693	0.80956	0.58219	0.23995	0.84811	0.42279	0.4402	0.66581	1.2384	0.5894	1.03546	0.13662	0.78779	0.71935
INSL6	0.09756	0.15482	0.0819	0.28736	0.15953	0.10605	0.0708	0.0969	0.12368	0.10958	0.10224	0.18445	0.20079	0.14754	0.06826	0.19263	0.10629	0.21568	0.15687	0.11824
ADAMTS7	0.00069	0.00043	0.00011	0.00379	0.00018	0.00057	0.00088	0.00049	0.00116	0.00468	0.00015	0.00015	0.00029	0.00184	6e-05	0.07444	6e-04	0.01658	0.01063	0.03603
ADAMTS6	0.01053	0.0133	0.00642	0.00449	0.00336	0.00318	0.00518	0.00545	0.02356	0.01443	0.00364	0.00022	0.00193	0.02551	0.07345	0.00387	0.00291	0.01669	0.03183	0.10164
BAZ2A	0.24367	0.26993	0.23734	0.35687	0.2572	0.21368	0.24111	0.23732	0.26841	0.21681	0.31898	0.1838	0.18674	0.32054	0.26175	0.26234	0.20356	0.2974	0.37341	0.30554
BAZ1A	0.27287	0.2798	0.31538	0.45085	0.24438	0.36571	0.14849	0.37633	0.26068	0.12469	0.31796	0.55417	0.41459	0.33715	0.21388	0.49644	0.27741	0.2058	0.2605	0.38431
LZTS1	0.01017	0.01083	0.01286	0.0028	0.00559	0.01257	0.00053	0.01303	0.00865	0.00168	0.01093	0.01009	0.00504	0.00098	0.00093	0.00217	0.00565	0.0018	0.12303	0.00363
ZNF277	0.10436	0.11993	0.09118	0.14924	0.15265	0.12379	0.08617	0.10011	0.11971	0.06927	0.0992	0.17934	0.15525	0.11356	0.20712	0.11774	0.09982	0.05502	0.12879	0.12279
WDR6	0.22429	0.35969	0.24202	0.17291	0.20558	0.23284	0.24505	0.21397	0.23825	0.17816	0.31935	0.18393	0.2648	0.26984	0.28619	0.31406	0.21138	0.24251	0.26541	0.31276
TREH	0.00015	0.00052	0.00175	0.00076	0.00013	0.00097	1e-04	0	0.00037	0.01146	3e-05	0.01235	0.00817	0.00022	0.00037	0.00309	0	0.03386	0.03426	0.02524
SLC2A6	0.03001	0.01272	0.01761	0.26908	0.02127	0.0079	0.05552	0.00182	0.02814	0.01183	0.00719	0.24111	0.12346	0.11503	0.0155	0.32441	0.0703	0.04481	0.0474	0.07169
MAP4K5	0.32652	0.22449	0.26839	0.23184	0.42663	0.19029	0.17141	0.20861	0.3626	0.21751	0.18365	0.17868	0.20029	0.26233	0.27709	0.45232	0.2999	0.3532	0.64158	0.45741
MAP4K1	0.70528	0.55191	0.6498	0.11776	0.5449	0.59562	0.25871	0.61622	0.70577	0.02051	0.68536	0.19597	0.11283	0.62638	0.02763	0.19486	0.73383	0.06172	0.01708	0.03385
INMT	0.00681	0.01917	0.00665	0.00966	0.00878	0.00546	0.01666	0.00563	0.01509	0.02443	0.00601	0.01481	0.00911	0.01791	0.01483	0.00804	0.00898	0.06793	0.08706	0.10555
RASSF1	0.48596	0.26646	0.28896	0.28278	0.961	0.22955	0.34487	0.22369	0.77973	0.08957	0.15587	0.18045	0.31082	0.31748	0.1856	0.40699	0.59795	0.12415	0.43626	0.3293
PKP3	0.00042	0.00015	0.00285	0.00142	0.00156	8e-05	0.00269	5e-05	0.00407	0.21642	0.00071	0.00136	0.00065	0.00061	0.34042	0.00017	0.00036	0.34958	0.00397	0.01441
NISCH	0.15038	0.1491	0.14402	0.15737	0.14624	0.14666	0.06516	0.12621	0.11894	0.08944	0.14402	0.10932	0.19129	0.18492	0.09186	0.14541	0.1417	0.08728	0.16557	0.17947
CHKA	0.05604	0.02347	0.03726	0.18691	0.02756	0.05106	0.11485	0.04645	0.03449	0.07206	0.04517	0.24427	0.21481	0.05068	0.12196	0.402	0.05192	0.19524	0.04233	0.1855
CEP250	0.1766	0.17391	0.16036	0.07967	0.22511	0.10394	0.08407	0.14171	0.18064	0.15015	0.11847	0.0732	0.11123	0.15401	0.21615	0.10028	0.23717	0.13745	0.099	0.09386
WBP4	0.05922	0.06301	0.06449	0.07028	0.06908	0.07715	0.03668	0.04854	0.05488	0.04946	0.09376	0.06313	0.07684	0.04414	0.10437	0.06895	0.10752	0.08074	0.09545	0.1174
ABCB8	0.1101	0.10561	0.09184	0.06917	0.15343	0.11598	0.10173	0.1109	0.11147	0.05054	0.12775	0.04107	0.08224	0.12037	0.13715	0.27394	0.14515	0.22338	0.06187	0.05707
SEC23IP	0.14413	0.167	0.15362	0.11765	0.19214	0.14777	0.15512	0.10748	0.15792	0.07177	0.16204	0.08268	0.10504	0.17101	0.31531	0.14635	0.22611	0.12018	0.17223	0.26968
SUPT16H	0.39983	0.43334	0.40702	0.20237	0.55743	0.39507	0.21185	0.38472	0.4809	0.19491	0.39712	0.20157	0.23269	0.41033	0.44295	0.30394	0.72993	0.15219	0.32237	0.421
ANXA10	0.00256	0.00348	0.00173	0.00027	0.00743	0.00158	0.00061	0.00066	0.00434	0.01603	0.00617	0.00088	0.00137	0.00216	0.56581	0.00076	0.01114	0.01845	0.01802	0.00574
ADCY6	0.00213	0.00348	0.00329	0.00553	0.002	0.00161	0.00441	0.00153	0.00315	0.02972	0.00234	0.00273	0.00651	0.00485	0.04598	0.00393	0.00209	0.05224	0.08224	0.04633
CHKB	0.23855	0.25966	0.24521	0.58862	0.26068	0.29958	0.18206	0.28346	0.29073	0.13233	0.37757	0.38454	0.38744	0.24873	0.13548	0.28819	0.29729	0.29567	0.22686	0.33995
CHEK2	0.04141	0.07102	0.0602	0.1147	0.05627	0.03975	0.07714	0.03525	0.05294	0.06461	0.06379	0.07858	0.09541	0.07048	0.13057	0.06506	0.21583	0.07723	0.13347	0.19725
POLI	0.09972	0.11753	0.07117	0.1283	0.11538	0.09854	0.11033	0.10225	0.09812	0.03621	0.1409	0.08795	0.10464	0.11027	0.11341	0.09225	0.11029	0.04864	0.15054	0.08739
KLK8	7e-05	0.00106	0.00055	0.00453	0.00107	0	0.00363	0.00045	0	0.02163	0.00076	0.0016	1e-05	0.00115	0.07415	0	0.00076	0	0.00184	5e-05
MST1P2	0.00028	0.00237	0.00092	0.00048	6e-04	0.00077	5e-05	0.00233	0.0018	0.0106	0.00104	0.00155	0.00122	0.00029	0.00308	0.00697	0.00077	0.02612	0.00067	0.00913
CHM	0.09957	0.14737	0.10885	0.08727	0.11985	0.11292	0.05915	0.12689	0.1225	0.06309	0.10965	0.06938	0.11244	0.10971	0.09334	0.11875	0.12508	0.04403	0.09541	0.16492
PROSC	0.27762	0.42172	0.20941	0.19336	0.33741	0.29215	0.20561	0.2856	0.39947	0.05856	0.34867	0.18466	0.21057	0.21714	0.29135	0.23544	0.43006	0.11244	0.22366	0.21224
IRAK3	0.00436	0.00824	0.00735	0.38991	0.0026	0.01583	0.00378	0.00036	0.00504	0.00683	0.02581	0.23221	0.20218	0.00495	0.00347	0.13212	0.01306	0.03651	0.09841	0.04905
AKAP13	1.70701	1.07446	1.66585	1.57973	1.455	1.59002	0.87489	1.57815	1.44947	0.44729	1.38567	1.2465	1.38501	1.06788	0.65316	2.31769	1.32929	0.91687	1.09495	1.43371
AKAP11	0.0339	0.04593	0.04237	0.04466	0.0361	0.04365	0.03513	0.03434	0.03335	0.01808	0.03985	0.03422	0.0454	0.06831	0.03845	0.03882	0.05698	0.01869	0.0438	0.04812
AKAP10	0.22066	0.30642	0.20008	0.31931	0.27422	0.20473	0.08484	0.21865	0.28629	0.09908	0.13251	0.17197	0.14864	0.21151	0.10221	0.16357	0.21651	0.14214	0.14385	0.18332
AKAP2	0.07052	0.09903	0.08063	0.01638	0.16649	0.12044	0.63469	0.06255	0.12234	0.05744	0.11314	0.18245	0.17666	0.48959	0.07543	0.81237	0.25115	0.04347	0.55929	0.69046
DDX20	0.06694	0.07898	0.06652	0.02632	0.04368	0.06972	0.04013	0.06238	0.07017	0.0208	0.05181	0.02225	0.02747	0.05892	0.06633	0.07287	0.1047	0.03271	0.06985	0.065
CHML	0.01712	0.01428	0.00991	0.03456	0.01337	0.01282	0.02018	0.00744	0.01108	0.02067	0.00801	0.1045	0.10999	0.03355	0.04716	0.00876	0.01733	0.03293	0.02528	0.0394
DUSP10	0.62086	0.08949	0.60922	0.08044	0.11795	0.62815	0.10488	0.28571	0.09939	0.03554	0.99096	0.32262	0.31452	0.25873	0.15542	0.96132	0.67067	0.01837	0.10683	0.08647
MRPL3	0.30444	0.42005	0.3301	0.27017	0.31758	0.35001	0.48454	0.31078	0.32615	0.29823	0.36731	0.20393	0.35451	0.33663	0.95333	0.31265	0.5061	0.28528	0.52459	0.39287
MST1L	0.00267	0.00721	0.00079	0.00067	0.00198	0.0058	0.00057	0.00278	0.00346	0.03009	0.00046	0.00307	0.00257	0.00068	0.01399	0.00529	0.00353	0.06913	0.00606	0.02018
RPL35	0.95735	1.26452	0.89999	1.22063	1.13861	0.98662	1.07958	1.15249	1.10693	0.87124	0.91748	1.22159	1.07404	1.32243	1.27167	1.29605	1.19362	0.59843	0.91685	1.01024
GALNT6	0.21259	0.06398	0.1754	0.15218	0.12382	0.09899	0.08028	0.08043	0.13482	0.05198	0.10961	0.2022	0.16405	0.13092	0.19249	0.95159	0.11444	0.10325	0.00935	0.12217
GALNT5	0.00389	0.00376	0.00379	0.0082	0.00281	0.00524	0.00653	0.00346	0.00312	0.04598	0.00392	0.00586	0.00468	0.00327	0.18752	0.00292	0.00075	0.08019	0.00513	0.02974
RASSF8	0.01425	0.01402	0.01638	0.01611	0.02096	0.00767	0.02405	0.00893	0.00854	0.03759	0.01039	0.03509	0.02559	0.01955	0.0118	0.01144	0.01689	0.01255	0.14112	0.039
CHN1	0.08078	0.06417	0.25691	0.00943	0.02739	0.21359	0.00819	0.08652	0.00369	0.01953	0.10324	0.07198	0.00503	0.00395	0.04474	0.01618	0.12783	0.02588	0.65584	0.26347
PRAF2	0.30779	0.30841	0.34609	0.04661	0.28115	0.30581	0.1203	0.32974	0.28471	0.02437	0.26253	0.07821	0.0826	0.11842	0.12529	0.12999	0.32349	0.04312	0.60309	0.43464
SEC63	0.2272	0.22441	0.26913	0.32792	0.29606	0.21218	0.65268	0.21572	0.2349	0.15861	0.28414	0.22689	0.29109	0.32939	0.40224	0.29235	0.35827	0.26254	0.63125	0.35222
POLG2	0.157	0.21217	0.12551	0.20448	0.1948	0.12623	0.12132	0.15695	0.17654	0.05714	0.14468	0.21679	0.32186	0.18403	0.12573	0.23005	0.13283	0.09569	0.32032	0.17618
HPS5	0.1707	0.13718	0.16419	0.14248	0.15499	0.1241	0.11252	0.14561	0.14696	0.06667	0.15526	0.15814	0.23328	0.17804	0.06771	0.0996	0.13342	0.12517	0.07364	0.09426
PDCD10	0.34704	0.37505	0.34473	0.23017	0.40912	0.3559	0.14366	0.346	0.43651	0.12976	0.48517	0.18644	0.35837	0.27129	0.66324	0.2472	0.54831	0.21454	0.37936	0.40696
RNF139	0.31039	0.13881	0.32548	0.09292	0.11522	0.28556	0.09469	0.31684	0.16362	0.01906	0.2578	0.18038	0.12338	0.20349	0.17802	0.16133	0.25348	0.04589	0.16538	0.09732
RNF24	0.08921	0.08654	0.10988	0.19443	0.06639	0.08791	0.03163	0.10023	0.09301	0.037	0.10585	0.12305	0.08701	0.02426	0.08744	0.02638	0.09517	0.03191	0.51643	0.12271
CA5B	0.26043	0.4554	0.2819	0.13686	0.41421	0.15695	0.08341	0.29485	0.39162	0.07565	0.08465	0.11404	0.06292	0.19987	0.13046	0.06702	0.21053	0.08054	0.11757	0.14471
EGLN2	0.28291	0.55315	0.31673	0.27426	0.31883	0.26995	0.12617	0.30887	0.41024	0.13119	0.25193	0.22664	0.25979	0.32284	0.33214	0.21037	0.34752	0.21877	0.3372	0.35605
EGLN3	0.00792	0.06019	0.02643	0.0151	0.00613	0.01992	0.00292	0.03363	0.02445	0.07602	0.01146	0.04808	0.01712	0.00782	0.19044	0.01365	0.00831	0.26572	0.10138	0.16605
CHN2	0.14844	0.03387	0.09273	0.55125	0.13573	0.03388	0.06606	0.04061	0.1161	0.09789	0.01553	0.31708	0.31939	0.06379	0.20669	0.55296	0.07296	0.1533	0.04711	0.14335
PADI2	0.00156	0.00094	0.00131	0.0519	0.0028	0.00194	0.0027	0.00292	0.00079	0.0584	0.00152	0.03259	0.0741	0.00549	0.06503	0.07509	0.00166	0.15094	0.00487	0.00516
PMF1	0.51675	0.45569	0.59667	0.33056	0.43808	0.64998	0.43769	0.4447	0.40488	0.12662	0.73626	0.22633	0.36148	0.42579	0.58698	0.55058	0.91982	0.15158	0.52143	0.47377
ZHX1	0.09203	0.09967	0.09889	0.11355	0.13236	0.10592	0.05125	0.0778	0.0952	0.03186	0.09969	0.04749	0.09904	0.07732	0.11745	0.17723	0.09442	0.11233	0.22069	0.15411
GPR176	0.00027	3e-05	0	0.0044	0.00032	0.00056	0.02189	0	0.00024	0.00381	0.00075	0.00107	0.00416	5e-05	0.00318	0.00139	0.0022	0.00536	0.22356	0.00952
PRKCDBP	0.00251	0.00341	0.00406	0.02624	0.00129	0.05763	0.00201	0.00351	0.00167	0.06619	0.2926	0.01953	0.05073	0.00054	0.24153	0.01023	0.04367	0.01554	1.37186	1.03492
PRRT2	0.00506	0.00994	0.00746	0.00362	0.00437	0.00609	0.0017	0.00458	0.00847	0.01031	0.00507	0.00759	0.00336	0.00188	0.00378	0.00179	0.00166	0.01576	0.08787	0.0063
ERI2	0.04542	0.03939	0.03482	0.03573	0.05636	0.03511	0.03965	0.02178	0.0591	0.08153	0.04841	0.04095	0.07346	0.04277	0.15365	0.03118	0.11637	0.15983	0.06942	0.07276
SAT2	0.25757	0.21592	0.2161	0.36229	0.2347	0.2203	0.43442	0.17332	0.22471	0.08074	0.14392	0.34965	0.40423	0.21166	0.29209	0.40237	0.21735	0.13987	0.35278	0.29038
DTD2	0.03784	0.08422	0.04248	0.03378	0.05972	0.04159	0.05107	0.04772	0.05696	0.02818	0.04294	0.02754	0.03806	0.05156	0.05956	0.02952	0.05584	0.03352	0.05963	0.05615
GTF3C6	0.51655	0.43115	0.49297	0.30522	0.5226	0.68518	0.35276	0.49677	0.42999	0.2323	0.83736	0.33374	0.57487	0.4132	0.85884	0.36174	0.93768	0.34287	0.46543	0.73093
PTGDR2	0.00077	0.0292	0.00228	0.02291	0.00204	0.00493	0.00013	0.0048	0.00124	0.00412	5e-05	0.00888	5e-05	5e-05	0.00224	0.02335	0	0.01176	0.00016	0
PACSIN2	0.15647	0.15525	0.14915	0.23911	0.14629	0.13268	0.09263	0.09315	0.15747	0.16528	0.11699	0.28033	0.35297	0.17036	0.20992	0.27998	0.16392	0.30637	0.32578	0.19591
MAN1B1	0.17165	0.20296	0.12252	0.15909	0.20015	0.1664	0.12638	0.16765	0.18856	0.08528	0.19678	0.12371	0.13896	0.12243	0.22808	0.10677	0.16573	0.1661	0.1804	0.13331
SLC6A14	0.00076	0.00097	0.00057	0.00158	0.00268	0.00061	0.00067	0.0011	0.00065	0.01519	0.00131	0.00121	0.00088	0.00046	0.13054	0.00106	0.00075	0.03108	0.00096	0.00544
TP53TG1	0.07425	0.18004	0.06843	0.0785	0.17098	0.11914	0.06201	0.13604	0.1517	0.07906	0.07343	0.05152	0.10118	0.09192	0.11905	0.15089	0.11949	0.16944	0.11028	0.20079
SNX18	0.02334	0.01283	0.01298	0.07626	0.04289	0.01599	0.0106	0.01589	0.01985	0.00578	0.01236	0.04416	0.0705	0.02706	0.00619	0.01693	0.03052	0.00879	0.04253	0.0129
DCTN3	0.48197	0.40195	0.41405	0.33676	0.50473	0.44449	0.46681	0.4231	0.42613	0.10736	0.49428	0.3051	0.3975	0.30921	0.57965	0.43565	0.93433	0.1512	0.57855	0.53834
FILIP1L	0.03994	0.04494	0.05827	0.04409	0.01607	0.10668	0.04673	0.08749	0.02878	0.04416	0.12127	0.09214	0.19711	0.08344	0.06376	0.03444	0.05034	0.06601	0.99286	0.18552
XPOT	0.10577	0.12918	0.10222	0.05031	0.11941	0.09788	0.12467	0.11447	0.13433	0.04816	0.11905	0.0525	0.05644	0.08352	0.17998	0.09201	0.1572	0.08708	0.16682	0.07602
MRAP2	0.00421	0.00356	0.00248	0.00294	0.00267	0.00238	6e-04	0.00166	0.00212	0.01286	0.00165	0.00171	0.00156	0.00329	0.00817	0.00384	0.00129	0.02175	0.00147	0.0141
CHP1	0.39859	0.25514	0.35825	0.45997	0.41366	0.38295	0.43081	0.26089	0.3676	0.27117	0.41012	0.34371	0.42914	0.32427	0.74897	0.50671	0.47681	0.39172	0.5409	0.48088
RWDD2A	0.00756	0.0201	0.01459	0.01377	0.01291	0.00883	0.03984	0.02134	0.0154	0.00162	0.0117	0.00357	0.00414	0.00659	0.04061	0.00077	0.006	0.01425	0.03046	0.00895
CMTM7	0.37347	0.4584	0.41032	0.48974	0.142	0.59379	0.46067	0.63866	0.30813	0.05076	0.61942	0.36495	0.57115	0.42148	0.20434	0.33991	0.43629	0.0215	0.17374	0.25195
SP140	0.64979	0.34174	0.57103	0.09425	0.43702	0.54131	0.30981	0.35531	0.49158	0.03563	0.62471	0.13485	0.10133	0.91214	0.01818	0.02309	0.7282	0.06478	0.00516	0.02237
PXMP4	0.04771	0.10716	0.04807	0.06509	0.0918	0.05001	0.051	0.0545	0.09592	0.02391	0.06708	0.03328	0.06193	0.04275	0.09976	0.06064	0.10971	0.01891	0.10693	0.04966
DUSP12	0.267	0.28664	0.24474	0.13035	0.34469	0.22924	0.2397	0.22702	0.22685	0.08595	0.24587	0.09912	0.19183	0.24794	0.41548	0.14203	0.33978	0.06925	0.20472	0.19865
SNF8	0.19739	0.16144	0.16318	0.27727	0.21077	0.20131	0.1752	0.14826	0.18258	0.11815	0.28891	0.22946	0.29602	0.1952	0.26259	0.21655	0.32263	0.10948	0.2732	0.31857
DDX19B	0.22816	0.26057	0.20354	0.13865	0.28316	0.23935	0.21072	0.20647	0.28894	0.11774	0.31465	0.10427	0.1561	0.23968	0.25714	0.13422	0.38683	0.1524	0.2637	0.22729
NRM	0.09128	0.05242	0.08634	0.07043	0.06244	0.07261	0.02869	0.04327	0.10351	0.01756	0.12208	0.06907	0.11007	0.11214	0.11162	0.10041	0.43228	0.00279	0.16311	0.14916
FAM71E1	0.00723	0.00738	0.00534	0.0036	0.00712	0.00539	0.00789	0.00607	0.00686	0.01445	0.00287	0.00314	0.00292	0.00466	0.02776	0.00337	0.00509	0.02747	0.00532	0.02459
PRR4	0.15844	0.35553	0.15995	0.1148	0.30617	0.14138	0.15925	0.17856	0.31307	0.15928	0.13255	0.10075	0.15417	0.29207	0.24865	0.22704	0.14842	0.12046	0.23902	0.26925
RDH13	0.16517	0.178	0.15888	0.15656	0.16553	0.11262	0.11384	0.12755	0.17388	0.13772	0.12	0.17601	0.13083	0.17739	0.20657	0.16184	0.1469	0.30873	0.09491	0.18631
ATXN2L	0.21367	0.16333	0.21874	0.32456	0.18058	0.18225	0.23395	0.20298	0.17715	0.13613	0.23223	0.29322	0.31671	0.22068	0.19471	0.27963	0.23636	0.25425	0.21145	0.25591
USP18	0.10011	0.07243	0.08781	0.01763	0.09607	0.06896	0.02755	0.05551	0.07083	0.0216	0.11411	0.02766	0.04099	0.01764	0.0711	0.04933	0.16993	0.0394	0.05751	0.029
IL17F	0.00017	3e-04	0.00516	0	4e-05	0.04607	0.00036	0.02774	8e-05	0.00026	0.00792	0.00361	0	0	0	0	0.00833	0.00016	0	0
KLHL2	0.05528	0.06479	0.07949	0.17392	0.0597	0.11818	0.03609	0.05902	0.07365	0.02597	0.23264	0.08143	0.08908	0.07168	0.03956	0.07877	0.10791	0.04204	0.0481	0.15206
IFT43	0.11846	0.12076	0.1208	0.10452	0.11617	0.14843	0.11994	0.09379	0.11032	0.09174	0.14059	0.12091	0.16917	0.1275	0.33975	0.10558	0.10767	0.19097	0.52312	0.46709
SYNRG	0.40045	0.44112	0.44265	0.23355	0.42043	0.40481	0.27903	0.375	0.43771	0.11131	0.35535	0.17707	0.16356	0.34026	0.12276	0.25162	0.31737	0.14814	0.21765	0.20524
TREX1	0.134	0.26225	0.18891	0.32879	0.26801	0.25091	0.27865	0.15423	0.2	0.09047	0.32683	0.13171	0.32755	0.27704	0.24888	0.08136	0.34891	0.09531	0.17001	0.37175
GLMP	0.1248	0.12956	0.12088	0.20326	0.14517	0.13247	0.14531	0.13251	0.14272	0.06873	0.16054	0.10788	0.44417	0.09247	0.3191	0.19434	0.08337	0.08813	0.38239	0.27555
KLF12	0.37128	0.47668	0.37539	0.04058	0.48636	0.27205	0.11396	0.4479	0.50721	0.01265	0.12572	0.06496	0.01674	0.35659	0.01435	0.02382	0.22301	0.02388	0.10918	0.03822
KLF8	0.02046	0.03697	0.0264	0.02853	0.05289	0.03423	0.0758	0.02026	0.03054	0.02365	0.06177	0.0415	0.02441	0.07262	0.00756	0.03078	0.01943	0.03578	0.07826	0.09989
POU6F2	0.00145	0.00374	0.00087	0.0076	0.00371	0.00233	3e-05	0.00175	0.00125	0.02518	0.0014	0.01323	0	0.00042	0.01523	0.00861	0.00199	0.02784	7e-05	0.01339
HOGA1	0.01341	0.01442	0.01232	0.01211	0.00921	0.01506	0.00874	0.0131	0.00999	0.00421	0.01271	0.01175	0.00661	0.01498	0.01038	0.01174	0.01103	0.00633	0.00782	0.00452
MGAT4B	0.02615	0.02291	0.02171	0.1193	0.02144	0.0288	0.01273	0.01963	0.02056	0.16799	0.03695	0.07466	0.1164	0.0348	0.18043	0.08666	0.01612	0.24327	0.07924	0.17388
CYP4F8	0.01149	0.00953	0.00948	0.01633	0.00986	0.00757	0.00592	0.00596	0.01382	0.01423	0.0077	0.01986	0.01022	0.00808	0.00269	0.0131	0.00378	0.0145	0.00773	0.0219
PNKP	0.23645	0.26483	0.2469	0.27641	0.29112	0.2798	0.22298	0.24751	0.31155	0.15483	0.30284	0.20153	0.18243	0.2513	0.16949	0.26852	0.28434	0.35446	0.16952	0.2834
WDR89	0.0677	0.17193	0.09306	0.02422	0.12409	0.09349	0.04965	0.0966	0.10953	0.01788	0.10859	0.03393	0.05171	0.09063	0.08821	0.06794	0.08711	0.02796	0.05487	0.04484
L3HYPDH	0.13207	0.21575	0.10859	0.11723	0.22961	0.06395	0.19244	0.11315	0.2038	0.04602	0.06846	0.09493	0.09816	0.26433	0.13268	0.07088	0.10526	0.05127	0.21113	0.13025
B4GALT7	0.06061	0.08356	0.05494	0.06889	0.06623	0.07725	0.21215	0.07485	0.05403	0.04419	0.07826	0.0526	0.14324	0.10103	0.12419	0.06412	0.08788	0.03769	0.14046	0.13794
TP53RK	0.09475	0.08946	0.08394	0.05401	0.0987	0.09991	0.05089	0.07511	0.10052	0.07736	0.10877	0.05227	0.0409	0.07363	0.20336	0.07577	0.10879	0.06004	0.11051	0.0702
SGF29	0.19844	0.34927	0.18463	0.16727	0.23743	0.17991	0.12027	0.22357	0.25243	0.13143	0.11213	0.11673	0.10887	0.22996	0.14997	0.18584	0.24708	0.11797	0.16784	0.03943
VPS26B	0.12084	0.12437	0.10021	0.07195	0.15456	0.09306	0.06223	0.09046	0.16833	0.02468	0.11905	0.08213	0.09477	0.03038	0.07646	0.073	0.09262	0.02907	0.09024	0.09487
GLB1L3	0.05756	0.06444	0.05288	0.05931	0.04676	0.04112	0.02564	0.06571	0.08011	0.0241	0.03656	0.05355	0.0373	0.0713	0.01734	0.06589	0.03798	0.05106	0.02832	0.03395
CFAP36	0.16953	0.30053	0.18467	0.094	0.12554	0.22458	0.10143	0.29998	0.15712	0.14079	0.10968	0.1222	0.12437	0.17622	0.31238	0.20917	0.18677	0.13066	0.3691	0.23984
MED8	0.16059	0.21087	0.1674	0.12841	0.20274	0.19663	0.22905	0.1825	0.23488	0.07792	0.2336	0.10786	0.20536	0.1393	0.3546	0.17246	0.29142	0.14048	0.30345	0.25721
KTI12	0.08673	0.11493	0.09304	0.03577	0.08008	0.14716	0.0795	0.1043	0.07358	0.02638	0.11095	0.0435	0.03766	0.08605	0.1079	0.04058	0.16945	0.00254	0.08025	0.09233
ADCY7	0.20569	0.17853	0.18565	0.23049	0.3535	0.15925	0.05843	0.13789	0.26953	0.03442	0.15294	0.14455	0.15167	0.1102	0.02778	0.23684	0.16574	0.06061	0.02615	0.06073
LYST	0.55165	0.15953	0.47783	1.08865	0.34155	0.44875	0.0931	0.2212	0.34324	0.06228	0.59995	0.4829	0.1644	0.2884	0.04149	0.49305	0.48787	0.08823	0.24972	0.16202
RPUSD1	0.05708	0.06682	0.0588	0.04454	0.09078	0.06769	0.05098	0.05198	0.09512	0.05189	0.07639	0.03934	0.07821	0.05194	0.11066	0.03724	0.07112	0.05339	0.04724	0.09294
PLCD3	0.01734	0.01186	0.01862	0.0221	0.0105	0.01347	0.00481	0.01521	0.01711	0.05663	0.02909	0.02461	0.01525	0.01165	0.15661	0.04456	0.02146	0.13336	0.03835	0.06659
SLCO2B1	0.00278	0.00383	0.00205	0.01187	0.00335	0.01066	0.00594	0.00249	0.00185	0.0416	0.00262	0.07859	0.65626	0.0045	0.04223	0.73415	0.00951	0.07454	0.02282	0.06047
CHRM3	0.00467	0.02999	0.00724	0.00617	0.01234	0.00473	0.00046	0.01641	0.00221	0.05529	0.00474	0.00334	0.00032	0.00019	0.07819	0.00032	0.00286	0.10046	0.00257	0.01665
VPS45	0.16158	0.21517	0.12829	0.20904	0.18192	0.14124	0.09949	0.10379	0.21602	0.06802	0.15252	0.12036	0.1839	0.18106	0.17888	0.15541	0.26633	0.07148	0.27962	0.17199
MTFR2	0.01539	0.00327	0.00476	0.01459	0.02133	0.01129	0.00213	0.00548	0.00321	0.00931	0.00884	0.02885	0.01525	0.0117	0.04749	0.00941	0.16091	0.00945	0.01364	0.02368
LYPLA2	0.27744	0.36197	0.30236	0.18626	0.37598	0.3655	0.17327	0.30798	0.35685	0.08965	0.44856	0.14649	0.20906	0.20147	0.55335	0.1724	0.4317	0.16477	0.23397	0.32836
CDCA5	0.01176	0.00398	0.00952	0.00104	0.00634	0.00336	0.00457	0.00029	0.00013	0.0255	0.00273	0.01413	0.026	0.00564	0.06775	0.01007	0.42084	0.02049	0.00282	0.00222
CD300A	0.24902	0.09379	0.13324	0.54441	1.03605	0.0518	0.12138	0.12275	0.63453	0.00933	0.00282	0.50563	0.98828	0.04315	0.00225	0.70693	0.15983	0.00295	0.00541	0.01095
AHNAK2	1e-05	5e-05	1e-05	0.00159	4e-05	0	1e-05	0.00011	1e-05	0.03974	5e-05	0.00223	0.00275	0.00179	0.05583	0.02826	2e-05	0.00828	0.07054	0.09992
PARK7	1.18071	1.0288	1.21855	0.64353	1.06227	1.42795	1.09538	1.06103	1.0215	0.3388	1.91511	0.74142	1.09731	0.87462	1.60908	0.87881	1.81759	0.17657	1.38067	1.33964
RPLP0P2	0.01313	0.01961	0.01601	0.0181	0.01257	0.01361	0.0075	0.01665	0.0127	0.0148	0.00826	0.00986	0.01349	0.01235	0.00487	0.01865	0.00773	0.02794	0.0202	0.02135
COPE	1.10906	1.00988	1.04874	0.7262	1.08064	1.18817	1.55454	0.98639	1.00836	0.49651	1.31333	0.74725	1.06898	0.88294	1.23219	0.9003	1.51828	0.69793	1.02301	1.10721
SAAL1	0.10634	0.12982	0.10259	0.07723	0.11239	0.10509	0.10754	0.10906	0.17459	0.03404	0.12588	0.07259	0.09221	0.10988	0.2172	0.08493	0.31254	0.03426	0.08119	0.07264
SCAMP4	0.07304	0.07564	0.08913	0.10748	0.10027	0.0642	0.04158	0.06052	0.08342	0.0532	0.05335	0.11019	0.10979	0.09541	0.08645	0.05257	0.05177	0.13528	0.09088	0.09211
ADAT3	0.03025	0.01461	0.03434	0.01972	0.02823	0.03383	0.01565	0.015	0.01964	0.01878	0.0331	0.0086	0.03689	0.01594	0.03133	0.01332	0.02943	0.0511	0.00709	0.03811
CHST14	0.00792	0.00658	0.00848	0.01017	0.02004	0.00423	0.00731	0.00927	0.00783	0.00235	0.01327	0.00994	0.01142	0.01208	0.01958	0.00926	0.00986	0.0039	0.03649	0.0227
ECD	0.24767	0.23398	0.24626	0.17483	0.236	0.21749	0.13398	0.25997	0.27131	0.10103	0.25452	0.21189	0.19837	0.30636	0.22809	0.35705	0.29901	0.16073	0.2256	0.21898
MGAT4A	0.59717	0.85447	0.81419	0.08417	0.57289	0.63437	0.1229	0.93249	0.65926	0.04474	0.04448	0.24899	0.38228	0.25469	0.27235	0.16006	0.33509	0.1865	0.01632	0.46588
CASC4	0.30595	0.25744	0.28893	0.22997	0.32583	0.24643	0.39655	0.25946	0.31774	0.13631	0.31469	0.19998	0.30356	0.37373	0.43474	0.32884	0.3377	0.21489	0.62389	0.34881
GPN1	0.33871	0.25909	0.34917	0.09003	0.28233	0.31979	0.14568	0.24375	0.24963	0.06487	0.40764	0.13782	0.13839	0.21111	0.46069	0.1556	0.47181	0.07606	0.24375	0.22403
TMC6	0.5732	0.69306	0.5321	0.39213	0.60408	0.59974	0.35803	0.58003	0.62093	0.12216	0.6623	0.34164	0.37912	0.43441	0.18465	0.31464	0.50535	0.15876	0.12207	0.15735
KIF12	1e-05	0.00035	0	0.00034	5e-05	1e-05	0.00031	0.00193	3e-05	0.02259	0	0.00023	0.00096	0	0.04866	0	0.00045	0.03719	0.00035	0
SLC46A1	0.02843	0.03479	0.02485	0.03444	0.03961	0.03087	0.03087	0.02041	0.02765	0.02007	0.02699	0.02304	0.08528	0.03779	0.03899	0.03834	0.02825	0.01991	0.03036	0.0337
C12ORF57	0.36941	0.40565	0.39527	0.13978	0.32744	0.47849	0.51126	0.34807	0.30572	0.17207	0.55328	0.26905	0.39482	0.27051	0.4973	0.39862	0.57561	0.27842	0.92344	0.58318
DDX42	0.10541	0.15221	0.08491	0.18539	0.11652	0.09946	0.09713	0.12202	0.09232	0.06147	0.11528	0.11637	0.18279	0.16159	0.16497	0.1474	0.10996	0.17187	0.1993	0.16063
LARP4	0.17059	0.21397	0.21825	0.14463	0.17494	0.20378	0.32917	0.17962	0.18673	0.14141	0.27812	0.08807	0.20944	0.21095	0.43346	0.14044	0.36038	0.22566	0.32312	0.27692
VSIG4	0.00189	1e-04	2e-04	0.04227	6e-05	0.00012	0.00249	0	1e-05	0.01232	0.00026	0.13433	0.72543	5e-04	0.00049	0.00212	0.00609	0.00365	0.00051	2e-04
GLCCI1	0.31322	0.25228	0.34456	0.0273	0.25046	0.47245	0.39357	0.37494	0.33153	0.01816	0.67719	0.06773	0.05485	0.16656	0.06992	0.07749	0.30331	0.02365	0.073	0.02105
TMEM106A	0.10797	0.05568	0.07628	0.0996	0.13774	0.04935	0.08735	0.07486	0.05406	0.01602	0.08086	0.13568	0.24303	0.16877	0.01604	0.15481	0.12019	0.07362	0.02509	0.07951
SLC52A3	0.03997	0.02628	0.03557	0.06162	0.02476	0.03012	0.01169	0.02722	0.03112	0.04403	0.01853	0.06526	0.08014	0.03158	0.10209	0.04386	0.02109	0.10587	0.02103	0.13075
FKBP9	0.01573	0.01861	0.01459	0.04637	0.02123	0.0181	0.03176	0.0206	0.01496	0.08832	0.01663	0.07971	0.07664	0.02219	0.32058	0.06453	0.00708	0.12862	0.41813	0.48632
STK38	0.13995	0.39892	0.15844	0.26082	0.45021	0.14579	0.05086	0.20927	0.42458	0.03888	0.13733	0.07444	0.07847	0.12201	0.11441	0.11954	0.10183	0.10895	0.05595	0.13369
CHRM5	0.00691	0.00907	0.00735	0.01507	0.00623	0.01339	0.00709	0.01003	0.00448	0.00518	0.01292	0.0151	0.00645	0.007	0.00428	0.00975	0.00801	0.00773	0.00732	0.00504
CTRC	0.00923	0.00286	0.00738	0.00652	0.008	0.00937	0.00211	0.00577	0.0062	0.00763	0.00671	0.02125	0.01684	0.00465	0.00802	0.02113	0.00426	0.00838	0.02536	0.02636
PHB2	0.34365	0.44075	0.30405	0.31129	0.44255	0.37653	0.35051	0.37462	0.42779	0.3088	0.47335	0.25323	0.36607	0.40964	1.06843	0.31281	0.76427	0.25757	0.6901	0.55101
ACOT7	0.2161	0.02583	0.17144	0.02774	0.08602	0.13352	0.01614	0.06934	0.06867	0.04718	0.14195	0.10134	0.1971	0.01418	0.34593	0.38254	0.61228	0.1332	0.1179	0.30396
PDAP1	0.21824	0.23516	0.19672	0.14341	0.23736	0.19394	0.12974	0.21545	0.27247	0.05615	0.25966	0.10282	0.15704	0.1796	0.28859	0.13864	0.28642	0.06747	0.29566	0.18577
TUSC2	0.16963	0.1679	0.16169	0.08998	0.19662	0.178	0.15814	0.18333	0.19015	0.06851	0.1664	0.08958	0.14797	0.17106	0.19791	0.14953	0.16312	0.04678	0.11885	0.11573
CBX3	0.37926	0.46625	0.35572	0.33122	0.43082	0.42879	0.17323	0.34703	0.374	0.13304	0.43662	0.24782	0.25155	0.37438	0.6537	0.43982	0.73258	0.14645	0.32507	0.44313
EXOC3	0.09666	0.14876	0.08766	0.17639	0.11411	0.08431	0.07092	0.11657	0.10969	0.11478	0.09351	0.12278	0.13783	0.07273	0.13326	0.08527	0.12329	0.37172	0.13501	0.23159
GABARAP	1.39932	1.6146	1.40202	2.45042	1.49894	1.58774	1.78974	1.52097	1.47541	0.49895	1.72175	2.00384	2.48463	1.59265	1.54603	2.1186	1.73243	0.62812	2.04527	1.58162
U2AF2	0.06244	0.06715	0.05688	0.08305	0.04794	0.06432	0.04323	0.04678	0.05686	0.0585	0.08192	0.0505	0.05498	0.08295	0.07258	0.09187	0.08912	0.1109	0.06369	0.12155
OIP5	0.01642	0.0203	0.02423	0.01465	0.03645	0.01898	0.01195	0.00644	0.01109	0.01267	0.02334	0.00244	0.02936	0.01535	0.10129	0.02032	0.30254	0.01837	0.00154	0.0284
CHRNA1	0.00571	0.00722	0.015	0.00848	0.00873	0.00696	0.00978	0.00528	0.00801	0.01386	0.00942	0.01387	0.01357	0.02387	0.00446	0.01381	0.01309	0.02382	0.02883	0.01164
EXOSC8	0.3185	0.46759	0.33463	0.17841	0.34548	0.35643	0.25881	0.33735	0.40479	0.14123	0.41889	0.13614	0.19468	0.35745	0.7013	0.47884	0.86807	0.16246	0.38518	0.43859
SFT2D1	0.42651	0.38021	0.39344	0.44865	0.58629	0.55776	0.74183	0.39863	0.48269	0.10777	0.71546	0.47263	0.88717	0.56252	0.93085	0.88129	0.61615	0.15942	0.50985	0.29404
SCRG1	0.02404	0.01488	0.01421	0.03316	0.03045	0.01576	0.00651	0.02046	0.02225	0.01709	0.01912	0.02535	0.01002	0.01697	0.01264	0.02377	0.01003	0.02032	0.0631	0.03793
TEX261	0.05327	0.05236	0.06176	0.04974	0.05179	0.05753	0.07115	0.06182	0.06568	0.01326	0.07916	0.05846	0.08526	0.05065	0.12176	0.04051	0.09907	0.01704	0.08157	0.0674
RNF13	0.36933	0.41927	0.3862	0.7001	0.5968	0.37567	0.45333	0.33529	0.47206	0.11266	0.38545	0.53479	1.11178	0.39244	0.7639	0.54629	0.49427	0.2066	0.64542	0.84282
MGLL	0.04178	0.00987	0.02096	0.06938	0.01154	0.01164	0.27026	0.01482	0.00819	0.27777	0.00419	0.15625	0.27975	0.04155	0.59073	0.12332	0.077	1.11061	0.77279	1.14219
TWF2	0.34654	0.42376	0.34679	0.30618	0.42981	0.3346	0.10375	0.32419	0.42782	0.06952	0.437	0.27476	0.5602	0.22241	0.36133	0.31331	0.51347	0.10101	0.29764	0.2842
SMIM12	0.31162	0.24816	0.25351	0.16167	0.32828	0.27666	0.14853	0.2643	0.33854	0.06642	0.38594	0.15554	0.34752	0.24451	0.36846	0.16521	0.4247	0.12153	0.34182	0.35614
GABARAPL2	0.84405	0.91196	0.80151	0.55721	0.84658	0.93976	0.60719	0.79818	0.84187	0.25234	0.9796	0.63902	0.76823	0.68488	1.11516	0.77695	1.14659	0.25812	1.15814	1.37707
AZIN2	0.05477	0.02553	0.08432	0.00803	0.01844	0.01907	0.02021	0.02229	0.02845	0.03628	0.00451	0.04026	0.04013	0.02188	0.03318	0.06522	0.03548	0.0873	0.09429	0.01903
TMEM54	0.00135	0.00051	0.00115	0.00153	0.00177	0.00223	0.01021	9e-05	4e-05	0.30425	8e-05	0.14405	0.0906	0.00393	0.56361	0.00926	0.00076	0.70255	0.14915	0.17241
TUBA3D	0.0056	0.01634	0.0078	0.00227	0.00046	0.02014	0.00711	0.01631	0.00739	0.00078	0.03106	0.00017	0.00108	0.00535	0.00036	0.00265	0.0117	0.00026	0.00842	1e-04
SYNPO	0.01954	0.01676	0.02012	0.00807	0.02007	0.01888	0.01864	0.02298	0.02079	0.02056	0.00984	0.007	0.00455	0.02872	0.00381	0.00761	0.01218	0.09766	0.0828	0.21503
HELQ	0.11934	0.18355	0.13697	0.07735	0.13713	0.1122	0.10163	0.17224	0.17273	0.03369	0.11646	0.06915	0.06737	0.15015	0.08252	0.09747	0.10913	0.03186	0.10335	0.10219
CYP2U1	0.01253	0.01057	0.01218	0.01471	0.01622	0.00956	0.0099	0.01054	0.02233	0.0063	0.00634	0.02987	0.02134	0.05049	0.01426	0.00591	0.01947	0.02245	0.02887	0.01463
ADPRHL1	0.00131	0.00047	0.00144	0.00098	0.00044	0.00023	0.0025	0.00031	0.00039	0.00644	0.00044	0.00433	0.00096	0.00349	0.02959	0.00091	0.00011	0.02395	0.00171	0.03597
MFSD3	0.01977	0.06115	0.02277	0.04599	0.02795	0.03139	0.13858	0.01892	0.03901	0.03553	0.05565	0.02676	0.05115	0.03219	0.14744	0.01452	0.02942	0.11939	0.02725	0.08686
SDSL	0.02184	0.01596	0.02101	0.04206	0.01431	0.01564	0.01372	0.01082	0.0067	0.05934	0.01466	0.15937	0.49512	0.00678	0.10101	0.31851	0.01207	0.05735	0.12858	0.06354
KLHDC7B	0.02201	0.04861	0.02207	0.00935	0.0276	0.03229	0.01576	0.02052	0.03302	9e-05	0.03448	0.00425	0.02807	0.0084	9e-05	0.04887	0.02794	0	0.00041	7e-05
ZBED6CL	0.01723	0.02008	0.01203	0.00316	0.0164	0.01749	0.00481	0.02043	0.01909	0.00365	0.04725	0.00728	0.00969	0.01357	0.01207	0.00365	0.02698	0.00011	0.00898	0.00142
PIK3IP1	0.75788	1.46935	0.96793	0.1196	0.35813	1.14442	0.13972	1.28291	0.63146	0.04943	0.91243	0.1417	0.15313	0.49901	0.12367	0.18187	0.48165	0.0584	0.16513	0.08502
CHRNA5	0.00803	0.01145	0.01096	0.00868	0.00776	0.02129	0.00455	0.0031	0.00436	0.00647	0.01779	0.01188	0.00438	0.00424	0.06192	0.00272	0.02798	0.01274	0.00192	0.01244
HENMT1	0.20061	0.15482	0.14529	0.06753	0.42408	0.13088	0.05181	0.10667	0.2785	0.06233	0.08798	0.04935	0.07192	0.03036	0.11945	0.044	0.24474	0.05517	0.05496	0.10883
FAM83F	0.00452	0.00281	0.00323	0.0055	0.00441	0.00385	0.00187	0.0032	0.00461	0.0179	0.00344	0.00644	0.00228	0.00377	0.01588	0.01218	0.00172	0.01631	0.01098	0.00573
SLC35A4	0.27787	0.38809	0.28401	0.12131	0.3728	0.29509	0.19936	0.30556	0.31591	0.05924	0.38107	0.15734	0.21077	0.16548	0.25819	0.16335	0.43471	0.05712	0.24235	0.23117
ZNF257	0.02554	0.04598	0.0232	0.01475	0.05516	0.01759	0.01017	0.02978	0.03527	0.02236	0.00578	0.02386	0.02321	0.05396	0.00659	0.0444	0.08079	0.03954	0.04025	0.05691
DTX2	0.12645	0.14475	0.13439	0.18249	0.12939	0.11952	0.07073	0.11538	0.10691	0.17313	0.12302	0.17453	0.24305	0.10767	0.27266	0.11371	0.10979	0.34416	0.13848	0.09481
CHRNA7	0.02917	0.01685	0.03001	0.04194	0.02708	0.01963	0.01995	0.02087	0.01457	0.02559	0.01948	0.03433	0.03873	0.0311	0.03063	0.06181	0.01604	0.04267	0.01999	0.0223
CHRNB1	0.06666	0.10088	0.05452	0.07085	0.11744	0.04855	0.0683	0.04512	0.11088	0.03628	0.05538	0.08613	0.09699	0.0426	0.04555	0.07822	0.09353	0.03635	0.07738	0.09916
TOE1	0.12396	0.1019	0.12636	0.06211	0.10176	0.11709	0.05189	0.11014	0.08883	0.044	0.10779	0.05326	0.06893	0.1312	0.14531	0.11417	0.18665	0.09396	0.06753	0.05744
LINC00310	0.01789	0.01216	0.01527	0.03259	0.02485	0.0208	0.01713	0.00712	0.01591	0.02162	0.01724	0.02486	0.0172	0.08736	0.01708	0.02665	0.03066	0.03974	0.05266	0.02227
WBSCR22	0.50581	0.54302	0.55089	0.40329	0.50731	0.53155	0.80246	0.53826	0.49228	0.34748	0.6654	0.59341	0.53168	0.55808	1.12667	0.52906	0.6689	0.43948	0.44626	0.66093
CHRNB2	0.00044	0.00079	0.00022	0.00055	0.00279	0.00104	0.00019	0.00402	4e-05	0.01238	0.00149	3e-05	0	0	2e-05	0	5e-05	0.01281	0.00177	0
TXNRD3	0.00062	0.00507	2e-05	0.00068	0.00049	0.00191	0	0.00163	0.00434	0.01308	7e-04	3e-05	0.01406	0	0.0162	0.00867	0.00247	0.00014	0.01032	0.01637
SIGLEC11	0.00914	0.00972	0.0068	0.01992	0.00775	0.00862	0.00802	0.00785	0.00752	0.00604	0.00537	0.01859	0.03008	0.01469	0.00541	0.01761	0.00612	0.01417	0.00723	0.01305
SLC2A13	0.01897	0.02299	0.0192	0.0225	0.02091	0.01177	0.00775	0.01795	0.03925	0.03026	0.00365	0.00786	0.0325	0.01974	0.03277	0.00975	0.0415	0.06761	0.03083	0.02922
LACTB	0.0486	0.04282	0.05412	0.22804	0.05032	0.08148	0.07975	0.04444	0.04277	0.06665	0.14093	0.19122	0.2852	0.07092	0.12478	0.31687	0.04404	0.07576	0.10459	0.11024
PALM2	0.00044	0.00105	0.00749	0.00096	0.00018	0.00405	0.00018	0.00335	0.00092	0.00784	0.00732	0.00975	0.00147	1e-04	0.00168	0.00221	0.00052	0.0099	0.07894	0.00766
EFHC1	0.37003	0.43657	0.36269	0.70097	0.48313	0.35144	0.45644	0.34992	0.39175	0.49025	0.26319	0.54152	0.52463	0.64419	0.36565	0.5108	0.33068	0.62456	0.64455	0.36541
CHRNE	0.00882	0.0029	0.01098	0.01453	0.01751	0.01514	0.00775	0.01275	0.01128	0.00172	0.00126	0.03111	0.04206	0.0067	8e-05	0.03265	0.00336	0.00223	0.00308	0.00367
NLRP3	0.0299	0.0132	0.04117	0.23279	0.01145	0.03072	0.01549	0.03742	0.00913	0.00389	0.00216	0.89506	0.34454	0.01505	0.00484	0.20125	0.01919	0.00184	0.00487	0.00254
MAL2	0.00244	0.00512	0.00219	0.00247	0.00037	0.00072	0.00414	0.00205	0.00124	0.10516	0.00321	0.00656	0.00291	0.00168	0.76254	0.01368	0.00069	0.11064	0.01309	0.00461
TIRAP	0.0344	0.04715	0.02841	0.06063	0.04205	0.0566	0.04822	0.01677	0.04764	0.0108	0.06005	0.02906	0.0378	0.02956	0.01897	0.02461	0.03641	0.01786	0.00427	0.01016
MIR155HG	0.16558	0.05088	0.19123	0.00191	0.04439	0.20446	0.5981	0.0824	0.07443	0.01175	0.23282	0.35613	0.36409	0.15002	0.00369	0.06714	0.33577	0.01428	0.02913	0.01665
ERMAP	0.01228	0.01507	0.01096	0.05294	0.01242	0.00893	0.00792	0.01887	0.01429	0.007	0.01568	0.0156	0.05975	0.00781	0.02943	0.02104	0.0206	0.01492	0.01998	0.00998
LRRC37B	0.14443	0.17843	0.13477	0.15001	0.16136	0.17997	0.0707	0.15426	0.15091	0.0557	0.19868	0.08248	0.14422	0.1196	0.05504	0.08141	0.09841	0.07799	0.09614	0.09407
CHUK	0.05923	0.05493	0.05155	0.07853	0.06683	0.06126	0.03309	0.11153	0.07139	0.02129	0.07284	0.04328	0.06614	0.04069	0.06667	0.05847	0.08539	0.0148	0.05906	0.045
CYGB	0.00425	0.00978	0.00258	0.0026	0.00564	0.00247	0.00599	0.00292	0.00149	0.0081	4e-04	0.00887	0.01065	0.02363	0.00026	0.00148	0.01078	0.00588	0.4316	0.04164
CARD16	0.48712	0.45569	0.40114	1.01504	0.67516	0.85264	0.13642	0.3523	0.47747	0.04853	1.53995	0.57548	0.73214	0.17948	0.06208	0.16345	0.51423	0.1586	0.21361	0.35838
PKD1L2	0.01316	0.01646	0.01307	0.02341	0.02001	0.0113	0.00657	0.01414	0.01468	0.01482	0.00903	0.01378	0.00949	0.02131	0.00661	0.01105	0.00938	0.02696	0.02965	0.01579
BTBD9	0.10971	0.11288	0.09507	0.08094	0.11093	0.10311	0.04285	0.11439	0.09925	0.02793	0.07	0.07687	0.07051	0.12209	0.03612	0.09547	0.06523	0.06637	0.06413	0.06461
CSMD2	0.0088	0.01202	0.00907	0.00871	0.01184	0.00577	0.00636	0.0089	0.00706	0.0189	0.00812	0.00625	0.00613	0.01058	0.00742	0.00616	0.00776	0.02645	0.02166	0.00841
MBD6	0.03839	0.03467	0.02653	0.11703	0.04515	0.03754	0.02247	0.0259	0.05139	0.03521	0.04182	0.04724	0.03932	0.02345	0.06992	0.06136	0.05581	0.09236	0.06979	0.03874
XKR4	0.00224	0.00185	0.00156	0.00236	0.00334	0.00123	0.00096	0.00142	0.00167	0.00197	0.00168	0.00269	0.00128	0.0017	0.00071	0.00234	0.00083	0.00508	0.00086	0.00109
CSMD3	0.01214	0.01317	0.01037	0.0193	0.01629	0.01314	0.0042	0.013	0.01356	0.01582	0.01178	0.0199	0.00754	0.01004	0.00582	0.01898	0.00505	0.01902	0.0075	0.02024
SLC25A25	0.04495	0.06313	0.052	0.04213	0.04298	0.0334	0.04533	0.04584	0.06559	0.07322	0.02229	0.04805	0.07592	0.03087	0.20508	0.03758	0.07703	0.21334	0.23069	0.20702
STK11IP	0.07233	0.05792	0.05299	0.202	0.06415	0.05509	0.02942	0.03018	0.06587	0.04678	0.06192	0.07593	0.08827	0.06749	0.07237	0.11451	0.08218	0.17507	0.03257	0.15448
TUBGCP5	0.09763	0.12643	0.0903	0.08531	0.11345	0.05956	0.06473	0.07943	0.09264	0.06466	0.05981	0.05885	0.07277	0.09762	0.0838	0.07996	0.14525	0.09292	0.11286	0.13276
KLHL32	0.00508	0.02774	0.00502	0.00598	0.00378	0.01208	0.01647	0.02324	0.00715	0.00956	0.0063	0.00307	0.00208	0.01471	0.00736	0.00187	0.0052	0.01806	0.00193	0.01261
FMNL2	0.02917	0.02082	0.02409	0.12823	0.02824	0.02742	0.0554	0.02217	0.02323	0.05342	0.02537	0.09941	0.37865	0.09096	0.1271	0.1541	0.0217	0.10608	0.08135	0.18674
TMEM132B	0.00245	0.00359	0.00254	0.00611	0.0043	0.00137	0.00226	0.00213	0.00549	0.0075	0.00064	0.00288	0.00123	0.00251	0.00658	0.00189	0.00074	0.03104	0.0067	0.01091
PSMG3-AS1	0.00928	0.02816	0.01902	0.01429	0.02394	0.0094	0.01137	0.01367	0.01248	0.00286	0.01202	0.00408	0.01095	0.01571	0.01371	0.00696	0.02029	0.00422	0.00741	0.00116
ESCO1	0.14814	0.13495	0.13369	0.1077	0.17623	0.15339	0.08464	0.15683	0.16225	0.04614	0.15254	0.09215	0.09822	0.13331	0.10731	0.12261	0.12727	0.14131	0.06352	0.12339
TMEM200A	0.04329	0.00995	0.06126	0.00176	0.0033	0.03236	0.01097	0.05617	0.00858	0.01434	0.00265	0.00643	0.00209	0.00585	0.08486	0.00067	0.03808	0.00577	0.10288	0.00509
MYSM1	0.19417	0.17975	0.21403	0.14579	0.21416	0.21193	0.15581	0.14527	0.2106	0.09334	0.1572	0.10407	0.14539	0.17144	0.22509	0.25064	0.23839	0.18415	0.16798	0.2097
RNF157	0.04215	0.10041	0.0486	0.01296	0.03648	0.04357	0.01622	0.06646	0.04723	0.02468	0.01744	0.02759	0.01398	0.0164	0.01188	0.01067	0.03116	0.02768	0.01092	0.02445
KLHL29	0.00174	0.00824	0.00183	0.00666	0.00158	0.00169	2e-04	0.00324	0.00395	0.00602	0.00193	0.00123	0.0018	0.00882	0.00648	0.00518	0.00521	0.00725	0.05851	0.03832
CROCCP3	0.02705	0.02918	0.01857	0.0278	0.04911	0.01721	0.00767	0.01892	0.04508	0.01386	0.01589	0.01938	0.02436	0.0379	0.01062	0.02155	0.01639	0.01857	0.01933	0.02724
RHPN1	0.01056	0.0393	0.01888	0.00634	0.00056	0.02785	0.00322	0.02869	0.01254	0.0494	0.02412	0.01247	0.01339	0.00171	0.04034	5e-05	0.01235	0.04799	0	0.05924
LENG8	0.13399	0.21106	0.13579	0.47071	0.17655	0.12142	0.12207	0.14319	0.22199	0.14782	0.15661	0.33732	0.27172	0.19412	0.11099	0.26351	0.08733	0.32967	0.21865	0.23103
PWWP2A	0.20668	0.19434	0.18865	0.17911	0.21305	0.11263	0.11533	0.19468	0.203	0.05865	0.16447	0.07528	0.11343	0.19245	0.15357	0.13098	0.20314	0.13989	0.20165	0.1541
SMYD4	0.06229	0.11921	0.05859	0.07828	0.10227	0.08034	0.02572	0.07	0.08878	0.03265	0.06696	0.05933	0.06976	0.07514	0.0423	0.07474	0.08664	0.04349	0.14304	0.0427
FHAD1	0.00937	0.0055	0.00455	0.01848	0.02788	0.0045	0.00168	0.0048	0.01629	0.01758	0.0186	0.05943	0.12531	0.00521	0.01888	0.03105	0.00782	0.02886	0.00309	0.01767
SLAMF6	0.30536	0.30889	0.25161	0.01213	0.5266	0.21132	0.13506	0.26414	0.52134	0.0052	0.15743	0.02848	0.0129	0.1875	0.00223	0.01163	0.25392	0.00765	0.00455	0.00329
OSBPL1A	0.03678	0.07002	0.03577	0.15113	0.038	0.04308	0.02776	0.05971	0.03856	0.105	0.04749	0.12597	0.25232	0.03296	0.1416	0.14635	0.0288	0.14792	0.28814	0.14447
OSBPL5	0.0444	0.01109	0.01521	0.113	0.43258	0.00959	0.0079	0.0081	0.14507	0.06656	0.00231	0.02588	0.03467	0.0055	0.0933	0.04335	0.02006	0.08664	0.26467	0.12548
OSBPL6	0.01677	0.01451	0.01802	0.06203	0.02945	0.01633	0.00878	0.01469	0.0146	0.04196	0.04388	0.10149	0.08393	0.0137	0.01036	0.05581	0.01634	0.04227	0.0613	0.02921
OSBPL7	0.09883	0.06194	0.07978	0.01832	0.07388	0.0394	0.02578	0.05219	0.08062	0.0513	0.02491	0.01584	0.01836	0.04242	0.05429	0.01145	0.04413	0.13111	0.01865	0.0755
OSBPL8	0.55002	0.59736	0.61647	0.64453	0.53455	0.58654	0.28551	0.67629	0.58691	0.17476	0.48649	0.49757	0.58787	0.49663	0.31666	1.15403	0.68186	0.24344	0.53086	0.34225
OSBPL9	0.25659	0.29891	0.25828	0.25204	0.29062	0.25984	0.42093	0.24807	0.27002	0.13502	0.27442	0.1817	0.24527	0.35798	0.33086	0.43875	0.38958	0.20403	0.5778	0.3332
OSBPL10	0.02152	0.0226	0.02446	0.02941	0.01782	0.0228	0.0985	0.02715	0.02093	0.06063	0.01654	0.03122	0.0232	0.31216	0.12118	0.02389	0.03034	0.09273	0.11697	0.12593
OSBPL11	0.03194	0.01716	0.03584	0.12352	0.02492	0.03	0.02576	0.03175	0.03418	0.01222	0.03461	0.03223	0.07513	0.03694	0.02863	0.02851	0.06949	0.01835	0.04202	0.04218
C1QTNF1	0.00373	0.00783	0.00264	0.00821	0.00142	0.00781	0.00694	0.00555	0.00727	0.01751	0.0099	0.0082	0.01019	0.00384	0.03989	0.00856	0.00228	0.05459	0.35296	0.06925
C1QTNF2	0.00202	0.00315	0.00292	0.00201	0.00175	0.00181	0.00118	0.00134	0.00212	0.00111	0.00242	0.00226	0.0012	0.00211	0.00107	0.0018	0.00171	0.00274	0.09553	0.00646
C1QTNF3	0.00997	0.02103	0.01096	0.00828	0.02718	0.00658	0.00556	0.00438	0.00989	0.00446	0.00442	0.00435	0.01208	0.01252	0.01362	0.01414	0.04062	0.00688	0.04689	0.00545
C1QTNF4	0.00013	2e-04	0	0.00014	0.00024	0	0	0	0	0.00346	0.00011	0	0.00065	0.00016	0	0	0.00011	0	0.00591	0
C1QTNF6	0.05799	0.06451	0.05317	0.0298	0.08938	0.04686	0.03187	0.05301	0.0826	0.04279	0.05428	0.03948	0.03369	0.06111	0.05472	0.03221	0.02966	0.0455	0.2848	0.14041
C1QTNF7	0.00157	0.00277	0.00106	0.01349	0.00498	0.00311	0.00396	0.00362	0.00259	0.00411	0.00024	0.00341	0.0012	0.00693	8e-05	0.01065	0.00044	8e-04	0.05236	0.00828
FBXO32	0.16036	0.24437	0.23117	0.02525	0.18897	0.18499	0.1609	0.20825	0.27096	0.10385	0.16662	0.03359	0.03266	0.05971	0.29676	0.02437	0.08222	0.30186	0.57074	0.19726
TMEM123	0.54914	1.39488	0.76629	0.37158	0.45949	0.92215	0.63297	1.07234	0.76749	0.20426	0.54748	0.52491	0.71348	0.93291	1.16301	0.46924	0.79974	0.12086	0.64572	0.73657
EPB41L4A-AS1	0.10394	0.17039	0.0805	0.09349	0.13507	0.10672	0.11347	0.11565	0.1228	0.04334	0.07916	0.10902	0.06996	0.1438	0.12771	0.16	0.08202	0.02374	0.17029	0.07773
SMIM19	0.25133	0.25132	0.27882	0.14095	0.2811	0.29343	0.23599	0.27992	0.21444	0.06919	0.40042	0.17741	0.3094	0.21673	0.53637	0.24088	0.40453	0.13142	0.26503	0.28786
GPRASP2	0.00174	0.00848	0.0024	8e-04	0.0067	0.00367	5e-05	0.00668	0.00331	0.00131	0.00254	0.00048	0.006	0	0.01286	0.00361	0	0.01012	0.0277	0.03563
MRFAP1L1	0.40544	0.54112	0.44146	0.08467	0.63294	0.43287	0.24452	0.42536	0.59658	0.09029	0.52968	0.12335	0.12914	0.30514	0.33937	0.20572	0.4736	0.09654	0.3971	0.25208
PTPMT1	0.19345	0.19635	0.1592	0.16064	0.24441	0.2104	0.28829	0.21362	0.19975	0.07373	0.28888	0.1658	0.36344	0.16615	0.42305	0.15154	0.35114	0.09451	0.28201	0.28676
FLYWCH2	0.15037	0.14014	0.13007	0.06238	0.16677	0.14431	0.12578	0.1199	0.129	0.11163	0.16053	0.11076	0.16238	0.09728	0.21601	0.11979	0.20517	0.11259	0.46461	0.38807
WDR31	0.00646	0.01318	0.0097	0.0136	0.00617	0.00709	0.00901	0.00866	0.00715	0.008	0.00756	0.00927	0.00812	0.00767	0.02113	0.01612	0.00935	0.00834	0.00754	0.01304
VASN	0.00889	0.00198	0.01022	0.00342	0.00111	0.00639	0.00896	0.00399	0.00107	0.00154	0.00053	0.00755	0.00656	0.00688	0.00325	0.00301	0.00769	0.00077	0.42229	0.00137
ZNF618	0.00383	0.00373	0.00107	0.01521	0.01123	0.00177	0.00208	0.0022	0.00041	0.02599	0.00065	0.0182	0.08004	0.00327	0.03112	0.10331	0.00737	0.01228	0.10431	0.03963
ADCY9	0.02106	0.01068	0.00935	0.02851	0.03205	0.01195	0.0043	0.00881	0.03428	0.01356	0.00786	0.01245	0.03235	0.00778	0.01194	0.01663	0.00944	0.02642	0.04794	0.03344
MB21D1	0.10322	0.05765	0.11727	0.07492	0.05953	0.11555	0.07401	0.07953	0.06153	0.03646	0.11811	0.07199	0.09681	0.08367	0.09539	0.08039	0.14175	0.01902	0.0471	0.0799
NT5C3B	0.08439	0.10811	0.10269	0.08196	0.09832	0.10001	0.15493	0.06312	0.09769	0.0717	0.09604	0.08141	0.09849	0.14749	0.25916	0.07826	0.14247	0.05409	0.29349	0.29195
CCDC124	0.29586	0.25094	0.27207	0.23129	0.31955	0.28641	0.23065	0.21956	0.30259	0.22675	0.39193	0.20934	0.26752	0.22093	0.39732	0.31263	0.47867	0.30666	0.47556	0.53364
HAUS1	0.17587	0.19939	0.13937	0.12705	0.24734	0.19322	0.09151	0.16002	0.21131	0.08303	0.24219	0.10397	0.14799	0.17784	0.27215	0.13396	0.4704	0.02937	0.13676	0.29332
SLC26A7	0.00265	0.00334	0.00406	0.00103	0.00466	0.00096	0.00015	0	5e-05	0.01336	7e-04	0.00361	0.00521	0.00012	0.00484	0	0	0.00499	0.02023	0.01699
MARCH3	0.12326	0.11114	0.11773	0.05121	0.04489	0.32422	0.09933	0.21814	0.03524	0.13908	0.65003	0.21075	0.2016	0.40802	0.58714	0.81652	0.2101	0.30191	0.24397	0.43017
ZNF554	0.01179	0.02631	0.01639	0.03682	0.01896	0.01659	0.01043	0.02175	0.01395	0.01064	0.01395	0.01743	0.01046	0.01708	0.01211	0.01291	0.00921	0.01607	0.02424	0.01012
CKB	0.00525	0.00087	0.00682	0.1585	0.00389	0.00883	0.05982	0.01022	0.00208	0.42578	0.0127	0.06967	0.06099	0.01922	1.35625	0.04045	0.02546	0.82026	0.33892	0.02023
ATG4A	0.1161	0.06109	0.11613	0.0619	0.13528	0.09635	0.25315	0.07589	0.08988	0.01897	0.11368	0.04389	0.06733	0.05065	0.09102	0.09178	0.18676	0.08216	0.13572	0.19071
KCTD12	0.00049	0.00201	0.00065	0.24413	0.00039	0.00109	0.00987	0.0022	0.00034	0.00862	9e-05	0.12445	0.28693	0.00821	0.00866	0.0039	0.00218	0.00743	0.0606	0.12124
OMA1	0.13932	0.20681	0.11706	0.11886	0.18195	0.14035	0.16823	0.14765	0.17054	0.0347	0.12798	0.05948	0.0889	0.20667	0.17923	0.11033	0.20508	0.05179	0.092	0.04222
SLC25A26	0.26723	0.26468	0.25163	0.12257	0.21926	0.31377	0.1827	0.2629	0.25106	0.04436	0.32508	0.08301	0.12033	0.18894	0.35476	0.15586	0.31283	0.04667	0.16034	0.14147
FBXO17	0.0043	0.00806	0.00442	0.01209	0.00798	0.00743	0.01243	0.00535	0.0042	0.01332	0.00783	0.0163	0.00713	0.00951	0.00498	0.00774	0.0053	0.0251	0.2417	0.02326
PCMTD1	0.27059	0.34307	0.25875	0.23952	0.38676	0.32728	0.69381	0.268	0.29102	0.1915	0.3462	0.2668	0.23539	0.44651	0.40586	0.26819	0.29715	0.1409	0.54498	0.60632
CIRBP	1.26199	1.53944	1.33112	0.70942	1.29733	1.49151	1.33667	1.5422	1.28696	0.41771	1.44042	0.77491	0.88114	1.40103	0.67579	1.32691	1.12357	0.65225	1.34343	0.97245
GPR146	0.00696	0.08993	0.00652	0.00861	0.01106	0.00818	0.01347	0.01561	0.00784	0.01793	0.03364	0.00958	0.0275	0.01781	0.03819	0.01029	0.01454	0.00585	0.01748	0.30124
FCRL1	0.02287	0.0273	0.02379	0.03854	0.01367	0.02015	0.05793	0.02513	0.01439	0.01581	0.01541	0.03436	0.02514	1.0888	0.0079	0.06121	0.06619	0.0219	0.01206	0.01691
FCRL3	0.14335	0.13945	0.09203	0.03063	0.46842	0.13089	0.05566	0.08136	0.30699	0.01896	0.211	0.03701	0.03232	0.41214	0.04107	0.03372	0.1363	0.03292	0.0385	0.0578
LRRC42	0.03339	0.03462	0.03635	0.02112	0.04809	0.01924	0.02764	0.02177	0.03662	0.02913	0.04364	0.02758	0.03631	0.04101	0.14319	0.02338	0.07616	0.04252	0.11145	0.05579
GBP4	0.30298	0.29887	0.26604	0.2357	0.34777	0.29967	0.0778	0.17621	0.30968	0.15539	0.51015	0.24917	0.28562	0.19773	0.15747	0.12171	0.26062	0.19442	0.194	0.35791
GBP5	0.73213	0.62947	0.68546	0.30493	0.76141	0.82649	0.14471	0.49057	0.84272	0.02662	1.28579	0.27376	0.30721	0.1016	0.01172	0.03806	0.7545	0.0382	0.0311	0.0747
LRRC56	0.00705	0.00942	0.00832	0.00211	0.00209	0.00643	0.00812	0.00524	0.00659	0.00572	0.00263	0.00418	0.00309	0.00774	0.00879	0.00251	0.00446	0.01137	0.00194	0.00521
CISH	0.13648	0.46932	0.16622	0.04756	0.19193	0.17447	0.01054	0.17242	0.27996	0.02934	0.14537	0.05875	0.14735	0.00071	0.1354	0.04605	0.1843	0.07785	0.12296	0.08912
MALSU1	0.15965	0.21899	0.16907	0.11732	0.19098	0.22586	0.16814	0.19606	0.16738	0.07962	0.26074	0.10368	0.1629	0.16073	0.37838	0.13915	0.34416	0.0733	0.38035	0.25069
UHRF2	0.27358	0.27411	0.28321	0.16659	0.18761	0.33365	0.11012	0.25178	0.25392	0.09098	0.44472	0.14758	0.10913	0.25153	0.11644	0.12705	0.24968	0.11889	0.16243	0.2357
TBCB	0.89421	0.9075	0.94007	0.59377	1.19044	1.08111	0.23442	0.9095	0.99868	0.23964	1.38368	0.54538	0.82902	0.66257	0.76435	0.80558	1.17275	0.33471	1.017	0.9202
ZNF689	0.07378	0.04843	0.08165	0.03106	0.04922	0.07076	0.05037	0.07246	0.04869	0.0181	0.11552	0.02478	0.03835	0.04088	0.05032	0.059	0.10276	0.02149	0.04723	0.0286
FCHO2	0.01734	0.01423	0.00861	0.16815	0.04522	0.01623	0.03963	0.01581	0.02975	0.10197	0.02332	0.11287	0.26402	0.03662	0.14387	0.09003	0.01141	0.25173	0.17751	0.31554
ZNF501	0.00747	0.01395	0.00936	0.00825	0.01476	0.00659	0.00646	0.01236	0.01058	0.00392	0.0018	0.00783	0.0113	0.00414	0.01664	0.00488	0.00549	0.04066	0.01295	0.02574
TNFRSF13C	0.01699	0.02879	0.02	0.01139	0.00641	0.01764	0.09166	0.01861	0.0121	0.00288	0.00798	0.01051	0.00624	0.77269	0.00373	0.00744	0.04598	0.00766	0.00374	0.00317
NOSTRIN	0.00856	0.00978	0.01849	0.0184	0.00785	0.00929	0.00511	0.00881	0.00712	0.17197	0.00759	0.03287	0.03029	0.00687	0.30985	0.0134	0.02244	0.36408	0.05602	0.64709
ALPK2	0.00361	0.00351	0.00387	0.03201	0.00273	0.01657	0.00768	0.00557	0.00629	0.00467	0.03682	0.0699	0.03627	0.00498	0.00325	0.02718	0.00387	0.00221	0.03439	0.002
ARHGAP33	0.01793	0.02457	0.01565	0.00846	0.01806	0.01348	0.01281	0.00994	0.02473	0.02117	0.00881	0.0075	0.0149	0.01517	0.00806	0.0292	0.06662	0.02994	0.05404	0.02829
EVI5L	0.00564	0.00619	0.00498	0.00752	0.01087	0.0082	0.00711	0.00402	0.00759	0.0102	0.00584	0.01184	0.00428	0.00504	0.0038	0.00287	0.00365	0.03362	0.00423	0.01831
TRMT61A	0.02681	0.04257	0.02075	0.02384	0.03535	0.03202	0.01435	0.02666	0.03675	0.02757	0.02053	0.01138	0.01723	0.02777	0.08918	0.02743	0.04373	0.04279	0.02679	0.04085
RASGRP4	0.00808	0.00799	0.00898	0.18299	0.00644	0.01131	0.00756	0.01011	0.00662	0.00464	0.01115	0.07354	0.04644	0.01074	0.00138	0.23376	0.00464	0.00528	0.00287	0.00482
C12ORF56	0.00054	0.00314	0.00168	0.00144	0.00205	0.00211	0.00433	0.00381	0.00212	0.00984	0.00068	0.00132	0.00086	0.00159	0.03916	0.00087	0.00092	0.01301	0.00267	0.00326
DIS3L	0.11285	0.17785	0.08459	0.09871	0.17292	0.10826	0.1258	0.10877	0.1924	0.05946	0.10626	0.05912	0.07355	0.12223	0.15423	0.08251	0.16925	0.04441	0.10058	0.07742
ARL11	0.01509	0.0181	0.01256	0.09806	0.02294	0.02203	0.02267	0.00866	0.02191	0.01546	0.01991	0.05238	0.10515	0.13178	0.03219	0.08671	0.0236	0.01263	0.00272	0.01506
IQCD	0.00168	0.0018	0.00336	0.00492	0.00092	0.00236	0.00216	0.00051	8e-04	0.00986	0.00247	0.00779	0.01785	0.00419	0.01181	0.01036	0.02025	0.04329	0.00865	0.01128
DHRS1	0.19346	0.28693	0.13301	0.18894	0.30011	0.13606	0.21566	0.17845	0.24835	0.09814	0.13382	0.08045	0.12799	0.2008	0.28718	0.17462	0.20933	0.14678	0.13517	0.214
WDFY2	0.11852	0.18562	0.15575	0.23642	0.1237	0.17887	0.06423	0.13742	0.10687	0.03213	0.14068	0.22766	0.20617	0.26702	0.11286	0.24907	0.22224	0.02207	0.33043	0.08354
RAB3C	0.00095	0.00271	0.00311	0.00739	0.00255	0.00099	0.00045	0.00068	0.00179	0.00615	0.00106	0.00864	0.00415	0.00243	0.00467	0.0168	0.00033	0.01922	0.00627	0.14372
CKMT1B	0.00051	0.00083	0.00077	0.00063	0.00112	0.00087	0.00493	0.00028	0.00136	0.08593	0.00282	0.00073	0.00042	0.00574	0.38298	8e-04	0.00142	0.18461	0.00157	0.00197
CTHRC1	0.00834	0.00921	0.02009	0.00325	0.00958	0.00902	0.12146	0.01648	0.00691	0.03888	5e-04	0.00611	0.01231	0.01109	0.12166	0.00561	0.02688	0.01819	0.66842	0.55569
TSR3	0.06904	0.05574	0.07462	0.0662	0.07675	0.06573	0.08124	0.04635	0.06783	0.02493	0.10426	0.05406	0.09121	0.06166	0.07674	0.03479	0.10125	0.02241	0.08514	0.07886
RNF166	0.46322	0.43286	0.4591	0.57295	0.62592	0.34515	0.10581	0.32707	0.7238	0.02339	0.31258	0.25878	0.38443	0.14368	0.03739	0.27588	0.31062	0.01718	0.02626	0.04657
ADCYAP1	0.00178	0.00162	0.00106	0.01794	0.00363	0.00093	0.00196	0.00161	0.00213	0.00488	4e-05	0.00514	0.00986	0.00238	0	0.35525	0.00039	0.00373	0.00084	0
CKMT2	0.0127	0.018	0.01002	0.00719	0.01066	0.00988	0.0138	0.0122	0.00175	0.0156	0.02112	0.01283	0.00181	0.0059	0.04019	0	0.00761	0.0122	0.05782	0.06774
RMI2	0.00746	0.01131	0.00887	0.00149	0.00195	0.02026	0.00088	0.0086	0.00389	0.00613	0.01357	0.01054	0.01068	0.04796	0.04043	0.01677	0.06263	0.01588	0.00064	0.00998
OSR2	0.01286	0.00074	0.01505	0.00468	0.00593	0.00086	0.10812	0.00206	0.00236	0.03889	0.00517	0.00682	0.00169	0.00595	0.20555	1e-05	0.0248	0.07971	0.30135	0.00428
LRRC58	0.05683	0.06487	0.0522	0.06374	0.05324	0.05587	0.04534	0.06496	0.0643	0.04412	0.03593	0.05051	0.06249	0.06652	0.08742	0.03591	0.1081	0.01319	0.09257	0.07059
LYSMD3	0.15342	0.10472	0.16547	0.04715	0.08126	0.15237	0.17017	0.13269	0.10189	0.03043	0.14223	0.07333	0.06285	0.11051	0.08419	0.13154	0.17099	0.03565	0.10819	0.05951
BATF2	9e-05	0.00082	0	0.01543	1e-05	0.00073	0.00331	0	4e-04	0.02634	1e-05	0.01505	0.02168	0	0.10332	0.00408	0.0014	0.07219	0.04902	0.05657
DNTTIP1	0.10465	0.08803	0.10993	0.16665	0.09553	0.10563	0.09242	0.10911	0.10142	0.13129	0.13404	0.09785	0.15939	0.08859	0.73587	0.12703	0.21723	0.13894	0.12476	0.15435
ERCC8	0.04293	0.0731	0.03536	0.03435	0.05594	0.03984	0.06727	0.03354	0.07641	0.01607	0.05396	0.03132	0.04416	0.04531	0.11546	0.04072	0.08687	0.02801	0.06039	0.07819
FOXP4	0.00861	0.00352	0.00843	0.01265	0.005	0.00626	0.00586	0.00218	0.00651	0.02955	0.00766	0.01679	0.01059	0.00957	0.04946	0.00748	0.00454	0.02774	0.03752	0.00374
ZNF526	0.02573	0.03471	0.02077	0.02815	0.02905	0.02436	0.01999	0.02084	0.0389	0.02111	0.01861	0.01738	0.01345	0.01966	0.03274	0.02346	0.03224	0.04387	0.02445	0.03915
KLHDC3	0.23026	0.36596	0.20394	0.19368	0.37801	0.26986	0.20682	0.2524	0.35906	0.09488	0.29573	0.12757	0.28417	0.17952	0.63698	0.1463	0.43407	0.10068	0.42246	0.27527
WDR92	0.03507	0.09235	0.03417	0.03479	0.07445	0.02503	0.04339	0.03158	0.0713	0.01913	0.03596	0.03025	0.02252	0.05786	0.06427	0.03592	0.06858	0.02448	0.06469	0.04699
NUS1	0.0471	0.02715	0.0304	0.04427	0.04988	0.02696	0.07109	0.0284	0.04457	0.01451	0.03912	0.0578	0.0507	0.05382	0.06692	0.0448	0.06263	0.01961	0.04243	0.03824
FAM210B	0.03948	0.07852	0.04692	0.04631	0.03377	0.04775	0.02863	0.04803	0.04899	0.05404	0.06147	0.03392	0.05693	0.03696	0.14853	0.07014	0.03401	0.03265	0.13754	0.15871
PHACTR3	0.02012	0.02132	0.01825	0.04189	0.03287	0.01623	0.01243	0.01972	0.02666	0.05044	0.01781	0.03873	0.02374	0.0308	0.03453	0.02424	0.01335	0.05744	0.04387	0.01856
CYYR1	0.00125	0.00052	0.00095	0.0057	0.00149	0.00048	0.0019	0	0.00055	0.00048	0.00022	0.0261	0.00291	0.00064	0.00044	0.00013	0	0.00245	0.00544	0.9984
TM4SF19	0.0174	0.01795	0.00395	0.03262	0.21777	0.00691	0.00311	0.00611	0.0852	0.01496	0.0061	0.06126	0.18448	0.00576	0.01798	0.01339	0.0091	0.01567	0.00636	0.01333
FAM122A	0.03014	0.04996	0.04042	0.02674	0.03223	0.03651	0.03881	0.03133	0.02762	0.01258	0.04125	0.01015	0.04188	0.05448	0.03422	0.03336	0.02501	0.02012	0.07489	0.02633
ZMYND19	0.00921	0.01115	0.01563	0.02263	0.00732	0.01485	0.01881	0.00978	0.01587	0.01673	0.01016	0.01811	0.04254	0.00707	0.05609	0.01356	0.02512	0.02844	0.02972	0.04983
COX20	0.27001	0.25327	0.28931	0.22526	0.26899	0.29491	0.1179	0.32277	0.2533	0.16119	0.39969	0.27913	0.30512	0.24908	0.42027	0.32224	0.33501	0.18819	0.26581	0.21236
ABHD15	0.06168	0.01998	0.04294	0.0167	0.06927	0.02399	0.01295	0.02325	0.03697	0.0017	0.00982	0.0595	0.05414	0.04219	0.01832	0.02354	0.0589	0.00647	0.00089	0.00271
TLCD1	0.00719	0.00478	0.01516	0.01791	0.00762	0.00758	0.02601	0.00442	0.00737	0.0516	0.00574	0.02537	0.00432	0.00705	0.1402	0.01425	0.01804	0.13074	0.04255	0.04213
GINM1	0.14426	0.12452	0.13975	0.11186	0.11052	0.14184	0.20373	0.14785	0.14613	0.04867	0.20732	0.14582	0.16012	0.20991	0.22082	0.14166	0.18354	0.08327	0.5045	0.43398
CKS1B	0.12181	0.10424	0.14426	0.16865	0.12522	0.1166	0.10405	0.07399	0.08225	0.23806	0.10695	0.14917	0.31822	0.19989	0.89491	0.18623	1.28067	0.19347	0.3177	0.42367
C8ORF34	0.02865	0.02598	0.02448	0.03593	0.02118	0.0307	0.02504	0.03817	0.01726	0.03213	0.01765	0.04816	0.02811	0.0325	0.01772	0.03578	0.01643	0.04997	0.04417	0.01555
RBP7	0.00426	0.00496	0.00412	0.34634	0.00407	0.00272	0.00345	0.00201	0.00271	0.02231	0.00198	0.05879	0.06751	0.00396	0.00297	0.00817	0.00264	0.00741	0.00866	0.65415
SLC26A8	0.00929	0.00718	0.00979	0.01966	0.00635	0.00467	0.00406	0.00506	0.00764	0.00678	0.00382	0.02131	0.00525	0.00568	0.01035	0.00712	0.00229	0.02103	0.00382	0.01392
LYPD1	2e-05	0.00127	0.00032	0.00113	1e-05	0.00058	0	0.00088	3e-05	0.00062	4e-04	4e-05	0.00041	0.00011	0.00201	0.00292	0	0.00041	0.10459	0.00078
IL22RA2	2e-05	0.00014	1e-05	0.002	1e-05	0.00084	0.00014	0	1e-05	0.00417	0	0.03988	0.01623	5e-05	0.00449	3e-05	0	0.00013	0	0
CKS2	0.70138	0.11156	0.74079	0.06595	0.16474	0.65699	0.33587	0.40487	0.12908	0.26299	0.58664	0.61324	0.96507	0.51741	1.42866	0.95018	1.56902	0.24292	0.57142	0.48874
ZNF837	0.00175	0.00384	0.00322	0.00079	0.00078	0.00195	0.00113	0.00266	0.00052	0.00712	0.00131	0.00139	1e-04	0.00035	0.00164	0.00301	1e-05	0.00514	5e-05	0.0078
TM4SF18	0.00178	0.00312	0.00247	0.0102	0.00015	0.00287	0.00143	0.00336	0.00134	0.01676	0.00153	0.01681	0.00475	0.00738	0.03485	0.01039	0.00141	0.01615	0.01344	1.20446
RAB39B	0.03885	0.05129	0.04932	0.00305	0.0386	0.03827	0.03693	0.05265	0.03748	0.00016	0.03236	0.01133	0.00185	0.03607	0.00013	0.01522	0.0495	3e-05	4e-05	8e-05
GRIN3A	0.00022	0.00259	0.0023	0.00278	0.00098	0.00043	0.00067	0.00057	0.00192	0.00746	0.00119	3e-05	0.00677	0.00135	2e-04	3e-05	0	0.02169	4e-05	0.01303
TOP1MT	0.03815	0.08015	0.03495	0.03424	0.02467	0.0448	0.0603	0.06935	0.04663	0.05871	0.03645	0.0522	0.05985	0.0699	0.19215	0.06532	0.06311	0.04562	0.07214	0.05456
CLNK	0.06879	0.02876	0.05352	0.05826	0.01325	0.06776	0.00732	0.03036	0.01564	0.00875	0.13936	0.08075	0.00779	0.06772	0.00296	0.18856	0.06818	0.01386	0.00359	0.00352
TSEN15	0.33989	0.31062	0.32896	0.15692	0.48037	0.28026	0.25101	0.27612	0.40558	0.1235	0.27918	0.15724	0.23939	0.33687	0.47282	0.30381	0.47602	0.10853	0.32671	0.33954
FAM129A	0.3595	0.20709	0.35146	0.14862	0.2225	0.44598	0.18826	0.21557	0.31438	0.07648	0.58305	0.20459	0.19597	0.14656	0.05227	0.09739	0.3518	0.17929	0.12869	0.08871
MRGPRF	0	0.00028	0	0	0.00012	4e-05	5e-05	0	0	0.0029	0	1e-04	0	4e-05	0.00127	1e-05	0.00019	0.00192	0.36801	0.00109
MRPL53	0.09169	0.11644	0.08149	0.17102	0.08979	0.103	0.17462	0.09567	0.08545	0.06174	0.15626	0.15721	0.19294	0.09356	0.1364	0.13087	0.14726	0.08581	0.11015	0.14374
MRPL54	0.29971	0.30239	0.30261	0.27106	0.26934	0.36469	0.33549	0.27163	0.28285	0.12896	0.40534	0.26576	0.33884	0.30255	0.29558	0.3571	0.47328	0.19208	0.2845	0.30167
RPL39L	0.06515	0.04819	0.05542	0.02885	0.06928	0.07167	0.08196	0.0495	0.07941	0.03258	0.07836	0.02416	0.04768	0.06399	0.06105	0.04895	0.30951	0.0222	0.10417	0.02169
HSPA12B	0.00026	0.00136	0.00123	0.00317	0.00027	0.00036	0	0.00138	0.00094	0.00288	0.00032	3e-04	0	0.00077	0.00055	0	0.00064	0	0.01393	0.17701
CNTROB	0.05843	0.05664	0.05245	0.11282	0.04269	0.0457	0.03762	0.04241	0.06178	0.05288	0.05297	0.08565	0.1056	0.03179	0.05541	0.15244	0.17304	0.07156	0.08639	0.06138
SNAP47	0.21167	0.17673	0.19497	0.04559	0.17	0.21215	0.19306	0.14643	0.17545	0.03835	0.31203	0.02682	0.0664	0.10199	0.21545	0.05314	0.32768	0.07535	0.17838	0.06872
LEAP2	0.02648	0.02604	0.02718	0.01483	0.01514	0.02276	0.0129	0.02078	0.02098	0.01204	0.02373	0.02104	0.02517	0.00726	0.03088	0.05246	0.01463	0.05315	0.03322	0.05336
SLC18B1	0.04568	0.08504	0.05468	0.05163	0.03259	0.04953	0.01958	0.05582	0.03744	0.02001	0.07048	0.03942	0.04207	0.05887	0.13821	0.00337	0.06303	0.01686	0.03276	0.12843
LRG1	0.00841	0.01113	0.00819	0.06298	0.00418	0.01314	0.00787	0.008	0.00815	0.04346	0.04532	0.07221	0.027	0.00819	0.05523	0.02116	0.00659	0.28459	0.02113	0.09656
MED12L	0.00582	0.00321	0.00728	0.0369	0.00937	0.0042	0.01164	0.00235	0.00125	0.00735	0.00294	0.01241	0.03627	0.01742	0.00019	0.00668	0.03109	0.00431	0.00642	0.00229
WDR17	0.01253	0.01754	0.01401	0.04054	0.01443	0.00989	0.01431	0.00967	0.01373	0.00976	0.00999	0.02372	0.00941	0.01944	0.00462	0.05327	0.00451	0.02205	0.01079	0.02066
ACAP3	0.01585	0.01728	0.0223	0.08576	0.01594	0.01799	0.01868	0.01271	0.02102	0.04578	0.01612	0.0439	0.04612	0.01809	0.02724	0.03864	0.02069	0.072	0.02271	0.03583
ARAP2	0.60895	0.25568	0.54169	0.26307	0.53539	0.45478	0.0476	0.48547	0.57664	0.08346	0.31753	0.22771	0.10556	0.30153	0.08479	0.04697	0.40862	0.12331	0.04261	0.16493
ARAP1	0.1659	0.16373	0.13244	1.04751	0.24603	0.141	0.11289	0.1122	0.14933	0.12886	0.1786	0.56451	0.76825	0.17137	0.12214	0.55683	0.14539	0.18186	0.19052	0.18942
AGAP2	0.09181	0.08474	0.09611	0.01023	0.09078	0.08553	0.01793	0.07529	0.08115	0.00193	0.07097	0.01227	0.01457	0.07225	0.01032	0.0322	0.07229	0.01004	0.06162	0.01662
AGAP1	0.00529	0.00386	0.00772	0.01189	0.02962	0.00145	0.00283	0.004	0.03948	0.02865	0.00167	0.01082	0.02117	0.00362	0.07343	0.09128	0.00914	0.05715	0.09912	0.0565
AGAP3	0.0373	0.03315	0.034	0.13835	0.03492	0.02482	0.04815	0.01085	0.03129	0.07645	0.03664	0.36919	0.42156	0.01507	0.09429	0.3585	0.04745	0.10573	0.06655	0.22759
TADA1	0.05102	0.07323	0.05053	0.04506	0.09653	0.06377	0.06522	0.053	0.0812	0.03733	0.03937	0.018	0.02403	0.06254	0.15669	0.04144	0.09381	0.07415	0.07244	0.08834
CATSPER1	0.01029	0.00014	0.00107	0.03163	0.05749	0.00027	0.00012	0.00023	3e-05	0.00236	0.00113	0.01476	0.0439	0	0.0109	0.12114	0.015	0.00156	0.00114	0.00097
THEM4	0.07818	0.58188	0.15013	0.04926	0.14399	0.31719	0.11492	0.30058	0.21629	0.05647	0.32969	0.0876	0.07117	0.11509	0.1953	0.09587	0.20464	0.07333	0.0942	0.09222
MIA2	0.03491	0.04103	0.03899	0.07798	0.03483	0.04863	0.01076	0.04485	0.03103	0.05748	0.04153	0.03908	0.02985	0.03016	0.06104	0.03094	0.02302	0.1307	0.037	0.20104
CATSPER2	0.08036	0.0906	0.08372	0.11037	0.08722	0.0831	0.04361	0.06606	0.08808	0.06515	0.04687	0.09356	0.10805	0.07561	0.1611	0.09982	0.09425	0.15721	0.08793	0.1104
SCGB3A2	0.04977	0.05444	0.04234	0.12471	0.05937	0.04646	0.04617	0.03958	0.04521	0.19682	0.03694	0.07329	0.04937	0.08085	0.20956	0.14442	0.03517	0.15982	0.05784	0.06962
SH2D1B	0.29612	0.0173	0.02772	0.08969	0.77736	0.01298	0.00598	0.01028	0.06307	0.00507	0.01892	0.08234	0.02054	0.00657	0.00264	0.01185	0.24217	0.01771	0.01081	0.02587
RAB3IP	0.1086	0.14796	0.11413	0.05128	0.07762	0.11355	0.11694	0.1783	0.067	0.11323	0.15447	0.08807	0.07087	0.1059	0.48736	0.07361	0.26917	0.11241	0.1002	0.10784
SSX2IP	0.03246	0.03907	0.02741	0.02584	0.09261	0.03867	0.02337	0.03901	0.07258	0.037	0.00221	0.02568	0.0404	0.03163	0.15667	0.02473	0.08985	0.04473	0.01878	0.03881
FTSJ3	0.10224	0.12724	0.10451	0.04794	0.1076	0.13084	0.08018	0.12707	0.11939	0.07196	0.13145	0.05139	0.07719	0.12591	0.16845	0.0725	0.14542	0.0602	0.10067	0.17046
SLC16A10	0.0052	0.03312	0.00392	0.01864	0.0067	0.0194	0.00806	0.02564	0.00686	0.00957	0.02849	0.10214	0.31635	0.01128	0.015	0.02027	0.01253	0.011	0.00937	0.00495
GALNT15	0.01449	0.01431	0.00907	0.0124	0.01339	0.01366	0.00606	0.00842	0.02219	0.02422	0.01	0.00158	0.01104	0.00643	0.00279	0.00566	0.00961	0.0263	0.11745	0.16838
TAGAP	0.73214	0.7027	0.80488	0.2213	0.40924	0.64619	0.8373	0.79047	0.51089	0.0194	0.39547	0.4323	0.47612	0.76498	0.00709	0.23218	0.6628	0.00695	0.00232	0.03858
AP2M1	0.67917	0.7658	0.71098	0.44419	0.83749	0.76417	0.42408	0.6548	0.79685	0.22376	0.8595	0.45463	0.79389	0.4711	0.91032	0.9929	0.94677	0.17582	1.28322	0.88686
AP1S1	0.0299	0.04544	0.05136	0.02699	0.02622	0.05114	0.02112	0.04196	0.02437	0.0701	0.0782	0.04031	0.0646	0.03038	0.33969	0.01669	0.10875	0.05464	0.10274	0.13383
AP2S1	0.4143	0.43951	0.37079	1.03752	0.51789	0.4984	0.34707	0.41427	0.51273	0.24435	0.59229	0.89384	1.4787	0.32705	1.07935	0.51007	0.94543	0.44011	0.99579	1.14616
TMC2	0.02511	0.02541	0.02511	0.05388	0.03383	0.02024	0.02102	0.02215	0.02605	0.03942	0.01889	0.03042	0.04139	0.03035	0.01153	0.02342	0.02005	0.05321	0.01226	0.04381
PARD3B	0.00121	0.00314	0.00212	0.0043	0.00089	0.00038	0.00037	0.00157	2e-05	0.0296	7e-04	0.0042	0.00111	5e-05	0.05703	0.00831	0.00892	0.10312	0.0634	0.02611
RFFL	0.21399	0.26141	0.23988	0.10216	0.23434	0.22363	0.08068	0.24367	0.23374	0.03737	0.20078	0.08738	0.10161	0.13111	0.13132	0.10918	0.24016	0.13764	0.06104	0.06506
AP3S1	0.4822	0.33519	0.41496	0.30552	0.39039	0.3659	0.48361	0.37116	0.37539	0.1279	0.38202	0.34744	0.39435	0.48563	0.64055	0.64097	0.66396	0.15593	0.89919	0.48508
ZNF354B	0.04442	0.06825	0.05344	0.08523	0.08188	0.04726	0.05651	0.04794	0.06625	0.04929	0.02075	0.08607	0.08324	0.05851	0.03516	0.07187	0.04612	0.117	0.07911	0.11867
CLCA1	0.00101	0.00092	1e-05	0.00101	0.00093	7e-05	0.01047	0.0014	1e-05	0.06236	0.00099	0.00095	0.00143	0.00486	0.00864	0.00247	0.00126	0.37356	0.00325	0.00025
ADD1	0.39504	0.34918	0.31963	0.48536	0.5635	0.32584	0.27474	0.26378	0.4504	0.12843	0.40983	0.43574	0.38523	0.43584	0.32938	0.40805	0.40433	0.19051	0.83739	0.4805
CLCN2	0.01405	0.01046	0.00664	0.02503	0.01704	0.01065	0.01144	0.0066	0.01197	0.05353	0.00932	0.01563	0.01314	0.00854	0.05613	0.01281	0.01123	0.11145	0.03742	0.05684
CLCN3	0.07813	0.09097	0.06584	0.13926	0.0954	0.08134	0.08511	0.05668	0.09058	0.06577	0.129	0.1145	0.09113	0.1405	0.30643	0.38649	0.07926	0.08532	0.08956	0.1058
CLCN4	0.00055	0.00416	1e-05	0.0013	5e-05	0.00135	0.00514	0.00098	0.00173	0.00579	0	0.00914	0.00155	0.01771	0.02709	5e-05	0.0057	0.00058	0.00047	0.00849
CLCN5	0.00533	0.00674	0.00963	0.03498	0.00732	0.00483	0.00405	0.00495	0.00171	0.0224	0.00938	0.04782	0.04185	0.0045	0.05328	0.00807	0.005	0.01113	0.00941	0.04239
UBE2J2	0.18871	0.25432	0.22903	0.16252	0.24819	0.20823	0.17632	0.23067	0.23399	0.05295	0.29101	0.11738	0.16429	0.19261	0.22617	0.17367	0.28527	0.11129	0.1524	0.22335
BORCS5	0.27608	0.17852	0.22855	0.06558	0.16307	0.22528	0.1322	0.26942	0.11791	0.02826	0.28587	0.12295	0.11116	0.16394	0.16388	0.22298	0.34059	0.04492	0.12985	0.11989
ANTXR2	0.07949	0.1721	0.15404	0.15888	0.04969	0.28536	0.16978	0.19837	0.14555	0.06834	0.3123	0.14848	0.10057	0.31292	0.24507	0.41852	0.06474	0.11397	0.37588	0.07037
RPL23AP7	0.02537	0.01697	0.02312	0.01882	0.04037	0.0132	0.00792	0.01892	0.02936	0.00339	0.02829	0.03296	0.04601	0.02605	0.04555	0.03901	0.04029	0.00769	0.10061	0.03009
EXOSC6	0.07019	0.06928	0.06429	0.06901	0.06558	0.07595	0.03503	0.06397	0.06422	0.03697	0.05878	0.05632	0.04219	0.06727	0.03502	0.06063	0.06243	0.04126	0.04734	0.06266
PRAP1	0.00918	0.00189	0.00711	0.00803	0.00248	0.00297	0.04884	0.00378	0.00256	0.30734	0.00327	0.00628	0.00626	0.04032	0.41045	0.00858	0.00963	0.8852	0.00554	0.01068
ZNF511	0.18482	0.19332	0.1622	0.18446	0.18619	0.15896	0.19435	0.14013	0.21757	0.12276	0.17368	0.12221	0.23729	0.15821	0.53129	0.39588	0.28134	0.1121	0.1788	0.16269
CHCHD1	0.12574	0.12452	0.11372	0.13934	0.13445	0.15322	0.1242	0.15858	0.12387	0.06923	0.21493	0.1349	0.18159	0.14702	0.1969	0.11087	0.23503	0.10698	0.07881	0.1537
MSS51	0.01128	0.0172	0.00795	0.01454	0.0249	0.00988	0.00834	0.00762	0.02519	0.00547	0.00553	0.01265	0.01612	0.01259	0.00257	0.01292	0.01159	0.02062	0.0057	0.01405
CFAP70	0.01068	0.03946	0.0162	0.01464	0.01522	0.02045	0.03681	0.01568	0.02085	0.01468	0.01509	0.02902	0.01817	0.05327	0.01867	0.0423	0.02259	0.0282	0.01948	0.06962
CLCN6	0.05772	0.06383	0.05669	0.15073	0.05898	0.04015	0.0509	0.04325	0.08126	0.06222	0.04748	0.1091	0.15311	0.14308	0.07297	0.04504	0.05859	0.09705	0.1106	0.18233
CLCN7	0.05435	0.05863	0.05117	0.27009	0.04387	0.04432	0.04859	0.05375	0.05703	0.13404	0.06427	0.19904	0.23851	0.09086	0.06915	0.12667	0.03212	0.13394	0.0755	0.14148
BTBD16	0.00034	0.00118	0.00214	0.00025	0.001	0.00035	0.00068	0	0.00357	0.02317	0.00083	0.00012	0.00036	5e-04	0.02916	0	0.005	0.02265	0.00103	0.01238
PSTK	0.05754	0.04573	0.05793	0.0272	0.04695	0.06178	0.02743	0.06077	0.06234	0.0186	0.05221	0.02627	0.02534	0.0278	0.07293	0.026	0.05121	0.0096	0.02845	0.0297
PIK3AP1	0.22629	0.01006	0.07384	0.34215	0.22456	0.02409	0.04143	0.0126	0.09583	0.02861	0.02004	0.34143	0.30618	0.3625	0.06743	0.13654	0.21715	0.05102	0.01939	0.01244
MORN4	0.0084	0.0195	0.008	0.01345	0.01646	0.01588	0.02033	0.01358	0.00731	0.00904	0.01447	0.01432	0.01371	0.00891	0.02763	0.03843	0.0127	0.01556	0.06355	0.03568
ZFYVE27	0.22569	0.20508	0.2125	0.11252	0.20063	0.20738	0.09297	0.2119	0.20393	0.05249	0.22698	0.10815	0.11462	0.24151	0.16125	0.21117	0.2116	0.23395	0.13688	0.2008
COMTD1	0.11207	0.11114	0.10481	0.09596	0.12228	0.11445	0.16947	0.07523	0.12973	0.2049	0.11797	0.05954	0.13142	0.04097	0.27272	0.07877	0.19294	0.45727	0.07449	0.27574
FRA10AC1	0.08902	0.15371	0.10822	0.09605	0.16128	0.09721	0.09372	0.10163	0.12007	0.03544	0.07619	0.04573	0.05662	0.13833	0.08189	0.07129	0.09767	0.07982	0.13706	0.1055
ANKRD22	0.00877	0.01264	0.01014	0.0693	0.01037	0.02135	0.00893	0.01231	0.00813	0.07967	0.03326	0.1091	0.23113	0.0178	0.38365	0.0197	0.01516	0.08679	0.00343	0.01579
SFXN2	0.04815	0.0842	0.06354	0.03462	0.04752	0.05816	0.09181	0.0737	0.06316	0.04795	0.04619	0.05146	0.04555	0.05552	0.09542	0.03908	0.11048	0.06159	0.03556	0.0487
PDZD8	0.0728	0.03543	0.05914	0.03954	0.07546	0.04256	0.02969	0.03582	0.05971	0.02011	0.05716	0.02669	0.05139	0.02937	0.14355	0.0605	0.05202	0.04144	0.08744	0.07987
ADD2	0.00572	0.01976	0.0115	0.01519	0.001	0.00964	0.01962	0.00827	0.00382	0.01433	0.00059	0.01542	0.01699	0.0475	0.00375	0.02554	0.02489	0.01799	0.00204	0.02277
AGAP4	0.0961	0.18033	0.09528	0.153	0.15095	0.09456	0.07477	0.11577	0.13872	0.09485	0.12735	0.09298	0.08284	0.13597	0.11096	0.07842	0.13734	0.13895	0.11531	0.27233
BORCS7	0.1965	0.17031	0.18343	0.20699	0.20775	0.17388	0.09287	0.17521	0.17209	0.04772	0.16619	0.15973	0.17423	0.17103	0.16051	0.28027	0.19065	0.09285	0.29634	0.19997
CLU	0.10315	0.0535	0.14176	0.44322	0.07231	0.04571	0.06871	0.0702	0.09008	0.1205	0.01741	0.11675	0.04762	0.04128	0.26315	2.56953	0.15112	0.15424	0.5777	0.53674
CLIC1	2.11465	1.2242	1.92001	1.55276	2.23284	1.9382	1.39325	1.41147	2.04112	0.87795	2.42028	1.51663	1.98612	1.47934	2.69128	2.40092	2.51649	1.03973	1.90798	2.17344
CLIC2	0.037	0.02489	0.04172	0.07724	0.03083	0.03029	0.04368	0.03739	0.01857	0.04083	0.03357	0.13999	0.18519	0.03633	0.03501	0.03297	0.02437	0.08692	0.07425	0.55052
GSTO2	0.0352	0.03597	0.0402	0.04436	0.04088	0.02369	0.03401	0.04309	0.03349	0.12011	0.03351	0.0481	0.02128	0.03643	0.32822	0.0288	0.02131	0.12616	0.06545	0.20576
SFR1	0.06552	0.09437	0.05265	0.04388	0.08893	0.05184	0.06617	0.0383	0.06773	0.02861	0.06323	0.06164	0.07467	0.03136	0.12706	0.05927	0.09344	0.00856	0.06714	0.06733
CLRN3	0.00012	1e-04	9e-05	0.00038	0.00012	9e-05	0.00321	1e-04	5e-05	0.08071	2e-04	0.00028	1e-04	0.00137	0.68447	0.00084	0.00051	0.17523	0.0019	0.00134
CLK1	1.80819	1.06367	1.90914	0.99618	0.96406	1.93266	1.45658	1.86161	1.02731	0.32279	1.95443	1.44558	1.50449	1.52595	1.10885	1.73201	1.57032	0.61246	1.27835	1.05042
ANAPC16	0.81299	1.021	0.87371	0.31506	0.87174	0.96958	0.66671	0.9185	0.83545	0.20665	1.02707	0.32886	0.41731	0.97906	0.67915	0.54425	0.82185	0.12854	0.58738	0.57512
SFXN4	0.07861	0.09833	0.07926	0.0906	0.06881	0.07198	0.20506	0.06548	0.06059	0.07297	0.10336	0.0558	0.12858	0.09521	0.36499	0.06495	0.18774	0.11458	0.10077	0.05158
CPXM2	0.00396	0.00166	0.00211	0.00703	0.00385	0.00068	0.00189	0.00181	0.00493	0.0144	9e-04	0.00571	0.00243	0.00139	0.00066	0.00843	0.00093	0.04255	0.02694	0.23761
CLK2	0.03812	0.0666	0.04387	0.14618	0.0382	0.0488	0.02367	0.03516	0.05459	0.07325	0.03832	0.08398	0.09021	0.06527	0.10862	0.07025	0.03665	0.11039	0.07166	0.10379
C11ORF74	0.00331	0.00764	0.00761	0.03371	0.00571	0.00325	0.0014	0.00191	0.00552	0.0225	0.00322	0.04287	0.11679	0.00085	0.06707	0.07269	3e-05	0.00775	0.15171	0.11259
CLK3	0.50828	0.43583	0.49058	0.36063	0.46116	0.43643	0.32405	0.43827	0.45809	0.19611	0.52529	0.31994	0.31353	0.38593	0.48035	0.4018	0.60367	0.42914	0.36328	0.30803
SERPINA3	4e-04	0.00033	0.00014	0.00094	0.00175	7e-05	0.00142	0.00051	7e-05	0.00467	0.00013	0	0.00195	0.00203	0.02096	3e-05	0	0.02002	0.06046	0.06312
ADD3	0.49531	1.32279	0.42749	0.4544	1.3706	0.59968	0.28503	0.75805	1.21882	0.25447	0.60233	0.22042	0.15411	0.61973	0.63778	0.24259	0.66234	0.28613	0.4866	0.42885
TPP1	0.45935	0.50222	0.41361	0.70776	0.59609	0.70318	0.32224	0.46588	0.58225	0.13613	1.00488	0.68899	1.13655	0.60212	0.44749	0.76128	0.44687	0.11645	0.5102	0.53578
CLN3	0.3883	0.38711	0.34046	0.47661	0.47259	0.28193	0.20862	0.27469	0.46009	0.2173	0.21448	0.37307	0.41056	0.28008	0.35993	0.33139	0.33397	0.47558	0.184	0.21523
SLC36A4	0.08408	0.06697	0.08881	0.15462	0.09698	0.11052	0.10514	0.11391	0.08009	0.02602	0.10238	0.15559	0.14543	0.16675	0.06151	0.06084	0.16236	0.04207	0.19268	0.07605
TMEM45B	0.00934	0.0697	0.00958	0.02122	0.01024	0.02169	0.0084	0.03297	0.01452	0.11699	0.01266	0.02405	0.00796	0.01183	1.17103	0.01505	0.00969	0.32444	0.01261	0.0192
CYP2R1	0.12335	0.11443	0.10963	0.04603	0.11818	0.13501	0.07567	0.14852	0.07711	0.05186	0.17671	0.04096	0.06856	0.10625	0.16759	0.06489	0.12565	0.11188	0.06235	0.07232
CLN5	0.23275	0.34464	0.25402	0.4333	0.21008	0.3282	0.28411	0.33876	0.23704	0.2521	0.40483	0.38742	0.31632	0.40173	0.23586	0.35627	0.17962	0.39715	0.41126	0.36097
COLCA2	1e-05	9e-04	0	0.00131	6e-05	0.00105	0.02715	0	0	0.03928	0	0.00191	0.0019	0.00986	0.08	0.00151	0.00115	0.09338	0.00417	0
NXPE1	0.00105	0.00278	0.00036	0.00094	0.00081	0.0019	0.00185	0.00043	0.00289	0.05223	0.00494	6e-04	9e-05	0.00046	0.03727	0.00385	0.00551	0.33102	0.00071	1e-04
NXPE2	0.00138	0.00034	0	4e-05	0	0	0.00018	0	0.00043	0.01679	0	0	8e-05	0.00046	0.01976	7e-05	0.0015	0.06452	0.00027	0
JAML	0.92332	0.68417	1.12881	1.29345	0.0253	0.71381	0.09731	0.70667	0.29665	0.00719	0.2378	0.78107	0.70039	0.09627	0.02616	0.01033	0.50993	0.01257	0.01277	0.01891
DNAJC24	0.08169	0.12254	0.06943	0.08338	0.11711	0.06123	0.09701	0.06837	0.10889	0.02884	0.07867	0.05724	0.09595	0.11507	0.06615	0.05356	0.07624	0.0589	0.06456	0.04904
ARL14EP	0.1447	0.25082	0.12752	0.13403	0.18315	0.14697	0.21024	0.15646	0.24386	0.03189	0.1198	0.12774	0.10175	0.26409	0.15657	0.1019	0.20535	0.06233	0.16875	0.12421
CLNS1A	0.45581	0.57796	0.46835	0.33656	0.49172	0.61503	0.32101	0.55075	0.46267	0.16156	0.61711	0.33721	0.48868	0.51123	1.61034	0.47949	0.61566	0.10176	0.38656	0.43036
DEPDC4	0.00979	0.01047	0.00943	0.0093	0.00618	0.01082	0.00598	0.00742	0.00826	0.01179	0.02118	0.00826	0.01032	0.01315	0.00875	0.01517	0.01164	0.01567	0.01776	0.01016
LRRK2	0.00157	0.00265	0.00286	0.53038	0.00384	0.00497	0.0109	0.00352	0.00391	0.01356	0.00191	0.09965	0.08805	0.09923	0.00287	0.00583	0.01065	0.00486	0.02689	0.00607
CLPTM1	0.17396	0.17073	0.18981	0.13122	0.17025	0.17726	0.28962	0.16588	0.19381	0.08386	0.22852	0.14147	0.17764	0.20326	0.23929	0.23025	0.24979	0.12941	0.27359	0.21875
CCDC38	0.00961	0.01861	0.0077	0.01401	0.0133	0.01053	0.00642	0.00976	0.01152	0.01085	0.0093	0.01886	0.02131	0.01093	0.01067	0.02831	0.01739	0.0104	0.02083	0.01482
TMEM52B	0.02414	0.04139	0.02645	0.08517	0.02322	0.03154	0.01456	0.03029	0.0222	0.03941	0.03435	0.99758	0.83889	0.03293	0.0311	0.09467	0.02183	0.0574	0.0207	0.03246
FAM186A	0.00517	0.00527	0.00482	0.02458	0.01072	0.00602	0.00277	0.007	0.00678	0.01949	0.00269	0.01491	0.0045	0.00456	0.00358	0.00649	0.00355	0.01468	0.00478	0.01549
C12ORF45	0.11109	0.12387	0.10129	0.19568	0.11541	0.11886	0.27783	0.10577	0.11104	0.16966	0.14149	0.20969	0.20592	0.1728	0.14959	0.16679	0.13453	0.20541	0.11122	0.10943
CLTA	0.34153	0.38952	0.33614	0.50887	0.41763	0.41481	0.24593	0.31796	0.40189	0.37275	0.57871	0.3267	0.80298	0.38283	1.27034	0.36425	0.68073	0.36713	0.72123	0.9334
CLTB	0.18416	0.1584	0.2395	0.20365	0.14701	0.28452	0.12781	0.21592	0.18693	0.21708	0.3489	0.15033	0.23611	0.11779	0.35903	0.2116	0.2391	0.57521	0.24342	0.42622
LRIG3	8e-04	0.00383	8e-04	5e-04	0.00055	0.00061	0.00196	2e-04	0.00076	0.05177	0.00027	0.00024	5e-05	0.00023	0.20178	0	0.00131	0.10431	0.05313	0.15952
SLC15A4	0.10635	0.04028	0.0597	0.14159	0.3618	0.03455	0.07555	0.02897	0.1716	0.02238	0.05076	0.13196	0.13348	0.17252	0.04236	0.03158	0.07591	0.04973	0.05772	0.04967
RHEBL1	0.05528	0.05077	0.04571	0.00955	0.07489	0.02782	0.03781	0.00769	0.10508	0.00469	0.05828	0.02958	0.04029	0.06294	0.01303	0.00228	0.23354	0.00741	0.01586	0.0249
ZNF641	0.04023	0.06256	0.03734	0.06937	0.08573	0.03367	0.01915	0.03287	0.09916	0.01448	0.02747	0.04146	0.05095	0.03037	0.0281	0.035	0.0238	0.04304	0.06447	0.05543
TPH2	0.04958	0.0585	0.05137	0.10295	0.07144	0.05176	0.04129	0.04523	0.06651	0.08323	0.05417	0.10042	0.10069	0.07074	0.02801	0.11194	0.03386	0.09563	0.03648	0.05799
CLTC	0.29333	0.24231	0.24426	0.39518	0.28869	0.28404	0.2613	0.25244	0.34132	0.12677	0.32482	0.34598	0.59758	0.28319	0.45571	0.37627	0.39755	0.15826	0.57051	0.51412
GTSF1	0.05635	0.07717	0.06663	0.04673	0.07006	0.06573	0.12501	0.05786	0.07792	0.01196	0.05314	0.04228	0.05463	0.07201	0.00447	0.05292	0.09438	0.01298	0.00962	0.01584
NEDD1	0.18931	0.19969	0.17521	0.08061	0.26372	0.22537	0.08421	0.19977	0.20468	0.03834	0.2053	0.08146	0.06842	0.137	0.13722	0.10928	0.36446	0.04597	0.17665	0.09125
IKBIP	0.06228	0.03844	0.04608	0.07073	0.04636	0.06772	0.11006	0.04097	0.04187	0.01587	0.08254	0.04987	0.09713	0.05389	0.01761	0.05298	0.09913	0.02701	0.16171	0.10451
CMA1	0.00043	0.00086	0.00045	0.00891	0.00068	0.00175	0.00521	0.00138	0.00113	5e-04	0.00027	0.02206	0.01363	0.00174	0.00025	0.64776	0.00025	0.00083	0.00138	0.00022
HIST4H4	0.06021	0.0737	0.057	0.0573	0.05427	0.06104	0.15771	0.06617	0.05498	0.1034	0.03262	0.03984	0.04319	0.07138	0.02126	0.02768	0.06799	0.24789	0.03695	0.23057
ERP27	0.10895	0.14056	0.12333	0.04379	0.09004	0.12027	0.03839	0.16244	0.12677	0.01416	0.10982	0.02654	0.02415	0.03635	0.07337	0.04747	0.07682	0.02041	0.01105	0.01336
FGD4	0.01757	0.01395	0.00868	0.30903	0.01553	0.00543	0.1084	0.00742	0.00813	0.08846	0.00918	0.33293	0.32576	0.05946	0.15922	0.0105	0.00932	0.21061	0.18377	0.1896
AEBP2	0.18841	0.18845	0.17577	0.13015	0.2078	0.20455	0.08049	0.19891	0.20266	0.05724	0.28734	0.13799	0.12238	0.15634	0.1286	0.18155	0.25715	0.08964	0.23113	0.1095
BTBD11	0.00599	0.02653	0.01176	0.01965	0.00757	0.04443	0.00028	0.03461	0.0062	0.00632	0.01895	0.01753	0.0033	0.00056	9e-04	0.00632	0.00772	0.00635	0.00393	0.00253
ALKBH2	0.05504	0.1162	0.04476	0.04557	0.06469	0.05801	0.05098	0.05024	0.05443	0.05588	0.10448	0.03502	0.05631	0.08594	0.16946	0.04994	0.08684	0.06689	0.15737	0.09933
SPPL3	0.09008	0.11108	0.08344	0.14091	0.08611	0.10019	0.07611	0.07968	0.09799	0.05602	0.10502	0.09948	0.15081	0.07849	0.15607	0.1031	0.09407	0.06833	0.13841	0.15139
METTL21EP	0.00694	0.00906	0.00711	0.01283	0.00942	0.00545	0.0689	0.00665	0.00545	0.00432	0.00464	0.01518	0.00847	0.01751	0.00252	0.00965	0.00624	0.00634	0.00573	0.00495
SLAIN1	0.03017	0.02809	0.04277	0.01853	0.02636	0.03016	0.02043	0.02151	0.03676	0.0024	0.02855	0.00836	0.01925	0.01993	0.00055	0.01038	0.01608	0.0055	0.00606	0
TDRD9	0.01392	0.0155	0.01677	0.08185	0.00923	0.01329	0.00031	0.00717	0.01102	0.00381	0.01038	0.05713	0.04717	0.01041	0.00331	0.02998	0.00697	0.01907	0.00759	0.02172
ANKRD9	0.00792	0.00288	0.01024	0.01177	0.00294	0.00829	0.00213	0.00384	0.0027	0.06363	0.01006	0.03906	0.0832	0.00316	0.03656	0.07384	0.01167	0.08709	0.02814	0.0385
AK7	0.00921	0.01438	0.00935	0.02533	0.0097	0.01417	0.00817	0.01082	0.0112	0.03198	0.01183	0.01843	0.01698	0.01716	0.03711	0.01941	0.0087	0.04755	0.0195	0.03148
IFI27L1	0.10224	0.03608	0.08943	0.03067	0.06358	0.08839	0.18165	0.06791	0.02927	0.0477	0.06649	0.03665	0.07369	0.04164	0.12006	0.06132	0.36018	0.15246	0.15751	0.15098
C14ORF28	0.0198	0.02458	0.02507	0.02045	0.03491	0.01798	0.04618	0.02774	0.02844	0.01142	0.02535	0.00911	0.02067	0.02571	0.03429	0.03085	0.01526	0.00769	0.05411	0.02703
TRAPPC6B	0.14739	0.15317	0.1488	0.09257	0.20066	0.16247	0.09536	0.12486	0.14368	0.04691	0.17233	0.09646	0.11731	0.10409	0.1646	0.15199	0.1982	0.07605	0.20053	0.17531
C14ORF79	0.01384	0.00929	0.011	0.01749	0.01237	0.00698	0.00588	0.01611	0.0062	0.03303	0.00722	0.04975	0.02773	0.01244	0.05695	0.0148	0.01231	0.03157	0.01331	0.07865
PLD4	0.00132	0.00031	0.00026	0.16275	0.00551	0.00022	0.04172	0.00085	2e-04	0.00503	0	0.24943	0.36683	0.31867	0.00011	0.00136	0.02993	0.00696	0.00121	0.01119
ADSSL1	0.0189	0.02712	0.01534	0.03361	0.02152	0.00891	0.0165	0.02056	0.01578	0.01984	0.01558	0.02824	0.0203	0.02381	0.01605	0.01846	0.01177	0.01603	0.03369	0.01744
RNASE11	0	9e-05	3e-05	0.00012	0.00046	0	0.00068	0	0	0.00397	0.00017	0	0	0	0	0	0.00027	0	0	0
MRPL52	0.20247	0.24142	0.1731	0.25703	0.23403	0.23018	0.31744	0.18508	0.20456	0.18238	0.25679	0.29847	0.32753	0.22642	0.40653	0.35334	0.37267	0.18541	0.21626	0.29307
LRR1	0.07542	0.05745	0.071	0.05384	0.05742	0.04716	0.06255	0.05235	0.06212	0.02607	0.05236	0.0773	0.0989	0.06431	0.12329	0.06178	0.42235	0.02821	0.04718	0.05486
KLHDC1	0.04289	0.08927	0.03816	0.03446	0.04893	0.02184	0.05377	0.06365	0.06002	0.01346	0.01573	0.04063	0.02589	0.06932	0.01477	0.04186	0.01698	0.04171	0.08596	0.05447
FRMD6	0.00717	0.00489	0.00409	0.0055	0.00768	0.01226	0.01366	0.00325	0.00548	0.01346	0.00763	0.00821	0.00726	0.01001	0.01714	0.00458	0.01347	0.00922	0.27251	0.04734
SOCS4	0.07806	0.03762	0.05512	0.05067	0.05992	0.05807	0.02648	0.04405	0.03595	0.02602	0.0595	0.06172	0.03153	0.07225	0.05828	0.05945	0.09136	0.03432	0.06425	0.05433
NAA30	0.04185	0.0487	0.04505	0.01877	0.05707	0.04803	0.02577	0.04819	0.04914	0.00829	0.04599	0.01613	0.02188	0.01867	0.05586	0.03727	0.06577	0.00428	0.02823	0.03532
JDP2	0.00175	0.00124	0.00363	0.12172	0.00097	0.00438	0.05067	0.00242	0.00274	0.01843	0.00494	0.08887	0.15479	0.02496	0.04902	0.03694	0.01121	0.06597	0.1259	0.04989
ISCA2	0.15756	0.31991	0.1414	0.18166	0.25036	0.19841	0.15176	0.24167	0.27411	0.10344	0.19585	0.10656	0.22971	0.21381	0.28356	0.17639	0.275	0.1158	0.12518	0.21794
ACOT4	0.03638	0.02471	0.049	0.00777	0.05208	0.02331	0.00381	0.02719	0.05608	0.01473	0.04629	0.01538	0.02173	0.00192	0.04741	0.02474	0.07753	0.01206	0.01631	0.02646
PLIN2	0.5514	0.37141	0.81587	0.43092	0.26145	0.86569	0.31994	0.6594	0.40332	0.24691	0.70415	0.91581	1.4335	0.30319	0.58381	1.9474	0.69342	0.4129	0.64142	0.77155
CCR1	0.10595	0.00117	0.04967	0.25642	0.02337	0.03925	0.01516	0.00937	0.03764	0.00628	0.17645	0.15336	0.33748	0.02296	0.00032	0.00106	0.13235	0.01238	0.02312	0
TTC8	0.01449	0.01255	0.01405	0.01806	0.02021	0.02043	0.04387	0.01218	0.01676	0.04987	0.00845	0.02038	0.04486	0.02683	0.16641	0.04205	0.01964	0.03229	0.12003	0.07607
TC2N	0.64616	1.29015	0.83309	0.02464	0.63221	0.51254	0.02868	1.13231	1.28262	0.09483	0.02859	0.03507	0.00777	0.03341	0.27164	0.02299	0.22657	0.21081	0.02355	0.01732
SLC24A4	0.00381	0.00365	0.00328	0.18072	0.00593	0.00393	0.00389	0.00255	0.00481	0.00466	0.00244	0.08579	0.00582	0.00194	0.00082	0.0048	0.00492	0.00514	0.00384	0.00883
SLC25A29	0.04001	0.02359	0.02825	0.07774	0.02588	0.03045	0.02359	0.03155	0.03321	0.10171	0.01337	0.08849	0.07563	0.0274	0.1044	0.10567	0.01824	0.11658	0.0421	0.17351
DEGS2	0.00294	0.00302	0.00303	0.00672	0.02772	0.00113	0.02827	0.00021	0.00791	0.07948	0.00083	0.00858	0.01098	0.02754	0.39481	0.03893	0.04017	0.08285	0.01541	0.00883
KLHL33	0.01043	0.00527	0.01092	0.00614	0.00483	0.0057	0.00608	0.00619	0.00623	0.00418	0.00794	0.00782	0.0061	0.01062	0.00635	0.00472	0.00523	0.00738	0.00266	0.00589
LEO1	0.1705	0.16455	0.19226	0.14202	0.20565	0.19243	0.09476	0.15495	0.1857	0.06407	0.21456	0.09497	0.13303	0.12336	0.32148	0.8295	0.26433	0.09702	0.14733	0.16404
CCR3	0.00567	0.01483	0.00708	0.00473	0.00341	0.00792	0.00401	0.01681	0.0033	0	0.02578	0.00637	0.0063	0.00086	0.00091	0.00195	0.00112	0	0.00865	3e-05
C15ORF40	0.22792	0.31478	0.17721	0.23542	0.25271	0.19892	0.15602	0.18437	0.25368	0.13963	0.24576	0.18045	0.16899	0.206	0.31873	0.18284	0.25356	0.2258	0.24629	0.16421
SENP8	0.0181	0.02171	0.01946	0.01456	0.0155	0.02143	0.01419	0.01593	0.01805	0.01062	0.01895	0.01562	0.01791	0.01669	0.04388	0.00715	0.01485	0.01516	0.0228	0.03618
MTFMT	0.07539	0.10083	0.06788	0.04167	0.11435	0.05379	0.05574	0.05325	0.11235	0.03224	0.06791	0.04231	0.06792	0.07943	0.16946	0.03694	0.14045	0.03597	0.08884	0.06379
SLC51B	0.00266	0.00394	0.00217	0.00229	0.00066	0.00172	0.00032	0.00413	0.00374	0.02344	0.00208	0.00171	0.00246	8e-04	0.024	0.00194	0.00262	0.13483	0.01653	0.09287
TARSL2	0.0936	0.10299	0.11688	0.05455	0.08062	0.08272	0.12188	0.11363	0.06581	0.0357	0.05615	0.05964	0.04511	0.11626	0.06465	0.0667	0.07379	0.07611	0.04996	0.08298
CCR4	0.02632	0.16369	0.10216	0.01655	0.00668	0.30983	0.01062	0.26962	0.01706	0.00535	0.27594	0.03344	0.01021	0.01322	0.00355	0.01736	0.04277	0.00766	0.00357	0.00643
LRRC28	0.14193	0.10468	0.11414	0.10136	0.13424	0.10338	0.09302	0.0899	0.12178	0.06305	0.09878	0.08099	0.10689	0.09811	0.27424	0.05495	0.28668	0.11182	0.10378	0.21932
CCR5	0.13646	0.01671	0.15254	0.01351	0.03261	0.09672	0.00152	0.04951	0.07892	2e-04	0.11433	0.02538	0.04507	0.00159	0.00076	0.00015	0.13079	0.00683	1e-04	0.00099
CCR6	0.0324	0.19325	0.24501	0.00534	0.00175	0.66553	0.01906	0.56261	0.02924	0.00209	0.61579	0.13442	0.06258	0.32608	0.0105	0.0055	0.10577	0.00165	0.00092	0.00176
TMEM266	0.01475	0.01668	0.01529	0.04101	0.01877	0.01475	0.01161	0.01499	0.01608	0.01279	0.01165	0.02703	0.02065	0.0198	0.00718	0.02132	0.0106	0.02707	0.00771	0.01319
CCR7	0.09332	1.38274	0.33453	0.0083	0.0202	0.57691	0.07699	1.18909	0.123	0.00238	0.1918	0.28609	0.0948	1.00239	0.00246	0.0403	0.11215	0.0019	0.01215	0.00294
NIPA1	0.03896	0.03113	0.03561	0.005	0.03203	0.03218	0.03063	0.0316	0.04334	0.01682	0.0794	0.01548	0.01625	0.04748	0.04896	0.01372	0.05923	0.03058	0.02379	0.02629
HYKK	0.03225	0.06348	0.03794	0.04216	0.03763	0.03137	0.02859	0.0442	0.04723	0.04259	0.03019	0.05102	0.03064	0.0303	0.0529	0.0269	0.026	0.07839	0.05737	0.07857
CCR8	0.00687	0.07572	0.01951	0.00117	0.00136	0.61066	0.00051	0.06456	0.01041	0.00067	2.31452	0.01996	0.00146	0.00059	0.00455	0	0.10812	0.00123	0.00046	0.00022
WHAMM	0.04753	0.05462	0.04777	0.0504	0.06171	0.05546	0.03775	0.04324	0.0499	0.02429	0.0336	0.04647	0.02674	0.05105	0.03406	0.04443	0.0442	0.05549	0.05089	0.03677
FSD2	0.0173	0.02067	0.0181	0.024	0.02097	0.01689	0.00975	0.01217	0.01475	0.01776	0.01133	0.02414	0.00849	0.02179	0.00992	0.04125	0.01331	0.0086	0.01855	0.01271
ACKR2	0.01554	0.01164	0.01995	0.02224	0.01217	0.01115	0.01044	0.01788	0.00801	0.0244	0.00872	0.01623	0.01262	0.01407	0.01645	0.04431	0.00757	0.0553	0.00707	0.01972
NTAN1	0.11489	0.18111	0.14732	0.1275	0.14563	0.12577	0.10185	0.12831	0.17585	0.03177	0.18321	0.08972	0.28003	0.12969	0.09055	0.07671	0.33078	0.11439	0.3381	0.31187
FOPNL	0.16704	0.18378	0.15601	0.07231	0.20177	0.20366	0.17241	0.18856	0.19578	0.06345	0.23169	0.05941	0.14053	0.16895	0.30356	0.1977	0.38509	0.06171	0.1357	0.13608
DNAAF1	0.01726	0.01607	0.01225	0.06929	0.01802	0.01578	0.18943	0.01598	0.0236	0.02634	0.01522	0.10381	0.05851	0.0262	0.01204	0.03169	0.02285	0.03451	0.02057	0.02739
ACSM2A	0.05597	0.05526	0.04539	0.0662	0.03864	0.04834	0.0409	0.04791	0.04297	0.05221	0.0468	0.06456	0.06351	0.053	0.05164	0.03718	0.04279	0.07337	0.03797	0.03827
DCUN1D3	0.03884	0.01879	0.04099	0.05013	0.02454	0.0283	0.04848	0.02814	0.02222	0.02962	0.03828	0.12866	0.06317	0.05227	0.0272	0.0583	0.02946	0.0445	0.08156	0.07958
CMTM3	0.22108	0.17828	0.2426	0.17975	0.20524	0.25982	0.01312	0.18756	0.17462	0.03035	0.25319	0.13454	0.2929	0.02536	0.02573	0.22369	0.21483	0.00696	0.20818	0.11514
CMKLR1	0.00646	0.00507	0.00241	0.03515	0.1811	0.00084	0.0043	0.00249	0.06207	0.00556	0.00623	0.03021	0.16942	0.00159	2e-04	0.00155	0.00029	0.00994	0.0104	0.01789
SPATA2L	0.13259	0.02956	0.1588	0.05541	0.03637	0.11619	0.08601	0.08324	0.06205	0.04528	0.07208	0.08562	0.04562	0.13121	0.12597	0.12992	0.09365	0.07673	0.10407	0.11472
SPATA33	0.03881	0.04507	0.04567	0.04466	0.04505	0.03826	0.02652	0.03348	0.03387	0.03525	0.03471	0.03045	0.03897	0.05221	0.04406	0.04562	0.0982	0.05733	0.06902	0.05211
NOXO1	0.00383	0.00348	0.00425	0.00428	0.0033	0.00446	0.0021	0.00194	0.00148	0.02891	0.00536	0.00401	0.00359	0.00441	0.0497	0.00199	0.00318	0.04163	0.00122	0.00093
CCDC78	0.01299	0.01129	0.01328	0.00086	0.01056	0.0029	0.01283	0.00937	0.01786	0.0124	0.00323	0.00143	0.00398	0.00526	0.00592	0.0032	0.01706	0.00665	0.00091	5e-05
LTB4R	0.04213	0.04021	0.04575	0.19416	0.05918	0.02614	0.01058	0.03395	0.05631	0.03043	0.01196	0.08215	0.061	0.01284	0.01705	0.03774	0.04953	0.02788	0.00342	0.03824
IQCK	0.02277	0.02822	0.01961	0.05358	0.02573	0.02214	0.02214	0.01096	0.02538	0.07529	0.02929	0.06835	0.05292	0.0199	0.15175	0.04214	0.02059	0.12233	0.26337	0.25537
ZG16B	5e-04	0.00737	0.00768	0.03932	0.0029	0.05797	0.0038	0.00194	0.00064	0.09978	0.12992	0.01943	0.02055	0.00287	0.47582	0.00807	0.00606	0.13758	0.00646	0.01478
PAQR4	0.01258	0.00373	0.01416	0.01458	0.00636	0.0093	0.00233	0.00648	0.00846	0.01236	0.02308	0.00108	0.02677	0.00942	0.06796	0.00284	0.07073	0.00974	0.00754	0.02747
ZC3H18	0.11541	0.10377	0.10276	0.15185	0.10736	0.10416	0.05836	0.09834	0.10319	0.08285	0.10271	0.14678	0.11453	0.08391	0.08171	0.10008	0.10497	0.11853	0.05218	0.10663
CDYL2	0.0369	0.01777	0.04279	0.0214	0.01543	0.02001	0.0028	0.02212	0.01509	0.02017	0.01479	0.01239	0.024	0.01553	0.02708	0.0223	0.03508	0.01206	0.01343	0.07669
ABCC2	0.01592	0.01798	0.01447	0.02447	0.01465	0.01429	0.02068	0.02079	0.01991	0.02258	0.01376	0.03421	0.01712	0.02074	0.07259	0.04613	0.01584	0.0204	0.04389	0.02164
ANKS3	0.07262	0.10464	0.07683	0.0808	0.08121	0.07182	0.06423	0.06796	0.0844	0.08796	0.06421	0.072	0.10077	0.07165	0.09552	0.08795	0.06645	0.17728	0.10336	0.14755
UBALD1	0.01608	0.01574	0.02303	0.02544	0.0171	0.02102	0.02667	0.01618	0.01973	0.01035	0.03367	0.02081	0.01043	0.01996	0.03604	0.00654	0.02598	0.01592	0.02462	0.01408
ZNF720	0.11271	0.13846	0.13267	0.06396	0.2435	0.13871	0.07019	0.12125	0.16831	0.03407	0.12195	0.07132	0.10718	0.09525	0.11508	0.12093	0.11955	0.03352	0.06842	0.04841
TMEM219	0.54096	0.70094	0.50683	0.68395	0.55885	0.67346	0.65875	0.67065	0.56692	0.32503	0.77929	0.54643	0.95939	0.46537	0.98263	0.73209	0.64784	0.43296	0.89472	0.98867
EARS2	0.09001	0.10652	0.05974	0.07982	0.08799	0.06029	0.09333	0.0737	0.114	0.05369	0.08995	0.12262	0.09219	0.06874	0.11468	0.06151	0.08966	0.12293	0.05797	0.0757
SNX20	0.20174	0.41267	0.22431	0.19338	0.32268	0.30704	0.07719	0.26235	0.33083	0.00459	0.29617	0.15281	0.17004	0.16705	0.00573	0.18728	0.25388	0.00942	0.00352	0.00453
TMEM170A	0.32477	0.25504	0.30631	0.16155	0.21129	0.25897	0.19895	0.20417	0.2503	0.06887	0.26525	0.12645	0.27272	0.28506	0.36611	0.20632	0.42298	0.13697	0.14915	0.27788
METTL23	0.50097	0.56834	0.47382	0.16453	0.53723	0.39869	0.45633	0.4201	0.55278	0.09202	0.34922	0.20638	0.33566	0.35986	0.41488	0.27099	0.61368	0.08683	0.37228	0.36859
HSF5	0.00204	0.00811	0.00112	0.00083	0.00324	0.00384	0.00313	0.01155	0.00311	0.00132	0.00984	0	0	0.01072	0	0.00566	0.0089	0	0	0
MSI2	0.16895	0.17709	0.1661	0.11697	0.0968	0.20883	0.25049	0.17334	0.16208	0.07828	0.39039	0.14044	0.09217	0.16084	0.20512	0.33536	0.19487	0.11503	0.07698	0.08327
SLC38A10	0.16043	0.16259	0.1674	0.27907	0.17038	0.17126	0.32181	0.14954	0.18987	0.11941	0.22451	0.18204	0.24303	0.18193	0.142	0.20016	0.20064	0.21363	0.23757	0.20509
CANT1	0.05216	0.05152	0.04271	0.0459	0.0355	0.05636	0.03663	0.05163	0.05609	0.05533	0.06444	0.03352	0.0537	0.02851	0.17784	0.04913	0.0887	0.07936	0.07052	0.0916
CD300LB	0.00127	0.00154	0.00063	0.15807	0.00815	0.00108	0.00148	0.00106	0.00015	0.00192	0	0.15655	0.25834	0.00034	2e-05	0.00922	0.00227	0.00184	0.00051	0.00096
KIF19	0.01581	0.01333	0.01477	0.01334	0.05488	0.00643	0.09391	0.00635	0.076	0.00931	0.00423	0.01273	0.01037	0.01001	0.00101	0.01334	0.00605	0.03885	0.00724	0.02925
ZPBP2	0.0262	0.0263	0.02822	0.0234	0.02191	0.024	0.0155	0.03216	0.02475	0.01111	0.02201	0.02585	0.02872	0.05664	0.00962	0.02409	0.03468	0.02452	0.01189	0.01583
CYB5D1	0.02744	0.01586	0.03946	0.02554	0.01423	0.0158	0.03924	0.01759	0.02736	0.01645	0.01856	0.39192	0.31792	0.04124	0.04717	0.27757	0.03195	0.01641	0.07248	0.07046
OVCA2	0.27084	0.22132	0.22992	0.1544	0.25734	0.28698	0.1959	0.29908	0.24156	0.08085	0.31969	0.18353	0.2502	0.18396	0.3274	0.2265	0.40626	0.09007	0.21488	0.27329
USP43	0.00159	0.00057	3e-05	0.00215	0.00055	0.00278	0.0012	0.00082	0.00114	0.02374	2e-05	0.00149	0.00135	7e-05	0.0438	5e-05	1e-04	0.02324	0.00316	0.00311
KRBA2	0.01895	0.04463	0.01181	0.03387	0.04627	0.01748	0.01258	0.02284	0.0339	0.01722	0.01437	0.02009	0.02842	0.01884	0.01236	0.0284	0.02384	0.05389	0.03157	0.07456
HEXIM2	0.03144	0.06602	0.01286	0.03335	0.05953	0.03484	0.0655	0.04107	0.07327	0.01906	0.04383	0.01112	0.04199	0.0388	0.08813	0.036	0.0384	0.03631	0.05513	0.02518
LSM12	0.35346	0.35389	0.38066	0.24151	0.38799	0.4034	0.30331	0.31809	0.41357	0.14678	0.38988	0.22165	0.30425	0.33262	0.5192	0.31788	0.49711	0.19268	0.40404	0.35774
CCDC43	0.12383	0.10105	0.10138	0.08366	0.08721	0.11337	0.05491	0.11261	0.09457	0.04448	0.1287	0.04911	0.09476	0.07497	0.19761	0.13129	0.22164	0.0267	0.1414	0.13498
CNTD1	0.01467	0.01435	0.01041	0.01001	0.00805	0.01639	0.01261	0.00969	0.00637	0.02325	0.01017	0.00649	0.00444	0.01102	0.0562	0.00216	0.02237	0.0586	0.00351	0.04007
FLJ40194	0.01072	0.01497	0.01073	0.03268	0.01327	0.01392	0.01052	0.01453	0.01245	0.01312	0.01078	0.02313	0.00918	0.01498	0.00445	0.01398	0.00621	0.0113	0.00888	0.0258
B4GALNT2	0.01709	0.02552	0.01466	0.02175	0.02008	0.0101	0.01429	0.01547	0.01636	0.03207	0.01111	0.02583	0.01753	0.03021	0.01449	0.0202	0.0182	0.07848	0.01384	0.03441
SGK494	0.02501	0.05872	0.02529	0.09143	0.02694	0.02681	0.02139	0.02069	0.03483	0.01494	0.01567	0.06824	0.04805	0.05345	0.01527	0.03845	0.01697	0.01231	0.01378	0.03136
SEZ6	0.00686	0.00892	0.00671	0.01098	0.01032	0.01023	0.00705	0.01422	0.00818	0.00214	0.00508	0.01632	0.01202	0.01633	0.00204	0.01029	0.00972	0.00242	0.00636	0.00027
SLC43A2	0.02554	0.0331	0.02231	0.28835	0.0396	0.03995	0.0673	0.01487	0.03259	0.02508	0.03286	0.40227	0.34486	0.08555	0.03145	0.09216	0.0358	0.03304	0.04674	0.05298
CYB5D2	0.03395	0.06708	0.02933	0.05454	0.05023	0.036	0.08505	0.05094	0.06266	0.02654	0.06422	0.0361	0.04812	0.02545	0.09201	0.0331	0.04798	0.06698	0.10935	0.24889
ZFP3	0.00435	0.01164	0.00444	0.00837	0.01256	0.00387	0.00411	0.00761	0.00712	0.0016	0.00136	0.0071	0.00444	0.02615	0.00929	0.00449	0.00494	0.01003	0.00758	0.00326
GGT6	0.00649	0.00925	0.00748	0.01971	0.00523	0.00528	0.00951	0.00676	0.00613	0.04924	0.00678	0.01523	0.00808	0.01837	0.09898	0.00658	0.00291	0.21397	0.00451	0.07855
SPNS2	0.0024	0.0014	0.00734	0.00117	3e-05	1e-05	0.00057	0.00176	0.00074	0.01826	3e-05	0.00058	0.00067	0.00276	0.01936	0.00013	0.00379	0.04726	0.00208	0.19685
EFCAB13	0.03423	0.0732	0.01937	0.05225	0.03309	0.01603	0.09046	0.04177	0.02406	0.07869	0.01393	0.04092	0.12935	0.28541	0.08089	0.09586	0.027	0.12046	0.10429	0.20788
MRPL10	0.55511	0.23054	0.48069	0.093	0.54606	0.30231	0.12363	0.37537	0.47809	0.0258	0.18202	0.06717	0.10861	0.13336	0.31838	0.15004	0.43693	0.03173	0.20093	0.08683
WDR81	0.02416	0.04222	0.01257	0.11087	0.04654	0.0304	0.01934	0.03112	0.05284	0.0194	0.02406	0.04965	0.13071	0.03083	0.01827	0.03767	0.02567	0.0374	0.05336	0.04013
ADH1B	0.00143	0.00332	0.00367	0.00265	0.00336	0.00155	0.00407	0.00163	0.00165	0.01066	0.00227	0.00411	0.00312	0.00558	0.00085	0.00348	0.00051	0.01861	0.20032	0.01305
TBC1D16	0.00459	0.00832	0.00248	0.01388	0.00115	0.00142	0.00223	0.00175	0.00635	0.01548	0.00142	0.01147	0.02012	0.00329	0.03994	0.00926	0.0029	0.02594	0.06098	0.0443
AFMID	0.04387	0.04031	0.05075	0.13322	0.03913	0.04329	0.13274	0.03925	0.04821	0.17898	0.05501	0.1573	0.1639	0.13617	0.29133	0.07886	0.11285	0.43728	0.16486	0.21076
LRRC75A-AS1	0.45345	0.65643	0.42087	0.233	0.25111	0.46424	0.28602	0.55437	0.38417	0.389	0.43672	0.27666	0.29098	0.59315	1.15064	0.48521	0.45791	0.26965	0.58496	0.58075
ZSWIM7	0.14159	0.21109	0.13866	0.3074	0.20553	0.14254	0.1803	0.15004	0.21597	0.08181	0.1386	0.22611	0.34672	0.192	0.1997	0.26995	0.19315	0.14586	0.32634	0.2485
MIEF2	0.02951	0.05177	0.02309	0.01838	0.04093	0.01717	0.03277	0.02098	0.04773	0.01494	0.0196	0.0178	0.01508	0.01438	0.04437	0.02068	0.02692	0.04362	0.01257	0.02847
FAM210A	0.08528	0.08382	0.06919	0.02997	0.06963	0.09939	0.04328	0.07219	0.10416	0.02669	0.08543	0.09436	0.16664	0.12404	0.16692	0.08346	0.16504	0.02943	0.21659	0.10661
INO80C	0.29323	0.29674	0.28934	0.30388	0.27266	0.27384	0.21015	0.24536	0.25141	0.22197	0.31187	0.29672	0.24313	0.35881	0.42983	0.40883	0.33587	0.34894	0.27108	0.43477
TTC39C	0.33999	0.48532	0.43884	0.16258	0.17095	0.49322	0.01587	0.56758	0.30977	0.03561	0.44884	0.09796	0.07097	0.1411	0.04071	0.02224	0.354	0.04348	0.10155	0.0501
CNGB1	0.00743	0.0064	0.00552	0.01006	0.00812	0.00461	0.00897	0.00504	0.00749	0.01791	0.00338	0.00903	0.01459	0.01463	0.00262	0.00874	0.00367	0.01467	0.00837	0.01225
CLDND2	0.01637	0.00221	0.01316	0.02534	0.06058	0.00584	0.00773	0.00633	0.04643	0.03155	0.01038	0.01129	0.02337	0.00705	0.02314	0.00299	0.01417	0.07335	0.01556	0.03532
ZNF816	0.0948	0.10828	0.06699	0.02347	0.09673	0.08062	0.03816	0.08784	0.07524	0.0202	0.08733	0.02739	0.04567	0.08861	0.12308	0.04091	0.08026	0.0161	0.02918	0.06575
CNGA1	0.00301	0.00956	0.00393	0.00615	0.00455	0.00468	0.01204	0.00182	0.00348	0.01753	0.00226	0.01038	0.00063	0.01686	0.08934	0.00691	0.00438	0.01785	0.00544	0.00212
ZNF543	0.02066	0.02013	0.02044	0.00454	0.02333	0.01264	0.02494	0.02497	0.01799	0.00422	0.00939	0.0081	0.00286	0.02107	0.01389	0.01773	0.02678	0.00202	0.01328	0.01283
RAVER1	0.06548	0.07803	0.07355	0.03844	0.06163	0.08872	0.03774	0.05647	0.07287	0.01873	0.09207	0.02535	0.02695	0.05387	0.05521	0.07409	0.09511	0.03879	0.03366	0.03157
COX6B2	0.00858	0.00896	0.01062	0.02589	0.00939	0.009	0.00789	0.0094	0.01083	0.03003	0.00935	0.01705	0.00971	0.0083	0.02287	0.02712	0.00499	0.05439	0.00632	0.01137
C19ORF70	0.18742	0.21771	0.18079	0.24988	0.21891	0.1943	0.21944	0.22242	0.25901	0.15674	0.22325	0.23839	0.30371	0.17262	0.23074	0.20871	0.20732	0.25861	0.34429	0.40342
ADH1C	0.00221	0.00011	0.00196	0.00128	0.00278	7e-05	0.00295	0	0.00011	0.05158	3e-04	0.00102	0.00057	0.00159	0.052	0.00064	0.00028	0.17145	0.01691	0.00163
TRAPPC5	0.24428	0.37218	0.28825	0.79049	0.29426	0.32424	0.32097	0.27539	0.31003	0.34992	0.35035	0.48638	0.70282	0.33861	0.37351	0.26065	0.30911	0.46721	0.39907	0.69278
OSCAR	0.0056	0.00281	0.00283	0.53157	0.0059	0.00213	0.00755	0.00327	0.00612	0.00385	0.00427	0.21074	0.28146	0.00359	0.00407	0.01513	0.00171	0.0109	0.00443	0.00362
ZNF813	0.01417	0.02405	0.01032	0.01141	0.02073	0.0099	0.00907	0.01257	0.01996	0.00851	0.01094	0.00454	0.01027	0.02194	0.00222	0.01379	0.01261	0.01365	0.01345	0.00882
ZNF441	0.0525	0.07985	0.034	0.04207	0.08788	0.04139	0.0302	0.05761	0.06449	0.03526	0.03692	0.02152	0.0259	0.08439	0.03307	0.07056	0.08471	0.0589	0.08072	0.07874
ZNF440	0.04233	0.04681	0.02633	0.10817	0.05445	0.02654	0.01978	0.03726	0.04351	0.06852	0.04146	0.0567	0.06554	0.05578	0.0716	0.10547	0.02353	0.15568	0.05293	0.08813
SWSAP1	0.04868	0.07103	0.04322	0.07712	0.06436	0.04841	0.02538	0.04714	0.06223	0.04675	0.05386	0.02899	0.03097	0.06052	0.04399	0.0328	0.05745	0.07863	0.02936	0.0725
CCDC159	0.18398	0.20654	0.20039	0.31631	0.25611	0.23846	0.23267	0.22379	0.23995	0.06605	0.30331	0.14328	0.2022	0.22129	0.11471	0.3306	0.16898	0.19817	0.1705	0.22425
JOSD2	0.14471	0.11704	0.16953	0.21139	0.14553	0.17105	0.0855	0.11367	0.10785	0.05362	0.20499	0.19406	0.33014	0.05183	0.17261	0.18102	0.23986	0.15751	0.29731	0.21485
CPT1C	0.02013	0.03249	0.02502	0.04239	0.02157	0.02039	0.01976	0.02011	0.0232	0.04344	0.02217	0.05341	0.03241	0.02793	0.01671	0.02852	0.02488	0.0533	0.11511	0.08084
ALDH16A1	0.05648	0.08012	0.06378	0.15506	0.06202	0.05876	0.0999	0.06366	0.07861	0.07248	0.06185	0.07957	0.16048	0.09943	0.08135	0.0977	0.11445	0.0921	0.09394	0.10481
ZNF573	0.13815	0.22894	0.10491	0.08977	0.17662	0.11121	0.0731	0.13139	0.13638	0.03066	0.08291	0.10799	0.06186	0.1523	0.05866	0.07297	0.12243	0.09561	0.14448	0.11773
TMIGD2	0.3895	0.17462	0.27566	0.0074	0.19608	0.10273	0.02244	0.13669	0.0477	0.00466	0.00946	0.13987	0.00737	0.02871	0.00209	0.02888	0.30766	0.00044	0.00332	0.00216
EID2B	0.04747	0.0546	0.04356	0.06919	0.04701	0.03033	0.05012	0.05007	0.05687	0.02852	0.03488	0.04407	0.01887	0.03787	0.0149	0.02932	0.05427	0.03733	0.05243	0.01787
TNFAIP8L1	0.03591	0.0562	0.03354	0.04758	0.0325	0.03667	0.02233	0.0336	0.03314	0.03323	0.04261	0.03052	0.04285	0.03977	0.02374	0.09302	0.03513	0.04808	0.04776	0.1524
ZNF57	0.02028	0.02674	0.01014	0.00706	0.02319	0.02794	0.00832	0.01627	0.02788	0.00668	0.01464	0.01054	0.00831	0.00615	0.18777	0.00589	0.00998	0.0665	0.02039	0.02377
IRGQ	0.02338	0.01571	0.01613	0.04475	0.02014	0.02438	0.02172	0.02234	0.01494	0.02256	0.03477	0.04825	0.0469	0.03527	0.04088	0.06337	0.01965	0.04082	0.04599	0.03869
ZNF428	0.0929	0.10293	0.09154	0.04648	0.12374	0.08613	0.07303	0.09405	0.12125	0.04258	0.06935	0.05159	0.08218	0.05996	0.07214	0.11679	0.11702	0.04133	0.15987	0.14718
PLK3	0.37581	0.26968	0.54743	0.3023	0.04855	0.57996	0.23452	0.52637	0.10391	0.15178	0.62094	0.65761	0.65532	0.28961	0.26826	0.97409	0.23185	0.43286	0.4408	0.43424
JSRP1	0.00617	0.00433	0.00722	0.00993	0.00206	0.01367	0.249	0.00206	0.0099	0.04891	0.01414	0.00646	0.00415	0.02638	0.03938	0.00592	0.03302	0.0869	0.01034	0.02056
MOB3A	0.30176	0.38291	0.29067	0.36854	0.46786	0.32028	0.31123	0.24903	0.44593	0.03277	0.48594	0.31452	0.28784	0.49342	0.03667	0.27344	0.35933	0.04632	0.10688	0.08975
MFSD12	0.0544	0.06749	0.05057	0.16825	0.03599	0.05972	0.05661	0.05488	0.05606	0.03916	0.05607	0.26602	0.3118	0.08112	0.09456	0.03289	0.06433	0.06015	0.12348	0.06361
NDUFA11	0.52792	0.55005	0.50157	0.66358	0.62398	0.57377	0.69868	0.49864	0.58422	0.2615	0.66122	0.51354	0.74811	0.47772	0.65558	0.65313	0.82817	0.39468	0.80305	0.66929
MISP	0.00206	0.00181	0.00087	0.0026	0.00189	0.00132	0.00526	0.00097	0.00222	0.1635	0.00147	0.00425	0.00299	0.00074	0.53967	0.0024	0.00248	0.46161	0.0076	0.00639
LRRC25	0.00658	0.00522	0.00292	0.53922	0.01183	0.00919	0.00622	0.00485	0.00296	0.0148	0.00345	0.18977	0.4673	0.02254	0.00573	0.11171	0.00627	0.03108	0.00594	0.00964
WTIP	0.00847	0.01155	0.00987	0.01488	0.01052	0.00792	0.00391	0.00859	0.0093	0.01205	0.00701	0.01411	0.00666	0.0092	0.00701	0.00871	0.00525	0.02024	0.02585	0.02161
ZNF792	0.01267	0.03238	0.0112	0.00903	0.0295	0.01184	0.00378	0.01789	0.01944	0.00725	0.01799	0.00185	0.00297	0.00368	0.00785	0.01865	0.0191	0.00904	0.00459	0.01816
NR2C2AP	0.10443	0.1266	0.11902	0.01838	0.07627	0.09969	0.05485	0.09957	0.14356	0.03392	0.08843	0.05284	0.06615	0.12918	0.20617	0.05765	0.23103	0.04087	0.06394	0.1166
HSPB6	0.00023	0.00011	0	0	0.00034	0.00206	0	0	0.00093	0.00514	0.00023	0	1e-05	5e-05	0.00461	0.00224	8e-05	0.00916	0.17643	0.00025
CNN1	0.03097	0.02769	0.02737	0.04658	0.0209	0.024	0.0099	0.03072	0.02421	0.01768	0.02944	0.05934	0.0536	0.03051	0.00788	0.06099	0.01445	0.0516	0.41721	0.02721
CYP4F22	0.02414	0.00296	0.01751	0.01612	0.00582	0.01016	6e-05	0.01236	0.01926	0.00074	5e-05	0.00681	0	0	5e-05	0.04474	0.03905	0.00137	0.00046	0
RINL	0.16454	0.20396	0.1658	0.0576	0.20852	0.15213	0.07637	0.14943	0.17588	0.02211	0.19072	0.04605	0.0625	0.10639	0.03149	0.09969	0.1598	0.04711	0.02516	0.02369
FBXO27	0.0366	0.04955	0.04664	0.06866	0.0375	0.04358	0.02201	0.03781	0.03748	0.03241	0.04339	0.05981	0.05199	0.05169	0.02518	0.06986	0.02199	0.05412	0.04735	0.04294
CNN2	0.94548	1.25534	0.96592	0.46597	0.70872	0.82154	0.3264	0.91917	1.13457	0.18271	0.80467	0.44925	0.49386	0.72858	0.4668	0.59641	1.06909	0.10549	0.67563	0.31798
C19ORF47	0.01812	0.02147	0.02335	0.03429	0.0254	0.02024	0.02301	0.02869	0.02602	0.02487	0.03048	0.0272	0.02954	0.04047	0.03742	0.00857	0.05411	0.0155	0.03602	0.03195
ANKLE1	0.04751	0.04826	0.04963	0.08892	0.04795	0.04301	0.03673	0.0383	0.04852	0.04261	0.03648	0.06315	0.04519	0.08254	0.01101	0.06103	0.03971	0.04825	0.04109	0.03582
CNN3	0.02363	0.03815	0.01495	0.0815	0.0263	0.01628	0.0443	0.03189	0.01685	0.11169	0.0118	0.14963	0.08202	0.07825	0.59874	0.16981	0.02073	0.11921	1.85455	1.06472
GABPB2	0.09144	0.14218	0.09194	0.08515	0.13042	0.05508	0.03074	0.10049	0.13646	0.03091	0.06477	0.04356	0.06645	0.07063	0.06247	0.05786	0.09836	0.04916	0.08554	0.04783
TDRD10	0.00015	0.00023	0.00097	0.00235	0.00094	0.00076	1e-05	0.00037	0	0.01116	4e-05	0.00034	0	0.00014	0	0.00853	0.00025	0.0039	0.00637	0.07378
SHE	0.00378	0.01257	0.00364	0.01141	0.02211	0.00327	0.00228	0.00653	0.01052	0.00932	0.00128	0.01032	0.01524	0.00975	0.0021	0.02375	0.00142	0.02777	0.00265	0.1026
KDF1	0.00022	0.02843	0.00146	0.002	0.00032	0.0033	0.00576	1e-04	0.0109	0.03522	0.00133	0.00301	0.00277	0.00301	0.18754	0.00262	0.00052	0.04848	0.00087	0.00033
CNP	0.16567	0.16469	0.19159	0.16691	0.19105	0.18855	0.22232	0.13828	0.16433	0.06007	0.27471	0.14175	0.19592	0.20286	0.34538	0.19096	0.34884	0.126	0.40624	0.20175
CCSAP	0.02567	0.05455	0.0348	0.05205	0.02836	0.02828	0.02552	0.03917	0.04629	0.00868	0.02033	0.03335	0.06581	0.0339	0.03365	0.03411	0.05086	0.02467	0.01713	0.00937
LRRC38	0.00338	0.00055	0.0023	0.00526	0.0027	0.00131	0.00104	0.00114	0.00162	0.00517	0.00113	0.0074	0.00395	0.00354	0.00243	0.00225	0.00042	0.0155	0.00154	0.01698
PUSL1	0.05301	0.04705	0.04306	0.0552	0.04839	0.05892	0.06611	0.04532	0.05737	0.04108	0.0834	0.03153	0.06649	0.05893	0.15737	0.03875	0.11281	0.0365	0.06949	0.09603
B3GALT6	0.01665	0.01113	0.01516	0.02505	0.00908	0.01847	0.01127	0.01586	0.01569	0.00472	0.02631	0.01413	0.02167	0.01346	0.01904	0.02667	0.02042	0.00017	0.02882	0.02321
CNR1	0.00014	5e-05	3e-05	0.002	4e-05	1e-05	0.00046	0	0.00027	0.00182	1e-05	6e-04	0.00118	0.02398	0	0	0.00254	0	0.02939	0.00226
WDR63	0.01462	0.00486	0.01564	5e-05	0.00624	0.00193	0.00014	0.00505	0.03202	0.00399	1e-04	0.00468	0.00422	0.00265	0.00027	0.00148	0.00114	0	0.00208	0.00271
KLHDC9	0.00025	0.0121	0.0044	0.0037	0.00998	0.00227	0.04218	0.0035	2e-05	0.02899	0.00028	0.00386	0.00015	0.01275	0.06718	0.00066	0.00417	0.04144	0.00694	0.02786
AXDND1	0.00534	0.00522	0.00197	0.0023	0.00128	0.00406	0.00976	0.00052	0.00278	0.01206	0.00612	0.00715	0.0096	0.00238	0.01097	4e-05	0	0.02458	0.00064	0
MAB21L3	0.00623	0.01037	0.00637	0.02094	0.0067	0.00593	0.00359	0.00591	0.00795	0.01745	0.00512	0.01489	0.01138	0.00792	0.00615	0.00849	0.0038	0.02648	0.00628	0.00588
CNR2	0.01176	0.00763	0.00485	0.00552	0.01689	0.00413	0.00322	0.00487	0.02474	0.00365	0.00543	0.00532	0.0027	0.1302	0.00103	0.00604	0.00601	0.00245	0.00232	0.00103
IFFO2	0.0273	0.01964	0.02938	0.02189	0.02121	0.03626	0.03979	0.01847	0.0168	0.00632	0.03384	0.03464	0.02056	0.02461	0.0208	0.079	0.02346	0.00302	0.03662	0.02478
HIST2H3C	0.00029	1e-05	0.0011	0.00015	0.00292	0.00013	0.00249	0.00012	8e-05	0.02938	0.00064	0.00015	0.00083	0.00035	0.00512	0	0.01498	0.07966	0.00093	0.02941
SLC44A3	0.00416	0.00158	0.00562	0.00016	0.00253	0.00864	0.00112	0.0058	0.0069	0.05029	1e-04	0.00292	0.00041	0.00024	0.2809	0.00032	0.00327	0.08031	0.07069	0.02592
ADH4	0.05464	0.04459	0.04732	0.0442	0.04204	0.04022	0.0169	0.03837	0.03199	0.04158	0.03675	0.03319	0.02779	0.03913	0.01263	0.04674	0.03182	0.0639	0.04874	0.05583
ATXN7L2	0.03658	0.02547	0.0327	0.02146	0.02106	0.03981	0.0128	0.02724	0.02622	0.0193	0.02353	0.01531	0.02367	0.03	0.02252	0.03262	0.02933	0.02841	0.04024	0.0453
LYPLAL1	0.07859	0.13007	0.05051	0.17613	0.12277	0.07258	0.10597	0.08758	0.10738	0.08019	0.0582	0.08267	0.23275	0.37501	0.31525	0.06319	0.18393	0.02869	0.19303	0.16577
TYW3	0.17622	0.21179	0.15337	0.19069	0.19775	0.15462	0.18007	0.18304	0.16993	0.09583	0.1425	0.12372	0.12377	0.17871	0.18807	0.14037	0.1792	0.16402	0.19574	0.24728
ERICH3	0.02374	0.01989	0.02435	0.01603	0.01892	0.02582	0.00768	0.01593	0.0132	0.0262	0.01507	0.01364	0.01881	0.02557	0.02026	0.00809	0.01133	0.0346	0.00609	0.04526
LRRIQ3	0.0064	0.00552	0.00227	0.00365	0.01128	0.0021	0.00979	0.00792	0.00934	0.01223	0.00908	0.00086	0.00231	0.01254	0.0139	0.00398	0.00508	0.01155	0.00713	0
TPRG1L	0.02117	0.03624	0.02625	0.03285	0.05514	0.02537	0.01804	0.02355	0.0478	0.03699	0.03266	0.02627	0.04184	0.02333	0.07555	0.0237	0.02333	0.02751	0.06028	0.08345
FAM213B	0.04282	0.07112	0.05534	0.01235	0.03201	0.07579	0.03841	0.04425	0.04837	0.05717	0.10595	0.04244	0.07827	0.02165	0.25699	0.04981	0.04139	0.07304	0.07852	0.12662
MYOM3	0.01127	0.00729	0.01317	0.02588	0.01413	0.01508	0.01793	0.01262	0.01386	0.03586	0.01869	0.02193	0.01356	0.02601	0.03832	0.02264	0.01531	0.05869	0.00487	0.03601
ZNF684	0.09012	0.06813	0.0913	0.07361	0.07742	0.08632	0.02864	0.06757	0.08501	0.03567	0.09506	0.07848	0.05231	0.10681	0.04834	0.11123	0.12837	0.09452	0.06559	0.05763
TCEANC2	0.03681	0.08029	0.03307	0.06077	0.05027	0.03967	0.02185	0.04297	0.04807	0.01855	0.03905	0.04408	0.05639	0.06577	0.03017	0.04939	0.05251	0.03155	0.04145	0.03771
PODN	0.00308	0.00196	0.00069	0.00421	0.0246	0.00145	0.00107	0.00071	0.00471	0.00145	0.00145	0.00307	0.00129	0.00087	0.00018	0.00086	0.00015	0.00233	0.2507	0.00217
GJB4	2e-05	3e-05	2e-05	2e-05	2e-05	0	0	0	1e-05	0.00064	0.00031	1e-05	0	0	0.02828	1e-05	0	0.00147	0.00044	0
RNF19B	0.04209	0.01176	0.05384	0.10511	0.03821	0.06743	0.01664	0.04173	0.02501	0.03116	0.10027	0.3806	0.32181	0.02143	0.07444	0.16206	0.03216	0.05525	0.06687	0.10741
DCST2	0.00121	0.01138	0.00097	0.01781	0.00232	0.00105	0.00116	0.00272	0.0051	0.02613	0	0.00267	1e-04	0.0011	0.00404	0	0	0.02482	5e-05	0.02266
DNAH14	0.01722	0.01055	0.0096	0.00623	0.01844	0.00956	0.01936	0.00685	0.0099	0.0368	0.01897	0.02254	0.01545	0.01064	0.16289	0.04337	0.01825	0.03453	0.03045	0.05953
C1ORF122	0.04268	0.02986	0.05069	0.03828	0.05616	0.05173	0.07795	0.03654	0.05024	0.0341	0.06135	0.07112	0.09426	0.04295	0.08213	0.05913	0.06548	0.07026	0.17654	0.11186
COL1A1	0.01293	0.01181	0.01636	0.07846	0.00534	0.00932	0.01301	0.00891	0.01097	0.06982	0.00821	0.05938	0.04496	0.0139	0.02843	0.02738	0.00558	0.05298	1.70759	0.03926
OSCP1	0.0072	0.00257	0.00502	0.02355	0.02435	9e-04	0.02003	0.00285	0.00428	0.00487	0.00219	0.00997	0.02378	0.00929	0.09034	0.02238	0.0222	0.01153	0.06343	0.02647
C1ORF216	0.06758	0.0629	0.05804	0.0885	0.09482	0.0691	0.04175	0.08782	0.09324	0.04799	0.07092	0.08503	0.0683	0.08357	0.05362	0.05741	0.04132	0.08584	0.0815	0.06843
VWA5B1	0.00572	0.00648	0.00689	0.03577	0.00538	0.00496	0.00357	0.00788	0.00303	0.00739	0.00414	0.0185	0.00971	0.01519	0.00267	0.02279	0.0047	0.01334	0.00459	0.00879
UBXN10	0.00078	4e-04	0.00156	8e-05	0.00637	0.00369	0.00574	0.00324	0.0039	0.0037	0.00196	0.00241	0.00132	0.00041	0.02109	0.03818	0.00061	0.01737	0.00737	0.00757
COL1A2	0.0049	0.00654	0.00431	0.0293	0.00569	0.00683	0.01685	0.0062	0.00393	0.03872	0.00667	0.03441	0.01367	0.00964	0.00797	0.0221	0.00319	0.03857	2.66433	0.04559
ARL8A	0.03586	0.0312	0.02837	0.11047	0.05376	0.03554	0.02752	0.02649	0.03681	0.01179	0.0641	0.08173	0.15749	0.02393	0.06044	0.10604	0.03894	0.01606	0.05691	0.11437
SYT2	0.00117	0.00405	0.00099	0.00379	0.00309	0.00072	0.00061	0.00184	0.00298	0.00076	0.00144	0.00336	0.00207	0.00142	0.00295	0.00173	0.00178	0.00259	0.00492	0.00133
GOLT1A	0.00043	0.00277	0	0.00017	0.00262	6e-05	0	0.00078	1e-05	0.04457	0.00197	0.00137	5e-05	0	0.34949	0	0	0.02296	0.00093	0.00502
UHMK1	0.26889	0.22644	0.23959	0.13601	0.39969	0.20399	0.08812	0.19906	0.32841	0.06758	0.2076	0.1267	0.14681	0.22832	0.20674	0.13322	0.28627	0.0191	0.09402	0.12228
FCRLB	0.01496	0.00398	0.00545	0.00608	0.04271	0.00244	0.01849	0.00058	0.01838	0.00415	0.00388	0.01089	0.02473	0.00882	0.00659	0.01621	0.0183	0.00644	0	0.00051
ADH5	0.28491	0.35711	0.2454	0.15107	0.4364	0.27711	0.18245	0.26974	0.39988	0.1676	0.32624	0.16846	0.25997	0.24656	0.67255	0.24057	0.59965	0.15017	0.60438	0.50225
COL2A1	0.0034	0.00086	0.0024	0.00073	0.00085	0.00025	0.00303	0.00036	7e-04	0.01596	0.00022	0.00048	1e-05	0.00558	0.00387	2e-05	0	0.01011	5e-05	0
C1ORF131	0.13743	0.18936	0.12236	0.07999	0.14734	0.15557	0.09047	0.13724	0.14127	0.10265	0.15062	0.07086	0.11822	0.13711	0.26353	0.06479	0.21656	0.1152	0.08916	0.13411
LIX1L	0.06042	0.05746	0.05722	0.03151	0.05656	0.05275	0.02874	0.05956	0.05855	0.00905	0.04725	0.02713	0.04494	0.03684	0.00774	0.05239	0.05428	0.00967	0.11513	0.05822
COL3A1	0.00045	0.00104	0.00015	0.00522	0.00317	0.00019	0.00358	0.00292	0.00301	0.01304	0.00017	0.00708	0.00821	0.00176	0.01366	0.00067	0.00199	0.02276	2.23151	0.02835
SPATA17	0.04806	0.06035	0.05514	0.05099	0.04354	0.05094	0.02633	0.04434	0.05204	0.03628	0.03491	0.05066	0.05465	0.06447	0.04429	0.05316	0.0332	0.06566	0.05157	0.07256
EDARADD	0.04712	0.03239	0.07263	0.00842	0.03887	0.05222	0.00318	0.0406	0.05684	0.00151	0.1089	0.0231	0.0178	0.00797	0.00105	0.16459	0.10541	0.00465	0.00966	0.00393
COL4A1	0.00091	0.00096	0.00027	0.00724	0.00089	0.00079	0.00174	0.00043	0.0015	0.0105	0.00113	0.02079	0.01024	0.00144	0.00803	0.00388	0.00646	0.002	1.5265	1.35909
TMEM125	1e-05	5e-05	3e-05	0.00035	2e-05	0	0.01788	2e-05	1e-05	0.08431	0.00015	0.00062	3e-05	0.00398	0.33507	0	0.00018	0.17432	2e-04	0.04612
IQGAP3	0.00117	0.00149	0.00141	0.00207	0.00116	0.00331	7e-04	0.00027	0.00096	0.02138	0.0022	0.0048	0.00731	0.00057	0.05072	0.001	0.02092	0.02389	0.00239	0.00932
NAXE	0.23174	0.20872	0.23329	0.0903	0.22967	0.23883	0.50402	0.22566	0.23913	0.12303	0.35935	0.14254	0.25086	0.23514	0.62776	0.16531	0.32371	0.06429	0.3871	0.28711
ARHGEF19	0.05138	0.03215	0.02737	0.00972	0.03656	0.02316	0.02904	0.03037	0.04319	0.0081	0.02844	0.01188	0.00523	0.01962	0.03959	0.01958	0.05877	0.03233	0.03001	0.07468
MRPL55	0.31941	0.40728	0.28159	0.30014	0.34315	0.40003	0.58914	0.36706	0.29404	0.21243	0.38649	0.26498	0.47667	0.34848	0.65741	0.26035	0.6056	0.25875	0.55275	0.54675
HIST3H2BB	0.01112	0.00969	0.01027	0.01616	0.00493	0.00836	0.01571	0.01087	0.01085	0.01304	0.00778	0.01785	0.01839	0.00961	0.01133	0.01043	0.01106	0.02125	0.00372	0.01748
DRAM2	0.23245	0.40545	0.30135	0.40992	0.31967	0.29667	0.39612	0.27133	0.25027	0.08186	0.27584	0.26194	0.66953	0.97352	0.59334	0.27521	0.38128	0.07542	0.43747	0.33981
C1ORF162	0.10821	0.62276	0.1058	1.37803	0.5946	0.0974	0.0342	0.23278	0.41999	0.01698	0.00566	0.88275	1.38443	0.32807	0.01313	0.93503	0.07559	0.01524	0.00883	0.022
TATDN3	0.11612	0.15252	0.12856	0.20189	0.14039	0.12346	0.1134	0.125	0.12968	0.05834	0.11116	0.12483	0.18537	0.16401	0.13678	0.13075	0.16975	0.09671	0.11287	0.083
COL4A2	0.00282	0.00115	0.0019	0.00708	0.00241	0.00591	0.0045	0.00176	0.00044	0.03524	0.00185	0.04063	0.18387	0.00148	0.04304	0.00419	0.00018	0.07119	1.3864	1.25465
SNHG11	0.05167	0.09755	0.04456	0.08077	0.0805	0.06643	0.06373	0.06175	0.08147	0.07137	0.05962	0.03986	0.06677	0.09091	0.38144	0.0355	0.08047	0.19815	0.06623	0.19398
FITM2	0.0086	0.02366	0.00673	0.01287	0.01156	0.01265	0.01487	0.01839	0.00973	0.01025	0.00431	0.01089	0.01099	0.01001	0.04563	0.00531	0.01078	0.01702	0.01821	0.01764
WFDC12	0.01483	0.01635	0.01306	0.02471	0.01162	0.02274	0.01373	0.00811	0.0098	0.01804	0.00988	0.02414	0.01943	0.01665	0.01341	0.03896	0.01465	0.03824	0.02123	0.02002
COL4A3	0.00404	0.00669	0.00369	0.00202	0.00447	0.00153	0.13073	0.00276	0.00337	0.00664	0.00776	0.01297	0.00909	0.12594	0.00593	0.00093	0.00643	0.01864	0.0054	0.00053
TSHZ2	0.00348	0.06107	0.00803	0.00281	0.00298	0.01876	0.00674	0.03493	0.00535	0.04224	0.00675	0.00282	0.00165	0.00738	0.02189	0.00299	0.01263	0.01588	0.08235	0.12864
COL4A4	0.00082	0.00185	0.00112	0.00124	0.00067	0.00039	0.0379	0.00051	0.00107	0.00322	0.00076	0.00383	0.001	0.0531	0.00122	0.00136	0.0025	0.00385	0.00944	0.00137
ZNF831	0.06723	0.22735	0.10079	0.00313	0.03977	0.25555	0.0028	0.26303	0.05241	0.00088	0.26833	0.00652	9e-05	0.02343	6e-05	0.00015	0.04077	0.00562	0.00022	0
TBC1D20	0.08089	0.05636	0.06093	0.06049	0.06361	0.05941	0.04073	0.05629	0.0692	0.01463	0.04924	0.03767	0.04529	0.05151	0.04166	0.06304	0.06264	0.04698	0.07532	0.06132
COL4A5	0.00106	0.00315	0	0.00185	0.00249	0.00054	0.0011	0.00013	0.00021	0.00175	0.01104	0.00412	0.0025	0.0035	0.00104	0.00289	0.00204	0.01311	0.09711	0.03302
SLX4IP	0.03191	0.06143	0.03102	0.04478	0.04284	0.03878	0.03777	0.03519	0.03369	0.03232	0.04552	0.02334	0.03391	0.04588	0.03744	0.03955	0.0424	0.03029	0.04338	0.06377
TSPY26P	0.00728	0.0073	0.00527	0.02972	0.00733	0.0077	0.00469	0.00663	0.0059	0.00601	0.00364	0.01911	0.00978	0.00706	0.00773	0.01042	0.00734	0.01294	0.01397	0.00586
C20ORF144	0.00849	0.00816	0.00795	0.00606	0.01076	0.01004	0.00502	0.00862	0.0127	0.00744	0.01059	0.00674	0.00675	0.01395	0.00585	0.01115	0.00394	0.03715	0.00606	0.01392
CHMP4B	0.00764	0.00484	0.00623	0.0519	0.00804	0.00831	0.01345	0.00407	0.00861	0.02162	0.00905	0.0754	0.04222	0.01099	0.04029	0.0412	0.008	0.04686	0.02897	0.02634
PIGU	0.13492	0.17644	0.11796	0.06244	0.12161	0.1362	0.08867	0.112	0.13045	0.04158	0.17657	0.03598	0.08598	0.10865	0.38332	0.06417	0.19018	0.09062	0.17003	0.09593
COL5A1	0.00103	0.00241	0.00683	0.00364	0.00124	0.0112	0.00341	0.00656	0.00065	0.00519	0.02353	0.00172	8e-05	0.00082	0.00042	0.00808	0.00467	0.01588	0.35649	0.01481
C22ORF39	0.18392	0.22429	0.14706	0.14883	0.21532	0.18615	0.14036	0.18464	0.20798	0.06281	0.18299	0.1161	0.12154	0.19501	0.19303	0.17453	0.28102	0.05819	0.10034	0.15108
TANGO2	0.23071	0.19028	0.18486	0.24834	0.2821	0.2219	0.09137	0.22111	0.33692	0.05761	0.22386	0.17854	0.25035	0.15396	0.16414	0.3023	0.2832	0.0761	0.2064	0.20635
COL5A2	0.00293	0.0019	0.00059	0.00255	0.00138	0.00035	0.00074	8e-04	0.00255	0.01169	0.00215	0.00043	0.00319	8e-05	0.00135	0.00043	4e-04	0.00578	0.7506	0.0517
SGSM1	0.00649	0.00714	0.00469	0.00661	0.01973	0.0117	0.00782	0.01538	0.01495	0.01134	0.00679	0.00571	0.00299	0.01105	0.00598	0.00361	0.00465	0.01379	0.00446	0.00765
EMID1	0.00065	0.00554	0.00287	0.00545	0.0016	0.01048	0.00025	0.00274	7e-05	0.01164	0.00237	0.00366	0.00031	0.00064	0.00303	0.13313	0.01146	0.00384	0.06264	0.01068
COL6A1	0.0023	0.00264	0.00139	0.00945	0.0027	0.00059	0.0055	0.001	6e-05	0.05291	0.00135	0.01839	0.0512	0.00236	0.03582	0.00927	0.00281	0.02879	1.27462	0.27328
ANKRD54	0.16013	0.11117	0.14152	0.07874	0.10041	0.11829	0.09214	0.11651	0.11032	0.07273	0.12923	0.08212	0.08088	0.11043	0.14505	0.1133	0.17971	0.15692	0.19723	0.17102
COL6A2	0.01554	0.0136	0.00671	0.02093	0.0821	0.0046	0.00885	0.0031	0.06925	0.02195	0.00393	0.0207	0.02769	0.00541	0.00414	0.00276	0.01068	0.02839	1.36114	0.27775
PPP1R21	0.15788	0.20034	0.17011	0.19306	0.19305	0.1699	0.07852	0.13905	0.16097	0.04922	0.14071	0.11806	0.13985	0.168	0.11786	0.1046	0.13644	0.09303	0.11401	0.06972
TRABD2A	0.03324	0.43855	0.06954	0.04188	0.04014	0.10652	0.04114	0.19512	0.10749	0.12971	0.09423	0.07425	0.03777	0.05289	0.40127	0.01948	0.04072	0.2158	0.0211	0.0558
COL6A3	0.01086	0.01173	0.01623	0.01011	0.00605	0.01454	0.0037	0.0104	0.00424	0.01032	0.00663	0.00831	0.00529	0.00801	0.00415	0.00825	0.008	0.01254	0.91226	0.01174
TMEM150A	0.03821	0.07042	0.0384	0.09036	0.04973	0.0434	0.04659	0.05618	0.06485	0.0335	0.03562	0.07066	0.13009	0.05303	0.13497	0.07383	0.00821	0.04219	0.13833	0.14227
COL7A1	0.00203	0.00486	0.00321	0.00504	0.00314	0.00029	0.00169	0.00025	0.00453	0.09966	0.00089	0.01522	0.03089	3e-05	0.02819	0.01289	0.00378	0.0344	0.12981	0.00157
NUP35	0.1036	0.10656	0.12197	0.04025	0.06788	0.0725	0.07038	0.1036	0.08918	0.06016	0.10846	0.05789	0.03869	0.11287	0.27666	0.09305	0.23984	0.05742	0.1176	0.17831
TYW5	0.05409	0.05441	0.05145	0.0461	0.05515	0.09066	0.0373	0.04254	0.07127	0.02621	0.08437	0.03361	0.03999	0.0635	0.09955	0.03286	0.07973	0.03773	0.04904	0.06123
COL8A1	0.02056	0.02618	0.02097	0.04135	0.02273	0.02021	0.0165	0.01702	0.02231	0.02231	0.01345	0.03356	0.03242	0.0298	0.01101	0.03444	0.01671	0.03854	0.26042	0.04093
LYG1	0.00705	0.01006	0.00534	0.03198	0.02093	0.01291	0.00788	0.00922	0.01574	0.00411	0.00806	0.00591	0.01939	0.00649	0.01009	0.0033	0.00474	0.01012	0.02434	0.00313
MITD1	0.34014	0.49397	0.29897	0.30654	0.42598	0.34689	0.20526	0.35557	0.44941	0.12437	0.33332	0.23223	0.30404	0.40243	0.35058	0.26554	0.44699	0.17678	0.31917	0.29792
DIS3L2	0.16318	0.2078	0.17484	0.12475	0.14439	0.15841	0.12369	0.14533	0.17922	0.1031	0.1608	0.10649	0.15003	0.16253	0.18416	0.1388	0.15375	0.1648	0.1112	0.25939
CMPK2	0.0484	0.04515	0.05149	0.05985	0.03748	0.01459	0.01468	0.02584	0.044	0.00908	0.02076	0.03874	0.04119	0.03581	0.04333	0.0735	0.07664	0.02854	0.0508	0.12683
MBOAT2	0.00688	0.02038	0.01651	0.01905	0.01048	0.015	0.00223	0.00419	0.00631	0.02856	0.00776	0.04763	0.03976	0.01834	0.12894	0.03454	0.05754	0.07502	0.10239	0.06961
TAF8	0.13896	0.14966	0.11405	0.17861	0.14321	0.09641	0.11337	0.12883	0.15182	0.07723	0.12581	0.08594	0.11041	0.13954	0.11554	0.15125	0.23896	0.11614	0.10994	0.09783
COL9A1	0.00592	0.00259	0.00365	0.00427	0.00467	0.00305	0.00103	0.00213	0.00274	0.02683	0.00573	0.00615	0.0016	0.00297	0.00324	0.01318	0.00163	0.01776	0.05373	0.00946
TMEM18	0.11265	0.12886	0.10603	0.09116	0.12106	0.09601	0.10022	0.10642	0.09266	0.04195	0.10283	0.08335	0.09531	0.17846	0.19521	0.09733	0.24755	0.06209	0.17758	0.18765
COL9A2	0.00539	0.00741	0.02823	0.03461	0.00117	0.05645	0.01575	0.01714	0.00108	0.0944	0.19925	0.02434	0.01283	0.03534	0.03528	0.07234	0.01383	0.15818	0.00216	0.05769
FBLN7	0.00755	0.16458	0.0912	0.00436	0.00109	0.36864	0.00695	0.28774	0.00724	0.00117	0.42678	0.00842	0.00167	0.00934	0.00096	0.00311	0.0619	0.00581	0.03789	0.00486
NEU4	0.00353	0.00117	0.00512	0.01554	1e-05	0.00142	0.00264	0.00674	0.00013	0.02397	0.00141	0.03847	0.05585	0.00412	0.02664	0.02464	0.00197	0.03939	5e-05	0.01207
RBM45	0.07182	0.13733	0.07527	0.06024	0.12518	0.09946	0.06956	0.08098	0.14495	0.01792	0.10536	0.0234	0.05917	0.09819	0.08483	0.05261	0.1266	0.04334	0.06949	0.13788
BBS5	0.01564	0.02197	0.01682	0.00577	0.02591	0.01343	0.01345	0.0205	0.03473	0.01201	0.00734	0.01451	0.021	0.00939	0.02144	0.012	0.03636	0.00741	0.09976	0.04498
COL9A3	0.00542	0.00187	0.00283	0.01058	0.00126	0.00406	0.29977	9e-05	0.00305	0.05161	0.00427	0.00948	0.00868	0.1877	0.09075	0.00403	0.05374	0.03209	0.00339	0.01461
AADAC	0.00012	1e-04	2e-05	0.00106	0.00075	0	0.00035	0	0.0019	0.00417	0.00028	0	0.00034	0	0.02683	0.00245	0	4e-04	0.00048	4e-05
ADH6	0.00514	0.00898	0.00708	0.00662	0.00519	0.00526	0.01089	0.00778	0.00429	0.01432	0.00829	0.00259	0.00602	0.01092	0.0402	0.00366	0.00112	0.02361	0.00476	0.02466
COL10A1	0.00619	0.00617	0.00073	0.0085	0.0103	0.00073	0.00361	0.00223	0.00387	0.0094	0.00229	0.01096	0.00809	0.01013	0.00498	0.00437	1e-05	0.0146	0.137	0.02751
ICA1L	0.03895	0.05699	0.02907	0.11622	0.04769	0.01678	0.03425	0.04156	0.04824	0.01764	0.02283	0.06362	0.02786	0.09269	0.04378	0.05815	0.04321	0.0355	0.04756	0.03095
FAM168B	0.06965	0.0957	0.07497	0.0598	0.07084	0.0835	0.06732	0.07889	0.07159	0.02966	0.08119	0.04546	0.06324	0.06354	0.11404	0.06598	0.0858	0.03013	0.07807	0.12079
COL11A1	0.00143	0.0034	0.00157	0.00559	0.00469	0.0045	0.00051	0.00141	0.00342	0.00869	0.00168	0.0026	0.00101	6e-05	0.00033	0.00023	0.00179	0.00286	0.09303	0.00492
RFTN2	0.00844	0.00658	0.00881	0.00375	0.00835	0.00824	0.00409	0.00314	0.00846	0.00936	0.00381	0.01002	0.00385	0.00599	0.0137	0.00209	0.00341	0.00891	0.09519	0.09745
CLHC1	0.03579	0.08032	0.03402	0.0985	0.06237	0.04671	0.04323	0.04373	0.04197	0.06262	0.02767	0.0912	0.06831	0.13104	0.12728	0.06104	0.03867	0.09624	0.09564	0.11057
COL11A2	0.00134	0.00568	0.00237	0.00748	0.00095	0.00297	0.01587	0.00338	0.00107	0.02307	0.00266	0.00091	0.0046	0.0043	0.0105	0.00096	0	0.0384	0.00188	0.03109
PLEKHH2	0.00518	0.01108	0.0052	0.01125	0.00589	0.00644	0.00608	0.01087	0.01041	0.01442	0.006	0.00751	0.00469	0.01186	0.04277	0.00511	0.00564	0.00707	0.26004	0.00462
COL12A1	0.00134	0.00275	0.00354	7e-04	0.00178	0.00314	0.00355	0.00352	1e-04	0.01483	0.00772	0.00036	0.00214	0.00032	0.01424	9e-04	0.00343	0.02125	0.5929	0.08866
AP1S3	0.05336	0.02526	0.04593	0.07563	0.0485	0.0402	0.09274	0.03352	0.03134	0.04011	0.06478	0.10033	0.07109	0.19738	0.21367	0.35887	0.08766	0.03556	0.04474	0.05
C2ORF76	0.08389	0.08398	0.08204	0.07027	0.11111	0.05399	0.09111	0.07041	0.08682	0.02974	0.07005	0.05521	0.1043	0.08829	0.12827	0.18717	0.11374	0.00459	0.16851	0.10859
SGPP2	0.00789	0.01507	0.01941	0.00734	0.00468	0.04793	0.00549	0.02856	0.00631	0.01443	0.07068	0.00716	0.00606	0.01577	0.09331	0.00616	0.01004	0.02624	0.00533	0.01001
ACVR1C	0.00248	0.00875	0.00709	0.00129	0.00055	0.007	0.01482	0.00907	0.00679	0.00836	0.00042	0.00225	0	0.00272	0.0151	0.00328	0.00043	0.01343	0	0
OSR1	0.00013	0.00056	8e-05	0.00194	0.00015	0.00066	0	0.00038	0.00014	0.00083	1e-04	0.00094	0.00027	0.00018	0.00533	0.00064	0.00232	0.00343	0.07654	0.00127
COL13A1	0.00366	0.00335	7e-04	0.01059	0.00403	0.00154	0.00832	1e-05	0.00227	0.00244	0.00364	0.00903	0.01219	0.00034	0.00088	0.28022	0.00367	0.01292	0.03605	0.0729
TTC32	0.13799	0.2243	0.10469	0.10867	0.17003	0.11094	0.11956	0.12213	0.14529	0.04518	0.137	0.05585	0.09345	0.10745	0.19692	0.08967	0.14517	0.04064	0.06756	0.21849
UBR3	0.06521	0.08946	0.07303	0.12709	0.08393	0.05415	0.09636	0.07148	0.06888	0.04702	0.08567	0.08609	0.08928	0.08259	0.09664	0.09901	0.07309	0.0603	0.13652	0.12234
KCTD18	0.0814	0.089	0.06565	0.08692	0.09365	0.0612	0.04561	0.08223	0.08116	0.04234	0.04873	0.08334	0.08232	0.09982	0.06845	0.06907	0.08234	0.05319	0.06259	0.04587
ALS2CR12	0.01721	0.02879	0.0225	0.05058	0.04889	0.01856	0.00991	0.0146	0.03555	0.0152	0.03366	0.06238	0.02631	0.01954	0.0091	0.04225	0.01994	0.00809	0.02221	0.03302
ZNF513	0.00916	0.01416	0.01541	0.03711	0.01886	0.01734	0.01808	0.02573	0.01802	0.02146	0.01869	0.02098	0.02577	0.01293	0.02953	0.00712	0.01229	0.07388	0.03939	0.03497
LYPD6	0.00123	0.00035	0.00275	0.00237	6e-05	1e-05	0.00053	0.00125	0.00234	0.01362	0.00018	0.00242	0.00148	0.00031	0.01902	0	0.00394	0.02465	8e-05	0
LYPD6B	0.00127	0.00296	0.00221	0.00627	5e-05	9e-05	0.0456	0.00019	0	0.03786	0.00254	0.00018	0.00043	0.0339	0.05938	0.00039	0.00022	0.01955	0.00059	0
GALM	0.45471	0.27765	0.53742	0.0466	0.1747	0.69369	0.10668	0.40016	0.29574	0.08872	0.89877	0.113	0.27941	0.04662	0.30525	0.08393	0.5446	0.11553	0.09054	0.07532
COL15A1	0.01258	0.01105	0.01161	0.02466	0.01733	0.01253	0.00694	0.00842	0.01702	0.0209	0.0108	0.02023	0.0122	0.00751	0.00606	0.01277	0.00946	0.10097	0.25229	0.81787
ZFAND2B	0.29216	0.28146	0.27867	0.19835	0.31824	0.25027	0.1806	0.21521	0.30752	0.0935	0.17518	0.13618	0.15832	0.16104	0.26857	0.16991	0.38626	0.24303	0.22384	0.24518
COL16A1	0.00208	0.00344	0.00691	0.01127	0.00097	0.00366	0.0042	0.00133	0.00136	0.05281	0.00403	0.0057	0.00057	0.00072	0.07643	0.03539	0.01256	0.0968	0.17488	0.01569
MDH1B	0.00914	0.00938	0.00713	0.01089	0.01022	0.00809	0.00704	0.01218	0.01017	0.00634	0.00747	0.01119	0.0079	0.01273	0.01178	0.01032	0.00567	0.0151	0.03508	0.01483
COL17A1	0.00332	0.00184	7e-04	0.00464	0.00487	3e-05	0.00334	0.00161	2e-04	0.10984	0.00246	0.00054	0.00104	0.00088	0.09144	6e-04	0.00086	0.40208	0.0043	0.08926
PQLC3	0.3746	0.33182	0.34136	0.38433	0.468	0.25878	0.28755	0.30623	0.47684	0.04794	0.24664	0.15346	0.39738	0.26351	0.14262	0.24615	0.30841	0.03927	0.44915	0.24475
TMEM182	0.14297	0.16297	0.12553	0.20766	0.16645	0.10508	0.1301	0.12759	0.14055	0.26167	0.13449	0.1749	0.15548	0.15749	0.16968	0.15413	0.11049	0.30138	0.16064	0.14605
AHSA2	0.10465	0.14078	0.08828	0.26269	0.12192	0.0906	0.10456	0.10992	0.15061	0.08664	0.08704	0.17989	0.23454	0.13726	0.14593	0.14712	0.10631	0.11792	0.13973	0.16793
FBXO36	0.00876	0.01675	0.0136	0.01155	0.01534	0.01255	0.01009	0.01188	0.01181	0.00597	0.02161	0.01276	0.0119	0.01205	0.01375	0.00859	0.02091	0.01292	0.02435	0.01392
MTERF4	0.22845	0.43287	0.20536	0.1438	0.23865	0.31693	0.234	0.35862	0.32069	0.08485	0.2932	0.12409	0.12547	0.29298	0.22211	0.14147	0.23343	0.10504	0.20683	0.21947
CCDC148	0.00737	0.01114	0.00906	0.02087	0.00713	0.00916	0.00569	0.00702	0.00987	0.02147	0.00904	0.01623	0.01279	0.01311	0.04269	0.02385	0.0054	0.02461	0.02343	0.04216
M1AP	0.00859	0.00896	0.00499	0.01645	0.00606	0.00517	0.006	0.00418	0.00954	0.01314	0.00581	0.01525	0.03535	0.00874	0.01594	0.03274	0.00517	0.0094	0.00918	0.01588
COL19A1	0.01124	0.0121	0.01168	0.02831	0.01031	0.00966	0.0459	0.0117	0.01309	0.02288	0.01714	0.0294	0.02562	0.25194	0.00719	0.0314	0.00991	0.03476	0.00483	0.01267
CCDC58	0.10466	0.1089	0.10889	0.08746	0.09514	0.09521	0.08866	0.08613	0.08699	0.07261	0.08598	0.0865	0.09414	0.19897	0.23377	0.05897	0.14117	0.09698	0.11196	0.09612
KCNH8	0.00051	8e-04	0.00062	0.00273	1e-05	0.00121	0.00047	7e-05	0.00027	0.0191	0.00042	0.00707	1e-05	0.05823	0.02366	1e-05	0.00026	0.00991	0.00065	3e-05
COMP	0.00945	0.00867	0.00655	0.0201	0.00689	0.00654	0.00851	0.00479	0.00691	0.02007	0.00939	0.01251	0.01214	0.01619	0.02517	0.00762	0.00381	0.01488	0.08083	0.02599
DNAJC19	0.23415	0.3305	0.17923	0.13295	0.27776	0.18313	0.18574	0.25211	0.28325	0.12202	0.17748	0.10181	0.15997	0.28682	0.39596	0.3332	0.27885	0.11119	0.25033	0.2811
FAM3D	0.00068	0.00032	0.00015	0.00391	0.00192	0.00036	0.00374	1e-04	0.00102	0.28093	0.00189	0.00219	0.00182	0.00138	0.86463	0.00187	5e-04	0.86915	0.00897	0.06159
COMT	0.41141	0.35842	0.36207	0.56984	0.5063	0.4642	0.36741	0.3484	0.41481	0.20949	0.65526	0.67737	1.25948	0.25227	1.26705	0.62942	0.69765	0.16196	1.29836	1.08399
COPA	0.67558	0.45343	0.65319	0.40933	0.56745	0.56804	0.73303	0.58499	0.47192	0.26694	0.59395	0.45937	0.48889	0.54177	0.78446	0.99478	0.5861	0.40887	0.72508	0.57168
FAM131A	0.02816	0.02949	0.02688	0.05513	0.02165	0.03695	0.02686	0.02802	0.01374	0.02525	0.0456	0.04028	0.06204	0.02579	0.07004	0.04728	0.03278	0.06422	0.08007	0.12149
CD200R1	0.11127	0.11677	0.1501	0.01281	0.01551	0.08723	0.02346	0.08121	0.05109	0.00557	0.01199	0.04385	0.0556	0.01899	0.00812	0.13393	0.11629	7e-05	0.00452	8e-04
CHCHD4	0.03116	0.0305	0.02088	0.02222	0.02785	0.0351	0.02968	0.02857	0.0395	0.02528	0.03123	0.01248	0.02602	0.0092	0.10332	0.01467	0.08145	0.02488	0.01016	0.05138
COPB1	0.5679	0.3478	0.55213	0.25364	0.45789	0.52691	0.37466	0.5228	0.44343	0.16284	0.6035	0.26988	0.32294	0.3616	0.59628	0.4081	0.64197	0.10447	0.56419	0.43809
CRYBG3	0.00322	0.01437	0.00421	0.05444	0.00252	0.00309	0.04048	0.00526	0.00909	0.03174	7e-05	0.02808	0.0378	0.00921	0.04156	0.00884	0.0116	0.07254	0.08944	0.16722
DCBLD2	0.03194	0.04142	0.03398	0.07723	0.03259	0.02363	0.01678	0.03474	0.03747	0.06643	0.02417	0.04792	0.07109	0.06876	0.08216	0.08591	0.03627	0.06319	0.22715	0.08058
LRRC15	1e-05	0.00012	1e-05	2e-05	0.00045	0.00018	6e-05	0	0.00019	4e-04	0	1e-05	1e-04	0	0	0	0	0.00538	0.02361	0
FAM43A	0.02879	0.01272	0.0293	0.01757	0.01843	0.03068	0.01417	0.02671	0.0047	0.00969	0.03751	0.03906	0.01912	0.06343	0.00803	0.03981	0.01816	0.03928	0.02919	0.12342
KLF6	2.10972	1.30296	2.41666	1.45205	1.2748	2.37115	1.94145	2.43963	1.60246	0.50454	2.31478	1.61769	2.10054	1.57927	1.45048	2.20101	1.79265	1.26839	1.39123	1.53558
TPRA1	0.08123	0.07943	0.07031	0.11383	0.08954	0.09163	0.09877	0.06003	0.07004	0.05586	0.11965	0.2569	0.32939	0.05088	0.14605	0.09689	0.10225	0.09848	0.14725	0.1238
TMEM42	0.09505	0.17161	0.11114	0.08125	0.14626	0.10245	0.07614	0.11659	0.12419	0.03171	0.106	0.03268	0.12725	0.07677	0.19541	0.07029	0.08591	0.00664	0.11603	0.22636
SLC31A1	0.10066	0.05428	0.08443	0.1478	0.07475	0.0658	0.06721	0.07326	0.04868	0.05128	0.07979	0.13728	0.25644	0.05344	0.21737	0.10395	0.08025	0.13971	0.14553	0.09703
SLC31A2	0.03093	0.02918	0.05516	0.65521	0.02414	0.13844	0.13393	0.09762	0.03338	0.03104	0.07653	0.3608	0.81327	0.02336	0.06417	0.0767	0.03933	0.06835	0.13147	0.06045
NUDT16	0.02304	0.03259	0.02411	0.1169	0.02013	0.03119	0.02191	0.03299	0.01434	0.02195	0.02558	0.05915	0.05972	0.01411	0.06044	0.05676	0.02982	0.0442	0.04092	0.07356
COL6A6	0.0014	0.00251	0.00267	0.00174	0.00316	0.00094	0.00109	0.00363	0.0023	0.00222	0.00213	0.00084	0.00422	0.00245	0.00111	0.00072	0.00072	0.00064	0.0306	0.00231
FAM172BP	0.01378	0.00708	0.02329	2e-05	4e-05	0.04137	0.0184	0.04945	0.00349	0.00013	0.06928	2e-05	0.00027	0.00537	5e-05	0.00183	0.01674	0	0	0
METTL6	0.09457	0.11486	0.10764	0.07018	0.12391	0.10442	0.09654	0.07842	0.11373	0.03796	0.07709	0.07659	0.09966	0.09818	0.16538	0.09745	0.12999	0.0782	0.15874	0.09217
ADK	0.19339	0.33426	0.267	0.20206	0.13908	0.35748	0.236	0.32147	0.18606	0.07848	0.46392	0.17034	0.21006	0.57108	0.33525	0.1761	0.39924	0.11444	0.18422	0.1199
TAMM41	0.12545	0.20118	0.10844	0.09208	0.16278	0.12746	0.07855	0.13437	0.15716	0.04826	0.06703	0.05776	0.08038	0.133	0.20699	0.1097	0.16615	0.05217	0.11067	0.0893
IL17RE	0.008	0.00911	0.01812	0.01151	0.00432	0.0215	0.01159	0.03307	0.00501	0.04991	0.0097	0.04101	0.03173	0.01612	0.09979	0.02331	0.0086	0.10773	0.01707	0.04828
GLYCTK	0.07674	0.08854	0.07515	0.05087	0.11978	0.08454	0.06708	0.06108	0.09401	0.07248	0.08917	0.04167	0.0573	0.05571	0.19842	0.05233	0.07872	0.13382	0.07817	0.14684
PPM1M	0.14388	0.24164	0.19767	0.21092	0.26029	0.21998	0.04705	0.15751	0.27554	0.0103	0.22663	0.10148	0.18014	0.05925	0.02003	0.10059	0.1806	0.01237	0.06448	0.03067
RPL32P3	0.16876	0.18942	0.16958	0.17827	0.2558	0.13732	0.10121	0.13593	0.21692	0.10531	0.13401	0.09706	0.12063	0.20158	0.09993	0.16797	0.22541	0.14465	0.11726	0.19752
OCIAD2	0.47706	0.55807	0.55827	0.02473	0.31354	0.6146	0.29721	0.52119	0.42504	0.31226	0.65176	0.1013	0.06231	0.36579	1.10431	0.12081	0.54879	0.29791	0.06192	0.66511
SCLT1	0.14	0.11486	0.1261	0.37758	0.23112	0.11755	0.11589	0.10215	0.12666	0.06556	0.14674	0.24772	0.12728	0.11552	0.09388	0.21773	0.25271	0.13934	0.1263	0.15195
C4ORF33	0.08969	0.05552	0.07944	0.12118	0.09277	0.06328	0.08036	0.05092	0.06435	0.06225	0.11722	0.10593	0.11266	0.06255	0.18378	0.1086	0.14788	0.06351	0.12796	0.16909
TMEM155	0.02221	0.0083	0.01296	0.00038	0.00998	0.00586	0.00264	0.00472	0.00539	0.00051	0.00601	0.00146	2e-05	0.00693	0.00119	0.00037	0.01	0.00017	0	0
MAP3K8	0.84089	0.08988	0.67712	0.48938	0.45629	0.51737	0.57508	0.37605	0.37371	0.12673	0.42083	1.23666	0.85308	0.68237	0.24104	0.98945	0.54058	0.16671	0.50024	0.48657
ZFP42	0.01234	0.01144	0.01311	0.01442	0.00986	0.00893	0.00519	0.00788	0.0107	0.00571	0.00712	0.01277	0.00682	0.00997	0.00339	0.01443	0.00327	0.00812	0.01348	0.01071
LIN54	0.08529	0.07035	0.05526	0.0323	0.08501	0.07981	0.06521	0.07083	0.10262	0.02755	0.1038	0.04475	0.05388	0.08083	0.06861	0.03783	0.14279	0.04224	0.06473	0.04837
SPATA18	0.00052	0.00088	6e-05	0.00038	0.00012	0.00112	2e-04	0.00057	0	0.00892	0.00072	6e-05	0	0.00027	0.02557	0	0	0.00341	0.04903	0.00285
COX4I1	1.46937	1.73918	1.41924	1.68526	1.56081	1.67562	1.39289	1.62171	1.53	1.06344	1.70968	1.49081	1.93564	1.72299	2.16314	1.67809	1.85674	1.35623	1.65775	1.89477
C4ORF32	0.04203	0.05643	0.04626	0.10207	0.04075	0.04561	0.02946	0.05234	0.04026	0.08836	0.04001	0.09598	0.06583	0.06603	0.03718	0.05514	0.03012	0.12027	0.09297	0.08796
TMPRSS11B	0.01437	0.01712	0.0199	0.02227	0.01384	0.0127	0.0094	0.01496	0.01302	0.00425	0.01504	0.01995	0.02572	0.01667	0.0079	0.01343	0.00817	0.0127	0.00886	0.00652
GNPDA2	0.11076	0.13926	0.11785	0.03407	0.18066	0.09284	0.07479	0.09895	0.14459	0.02414	0.10952	0.03517	0.03036	0.1276	0.09302	0.09046	0.17818	0.02058	0.17429	0.20356
SPATA4	0.0456	0.04588	0.04448	0.07471	0.05185	0.05425	0.08321	0.04152	0.05088	0.04675	0.06543	0.06179	0.03328	0.05576	0.03175	0.05112	0.03346	0.05139	0.03702	0.04515
CPEB2	0.04267	0.02519	0.04319	0.06619	0.02437	0.04003	0.02361	0.01312	0.02372	0.0122	0.04311	0.04458	0.05162	0.02592	0.05825	0.04189	0.03643	0.04756	0.07057	0.03794
EVC2	0.00643	0.00518	0.01202	0.00349	0.00517	0.0086	0.00116	0.0104	0.00564	0.00207	0.00912	0.0056	0.00462	0.00386	7e-05	2e-05	0.01149	4e-04	0.03411	0.00117
COX5B	0.51688	0.58154	0.47619	0.74288	0.63626	0.6263	0.5356	0.54391	0.56364	0.69766	0.73844	0.63185	0.8775	0.57413	1.03127	0.65066	0.73522	1.03338	0.60092	0.93627
AASDH	0.04892	0.09818	0.05521	0.10144	0.0944	0.05243	0.03793	0.07568	0.08047	0.04717	0.05836	0.03863	0.05932	0.11367	0.05897	0.07391	0.06472	0.08206	0.07473	0.11009
C4ORF36	0.04801	0.06519	0.0471	0.06069	0.04706	0.04369	0.06719	0.05387	0.04236	0.07253	0.0357	0.10301	0.05187	0.05917	0.07751	0.0542	0.0493	0.12047	0.04216	0.1107
ADM	0.00576	0.00159	0.00398	0.08303	0.00113	0.00727	0.0605	0.00485	0.00369	0.13573	0.0019	0.27423	0.30512	0.01537	0.48131	0.01687	0.01695	0.65867	0.50858	0.53388
PACRGL	0.09939	0.1297	0.08457	0.0947	0.10549	0.07772	0.05556	0.10786	0.11519	0.1007	0.06049	0.05851	0.05499	0.09139	0.25568	0.05478	0.10544	0.12833	0.14782	0.13192
ENPP6	0.00675	0.00615	0.0042	0.01228	0.0052	0.00506	0.0265	0.00525	0.00479	0.00652	0.00323	0.01379	0.00513	0.00835	0.00278	0.03746	0.01153	0.00774	0.00266	0.00524
SLC9B2	0.07223	0.08745	0.08566	0.01458	0.06654	0.07061	0.04855	0.0567	0.1117	0.01492	0.08288	0.04994	0.02523	0.10219	0.09271	0.02743	0.10816	0.02236	0.13082	0.09287
SETD9	0.04328	0.03508	0.05085	0.03825	0.02569	0.06238	0.09473	0.03908	0.04436	0.03708	0.06463	0.04347	0.08224	0.04355	0.1479	0.03631	0.08979	0.09332	0.07554	0.07977
EMB	1.02902	0.83162	1.04347	0.29114	0.84973	0.8633	0.47437	0.84043	1.04438	0.01724	0.70635	0.18907	0.19881	0.60611	0.04344	0.10787	1.00478	0.00544	0.0217	0.00512
PPARGC1B	0.01682	0.01856	0.01116	0.08991	0.01253	0.01537	0.01588	0.01245	0.01604	0.03124	0.01909	0.04076	0.06254	0.02278	0.03324	0.03043	0.01519	0.08801	0.0166	0.02343
EGFLAM	0.00219	0.00142	0.00251	0.00152	0.00149	0.00127	0.00146	0.00089	0.00073	0.00451	0.00138	0.01229	0.00167	0.00428	0.00174	0.0068	0.00393	0.001	0.31242	0.00871
PRRC1	0.16059	0.19377	0.15571	0.08989	0.18928	0.171	0.27325	0.14922	0.19798	0.07457	0.24291	0.05916	0.14497	0.16086	0.42771	0.16521	0.25368	0.09999	0.20224	0.20631
NADK2	0.03293	0.04119	0.0311	0.02993	0.04957	0.03224	0.08455	0.03731	0.04951	0.02913	0.02645	0.01821	0.04758	0.03159	0.10641	0.02907	0.0539	0.02316	0.07874	0.02316
COX6A1	0.8631	0.77787	0.84318	0.78383	0.94421	0.9721	1.01321	0.84582	0.78167	0.52889	1.0319	0.81432	1.2848	0.93504	1.70292	0.97682	1.38347	0.87065	1.12313	1.182
JMY	0.06347	0.03127	0.06705	0.01931	0.02715	0.08351	0.06409	0.07514	0.02647	0.01421	0.11415	0.06478	0.0468	0.05515	0.01601	0.02403	0.02703	0.00726	0.04022	0.02428
C5ORF58	0.02579	0.05842	0.02257	0.07423	0.04823	0.02241	0.00701	0.03667	0.06711	8e-04	0.02409	0.18372	0.20552	0.00062	2e-04	0.05228	0.01984	0.0015	0.00819	0.00115
CCDC127	0.0352	0.04453	0.02405	0.02236	0.06838	0.04081	0.02257	0.02342	0.05707	0.0158	0.02924	0.01628	0.02063	0.02309	0.0366	0.03887	0.05298	0.01644	0.03339	0.0212
COX6B1	0.47562	0.51881	0.45528	0.94621	0.58564	0.50436	0.54616	0.50555	0.48626	0.49566	0.5725	0.77077	0.92606	0.47288	0.8264	0.6284	0.71079	0.58502	0.56283	0.58571
FAM173B	0.06763	0.08986	0.04411	0.06691	0.09919	0.07827	0.0421	0.06063	0.05302	0.02973	0.1058	0.03648	0.04922	0.04942	0.14369	0.07354	0.14868	0.04088	0.14498	0.05801
CMBL	0.01287	0.01627	0.01467	0.02476	0.02625	0.00934	0.00999	0.01271	0.01566	0.13099	0.00814	0.0184	0.01337	0.01725	0.52301	0.01167	0.01829	0.15644	0.09217	0.10615
POU5F2	0.02133	0.02858	0.02278	0.02871	0.02394	0.02347	0.01216	0.02216	0.03567	0.01784	0.01843	0.02749	0.02017	0.03444	0.0112	0.02891	0.01459	0.02855	0.02048	0.02868
DNAJC21	0.1216	0.08376	0.09904	0.10579	0.11518	0.11932	0.04847	0.10118	0.07089	0.06016	0.07959	0.10344	0.10676	0.09909	0.15727	0.08329	0.12517	0.07322	0.15326	0.12464
AFAP1L1	0.00195	0.00288	0.00231	0.00557	0.00408	0.00618	0.00093	0.00131	0.00262	0.01552	0.00296	0.01037	0.00341	0.00115	0.00536	0.00138	0.00196	0.00893	0.02756	0.32026
GRPEL2	0.02712	0.09661	0.07242	0.03223	0.02984	0.15811	0.01526	0.11359	0.04183	0.01854	0.22119	0.01895	0.04476	0.02803	0.06751	0.02842	0.05688	0.02048	0.04328	0.14507
TMEM171	0.00545	0.00261	0.00889	0.00055	0.01152	6e-05	0.00133	9e-05	0.00066	0.06351	8e-05	0.00098	0.00192	0	0.16099	0	0.00612	0.17899	0.00031	0.03107
LSM11	0.0062	0.00654	0.00753	0.00596	0.00295	0.00477	0.00261	0.00465	0.00395	0.00398	0.00842	0.00495	0.00425	0.00353	0.00602	0.00902	0.00861	0.00525	0.01229	0.00319
POC5	0.06904	0.10977	0.07125	0.05246	0.11414	0.09719	0.05276	0.06673	0.11946	0.02673	0.12161	0.03487	0.05422	0.07291	0.07043	0.03767	0.21602	0.07044	0.04105	0.05787
STARD4	0.13595	0.07953	0.1281	0.06038	0.1372	0.1199	0.09258	0.08089	0.0838	0.03621	0.1039	0.19082	0.13393	0.10169	0.15045	0.23453	0.23086	0.05721	0.05954	0.22845
WDR36	0.16976	0.22629	0.20246	0.06666	0.18499	0.17654	0.17127	0.15648	0.21494	0.06314	0.27987	0.04995	0.09085	0.20577	0.21337	0.13962	0.26157	0.0423	0.20393	0.21865
NUDCD2	0.11931	0.1587	0.09883	0.06099	0.15392	0.12818	0.12133	0.12664	0.15257	0.04064	0.09578	0.05906	0.08142	0.12578	0.17291	0.05856	0.22589	0.05806	0.16431	0.15472
COX6C	0.69379	0.77598	0.62993	0.70821	0.80333	0.78576	0.62479	0.64888	0.74223	0.5482	0.80594	0.75917	1.1036	0.63036	1.31511	0.70975	1.02646	0.67941	0.84832	1.01452
UBLCP1	0.26414	0.31734	0.26206	0.13624	0.38537	0.23996	0.1583	0.22213	0.34097	0.04855	0.25617	0.07536	0.17392	0.17395	0.16467	0.20661	0.27709	0.04664	0.23824	0.19843
SOWAHA	1e-05	0	1e-05	1e-05	0	0	0	0	0	0.00304	3e-05	9e-05	2e-05	0	0.01497	3e-05	0	0.00427	9e-05	0
SHROOM1	0.00165	0.00284	0.00222	0.03681	0.00176	0.00053	0.01045	0.00064	0.00066	0.06651	0.00061	0.00989	0.0156	0.00319	0.02756	0.02624	0.00334	0.16236	0.02778	0.07533
C5ORF24	0.07139	0.06785	0.06261	0.06077	0.08385	0.06803	0.0425	0.06901	0.07315	0.0294	0.07197	0.04217	0.0897	0.09355	0.09472	0.05502	0.08558	0.07038	0.19308	0.18844
ADAT2	0.10874	0.09682	0.09458	0.04557	0.06676	0.19015	0.03809	0.08598	0.07048	0.04805	0.43761	0.07682	0.0803	0.05745	0.14731	0.09255	0.09205	0.06802	0.05571	0.06863
COX7A2	0.66099	0.61178	0.65164	0.66599	0.68824	0.77379	0.92935	0.65992	0.62729	0.48614	0.77581	0.66913	0.89729	0.6707	1.13829	0.77987	0.97091	0.61092	0.66549	0.96716
IRAK1BP1	0.10658	0.1215	0.09882	0.16237	0.12674	0.10611	0.11082	0.09819	0.10992	0.12438	0.07387	0.10792	0.11886	0.13882	0.08755	0.13175	0.07245	0.21857	0.10164	0.16812
COX7B	0.19842	0.14923	0.16709	0.25708	0.20497	0.19057	0.17454	0.15649	0.15578	0.17656	0.19342	0.26242	0.28567	0.18563	0.28239	0.23937	0.25354	0.23873	0.18875	0.29015
STXBP5	0.04588	0.08678	0.04594	0.08845	0.1043	0.04208	0.0289	0.05167	0.08272	0.04181	0.04016	0.03167	0.05155	0.06432	0.05353	0.23029	0.02947	0.07931	0.10917	0.0637
ADORA2A	0.24417	0.23482	0.16039	0.03502	0.04646	0.16582	0.28109	0.15536	0.19744	0.00799	0.41094	0.23875	0.08931	0.23605	0.00434	0.04488	0.32625	0.01888	0.06737	0.02157
COX7C	0.63363	0.7136	0.60913	0.88002	0.61374	0.66362	0.63362	0.73404	0.58236	0.35517	0.70754	0.73698	0.94845	0.62945	0.84115	0.85471	0.78783	0.42511	0.57671	0.62247
COX8A	0.69915	0.55728	0.65509	1.05364	0.77318	0.79894	0.50074	0.5889	0.57779	0.32791	0.89756	0.99307	1.29693	0.50662	0.97416	0.9209	1.2722	0.499	0.68607	0.67189
NCOA7	0.22184	0.19181	0.18915	0.13512	0.25584	0.19042	0.11184	0.20169	0.21325	0.2577	0.12411	0.31604	0.1569	0.12858	1.12839	0.12865	0.17573	0.25701	0.79998	0.79802
HINT3	0.06297	0.05734	0.06168	0.04249	0.0583	0.07277	0.05583	0.05782	0.06924	0.03469	0.06278	0.03902	0.07477	0.05351	0.18198	0.05919	0.08936	0.0468	0.13255	0.04545
B3GAT2	0.01156	0.02371	0.00843	0.00624	0.01784	0.014	0.01177	0.01822	0.02028	0.00269	0.01887	0.00405	0.00546	0.01206	0.00281	0.01415	0.00632	0.00248	0.00502	0.0037
SDHAF4	0.03363	0.06672	0.04142	0.06009	0.04343	0.03515	0.02175	0.03407	0.05755	0.02989	0.03586	0.03642	0.04555	0.037	0.10478	0.03948	0.07204	0.04545	0.04543	0.04339
COX10	0.08297	0.10674	0.09751	0.03823	0.09468	0.13219	0.04704	0.08621	0.05923	0.05032	0.17214	0.03333	0.04836	0.07554	0.16905	0.04671	0.15326	0.11013	0.07526	0.08584
[truncated: 13,179 more rows]
