# Supplementary material for: Reclassifying TNM stage I/II colorectal cancer into two subgroups with different overall survival, tumor microenvironment, and response to immune checkpoint blockade treatment
Source: Front Genet. 2022 Sep 21;13:948920. doi: 10.3389/fgene.2022.948920 (PMC9532767; doi:10.3389/fgene.2022.948920)
Supplement: Supplementary file 7 [file DataSheet6.ZIP › datasheet of Figure 6/CRC_GSE146771_Smartseq2_Expression/CRC_GSE146771_Smartseq2_expression_Celltype_malignancy.txt]

Gene	Malignant cells	Stromal cells	Immune cells
A1BG	0.02434	0.13258	0.10985
NAT2	0.02482	0	1e-04
ADA	0.06839	0.2136	0.27932
AKT3	0.02717	0.21659	0.10088
MED6	0.14339	0.29728	0.30889
NAALAD2	0.01902	0.07131	0.00915
DDTL	0.01552	0.031	0.03142
NAALADL1	0.01987	0.08716	0.08838
GUSBP9	0.01974	0.07728	0.04553
SIGLEC14	0.00172	0.00138	0.01463
ACOT8	0.17782	0.15413	0.15995
ABI1	0.23005	0.32427	0.43846
GNPDA1	0.1208	0.09396	0.13132
KCNE3	0.08296	0.04214	0.02464
ZBTB33	0.02562	0.02452	0.04475
SNHG8	0.50431	0.43983	0.41924
GTF2IP4	0.06543	0.11373	0.06378
CDH3	0.10671	0.02703	0.01218
TANK	0.35155	0.63739	1.09894
POM121C	0.10346	0.1418	0.12862
ZSCAN30	0.08773	0.12093	0.10305
SRA1	0.17649	0.34845	0.32038
TMEM170B	0.00123	0.00085	0.00992
EGOT	0.00667	0.06229	0.00481
FAM229A	0.01624	0.01754	0.00971
ZNF667-AS1	0.02599	0.20561	0.03786
TRAPPC3L	0.12297	0.09458	0.09839
FAM83H-AS1	0.04419	0.00961	0.00798
CTAGE4	0.02317	0.00139	0.0012
LINC01531	0.01947	0.0306	0.03867
OST4	0.45561	0.75805	0.80289
LINC01003	0.01519	0.01465	0.01333
GATA6-AS1	0.01865	0.00431	0.00018
UNQ6494	0.00015	0	0.02991
TOPORS-AS1	0.02115	0.02632	0.05773
LINC01160	0.05531	0.06434	0.05178
SMIM10L1	0.06794	0.09022	0.0896
MSTO2P	0.00671	0.00588	0.02394
DPY19L1P1	0.01586	0.01824	0.00729
MKRN2OS	0.03096	0.01667	0.01111
ZNF37BP	0.05733	0.08402	0.11786
FAM47E	0.14238	0.05891	0.07292
ARRDC3-AS1	0.01901	0.0294	0.02643
CCDC152	0.04926	0.07527	0.02876
ZNF737	0.0264	0.04953	0.07618
HDAC6	0.16612	0.19309	0.16783
URAHP	0.00959	0.00731	0.0011
LINC00861	0.00427	0.00224	0.44383
C17ORF107	0.00394	0.0063	0.01225
TMEM262	0.00655	0.00403	0.00754
CECR7	0.02877	0.02779	0.0337
LINC00910	0.11531	0.09799	0.07799
LRRC70	0.00261	0.13775	0.01078
LRRC69	0.03028	0.03146	0.04108
EFCAB10	0.0209	0.03079	0.02537
TSTD3	0.02445	0.04318	0.03189
SMIM6	0.0614	0.00663	0.00025
C6ORF99	0.05682	0.00341	0.01943
LINC01135	0.02153	0.00139	0.00863
SRP14-AS1	0.01668	0.0283	0.0264
TSTD1	0.23436	0.02843	0.39135
NEMP2	0.02062	0.05472	0.07257
MIR181A1HG	0.02672	0.10529	0.09391
RAB6C-AS1	0.01077	0.01342	0.00526
CCDC18-AS1	0.20126	0.29291	0.58386
ARMCX4	0.0717	0.11939	0.0723
PET100	0.12485	0.15987	0.17462
LINC00271	0.09974	0.12034	0.08511
ZNF717	0.03893	0.0473	0.024
RRN3P3	0.03717	0.03481	0.05016
FAM66E	0.00805	0.01595	0.00536
NPIPB5	0.73506	0.97293	1.04202
CLUHP3	0.09982	0.05061	0.15054
FRG1HP	0.17959	0.33034	0.27487
ZNF705B	0.00182	0	0.00066
FAM157B	0.01363	0.00685	0.01771
NBPF10	0.02013	0.03194	0.03815
FCGR1CP	0.00017	0	0.01044
BSN-AS2	0.00645	0.00502	0.00914
FAM27C	0.03007	0.07096	0.01333
FAM95B1	0.02973	0.01253	0.00972
LINC01001	0.01088	0.0246	0.02894
CD24	1.29941	0.11692	0.0377
UBE2Q2P2	0.0967	0.08009	0.07098
JMJD7	0.0452	0.04549	0.0906
PLA2G4B	0.07135	0.03871	0.05283
HDAC5	0.07184	0.19507	0.09894
KLLN	0.02015	0.01058	0.01419
PDCD6IP	0.40785	0.55588	0.5873
PDCD6	0.50054	0.7832	0.57993
BCL2L11	0.11617	0.21671	0.28918
TOMM6	0.43727	0.58656	0.63934
LINC00426	0.09489	0.12504	0.30057
LINC00092	0.00475	0.00883	0.02175
SH2B3	0.01706	0.11845	0.08764
RAMP2-AS1	0.01516	0.02133	0.01304
C2CD4D	0.01689	0.00158	0.00409
GNE	0.03458	0.04456	0.03341
FAR2P2	0.02075	0.02692	0.02988
FRAT1	0.0024	0.00132	0.01436
PCED1B-AS1	0.05394	0.06124	0.87749
TROAP	0.08625	0.01249	0.0504
MED16	0.16868	0.16774	0.16214
PIGK	0.07214	0.24238	0.13806
SMG1P3	0.15611	0.21596	0.32948
RASA4B	0.03904	0.09728	0.0476
CMC4	0.04247	0.07992	0.05019
ANAPC1P1	0.00435	0.00181	0.00749
LINC00941	0.04289	0.01697	0.00839
MTHFD2P1	0.03999	0.04182	0.05353
LINC00630	0.06473	0.09665	0.06187
TTC34	0.00753	0.00825	0.00912
TIMM23	0.20151	0.38264	0.24499
NBPF20	0.08025	0.11127	0.04485
NPIPA5	0.02638	0.02601	0.01415
FAM95C	0.01797	0.00037	0.00171
LINC00675	0.10404	0.00041	0.00038
ZNF605	0.03414	0.0396	0.03381
ZNF783	0.01725	0.02731	0.03187
ZNF587B	0.01207	0.01972	0.03108
CDH5	0.01223	0.38425	0.00385
RASAL2-AS1	0.01191	0.01296	0.00612
FTX	0.07308	0.21987	0.15824
TMED7-TICAM2	0.00787	0.02411	0.01229
SLC25A5-AS1	0.01463	0.0092	0.00729
PET117	0.07281	0.0706	0.07741
OTX2-AS1	0.01826	0.01377	0.01946
SPDYE2B	0.01098	0.01728	0.03586
SAP25	0.0078	0.00722	0.04551
CHAF1A	0.03543	0.0193	0.03723
PARP2	0.1186	0.19969	0.09859
ZBED6	0.00693	0.02263	0.00764
PARP3	0.12145	0.0752	0.05088
CDH6	0.00669	0.25702	0.00459
TOM1L1	0.13816	0.04889	0.04208
HMGXB4	0.17155	0.22073	0.14797
IGLL5	0.02988	0.03186	0.18621
TOM1	0.16372	0.26004	0.29622
KLRF2	0.00346	4e-05	0.01252
SH2D3C	0.00829	0.22228	0.17664
SH2D3A	0.15722	0.04131	0.08105
MAMLD1	0.00845	0.03663	0.01252
MTRNR2L1	2.21975	1.37528	0.69457
MTRNR2L4	0.09797	0.03436	0.01533
MTRNR2L6	1.25838	0.54599	0.22013
MTRNR2L8	2.94242	1.86792	1.10361
MTRNR2L10	0.18682	0.05464	0.01937
RANBP9	0.05104	0.14819	0.13017
DNAJB6	0.53361	0.95427	0.89795
LINC00881	0.03549	0.01547	0.01532
LINC00987	0.00346	0.04693	0.02388
LINC00674	0.06874	0.13904	0.14256
CCDC180	0.0297	0.01842	0.02898
CDH7	0.00521	0.00284	0.00229
SLC17A4	0.04798	0.00921	0.00175
MIR3180-4	0.01317	0.00752	0.00629
PCAT19	0.01778	0.11584	0.02749
LINC00672	0.01054	0.01261	0.01741
LINC01133	0.12452	0.03075	0.01924
LINC00967	0.11289	0.05253	0.05761
LINC00888	0.02478	0.09394	0.04743
LINC01094	0.01171	0.02045	0.0128
MIR4458HG	0.02671	0.04731	0.01434
RPARP-AS1	0.09955	0.08151	0.13713
LINC01541	0.00991	0.00634	0.00772
OSER1-AS1	0.07175	0.05987	0.05746
SNHG18	0.04167	0.09174	0.00037
APTR	0.13015	0.10284	0.05238
LINC00920	0.02335	0.01299	0.00699
CEBPZOS	0.16727	0.21678	0.23523
LINC01207	0.09742	0.01691	0.00918
PPP5D1	0.03601	0.05508	0.03601
LINC00989	0.0144	0.02279	0.00746
SMG1P7	0.0259	0.03034	0.04255
LINC01568	0.01054	0.01795	0.03496
LINC00963	0.1044	0.15248	0.20463
MIR210HG	0.03482	0.01721	0.00802
RAB30-AS1	0.13812	0.17643	0.20325
LINC00958	0.02909	0.02597	0.03548
SPTY2D1-AS1	0.03079	0.05625	0.05507
C16ORF95	0.02536	0.03572	0.01662
OCLN	0.17415	0.01393	0.01579
IQCH-AS1	0.05617	0.03903	0.07549
NUP50-AS1	0.02916	0.05428	0.04722
SLFN12L	0.06296	0.05289	0.21933
LINC00933	0.01075	0.02279	0.01215
LINC00665	0.05043	0.07332	0.05702
MRLN	0.0215	0.03677	0.05777
LINC00707	0.00515	0.00691	0.00821
LINC01012	0.03222	0.01324	0.03323
LINC00943	0.00282	0.00021	0.01788
LINC01578	0.14633	0.34922	0.46688
SNHG16	0.21666	0.39458	0.32419
SMIM18	0.00493	0.00599	0.02323
MICA	0.13758	0.12908	0.0686
PSMB8-AS1	0.10168	0.3357	0.5811
LINC01569	0.0193	0.03033	0.02631
LINC01016	0.01819	0.01469	0.01816
TRIM52-AS1	0.02579	0.11263	0.07913
LINC01606	0.03003	0.0224	0.02582
GMDS-AS1	0.17238	0.15811	0.18588
SMC4	0.37466	0.55498	0.55692
GJC1	0.00971	0.25507	0.01073
LY75-CD302	0.01877	9e-04	0.03675
ARPC4-TTLL3	0.03859	0.0569	0.07693
RBM14-RBM4	0.0579	0.06867	0.0955
ATP5J2-PTCD1	0.02337	0.01616	0.0177
ABHD14A-ACY1	0.08397	0.05621	0.01958
TMPRSS4-AS1	0.01055	0.01205	0.02447
TMEM110-MUSTN1	0.00336	0.02169	0.02258
C15ORF38-AP3S2	0.06242	0.12624	0.06016
FPGT-TNNI3K	0.01397	0.02139	0.01155
BLOC1S5-TXNDC5	0.00364	0.00741	0.0085
RPL17-C18ORF32	0.01166	0.03565	0.01863
TGIF2-C20ORF24	0.00477	0.01123	0.02015
GIMAP1-GIMAP5	0.00263	0.02127	0.0391
PMF1-BGLAP	0.03947	0.07044	0.07588
ST20-MTHFS	0.03751	0.03113	0.03962
POC1B-GALNT4	0.03678	0.02894	0.0239
KLRC4-KLRK1	0.0013	0.00298	0.42942
BCL2L2-PABPN1	0.02933	0.03242	0.01597
CORO7-PAM16	0.01127	0.0098	0.02765
RNASEK-C17ORF49	0.01687	0.02744	0.01574
TMEM256-PLSCR3	0.02182	0.15184	0.03542
ZNF559-ZNF177	0.02676	0.05344	0.0328
RPS10-NUDT3	0.0047	2e-04	0.04537
HSPE1-MOB4	0.07836	0.16652	0.1732
SYNJ2BP-COX16	0.10571	0.22798	0.12964
CHURC1-FNTB	0.03721	0.07215	0.05398
ZNF625-ZNF20	0.01043	0.01299	0.0141
AP1M2	0.3512	0.02962	0.0224
NDUFC2-KCTD14	0.22767	0.22347	0.13646
COMMD3-BMI1	0.13891	0.25084	0.28312
MSH5-SAPCD1	0.0119	0.00743	0.01123
ATP6V1G2-DDX39B	0.05868	0.05635	0.03833
PPT2-EGFL8	0.03536	0.06068	0.01804
C8ORF44-SGK3	0.02155	0.01424	0.04343
RTEL1-TNFRSF6B	0.02307	0.02888	0.00347
ZNF670-ZNF695	0.04035	0.02043	0.02537
ARHGAP19-SLIT1	0.00848	0.01594	0.03658
PRH1-PRR4	0.01609	0.02487	0.01998
TVP23C-CDRT4	0.00817	0.01763	0.01772
P2RX5-TAX1BP3	0.01286	0.01352	0.01474
APOC4-APOC2	0.00971	3e-05	0.0316
HNRNPUL2-BSCL2	0.01481	0.02416	0.01733
UBA2	0.14716	0.49972	0.22316
SAE1	0.25067	0.28827	0.26054
FARSB	0.14998	0.13682	0.10141
ABCC5	0.06353	0.10746	0.06899
ABCB6	0.05533	0.0808	0.01601
DNM1L	0.21415	0.31093	0.28675
CDH8	0.01643	0.02322	0.01015
ABCC9	0.0183	0.32256	0.01773
ABCF2	0.07712	0.13677	0.12153
NR1H3	0.07175	0.166	0.07659
COX17	0.17361	0.23724	0.226
FAM47E-STBD1	0.06212	0.02833	0.00806
SNX29P1	0.01707	0.01833	0.01529
KIAA2012	0.00728	0.00431	0.00573
SCAMP2	0.21578	0.25939	0.53522
SCAMP3	0.23794	0.38627	0.39411
IL18BP	0.02287	0.2508	0.10499
RWDD2B	0.0692	0.17004	0.09776
MUC12	0.49781	0.092	0.01919
DPP3	0.12559	0.07674	0.13597
SNUPN	0.13311	0.16261	0.13374
HUWE1	0.21006	0.34145	0.28403
PCAT1	0.02769	0.02838	0.03036
HIF1A-AS2	0.02003	0.08603	0.06552
PTPRU	0.00928	0.04411	0.00125
TSPAN32	0.00525	0.02235	0.29431
KLHL7-AS1	0.02862	0.04394	0.05791
TSSC4	0.14063	0.2638	0.20346
ATP9A	0.08523	0.03134	0.00471
CDH10	0.00324	4e-05	0.00135
PDCD7	0.03237	0.0529	0.05
GPC6	0.00188	0.07381	0.00081
MYZAP	0.02672	0.02457	0.00276
USH1C	0.38153	0.02008	0.00198
PQBP1	0.31792	0.41924	0.40594
EDIL3	0.00724	0.30091	0.0013
HHLA1	0.01724	0.00865	0.00731
FSBP	0.00382	0.0065	0.01049
TMEM265	0.15183	0.023	0.02033
LINC00507	0.01833	0.01605	0.01658
COL4A3BP	0.11204	0.18061	0.18965
LINC00379	0.04021	0.06016	0.1084
LINC00571	0.03321	0.02718	0.01151
LINC00854	0.17814	0.09905	0.08744
LINC-ROR	0.00613	0.00378	0.00503
PTGES3L	0.02677	0.02911	0.02295
PTGES3L-AARSD1	0.01753	0.00765	0.004
PTCSC3	0.16974	0.18534	0.16229
MRPS31P5	0.07553	0.04889	0.05694
CDH11	0.02852	0.4754	0.01577
UST	0.0037	0.01603	0.01445
ARPC5	0.57501	1.19031	1.05716
ARPC4	0.28786	0.49496	0.73642
ARPC3	0.98262	1.321	1.83421
ARPC1B	0.76353	1.13204	1.56457
ACTR3	0.39548	0.70735	1.04736
ACTR2	0.28092	0.50714	0.83245
TSPAN5	0.03562	0.10131	0.17928
TSPAN3	0.77719	1.16037	0.24629
LINC01544	0.01546	0.01433	0.01275
PYURF	0.31244	0.81353	0.57551
ADAM8	0.04071	0.01266	0.28717
TSPAN2	0.02968	0.10031	0.05019
NUBP2	0.21986	0.31618	0.27018
TSFM	0.18807	0.18878	0.1227
TSPAN1	0.72852	0.05461	0.00756
PPIF	0.21636	0.26736	0.28279
CTDSP2	0.10014	0.21367	0.11785
ZNF891	0.0094	0.01397	0.01665
TRIM10	0.0055	0	5e-05
ARPC2	0.98363	1.7484	2.3209
SGK2	0.09369	0.00635	0.0018
BMS1P17	0.04216	0.04676	0.03455
RAD50	0.21131	0.26729	0.21753
KIF20A	0.02072	0.00182	0.0058
PREB	0.14413	0.2002	0.21869
HIPK3	0.05458	0.24053	0.09994
FEM1B	0.0408	0.11848	0.05935
ENAM	0.02501	0.03122	0.06581
CDH13	0.07402	0.43246	0.03019
ACTR1B	0.09969	0.21051	0.17864
ACTR1A	0.14556	0.39239	0.31723
ARL4C	0.01176	0.06064	0.32608
ARL4A	0.60792	0.54654	0.37512
RASGRP1	0.00746	0.02434	0.19577
DNAL4	0.04156	0.14002	0.0454
ZNF263	0.05233	0.08312	0.06079
LRPPRC	0.21438	0.21071	0.21859
FRY	0.04313	0.21002	0.02559
PDIA6	0.48368	0.81747	0.65439
TRAP1	0.32273	0.32671	0.20251
OPTN	0.33043	0.57217	0.52728
BCAP31	0.57401	0.78332	0.65593
NAMPT	0.33928	1.0219	0.84163
RBM12	0.1753	0.23984	0.29091
YAF2	0.08686	0.22679	0.15918
ARFRP1	0.11478	0.25378	0.21129
TOB1	0.54037	0.90782	0.64804
MMP24-AS1	0.12256	0.1815	0.13172
AKAP9	0.89016	0.78441	0.71013
CLEC3A	0.01393	0.01927	0.02918
FAM13A	0.18028	0.23699	0.12292
G3BP1	0.28096	0.53387	0.5561
SUGP2	0.11574	0.14663	0.20208
EBI3	0.00228	0.00346	0.05303
ADGRG2	0.00846	0.00874	0.00508
CDH17	0.62195	0.04105	0.03453
MBNL2	0.12084	0.32804	0.15129
ABI2	0.07786	0.32341	0.12567
CEBPZ	0.12224	0.16812	0.18776
PLXNC1	0.01367	0.01938	0.08799
TRIM28	0.29222	0.40587	0.1979
RASA4	0.08054	0.27093	0.1322
AASS	0.037	0.2456	0.01995
PDZK1IP1	0.29089	0.00281	0.00558
ATP6AP2	0.41409	0.97994	0.74324
CDH18	0.01818	0.01499	0.00989
FARP1	0.16517	0.34538	0.08563
LPAR6	0.12095	0.36261	0.21362
LPCAT3	0.17383	0.17711	0.22112
WASF2	0.29819	0.51715	0.39908
SLC25A13	0.10645	0.14928	0.11038
SLC25A15	0.04224	0.01121	0.03311
ZNF197	0.02955	0.05667	0.03474
SERF2	1.22605	1.53606	1.46086
CDK2	0.07089	0.16048	0.07516
DHRS9	0.08733	0.03451	0.02589
RCL1	0.11961	0.28572	0.12613
ZNF256	0.00768	0.0349	0.02324
SORBS3	0.09305	0.45508	0.0633
CNIH1	0.37944	0.6862	0.37552
TENM1	0.00212	0.00086	0.01276
RBM7	0.13614	0.36893	0.21709
CDK3	0.01887	3e-04	0.01215
RBM6	0.37225	0.77416	0.7214
RBM5	0.4686	0.73077	0.79315
LHFPL2	0.03468	0.12902	0.02808
LHFP	0.02935	1.1557	0.01656
TNK2	0.05591	0.07286	0.07107
ALYREF	0.0429	0.08073	0.04416
CDK4	0.30601	0.53721	0.25096
TXNDC9	0.20049	0.25246	0.24754
RNF41	0.06552	0.1602	0.1675
TSHZ1	0.01886	0.03852	0.02238
ALG3	0.27294	0.35403	0.23612
PRMT3	0.09552	0.07098	0.08572
PSME3	0.26076	0.41654	0.36923
MPHOSPH9	0.0935	0.14274	0.28287
MPHOSPH10	0.13168	0.21698	0.15513
ADAM10	0.15419	0.34197	0.30611
CDK5	0.06619	0.0647	0.06277
MPHOSPH6	0.17017	0.25139	0.21533
NME6	0.16921	0.15714	0.22367
DHRS2	0.00571	0.00407	0.00763
CALCRL	0.03939	0.58836	0.02625
NUTF2	0.41128	0.71086	0.38924
MPZL2	0.1234	0.24639	0.01298
TRIM13	0.1234	0.24773	0.22677
PATJ	0.35569	0.13337	0.15109
USPL1	0.09781	0.14415	0.13159
EIF1	1.50523	2.62043	2.8271
CDK6	0.08556	0.1151	0.17542
TOPORS	0.06408	0.14497	0.147
FLOT1	0.55747	0.93813	0.37399
DDX39A	0.44557	0.5179	0.64998
PSMD14	0.26044	0.37207	0.31909
PRG4	0.00175	0.0157	0.00772
CTDSPL	0.0988	0.14653	0.04835
KLRG1	0.03228	0.07921	0.40628
CDK7	0.14206	0.20227	0.15527
GDF11	0.0075	0.02171	0.01662
TRIB1	0.17606	0.2097	0.11241
GPA33	0.16999	0.00733	0.03067
ZNF443	0.01887	0.01278	0.01299
CD96	0.02768	0.01272	0.972
PLIN3	0.18271	0.36293	0.14965
MFSD10	0.26898	0.4411	0.34901
STX6	0.03005	0.04954	0.04979
COQ7	0.11014	0.12897	0.09028
NBR2	0.03222	0.0359	0.03256
RCAN2	0.00501	0.19877	0.01591
MSLN	0.07796	0.0091	0.00079
LRRC23	0.05524	0.04998	0.04018
RASGRP2	0.00458	0.08948	0.20688
HNRNPR	0.38539	0.76983	0.76601
SLC35B1	0.24911	0.34145	0.31454
DCAF7	0.14235	0.25434	0.28563
AP3S2	0.12445	0.13011	0.12397
CDK8	0.03013	0.03968	0.02564
MRPS31	0.16274	0.14809	0.20395
CALCOCO2	0.35404	0.72067	0.61572
GPHN	0.12759	0.18465	0.0851
RABEPK	0.1166	0.15027	0.10658
TIMM17B	0.32653	0.32379	0.39624
RIDA	0.2024	0.15671	0.07603
POP7	0.25461	0.30569	0.1555
GLYAT	0.00698	0.01227	0.01779
CDK9	0.06146	0.11871	0.12528
SRRM1	0.46879	0.63155	0.7622
SPRY3	0.00243	0.00361	0.00243
SPRY1	0.09742	0.43903	0.08374
SPRY2	0.08873	0.18598	0.02821
STAM2	0.08822	0.14906	0.0983
CNKSR1	0.18313	0.02937	0.01629
ABCC4	0.05341	0.07089	0.05312
CDKN1A	0.41903	1.13148	0.45763
DENND4A	0.05107	0.15215	0.42014
IGSF6	0.0174	0.02461	0.14576
SF3B4	0.1889	0.30913	0.27993
CDK2AP2	0.4554	0.50165	0.59697
RAMP2	0.02065	0.72205	0.0051
RAMP1	0.09732	0.12898	0.01634
RAMP3	0.00613	0.61755	0.00141
ZMPSTE24	0.14211	0.23122	0.14947
CDKN1B	0.05926	0.08329	0.16906
AKAP8	0.16022	0.21519	0.20334
FSTL3	0.01797	0.21004	0.01012
STUB1	0.17548	0.28219	0.18569
STAG1	0.10638	0.15227	0.1505
NET1	0.34825	0.24316	0.04317
UBE4B	0.06365	0.07315	0.09717
PRSS16	0.06751	0.02076	0.02321
CDKN1C	0.03079	0.08573	0.01691
SIGMAR1	0.31226	0.41455	0.25239
BET1	0.18504	0.34368	0.16149
CWC27	0.19371	0.30685	0.23446
SAP18	0.91717	1.30205	1.00478
SMNDC1	0.06927	0.13375	0.11488
BCAS2	0.21377	0.41889	0.65823
RGS19	0.02309	0.10943	0.42267
LILRB2	0.00404	0.00664	0.14223
EIF1B	0.26366	0.71491	0.46498
CDKN2A	0.05357	0.03913	0.07982
SPEG	0.05205	0.06334	0.00833
SF3A1	0.08307	0.18042	0.22707
TRAIP	0.03106	0.00067	0.01245
DNAJA2	0.20329	0.36722	0.3351
BCKDK	0.15322	0.26239	0.16506
MAEA	0.18058	0.18943	0.20775
APC2	0.00551	0.0033	0.00686
PAK4	0.07701	0.07987	0.04259
MARCH6	0.37112	0.55106	0.6687
ADAR	0.22514	0.43627	0.47844
CDKN2B	0.11709	0.06564	0.01749
KATNB1	0.06927	0.06131	0.08571
DLEU1	0.16549	0.08043	0.15455
SNAPC5	0.12711	0.20345	0.25122
APBB3	0.10056	0.18769	0.12924
ZNF267	0.08596	0.18287	0.28511
CCNO	0.04701	0.01338	0.00024
CDKN2C	0.01889	0.10924	0.05814
DSCR3	0.10111	0.18902	0.25904
TCIRG1	0.27701	0.3339	0.58704
RTN3	0.30078	0.45264	0.38116
LANCL1	0.0582	0.12417	0.12791
NMUR1	0.00496	0.03053	0.04604
B3GALT5	0.01236	0.00159	0.00139
TNIP1	0.13836	0.23419	0.27002
LAMC3	0.00091	0.03381	0.00202
CDKN2D	0.0252	0.08736	0.14987
IKZF1	0.02234	0.0112	0.53166
SMYD5	0.06543	0.08184	0.04596
RRAGB	0.07739	0.13358	0.08885
SIRPB1	0.00945	0.00989	0.08793
AKR1A1	0.63687	0.63815	0.50204
EMC8	0.12596	0.16039	0.11608
TMEM5	0.06991	0.11833	0.11065
CDKN3	0.15837	0.13095	0.06936
CNPY2	0.61227	0.73458	0.57629
B3GNT3	0.18211	0.03457	0.00078
TLR6	0.00079	0.0011	0.02017
MRVI1	0.00643	0.19815	0.01022
PCGF3	0.13632	0.27237	0.1692
TFG	0.40587	0.67432	0.32255
TRDN	0.00915	4e-04	0.00276
TRIM22	0.13169	0.42447	0.82072
ABCA7	0.08972	0.01688	0.125
ABCA10	0.02125	0.06134	0.00785
ABCA9	0.05978	0.09757	0.0939
ABCA8	0.01433	0.20409	0.00778
WARS2	0.08251	0.14758	0.121
NPM3	0.04057	0.02082	0.01587
NPM2	0.01656	0.00116	0.01033
HMG20B	0.17207	0.32929	0.16361
HMG20A	0.09297	0.18178	0.18707
KLF2	0.05664	0.26839	0.29131
MICU1	0.16322	0.26336	0.15922
CITED2	0.05476	0.06137	0.12726
SEMA3A	0.03789	0.04796	0.00806
TUBA1B	1.03427	2.05978	1.33351
IRF9	0.37047	0.70538	0.80786
CDR1	0.00264	0.04442	5e-05
BPNT1	0.11508	0.09157	0.08432
TUBB3	0.05987	0.24638	0.02108
TUBB4A	0.00877	0.01385	0.01589
TUBB4B	0.88474	1.29702	0.69357
BTN3A3	0.04188	0.14378	0.24023
BTN2A2	0.06614	0.10172	0.15024
SYCP2	0.01719	0.04607	0.03198
CDR2	0.074	0.1102	0.09556
CEPT1	0.10957	0.12805	0.21098
MYL12B	1.17575	2.02626	1.79448
NOD1	0.05547	0.21533	0.08183
ANAPC10	0.12971	0.25145	0.15804
DLC1	0.06224	0.87549	0.03185
ATP8A1	0.05957	0.03413	0.19598
NDRG1	0.27211	0.65658	0.28772
MYL9	0.02442	0.91029	0.01029
RACK1	1.50591	2.1548	2.13979
ADARB1	0.01258	0.09412	0.0439
CDS1	0.0489	0.00018	0.0014
PEMT	0.13035	0.22919	0.08984
PIAS3	0.05019	0.25823	0.10134
ST3GAL6	0.02673	0.10065	0.0661
NDC80	0.08319	0.04822	0.10101
CPQ	0.14636	0.46875	0.18132
WFDC2	0.08293	0.01864	0.00176
BASP1	0.00312	0.06534	0.04046
IFITM3	0.78368	2.59598	0.3059
RAPGEF3	0.02613	0.10916	0.00466
NSA2	0.13594	0.18331	0.17951
YAP1	0.04838	0.1367	0.00204
SPON2	0.10453	0.61456	0.24273
SPON1	0.042	0.10561	0.01733
PRMT5	0.24101	0.26559	0.11857
TESK2	0.02835	0.03172	0.03133
CD2BP2	0.13828	0.31751	0.3177
UBAC1	0.0695	0.06329	0.0665
CDIPT	0.11012	0.32006	0.1505
PGRMC2	0.05486	0.10991	0.05046
ARIH2	0.27566	0.49075	0.57589
TUBGCP3	0.07766	0.10126	0.08876
SEC24B	0.06362	0.11121	0.11438
CFDP1	0.3049	0.34377	0.19378
CD52	0.03785	0.02012	1.91479
TMEM147	0.39194	0.84316	0.46632
RBM14	0.13172	0.15933	0.19895
LYPLA1	0.3896	0.37934	0.39389
CDC42EP2	0.06479	0.17606	0.01721
EMG1	0.1256	0.17652	0.18013
IFI30	0.2573	0.27477	0.74776
C1D	0.22882	0.32754	0.27723
OLFM1	0.0148	0.15618	0.00967
CDX1	0.13942	0.01334	0.00034
TIMM17A	0.26748	0.43102	0.29107
N4BP2L2	0.55868	0.89754	0.99697
ZER1	0.0369	0.0701	0.05138
MCRS1	0.2427	0.2363	0.26119
LRRN2	0.00476	0.02309	0.0033
FAM3C	0.10516	0.27902	0.15082
ACAA2	0.40371	0.34698	0.39432
CDX2	0.19801	0.0159	0.00083
PPIE	0.18685	0.25853	0.28368
VAV3	0.14136	0.08876	0.15572
TOMM40	0.1557	0.13305	0.09569
TAB1	0.02811	0.04872	0.0516
ECI2	0.07864	0.27045	0.26228
HAX1	0.27273	0.49871	0.53457
GPNMB	0.03551	0.43637	0.06995
BAIAP2	0.14753	0.18895	0.06844
MAD2L2	0.08481	0.27347	0.2746
TACC3	0.04769	0.02651	0.18969
MERTK	0.01735	0.06139	0.02766
CLEC10A	0.00073	0.00023	0.03183
SLC30A9	0.20775	0.28962	0.23834
PIBF1	0.22369	0.21979	0.18045
PPIH	0.20034	0.24222	0.23493
COG5	0.20389	0.19085	0.29849
ZNHIT1	0.3349	0.53377	0.29528
FST	0.0031	0.04594	0.00223
TIMM44	0.12073	0.14984	0.09533
PFDN6	0.0506	0.06626	0.03717
ZBTB18	0.00641	0.00785	0.00934
HMGN4	0.20746	0.41295	0.56328
TADA3	0.13038	0.18911	0.20333
TRIM38	0.05434	0.07827	0.1487
ATP5H	0.52117	0.98537	0.65969
UBE2E3	0.23203	0.45357	0.20854
SLC25A17	0.06838	0.14485	0.09818
SLC9A6	0.0406	0.04539	0.06944
CEACAM5	1.08533	0.07261	0.00654
EIF3M	0.52676	0.87325	0.80506
HOXB13	0.03003	0.00931	0.00701
NXF1	0.30134	0.7103	0.53137
SEC23B	0.16319	0.12328	0.2624
SEC23A	0.25675	0.37249	0.23976
C1ORF61	0.01238	0.00525	0.01533
CAP2	0.02643	0.14384	0.00158
CAP1	0.45229	0.99492	1.23367
CREB3	0.19384	0.33739	0.18202
LRRC41	0.12645	0.2511	0.15782
VTI1B	0.22828	0.45078	0.33152
CRTAP	0.12026	0.66576	0.20196
SYNCRIP	0.31096	0.45693	0.34783
VAT1	0.08946	0.44615	0.11821
STK25	0.27051	0.36624	0.23187
ENOX2	0.05827	0.11791	0.07447
UNC13B	0.09876	0.06502	0.00407
CARM1	0.03862	0.09546	0.07784
NCOA2	0.07373	0.08715	0.16509
ADARB2	0.0068	0.00361	0.00636
CEBPA	0.03998	0.00656	0.02243
SEMA6C	0.00582	0.01398	0.00156
SEMA6B	0.01606	0.0527	0.02313
SEMA4F	0.01813	0.02141	0.03012
SEMA4D	0.05522	0.04138	0.3516
SEMA4B	0.12598	0.08682	0.03556
CEBPB	0.05734	0.31309	0.10502
SEMA3C	0.11293	0.05681	0.02546
APPBP2	0.08078	0.19259	0.15246
MYBBP1A	0.07582	0.08868	0.06198
FBLN5	0.04848	0.18389	0.03995
CIB1	0.75367	0.66711	0.99967
CEBPD	0.0907	0.41424	0.07239
ZNF211	0.02856	0.07574	0.09675
DDX17	0.43945	0.78634	0.81383
DEAF1	0.06875	0.11968	0.0604
CHERP	0.07639	0.11513	0.09836
KAT5	0.14702	0.24219	0.2383
HYOU1	0.10012	0.14846	0.11148
IPO8	0.08137	0.10321	0.08495
IPO7	0.08688	0.233	0.09969
NOP56	0.49896	0.65045	0.59821
NEBL	0.12164	0.03701	0.04315
PITRM1	0.17668	0.21966	0.16368
ATG7	0.10634	0.18024	0.25647
SSSCA1	0.16446	0.27811	0.19559
RNASEH2A	0.12204	0.11636	0.13894
P3H3	0.00831	0.1015	0.01079
UBD	0.13692	0.16763	0.01057
BATF	0.06023	0.01759	0.57645
GLRX3	0.49112	0.6391	0.41804
CEBPG	0.12131	0.10616	0.0666
DCTN2	0.34199	0.66038	0.3661
ANP32B	0.37777	0.43981	0.50182
LAMTOR5	0.56236	1.02127	0.7497
PROCR	0.11547	0.42689	0.07963
TM9SF1	0.14195	0.37266	0.18008
PRDX4	0.49285	0.84697	0.35859
ARL6IP5	0.2563	0.75463	1.19924
AGR2	1.59495	0.08276	0.0198
ARPC1A	0.45033	0.6726	0.24719
HTATIP2	0.31335	0.2883	0.30341
AGPAT1	0.06514	0.18733	0.08492
AGPAT2	0.42087	0.22353	0.11838
RPP30	0.09149	0.22439	0.18274
RPP38	0.13816	0.07655	0.12026
SPTLC1	0.21811	0.37981	0.27339
SLC35A1	0.13295	0.21979	0.14978
CEL	0.00798	0.00017	0.00017
SLC19A2	0.04593	0.13835	0.03431
IFI44	0.12482	0.43247	0.29961
OLFM4	0.06142	0.00979	0.00061
CXCL13	0.00397	0.00212	0.15303
ARFGEF2	0.10283	0.09903	0.07164
ARFGEF1	0.13007	0.17088	0.17351
RABAC1	0.39115	1.19278	0.75306
SLC34A2	0.06409	0.06306	0.06549
SLU7	0.20749	0.42164	0.48195
CELP	0.02735	0.00596	0.00481
SIVA1	0.3541	0.73306	0.54514
MRPL28	0.19448	0.38373	0.25163
CCT7	0.42005	0.7019	0.58721
CCT4	0.34986	0.57718	0.4833
CCT2	0.62341	0.9924	0.71813
NPC2	0.54279	1.16701	0.63383
GNLY	0.05572	0.04804	0.80074
TACC2	0.25663	0.23978	0.02857
SORBS1	0.05176	0.19251	0.01695
IFITM2	0.37399	1.79007	1.31508
POMT1	0.06288	0.08968	0.12366
TXNRD2	0.06574	0.06762	0.09145
MTHFS	0.26123	0.12553	0.24529
DRAP1	0.23341	0.50333	0.57663
CENPB	0.00732	0.02086	0.00839
SCGN	0.01099	5e-05	0.00044
DNPH1	0.52246	0.31459	0.35436
SMC2	0.11364	0.09499	0.08105
PRPF8	0.22636	0.30104	0.2986
ERN2	0.46153	0.03215	0.01092
TRAPPC2B	0.0576	0.16827	0.12975
AHSA1	0.47503	0.7459	0.57852
SLCO1B1	0.00534	2e-05	0.00038
CENPC	0.10933	0.17989	0.26356
USP16	0.1825	0.24658	0.30508
CDC42EP3	0.07838	0.18251	0.31191
SH2B2	0.00505	0.01135	0.01091
PAIP1	0.21296	0.43105	0.22011
PAICS	0.26166	0.24789	0.16479
TBL3	0.14611	0.15219	0.11896
MXD4	0.04532	0.12202	0.08274
P3H4	0.10369	0.22844	0.06367
ST6GALNAC2	0.0288	0.02512	0.00907
PDLIM5	0.51813	0.96821	0.22147
TRIM3	0.04096	0.08408	0.02474
ERLIN1	0.08723	0.11967	0.05703
HEXIM1	0.12515	0.20289	0.13185
SPAG5	0.05232	0.04454	0.04962
RBCK1	0.35559	0.34388	0.33653
STAMBP	0.15692	0.17072	0.15147
TGOLN2	0.21858	0.30263	0.32821
CENPE	0.06382	0.02138	0.03479
ARID3B	0.01539	0.01532	0.07225
POLR3F	0.05266	0.08817	0.0755
POLR3G	0.02747	0.04643	0.02023
POLR3C	0.15964	0.21554	0.23381
IVNS1ABP	0.38296	0.45524	0.6595
TRIM16	0.19925	0.12518	0.05155
MYL12A	1.13944	2.33185	2.41465
TXNIP	0.41579	0.92933	1.67559
TAF6L	0.0291	0.05496	0.02426
CENPF	0.12898	0.03686	0.06471
PDPN	0.01284	0.36381	0.0187
POSTN	0.0266	0.60508	0.00284
ATP5L	0.46344	0.62253	0.83685
GAS2L1	0.00832	0.04644	0.01238
RAD51AP1	0.06117	0.0238	0.02765
RGS14	0.05234	0.04073	0.25138
LEFTY1	0.14727	0.00022	0.00086
EXOC5	0.09669	0.28721	0.19965
NPRL2	0.14528	0.14825	0.22567
IGF2BP2	0.1997	0.082	0.01389
CAMKK2	0.05436	0.13256	0.07604
PRELID3A	0.05773	0.09336	0.03871
MTX2	0.2209	0.37521	0.13884
YKT6	0.09267	0.08576	0.10304
SPINT2	0.9394	0.04652	0.24451
PMVK	0.1963	0.27932	0.24488
KHDRBS3	0.02544	0.14176	0.0026
KHDRBS1	0.12164	0.28408	0.26149
CELF1	0.11984	0.26953	0.29961
CELF2	0.0459	0.08324	0.72017
CES1	0.00544	0.10308	0.02033
CXCR6	0.01	0.00492	0.45111
CTCF	0.0774	0.12674	0.13545
CD226	0.00647	0.00306	0.21346
FARS2	0.0623	0.10901	0.14424
CGRRF1	0.05158	0.14582	0.14725
RRAGA	0.19374	0.5779	0.30409
DCTN6	0.17687	0.56665	0.51197
GNA13	0.03637	0.08638	0.14373
TNFSF13B	0.03508	0.08301	0.1888
AVIL	0.07002	0.11429	0.03709
B3GNT2	0.06002	0.26217	0.17196
GNB5	0.0708	0.20626	0.2269
EBP	0.4966	0.30964	0.49592
PNMA2	0.01839	0.02107	0.00865
CETN2	0.14208	0.24132	0.08041
FUT9	0.00768	0.0023	0.00106
GMEB1	0.03901	0.04446	0.08326
CCT6B	0.02445	0.02261	0.01628
CCT8	0.36525	0.70935	0.59595
CNPY3	0.2866	0.32025	0.42253
CORIN	0.0182	0.02801	0.01114
ADCY1	0.0015	0.01002	0.00076
CETN3	0.09841	0.19895	0.07125
FAM189B	0.02867	0.0705	0.01536
USP39	0.17048	0.25189	0.25801
POLD3	0.14335	0.1952	0.12011
AP4B1	0.09422	0.13422	0.18155
CFL1	1.94429	2.75423	2.95941
POLQ	0.0163	0.00397	0.01352
SLC12A7	0.0925	0.07646	0.04543
MGEA5	0.20955	0.38441	0.55157
NFAT5	0.15194	0.21779	0.18319
NUDC	0.39728	0.58074	0.46231
PTGES3	0.71528	0.91162	0.99166
CFL2	0.02493	0.44026	0.07328
YME1L1	0.21247	0.29423	0.29498
TCFL5	0.00964	0.03703	0.01492
PLK4	0.04391	0.01751	0.02432
STAG3	0.02467	0.0397	0.07064
STAG2	0.18467	0.29311	0.3147
RBBP9	0.02726	0.05763	0.0419
RAI2	0.00589	0.05552	0.00159
RAI1	0.02723	0.04905	0.01993
PHTF1	0.05764	0.17571	0.19682
MAP3K2	0.06794	0.15324	0.17325
KLRA1P	0.01242	0.00489	0.04969
KIF1C	0.0555	0.06029	0.03069
CTSC	0.40029	1.01119	1.2029
GRAP	0.00284	0.05291	0.04473
CHL1	0.01613	0.09916	0.00635
CAPN9	0.02507	0.00051	0.00038
GIPC1	0.18634	0.1721	0.0574
TRAF3IP2	0.07313	0.17143	0.05831
NUP50	0.12002	0.13325	0.2172
NES	0.00122	0.11759	0.00015
KDM5B	0.19969	0.31906	0.18285
TOB2	0.15016	0.24251	0.17974
HBS1L	0.15185	0.2626	0.26277
AHCYL1	0.08502	0.28992	0.07491
PLK2	0.405	0.87411	0.06134
ZMYND11	0.08457	0.17516	0.10921
SRSF10	0.48895	0.6942	0.61297
ZBTB6	0.01017	0.02818	0.01394
POP4	0.2097	0.29052	0.35905
ARPP19	0.13127	0.27228	0.40117
ZNF271P	0.02091	0.05312	0.05871
ZNF234	0.02213	0.04529	0.0436
ZNF266	0.08188	0.17509	0.21752
ZNF274	0.06937	0.10158	0.12796
NEK6	0.12797	0.16479	0.09276
WDR4	0.04029	0.03458	0.03197
NCKAP1	0.11972	0.3189	0.01369
IQGAP2	0.15745	0.075	0.45503
VAMP5	0.03547	0.65188	0.38195
ZNF273	0.03837	0.02803	0.04665
ZNF460	0.04455	0.11229	0.06938
ZNF268	0.02829	0.05641	0.06149
MTHFD2	0.23402	0.37121	0.37595
RPP40	0.08841	0.11053	0.04244
ADCY2	0.02753	0.02606	0.01828
CFTR	0.18511	0.27802	0.15965
CYSLTR1	0.05695	0.07984	0.10916
SEPT9	0.13417	0.10123	0.21597
SEC24A	0.03507	0.07338	0.06931
CCR9	0.00027	0.00016	0.01991
SDCCAG8	0.3115	0.43001	0.29278
SDCCAG3	0.0517	0.05252	0.0448
HSPH1	0.66324	0.8624	0.60632
STARD10	0.54231	0.12872	0.07905
CGA	0.01427	0.01806	0.03841
WASF3	0.0093	0.03187	0.00243
NOXA1	0.12529	0.02856	0.01961
UTP14A	0.08857	0.10218	0.05735
FRS2	0.05541	0.15927	0.09181
NEU3	0.03519	0.03765	0.07344
FAXDC2	0.05691	0.11147	0.04463
FAM114A2	0.04602	0.16841	0.12948
ZNF275	0.01402	0.04971	0.03128
CEACAM3	0.05285	0.00123	0.01374
ALDH1L1	0.03085	0.00893	0.01126
PPP1R17	3e-05	0.00217	0.00588
TUBGCP2	0.15471	0.20112	0.21409
CLPX	0.11526	0.16887	0.17416
PDE10A	0.09182	0.07154	0.06478
SRCAP	0.11194	0.11777	0.09847
PPP1R13L	0.06135	0.06848	0.01743
CD3EAP	0.08618	0.09281	0.04335
HPSE	0.03553	0.00902	0.05987
RUVBL2	0.33848	0.36448	0.21056
PGRMC1	0.30995	0.49013	0.11083
CYP46A1	0.07991	0.07571	0.05896
LILRB1	0.00309	0.00625	0.12126
SLC26A1	0.02632	0.00595	0.00739
ADAM28	0.02692	0.13165	0.24077
ARID5A	0.08531	0.45881	0.55893
TSPAN9	0.01247	0.15845	0.00253
USP20	0.07311	0.09542	0.21345
USP19	0.06253	0.04344	0.05699
CEACAM7	0.18187	0.00072	0.00147
HCST	0.02039	0.02902	0.93303
CD300C	0.00101	0.00513	0.03987
ME3	0.13331	0.23458	0.01111
NMU	0.02774	0.01426	0.00285
FGL2	0.01872	0.05564	0.19557
MRPS30	0.135	0.208	0.20291
WDR3	0.15859	0.17771	0.09432
GPR83	0.00509	0.0093	0.01303
CEACAM4	0.00039	0.00029	0.02584
RAB10	0.35309	0.64331	0.50255
PPARGC1A	0.13665	0.02647	0.00467
MALT1	0.03646	0.06429	0.16675
MMP24	0.00423	0.00263	0.00501
LYVE1	4e-05	0.08898	0.00459
OCLM	0.00694	0.00967	0.02136
YIF1A	0.29491	0.64027	0.3078
CPSF4	0.0408	0.08911	0.05274
JTB	0.523	0.61759	0.77172
ADCY3	0.05341	0.31121	0.07335
DHRS4	0.14002	0.31521	0.16961
BRD8	0.20771	0.31558	0.24127
MTMR11	0.27873	0.13712	0.02276
BLCAP	0.18275	0.25355	0.22278
MAN1A2	0.15042	0.19215	0.24978
TRAFD1	0.1062	0.21047	0.20509
TXNL4A	0.13186	0.19837	0.22074
PNPLA6	0.15514	0.21212	0.20782
SUGT1	0.32617	0.37882	0.28369
UTS2	0.04282	0.02011	0.32502
GADD45G	0.08577	0.07642	0.0341
EDAR	0.00735	0.00334	0.0042
PAPOLA	0.49724	0.8073	0.79583
TCERG1	0.47947	0.52952	0.41811
MAGED2	0.31783	1.04321	0.41559
BTNL3	0.04715	0.00073	0.00078
EHMT2	0.15236	0.15542	0.09201
COPS8	0.2283	0.71866	0.44959
RNPS1	0.44401	0.69751	0.71422
FASTK	0.18341	0.2834	0.20735
SUB1	0.6644	0.996	1.43139
SMPDL3A	0.06033	0.18581	0.02392
DBF4	0.12637	0.12022	0.26568
SPIN1	0.09869	0.27789	0.09416
RALBP1	0.10527	0.14885	0.1138
APOBEC2	0.00875	0.00366	0.01647
MORF4L1	0.34505	0.87147	0.70154
PRDX3	0.55296	0.7886	0.48756
EHD1	0.20112	0.34248	0.54091
AFG3L2	0.081	0.09187	0.08114
POP1	0.05218	0.03782	0.02952
PRSS21	0.00747	0.00376	0.03185
MSL3	0.1244	0.16257	0.31509
C11ORF58	0.3947	0.89726	0.80555
KDELR1	0.36299	0.6915	0.24793
SF3A3	0.17646	0.29429	0.31856
AP3M2	0.0723	0.18188	0.1502
STARD3	0.10524	0.18443	0.2495
HNRNPA0	0.02102	0.05117	0.03592
BTG3	0.11989	0.43242	0.39445
CBX1	0.04707	0.10773	0.05976
SEC61B	0.45293	0.81321	0.7879
TOMM34	0.22458	0.17224	0.10684
PDIA5	0.08091	0.22414	0.03049
SERINC3	0.36217	0.84699	0.60535
OS9	0.42337	0.85596	0.7038
PNRC1	0.19275	0.74517	0.8379
TMED2	0.47048	0.79981	0.64826
LMAN2	0.43796	0.76035	0.88606
ERP29	0.37085	0.5017	0.62104
MLLT11	0.00438	0.05934	0.02848
STIP1	0.39354	0.60583	0.52394
IFI44L	0.09675	0.26599	0.13954
ACOT2	0.08608	0.14594	0.10871
RAB40B	0.10728	0.05689	0.02896
EBNA1BP2	0.30014	0.3903	0.23132
CKAP4	0.06679	0.15814	0.04336
YWHAQ	0.61615	1.34208	1.04619
TMED10	0.47406	0.83983	0.72935
ASCC3	0.18445	0.22178	0.21667
ADIRF	0.10627	0.50236	0.00589
UQCR11	0.38506	0.45961	0.52522
CLP1	0.0351	0.0773	0.08609
FERMT2	0.00684	0.53203	0.01472
COPS6	0.39426	0.90283	0.57386
RAB32	0.05121	0.18843	0.05249
MAPRE2	0.08228	0.41987	0.40387
CCNI	0.49895	0.92788	0.97693
GCN1	0.0969	0.09005	0.05785
COPS5	0.29907	0.45024	0.31611
METAP2	0.24778	0.42243	0.27999
IMMT	0.21725	0.29598	0.32493
LILRB5	0.00248	0.00207	0.01234
SF3B2	0.33302	0.54327	0.59003
SDS	0.02226	0.02117	0.07761
ILVBL	0.17963	0.26941	0.08609
SLC27A5	0.04811	0.06289	0.04203
SLC27A4	0.04703	0.04022	0.01734
SLC27A3	0.04119	0.1324	0.08084
SLC27A2	0.048	0.00596	0.07184
KIF2C	0.03416	0.01095	0.01681
SPINK5	0.04153	0.01964	0.00202
LILRB4	0.02293	0.0089	0.09117
CCDC85B	0.10422	0.23052	0.16733
IL24	0.00047	0.03871	0.06834
GLIPR1	0.02942	0.28774	0.74991
TLK2	0.1057	0.18649	0.13512
KLK11	0.03603	0.00992	0.00518
KDELR2	0.53703	0.94095	0.4086
KDELR3	0.14624	0.2985	0.0271
ATF7	0.17401	0.3552	0.18549
SNRNP27	0.14127	0.36299	0.31856
TMED1	0.12407	0.31726	0.11059
LIAS	0.03587	0.04405	0.10123
RCBTB2	0.0302	0.17224	0.1684
IFT27	0.07908	0.16902	0.15369
RAB35	0.05005	0.09447	0.10891
TDRKH	0.01799	0.00437	0.03888
LILRA1	0.00221	0.00248	0.04627
LILRB3	0.00958	0.01701	0.07834
LILRA2	0.01288	0.00955	0.06137
RBPMS	0.08041	0.79068	0.01037
RAB31	0.02089	0.68564	0.15907
ADAP1	0.30393	0.02811	0.0647
DSTN	0.90765	1.68934	0.40824
RIPK3	0.13265	0.07043	0.11808
STON1	0.00733	0.05432	0.00341
RCC1	0.10625	0.1276	0.10916
PIM2	0.09082	0.09394	0.926
B4GAT1	0.01437	0.11031	0.01958
MID2	0.01048	0.05888	0.00945
PAPD7	0.02436	0.07414	0.053
UPK1A	0.04165	0.01072	0.00409
SLC35D2	0.10721	0.09541	0.05967
ADRM1	0.39992	0.51643	0.46361
CHD1	0.26809	0.83395	0.70377
NUDT21	0.21232	0.31684	0.35257
CPSF6	0.18518	0.306	0.31692
OGFR	0.04215	0.06096	0.07873
DDX52	0.08777	0.1156	0.12153
ABHD2	0.20482	0.1672	0.18927
WWP1	0.15992	0.1813	0.29862
CHD2	0.55516	0.70022	1.05531
WWP2	0.19454	0.28729	0.26014
DUS4L	0.05996	0.0392	0.04149
CNTRL	0.07899	0.12958	0.45019
UBE2C	0.20088	0.05157	0.0362
SNRNP35	0.14225	0.2183	0.24147
C10ORF10	0.34557	0.72866	0.02375
CYB561D2	0.15026	0.20204	0.35635
RAPGEF4	0.01806	0.14432	0.00533
CHD3	0.07541	0.15644	0.12975
TMEM115	0.09588	0.28548	0.10503
DUSP14	0.05085	0.46787	0.04897
TOPBP1	0.06095	0.06995	0.09122
TRIM31	0.55008	0.03084	0.01346
TPPP	0.00434	0.00906	0.00298
TRIOBP	0.11183	0.2131	0.04528
RER1	0.36808	0.66727	0.54327
CHD4	0.23331	0.41948	0.32421
DNAJB4	0.17325	0.63706	0.20169
ESM1	0.00867	0.07375	0.00567
DIDO1	0.07734	0.12831	0.15123
ADAM29	0.00413	0.00328	0.00834
WDR5	0.04995	0.05302	0.04994
ADAMTS13	0.03239	0.01699	0.00373
CACFD1	0.07566	0.06716	0.0225
ADAMTS5	0.00181	0.05326	0.00078
NUPL2	0.19409	0.24728	0.26532
PRSS23	0.17368	0.88485	0.10887
PTPN21	0.0305	0.04816	0.00145
ADCY5	0.00755	0.0273	0.00169
HNRNPUL1	0.14123	0.25815	0.36348
ATE1	0.20309	0.24252	0.19241
RPP14	0.07293	0.10812	0.07625
KRR1	0.17915	0.32049	0.33689
KATNA1	0.11016	0.17511	0.17035
PRDM7	0.03684	0.02441	0.02588
PRDM5	0.12647	0.16721	0.15106
PRDM4	0.03852	0.03917	0.05428
CHEK1	0.07865	0.04777	0.05929
HIBADH	0.2006	0.26795	0.13394
CIT	0.02366	0.02897	0.01368
FGFR1OP	0.12212	0.07745	0.11652
EMILIN1	0.00083	0.18368	0.00328
BTN3A2	0.14577	0.29011	0.61853
BTN3A1	0.06993	0.13211	0.37679
FOXN3	0.13711	0.247	0.4244
BTN2A1	0.11558	0.2407	0.1632
PTPRT	0.00415	0.00708	0.00055
RCAN3	0.03916	0.01294	0.18532
FAF1	0.10669	0.13905	0.12349
CD160	0.00278	0.00342	0.18198
KIF3A	0.06714	0.126	0.1464
POLR3A	0.03684	0.06408	0.04571
CLASRP	0.12011	0.09282	0.12464
CHGA	0.01994	0.01312	0.00346
ZWINT	0.14778	0.07475	0.05274
CAPN11	0.01557	0.03013	0.00188
CAPN10	0.10847	0.06354	0.09858
KPTN	0.0261	0.03951	0.03022
CDC42EP1	0.14452	0.31098	0.00685
PWP1	0.28737	0.46482	0.37559
TBC1D8	0.17327	0.18796	0.14594
CHGB	0.01397	0.00852	0.01441
CDC37	0.95991	1.18719	1.03462
IL1RAPL1	0.00138	0.00558	0.00937
PKIG	0.11249	1.04908	0.10095
KAT7	0.12999	0.26527	0.27285
DMC1	0.01906	0.01309	0.01651
PLA2G16	0.23335	0.28386	0.25749
GLMN	0.07143	0.06905	0.18759
HHLA3	0.05441	0.12293	0.05671
HHLA2	0.08201	0.0116	0.00203
BVES	0.00271	0.0161	0.00501
CORO1A	0.0851	0.03809	1.88806
WDR45	0.25099	0.48792	0.38968
FICD	0.02462	0.0276	0.05937
AP4S1	0.04378	0.07154	0.09267
LDB3	0.00219	0.02264	0.00227
PTP4A3	0.06444	0.6722	0.10638
LSM6	0.10654	0.21875	0.22993
RABL2B	0.06944	0.0986	0.14377
RABL2A	0.04772	0.08183	0.0777
CHI3L1	0.0111	0.18371	0.01339
ERLIN2	0.06971	0.07845	0.05773
C14ORF1	0.13245	0.15107	0.15662
NUDT6	0.03273	0.06147	0.02139
NUDT4	0.18775	0.34629	0.15299
NUDT5	0.29509	0.44197	0.3939
NUDT3	0.01673	0.06687	0.0379
FSTL1	0.01361	0.92711	0.00462
PSIP1	0.15689	0.32875	0.42079
WDHD1	0.03555	0.02853	0.0315
CHI3L2	0.01831	0.04055	0.12631
FAM107A	0.04364	0.13976	0.00597
STRAP	0.47352	0.76319	0.6622
INSL6	0.12015	0.14298	0.13599
ADAMTS7	0.00587	0.01976	0.00291
ADAMTS6	0.0299	0.05693	0.00822
BAZ2A	0.24426	0.34902	0.25653
BAZ1A	0.1635	0.30501	0.32234
LZTS1	0.00151	0.08011	0.00834
ZNF277	0.10152	0.12663	0.11845
WDR6	0.21844	0.28243	0.24681
TREH	0.01309	0.03102	0.00134
SLC2A6	0.01932	0.05613	0.06803
MAP4K5	0.25963	0.57538	0.26615
MAP4K1	0.03051	0.02311	0.51798
INMT	0.03063	0.09371	0.01054
RASSF1	0.12088	0.39781	0.39305
PKP3	0.27443	0.00772	0.00115
NISCH	0.08963	0.17057	0.1408
CHKA	0.10923	0.09379	0.0839
CEP250	0.16442	0.09715	0.14607
WBP4	0.06965	0.10334	0.06391
ABCB8	0.10692	0.06014	0.11032
SEC23IP	0.14337	0.20726	0.14815
SUPT16H	0.24955	0.35782	0.38171
ANXA10	0.15642	0.0136	0.00275
ADCY6	0.03833	0.06933	0.00315
CHKB	0.16558	0.26751	0.30043
CHEK2	0.0839	0.15639	0.06709
POLI	0.05833	0.12784	0.10558
KLK8	0.0307	0.00119	0.00107
MST1P2	0.01177	0.00371	0.0012
CHM	0.06701	0.1204	0.10922
PROSC	0.12851	0.21956	0.28826
IRAK3	0.01187	0.08067	0.05936
AKAP13	0.59298	1.21672	1.4494
AKAP11	0.02338	0.04535	0.04053
AKAP10	0.10843	0.15803	0.22407
AKAP2	0.05924	0.60644	0.17187
DDX20	0.03476	0.06811	0.05846
CHML	0.02984	0.03035	0.02338
DUSP10	0.06264	0.09951	0.37848
MRPL3	0.46237	0.47725	0.34262
MST1L	0.03375	0.01113	0.00291
RPL35	0.91895	0.95042	1.09849
GALNT6	0.09792	0.0499	0.15856
GALNT5	0.0888	0.01398	0.00432
RASSF8	0.02605	0.10441	0.01582
CHN1	0.02721	0.5148	0.07853
PRAF2	0.05378	0.54254	0.24341
SEC63	0.24126	0.53095	0.28438
POLG2	0.08226	0.26851	0.17483
HPS5	0.07856	0.08105	0.15085
PDCD10	0.28237	0.38928	0.33733
RNF139	0.06484	0.14091	0.21006
RNF24	0.04882	0.37491	0.09304
CA5B	0.09057	0.12733	0.24716
EGLN2	0.19973	0.34397	0.31496
EGLN3	0.14283	0.12463	0.0219
CHN2	0.13659	0.0817	0.15372
PADI2	0.07847	0.00497	0.01213
PMF1	0.24874	0.5043	0.48756
ZHX1	0.06963	0.19675	0.09629
GPR176	0.00395	0.14663	0.00228
PRKCDBP	0.10075	1.25075	0.02569
PRRT2	0.00973	0.05855	0.00547
ERI2	0.11544	0.07062	0.04431
SAT2	0.14627	0.33035	0.26323
DTD2	0.03723	0.05838	0.04852
GTF3C6	0.41372	0.56086	0.49326
PTGDR2	0.00516	1e-04	0.00765
PACSIN2	0.20467	0.2791	0.16688
MAN1B1	0.13768	0.16347	0.16377
SLC6A14	0.0477	0.00257	0.00102
TP53TG1	0.10719	0.14282	0.10877
SNX18	0.00648	0.03188	0.02713
DCTN3	0.23627	0.5641	0.43913
FILIP1L	0.05349	0.70267	0.06185
XPOT	0.08944	0.13418	0.1044
MRAP2	0.01343	0.00601	0.00266
CHP1	0.41672	0.51933	0.37584
RWDD2A	0.01405	0.02273	0.01382
CMTM7	0.08403	0.20185	0.43551
SP140	0.03698	0.01135	0.43562
PXMP4	0.04222	0.08635	0.0659
DUSP12	0.1665	0.20254	0.23861
SNF8	0.15318	0.28951	0.20532
DDX19B	0.1601	0.25061	0.22631
NRM	0.03856	0.15809	0.08561
FAM71E1	0.02043	0.01225	0.0058
PRR4	0.17431	0.24989	0.20158
RDH13	0.18922	0.12776	0.15348
ATXN2L	0.17451	0.22743	0.2219
USP18	0.03773	0.04726	0.06965
IL17F	0.00018	0	0.00626
KLHL2	0.03262	0.08547	0.08634
IFT43	0.17457	0.50298	0.12038
SYNRG	0.12154	0.21319	0.36049
TREX1	0.13175	0.24252	0.22797
GLMP	0.1363	0.34399	0.14923
KLF12	0.01531	0.08367	0.30273
KLF8	0.02196	0.08604	0.0362
POU6F2	0.02318	0.00486	0.00294
HOGA1	0.0062	0.00663	0.01219
MGAT4B	0.18611	0.11326	0.03899
CYP4F8	0.01135	0.01283	0.01038
PNKP	0.19822	0.21045	0.2577
WDR89	0.03778	0.05127	0.08905
L3HYPDH	0.06912	0.18205	0.14474
B4GALT7	0.06325	0.13955	0.08151
TP53RK	0.10599	0.09602	0.08251
SGF29	0.13347	0.12169	0.20528
VPS26B	0.03873	0.0919	0.10506
GLB1L3	0.02774	0.03034	0.05442
CFAP36	0.18244	0.32264	0.1796
MED8	0.16076	0.28683	0.18651
KTI12	0.04239	0.08459	0.08821
ADCY7	0.03794	0.03858	0.18903
LYST	0.06215	0.2182	0.42752
RPUSD1	0.06715	0.06367	0.06269
PLCD3	0.09732	0.0485	0.01691
SLCO2B1	0.04831	0.03635	0.05311
CHRM3	0.07009	0.00763	0.00838
VPS45	0.09692	0.24093	0.16655
MTFR2	0.01905	0.01725	0.01447
LYPLA2	0.22258	0.2679	0.2934
CDCA5	0.03526	0.0026	0.01727
CD300A	0.00626	0.0074	0.32438
AHNAK2	0.03759	0.0811	0.00122
PARK7	0.62985	1.36592	1.11585
RPLP0P2	0.01488	0.02061	0.01403
COPE	0.72375	1.05327	1.06816
SAAL1	0.0807	0.07811	0.11517
SCAMP4	0.07797	0.09133	0.07832
ADAT3	0.0284	0.01824	0.02376
CHST14	0.00704	0.03153	0.00932
ECD	0.14523	0.22322	0.23519
MGAT4A	0.13083	0.17791	0.51978
CASC4	0.22787	0.52501	0.29304
GPN1	0.16782	0.23666	0.26036
TMC6	0.14534	0.13475	0.53534
KIF12	0.03212	0.00023	0.00028
SLC46A1	0.02485	0.03156	0.03236
C12ORF57	0.27597	0.80114	0.37347
DDX42	0.10974	0.1854	0.12307
LARP4	0.23247	0.30651	0.20091
VSIG4	0.00758	4e-04	0.03735
GLCCI1	0.03242	0.05433	0.28683
TMEM106A	0.02747	0.04465	0.09809
SLC52A3	0.07109	0.06047	0.03564
FKBP9	0.15543	0.44264	0.02684
STK38	0.07203	0.08389	0.21399
CHRM5	0.00545	0.0065	0.00906
CTRC	0.00788	0.02572	0.00784
PHB2	0.49194	0.64011	0.38155
ACOT7	0.1403	0.18478	0.12548
PDAP1	0.11755	0.25616	0.20216
TUSC2	0.09712	0.11773	0.16099
CBX3	0.26821	0.3675	0.37743
EXOC3	0.17053	0.16972	0.11156
GABARAP	0.79109	1.87861	1.68836
U2AF2	0.07249	0.08449	0.06306
OIP5	0.03636	0.0112	0.02531
CHRNA1	0.01344	0.02265	0.00948
EXOSC8	0.28798	0.40438	0.34579
SFT2D1	0.3275	0.43228	0.5181
SCRG1	0.0166	0.05405	0.01989
TEX261	0.04162	0.07648	0.05969
RNF13	0.29706	0.71638	0.47505
MGLL	0.52288	0.90557	0.06084
TWF2	0.15004	0.29281	0.35327
SMIM12	0.15423	0.34697	0.26773
GABARAPL2	0.47307	1.23683	0.80775
AZIN2	0.04562	0.06724	0.03397
TMEM54	0.44939	0.15751	0.01145
TUBA3D	0.00057	0.00543	0.00922
SYNPO	0.03161	0.13033	0.01679
HELQ	0.04576	0.10293	0.12753
CYP2U1	0.01153	0.02375	0.01493
ADPRHL1	0.01581	0.01403	0.00112
MFSD3	0.08067	0.04868	0.04131
SDSL	0.06955	0.1052	0.05055
KLHDC7B	7e-05	0.00029	0.02594
ZBED6CL	0.00509	0.00626	0.01586
PIK3IP1	0.07011	0.13634	0.71856
CHRNA5	0.02183	0.0057	0.00956
HENMT1	0.07545	0.07433	0.15312
FAM83F	0.01707	0.0091	0.00404
SLC35A4	0.10945	0.23833	0.27948
ZNF257	0.02176	0.04624	0.03016
DTX2	0.23244	0.12278	0.13284
CHRNA7	0.03027	0.02082	0.0267
CHRNB1	0.03865	0.08521	0.0755
TOE1	0.07971	0.0639	0.10219
LINC00310	0.02407	0.04174	0.02125
WBSCR22	0.56406	0.52342	0.54738
CHRNB2	0.00932	0.00113	0.00084
TXNRD3	0.01131	0.01249	0.00219
SIGLEC11	0.0075	0.00932	0.01088
SLC2A13	0.03832	0.03025	0.01956
LACTB	0.08326	0.10662	0.09457
PALM2	0.00668	0.05332	0.00239
EFHC1	0.48522	0.54421	0.43787
CHRNE	0.0014	0.00329	0.01246
NLRP3	0.00373	0.00403	0.0941
MAL2	0.27355	0.01004	0.00297
TIRAP	0.01428	0.00638	0.04096
MIR155HG	0.0102	0.02464	0.17201
ERMAP	0.01428	0.01639	0.0183
LRRC37B	0.05996	0.0954	0.14397
CHUK	0.03155	0.05401	0.06299
CYGB	0.00566	0.29143	0.00549
CARD16	0.07384	0.26565	0.56779
PKD1L2	0.01514	0.02467	0.01429
BTBD9	0.03765	0.06431	0.09544
CSMD2	0.01748	0.0169	0.00866
MBD6	0.0554	0.05863	0.04393
XKR4	0.00227	0.00095	0.00188
CSMD3	0.01391	0.01208	0.01276
SLC25A25	0.13462	0.22218	0.04835
STK11IP	0.07878	0.07639	0.07341
TUBGCP5	0.07514	0.12001	0.09059
KLHL32	0.01069	0.00577	0.01046
FMNL2	0.08264	0.11923	0.05815
TMEM132B	0.01194	0.00821	0.00294
PSMG3-AS1	0.00589	0.00516	0.01486
ESCO1	0.08061	0.08504	0.13569
TMEM200A	0.03058	0.06773	0.02266
MYSM1	0.14491	0.18298	0.18258
RNF157	0.02202	0.01578	0.04229
KLHL29	0.00638	0.05125	0.00348
CROCCP3	0.01397	0.02217	0.02583
RHPN1	0.04681	0.02129	0.01597
LENG8	0.17457	0.2231	0.19826
PWWP2A	0.09895	0.18456	0.17442
SMYD4	0.03726	0.10697	0.07573
FHAD1	0.02015	0.00833	0.01719
SLAMF6	0.00493	0.0041	0.24212
OSBPL1A	0.12284	0.2365	0.06686
OSBPL5	0.07735	0.21464	0.06449
OSBPL6	0.03398	0.04977	0.02878
OSBPL7	0.06792	0.03909	0.05533
OSBPL8	0.22451	0.46306	0.57853
OSBPL9	0.19857	0.48988	0.2846
OSBPL10	0.08242	0.12019	0.03861
OSBPL11	0.01762	0.04207	0.03997
C1QTNF1	0.03057	0.25098	0.00601
C1QTNF2	0.00143	0.06352	0.00209
C1QTNF3	0.00727	0.03199	0.01211
C1QTNF4	0.00189	0.00379	0.00011
C1QTNF6	0.04637	0.2329	0.05373
C1QTNF7	0.00243	0.03652	0.00377
FBXO32	0.19228	0.43649	0.16
TMEM123	0.43169	0.67838	0.75098
EPB41L4A-AS1	0.06092	0.13702	0.11422
SMIM19	0.20044	0.27324	0.25642
GPRASP2	0.006	0.03055	0.00341
MRFAP1L1	0.15492	0.34497	0.39477
PTPMT1	0.16676	0.28371	0.21246
FLYWCH2	0.13839	0.4371	0.13376
WDR31	0.01141	0.00952	0.00914
VASN	0.00183	0.27099	0.00539
ZNF618	0.02457	0.08106	0.01067
ADCY9	0.0157	0.04273	0.01704
MB21D1	0.04799	0.05889	0.08704
NT5C3B	0.11591	0.29294	0.09929
CCDC124	0.28603	0.49644	0.27743
HAUS1	0.1205	0.19304	0.17873
SLC26A7	0.00953	0.01906	0.00205
MARCH3	0.28546	0.3109	0.1859
ZNF554	0.01209	0.01916	0.01797
CKB	0.74095	0.22437	0.02861
ATG4A	0.04986	0.15548	0.10355
KCTD12	0.00839	0.0824	0.03805
OMA1	0.07488	0.07411	0.14874
SLC25A26	0.12381	0.15355	0.23116
FBXO17	0.01354	0.16318	0.00757
PCMTD1	0.236	0.56702	0.32578
CIRBP	0.52999	1.21008	1.2752
GPR146	0.02068	0.11948	0.02126
FCRL1	0.01501	0.0138	0.06587
FCRL3	0.02736	0.04544	0.15203
LRRC42	0.06082	0.09144	0.03331
GBP4	0.16367	0.25292	0.27059
GBP5	0.02513	0.04677	0.59027
LRRC56	0.00762	0.00311	0.00593
CISH	0.06597	0.1108	0.17278
MALSU1	0.1544	0.33374	0.18092
UHRF2	0.103	0.18877	0.24115
TBCB	0.39206	0.98221	0.87412
ZNF689	0.02697	0.04053	0.06041
FCHO2	0.14238	0.22713	0.04894
ZNF501	0.01446	0.01755	0.00902
TNFRSF13C	0.00404	0.00354	0.04828
NOSTRIN	0.24523	0.26848	0.01231
ALPK2	0.00382	0.02275	0.0137
ARHGAP33	0.01957	0.04478	0.01751
EVI5L	0.01323	0.00929	0.00653
TRMT61A	0.04627	0.03185	0.02786
RASGRP4	0.00394	0.00357	0.03347
C12ORF56	0.01793	0.00288	0.00191
DIS3L	0.08059	0.09226	0.12346
ARL11	0.01915	0.00716	0.0352
IQCD	0.017	0.0096	0.00372
DHRS1	0.15592	0.16351	0.19665
WDFY2	0.05068	0.24169	0.16149
RAB3C	0.00837	0.05568	0.00293
CKMT1B	0.18113	0.00171	0.00131
CTHRC1	0.05583	0.6279	0.01731
TSR3	0.03761	0.08288	0.06868
RNF166	0.02572	0.03356	0.41627
ADCYAP1	0.00341	0.00054	0.01347
CKMT2	0.02118	0.06138	0.01091
RMI2	0.0168	0.00399	0.01111
OSR2	0.08941	0.19457	0.01322
LRRC58	0.04899	0.08467	0.05794
LYSMD3	0.04515	0.09069	0.12217
BATF2	0.05504	0.05174	0.0033
DNTTIP1	0.28667	0.13539	0.11303
ERCC8	0.04373	0.06679	0.05026
FOXP4	0.03426	0.02538	0.00744
ZNF526	0.02859	0.02973	0.0256
KLHDC3	0.23399	0.36955	0.26419
WDR92	0.03168	0.05833	0.04759
NUS1	0.02886	0.04092	0.04284
FAM210B	0.07384	0.14515	0.04809
PHACTR3	0.04778	0.03477	0.02354
CYYR1	0.00086	0.36236	0.00237
TM4SF19	0.01587	0.00887	0.04027
FAM122A	0.01959	0.05744	0.03513
ZMYND19	0.02907	0.03695	0.0146
COX20	0.23249	0.2466	0.27004
ABHD15	0.00688	0.00154	0.0373
TLCD1	0.08987	0.0424	0.01068
GINM1	0.09936	0.47915	0.14749
CKS1B	0.39637	0.35579	0.16072
C8ORF34	0.032	0.03388	0.02817
RBP7	0.01443	0.24068	0.03681
SLC26A8	0.01052	0.00745	0.00842
LYPD1	0.00093	0.06728	5e-04
IL22RA2	0.00345	0	0.00257
CKS2	0.55566	0.5417	0.4844
ZNF837	0.00533	0.00283	0.00178
TM4SF18	0.02124	0.44155	0.00388
RAB39B	0.00013	5e-05	0.03555
GRIN3A	0.00844	0.00471	0.00144
TOP1MT	0.09007	0.06582	0.05006
CLNK	0.00829	0.00357	0.05271
TSEN15	0.20943	0.33132	0.30802
FAM129A	0.09074	0.11432	0.2784
MRGPRF	0.00229	0.23612	6e-05
MRPL53	0.08552	0.12223	0.11859
MRPL54	0.18391	0.29067	0.31088
RPL39L	0.03776	0.07453	0.065
HSPA12B	0.00171	0.07255	0.00084
CNTROB	0.05723	0.0774	0.06536
SNAP47	0.09077	0.13896	0.16759
LEAP2	0.025	0.04046	0.0222
SLC18B1	0.04946	0.06715	0.04991
LRG1	0.09436	0.04824	0.01863
MED12L	0.00492	0.00494	0.01057
WDR17	0.0109	0.01433	0.01696
ACAP3	0.04627	0.02743	0.02601
ARAP2	0.09172	0.08658	0.38825
ARAP1	0.13768	0.19012	0.28231
AGAP2	0.00568	0.04544	0.06726
AGAP1	0.04571	0.0838	0.01237
AGAP3	0.08681	0.12444	0.07962
TADA1	0.07502	0.07816	0.05846
CATSPER1	0.00437	0.00108	0.01454
THEM4	0.09515	0.09349	0.20635
MIA2	0.07293	0.09596	0.039
CATSPER2	0.10786	0.09601	0.08292
SCGB3A2	0.19271	0.06208	0.0589
SH2D1B	0.00696	0.01622	0.13122
RAB3IP	0.20828	0.10295	0.1126
SSX2IP	0.06899	0.02598	0.03909
FTSJ3	0.09418	0.12576	0.10391
SLC16A10	0.01124	0.00778	0.03007
GALNT15	0.01918	0.13576	0.01169
TAGAP	0.01379	0.01535	0.60811
AP2M1	0.38896	1.14075	0.6903
AP1S1	0.13564	0.11391	0.0401
AP2S1	0.49575	1.04984	0.56205
TMC2	0.03506	0.0236	0.02794
PARD3B	0.05119	0.05	0.00204
RFFL	0.0812	0.06248	0.19363
AP3S1	0.26393	0.75034	0.41131
ZNF354B	0.05915	0.09333	0.0601
CLCA1	0.11052	0.00217	0.00163
ADD1	0.1919	0.70911	0.38846
CLCN2	0.0657	0.0444	0.01258
CLCN3	0.1309	0.0954	0.1003
CLCN4	0.01017	0.00336	0.00253
CLCN5	0.02802	0.02127	0.0115
UBE2J2	0.10862	0.1779	0.21118
BORCS5	0.06609	0.12627	0.19533
ANTXR2	0.12238	0.26606	0.16576
RPL23AP7	0.01497	0.07526	0.02453
EXOSC6	0.03732	0.05285	0.06368
PRAP1	0.44839	0.00739	0.00958
ZNF511	0.22461	0.17301	0.1883
CHCHD1	0.10922	0.10573	0.1399
MSS51	0.00774	0.0087	0.01335
CFAP70	0.01838	0.0375	0.02262
CLCN6	0.07188	0.13639	0.07302
CLCN7	0.1175	0.09922	0.08708
BTBD16	0.02459	0.00511	0.00097
PSTK	0.03064	0.0289	0.04683
PIK3AP1	0.04294	0.01689	0.1484
MORN4	0.01506	0.05353	0.01397
ZFYVE27	0.11622	0.15986	0.18927
COMTD1	0.2723	0.14683	0.11081
FRA10AC1	0.05608	0.12571	0.10551
ANKRD22	0.15845	0.00787	0.03013
SFXN2	0.06274	0.04029	0.06043
PDZD8	0.05576	0.08472	0.05045
ADD2	0.01237	0.00949	0.01272
AGAP4	0.10771	0.17175	0.11994
BORCS7	0.08539	0.2617	0.17996
CLU	0.16351	0.56298	0.18047
CLIC1	1.37157	2.0034	1.8217
CLIC2	0.04851	0.24544	0.04703
GSTO2	0.17427	0.11589	0.03586
SFR1	0.04968	0.06721	0.06459
CLRN3	0.25314	0.0017	0.00042
CLK1	0.58039	1.19642	1.50214
ANAPC16	0.31138	0.58298	0.78847
SFXN4	0.15555	0.08309	0.09235
CPXM2	0.01649	0.10266	0.00316
CLK2	0.08963	0.08321	0.05736
C11ORF74	0.03092	0.13765	0.01455
CLK3	0.31475	0.34342	0.43814
SERPINA3	0.01186	0.06142	6e-04
ADD3	0.35831	0.46584	0.68496
TPP1	0.21146	0.5194	0.58059
CLN3	0.30491	0.19523	0.36034
SLC36A4	0.03824	0.15076	0.10454
TMEM45B	0.42645	0.01498	0.02132
CYP2R1	0.09324	0.06594	0.10538
CLN5	0.27678	0.39319	0.30609
COLCA2	0.06039	0.00267	0.00267
NXPE1	0.10381	0.00049	0.00166
NXPE2	0.02703	0.00017	0.00037
JAML	0.01309	0.01498	0.64487
DNAJC24	0.0443	0.05898	0.08822
ARL14EP	0.06967	0.15274	0.17047
CLNS1A	0.51839	0.4023	0.48331
DEPDC4	0.01179	0.01503	0.00992
LRRK2	0.00911	0.0194	0.05801
CLPTM1	0.13247	0.25388	0.18567
CCDC38	0.01072	0.01867	0.01273
TMEM52B	0.04087	0.02493	0.10651
FAM186A	0.01449	0.00863	0.00751
C12ORF45	0.17165	0.11058	0.14389
CLTA	0.60006	0.7975	0.4056
CLTB	0.32436	0.30913	0.19832
LRIG3	0.10038	0.09137	0.00104
SLC15A4	0.0329	0.05482	0.10605
RHEBL1	0.00736	0.01911	0.05035
ZNF641	0.02362	0.06122	0.04861
TPH2	0.07164	0.04421	0.06354
CLTC	0.21674	0.55024	0.30857
GTSF1	0.01026	0.01186	0.0672
NEDD1	0.06502	0.14595	0.17466
IKBIP	0.01852	0.14115	0.06058
CMA1	5e-04	0.00096	0.02148
HIST4H4	0.1112	0.10654	0.06437
ERP27	0.03047	0.01188	0.09624
FGD4	0.13074	0.18587	0.06997
AEBP2	0.08183	0.18741	0.17982
BTBD11	0.00495	0.00342	0.0152
ALKBH2	0.08698	0.1365	0.06425
SPPL3	0.08393	0.14308	0.09901
METTL21EP	0.00426	0.00545	0.0125
SLAIN1	0.00255	0.00388	0.02628
TDRD9	0.00672	0.01267	0.02115
ANKRD9	0.06141	0.03186	0.01259
AK7	0.03638	0.02381	0.01308
IFI27L1	0.08693	0.15516	0.07978
C14ORF28	0.0165	0.04438	0.02487
TRAPPC6B	0.08265	0.19147	0.14099
C14ORF79	0.03883	0.0368	0.01359
PLD4	0.00416	0.0048	0.05346
ADSSL1	0.01812	0.02785	0.02031
RNASE11	0.00217	0	0.00012
MRPL52	0.24003	0.24387	0.24069
LRR1	0.05124	0.04994	0.07271
KLHDC1	0.01941	0.07464	0.04775
FRMD6	0.01356	0.19157	0.0072
SOCS4	0.03588	0.06068	0.05427
NAA30	0.0196	0.03078	0.04034
JDP2	0.03566	0.09858	0.02694
ISCA2	0.15173	0.15852	0.20739
ACOT4	0.02252	0.01996	0.03091
PLIN2	0.36563	0.6882	0.61659
CCR1	0.00598	0.01481	0.08273
TTC8	0.07604	0.10422	0.01973
TC2N	0.16287	0.02131	0.58093
SLC24A4	0.00378	0.00564	0.02199
SLC25A29	0.10535	0.08933	0.03945
DEGS2	0.1604	0.01305	0.00997
KLHL33	0.00537	0.00382	0.00727
LEO1	0.13612	0.15334	0.18497
CCR3	0.00023	0.00556	0.00788
C15ORF40	0.20233	0.21679	0.22358
SENP8	0.01999	0.02761	0.01749
MTFMT	0.0679	0.07984	0.07453
SLC51B	0.04571	0.04397	0.00239
TARSL2	0.05109	0.06183	0.08776
CCR4	0.00535	0.0046	0.09204
LRRC28	0.12649	0.14531	0.11436
CCR5	0.00166	0.00042	0.06704
CCR6	0.00414	0.00122	0.18702
TMEM266	0.0142	0.00968	0.01822
CCR7	0.0023	0.00884	0.40679
NIPA1	0.02773	0.02469	0.03336
HYKK	0.05232	0.06499	0.03939
CCR8	0.00177	0.00038	0.17075
WHAMM	0.03297	0.04581	0.04786
FSD2	0.01395	0.01645	0.01796
ACKR2	0.02852	0.01162	0.01496
NTAN1	0.06315	0.32867	0.14681
FOPNL	0.12421	0.13584	0.17278
DNAAF1	0.02432	0.02302	0.03872
ACSM2A	0.05627	0.03808	0.05098
DCUN1D3	0.03196	0.08085	0.04021
CMTM3	0.02453	0.17473	0.19047
CMKLR1	0.00507	0.01309	0.02984
SPATA2L	0.07206	0.1079	0.0882
SPATA33	0.04188	0.06294	0.04119
NOXO1	0.03672	0.00112	0.0035
CCDC78	0.00961	6e-04	0.00928
LTB4R	0.02652	0.01594	0.05316
IQCK	0.1041	0.2605	0.02899
ZG16B	0.20299	0.00945	0.01763
PAQR4	0.02599	0.0147	0.01145
ZC3H18	0.08965	0.07175	0.10781
CDYL2	0.02032	0.03617	0.02277
ABCC2	0.03488	0.0359	0.01919
ANKS3	0.10763	0.11924	0.07883
UBALD1	0.01799	0.02083	0.01969
ZNF720	0.05458	0.06123	0.12388
TMEM219	0.51383	0.92849	0.63006
EARS2	0.08297	0.06434	0.08697
SNX20	0.00584	0.00388	0.24878
TMEM170A	0.15804	0.19542	0.25249
METTL23	0.17315	0.37095	0.43504
HSF5	0.00072	0	0.00435
MSI2	0.11786	0.07924	0.17973
SLC38A10	0.14388	0.2259	0.19436
CANT1	0.09128	0.0781	0.04893
CD300LB	0.00142	0.00067	0.03106
KIF19	0.01306	0.01515	0.02431
ZPBP2	0.01339	0.0133	0.02641
CYB5D1	0.02426	0.07175	0.05911
OVCA2	0.14543	0.23588	0.24387
USP43	0.02875	0.00314	0.00106
KRBA2	0.02327	0.04702	0.02582
HEXIM2	0.04006	0.04436	0.0426
LSM12	0.25068	0.3874	0.34681
CCDC43	0.07992	0.13909	0.10235
CNTD1	0.03866	0.01665	0.01132
FLJ40194	0.01055	0.01496	0.01439
B4GALNT2	0.03681	0.02123	0.01836
SGK494	0.01451	0.0201	0.03839
SEZ6	0.00217	0.00417	0.0095
SLC43A2	0.02828	0.04898	0.08508
CYB5D2	0.05123	0.15951	0.04893
ZFP3	0.00523	0.00603	0.00725
GGT6	0.09463	0.03112	0.0088
SPNS2	0.0243	0.07209	0.00173
EFCAB13	0.08755	0.14153	0.05471
MRPL10	0.10144	0.15992	0.3237
WDR81	0.02269	0.04861	0.04221
ADH1B	0.00975	0.13301	0.00269
TBC1D16	0.02378	0.05498	0.00571
AFMID	0.25889	0.18136	0.07282
LRRC75A-AS1	0.55912	0.58345	0.42616
ZSWIM7	0.12453	0.29836	0.19371
MIEF2	0.02812	0.01828	0.02913
FAM210A	0.06292	0.17706	0.08344
INO80C	0.3001	0.32992	0.2859
TTC39C	0.03847	0.08306	0.31056
CNGB1	0.01338	0.00976	0.00751
CLDND2	0.03771	0.02266	0.01717
ZNF816	0.04557	0.04233	0.07464
CNGA1	0.03587	0.00425	0.00573
ZNF543	0.00624	0.01312	0.01763
RAVER1	0.032	0.03291	0.0635
COX6B2	0.03305	0.00813	0.01133
C19ORF70	0.19581	0.36554	0.21615
ADH1C	0.0755	0.01141	0.0012
TRAPPC5	0.37923	0.50464	0.36687
OSCAR	0.00531	0.00414	0.06744
ZNF813	0.00793	0.01179	0.0144
ZNF441	0.0394	0.08001	0.05405
ZNF440	0.08662	0.06558	0.04815
SWSAP1	0.05238	0.04486	0.05246
CCDC159	0.10468	0.18982	0.22679
JOSD2	0.10454	0.26767	0.15466
CPT1C	0.0386	0.10279	0.02677
ALDH16A1	0.07864	0.09785	0.08273
ZNF573	0.05069	0.13486	0.12966
TMIGD2	0.00317	0.0029	0.15852
EID2B	0.0268	0.04001	0.04703
TNFAIP8L1	0.03376	0.08537	0.03977
ZNF57	0.06465	0.0216	0.01696
IRGQ	0.03085	0.04336	0.02666
ZNF428	0.04986	0.15531	0.08927
PLK3	0.23727	0.43844	0.39032
JSRP1	0.05403	0.01401	0.02439
MOB3A	0.03645	0.10073	0.35132
MFSD12	0.05743	0.10196	0.08383
NDUFA11	0.38825	0.75497	0.58576
MISP	0.31846	0.00717	0.00214
LRRC25	0.01573	0.00727	0.07883
WTIP	0.0124	0.02433	0.00941
ZNF792	0.00776	0.00947	0.01534
NR2C2AP	0.07914	0.08287	0.09628
HSPB6	0.0058	0.1131	0.00036
CNN1	0.02192	0.27702	0.03093
CYP4F22	0.00069	0.00029	0.01279
RINL	0.02946	0.02463	0.14494
FBXO27	0.03488	0.04576	0.04436
CNN2	0.23967	0.54707	0.83021
C19ORF47	0.0262	0.03455	0.02532
ANKLE1	0.03569	0.03919	0.05115
CNN3	0.23714	1.57065	0.04358
GABPB2	0.04257	0.07198	0.09098
TDRD10	0.00688	0.0306	0.00074
SHE	0.01115	0.03857	0.00851
KDF1	0.07662	0.00068	0.00557
CNP	0.14578	0.33273	0.18503
CCSAP	0.01821	0.01434	0.03744
LRRC38	0.00653	0.00709	0.00248
PUSL1	0.06976	0.07903	0.05471
B3GALT6	0.00746	0.0268	0.01648
CNR1	0.001	0.01964	0.00123
WDR63	0.00225	0.00231	0.00777
KLHDC9	0.04119	0.01446	0.00682
AXDND1	0.01427	0.00041	0.00411
MAB21L3	0.01637	0.00614	0.00845
CNR2	0.00274	0.00186	0.01275
IFFO2	0.00935	0.03236	0.02752
HIST2H3C	0.0332	0.01117	0.00101
SLC44A3	0.11495	0.05459	0.00327
ADH4	0.03864	0.05129	0.04093
ATXN7L2	0.02193	0.04206	0.02742
LYPLAL1	0.12978	0.18323	0.11508
TYW3	0.13285	0.21427	0.17339
ERICH3	0.02636	0.02017	0.01853
LRRIQ3	0.01252	0.00457	0.00612
TPRG1L	0.04492	0.06861	0.03041
FAM213B	0.11118	0.09581	0.05015
MYOM3	0.04102	0.01606	0.01515
ZNF684	0.05059	0.06273	0.07966
TCEANC2	0.02409	0.0401	0.04789
PODN	0.0013	0.16137	0.00366
GJB4	0.00784	0.00028	3e-05
RNF19B	0.04696	0.08144	0.07343
DCST2	0.02024	0.00818	0.00409
DNAH14	0.06844	0.0409	0.01418
C1ORF122	0.05351	0.15329	0.05053
COL1A1	0.05594	1.10791	0.02057
OSCP1	0.02794	0.05014	0.01033
C1ORF216	0.05694	0.07681	0.0717
VWA5B1	0.00737	0.0061	0.00955
UBXN10	0.01084	0.00744	0.00321
COL1A2	0.03087	1.72303	0.01035
ARL8A	0.02502	0.07756	0.05043
SYT2	0.00168	0.00363	0.00212
GOLT1A	0.11788	0.0024	0.00081
UHMK1	0.09336	0.10418	0.22376
FCRLB	0.00523	0.00018	0.01224
ADH5	0.29264	0.56767	0.29017
COL2A1	0.01172	4e-05	0.00149
C1ORF131	0.14609	0.10532	0.13371
LIX1L	0.00884	0.09467	0.05049
COL3A1	0.01513	1.43959	0.00225
SPATA17	0.04416	0.05911	0.04893
EDARADD	0.00202	0.0076	0.04559
COL4A1	0.00818	1.46633	0.00289
TMEM125	0.16601	0.01671	0.00141
IQGAP3	0.02935	0.00488	0.00226
NAXE	0.23981	0.35116	0.23942
ARHGEF19	0.02093	0.04607	0.03089
MRPL55	0.33488	0.55059	0.3652
HIST3H2BB	0.01423	0.00867	0.01128
DRAM2	0.21075	0.40237	0.34975
C1ORF162	0.01565	0.01357	0.43756
TATDN3	0.08593	0.10213	0.13833
COL4A2	0.04437	1.33904	0.01129
SNHG11	0.17547	0.11215	0.06747
FITM2	0.0206	0.018	0.01222
WFDC12	0.02088	0.0208	0.01625
COL4A3	0.00884	0.00365	0.01733
TSHZ2	0.03182	0.09899	0.01457
COL4A4	0.00284	0.00654	0.00546
ZNF831	0.00161	0.00014	0.10287
TBC1D20	0.02793	0.07029	0.06017
COL4A5	0.00383	0.07407	0.00205
SLX4IP	0.03322	0.05071	0.03972
TSPY26P	0.00782	0.01106	0.0092
C20ORF144	0.01294	0.00889	0.00862
CHMP4B	0.03139	0.02803	0.01646
PIGU	0.13829	0.14339	0.12115
COL5A1	0.0061	0.23368	0.00445
C22ORF39	0.09503	0.11858	0.18107
TANGO2	0.0884	0.20638	0.22212
COL5A2	0.00788	0.49939	0.00161
SGSM1	0.01046	0.00561	0.00879
EMID1	0.0079	0.04396	0.00686
COL6A1	0.04377	0.91469	0.00545
ANKRD54	0.10786	0.18781	0.11801
COL6A2	0.0187	0.97172	0.02033
PPP1R21	0.07539	0.09809	0.15901
TRABD2A	0.21592	0.03357	0.1125
COL6A3	0.00919	0.58857	0.00959
TMEM150A	0.06105	0.13974	0.05649
COL7A1	0.06851	0.08371	0.00458
NUP35	0.11471	0.13942	0.09191
TYW5	0.04716	0.05342	0.05546
COL8A1	0.02266	0.18153	0.02401
LYG1	0.00683	0.01671	0.01172
MITD1	0.19235	0.31153	0.35435
DIS3L2	0.13599	0.16447	0.15801
CMPK2	0.02166	0.07813	0.04115
MBOAT2	0.06334	0.0906	0.01612
TAF8	0.09471	0.10559	0.1362
COL9A1	0.01902	0.03782	0.00396
TMEM18	0.08495	0.1812	0.11216
COL9A2	0.09203	0.02212	0.02771
FBLN7	0.00204	0.02602	0.09676
NEU4	0.02771	0.00437	0.00786
RBM45	0.04	0.09407	0.09059
BBS5	0.01349	0.08007	0.01762
COL9A3	0.0577	0.00742	0.03174
AADAC	0.00919	0.00032	0.00041
ADH6	0.02275	0.01192	0.00653
COL10A1	0.00931	0.09764	0.00526
ICA1L	0.02784	0.04159	0.04861
FAM168B	0.05123	0.09342	0.0734
COL11A1	0.0054	0.06136	0.0025
RFTN2	0.01038	0.096	0.00649
CLHC1	0.08575	0.10101	0.05753
COL11A2	0.02292	0.01238	0.00385
PLEKHH2	0.02017	0.16823	0.00766
COL12A1	0.01596	0.41166	0.0023
AP1S3	0.08338	0.04663	0.06764
C2ORF76	0.04982	0.14697	0.08497
SGPP2	0.03685	0.00701	0.01644
ACVR1C	0.01108	0	0.00502
OSR1	0.00249	0.04949	0.00048
COL13A1	0.00412	0.0493	0.01206
TTC32	0.08289	0.12181	0.13417
UBR3	0.06229	0.13142	0.08168
KCTD18	0.05114	0.05658	0.07745
ALS2CR12	0.01224	0.0261	0.02851
ZNF513	0.03393	0.0378	0.01782
LYPD6	0.01719	5e-05	0.00122
LYPD6B	0.0397	0.00038	0.00567
GALM	0.14915	0.08507	0.34398
COL15A1	0.03303	0.45559	0.01325
ZFAND2B	0.16776	0.23151	0.2466
COL16A1	0.06756	0.11766	0.00485
MDH1B	0.00947	0.0278	0.0093
COL17A1	0.16322	0.03484	0.00212
PQLC3	0.07031	0.37568	0.33841
TMEM182	0.24615	0.15539	0.14765
AHSA2	0.10794	0.14987	0.13384
FBXO36	0.00933	0.0206	0.01288
MTERF4	0.1238	0.21137	0.26032
CCDC148	0.0275	0.03016	0.01049
M1AP	0.01311	0.01159	0.00993
COL19A1	0.02125	0.00765	0.02568
CCDC58	0.11847	0.10627	0.10032
KCNH8	0.01844	0.00043	0.00297
COMP	0.02033	0.06112	0.00935
DNAJC19	0.18958	0.26139	0.22801
FAM3D	0.54634	0.02788	0.00133
COMT	0.46919	1.2213	0.47987
COPA	0.42684	0.66994	0.57682
FAM131A	0.04439	0.09496	0.03275
CD200R1	0.00513	0.00318	0.0751
CHCHD4	0.04506	0.02497	0.02884
COPB1	0.26155	0.51886	0.44973
CRYBG3	0.04235	0.1174	0.01461
DCBLD2	0.06979	0.17446	0.04073
LRRC15	0.00129	0.01512	8e-05
FAM43A	0.01514	0.06306	0.02447
KLF6	0.89704	1.44312	1.88682
TPRA1	0.08728	0.13882	0.10168
TMEM42	0.06839	0.15569	0.10806
SLC31A1	0.11112	0.1281	0.0904
SLC31A2	0.04688	0.10594	0.1496
NUDT16	0.03617	0.05265	0.03626
COL6A6	0.00162	0.02043	0.00206
FAM172BP	8e-05	0	0.01652
METTL6	0.07838	0.13481	0.09886
ADK	0.15097	0.1611	0.26603
TAMM41	0.08944	0.10299	0.12612
IL17RE	0.07409	0.02829	0.01477
GLYCTK	0.11672	0.10286	0.07581
PPM1M	0.01319	0.05232	0.18214
RPL32P3	0.11176	0.14611	0.1685
OCIAD2	0.51098	0.27873	0.40652
SCLT1	0.08743	0.13552	0.16386
C4ORF33	0.09343	0.14275	0.08482
TMEM155	0.00062	0	0.0085
MAP3K8	0.16376	0.49533	0.56916
ZFP42	0.0056	0.01249	0.0105
LIN54	0.04092	0.05885	0.07291
SPATA18	0.01206	0.03243	0.00041
COX4I1	1.40148	1.74295	1.59917
C4ORF32	0.08168	0.09117	0.05298
TMPRSS11B	0.00686	0.00802	0.01589
GNPDA2	0.04096	0.18481	0.1065
SPATA4	0.04386	0.03994	0.05289
CPEB2	0.03095	0.05885	0.03635
EVC2	0.00123	0.02227	0.00632
COX5B	0.84926	0.72146	0.60188
AASDH	0.0571	0.08744	0.06994
C4ORF36	0.08332	0.06679	0.0545
ADM	0.32757	0.51767	0.03822
PACRGL	0.14563	0.1421	0.09234
ENPP6	0.00581	0.00358	0.0089
SLC9B2	0.03619	0.11718	0.06838
SETD9	0.07646	0.07706	0.04932
EMB	0.02156	0.01574	0.74981
PPARGC1B	0.04303	0.01905	0.02519
EGFLAM	0.00311	0.20326	0.00235
PRRC1	0.16949	0.2037	0.17163
NADK2	0.04761	0.05876	0.03941
COX6A1	0.89557	1.14429	0.90213
JMY	0.01329	0.03449	0.053
C5ORF58	0.00078	0.00566	0.05002
CCDC127	0.02122	0.02901	0.03528
COX6B1	0.59758	0.57105	0.5792
FAM173B	0.06095	0.11372	0.06941
CMBL	0.23582	0.0972	0.01537
POU5F2	0.01828	0.02343	0.02422
DNAJC21	0.08747	0.14297	0.09867
AFAP1L1	0.01162	0.13277	0.00318
GRPEL2	0.03139	0.07987	0.06502
TMEM171	0.11126	0.01136	0.00321
LSM11	0.00475	0.00902	0.00555
POC5	0.04654	0.0471	0.08328
STARD4	0.06945	0.12025	0.11618
WDR36	0.09723	0.20922	0.17433
NUDCD2	0.07776	0.16086	0.11938
COX6C	0.76944	0.90806	0.73912
UBLCP1	0.07772	0.22393	0.24537
SOWAHA	0.00632	5e-05	1e-05
SHROOM1	0.07564	0.04487	0.00675
C5ORF24	0.05416	0.19142	0.06816
ADAT2	0.07728	0.06036	0.10516
COX7A2	0.6769	0.77393	0.70621
IRAK1BP1	0.13372	0.12553	0.11359
COX7B	0.21585	0.2252	0.19541
STXBP5	0.05224	0.09283	0.0645
ADORA2A	0.00923	0.05091	0.19108
COX7C	0.49275	0.59316	0.69526
COX8A	0.52637	0.68097	0.7499
NCOA7	0.47915	0.79928	0.18917
HINT3	0.07458	0.10125	0.06009
B3GAT2	0.00268	0.00454	0.01367
SDHAF4	0.05204	0.04469	0.04396
COX10	0.09242	0.07906	0.08513
[truncated: 13,179 more rows]
