# Supplementary material for: Reclassifying TNM stage I/II colorectal cancer into two subgroups with different overall survival, tumor microenvironment, and response to immune checkpoint blockade treatment
Source: Front Genet. 2022 Sep 21;13:948920. doi: 10.3389/fgene.2022.948920 (PMC9532767; doi:10.3389/fgene.2022.948920)
Supplement: Supplementary file 7 [file DataSheet6.ZIP › datasheet of Figure 6/Meta information.xlsx]

## Sheet: Sheet1
Cell	UMAP_1	UMAP_2	Celltype (malignancy)	Celltype (major-lineage)	Celltype (minor-lineage)	Cluster	Patient	Sample	Source	Age	Gender	Stage	TNMstage
P_T_P0309_01111	14.643	5.22966	Immune cells	B	B	13	P0309	P0309-Tumor	Tumor	55	Male	Primary	IIIC
P_T_P0309_01180	15.0025	-4.3761	Immune cells	B	B	13	P0309	P0309-Tumor	Tumor	55	Male	Primary	IIIC
P_T_P0309_01333	14.6738	-4.17975	Immune cells	B	B	13	P0309	P0309-Tumor	Tumor	55	Male	Primary	IIIC
P_T_P0309_01422	14.3626	4.87603	Immune cells	B	B	13	P0309	P0309-Tumor	Tumor	55	Male	Primary	IIIC
P_P_P0411_02050	14.2345	-5.28439	Immune cells	B	B	13	P0411	P0411-PBMC	PBMC	75	Male	Primary	IIB
P_P_P0411_02051	14.0319	-5.06542	Immune cells	B	B	13	P0411	P0411-PBMC	PBMC	75	Male	Primary	IIB
P_T_P0411_02388	15.0763	-4.46886	Immune cells	B	B	13	P0411	P0411-Tumor	Tumor	75	Male	Primary	IIB
P_T_P0411_02389	14.2286	-4.82867	Immune cells	B	B	13	P0411	P0411-Tumor	Tumor	75	Male	Primary	IIB
P_T_P0411_02390	15.0495	-4.65334	Immune cells	B	B	13	P0411	P0411-Tumor	Tumor	75	Male	Primary	IIB
P_T_P0411_02392	14.9517	-4.37759	Immune cells	B	B	13	P0411	P0411-Tumor	Tumor	75	Male	Primary	IIB
P_T_P0411_02396	15.0109	-4.35805	Immune cells	B	B	13	P0411	P0411-Tumor	Tumor	75	Male	Primary	IIB
P_T_P0411_02397	14.5596	-4.97494	Immune cells	B	B	13	P0411	P0411-Tumor	Tumor	75	Male	Primary	IIB
P_T_P0411_02399	14.7681	-4.74354	Immune cells	B	B	13	P0411	P0411-Tumor	Tumor	75	Male	Primary	IIB
P_T_P0411_02401	15.1363	-4.06706	Immune cells	B	B	13	P0411	P0411-Tumor	Tumor	75	Male	Primary	IIB
P_T_P0411_02402	15.0221	-4.15962	Immune cells	B	B	13	P0411	P0411-Tumor	Tumor	75	Male	Primary	IIB
P_T_P0411_02404	14.8138	-4.1989	Immune cells	B	B	13	P0411	P0411-Tumor	Tumor	75	Male	Primary	IIB
P_T_P0411_02406	15.1477	-4.13972	Immune cells	B	B	13	P0411	P0411-Tumor	Tumor	75	Male	Primary	IIB
P_T_P0411_02409	14.4561	-4.60793	Immune cells	B	B	13	P0411	P0411-Tumor	Tumor	75	Male	Primary	IIB
P_T_P0411_02410	14.6291	-4.7702	Immune cells	B	B	13	P0411	P0411-Tumor	Tumor	75	Male	Primary	IIB
P_T_P0411_02412	14.8826	-4.73728	Immune cells	B	B	13	P0411	P0411-Tumor	Tumor	75	Male	Primary	IIB
P_T_P0411_02413	14.8352	-4.71208	Immune cells	B	B	13	P0411	P0411-Tumor	Tumor	75	Male	Primary	IIB
P_T_P0411_02414	14.9523	-5.00368	Immune cells	B	B	13	P0411	P0411-Tumor	Tumor	75	Male	Primary	IIB
P_T_P0411_02415	15.1578	-4.07758	Immune cells	B	B	13	P0411	P0411-Tumor	Tumor	75	Male	Primary	IIB
P_T_P0411_02417	14.6605	-4.30365	Immune cells	B	B	13	P0411	P0411-Tumor	Tumor	75	Male	Primary	IIB
P_T_P0411_02418	14.6286	-4.49818	Immune cells	B	B	13	P0411	P0411-Tumor	Tumor	75	Male	Primary	IIB
P_T_P0411_02419	14.8933	-4.75205	Immune cells	B	B	13	P0411	P0411-Tumor	Tumor	75	Male	Primary	IIB
P_T_P0411_02423	15.0705	-4.07141	Immune cells	B	B	13	P0411	P0411-Tumor	Tumor	75	Male	Primary	IIB
P_T_P0411_02424	14.8991	-4.52272	Immune cells	B	B	13	P0411	P0411-Tumor	Tumor	75	Male	Primary	IIB
P_T_P0411_02426	14.302	-5.05268	Immune cells	B	B	13	P0411	P0411-Tumor	Tumor	75	Male	Primary	IIB
P_T_P0411_02427	14.3268	-4.46758	Immune cells	B	B	13	P0411	P0411-Tumor	Tumor	75	Male	Primary	IIB
P_T_P0411_02429	14.9921	-4.31876	Immune cells	B	B	13	P0411	P0411-Tumor	Tumor	75	Male	Primary	IIB
P_T_P0411_02432	14.4747	-4.19427	Immune cells	B	B	13	P0411	P0411-Tumor	Tumor	75	Male	Primary	IIB
P_T_P0411_02434	14.3047	-4.5949	Immune cells	B	B	13	P0411	P0411-Tumor	Tumor	75	Male	Primary	IIB
P_T_P0411_02435	15.0258	-4.49279	Immune cells	B	B	13	P0411	P0411-Tumor	Tumor	75	Male	Primary	IIB
P_T_P0411_02438	14.3376	-5.14512	Immune cells	B	B	13	P0411	P0411-Tumor	Tumor	75	Male	Primary	IIB
P_T_P0411_02439	14.8744	-4.13553	Immune cells	B	B	13	P0411	P0411-Tumor	Tumor	75	Male	Primary	IIB
P_T_P0411_02443	14.7865	-4.58221	Immune cells	B	B	13	P0411	P0411-Tumor	Tumor	75	Male	Primary	IIB
P_T_P0411_02445	14.5267	-4.26423	Immune cells	B	B	13	P0411	P0411-Tumor	Tumor	75	Male	Primary	IIB
P_T_P0411_02451	15.0422	-4.27569	Immune cells	B	B	13	P0411	P0411-Tumor	Tumor	75	Male	Primary	IIB
P_T_P0411_02456	15.1688	-4.03443	Immune cells	B	B	13	P0411	P0411-Tumor	Tumor	75	Male	Primary	IIB
P_T_P0411_02457	14.8521	-4.02902	Immune cells	B	B	13	P0411	P0411-Tumor	Tumor	75	Male	Primary	IIB
P_T_P0411_02458	14.871	-4.74583	Immune cells	B	B	13	P0411	P0411-Tumor	Tumor	75	Male	Primary	IIB
P_T_P0411_02459	14.6868	-4.2128	Immune cells	B	B	13	P0411	P0411-Tumor	Tumor	75	Male	Primary	IIB
P_T_P0411_02460	15.155	-3.95881	Immune cells	B	B	13	P0411	P0411-Tumor	Tumor	75	Male	Primary	IIB
P_T_P0411_02461	14.4703	-4.9063	Immune cells	B	B	13	P0411	P0411-Tumor	Tumor	75	Male	Primary	IIB
P_T_P0411_02462	14.729	-4.16395	Immune cells	B	B	13	P0411	P0411-Tumor	Tumor	75	Male	Primary	IIB
P_T_P0411_02463	15.0325	-4.04835	Immune cells	B	B	13	P0411	P0411-Tumor	Tumor	75	Male	Primary	IIB
P_T_P0411_02464	15.0654	-4.0827	Immune cells	B	B	13	P0411	P0411-Tumor	Tumor	75	Male	Primary	IIB
P_T_P0411_02468	14.4972	-4.10043	Immune cells	B	B	13	P0411	P0411-Tumor	Tumor	75	Male	Primary	IIB
P_T_P0411_02469	14.7891	-4.58986	Immune cells	B	B	13	P0411	P0411-Tumor	Tumor	75	Male	Primary	IIB
P_T_P0411_02470	14.8469	-4.44277	Immune cells	B	B	13	P0411	P0411-Tumor	Tumor	75	Male	Primary	IIB
P_T_P0411_02471	14.5425	-4.93579	Immune cells	B	B	13	P0411	P0411-Tumor	Tumor	75	Male	Primary	IIB
P_T_P0411_02478	14.98	-3.86358	Immune cells	B	B	13	P0411	P0411-Tumor	Tumor	75	Male	Primary	IIB
P_T_P0411_02480	15.0229	-3.99825	Immune cells	B	B	13	P0411	P0411-Tumor	Tumor	75	Male	Primary	IIB
P_T_P0411_02482	14.3837	-4.26228	Immune cells	B	B	13	P0411	P0411-Tumor	Tumor	75	Male	Primary	IIB
P_T_P0411_02483	14.6411	-4.62344	Immune cells	B	B	13	P0411	P0411-Tumor	Tumor	75	Male	Primary	IIB
P_T_P0411_02484	14.6801	-4.11875	Immune cells	B	B	13	P0411	P0411-Tumor	Tumor	75	Male	Primary	IIB
P_N_P0413_02903	14.7575	6.45539	Immune cells	B	B	13	P0413	P0413-NAT	NAT	82	Female	Primary	IIIB
P_N_P0413_02914	14.4925	-4.36755	Immune cells	B	B	13	P0413	P0413-NAT	NAT	82	Female	Primary	IIIB
P_N_P0413_02999	14.8087	-4.88515	Immune cells	B	B	13	P0413	P0413-NAT	NAT	82	Female	Primary	IIIB
P_N_P0413_03003	14.0306	-4.54698	Immune cells	B	B	13	P0413	P0413-NAT	NAT	82	Female	Primary	IIIB
P_N_P0413_03012	14.511	-4.92412	Immune cells	B	B	13	P0413	P0413-NAT	NAT	82	Female	Primary	IIIB
P_N_P0413_03016	14.8818	-4.93276	Immune cells	B	B	13	P0413	P0413-NAT	NAT	82	Female	Primary	IIIB
P_N_P0413_03018	13.9357	-4.464	Immune cells	B	B	13	P0413	P0413-NAT	NAT	82	Female	Primary	IIIB
P_N_P0413_03021	14.7622	-4.55829	Immune cells	B	B	13	P0413	P0413-NAT	NAT	82	Female	Primary	IIIB
P_N_P0413_03040	14.8193	-4.67807	Immune cells	B	B	13	P0413	P0413-NAT	NAT	82	Female	Primary	IIIB
P_N_P0413_03041	13.9568	-4.5416	Immune cells	B	B	13	P0413	P0413-NAT	NAT	82	Female	Primary	IIIB
P_N_P0413_03044	14.1703	-4.46811	Immune cells	B	B	13	P0413	P0413-NAT	NAT	82	Female	Primary	IIIB
P_N_P0413_03048	14.8472	-4.36663	Immune cells	B	B	13	P0413	P0413-NAT	NAT	82	Female	Primary	IIIB
P_N_P0413_03058	14.2404	-4.51374	Immune cells	B	B	13	P0413	P0413-NAT	NAT	82	Female	Primary	IIIB
P_N_P0413_03071	14.6288	-4.74883	Immune cells	B	B	13	P0413	P0413-NAT	NAT	82	Female	Primary	IIIB
P_N_P0413_03075	14.1721	-4.9367	Immune cells	B	B	13	P0413	P0413-NAT	NAT	82	Female	Primary	IIIB
P_N_P0413_03079	14.5873	-4.67429	Immune cells	B	B	13	P0413	P0413-NAT	NAT	82	Female	Primary	IIIB
P_N_P0413_03080	13.9129	-4.52122	Immune cells	B	B	13	P0413	P0413-NAT	NAT	82	Female	Primary	IIIB
P_N_P0413_03087	13.7663	-4.59684	Immune cells	B	B	13	P0413	P0413-NAT	NAT	82	Female	Primary	IIIB
P_P_P0413_03325	14.1926	-5.15807	Immune cells	B	B	13	P0413	P0413-PBMC	PBMC	82	Female	Primary	IIIB
P_P_P0413_03335	14.6085	-5.02148	Immune cells	B	B	13	P0413	P0413-PBMC	PBMC	82	Female	Primary	IIIB
P_P_P0413_03354	14.0113	-4.94804	Immune cells	B	B	13	P0413	P0413-PBMC	PBMC	82	Female	Primary	IIIB
P_P_P0413_03358	14.1846	-5.13276	Immune cells	B	B	13	P0413	P0413-PBMC	PBMC	82	Female	Primary	IIIB
P_P_P0413_03360	14.1675	-5.27802	Immune cells	B	B	13	P0413	P0413-PBMC	PBMC	82	Female	Primary	IIIB
P_T_P0413_03675	15.1211	4.9561	Immune cells	B	B	13	P0413	P0413-Tumor	Tumor	82	Female	Primary	IIIB
P_T_P0413_03781	14.5303	-4.91914	Immune cells	B	B	13	P0413	P0413-Tumor	Tumor	82	Female	Primary	IIIB
P_T_P0413_03790	14.7131	-4.77612	Immune cells	B	B	13	P0413	P0413-Tumor	Tumor	82	Female	Primary	IIIB
P_N_P0720_04319	14.1764	-5.15751	Immune cells	B	B	13	P0720	P0720-NAT	NAT	69	Female	Primary	II
P_N_P0720_04321	14.2149	-5.02357	Immune cells	B	B	13	P0720	P0720-NAT	NAT	69	Female	Primary	II
P_N_P0720_04329	14.4846	-5.1681	Immune cells	B	B	13	P0720	P0720-NAT	NAT	69	Female	Primary	II
P_N_P0720_04339	14.7705	-5.04727	Immune cells	B	B	13	P0720	P0720-NAT	NAT	69	Female	Primary	II
P_N_P0720_04341	14.257	-5.0115	Immune cells	B	B	13	P0720	P0720-NAT	NAT	69	Female	Primary	II
P_N_P0720_04348	14.3559	-4.74105	Immune cells	B	B	13	P0720	P0720-NAT	NAT	69	Female	Primary	II
P_N_P0720_04353	14.0973	-5.19854	Immune cells	B	B	13	P0720	P0720-NAT	NAT	69	Female	Primary	II
P_N_P0720_04354	14.5404	-4.75999	Immune cells	B	B	13	P0720	P0720-NAT	NAT	69	Female	Primary	II
P_N_P0720_04356	14.4603	-4.85545	Immune cells	B	B	13	P0720	P0720-NAT	NAT	69	Female	Primary	II
P_N_P0720_04357	14.6985	-4.26709	Immune cells	B	B	13	P0720	P0720-NAT	NAT	69	Female	Primary	II
P_N_P0720_04358	13.9578	-4.72485	Immune cells	B	B	13	P0720	P0720-NAT	NAT	69	Female	Primary	II
P_N_P0720_04370	14.8827	-4.51613	Immune cells	B	B	13	P0720	P0720-NAT	NAT	69	Female	Primary	II
P_N_P0720_04375	14.5366	-5.01055	Immune cells	B	B	13	P0720	P0720-NAT	NAT	69	Female	Primary	II
P_N_P0720_04379	14.6171	-4.91985	Immune cells	B	B	13	P0720	P0720-NAT	NAT	69	Female	Primary	II
P_N_P0720_04393	14.6902	-4.72376	Immune cells	B	B	13	P0720	P0720-NAT	NAT	69	Female	Primary	II
P_N_P0720_04394	14.2456	-5.04202	Immune cells	B	B	13	P0720	P0720-NAT	NAT	69	Female	Primary	II
P_N_P0720_04397	14.0913	-4.80481	Immune cells	B	B	13	P0720	P0720-NAT	NAT	69	Female	Primary	II
P_N_P0720_04410	14.28	-4.5511	Immune cells	B	B	13	P0720	P0720-NAT	NAT	69	Female	Primary	II
P_N_P0720_04411	14.1838	-4.85138	Immune cells	B	B	13	P0720	P0720-NAT	NAT	69	Female	Primary	II
P_N_P0720_04418	14.2808	-4.79468	Immune cells	B	B	13	P0720	P0720-NAT	NAT	69	Female	Primary	II
P_N_P0720_04420	14.1553	-4.96502	Immune cells	B	B	13	P0720	P0720-NAT	NAT	69	Female	Primary	II
P_N_P0720_04424	14.5511	-4.71377	Immune cells	B	B	13	P0720	P0720-NAT	NAT	69	Female	Primary	II
P_N_P0720_04429	14.8124	-4.25117	Immune cells	B	B	13	P0720	P0720-NAT	NAT	69	Female	Primary	II
P_N_P0720_04431	14.0117	-5.01032	Immune cells	B	B	13	P0720	P0720-NAT	NAT	69	Female	Primary	II
P_T_P0720_04483	15.1245	-4.24999	Immune cells	B	B	13	P0720	P0720-Tumor	Tumor	69	Female	Primary	II
P_T_P0720_04499	14.8313	-4.43564	Immune cells	B	B	13	P0720	P0720-Tumor	Tumor	69	Female	Primary	II
P_T_P0720_04502	14.7647	-4.87201	Immune cells	B	B	13	P0720	P0720-Tumor	Tumor	69	Female	Primary	II
P_T_P0720_04505	14.855	-3.99427	Immune cells	B	B	13	P0720	P0720-Tumor	Tumor	69	Female	Primary	II
P_T_P0720_04506	14.7487	-4.27931	Immune cells	B	B	13	P0720	P0720-Tumor	Tumor	69	Female	Primary	II
P_T_P0720_04522	15.0787	-4.21708	Immune cells	B	B	13	P0720	P0720-Tumor	Tumor	69	Female	Primary	II
P_T_P0720_04556	14.9369	-4.63597	Immune cells	B	B	13	P0720	P0720-Tumor	Tumor	69	Female	Primary	II
P_T_P0720_04558	14.7735	-4.7071	Immune cells	B	B	13	P0720	P0720-Tumor	Tumor	69	Female	Primary	II
P_T_P0720_04577	14.7017	-4.80015	Immune cells	B	B	13	P0720	P0720-Tumor	Tumor	69	Female	Primary	II
P_T_P0720_04585	14.4697	-4.33408	Immune cells	B	B	13	P0720	P0720-Tumor	Tumor	69	Female	Primary	II
P_N_P0728_04835	14.6358	-4.55695	Immune cells	B	B	13	P0728	P0728-NAT	NAT	68	Female	Primary	IIIB
P_N_P0728_04837	14.3237	-4.60931	Immune cells	B	B	13	P0728	P0728-NAT	NAT	68	Female	Primary	IIIB
P_N_P0728_04838	14.9478	6.63432	Immune cells	B	B	13	P0728	P0728-NAT	NAT	68	Female	Primary	IIIB
P_N_P0728_04839	14.473	-4.96072	Immune cells	B	B	13	P0728	P0728-NAT	NAT	68	Female	Primary	IIIB
P_N_P0728_04842	14.7199	-4.81458	Immune cells	B	B	13	P0728	P0728-NAT	NAT	68	Female	Primary	IIIB
P_N_P0728_04843	14.3592	-4.95818	Immune cells	B	B	13	P0728	P0728-NAT	NAT	68	Female	Primary	IIIB
P_N_P0728_04846	14.2771	-4.61089	Immune cells	B	B	13	P0728	P0728-NAT	NAT	68	Female	Primary	IIIB
P_N_P0728_04848	14.5238	-4.35888	Immune cells	B	B	13	P0728	P0728-NAT	NAT	68	Female	Primary	IIIB
P_N_P0728_04849	13.8877	-4.51053	Immune cells	B	B	13	P0728	P0728-NAT	NAT	68	Female	Primary	IIIB
P_N_P0728_04850	14.3142	-4.84102	Immune cells	B	B	13	P0728	P0728-NAT	NAT	68	Female	Primary	IIIB
P_N_P0728_04851	14.9755	6.64802	Immune cells	B	B	13	P0728	P0728-NAT	NAT	68	Female	Primary	IIIB
P_N_P0728_04853	14.5123	-4.4785	Immune cells	B	B	13	P0728	P0728-NAT	NAT	68	Female	Primary	IIIB
P_N_P0728_04860	14.7074	-4.85471	Immune cells	B	B	13	P0728	P0728-NAT	NAT	68	Female	Primary	IIIB
P_N_P0728_04861	14.9167	6.79585	Immune cells	B	B	13	P0728	P0728-NAT	NAT	68	Female	Primary	IIIB
P_N_P0728_04862	15.2009	6.47484	Immune cells	B	B	13	P0728	P0728-NAT	NAT	68	Female	Primary	IIIB
P_N_P0728_04897	14.7178	5.98402	Immune cells	B	B	13	P0728	P0728-NAT	NAT	68	Female	Primary	IIIB
P_N_P0728_04970	15.2982	6.29182	Immune cells	B	B	13	P0728	P0728-NAT	NAT	68	Female	Primary	IIIB
P_P_P0728_05104	7.34293	-1.12906	Immune cells	B	B	13	P0728	P0728-PBMC	PBMC	68	Female	Primary	IIIB
P_T_P0728_05237	15.0641	6.18068	Immune cells	B	B	13	P0728	P0728-Tumor	Tumor	68	Female	Primary	IIIB
P_N_P0825_05643	14.5177	-4.42524	Immune cells	B	B	13	P0825	P0825-NAT	NAT	83	Female	Primary	IIB
P_N_P0825_05644	13.9814	-4.53977	Immune cells	B	B	13	P0825	P0825-NAT	NAT	83	Female	Primary	IIB
P_N_P0825_05645	14.658	-4.18802	Immune cells	B	B	13	P0825	P0825-NAT	NAT	83	Female	Primary	IIB
P_N_P0825_05646	14.8473	-4.68797	Immune cells	B	B	13	P0825	P0825-NAT	NAT	83	Female	Primary	IIB
P_N_P0825_05647	14.8915	-4.29915	Immune cells	B	B	13	P0825	P0825-NAT	NAT	83	Female	Primary	IIB
P_N_P0825_05648	13.989	-4.65669	Immune cells	B	B	13	P0825	P0825-NAT	NAT	83	Female	Primary	IIB
P_N_P0825_05655	14.4943	-4.42204	Immune cells	B	B	13	P0825	P0825-NAT	NAT	83	Female	Primary	IIB
P_N_P0825_05660	14.656	-4.73179	Immune cells	B	B	13	P0825	P0825-NAT	NAT	83	Female	Primary	IIB
P_N_P0825_05662	14.8532	-4.39242	Immune cells	B	B	13	P0825	P0825-NAT	NAT	83	Female	Primary	IIB
P_N_P0825_05664	14.4707	-4.38079	Immune cells	B	B	13	P0825	P0825-NAT	NAT	83	Female	Primary	IIB
P_N_P0825_05667	14.7787	-4.55359	Immune cells	B	B	13	P0825	P0825-NAT	NAT	83	Female	Primary	IIB
P_N_P0825_05673	14.7919	-4.61129	Immune cells	B	B	13	P0825	P0825-NAT	NAT	83	Female	Primary	IIB
P_N_P0825_05674	14.9168	-4.30075	Immune cells	B	B	13	P0825	P0825-NAT	NAT	83	Female	Primary	IIB
P_N_P0825_05676	14.6185	-4.55501	Immune cells	B	B	13	P0825	P0825-NAT	NAT	83	Female	Primary	IIB
P_N_P0825_05678	14.7342	-4.50367	Immune cells	B	B	13	P0825	P0825-NAT	NAT	83	Female	Primary	IIB
P_N_P0825_05679	14.6016	-4.27173	Immune cells	B	B	13	P0825	P0825-NAT	NAT	83	Female	Primary	IIB
P_N_P0825_05680	14.6942	-4.44447	Immune cells	B	B	13	P0825	P0825-NAT	NAT	83	Female	Primary	IIB
P_N_P0825_05683	14.5966	-4.31685	Immune cells	B	B	13	P0825	P0825-NAT	NAT	83	Female	Primary	IIB
P_N_P0825_05685	14.9549	-4.60959	Immune cells	B	B	13	P0825	P0825-NAT	NAT	83	Female	Primary	IIB
P_N_P0825_05686	14.3428	-4.90063	Immune cells	B	B	13	P0825	P0825-NAT	NAT	83	Female	Primary	IIB
P_N_P0825_05689	14.0218	-4.9781	Immune cells	B	B	13	P0825	P0825-NAT	NAT	83	Female	Primary	IIB
P_N_P0825_05691	15.6998	6.16987	Immune cells	B	B	13	P0825	P0825-NAT	NAT	83	Female	Primary	IIB
P_N_P0825_05693	14.5777	-4.69638	Immune cells	B	B	13	P0825	P0825-NAT	NAT	83	Female	Primary	IIB
P_N_P0825_05695	14.5778	-4.32366	Immune cells	B	B	13	P0825	P0825-NAT	NAT	83	Female	Primary	IIB
P_N_P0825_05696	14.6936	-4.49538	Immune cells	B	B	13	P0825	P0825-NAT	NAT	83	Female	Primary	IIB
P_N_P0825_05708	14.8945	5.08115	Immune cells	B	B	13	P0825	P0825-NAT	NAT	83	Female	Primary	IIB
P_P_P0825_06189	13.97	-5.2164	Immune cells	B	B	13	P0825	P0825-PBMC	PBMC	83	Female	Primary	IIB
P_P_P0825_06190	13.9879	-5.18029	Immune cells	B	B	13	P0825	P0825-PBMC	PBMC	83	Female	Primary	IIB
P_P_P0825_06192	14.1341	-5.12998	Immune cells	B	B	13	P0825	P0825-PBMC	PBMC	83	Female	Primary	IIB
P_P_P0825_06193	14.1666	-5.11562	Immune cells	B	B	13	P0825	P0825-PBMC	PBMC	83	Female	Primary	IIB
P_P_P0825_06195	14.1872	-5.16032	Immune cells	B	B	13	P0825	P0825-PBMC	PBMC	83	Female	Primary	IIB
P_P_P0825_06196	13.9363	-5.09625	Immune cells	B	B	13	P0825	P0825-PBMC	PBMC	83	Female	Primary	IIB
P_P_P0825_06197	14.635	-5.01743	Immune cells	B	B	13	P0825	P0825-PBMC	PBMC	83	Female	Primary	IIB
P_P_P0825_06198	14.1156	-5.10796	Immune cells	B	B	13	P0825	P0825-PBMC	PBMC	83	Female	Primary	IIB
P_P_P0825_06199	14.0669	-5.0969	Immune cells	B	B	13	P0825	P0825-PBMC	PBMC	83	Female	Primary	IIB
P_P_P0825_06200	13.9562	-5.168	Immune cells	B	B	13	P0825	P0825-PBMC	PBMC	83	Female	Primary	IIB
P_P_P0825_06201	14.0518	-5.17388	Immune cells	B	B	13	P0825	P0825-PBMC	PBMC	83	Female	Primary	IIB
P_P_P0825_06202	14.0989	-5.18877	Immune cells	B	B	13	P0825	P0825-PBMC	PBMC	83	Female	Primary	IIB
P_P_P0825_06203	14.6622	-5.037	Immune cells	B	B	13	P0825	P0825-PBMC	PBMC	83	Female	Primary	IIB
P_P_P0825_06204	14.5033	-5.10163	Immune cells	B	B	13	P0825	P0825-PBMC	PBMC	83	Female	Primary	IIB
P_P_P0825_06205	14.0541	-5.02728	Immune cells	B	B	13	P0825	P0825-PBMC	PBMC	83	Female	Primary	IIB
P_P_P0825_06206	14.3461	-5.33403	Immune cells	B	B	13	P0825	P0825-PBMC	PBMC	83	Female	Primary	IIB
P_P_P0825_06207	12.0562	-3.19696	Immune cells	B	B	13	P0825	P0825-PBMC	PBMC	83	Female	Primary	IIB
P_P_P0825_06208	14.0395	-5.2208	Immune cells	B	B	13	P0825	P0825-PBMC	PBMC	83	Female	Primary	IIB
P_P_P0825_06209	14.5143	-5.23321	Immune cells	B	B	13	P0825	P0825-PBMC	PBMC	83	Female	Primary	IIB
P_P_P0825_06211	13.8937	-5.08742	Immune cells	B	B	13	P0825	P0825-PBMC	PBMC	83	Female	Primary	IIB
P_P_P0825_06212	14.1941	-5.21638	Immune cells	B	B	13	P0825	P0825-PBMC	PBMC	83	Female	Primary	IIB
P_P_P0825_06213	14.245	-5.07347	Immune cells	B	B	13	P0825	P0825-PBMC	PBMC	83	Female	Primary	IIB
P_P_P0825_06214	14.9692	6.7345	Immune cells	B	B	13	P0825	P0825-PBMC	PBMC	83	Female	Primary	IIB
P_P_P0825_06215	14.1027	-5.05347	Immune cells	B	B	13	P0825	P0825-PBMC	PBMC	83	Female	Primary	IIB
P_P_P0825_06216	13.9133	-5.19539	Immune cells	B	B	13	P0825	P0825-PBMC	PBMC	83	Female	Primary	IIB
P_P_P0825_06217	14.0496	-5.18255	Immune cells	B	B	13	P0825	P0825-PBMC	PBMC	83	Female	Primary	IIB
P_P_P0825_06219	14.4409	-5.31216	Immune cells	B	B	13	P0825	P0825-PBMC	PBMC	83	Female	Primary	IIB
P_P_P0825_06220	14.2808	-5.14354	Immune cells	B	B	13	P0825	P0825-PBMC	PBMC	83	Female	Primary	IIB
P_P_P0825_06221	14.0887	-5.12664	Immune cells	B	B	13	P0825	P0825-PBMC	PBMC	83	Female	Primary	IIB
P_P_P0825_06222	14.5136	-5.14985	Immune cells	B	B	13	P0825	P0825-PBMC	PBMC	83	Female	Primary	IIB
P_P_P0825_06223	14.7011	-4.91491	Immune cells	B	B	13	P0825	P0825-PBMC	PBMC	83	Female	Primary	IIB
P_P_P0825_06224	14.0189	-5.221	Immune cells	B	B	13	P0825	P0825-PBMC	PBMC	83	Female	Primary	IIB
P_P_P0825_06225	14.0766	-5.208	Immune cells	B	B	13	P0825	P0825-PBMC	PBMC	83	Female	Primary	IIB
P_P_P0825_06226	14.2014	-5.1894	Immune cells	B	B	13	P0825	P0825-PBMC	PBMC	83	Female	Primary	IIB
P_P_P0825_06227	14.2985	-4.97201	Immune cells	B	B	13	P0825	P0825-PBMC	PBMC	83	Female	Primary	IIB
P_P_P0825_06228	14.0501	-5.03546	Immune cells	B	B	13	P0825	P0825-PBMC	PBMC	83	Female	Primary	IIB
P_P_P0825_06229	14.0698	-5.16808	Immune cells	B	B	13	P0825	P0825-PBMC	PBMC	83	Female	Primary	IIB
P_P_P0825_06230	14.0505	-5.18912	Immune cells	B	B	13	P0825	P0825-PBMC	PBMC	83	Female	Primary	IIB
P_P_P0825_06231	13.9615	-5.18318	Immune cells	B	B	13	P0825	P0825-PBMC	PBMC	83	Female	Primary	IIB
P_P_P0825_06232	14.0822	-5.16007	Immune cells	B	B	13	P0825	P0825-PBMC	PBMC	83	Female	Primary	IIB
P_P_P0825_06233	14.0419	-5.2304	Immune cells	B	B	13	P0825	P0825-PBMC	PBMC	83	Female	Primary	IIB
P_P_P0825_06234	14.1159	-5.12196	Immune cells	B	B	13	P0825	P0825-PBMC	PBMC	83	Female	Primary	IIB
P_P_P0825_06235	14.167	-5.19287	Immune cells	B	B	13	P0825	P0825-PBMC	PBMC	83	Female	Primary	IIB
P_P_P0825_06236	14.0867	-5.22632	Immune cells	B	B	13	P0825	P0825-PBMC	PBMC	83	Female	Primary	IIB
P_P_P0825_06237	13.8926	-5.37603	Immune cells	B	B	13	P0825	P0825-PBMC	PBMC	83	Female	Primary	IIB
P_P_P0825_06238	14.5242	-5.06518	Immune cells	B	B	13	P0825	P0825-PBMC	PBMC	83	Female	Primary	IIB
P_P_P0825_06239	14.1408	-5.09602	Immune cells	B	B	13	P0825	P0825-PBMC	PBMC	83	Female	Primary	IIB
P_P_P0825_06240	14.6016	-5.12427	Immune cells	B	B	13	P0825	P0825-PBMC	PBMC	83	Female	Primary	IIB
P_P_P0825_06241	14.0195	-5.21349	Immune cells	B	B	13	P0825	P0825-PBMC	PBMC	83	Female	Primary	IIB
P_P_P0825_06242	14.6372	-5.07075	Immune cells	B	B	13	P0825	P0825-PBMC	PBMC	83	Female	Primary	IIB
P_P_P0825_06243	14.5157	-5.00575	Immune cells	B	B	13	P0825	P0825-PBMC	PBMC	83	Female	Primary	IIB
P_P_P0825_06244	14.4949	-5.16484	Immune cells	B	B	13	P0825	P0825-PBMC	PBMC	83	Female	Primary	IIB
P_P_P0825_06245	14.5804	-5.2549	Immune cells	B	B	13	P0825	P0825-PBMC	PBMC	83	Female	Primary	IIB
P_P_P0825_06246	14.1523	-5.21383	Immune cells	B	B	13	P0825	P0825-PBMC	PBMC	83	Female	Primary	IIB
P_P_P0825_06247	14.7686	-4.99187	Immune cells	B	B	13	P0825	P0825-PBMC	PBMC	83	Female	Primary	IIB
P_P_P0825_06248	14.013	-5.19427	Immune cells	B	B	13	P0825	P0825-PBMC	PBMC	83	Female	Primary	IIB
P_P_P0825_06251	14.4541	-5.00227	Immune cells	B	B	13	P0825	P0825-PBMC	PBMC	83	Female	Primary	IIB
P_P_P0825_06253	14.0261	-5.12521	Immune cells	B	B	13	P0825	P0825-PBMC	PBMC	83	Female	Primary	IIB
P_P_P0825_06254	15.3738	6.54395	Immune cells	B	B	13	P0825	P0825-PBMC	PBMC	83	Female	Primary	IIB
P_P_P0825_06255	13.974	-5.09823	Immune cells	B	B	13	P0825	P0825-PBMC	PBMC	83	Female	Primary	IIB
P_P_P0825_06256	14.1887	-5.26864	Immune cells	B	B	13	P0825	P0825-PBMC	PBMC	83	Female	Primary	IIB
P_P_P0825_06257	14.5277	-5.09628	Immune cells	B	B	13	P0825	P0825-PBMC	PBMC	83	Female	Primary	IIB
P_P_P0825_06258	14.3171	-5.27743	Immune cells	B	B	13	P0825	P0825-PBMC	PBMC	83	Female	Primary	IIB
P_P_P0825_06259	14.0542	-5.00525	Immune cells	B	B	13	P0825	P0825-PBMC	PBMC	83	Female	Primary	IIB
P_P_P0825_06260	14.6553	-4.98751	Immune cells	B	B	13	P0825	P0825-PBMC	PBMC	83	Female	Primary	IIB
P_T_P0825_06953	14.8737	-4.26769	Immune cells	B	B	13	P0825	P0825-Tumor	Tumor	83	Female	Primary	IIB
P_T_P0825_06955	15.0145	-4.14407	Immune cells	B	B	13	P0825	P0825-Tumor	Tumor	83	Female	Primary	IIB
P_T_P0825_06958	14.8661	-4.01193	Immune cells	B	B	13	P0825	P0825-Tumor	Tumor	83	Female	Primary	IIB
P_T_P0825_06961	15.1398	-3.96575	Immune cells	B	B	13	P0825	P0825-Tumor	Tumor	83	Female	Primary	IIB
P_T_P0825_06962	15.0208	-4.0022	Immune cells	B	B	13	P0825	P0825-Tumor	Tumor	83	Female	Primary	IIB
P_T_P0825_06965	14.7675	-4.19263	Immune cells	B	B	13	P0825	P0825-Tumor	Tumor	83	Female	Primary	IIB
P_T_P0825_06966	15.1644	-3.89067	Immune cells	B	B	13	P0825	P0825-Tumor	Tumor	83	Female	Primary	IIB
P_T_P0825_06968	14.9645	-4.15561	Immune cells	B	B	13	P0825	P0825-Tumor	Tumor	83	Female	Primary	IIB
P_T_P0825_06972	14.6952	-4.24813	Immune cells	B	B	13	P0825	P0825-Tumor	Tumor	83	Female	Primary	IIB
P_T_P0825_06976	14.8365	-4.51747	Immune cells	B	B	13	P0825	P0825-Tumor	Tumor	83	Female	Primary	IIB
P_T_P0825_06977	15.0679	-3.93284	Immune cells	B	B	13	P0825	P0825-Tumor	Tumor	83	Female	Primary	IIB
P_T_P0825_06978	14.694	-4.50796	Immune cells	B	B	13	P0825	P0825-Tumor	Tumor	83	Female	Primary	IIB
P_T_P0825_06982	14.6793	-4.44815	Immune cells	B	B	13	P0825	P0825-Tumor	Tumor	83	Female	Primary	IIB
P_T_P0825_06983	14.7119	-4.75035	Immune cells	B	B	13	P0825	P0825-Tumor	Tumor	83	Female	Primary	IIB
P_T_P0825_06984	14.6491	-4.49288	Immune cells	B	B	13	P0825	P0825-Tumor	Tumor	83	Female	Primary	IIB
P_T_P0825_06985	15.1381	-3.97102	Immune cells	B	B	13	P0825	P0825-Tumor	Tumor	83	Female	Primary	IIB
P_T_P0825_06986	15.0557	-4.40265	Immune cells	B	B	13	P0825	P0825-Tumor	Tumor	83	Female	Primary	IIB
P_T_P0825_06989	14.3211	-4.80596	Immune cells	B	B	13	P0825	P0825-Tumor	Tumor	83	Female	Primary	IIB
P_T_P0825_06992	14.9069	-4.5805	Immune cells	B	B	13	P0825	P0825-Tumor	Tumor	83	Female	Primary	IIB
P_T_P0825_06993	15.0672	-4.375	Immune cells	B	B	13	P0825	P0825-Tumor	Tumor	83	Female	Primary	IIB
P_T_P0825_06997	14.9751	-4.15913	Immune cells	B	B	13	P0825	P0825-Tumor	Tumor	83	Female	Primary	IIB
P_T_P0825_06999	14.8813	-4.82382	Immune cells	B	B	13	P0825	P0825-Tumor	Tumor	83	Female	Primary	IIB
P_T_P0825_07000	15.2009	-4.34378	Immune cells	B	B	13	P0825	P0825-Tumor	Tumor	83	Female	Primary	IIB
P_T_P0825_07001	14.6881	-4.24637	Immune cells	B	B	13	P0825	P0825-Tumor	Tumor	83	Female	Primary	IIB
P_T_P0825_07002	15.0703	-4.03639	Immune cells	B	B	13	P0825	P0825-Tumor	Tumor	83	Female	Primary	IIB
P_T_P0825_07005	14.8466	-4.45599	Immune cells	B	B	13	P0825	P0825-Tumor	Tumor	83	Female	Primary	IIB
P_T_P0825_07007	15.1287	-4.18188	Immune cells	B	B	13	P0825	P0825-Tumor	Tumor	83	Female	Primary	IIB
P_T_P0825_07009	15.0163	-4.2282	Immune cells	B	B	13	P0825	P0825-Tumor	Tumor	83	Female	Primary	IIB
P_T_P0825_07011	14.8361	-4.49173	Immune cells	B	B	13	P0825	P0825-Tumor	Tumor	83	Female	Primary	IIB
P_T_P0825_07012	15.0002	-4.03858	Immune cells	B	B	13	P0825	P0825-Tumor	Tumor	83	Female	Primary	IIB
P_T_P0825_07013	14.9475	-4.11567	Immune cells	B	B	13	P0825	P0825-Tumor	Tumor	83	Female	Primary	IIB
P_T_P0825_07015	14.8619	-4.4878	Immune cells	B	B	13	P0825	P0825-Tumor	Tumor	83	Female	Primary	IIB
P_T_P0825_07016	14.9105	-4.4055	Immune cells	B	B	13	P0825	P0825-Tumor	Tumor	83	Female	Primary	IIB
P_T_P0825_07019	14.7218	-4.4209	Immune cells	B	B	13	P0825	P0825-Tumor	Tumor	83	Female	Primary	IIB
P_T_P0825_07020	14.9465	-4.15576	Immune cells	B	B	13	P0825	P0825-Tumor	Tumor	83	Female	Primary	IIB
P_T_P0825_07021	15.0288	-4.15269	Immune cells	B	B	13	P0825	P0825-Tumor	Tumor	83	Female	Primary	IIB
P_T_P0825_07022	15.2097	-3.96358	Immune cells	B	B	13	P0825	P0825-Tumor	Tumor	83	Female	Primary	IIB
P_T_P0825_07023	14.816	-4.17374	Immune cells	B	B	13	P0825	P0825-Tumor	Tumor	83	Female	Primary	IIB
P_T_P0825_07025	15.0695	-4.13282	Immune cells	B	B	13	P0825	P0825-Tumor	Tumor	83	Female	Primary	IIB
P_T_P0825_07060	14.7955	-4.0751	Immune cells	B	B	13	P0825	P0825-Tumor	Tumor	83	Female	Primary	IIB
P_P_P1212_08461	14.2135	-5.19391	Immune cells	B	B	13	P1212	P1212-PBMC	PBMC	42	Female	Primary	II
P_P_P1212_08495	14.053	-5.19312	Immune cells	B	B	13	P1212	P1212-PBMC	PBMC	42	Female	Primary	II
P_T_P1212_08816	14.592	-4.41378	Immune cells	B	B	13	P1212	P1212-Tumor	Tumor	42	Female	Primary	II
P_T_P1212_08836	14.2097	-4.69166	Immune cells	B	B	13	P1212	P1212-Tumor	Tumor	42	Female	Primary	II
P_T_P1212_08844	14.6888	-4.91468	Immune cells	B	B	13	P1212	P1212-Tumor	Tumor	42	Female	Primary	II
P_T_P1212_08849	14.3581	-4.65637	Immune cells	B	B	13	P1212	P1212-Tumor	Tumor	42	Female	Primary	II
P_T_P1212_08960	14.8197	-4.51392	Immune cells	B	B	13	P1212	P1212-Tumor	Tumor	42	Female	Primary	II
P_T_P1212_08978	14.3191	-5.01617	Immune cells	B	B	13	P1212	P1212-Tumor	Tumor	42	Female	Primary	II
P_T_P1212_08991	14.2428	-5.17126	Immune cells	B	B	13	P1212	P1212-Tumor	Tumor	42	Female	Primary	II
P_T_P1212_09010	14.0271	-5.15701	Immune cells	B	B	13	P1212	P1212-Tumor	Tumor	42	Female	Primary	II
P_T_P1212_09018	14.2518	-5.03657	Immune cells	B	B	13	P1212	P1212-Tumor	Tumor	42	Female	Primary	II
P_N_P1228_09562	14.2127	-4.5644	Immune cells	B	B	13	P1228	P1228-NAT	NAT	77	Female	Primary	II
P_N_P1228_09575	14.9785	-4.50691	Immune cells	B	B	13	P1228	P1228-NAT	NAT	77	Female	Primary	II
P_N_P1228_09588	14.6547	-4.97771	Immune cells	B	B	13	P1228	P1228-NAT	NAT	77	Female	Primary	II
P_N_P1228_09589	14.4555	-4.82367	Immune cells	B	B	13	P1228	P1228-NAT	NAT	77	Female	Primary	II
P_N_P1228_09593	13.7599	-4.46075	Immune cells	B	B	13	P1228	P1228-NAT	NAT	77	Female	Primary	II
P_N_P1228_09603	13.9774	-5.02688	Immune cells	B	B	13	P1228	P1228-NAT	NAT	77	Female	Primary	II
P_N_P1228_09604	13.844	-4.5518	Immune cells	B	B	13	P1228	P1228-NAT	NAT	77	Female	Primary	II
P_N_P1228_09617	14.7449	-4.63662	Immune cells	B	B	13	P1228	P1228-NAT	NAT	77	Female	Primary	II
P_N_P1228_09640	13.693	-4.50224	Immune cells	B	B	13	P1228	P1228-NAT	NAT	77	Female	Primary	II
P_P_P1228_10290	14.55	-5.24217	Immune cells	B	B	13	P1228	P1228-PBMC	PBMC	77	Female	Primary	II
P_T_P1228_10544	14.0717	-4.98083	Immune cells	B	B	13	P1228	P1228-Tumor	Tumor	77	Female	Primary	II
P_T_P1228_10546	14.4371	-4.36403	Immune cells	B	B	13	P1228	P1228-Tumor	Tumor	77	Female	Primary	II
P_T_P1228_10548	15.0566	-4.13128	Immune cells	B	B	13	P1228	P1228-Tumor	Tumor	77	Female	Primary	II
P_T_P1228_10559	14.8518	-4.06566	Immune cells	B	B	13	P1228	P1228-Tumor	Tumor	77	Female	Primary	II
P_T_P1228_10566	15.0084	-3.93249	Immune cells	B	B	13	P1228	P1228-Tumor	Tumor	77	Female	Primary	II
P_T_P1228_10573	14.4849	-4.59766	Immune cells	B	B	13	P1228	P1228-Tumor	Tumor	77	Female	Primary	II
P_T_P1228_10582	14.7378	-4.65167	Immune cells	B	B	13	P1228	P1228-Tumor	Tumor	77	Female	Primary	II
P_T_P1228_10586	14.4342	-4.41608	Immune cells	B	B	13	P1228	P1228-Tumor	Tumor	77	Female	Primary	II
P_T_P1228_10596	14.4483	-4.4573	Immune cells	B	B	13	P1228	P1228-Tumor	Tumor	77	Female	Primary	II
P_T_P1228_10607	14.5506	-4.37848	Immune cells	B	B	13	P1228	P1228-Tumor	Tumor	77	Female	Primary	II
P_T_P1228_10608	14.8084	-4.25261	Immune cells	B	B	13	P1228	P1228-Tumor	Tumor	77	Female	Primary	II
P_T_P1228_10609	14.6899	-4.35112	Immune cells	B	B	13	P1228	P1228-Tumor	Tumor	77	Female	Primary	II
P_T_P1228_10610	14.9158	-4.10029	Immune cells	B	B	13	P1228	P1228-Tumor	Tumor	77	Female	Primary	II
P_T_P1228_10619	14.4759	-4.42292	Immune cells	B	B	13	P1228	P1228-Tumor	Tumor	77	Female	Primary	II
P_T_P1228_10639	15.0451	-3.96333	Immune cells	B	B	13	P1228	P1228-Tumor	Tumor	77	Female	Primary	II
P_T_P1228_10642	14.9618	-4.24047	Immune cells	B	B	13	P1228	P1228-Tumor	Tumor	77	Female	Primary	II
P_T_P1228_10646	14.9371	-3.97298	Immune cells	B	B	13	P1228	P1228-Tumor	Tumor	77	Female	Primary	II
P_T_P1228_10648	15.0954	-4.15145	Immune cells	B	B	13	P1228	P1228-Tumor	Tumor	77	Female	Primary	II
P_T_P1228_10655	14.9187	-4.00936	Immune cells	B	B	13	P1228	P1228-Tumor	Tumor	77	Female	Primary	II
P_T_P1228_10659	14.0768	-5.0664	Immune cells	B	B	13	P1228	P1228-Tumor	Tumor	77	Female	Primary	II
P_T_P1228_10667	14.4509	-4.82002	Immune cells	B	B	13	P1228	P1228-Tumor	Tumor	77	Female	Primary	II
P_T_P1228_10692	14.664	-4.38589	Immune cells	B	B	13	P1228	P1228-Tumor	Tumor	77	Female	Primary	II
P_T_P1228_10693	14.42	-4.46549	Immune cells	B	B	13	P1228	P1228-Tumor	Tumor	77	Female	Primary	II
P_T_P1228_10698	14.876	-4.59757	Immune cells	B	B	13	P1228	P1228-Tumor	Tumor	77	Female	Primary	II
P_T_P1228_10699	14.8564	-4.09183	Immune cells	B	B	13	P1228	P1228-Tumor	Tumor	77	Female	Primary	II
P_T_P1228_10706	14.7343	-4.49815	Immune cells	B	B	13	P1228	P1228-Tumor	Tumor	77	Female	Primary	II
P_T_P1228_10713	14.8043	-4.32338	Immune cells	B	B	13	P1228	P1228-Tumor	Tumor	77	Female	Primary	II
P_T_P1228_10714	13.715	-4.48195	Immune cells	B	B	13	P1228	P1228-Tumor	Tumor	77	Female	Primary	II
P_T_P1228_10718	14.7845	-4.17098	Immune cells	B	B	13	P1228	P1228-Tumor	Tumor	77	Female	Primary	II
P_T_P1228_10730	13.9957	-5.14497	Immune cells	B	B	13	P1228	P1228-Tumor	Tumor	77	Female	Primary	II
P_T_P1228_10732	14.6234	-4.8452	Immune cells	B	B	13	P1228	P1228-Tumor	Tumor	77	Female	Primary	II
P_T_P1228_10733	14.2473	-5.01901	Immune cells	B	B	13	P1228	P1228-Tumor	Tumor	77	Female	Primary	II
P_T_P1228_10760	13.7765	-4.54307	Immune cells	B	B	13	P1228	P1228-Tumor	Tumor	77	Female	Primary	II
P_T_P1228_10763	14.2195	-5.08319	Immune cells	B	B	13	P1228	P1228-Tumor	Tumor	77	Female	Primary	II
P_T_P1228_10765	15.0229	-4.01688	Immune cells	B	B	13	P1228	P1228-Tumor	Tumor	77	Female	Primary	II
P_T_P1228_10767	14.8792	-4.27786	Immune cells	B	B	13	P1228	P1228-Tumor	Tumor	77	Female	Primary	II
N_T_P0104_00121	-5.82327	8.2356	Immune cells	CD4Tconv	CD4Tn	1	P0104	P0104-Tumor	Tumor	77	Female	Primary	IIB
N_T_P0104_00145	-5.47656	7.53365	Immune cells	CD4Tconv	CD4Tn	1	P0104	P0104-Tumor	Tumor	77	Female	Primary	IIB
P_P_P0305_00438	-9.27221	-2.20794	Immune cells	CD4Tconv	CD4Tn	1	P0305	P0305-PBMC	PBMC	71	Female	Primary	IIA
P_P_P0309_00508	-9.37369	-1.32898	Immune cells	CD4Tconv	CD4Tn	1	P0309	P0309-PBMC	PBMC	55	Male	Primary	IIIC
P_P_P0309_00546	-9.45208	-1.94302	Immune cells	CD4Tconv	CD4Tn	1	P0309	P0309-PBMC	PBMC	55	Male	Primary	IIIC
P_P_P0309_00592	2.54448	-1.54114	Immune cells	CD4Tconv	CD4Tn	1	P0309	P0309-PBMC	PBMC	55	Male	Primary	IIIC
P_P_P0309_00655	-9.54235	-1.72798	Immune cells	CD4Tconv	CD4Tn	1	P0309	P0309-PBMC	PBMC	55	Male	Primary	IIIC
P_P_P0309_00847	-8.95215	-0.689437	Immune cells	CD4Tconv	CD4Tn	1	P0309	P0309-PBMC	PBMC	55	Male	Primary	IIIC
P_P_P0309_00850	-7.93548	-1.28555	Immune cells	CD4Tconv	CD4Tn	1	P0309	P0309-PBMC	PBMC	55	Male	Primary	IIIC
P_P_P0309_00851	-9.28591	-1.96915	Immune cells	CD4Tconv	CD4Tn	1	P0309	P0309-PBMC	PBMC	55	Male	Primary	IIIC
P_P_P0309_00852	-9.16623	-2.03254	Immune cells	CD4Tconv	CD4Tn	1	P0309	P0309-PBMC	PBMC	55	Male	Primary	IIIC
P_P_P0309_00855	-9.60794	-1.36428	Immune cells	CD4Tconv	CD4Tn	1	P0309	P0309-PBMC	PBMC	55	Male	Primary	IIIC
P_P_P0309_00856	-8.07133	-1.53782	Immune cells	CD4Tconv	CD4Tn	1	P0309	P0309-PBMC	PBMC	55	Male	Primary	IIIC
P_P_P0309_00860	-9.45451	-1.66687	Immune cells	CD4Tconv	CD4Tn	1	P0309	P0309-PBMC	PBMC	55	Male	Primary	IIIC
P_P_P0309_00872	-9.39476	-0.948189	Immune cells	CD4Tconv	CD4Tn	1	P0309	P0309-PBMC	PBMC	55	Male	Primary	IIIC
P_P_P0309_00878	-9.71752	-1.40493	Immune cells	CD4Tconv	CD4Tn	1	P0309	P0309-PBMC	PBMC	55	Male	Primary	IIIC
P_P_P0309_00885	-8.12573	-1.39978	Immune cells	CD4Tconv	CD4Tn	1	P0309	P0309-PBMC	PBMC	55	Male	Primary	IIIC
P_P_P0309_00886	-7.83318	-1.87266	Immune cells	CD4Tconv	CD4Tn	1	P0309	P0309-PBMC	PBMC	55	Male	Primary	IIIC
P_P_P0309_00888	-9.48757	-1.872	Immune cells	CD4Tconv	CD4Tn	1	P0309	P0309-PBMC	PBMC	55	Male	Primary	IIIC
P_P_P0309_00903	-9.38622	-1.84885	Immune cells	CD4Tconv	CD4Tn	1	P0309	P0309-PBMC	PBMC	55	Male	Primary	IIIC
P_P_P0309_00910	-9.76014	-1.29906	Immune cells	CD4Tconv	CD4Tn	1	P0309	P0309-PBMC	PBMC	55	Male	Primary	IIIC
P_P_P0309_00911	-8.82531	-2.86952	Immune cells	CD4Tconv	CD4Tn	1	P0309	P0309-PBMC	PBMC	55	Male	Primary	IIIC
P_P_P0309_00912	-9.30039	-2.34087	Immune cells	CD4Tconv	CD4Tn	1	P0309	P0309-PBMC	PBMC	55	Male	Primary	IIIC
P_P_P0309_00913	-8.51396	-2.44557	Immune cells	CD4Tconv	CD4Tn	1	P0309	P0309-PBMC	PBMC	55	Male	Primary	IIIC
P_P_P0309_00915	-8.42789	-1.62007	Immune cells	CD4Tconv	CD4Tn	1	P0309	P0309-PBMC	PBMC	55	Male	Primary	IIIC
P_P_P0309_00916	-7.90564	-2.76265	Immune cells	CD4Tconv	CD4Tn	1	P0309	P0309-PBMC	PBMC	55	Male	Primary	IIIC
P_P_P0309_00917	-8.73755	-2.66592	Immune cells	CD4Tconv	CD4Tn	1	P0309	P0309-PBMC	PBMC	55	Male	Primary	IIIC
P_P_P0309_00918	-8.82749	-2.61934	Immune cells	CD4Tconv	CD4Tn	1	P0309	P0309-PBMC	PBMC	55	Male	Primary	IIIC
P_P_P0309_00919	-9.4071	-1.10584	Immune cells	CD4Tconv	CD4Tn	1	P0309	P0309-PBMC	PBMC	55	Male	Primary	IIIC
P_P_P0309_00921	-9.01732	-2.87606	Immune cells	CD4Tconv	CD4Tn	1	P0309	P0309-PBMC	PBMC	55	Male	Primary	IIIC
P_P_P0309_00923	-8.84777	-0.585326	Immune cells	CD4Tconv	CD4Tn	1	P0309	P0309-PBMC	PBMC	55	Male	Primary	IIIC
P_P_P0309_00924	-9.46142	-2.39614	Immune cells	CD4Tconv	CD4Tn	1	P0309	P0309-PBMC	PBMC	55	Male	Primary	IIIC
P_P_P0309_00925	-8.66627	-3.00785	Immune cells	CD4Tconv	CD4Tn	1	P0309	P0309-PBMC	PBMC	55	Male	Primary	IIIC
P_P_P0309_00928	-8.74859	-2.03367	Immune cells	CD4Tconv	CD4Tn	1	P0309	P0309-PBMC	PBMC	55	Male	Primary	IIIC
P_P_P0309_00930	-8.3583	-2.34652	Immune cells	CD4Tconv	CD4Tn	1	P0309	P0309-PBMC	PBMC	55	Male	Primary	IIIC
P_P_P0309_00931	-8.20222	-2.67394	Immune cells	CD4Tconv	CD4Tn	1	P0309	P0309-PBMC	PBMC	55	Male	Primary	IIIC
P_P_P0309_00932	-8.8095	-0.712891	Immune cells	CD4Tconv	CD4Tn	1	P0309	P0309-PBMC	PBMC	55	Male	Primary	IIIC
P_P_P0309_00933	-8.23502	-2.86481	Immune cells	CD4Tconv	CD4Tn	1	P0309	P0309-PBMC	PBMC	55	Male	Primary	IIIC
P_P_P0309_00934	-9.00827	-1.00776	Immune cells	CD4Tconv	CD4Tn	1	P0309	P0309-PBMC	PBMC	55	Male	Primary	IIIC
P_P_P0309_00935	-9.14412	-1.22724	Immune cells	CD4Tconv	CD4Tn	1	P0309	P0309-PBMC	PBMC	55	Male	Primary	IIIC
P_P_P0309_00936	-8.66046	-1.39718	Immune cells	CD4Tconv	CD4Tn	1	P0309	P0309-PBMC	PBMC	55	Male	Primary	IIIC
P_P_P0309_00937	-9.56955	-1.22854	Immune cells	CD4Tconv	CD4Tn	1	P0309	P0309-PBMC	PBMC	55	Male	Primary	IIIC
P_P_P0309_00940	-8.82836	-1.46579	Immune cells	CD4Tconv	CD4Tn	1	P0309	P0309-PBMC	PBMC	55	Male	Primary	IIIC
P_P_P0309_00941	-7.98002	-1.21221	Immune cells	CD4Tconv	CD4Tn	1	P0309	P0309-PBMC	PBMC	55	Male	Primary	IIIC
P_P_P0309_00943	-9.18241	-1.34267	Immune cells	CD4Tconv	CD4Tn	1	P0309	P0309-PBMC	PBMC	55	Male	Primary	IIIC
P_P_P0309_00944	-8.61381	-1.12053	Immune cells	CD4Tconv	CD4Tn	1	P0309	P0309-PBMC	PBMC	55	Male	Primary	IIIC
P_P_P0309_00946	-9.30927	-0.807415	Immune cells	CD4Tconv	CD4Tn	1	P0309	P0309-PBMC	PBMC	55	Male	Primary	IIIC
P_P_P0309_00947	-9.1812	-0.907817	Immune cells	CD4Tconv	CD4Tn	1	P0309	P0309-PBMC	PBMC	55	Male	Primary	IIIC
P_P_P0309_00948	-9.17835	-1.26507	Immune cells	CD4Tconv	CD4Tn	1	P0309	P0309-PBMC	PBMC	55	Male	Primary	IIIC
P_P_P0309_00949	-8.31585	-0.827202	Immune cells	CD4Tconv	CD4Tn	1	P0309	P0309-PBMC	PBMC	55	Male	Primary	IIIC
P_P_P0309_00953	-8.44116	-0.974725	Immune cells	CD4Tconv	CD4Tn	1	P0309	P0309-PBMC	PBMC	55	Male	Primary	IIIC
P_P_P0309_00954	-8.26994	-1.97633	Immune cells	CD4Tconv	CD4Tn	1	P0309	P0309-PBMC	PBMC	55	Male	Primary	IIIC
P_P_P0309_00956	-8.89095	-1.02925	Immune cells	CD4Tconv	CD4Tn	1	P0309	P0309-PBMC	PBMC	55	Male	Primary	IIIC
P_P_P0309_00957	-8.90368	-1.44115	Immune cells	CD4Tconv	CD4Tn	1	P0309	P0309-PBMC	PBMC	55	Male	Primary	IIIC
P_P_P0309_00959	-9.49737	-1.27492	Immune cells	CD4Tconv	CD4Tn	1	P0309	P0309-PBMC	PBMC	55	Male	Primary	IIIC
P_P_P0309_00960	-8.50663	-2.18021	Immune cells	CD4Tconv	CD4Tn	1	P0309	P0309-PBMC	PBMC	55	Male	Primary	IIIC
P_P_P0309_00961	-7.86215	-1.03051	Immune cells	CD4Tconv	CD4Tn	1	P0309	P0309-PBMC	PBMC	55	Male	Primary	IIIC
P_P_P0309_00963	-7.43909	-2.53854	Immune cells	CD4Tconv	CD4Tn	1	P0309	P0309-PBMC	PBMC	55	Male	Primary	IIIC
P_P_P0309_00964	-9.14598	-1.83975	Immune cells	CD4Tconv	CD4Tn	1	P0309	P0309-PBMC	PBMC	55	Male	Primary	IIIC
P_P_P0309_00965	-8.73306	-0.608477	Immune cells	CD4Tconv	CD4Tn	1	P0309	P0309-PBMC	PBMC	55	Male	Primary	IIIC
P_P_P0309_00968	-9.16223	-1.8382	Immune cells	CD4Tconv	CD4Tn	1	P0309	P0309-PBMC	PBMC	55	Male	Primary	IIIC
P_P_P0309_00969	-7.93071	-1.06625	Immune cells	CD4Tconv	CD4Tn	1	P0309	P0309-PBMC	PBMC	55	Male	Primary	IIIC
P_P_P0309_00970	-8.31255	-1.14232	Immune cells	CD4Tconv	CD4Tn	1	P0309	P0309-PBMC	PBMC	55	Male	Primary	IIIC
P_P_P0309_00971	-9.52833	-2.01124	Immune cells	CD4Tconv	CD4Tn	1	P0309	P0309-PBMC	PBMC	55	Male	Primary	IIIC
P_P_P0309_00973	-9.34317	-2.05536	Immune cells	CD4Tconv	CD4Tn	1	P0309	P0309-PBMC	PBMC	55	Male	Primary	IIIC
P_P_P0309_00974	-8.94604	-0.801397	Immune cells	CD4Tconv	CD4Tn	1	P0309	P0309-PBMC	PBMC	55	Male	Primary	IIIC
P_P_P0309_00975	-8.19274	-1.70328	Immune cells	CD4Tconv	CD4Tn	1	P0309	P0309-PBMC	PBMC	55	Male	Primary	IIIC
P_P_P0309_00977	-9.14476	-1.11552	Immune cells	CD4Tconv	CD4Tn	1	P0309	P0309-PBMC	PBMC	55	Male	Primary	IIIC
P_P_P0309_00978	-9.45598	-1.65076	Immune cells	CD4Tconv	CD4Tn	1	P0309	P0309-PBMC	PBMC	55	Male	Primary	IIIC
P_P_P0309_00980	-8.37235	-2.25331	Immune cells	CD4Tconv	CD4Tn	1	P0309	P0309-PBMC	PBMC	55	Male	Primary	IIIC
P_P_P0309_00981	-9.11972	-2.83553	Immune cells	CD4Tconv	CD4Tn	1	P0309	P0309-PBMC	PBMC	55	Male	Primary	IIIC
P_P_P0309_00982	-8.31421	-2.2521	Immune cells	CD4Tconv	CD4Tn	1	P0309	P0309-PBMC	PBMC	55	Male	Primary	IIIC
P_P_P0309_00983	-8.42584	-2.9432	Immune cells	CD4Tconv	CD4Tn	1	P0309	P0309-PBMC	PBMC	55	Male	Primary	IIIC
P_P_P0309_00984	-8.58708	-3.08442	Immune cells	CD4Tconv	CD4Tn	1	P0309	P0309-PBMC	PBMC	55	Male	Primary	IIIC
P_P_P0309_00985	-8.98641	-2.57998	Immune cells	CD4Tconv	CD4Tn	1	P0309	P0309-PBMC	PBMC	55	Male	Primary	IIIC
P_P_P0309_00986	-8.4627	-2.27176	Immune cells	CD4Tconv	CD4Tn	1	P0309	P0309-PBMC	PBMC	55	Male	Primary	IIIC
P_P_P0309_00987	-8.00125	-2.18447	Immune cells	CD4Tconv	CD4Tn	1	P0309	P0309-PBMC	PBMC	55	Male	Primary	IIIC
P_P_P0309_00988	-8.84269	-2.35177	Immune cells	CD4Tconv	CD4Tn	1	P0309	P0309-PBMC	PBMC	55	Male	Primary	IIIC
P_P_P0309_00990	-9.37321	-2.41868	Immune cells	CD4Tconv	CD4Tn	1	P0309	P0309-PBMC	PBMC	55	Male	Primary	IIIC
P_P_P0309_00991	-8.71311	-3.28531	Immune cells	CD4Tconv	CD4Tn	1	P0309	P0309-PBMC	PBMC	55	Male	Primary	IIIC
P_P_P0309_00992	-7.99319	-3.45471	Immune cells	CD4Tconv	CD4Tn	1	P0309	P0309-PBMC	PBMC	55	Male	Primary	IIIC
P_P_P0309_00993	-9.11243	-2.44881	Immune cells	CD4Tconv	CD4Tn	1	P0309	P0309-PBMC	PBMC	55	Male	Primary	IIIC
P_P_P0309_00994	-8.1957	-3.50732	Immune cells	CD4Tconv	CD4Tn	1	P0309	P0309-PBMC	PBMC	55	Male	Primary	IIIC
P_P_P0309_00995	-9.38281	-2.17076	Immune cells	CD4Tconv	CD4Tn	1	P0309	P0309-PBMC	PBMC	55	Male	Primary	IIIC
P_P_P0309_00996	-8.34991	-3.23455	Immune cells	CD4Tconv	CD4Tn	1	P0309	P0309-PBMC	PBMC	55	Male	Primary	IIIC
P_P_P0309_00997	-9.6188	-1.28399	Immune cells	CD4Tconv	CD4Tn	1	P0309	P0309-PBMC	PBMC	55	Male	Primary	IIIC
P_P_P0309_00998	-9.25604	-2.30247	Immune cells	CD4Tconv	CD4Tn	1	P0309	P0309-PBMC	PBMC	55	Male	Primary	IIIC
P_P_P0309_00999	-8.07565	-3.42532	Immune cells	CD4Tconv	CD4Tn	1	P0309	P0309-PBMC	PBMC	55	Male	Primary	IIIC
P_P_P0309_01000	-8.65227	-3.05533	Immune cells	CD4Tconv	CD4Tn	1	P0309	P0309-PBMC	PBMC	55	Male	Primary	IIIC
P_P_P0309_01001	-8.20276	-3.46237	Immune cells	CD4Tconv	CD4Tn	1	P0309	P0309-PBMC	PBMC	55	Male	Primary	IIIC
P_P_P0309_01002	-8.453	-2.94267	Immune cells	CD4Tconv	CD4Tn	1	P0309	P0309-PBMC	PBMC	55	Male	Primary	IIIC
P_P_P0309_01003	-8.6593	-2.55086	Immune cells	CD4Tconv	CD4Tn	1	P0309	P0309-PBMC	PBMC	55	Male	Primary	IIIC
P_P_P0309_01004	-8.68134	-3.17042	Immune cells	CD4Tconv	CD4Tn	1	P0309	P0309-PBMC	PBMC	55	Male	Primary	IIIC
P_P_P0309_01005	-8.69442	-3.00492	Immune cells	CD4Tconv	CD4Tn	1	P0309	P0309-PBMC	PBMC	55	Male	Primary	IIIC
P_P_P0309_01006	-9.09937	-2.14974	Immune cells	CD4Tconv	CD4Tn	1	P0309	P0309-PBMC	PBMC	55	Male	Primary	IIIC
P_P_P0309_01007	-7.51668	-1.67931	Immune cells	CD4Tconv	CD4Tn	1	P0309	P0309-PBMC	PBMC	55	Male	Primary	IIIC
P_P_P0309_01008	-7.66596	-2.70774	Immune cells	CD4Tconv	CD4Tn	1	P0309	P0309-PBMC	PBMC	55	Male	Primary	IIIC
P_P_P0309_01009	-8.51107	-1.84383	Immune cells	CD4Tconv	CD4Tn	1	P0309	P0309-PBMC	PBMC	55	Male	Primary	IIIC
P_P_P0309_01010	-8.42265	-2.35787	Immune cells	CD4Tconv	CD4Tn	1	P0309	P0309-PBMC	PBMC	55	Male	Primary	IIIC
P_P_P0309_01011	-7.94369	-2.5624	Immune cells	CD4Tconv	CD4Tn	1	P0309	P0309-PBMC	PBMC	55	Male	Primary	IIIC
P_P_P0309_01012	-8.57063	-3.07355	Immune cells	CD4Tconv	CD4Tn	1	P0309	P0309-PBMC	PBMC	55	Male	Primary	IIIC
P_P_P0309_01013	-7.86307	-3.17328	Immune cells	CD4Tconv	CD4Tn	1	P0309	P0309-PBMC	PBMC	55	Male	Primary	IIIC
P_P_P0309_01014	-8.23651	-1.91941	Immune cells	CD4Tconv	CD4Tn	1	P0309	P0309-PBMC	PBMC	55	Male	Primary	IIIC
P_P_P0309_01015	-8.79944	-2.97037	Immune cells	CD4Tconv	CD4Tn	1	P0309	P0309-PBMC	PBMC	55	Male	Primary	IIIC
P_P_P0309_01016	-9.32481	-1.7841	Immune cells	CD4Tconv	CD4Tn	1	P0309	P0309-PBMC	PBMC	55	Male	Primary	IIIC
P_P_P0309_01017	-9.57231	-1.20875	Immune cells	CD4Tconv	CD4Tn	1	P0309	P0309-PBMC	PBMC	55	Male	Primary	IIIC
P_P_P0309_01018	-8.96315	-0.697524	Immune cells	CD4Tconv	CD4Tn	1	P0309	P0309-PBMC	PBMC	55	Male	Primary	IIIC
P_P_P0309_01019	-8.54257	-3.11492	Immune cells	CD4Tconv	CD4Tn	1	P0309	P0309-PBMC	PBMC	55	Male	Primary	IIIC
P_P_P0309_01020	-8.51708	-2.94245	Immune cells	CD4Tconv	CD4Tn	1	P0309	P0309-PBMC	PBMC	55	Male	Primary	IIIC
P_P_P0309_01021	-8.74588	-2.63337	Immune cells	CD4Tconv	CD4Tn	1	P0309	P0309-PBMC	PBMC	55	Male	Primary	IIIC
P_P_P0309_01022	-9.11085	-1.88568	Immune cells	CD4Tconv	CD4Tn	1	P0309	P0309-PBMC	PBMC	55	Male	Primary	IIIC
P_P_P0309_01023	-8.29018	-3.27692	Immune cells	CD4Tconv	CD4Tn	1	P0309	P0309-PBMC	PBMC	55	Male	Primary	IIIC
P_P_P0309_01024	-8.557	-2.82362	Immune cells	CD4Tconv	CD4Tn	1	P0309	P0309-PBMC	PBMC	55	Male	Primary	IIIC
P_P_P0309_01025	-9.58933	-2.02162	Immune cells	CD4Tconv	CD4Tn	1	P0309	P0309-PBMC	PBMC	55	Male	Primary	IIIC
P_P_P0309_01026	-8.08518	-3.22884	Immune cells	CD4Tconv	CD4Tn	1	P0309	P0309-PBMC	PBMC	55	Male	Primary	IIIC
P_P_P0309_01027	-8.14607	-3.40398	Immune cells	CD4Tconv	Tfh	7	P0309	P0309-PBMC	PBMC	55	Male	Primary	IIIC
P_P_P0309_01028	-8.44044	-2.20252	Immune cells	CD4Tconv	CD4Tn	1	P0309	P0309-PBMC	PBMC	55	Male	Primary	IIIC
P_P_P0309_01041	-8.92871	-2.64919	Immune cells	CD4Tconv	CD4Tn	1	P0309	P0309-PBMC	PBMC	55	Male	Primary	IIIC
P_P_P0309_01042	-8.37009	-2.49281	Immune cells	CD4Tconv	CD4Tn	1	P0309	P0309-PBMC	PBMC	55	Male	Primary	IIIC
P_P_P0309_01051	-8.83923	-2.04758	Immune cells	CD4Tconv	CD4Tn	1	P0309	P0309-PBMC	PBMC	55	Male	Primary	IIIC
P_P_P0309_01053	-9.33788	-1.24484	Immune cells	CD4Tconv	CD4Tn	1	P0309	P0309-PBMC	PBMC	55	Male	Primary	IIIC
P_P_P0309_01055	-8.29398	-2.2277	Immune cells	CD4Tconv	CD4Tn	1	P0309	P0309-PBMC	PBMC	55	Male	Primary	IIIC
P_P_P0309_01061	-8.15704	-2.43109	Immune cells	CD4Tconv	CD4Tn	1	P0309	P0309-PBMC	PBMC	55	Male	Primary	IIIC
P_P_P0309_01063	-9.33173	-1.59308	Immune cells	CD4Tconv	CD4Tn	1	P0309	P0309-PBMC	PBMC	55	Male	Primary	IIIC
P_P_P0309_01065	-8.93809	-2.0318	Immune cells	CD4Tconv	CD4Tn	1	P0309	P0309-PBMC	PBMC	55	Male	Primary	IIIC
P_P_P0309_01066	-9.0683	-1.28053	Immune cells	CD4Tconv	CD4Tn	1	P0309	P0309-PBMC	PBMC	55	Male	Primary	IIIC
P_P_P0309_01072	-7.79413	-2.78674	Immune cells	CD4Tconv	CD4Tn	1	P0309	P0309-PBMC	PBMC	55	Male	Primary	IIIC
P_P_P0309_01073	-9.14292	-0.714234	Immune cells	CD4Tconv	CD4Tn	1	P0309	P0309-PBMC	PBMC	55	Male	Primary	IIIC
P_P_P0309_01081	-8.31198	-2.03616	Immune cells	CD4Tconv	CD4Tn	1	P0309	P0309-PBMC	PBMC	55	Male	Primary	IIIC
P_P_P0309_01082	-7.69742	-2.59107	Immune cells	CD4Tconv	CD4Tn	1	P0309	P0309-PBMC	PBMC	55	Male	Primary	IIIC
P_P_P0309_01084	-8.54325	-2.52457	Immune cells	CD4Tconv	CD4Tn	1	P0309	P0309-PBMC	PBMC	55	Male	Primary	IIIC
P_P_P0309_01086	-8.57409	-2.61901	Immune cells	CD4Tconv	CD4Tn	1	P0309	P0309-PBMC	PBMC	55	Male	Primary	IIIC
P_P_P0309_01087	-9.37809	-2.34698	Immune cells	CD4Tconv	CD4Tn	1	P0309	P0309-PBMC	PBMC	55	Male	Primary	IIIC
P_P_P0309_01090	-8.44027	-2.49304	Immune cells	CD4Tconv	CD4Tn	1	P0309	P0309-PBMC	PBMC	55	Male	Primary	IIIC
P_P_P0309_01092	-7.96171	-3.13662	Immune cells	CD4Tconv	Tfh	7	P0309	P0309-PBMC	PBMC	55	Male	Primary	IIIC
P_P_P0309_01093	-9.29817	-1.87587	Immune cells	CD4Tconv	CD4Tn	1	P0309	P0309-PBMC	PBMC	55	Male	Primary	IIIC
P_P_P0309_01095	-9.11263	-2.48505	Immune cells	CD4Tconv	CD4Tn	1	P0309	P0309-PBMC	PBMC	55	Male	Primary	IIIC
P_P_P0309_01099	-8.24787	-3.43687	Immune cells	CD4Tconv	CD4Tn	1	P0309	P0309-PBMC	PBMC	55	Male	Primary	IIIC
P_P_P0309_01102	-9.00386	-2.98618	Immune cells	CD4Tconv	CD4Tn	1	P0309	P0309-PBMC	PBMC	55	Male	Primary	IIIC
P_P_P0309_01103	-8.71183	-2.75117	Immune cells	CD4Tconv	CD4Tn	1	P0309	P0309-PBMC	PBMC	55	Male	Primary	IIIC
P_P_P0309_01104	-8.96388	-2.77493	Immune cells	CD4Tconv	CD4Tn	1	P0309	P0309-PBMC	PBMC	55	Male	Primary	IIIC
P_P_P0309_01105	-8.36284	-3.1731	Immune cells	CD4Tconv	CD4Tn	1	P0309	P0309-PBMC	PBMC	55	Male	Primary	IIIC
P_T_P0309_01123	2.5731	-0.619709	Immune cells	CD4Tconv	CD4Tn	1	P0309	P0309-Tumor	Tumor	55	Male	Primary	IIIC
P_T_P0309_01338	-6.40811	-1.75104	Immune cells	CD4Tconv	Tfh	7	P0309	P0309-Tumor	Tumor	55	Male	Primary	IIIC
P_T_P0309_01456	-4.67015	-1.18201	Immune cells	CD4Tconv	Tfh	7	P0309	P0309-Tumor	Tumor	55	Male	Primary	IIIC
P_T_P0309_01487	-4.14499	-1.23355	Immune cells	CD4Tconv	Tfh	7	P0309	P0309-Tumor	Tumor	55	Male	Primary	IIIC
P_T_P0309_01555	-9.06778	-1.57765	Immune cells	CD4Tconv	CD4Tn	1	P0309	P0309-Tumor	Tumor	55	Male	Primary	IIIC
P_T_P0309_01557	-6.46163	-1.59698	Immune cells	CD4Tconv	Tfh	7	P0309	P0309-Tumor	Tumor	55	Male	Primary	IIIC
P_T_P0309_01568	-5.66987	-1.57035	Immune cells	CD4Tconv	Tfh	7	P0309	P0309-Tumor	Tumor	55	Male	Primary	IIIC
P_T_P0309_01576	-4.86345	-2.30329	Immune cells	CD4Tconv	Tfh	7	P0309	P0309-Tumor	Tumor	55	Male	Primary	IIIC
P_T_P0309_01577	-5.04177	-0.644155	Immune cells	CD4Tconv	Tfh	7	P0309	P0309-Tumor	Tumor	55	Male	Primary	IIIC
P_T_P0309_01581	-4.02589	-2.97238	Immune cells	CD4Tconv	CD4Tn	1	P0309	P0309-Tumor	Tumor	55	Male	Primary	IIIC
P_T_P0309_01585	-5.52533	-1.63853	Immune cells	CD4Tconv	Tfh	7	P0309	P0309-Tumor	Tumor	55	Male	Primary	IIIC
P_T_P0309_01599	-5.55541	-1.57315	Immune cells	CD4Tconv	Tfh	7	P0309	P0309-Tumor	Tumor	55	Male	Primary	IIIC
P_T_P0309_01602	-6.13089	-1.43754	Immune cells	CD4Tconv	Tfh	7	P0309	P0309-Tumor	Tumor	55	Male	Primary	IIIC
P_T_P0309_01605	-7.77391	-2.74179	Immune cells	CD4Tconv	CD4Tn	1	P0309	P0309-Tumor	Tumor	55	Male	Primary	IIIC
P_T_P0309_01611	-4.98493	-2.13075	Immune cells	CD4Tconv	Tfh	7	P0309	P0309-Tumor	Tumor	55	Male	Primary	IIIC
P_T_P0309_01613	-6.37574	-1.72808	Immune cells	CD4Tconv	Tfh	7	P0309	P0309-Tumor	Tumor	55	Male	Primary	IIIC
P_T_P0309_01616	-6.88748	-2.08289	Immune cells	CD4Tconv	Tfh	7	P0309	P0309-Tumor	Tumor	55	Male	Primary	IIIC
P_T_P0309_01617	-6.20596	-1.29138	Immune cells	CD4Tconv	Tfh	7	P0309	P0309-Tumor	Tumor	55	Male	Primary	IIIC
P_T_P0309_01619	-5.32639	-1.56355	Immune cells	CD4Tconv	Tfh	7	P0309	P0309-Tumor	Tumor	55	Male	Primary	IIIC
P_T_P0309_01621	-5.48902	-1.86214	Immune cells	CD4Tconv	Tfh	7	P0309	P0309-Tumor	Tumor	55	Male	Primary	IIIC
P_T_P0309_01625	-6.69321	-1.8119	Immune cells	CD4Tconv	Tfh	7	P0309	P0309-Tumor	Tumor	55	Male	Primary	IIIC
P_T_P0309_01638	-5.39391	-2.01109	Immune cells	CD4Tconv	Tfh	7	P0309	P0309-Tumor	Tumor	55	Male	Primary	IIIC
P_T_P0309_01642	-6.4859	-1.39236	Immune cells	CD4Tconv	Tfh	7	P0309	P0309-Tumor	Tumor	55	Male	Primary	IIIC
P_T_P0309_01644	-4.52332	-0.801727	Immune cells	CD4Tconv	Tfh	7	P0309	P0309-Tumor	Tumor	55	Male	Primary	IIIC
P_T_P0309_01645	-6.75193	-2.09354	Immune cells	CD4Tconv	Tfh	7	P0309	P0309-Tumor	Tumor	55	Male	Primary	IIIC
P_T_P0309_01652	-5.63525	-1.63874	Immune cells	CD4Tconv	Tfh	7	P0309	P0309-Tumor	Tumor	55	Male	Primary	IIIC
P_T_P0309_01661	-6.0274	-1.56433	Immune cells	CD4Tconv	Tfh	7	P0309	P0309-Tumor	Tumor	55	Male	Primary	IIIC
P_T_P0309_01662	-5.35029	-1.49156	Immune cells	CD4Tconv	Tfh	7	P0309	P0309-Tumor	Tumor	55	Male	Primary	IIIC
P_T_P0309_01666	-5.07917	-1.23635	Immune cells	CD4Tconv	Tfh	7	P0309	P0309-Tumor	Tumor	55	Male	Primary	IIIC
P_T_P0309_01668	-5.85712	-1.26496	Immune cells	CD4Tconv	Tfh	7	P0309	P0309-Tumor	Tumor	55	Male	Primary	IIIC
P_T_P0309_01671	-5.80854	-2.05919	Immune cells	CD4Tconv	Tfh	7	P0309	P0309-Tumor	Tumor	55	Male	Primary	IIIC
P_T_P0309_01674	-6.10093	-1.48976	Immune cells	CD4Tconv	Tfh	7	P0309	P0309-Tumor	Tumor	55	Male	Primary	IIIC
P_T_P0309_01688	-8.77278	-2.61089	Immune cells	CD4Tconv	CD4Tn	1	P0309	P0309-Tumor	Tumor	55	Male	Primary	IIIC
P_T_P0309_01721	-8.93479	-3.05077	Immune cells	CD4Tconv	CD4Tn	1	P0309	P0309-Tumor	Tumor	55	Male	Primary	IIIC
P_T_P0309_01837	-5.04206	-0.822204	Immune cells	CD4Tconv	Tfh	7	P0309	P0309-Tumor	Tumor	55	Male	Primary	IIIC
P_N_P0411_01877	-4.78769	-0.655708	Immune cells	CD4Tconv	Tfh	7	P0411	P0411-NAT	NAT	75	Male	Primary	IIB
P_N_P0411_01885	-3.51025	-1.50919	Immune cells	CD4Tconv	CD4Tn	1	P0411	P0411-NAT	NAT	75	Male	Primary	IIB
P_N_P0411_01952	-5.47051	-1.32533	Immune cells	CD4Tconv	CD4Tn	1	P0411	P0411-NAT	NAT	75	Male	Primary	IIB
P_N_P0411_01970	-7.15597	-1.74279	Immune cells	CD4Tconv	CD4Tn	1	P0411	P0411-NAT	NAT	75	Male	Primary	IIB
P_N_P0411_01972	-5.08842	-0.958005	Immune cells	CD4Tconv	Tfh	7	P0411	P0411-NAT	NAT	75	Male	Primary	IIB
P_N_P0411_01973	-5.25912	-1.12218	Immune cells	CD4Tconv	Tfh	7	P0411	P0411-NAT	NAT	75	Male	Primary	IIB
P_N_P0411_01974	-5.53883	-2.49186	Immune cells	CD4Tconv	Tfh	7	P0411	P0411-NAT	NAT	75	Male	Primary	IIB
P_N_P0411_01975	-7.45381	-2.10821	Immune cells	CD4Tconv	CD4Tn	1	P0411	P0411-NAT	NAT	75	Male	Primary	IIB
P_N_P0411_01976	-5.11259	-1.20298	Immune cells	CD4Tconv	Tfh	7	P0411	P0411-NAT	NAT	75	Male	Primary	IIB
P_N_P0411_01977	-6.19548	-2.82258	Immune cells	CD4Tconv	Tfh	7	P0411	P0411-NAT	NAT	75	Male	Primary	IIB
P_N_P0411_01978	-4.21657	-2.12781	Immune cells	CD4Tconv	Tfh	7	P0411	P0411-NAT	NAT	75	Male	Primary	IIB
P_N_P0411_01979	-5.26646	-0.873997	Immune cells	CD4Tconv	Tfh	7	P0411	P0411-NAT	NAT	75	Male	Primary	IIB
P_N_P0411_01980	-4.53211	-0.610097	Immune cells	CD4Tconv	Tfh	7	P0411	P0411-NAT	NAT	75	Male	Primary	IIB
P_N_P0411_01981	-6.54852	-3.14843	Immune cells	CD4Tconv	Tfh	7	P0411	P0411-NAT	NAT	75	Male	Primary	IIB
P_N_P0411_01982	-6.24567	-1.18817	Immune cells	CD4Tconv	CD4Tn	1	P0411	P0411-NAT	NAT	75	Male	Primary	IIB
P_N_P0411_01984	-5.63668	-0.799032	Immune cells	CD4Tconv	CD4Tn	1	P0411	P0411-NAT	NAT	75	Male	Primary	IIB
P_N_P0411_01985	-6.73297	-3.21188	Immune cells	CD4Tconv	Tfh	7	P0411	P0411-NAT	NAT	75	Male	Primary	IIB
P_N_P0411_01986	-6.02513	-1.15334	Immune cells	CD4Tconv	CD4Tn	1	P0411	P0411-NAT	NAT	75	Male	Primary	IIB
P_N_P0411_01987	-5.88334	-1.98873	Immune cells	CD4Tconv	Tfh	7	P0411	P0411-NAT	NAT	75	Male	Primary	IIB
P_N_P0411_01988	-5.4209	-0.670919	Immune cells	CD4Tconv	CD4Tn	1	P0411	P0411-NAT	NAT	75	Male	Primary	IIB
P_N_P0411_01989	-6.3111	-1.47392	Immune cells	CD4Tconv	CD4Tn	1	P0411	P0411-NAT	NAT	75	Male	Primary	IIB
P_N_P0411_01990	-5.33431	-1.32433	Immune cells	CD4Tconv	Tfh	7	P0411	P0411-NAT	NAT	75	Male	Primary	IIB
P_N_P0411_01991	-5.38998	-1.64126	Immune cells	CD4Tconv	Tfh	7	P0411	P0411-NAT	NAT	75	Male	Primary	IIB
P_N_P0411_01992	-6.01301	-1.43266	Immune cells	CD4Tconv	Tfh	7	P0411	P0411-NAT	NAT	75	Male	Primary	IIB
P_N_P0411_01993	-5.86076	-1.23139	Immune cells	CD4Tconv	CD4Tn	1	P0411	P0411-NAT	NAT	75	Male	Primary	IIB
P_N_P0411_01994	-7.12708	-2.46085	Immune cells	CD4Tconv	Tfh	7	P0411	P0411-NAT	NAT	75	Male	Primary	IIB
P_N_P0411_01995	-5.57298	-1.87354	Immune cells	CD4Tconv	Tfh	7	P0411	P0411-NAT	NAT	75	Male	Primary	IIB
P_N_P0411_01996	-5.55274	-1.54256	Immune cells	CD4Tconv	Tfh	7	P0411	P0411-NAT	NAT	75	Male	Primary	IIB
P_N_P0411_01997	-5.02037	-0.72227	Immune cells	CD4Tconv	Tfh	7	P0411	P0411-NAT	NAT	75	Male	Primary	IIB
P_N_P0411_02000	-8.55224	-0.856334	Immune cells	CD4Tconv	CD4Tn	1	P0411	P0411-NAT	NAT	75	Male	Primary	IIB
P_N_P0411_02002	-4.98949	-0.873621	Immune cells	CD4Tconv	Tfh	7	P0411	P0411-NAT	NAT	75	Male	Primary	IIB
P_N_P0411_02003	-4.89323	-0.796133	Immune cells	CD4Tconv	Tfh	7	P0411	P0411-NAT	NAT	75	Male	Primary	IIB
P_N_P0411_02005	-6.74054	-1.4638	Immune cells	CD4Tconv	CD4Tn	1	P0411	P0411-NAT	NAT	75	Male	Primary	IIB
P_N_P0411_02006	-5.58886	-1.06373	Immune cells	CD4Tconv	Tfh	7	P0411	P0411-NAT	NAT	75	Male	Primary	IIB
P_N_P0411_02007	-8.07903	-1.96694	Immune cells	CD4Tconv	CD4Tn	1	P0411	P0411-NAT	NAT	75	Male	Primary	IIB
P_N_P0411_02008	-6.32843	-1.73473	Immune cells	CD4Tconv	Tfh	7	P0411	P0411-NAT	NAT	75	Male	Primary	IIB
P_N_P0411_02009	-5.55469	-1.40726	Immune cells	CD4Tconv	Tfh	7	P0411	P0411-NAT	NAT	75	Male	Primary	IIB
P_N_P0411_02010	-6.07173	-2.67005	Immune cells	CD4Tconv	Tfh	7	P0411	P0411-NAT	NAT	75	Male	Primary	IIB
P_N_P0411_02011	-6.43722	-1.33859	Immune cells	CD4Tconv	Tfh	7	P0411	P0411-NAT	NAT	75	Male	Primary	IIB
P_N_P0411_02019	-9.16354	-1.60523	Immune cells	CD4Tconv	CD4Tn	1	P0411	P0411-NAT	NAT	75	Male	Primary	IIB
P_N_P0411_02021	-5.4864	-1.19201	Immune cells	CD4Tconv	Tfh	7	P0411	P0411-NAT	NAT	75	Male	Primary	IIB
P_N_P0411_02024	-5.31455	-1.41609	Immune cells	CD4Tconv	Tfh	7	P0411	P0411-NAT	NAT	75	Male	Primary	IIB
P_N_P0411_02027	-5.87376	-1.08534	Immune cells	CD4Tconv	CD4Tn	1	P0411	P0411-NAT	NAT	75	Male	Primary	IIB
P_N_P0411_02032	-5.91416	-1.8659	Immune cells	CD4Tconv	CD4Tn	1	P0411	P0411-NAT	NAT	75	Male	Primary	IIB
P_N_P0411_02033	-6.54622	-2.99764	Immune cells	CD4Tconv	CD4Tn	1	P0411	P0411-NAT	NAT	75	Male	Primary	IIB
P_N_P0411_02036	-8.8521	-2.43162	Immune cells	CD4Tconv	CD4Tn	1	P0411	P0411-NAT	NAT	75	Male	Primary	IIB
P_N_P0411_02037	-5.93514	-1.44522	Immune cells	CD4Tconv	Tfh	7	P0411	P0411-NAT	NAT	75	Male	Primary	IIB
P_N_P0411_02042	-5.12849	-0.588446	Immune cells	CD4Tconv	Tfh	7	P0411	P0411-NAT	NAT	75	Male	Primary	IIB
P_N_P0411_02046	-5.57293	-0.944001	Immune cells	CD4Tconv	Tfh	7	P0411	P0411-NAT	NAT	75	Male	Primary	IIB
P_P_P0411_02070	-7.63598	-2.18672	Immune cells	CD4Tconv	CD4Tn	1	P0411	P0411-PBMC	PBMC	75	Male	Primary	IIB
P_P_P0411_02102	-7.62894	-1.57797	Immune cells	CD4Tconv	CD4Tn	1	P0411	P0411-PBMC	PBMC	75	Male	Primary	IIB
P_P_P0411_02107	-9.22533	-1.1418	Immune cells	CD4Tconv	CD4Tn	1	P0411	P0411-PBMC	PBMC	75	Male	Primary	IIB
P_P_P0411_02111	-9.16908	-1.17505	Immune cells	CD4Tconv	CD4Tn	1	P0411	P0411-PBMC	PBMC	75	Male	Primary	IIB
P_P_P0411_02112	-9.18223	-2.66731	Immune cells	CD4Tconv	CD4Tn	1	P0411	P0411-PBMC	PBMC	75	Male	Primary	IIB
P_P_P0411_02117	-7.87067	-1.76852	Immune cells	CD4Tconv	CD4Tn	1	P0411	P0411-PBMC	PBMC	75	Male	Primary	IIB
P_P_P0411_02130	-6.63181	-1.58992	Immune cells	CD4Tconv	Tfh	7	P0411	P0411-PBMC	PBMC	75	Male	Primary	IIB
P_P_P0411_02133	-8.63944	-1.08699	Immune cells	CD4Tconv	CD4Tn	1	P0411	P0411-PBMC	PBMC	75	Male	Primary	IIB
P_P_P0411_02134	-9.19512	-1.13736	Immune cells	CD4Tconv	CD4Tn	1	P0411	P0411-PBMC	PBMC	75	Male	Primary	IIB
P_P_P0411_02140	-8.47299	-1.61386	Immune cells	CD4Tconv	CD4Tn	1	P0411	P0411-PBMC	PBMC	75	Male	Primary	IIB
P_P_P0411_02143	-7.85	-1.87097	Immune cells	CD4Tconv	CD4Tn	1	P0411	P0411-PBMC	PBMC	75	Male	Primary	IIB
P_P_P0411_02144	-8.81327	-1.30331	Immune cells	CD4Tconv	CD4Tn	1	P0411	P0411-PBMC	PBMC	75	Male	Primary	IIB
P_P_P0411_02145	-8.57364	-2.12245	Immune cells	CD4Tconv	CD4Tn	1	P0411	P0411-PBMC	PBMC	75	Male	Primary	IIB
P_P_P0411_02146	-9.41734	-0.907801	Immune cells	CD4Tconv	CD4Tn	1	P0411	P0411-PBMC	PBMC	75	Male	Primary	IIB
P_P_P0411_02148	-8.71706	-0.905648	Immune cells	CD4Tconv	CD4Tn	1	P0411	P0411-PBMC	PBMC	75	Male	Primary	IIB
P_P_P0411_02149	-8.79076	-1.45832	Immune cells	CD4Tconv	CD4Tn	1	P0411	P0411-PBMC	PBMC	75	Male	Primary	IIB
P_P_P0411_02153	-8.16799	-1.56528	Immune cells	CD4Tconv	CD4Tn	1	P0411	P0411-PBMC	PBMC	75	Male	Primary	IIB
P_P_P0411_02155	-7.42426	-2.01124	Immune cells	CD4Tconv	CD4Tn	1	P0411	P0411-PBMC	PBMC	75	Male	Primary	IIB
P_P_P0411_02156	-7.31371	-2.07153	Immune cells	CD4Tconv	CD4Tn	1	P0411	P0411-PBMC	PBMC	75	Male	Primary	IIB
P_P_P0411_02157	-9.36117	-1.79722	Immune cells	CD4Tconv	CD4Tn	1	P0411	P0411-PBMC	PBMC	75	Male	Primary	IIB
P_P_P0411_02158	-9.10652	-0.969442	Immune cells	CD4Tconv	CD4Tn	1	P0411	P0411-PBMC	PBMC	75	Male	Primary	IIB
P_P_P0411_02159	-8.97737	-1.22358	Immune cells	CD4Tconv	CD4Tn	1	P0411	P0411-PBMC	PBMC	75	Male	Primary	IIB
P_P_P0411_02162	-9.34847	-1.5628	Immune cells	CD4Tconv	CD4Tn	1	P0411	P0411-PBMC	PBMC	75	Male	Primary	IIB
P_P_P0411_02163	-9.16873	-1.8247	Immune cells	CD4Tconv	CD4Tn	1	P0411	P0411-PBMC	PBMC	75	Male	Primary	IIB
P_P_P0411_02166	-8.99872	-1.56123	Immune cells	CD4Tconv	CD4Tn	1	P0411	P0411-PBMC	PBMC	75	Male	Primary	IIB
P_P_P0411_02167	-9.25777	-1.93326	Immune cells	CD4Tconv	CD4Tn	1	P0411	P0411-PBMC	PBMC	75	Male	Primary	IIB
P_P_P0411_02168	-6.99461	-1.51521	Immune cells	CD4Tconv	CD4Tn	1	P0411	P0411-PBMC	PBMC	75	Male	Primary	IIB
P_P_P0411_02170	-8.15821	-1.9116	Immune cells	CD4Tconv	CD4Tn	1	P0411	P0411-PBMC	PBMC	75	Male	Primary	IIB
P_P_P0411_02172	-8.66046	-1.13363	Immune cells	CD4Tconv	CD4Tn	1	P0411	P0411-PBMC	PBMC	75	Male	Primary	IIB
P_P_P0411_02173	-8.01633	-1.44658	Immune cells	CD4Tconv	CD4Tn	1	P0411	P0411-PBMC	PBMC	75	Male	Primary	IIB
P_P_P0411_02174	-9.29374	-1.44552	Immune cells	CD4Tconv	CD4Tn	1	P0411	P0411-PBMC	PBMC	75	Male	Primary	IIB
P_P_P0411_02175	-8.15719	-1.29016	Immune cells	CD4Tconv	CD4Tn	1	P0411	P0411-PBMC	PBMC	75	Male	Primary	IIB
P_P_P0411_02177	-9.3643	-1.76063	Immune cells	CD4Tconv	CD4Tn	1	P0411	P0411-PBMC	PBMC	75	Male	Primary	IIB
P_P_P0411_02178	-8.70546	-1.45741	Immune cells	CD4Tconv	CD4Tn	1	P0411	P0411-PBMC	PBMC	75	Male	Primary	IIB
P_P_P0411_02181	-8.32829	-0.93303	Immune cells	CD4Tconv	Tfh	7	P0411	P0411-PBMC	PBMC	75	Male	Primary	IIB
P_P_P0411_02182	-9.36018	-1.12377	Immune cells	CD4Tconv	CD4Tn	1	P0411	P0411-PBMC	PBMC	75	Male	Primary	IIB
P_P_P0411_02183	-8.66186	-1.23454	Immune cells	CD4Tconv	CD4Tn	1	P0411	P0411-PBMC	PBMC	75	Male	Primary	IIB
P_P_P0411_02188	-9.6626	-0.946022	Immune cells	CD4Tconv	CD4Tn	1	P0411	P0411-PBMC	PBMC	75	Male	Primary	IIB
P_P_P0411_02190	-9.1954	-0.730893	Immune cells	CD4Tconv	CD4Tn	1	P0411	P0411-PBMC	PBMC	75	Male	Primary	IIB
P_P_P0411_02191	-8.63836	-0.842043	Immune cells	CD4Tconv	CD4Tn	1	P0411	P0411-PBMC	PBMC	75	Male	Primary	IIB
P_P_P0411_02192	-9.05613	-1.14177	Immune cells	CD4Tconv	CD4Tn	1	P0411	P0411-PBMC	PBMC	75	Male	Primary	IIB
P_P_P0411_02197	-9.30233	-1.39537	Immune cells	CD4Tconv	CD4Tn	1	P0411	P0411-PBMC	PBMC	75	Male	Primary	IIB
P_P_P0411_02203	-9.28197	-1.618	Immune cells	CD4Tconv	CD4Tn	1	P0411	P0411-PBMC	PBMC	75	Male	Primary	IIB
P_P_P0411_02204	-8.41983	-1.58925	Immune cells	CD4Tconv	CD4Tn	1	P0411	P0411-PBMC	PBMC	75	Male	Primary	IIB
P_P_P0411_02206	-8.16373	-2.00686	Immune cells	CD4Tconv	CD4Tn	1	P0411	P0411-PBMC	PBMC	75	Male	Primary	IIB
P_P_P0411_02207	-9.34597	-0.939991	Immune cells	CD4Tconv	CD4Tn	1	P0411	P0411-PBMC	PBMC	75	Male	Primary	IIB
P_P_P0411_02208	-9.32556	-1.90829	Immune cells	CD4Tconv	CD4Tn	1	P0411	P0411-PBMC	PBMC	75	Male	Primary	IIB
P_P_P0411_02210	-7.89804	-1.93469	Immune cells	CD4Tconv	CD4Tn	1	P0411	P0411-PBMC	PBMC	75	Male	Primary	IIB
P_P_P0411_02212	-9.40326	-0.934108	Immune cells	CD4Tconv	CD4Tn	1	P0411	P0411-PBMC	PBMC	75	Male	Primary	IIB
P_P_P0411_02213	-7.97843	-2.18363	Immune cells	CD4Tconv	CD4Tn	1	P0411	P0411-PBMC	PBMC	75	Male	Primary	IIB
P_P_P0411_02214	-8.49706	-1.36873	Immune cells	CD4Tconv	CD4Tn	1	P0411	P0411-PBMC	PBMC	75	Male	Primary	IIB
P_P_P0411_02215	-8.35656	-2.50899	Immune cells	CD4Tconv	CD4Tn	1	P0411	P0411-PBMC	PBMC	75	Male	Primary	IIB
P_P_P0411_02216	-8.32874	-1.03416	Immune cells	CD4Tconv	CD4Tn	1	P0411	P0411-PBMC	PBMC	75	Male	Primary	IIB
P_P_P0411_02222	-8.49524	-1.50007	Immune cells	CD4Tconv	CD4Tn	1	P0411	P0411-PBMC	PBMC	75	Male	Primary	IIB
P_P_P0411_02223	-7.45979	-1.81631	Immune cells	CD4Tconv	Tfh	7	P0411	P0411-PBMC	PBMC	75	Male	Primary	IIB
P_P_P0411_02224	-7.10856	-2.00629	Immune cells	CD4Tconv	CD4Tn	1	P0411	P0411-PBMC	PBMC	75	Male	Primary	IIB
P_P_P0411_02225	-7.40191	-1.32826	Immune cells	CD4Tconv	CD4Tn	1	P0411	P0411-PBMC	PBMC	75	Male	Primary	IIB
P_P_P0411_02227	-8.92557	-2.23954	Immune cells	CD4Tconv	CD4Tn	1	P0411	P0411-PBMC	PBMC	75	Male	Primary	IIB
P_P_P0411_02228	-7.76188	-2.77367	Immune cells	CD4Tconv	CD4Tn	1	P0411	P0411-PBMC	PBMC	75	Male	Primary	IIB
P_P_P0411_02229	-9.53713	-1.51247	Immune cells	CD4Tconv	CD4Tn	1	P0411	P0411-PBMC	PBMC	75	Male	Primary	IIB
P_P_P0411_02230	-7.32582	-3.50032	Immune cells	CD4Tconv	Tfh	7	P0411	P0411-PBMC	PBMC	75	Male	Primary	IIB
P_P_P0411_02231	-7.51822	-2.35745	Immune cells	CD4Tconv	Tfh	7	P0411	P0411-PBMC	PBMC	75	Male	Primary	IIB
P_P_P0411_02232	-6.93594	-2.75455	Immune cells	CD4Tconv	Tfh	7	P0411	P0411-PBMC	PBMC	75	Male	Primary	IIB
P_P_P0411_02233	-9.75331	-1.46973	Immune cells	CD4Tconv	CD4Tn	1	P0411	P0411-PBMC	PBMC	75	Male	Primary	IIB
P_P_P0411_02235	-8.45353	-3.1519	Immune cells	CD4Tconv	CD4Tn	1	P0411	P0411-PBMC	PBMC	75	Male	Primary	IIB
P_P_P0411_02236	-9.19174	-1.78644	Immune cells	CD4Tconv	CD4Tn	1	P0411	P0411-PBMC	PBMC	75	Male	Primary	IIB
P_P_P0411_02237	-9.02456	-1.49747	Immune cells	CD4Tconv	CD4Tn	1	P0411	P0411-PBMC	PBMC	75	Male	Primary	IIB
P_P_P0411_02238	-8.13571	-2.06295	Immune cells	CD4Tconv	CD4Tn	1	P0411	P0411-PBMC	PBMC	75	Male	Primary	IIB
P_P_P0411_02239	-7.74418	-2.9975	Immune cells	CD4Tconv	CD4Tn	1	P0411	P0411-PBMC	PBMC	75	Male	Primary	IIB
P_P_P0411_02240	-8.7274	-2.36176	Immune cells	CD4Tconv	CD4Tn	1	P0411	P0411-PBMC	PBMC	75	Male	Primary	IIB
P_P_P0411_02241	-8.80602	-1.63744	Immune cells	CD4Tconv	CD4Tn	1	P0411	P0411-PBMC	PBMC	75	Male	Primary	IIB
P_P_P0411_02242	-9.46819	-2.05476	Immune cells	CD4Tconv	CD4Tn	1	P0411	P0411-PBMC	PBMC	75	Male	Primary	IIB
P_P_P0411_02243	-8.45368	-2.04483	Immune cells	CD4Tconv	CD4Tn	1	P0411	P0411-PBMC	PBMC	75	Male	Primary	IIB
P_P_P0411_02244	-8.51276	-2.79524	Immune cells	CD4Tconv	CD4Tn	1	P0411	P0411-PBMC	PBMC	75	Male	Primary	IIB
P_P_P0411_02245	-8.38459	-3.26356	Immune cells	CD4Tconv	CD4Tn	1	P0411	P0411-PBMC	PBMC	75	Male	Primary	IIB
P_P_P0411_02246	-9.4255	-1.94666	Immune cells	CD4Tconv	CD4Tn	1	P0411	P0411-PBMC	PBMC	75	Male	Primary	IIB
P_P_P0411_02247	-8.07617	-3.24128	Immune cells	CD4Tconv	CD4Tn	1	P0411	P0411-PBMC	PBMC	75	Male	Primary	IIB
P_P_P0411_02248	-9.13058	-2.21921	Immune cells	CD4Tconv	CD4Tn	1	P0411	P0411-PBMC	PBMC	75	Male	Primary	IIB
P_P_P0411_02249	-8.89856	-2.90885	Immune cells	CD4Tconv	CD4Tn	1	P0411	P0411-PBMC	PBMC	75	Male	Primary	IIB
P_P_P0411_02250	-9.37694	-1.52342	Immune cells	CD4Tconv	CD4Tn	1	P0411	P0411-PBMC	PBMC	75	Male	Primary	IIB
P_P_P0411_02251	-7.33781	-1.46477	Immune cells	CD4Tconv	CD4Tn	1	P0411	P0411-PBMC	PBMC	75	Male	Primary	IIB
P_P_P0411_02252	-9.00047	-2.38865	Immune cells	CD4Tconv	CD4Tn	1	P0411	P0411-PBMC	PBMC	75	Male	Primary	IIB
P_P_P0411_02253	-8.89887	-0.781596	Immune cells	CD4Tconv	CD4Tn	1	P0411	P0411-PBMC	PBMC	75	Male	Primary	IIB
P_P_P0411_02254	-7.75097	-3.13121	Immune cells	CD4Tconv	CD4Tn	1	P0411	P0411-PBMC	PBMC	75	Male	Primary	IIB
P_P_P0411_02255	-8.31516	-3.3848	Immune cells	CD4Tconv	CD4Tn	1	P0411	P0411-PBMC	PBMC	75	Male	Primary	IIB
P_P_P0411_02256	-8.56175	-2.48437	Immune cells	CD4Tconv	CD4Tn	1	P0411	P0411-PBMC	PBMC	75	Male	Primary	IIB
P_P_P0411_02257	-8.01594	-2.94165	Immune cells	CD4Tconv	CD4Tn	1	P0411	P0411-PBMC	PBMC	75	Male	Primary	IIB
P_P_P0411_02258	-7.93033	-1.9418	Immune cells	CD4Tconv	CD4Tn	1	P0411	P0411-PBMC	PBMC	75	Male	Primary	IIB
P_P_P0411_02259	-8.91187	-2.13598	Immune cells	CD4Tconv	CD4Tn	1	P0411	P0411-PBMC	PBMC	75	Male	Primary	IIB
P_P_P0411_02260	-7.59149	-2.86503	Immune cells	CD4Tconv	CD4Tn	1	P0411	P0411-PBMC	PBMC	75	Male	Primary	IIB
P_P_P0411_02261	-7.4917	-2.71468	Immune cells	CD4Tconv	Tfh	7	P0411	P0411-PBMC	PBMC	75	Male	Primary	IIB
P_P_P0411_02262	-8.24117	-3.11849	Immune cells	CD4Tconv	CD4Tn	1	P0411	P0411-PBMC	PBMC	75	Male	Primary	IIB
P_P_P0411_02263	-8.19236	-3.46884	Immune cells	CD4Tconv	CD4Tn	1	P0411	P0411-PBMC	PBMC	75	Male	Primary	IIB
P_P_P0411_02264	-7.59091	-3.28252	Immune cells	CD4Tconv	CD4Tn	1	P0411	P0411-PBMC	PBMC	75	Male	Primary	IIB
P_P_P0411_02265	-8.60208	-2.6191	Immune cells	CD4Tconv	CD4Tn	1	P0411	P0411-PBMC	PBMC	75	Male	Primary	IIB
P_P_P0411_02266	-9.33211	-2.10917	Immune cells	CD4Tconv	CD4Tn	1	P0411	P0411-PBMC	PBMC	75	Male	Primary	IIB
P_P_P0411_02268	-8.65261	-2.35501	Immune cells	CD4Tconv	CD4Tn	1	P0411	P0411-PBMC	PBMC	75	Male	Primary	IIB
P_P_P0411_02269	-9.10877	-2.87362	Immune cells	CD4Tconv	CD4Tn	1	P0411	P0411-PBMC	PBMC	75	Male	Primary	IIB
P_P_P0411_02270	-8.04924	-2.66248	Immune cells	CD4Tconv	CD4Tn	1	P0411	P0411-PBMC	PBMC	75	Male	Primary	IIB
P_P_P0411_02271	-7.0844	-2.66207	Immune cells	CD4Tconv	Tfh	7	P0411	P0411-PBMC	PBMC	75	Male	Primary	IIB
P_P_P0411_02272	-8.25778	-1.84739	Immune cells	CD4Tconv	CD4Tn	1	P0411	P0411-PBMC	PBMC	75	Male	Primary	IIB
P_P_P0411_02273	-7.36455	-2.13977	Immune cells	CD4Tconv	CD4Tn	1	P0411	P0411-PBMC	PBMC	75	Male	Primary	IIB
P_P_P0411_02278	-8.63079	-1.93347	Immune cells	CD4Tconv	CD4Tn	1	P0411	P0411-PBMC	PBMC	75	Male	Primary	IIB
P_P_P0411_02280	-7.60686	-2.56711	Immune cells	CD4Tconv	CD4Tn	1	P0411	P0411-PBMC	PBMC	75	Male	Primary	IIB
P_P_P0411_02287	-9.20524	-1.41334	Immune cells	CD4Tconv	CD4Tn	1	P0411	P0411-PBMC	PBMC	75	Male	Primary	IIB
P_P_P0411_02293	-9.03306	-1.49069	Immune cells	CD4Tconv	CD4Tn	1	P0411	P0411-PBMC	PBMC	75	Male	Primary	IIB
P_P_P0411_02295	-7.35151	-2.00763	Immune cells	CD4Tconv	CD4Tn	1	P0411	P0411-PBMC	PBMC	75	Male	Primary	IIB
P_P_P0411_02296	-9.14627	-1.15694	Immune cells	CD4Tconv	CD4Tn	1	P0411	P0411-PBMC	PBMC	75	Male	Primary	IIB
P_P_P0411_02300	-8.94348	-2.03731	Immune cells	CD4Tconv	CD4Tn	1	P0411	P0411-PBMC	PBMC	75	Male	Primary	IIB
P_P_P0411_02313	-8.87487	-1.1536	Immune cells	CD4Tconv	CD4Tn	1	P0411	P0411-PBMC	PBMC	75	Male	Primary	IIB
P_P_P0411_02315	-7.29266	-1.70876	Immune cells	CD4Tconv	CD4Tn	1	P0411	P0411-PBMC	PBMC	75	Male	Primary	IIB
P_P_P0411_02324	-8.2551	-3.11167	Immune cells	CD4Tconv	CD4Tn	1	P0411	P0411-PBMC	PBMC	75	Male	Primary	IIB
P_P_P0411_02327	-8.14048	-3.31114	Immune cells	CD4Tconv	CD4Tn	1	P0411	P0411-PBMC	PBMC	75	Male	Primary	IIB
P_P_P0411_02328	-8.55335	-3.07699	Immune cells	CD4Tconv	CD4Tn	1	P0411	P0411-PBMC	PBMC	75	Male	Primary	IIB
P_P_P0411_02333	-8.76385	-1.35418	Immune cells	CD4Tconv	CD4Tn	1	P0411	P0411-PBMC	PBMC	75	Male	Primary	IIB
P_P_P0411_02334	-7.21764	-1.56916	Immune cells	CD4Tconv	CD4Tn	1	P0411	P0411-PBMC	PBMC	75	Male	Primary	IIB
P_P_P0411_02335	-8.24177	-3.45702	Immune cells	CD4Tconv	CD4Tn	1	P0411	P0411-PBMC	PBMC	75	Male	Primary	IIB
P_P_P0411_02336	-7.91105	-1.29865	Immune cells	CD4Tconv	CD4Tn	1	P0411	P0411-PBMC	PBMC	75	Male	Primary	IIB
P_P_P0411_02338	-9.57107	-2.02603	Immune cells	CD4Tconv	CD4Tn	1	P0411	P0411-PBMC	PBMC	75	Male	Primary	IIB
P_P_P0411_02342	-8.06528	-3.25788	Immune cells	CD4Tconv	Tfh	7	P0411	P0411-PBMC	PBMC	75	Male	Primary	IIB
P_P_P0411_02343	-8.20284	-2.82414	Immune cells	CD4Tconv	CD4Tn	1	P0411	P0411-PBMC	PBMC	75	Male	Primary	IIB
P_T_P0411_02499	-4.54677	-1.00363	Immune cells	CD4Tconv	Tfh	7	P0411	P0411-Tumor	Tumor	75	Male	Primary	IIB
P_T_P0411_02501	-5.38353	-1.81384	Immune cells	CD4Tconv	Tfh	7	P0411	P0411-Tumor	Tumor	75	Male	Primary	IIB
P_T_P0411_02558	-4.1068	-2.28159	Immune cells	CD4Tconv	Tfh	7	P0411	P0411-Tumor	Tumor	75	Male	Primary	IIB
P_T_P0411_02560	-4.25653	-1.41573	Immune cells	CD4Tconv	Tfh	7	P0411	P0411-Tumor	Tumor	75	Male	Primary	IIB
P_T_P0411_02562	-5.94786	-2.36263	Immune cells	CD4Tconv	Tfh	7	P0411	P0411-Tumor	Tumor	75	Male	Primary	IIB
P_T_P0411_02579	-5.37014	-1.40238	Immune cells	CD4Tconv	Tfh	7	P0411	P0411-Tumor	Tumor	75	Male	Primary	IIB
P_T_P0411_02592	-6.33634	-3.10907	Immune cells	CD4Tconv	CD4Tn	1	P0411	P0411-Tumor	Tumor	75	Male	Primary	IIB
P_T_P0411_02593	-5.27404	-1.20789	Immune cells	CD4Tconv	Tfh	7	P0411	P0411-Tumor	Tumor	75	Male	Primary	IIB
P_T_P0411_02602	-5.1774	-2.25543	Immune cells	CD4Tconv	Tfh	7	P0411	P0411-Tumor	Tumor	75	Male	Primary	IIB
P_T_P0411_02610	-6.31189	-1.66267	Immune cells	CD4Tconv	Tfh	7	P0411	P0411-Tumor	Tumor	75	Male	Primary	IIB
P_T_P0411_02613	-5.71879	-1.80391	Immune cells	CD4Tconv	Tfh	7	P0411	P0411-Tumor	Tumor	75	Male	Primary	IIB
P_T_P0411_02617	-4.22847	-1.13215	Immune cells	CD4Tconv	Tfh	7	P0411	P0411-Tumor	Tumor	75	Male	Primary	IIB
P_T_P0411_02619	-2.79044	-3.41717	Immune cells	CD4Tconv	Tfh	7	P0411	P0411-Tumor	Tumor	75	Male	Primary	IIB
P_T_P0411_02620	-4.10041	-2.72999	Immune cells	CD4Tconv	Tfh	7	P0411	P0411-Tumor	Tumor	75	Male	Primary	IIB
P_T_P0411_02627	-5.7411	-2.68415	Immune cells	CD4Tconv	Tfh	7	P0411	P0411-Tumor	Tumor	75	Male	Primary	IIB
P_T_P0411_02668	-5.57065	-1.72616	Immune cells	CD4Tconv	Tfh	7	P0411	P0411-Tumor	Tumor	75	Male	Primary	IIB
P_T_P0411_02697	-6.43093	-4.37954	Immune cells	CD4Tconv	Tfh	7	P0411	P0411-Tumor	Tumor	75	Male	Primary	IIB
P_T_P0411_02740	-4.41881	-3.32257	Immune cells	CD4Tconv	Tfh	7	P0411	P0411-Tumor	Tumor	75	Male	Primary	IIB
P_T_P0411_02747	-5.50582	-1.56677	Immune cells	CD4Tconv	Tfh	7	P0411	P0411-Tumor	Tumor	75	Male	Primary	IIB
P_T_P0411_02755	-5.43949	-2.51804	Immune cells	CD4Tconv	Tfh	7	P0411	P0411-Tumor	Tumor	75	Male	Primary	IIB
P_N_P0413_03006	-5.72089	-0.971024	Immune cells	CD4Tconv	CD4Tn	1	P0413	P0413-NAT	NAT	82	Female	Primary	IIIB
P_N_P0413_03020	-6.02397	-2.09795	Immune cells	CD4Tconv	CD4Tn	1	P0413	P0413-NAT	NAT	82	Female	Primary	IIIB
P_N_P0413_03128	-3.68668	-0.868559	Immune cells	CD4Tconv	CD4Tn	1	P0413	P0413-NAT	NAT	82	Female	Primary	IIIB
P_N_P0413_03133	-5.5379	-1.13987	Immune cells	CD4Tconv	Tfh	7	P0413	P0413-NAT	NAT	82	Female	Primary	IIIB
P_N_P0413_03137	-4.51574	-0.709657	Immune cells	CD4Tconv	Tfh	7	P0413	P0413-NAT	NAT	82	Female	Primary	IIIB
P_N_P0413_03150	-5.18286	-0.59821	Immune cells	CD4Tconv	Tfh	7	P0413	P0413-NAT	NAT	82	Female	Primary	IIIB
P_N_P0413_03153	-5.47813	-1.12981	Immune cells	CD4Tconv	Tfh	7	P0413	P0413-NAT	NAT	82	Female	Primary	IIIB
P_N_P0413_03173	-4.99742	-1.05452	Immune cells	CD4Tconv	Tfh	7	P0413	P0413-NAT	NAT	82	Female	Primary	IIIB
P_N_P0413_03176	-5.79298	-1.22156	Immune cells	CD4Tconv	Tfh	7	P0413	P0413-NAT	NAT	82	Female	Primary	IIIB
P_N_P0413_03177	-5.2472	-1.30707	Immune cells	CD4Tconv	Tfh	7	P0413	P0413-NAT	NAT	82	Female	Primary	IIIB
P_N_P0413_03178	-4.79281	-1.07703	Immune cells	CD4Tconv	Tfh	7	P0413	P0413-NAT	NAT	82	Female	Primary	IIIB
P_N_P0413_03179	-6.17342	-2.12891	Immune cells	CD4Tconv	CD4Tn	1	P0413	P0413-NAT	NAT	82	Female	Primary	IIIB
P_N_P0413_03182	-5.09601	-1.64912	Immune cells	CD4Tconv	Tfh	7	P0413	P0413-NAT	NAT	82	Female	Primary	IIIB
P_N_P0413_03183	-6.77311	-1.15783	Immune cells	CD4Tconv	CD4Tn	1	P0413	P0413-NAT	NAT	82	Female	Primary	IIIB
P_N_P0413_03186	-4.71375	-1.41762	Immune cells	CD4Tconv	Tfh	7	P0413	P0413-NAT	NAT	82	Female	Primary	IIIB
P_N_P0413_03187	-4.78287	-0.619741	Immune cells	CD4Tconv	Tfh	7	P0413	P0413-NAT	NAT	82	Female	Primary	IIIB
P_N_P0413_03193	-5.1823	-1.08596	Immune cells	CD4Tconv	Tfh	7	P0413	P0413-NAT	NAT	82	Female	Primary	IIIB
P_N_P0413_03196	-4.96373	-1.33841	Immune cells	CD4Tconv	Tfh	7	P0413	P0413-NAT	NAT	82	Female	Primary	IIIB
P_N_P0413_03197	-5.66618	-1.89425	Immune cells	CD4Tconv	Tfh	7	P0413	P0413-NAT	NAT	82	Female	Primary	IIIB
P_N_P0413_03198	-4.67653	-1.34226	Immune cells	CD4Tconv	Tfh	7	P0413	P0413-NAT	NAT	82	Female	Primary	IIIB
P_N_P0413_03200	-4.59611	-1.94667	Immune cells	CD4Tconv	Tfh	7	P0413	P0413-NAT	NAT	82	Female	Primary	IIIB
P_N_P0413_03201	-5.05038	-0.74825	Immune cells	CD4Tconv	Tfh	7	P0413	P0413-NAT	NAT	82	Female	Primary	IIIB
P_N_P0413_03202	-5.74176	-1.43679	Immune cells	CD4Tconv	Tfh	7	P0413	P0413-NAT	NAT	82	Female	Primary	IIIB
P_N_P0413_03203	-4.36336	-0.8289	Immune cells	CD4Tconv	Tfh	7	P0413	P0413-NAT	NAT	82	Female	Primary	IIIB
P_N_P0413_03204	-4.32375	-0.611631	Immune cells	CD4Tconv	Tfh	7	P0413	P0413-NAT	NAT	82	Female	Primary	IIIB
P_N_P0413_03205	-4.87089	-0.718285	Immune cells	CD4Tconv	Tfh	7	P0413	P0413-NAT	NAT	82	Female	Primary	IIIB
P_N_P0413_03206	-4.66051	-0.633975	Immune cells	CD4Tconv	Tfh	7	P0413	P0413-NAT	NAT	82	Female	Primary	IIIB
P_N_P0413_03207	-4.44325	-0.503172	Immune cells	CD4Tconv	Tfh	7	P0413	P0413-NAT	NAT	82	Female	Primary	IIIB
P_N_P0413_03208	-6.63617	-1.82463	Immune cells	CD4Tconv	Tfh	7	P0413	P0413-NAT	NAT	82	Female	Primary	IIIB
P_N_P0413_03209	-5.02263	-0.863703	Immune cells	CD4Tconv	Tfh	7	P0413	P0413-NAT	NAT	82	Female	Primary	IIIB
P_N_P0413_03211	-6.01812	-2.04147	Immune cells	CD4Tconv	Tfh	7	P0413	P0413-NAT	NAT	82	Female	Primary	IIIB
P_N_P0413_03215	-6.28409	-1.1417	Immune cells	CD4Tconv	Tfh	7	P0413	P0413-NAT	NAT	82	Female	Primary	IIIB
P_N_P0413_03219	-6.25203	-1.30967	Immune cells	CD4Tconv	Tfh	7	P0413	P0413-NAT	NAT	82	Female	Primary	IIIB
P_N_P0413_03233	-4.67197	-0.804754	Immune cells	CD4Tconv	Tfh	7	P0413	P0413-NAT	NAT	82	Female	Primary	IIIB
P_N_P0413_03238	-6.69646	-2.43783	Immune cells	CD4Tconv	Tfh	7	P0413	P0413-NAT	NAT	82	Female	Primary	IIIB
P_N_P0413_03242	-6.84174	-1.6147	Immune cells	CD4Tconv	Tfh	7	P0413	P0413-NAT	NAT	82	Female	Primary	IIIB
P_N_P0413_03243	-4.55426	-0.586004	Immune cells	CD4Tconv	Tfh	7	P0413	P0413-NAT	NAT	82	Female	Primary	IIIB
P_N_P0413_03245	-4.87891	-0.654979	Immune cells	CD4Tconv	CD4Tn	1	P0413	P0413-NAT	NAT	82	Female	Primary	IIIB
P_N_P0413_03246	-5.00775	-1.75673	Immune cells	CD4Tconv	Tfh	7	P0413	P0413-NAT	NAT	82	Female	Primary	IIIB
P_N_P0413_03248	-6.35208	-4.21778	Immune cells	CD4Tconv	Tfh	7	P0413	P0413-NAT	NAT	82	Female	Primary	IIIB
P_N_P0413_03251	-4.19612	-0.556761	Immune cells	CD4Tconv	Tfh	7	P0413	P0413-NAT	NAT	82	Female	Primary	IIIB
P_P_P0413_03363	-8.30581	-1.36749	Immune cells	CD4Tconv	CD4Tn	1	P0413	P0413-PBMC	PBMC	82	Female	Primary	IIIB
P_P_P0413_03364	-7.9771	-1.2911	Immune cells	CD4Tconv	CD4Tn	1	P0413	P0413-PBMC	PBMC	82	Female	Primary	IIIB
P_P_P0413_03367	-8.64737	-0.922226	Immune cells	CD4Tconv	CD4Tn	1	P0413	P0413-PBMC	PBMC	82	Female	Primary	IIIB
P_P_P0413_03372	-9.27001	-2.15718	Immune cells	CD4Tconv	CD4Tn	1	P0413	P0413-PBMC	PBMC	82	Female	Primary	IIIB
P_P_P0413_03374	-8.37429	-1.89236	Immune cells	CD4Tconv	CD4Tn	1	P0413	P0413-PBMC	PBMC	82	Female	Primary	IIIB
P_P_P0413_03377	-9.11457	-1.45671	Immune cells	CD4Tconv	CD4Tn	1	P0413	P0413-PBMC	PBMC	82	Female	Primary	IIIB
P_P_P0413_03380	-8.52797	-2.36346	Immune cells	CD4Tconv	CD4Tn	1	P0413	P0413-PBMC	PBMC	82	Female	Primary	IIIB
P_P_P0413_03381	-8.94466	-1.30109	Immune cells	CD4Tconv	CD4Tn	1	P0413	P0413-PBMC	PBMC	82	Female	Primary	IIIB
P_P_P0413_03382	-8.86982	-2.44918	Immune cells	CD4Tconv	CD4Tn	1	P0413	P0413-PBMC	PBMC	82	Female	Primary	IIIB
P_P_P0413_03390	-8.45861	-1.74466	Immune cells	CD4Tconv	CD4Tn	1	P0413	P0413-PBMC	PBMC	82	Female	Primary	IIIB
P_P_P0413_03392	-7.86641	-1.3324	Immune cells	CD4Tconv	CD4Tn	1	P0413	P0413-PBMC	PBMC	82	Female	Primary	IIIB
P_P_P0413_03399	-9.49718	-1.47776	Immune cells	CD4Tconv	CD4Tn	1	P0413	P0413-PBMC	PBMC	82	Female	Primary	IIIB
P_P_P0413_03408	-8.28333	-1.95904	Immune cells	CD4Tconv	CD4Tn	1	P0413	P0413-PBMC	PBMC	82	Female	Primary	IIIB
P_P_P0413_03413	-9.332	-2.31376	Immune cells	CD4Tconv	CD4Tn	1	P0413	P0413-PBMC	PBMC	82	Female	Primary	IIIB
P_P_P0413_03414	-8.55357	-2.51912	Immune cells	CD4Tconv	CD4Tn	1	P0413	P0413-PBMC	PBMC	82	Female	Primary	IIIB
P_P_P0413_03417	-7.99839	-1.83168	Immune cells	CD4Tconv	CD4Tn	1	P0413	P0413-PBMC	PBMC	82	Female	Primary	IIIB
P_P_P0413_03425	-6.52142	-1.36625	Immune cells	CD4Tconv	CD4Tn	1	P0413	P0413-PBMC	PBMC	82	Female	Primary	IIIB
P_P_P0413_03434	-9.11293	-2.20814	Immune cells	CD4Tconv	CD4Tn	1	P0413	P0413-PBMC	PBMC	82	Female	Primary	IIIB
P_P_P0413_03439	-9.12736	-1.82171	Immune cells	CD4Tconv	CD4Tn	1	P0413	P0413-PBMC	PBMC	82	Female	Primary	IIIB
P_P_P0413_03445	-8.79016	-0.605249	Immune cells	CD4Tconv	CD4Tn	1	P0413	P0413-PBMC	PBMC	82	Female	Primary	IIIB
P_P_P0413_03446	-9.22684	-1.31171	Immune cells	CD4Tconv	CD4Tn	1	P0413	P0413-PBMC	PBMC	82	Female	Primary	IIIB
P_P_P0413_03447	-8.18021	-1.66155	Immune cells	CD4Tconv	CD4Tn	1	P0413	P0413-PBMC	PBMC	82	Female	Primary	IIIB
P_P_P0413_03448	-8.67918	-0.656571	Immune cells	CD4Tconv	CD4Tn	1	P0413	P0413-PBMC	PBMC	82	Female	Primary	IIIB
P_P_P0413_03449	-9.23738	-2.11708	Immune cells	CD4Tconv	CD4Tn	1	P0413	P0413-PBMC	PBMC	82	Female	Primary	IIIB
P_P_P0413_03450	-8.89853	-0.507932	Immune cells	CD4Tconv	CD4Tn	1	P0413	P0413-PBMC	PBMC	82	Female	Primary	IIIB
P_P_P0413_03451	-9.23806	-0.779062	Immune cells	CD4Tconv	CD4Tn	1	P0413	P0413-PBMC	PBMC	82	Female	Primary	IIIB
P_P_P0413_03452	-8.83378	-2.3015	Immune cells	CD4Tconv	CD4Tn	1	P0413	P0413-PBMC	PBMC	82	Female	Primary	IIIB
P_P_P0413_03453	-9.41107	-1.8914	Immune cells	CD4Tconv	CD4Tn	1	P0413	P0413-PBMC	PBMC	82	Female	Primary	IIIB
P_P_P0413_03454	-8.06345	-3.21322	Immune cells	CD4Tconv	CD4Tn	1	P0413	P0413-PBMC	PBMC	82	Female	Primary	IIIB
P_P_P0413_03456	-7.9374	-1.3432	Immune cells	CD4Tconv	CD4Tn	1	P0413	P0413-PBMC	PBMC	82	Female	Primary	IIIB
P_P_P0413_03457	-9.4546	-1.63415	Immune cells	CD4Tconv	CD4Tn	1	P0413	P0413-PBMC	PBMC	82	Female	Primary	IIIB
P_P_P0413_03458	-9.04619	-1.86277	Immune cells	CD4Tconv	CD4Tn	1	P0413	P0413-PBMC	PBMC	82	Female	Primary	IIIB
P_P_P0413_03459	-9.26464	-1.75228	Immune cells	CD4Tconv	CD4Tn	1	P0413	P0413-PBMC	PBMC	82	Female	Primary	IIIB
P_P_P0413_03460	-9.51908	-1.53401	Immune cells	CD4Tconv	CD4Tn	1	P0413	P0413-PBMC	PBMC	82	Female	Primary	IIIB
P_P_P0413_03461	-8.82665	-1.59603	Immune cells	CD4Tconv	CD4Tn	1	P0413	P0413-PBMC	PBMC	82	Female	Primary	IIIB
P_P_P0413_03462	-8.83848	-2.25399	Immune cells	CD4Tconv	CD4Tn	1	P0413	P0413-PBMC	PBMC	82	Female	Primary	IIIB
P_P_P0413_03463	-8.25509	-2.01453	Immune cells	CD4Tconv	CD4Tn	1	P0413	P0413-PBMC	PBMC	82	Female	Primary	IIIB
P_P_P0413_03464	-7.71818	-2.08995	Immune cells	CD4Tconv	CD4Tn	1	P0413	P0413-PBMC	PBMC	82	Female	Primary	IIIB
P_P_P0413_03465	-8.9805	-2.27753	Immune cells	CD4Tconv	CD4Tn	1	P0413	P0413-PBMC	PBMC	82	Female	Primary	IIIB
P_P_P0413_03466	-9.23378	-2.25963	Immune cells	CD4Tconv	CD4Tn	1	P0413	P0413-PBMC	PBMC	82	Female	Primary	IIIB
P_P_P0413_03467	-9.44797	-1.75916	Immune cells	CD4Tconv	CD4Tn	1	P0413	P0413-PBMC	PBMC	82	Female	Primary	IIIB
P_P_P0413_03468	-9.42869	-1.25101	Immune cells	CD4Tconv	CD4Tn	1	P0413	P0413-PBMC	PBMC	82	Female	Primary	IIIB
P_P_P0413_03471	-8.50634	-3.10306	Immune cells	CD4Tconv	CD4Tn	1	P0413	P0413-PBMC	PBMC	82	Female	Primary	IIIB
P_P_P0413_03473	-9.42595	-2.24624	Immune cells	CD4Tconv	CD4Tn	1	P0413	P0413-PBMC	PBMC	82	Female	Primary	IIIB
P_P_P0413_03474	-7.54332	-1.48841	Immune cells	CD4Tconv	CD4Tn	1	P0413	P0413-PBMC	PBMC	82	Female	Primary	IIIB
P_P_P0413_03475	-8.71912	-1.55355	Immune cells	CD4Tconv	CD4Tn	1	P0413	P0413-PBMC	PBMC	82	Female	Primary	IIIB
P_P_P0413_03476	-8.28473	-1.5937	Immune cells	CD4Tconv	CD4Tn	1	P0413	P0413-PBMC	PBMC	82	Female	Primary	IIIB
P_P_P0413_03477	-9.22716	-2.29425	Immune cells	CD4Tconv	CD4Tn	1	P0413	P0413-PBMC	PBMC	82	Female	Primary	IIIB
P_P_P0413_03478	-8.96865	-1.30773	Immune cells	CD4Tconv	CD4Tn	1	P0413	P0413-PBMC	PBMC	82	Female	Primary	IIIB
P_P_P0413_03479	-9.39401	-1.43801	Immune cells	CD4Tconv	CD4Tn	1	P0413	P0413-PBMC	PBMC	82	Female	Primary	IIIB
P_P_P0413_03480	-8.63336	-1.92937	Immune cells	CD4Tconv	CD4Tn	1	P0413	P0413-PBMC	PBMC	82	Female	Primary	IIIB
P_P_P0413_03481	-9.35932	-1.67122	Immune cells	CD4Tconv	CD4Tn	1	P0413	P0413-PBMC	PBMC	82	Female	Primary	IIIB
P_P_P0413_03482	-9.13561	-1.32888	Immune cells	CD4Tconv	CD4Tn	1	P0413	P0413-PBMC	PBMC	82	Female	Primary	IIIB
P_P_P0413_03483	-9.15164	-1.08261	Immune cells	CD4Tconv	CD4Tn	1	P0413	P0413-PBMC	PBMC	82	Female	Primary	IIIB
P_P_P0413_03484	-8.40965	-1.33435	Immune cells	CD4Tconv	CD4Tn	1	P0413	P0413-PBMC	PBMC	82	Female	Primary	IIIB
P_P_P0413_03485	-8.67543	-1.24135	Immune cells	CD4Tconv	CD4Tn	1	P0413	P0413-PBMC	PBMC	82	Female	Primary	IIIB
P_P_P0413_03486	-8.98082	-0.846414	Immune cells	CD4Tconv	CD4Tn	1	P0413	P0413-PBMC	PBMC	82	Female	Primary	IIIB
P_P_P0413_03487	-8.62893	-1.09246	Immune cells	CD4Tconv	CD4Tn	1	P0413	P0413-PBMC	PBMC	82	Female	Primary	IIIB
P_P_P0413_03488	-9.1365	-1.53169	Immune cells	CD4Tconv	CD4Tn	1	P0413	P0413-PBMC	PBMC	82	Female	Primary	IIIB
P_P_P0413_03490	-9.48353	-1.19762	Immune cells	CD4Tconv	CD4Tn	1	P0413	P0413-PBMC	PBMC	82	Female	Primary	IIIB
P_P_P0413_03491	-9.04923	-0.806803	Immune cells	CD4Tconv	CD4Tn	1	P0413	P0413-PBMC	PBMC	82	Female	Primary	IIIB
P_P_P0413_03492	-8.7329	-1.11916	Immune cells	CD4Tconv	CD4Tn	1	P0413	P0413-PBMC	PBMC	82	Female	Primary	IIIB
P_P_P0413_03493	-9.24753	-2.64291	Immune cells	CD4Tconv	CD4Tn	1	P0413	P0413-PBMC	PBMC	82	Female	Primary	IIIB
P_P_P0413_03494	-7.942	-1.43924	Immune cells	CD4Tconv	CD4Tn	1	P0413	P0413-PBMC	PBMC	82	Female	Primary	IIIB
P_P_P0413_03495	-7.77941	-2.95379	Immune cells	CD4Tconv	CD4Tn	1	P0413	P0413-PBMC	PBMC	82	Female	Primary	IIIB
P_P_P0413_03496	-9.17597	-2.32576	Immune cells	CD4Tconv	CD4Tn	1	P0413	P0413-PBMC	PBMC	82	Female	Primary	IIIB
P_P_P0413_03497	-8.85022	-2.45159	Immune cells	CD4Tconv	CD4Tn	1	P0413	P0413-PBMC	PBMC	82	Female	Primary	IIIB
P_P_P0413_03498	-8.55675	-1.66175	Immune cells	CD4Tconv	CD4Tn	1	P0413	P0413-PBMC	PBMC	82	Female	Primary	IIIB
P_P_P0413_03499	-8.17464	-3.24458	Immune cells	CD4Tconv	CD4Tn	1	P0413	P0413-PBMC	PBMC	82	Female	Primary	IIIB
P_P_P0413_03500	-8.09183	-2.95055	Immune cells	CD4Tconv	CD4Tn	1	P0413	P0413-PBMC	PBMC	82	Female	Primary	IIIB
P_P_P0413_03501	-8.45698	-2.35078	Immune cells	CD4Tconv	CD4Tn	1	P0413	P0413-PBMC	PBMC	82	Female	Primary	IIIB
P_P_P0413_03502	-8.94044	-1.64673	Immune cells	CD4Tconv	CD4Tn	1	P0413	P0413-PBMC	PBMC	82	Female	Primary	IIIB
P_P_P0413_03503	-7.25133	-3.40397	Immune cells	CD4Tconv	Tfh	7	P0413	P0413-PBMC	PBMC	82	Female	Primary	IIIB
P_P_P0413_03504	-7.72484	-3.15827	Immune cells	CD4Tconv	CD4Tn	1	P0413	P0413-PBMC	PBMC	82	Female	Primary	IIIB
P_P_P0413_03505	-8.69792	-2.70767	Immune cells	CD4Tconv	CD4Tn	1	P0413	P0413-PBMC	PBMC	82	Female	Primary	IIIB
P_P_P0413_03506	-8.6232	-1.69831	Immune cells	CD4Tconv	CD4Tn	1	P0413	P0413-PBMC	PBMC	82	Female	Primary	IIIB
P_P_P0413_03507	-8.49103	-1.07937	Immune cells	CD4Tconv	CD4Tn	1	P0413	P0413-PBMC	PBMC	82	Female	Primary	IIIB
P_P_P0413_03508	-7.75517	-2.95628	Immune cells	CD4Tconv	CD4Tn	1	P0413	P0413-PBMC	PBMC	82	Female	Primary	IIIB
P_P_P0413_03510	-9.2271	-1.27321	Immune cells	CD4Tconv	CD4Tn	1	P0413	P0413-PBMC	PBMC	82	Female	Primary	IIIB
P_P_P0413_03511	-9.62431	-1.66265	Immune cells	CD4Tconv	CD4Tn	1	P0413	P0413-PBMC	PBMC	82	Female	Primary	IIIB
P_P_P0413_03512	-7.90044	-2.94512	Immune cells	CD4Tconv	CD4Tn	1	P0413	P0413-PBMC	PBMC	82	Female	Primary	IIIB
P_P_P0413_03513	-8.47106	-3.33935	Immune cells	CD4Tconv	CD4Tn	1	P0413	P0413-PBMC	PBMC	82	Female	Primary	IIIB
P_P_P0413_03516	-8.46285	-3.21291	Immune cells	CD4Tconv	CD4Tn	1	P0413	P0413-PBMC	PBMC	82	Female	Primary	IIIB
P_P_P0413_03517	-9.62984	-1.75351	Immune cells	CD4Tconv	CD4Tn	1	P0413	P0413-PBMC	PBMC	82	Female	Primary	IIIB
P_P_P0413_03518	-8.96225	-1.57898	Immune cells	CD4Tconv	CD4Tn	1	P0413	P0413-PBMC	PBMC	82	Female	Primary	IIIB
P_P_P0413_03519	-7.66022	-2.84829	Immune cells	CD4Tconv	CD4Tn	1	P0413	P0413-PBMC	PBMC	82	Female	Primary	IIIB
P_P_P0413_03520	-8.18344	-3.21369	Immune cells	CD4Tconv	CD4Tn	1	P0413	P0413-PBMC	PBMC	82	Female	Primary	IIIB
P_P_P0413_03521	-7.78837	-2.69947	Immune cells	CD4Tconv	CD4Tn	1	P0413	P0413-PBMC	PBMC	82	Female	Primary	IIIB
P_P_P0413_03522	-8.36868	-2.01791	Immune cells	CD4Tconv	CD4Tn	1	P0413	P0413-PBMC	PBMC	82	Female	Primary	IIIB
P_P_P0413_03523	-8.85284	-1.41625	Immune cells	CD4Tconv	CD4Tn	1	P0413	P0413-PBMC	PBMC	82	Female	Primary	IIIB
P_P_P0413_03524	-8.09927	-3.2931	Immune cells	CD4Tconv	CD4Tn	1	P0413	P0413-PBMC	PBMC	82	Female	Primary	IIIB
P_P_P0413_03525	-8.62907	-2.1283	Immune cells	CD4Tconv	CD4Tn	1	P0413	P0413-PBMC	PBMC	82	Female	Primary	IIIB
P_P_P0413_03526	-8.08467	-3.28088	Immune cells	CD4Tconv	CD4Tn	1	P0413	P0413-PBMC	PBMC	82	Female	Primary	IIIB
P_P_P0413_03527	-9.04891	-1.04816	Immune cells	CD4Tconv	CD4Tn	1	P0413	P0413-PBMC	PBMC	82	Female	Primary	IIIB
P_P_P0413_03528	-9.21643	-1.84461	Immune cells	CD4Tconv	CD4Tn	1	P0413	P0413-PBMC	PBMC	82	Female	Primary	IIIB
P_P_P0413_03529	-8.1032	-2.55671	Immune cells	CD4Tconv	Tfh	7	P0413	P0413-PBMC	PBMC	82	Female	Primary	IIIB
P_P_P0413_03530	-8.3312	-1.27567	Immune cells	CD4Tconv	CD4Tn	1	P0413	P0413-PBMC	PBMC	82	Female	Primary	IIIB
P_P_P0413_03531	-8.06538	-3.4991	Immune cells	CD4Tconv	CD4Tn	1	P0413	P0413-PBMC	PBMC	82	Female	Primary	IIIB
P_P_P0413_03532	-7.90655	-3.31323	Immune cells	CD4Tconv	CD4Tn	1	P0413	P0413-PBMC	PBMC	82	Female	Primary	IIIB
P_P_P0413_03533	-8.15203	-3.32936	Immune cells	CD4Tconv	CD4Tn	1	P0413	P0413-PBMC	PBMC	82	Female	Primary	IIIB
P_P_P0413_03534	-8.00367	-2.82792	Immune cells	CD4Tconv	CD4Tn	1	P0413	P0413-PBMC	PBMC	82	Female	Primary	IIIB
P_P_P0413_03535	-8.76279	-0.813056	Immune cells	CD4Tconv	CD4Tn	1	P0413	P0413-PBMC	PBMC	82	Female	Primary	IIIB
P_P_P0413_03536	-8.98604	-2.05201	Immune cells	CD4Tconv	CD4Tn	1	P0413	P0413-PBMC	PBMC	82	Female	Primary	IIIB
P_P_P0413_03537	-8.84663	-0.674275	Immune cells	CD4Tconv	CD4Tn	1	P0413	P0413-PBMC	PBMC	82	Female	Primary	IIIB
P_P_P0413_03538	-9.3933	-2.08463	Immune cells	CD4Tconv	CD4Tn	1	P0413	P0413-PBMC	PBMC	82	Female	Primary	IIIB
P_P_P0413_03539	-8.30888	-3.27636	Immune cells	CD4Tconv	CD4Tn	1	P0413	P0413-PBMC	PBMC	82	Female	Primary	IIIB
P_P_P0413_03540	-7.96491	-2.71622	Immune cells	CD4Tconv	CD4Tn	1	P0413	P0413-PBMC	PBMC	82	Female	Primary	IIIB
P_P_P0413_03541	-9.0656	-2.75044	Immune cells	CD4Tconv	CD4Tn	1	P0413	P0413-PBMC	PBMC	82	Female	Primary	IIIB
P_P_P0413_03543	-8.59009	-2.82036	Immune cells	CD4Tconv	CD4Tn	1	P0413	P0413-PBMC	PBMC	82	Female	Primary	IIIB
P_P_P0413_03544	-8.66993	-2.6778	Immune cells	CD4Tconv	CD4Tn	1	P0413	P0413-PBMC	PBMC	82	Female	Primary	IIIB
P_P_P0413_03545	-8.24799	-1.69188	Immune cells	CD4Tconv	CD4Tn	1	P0413	P0413-PBMC	PBMC	82	Female	Primary	IIIB
P_P_P0413_03546	-8.83731	-1.73435	Immune cells	CD4Tconv	CD4Tn	1	P0413	P0413-PBMC	PBMC	82	Female	Primary	IIIB
P_P_P0413_03547	-8.4787	-1.4111	Immune cells	CD4Tconv	CD4Tn	1	P0413	P0413-PBMC	PBMC	82	Female	Primary	IIIB
P_P_P0413_03548	-8.71745	-2.14331	Immune cells	CD4Tconv	CD4Tn	1	P0413	P0413-PBMC	PBMC	82	Female	Primary	IIIB
P_P_P0413_03549	-8.78839	-1.50556	Immune cells	CD4Tconv	CD4Tn	1	P0413	P0413-PBMC	PBMC	82	Female	Primary	IIIB
P_P_P0413_03550	-8.86703	-3.02699	Immune cells	CD4Tconv	CD4Tn	1	P0413	P0413-PBMC	PBMC	82	Female	Primary	IIIB
P_P_P0413_03551	-9.0646	-1.80581	Immune cells	CD4Tconv	CD4Tn	1	P0413	P0413-PBMC	PBMC	82	Female	Primary	IIIB
P_P_P0413_03552	-8.77044	-0.923683	Immune cells	CD4Tconv	CD4Tn	1	P0413	P0413-PBMC	PBMC	82	Female	Primary	IIIB
P_P_P0413_03553	-9.00919	-2.14566	Immune cells	CD4Tconv	CD4Tn	1	P0413	P0413-PBMC	PBMC	82	Female	Primary	IIIB
P_P_P0413_03554	-9.28526	-2.14538	Immune cells	CD4Tconv	CD4Tn	1	P0413	P0413-PBMC	PBMC	82	Female	Primary	IIIB
P_P_P0413_03555	-8.75389	-1.40957	Immune cells	CD4Tconv	CD4Tn	1	P0413	P0413-PBMC	PBMC	82	Female	Primary	IIIB
P_P_P0413_03556	-7.88537	-2.51507	Immune cells	CD4Tconv	CD4Tn	1	P0413	P0413-PBMC	PBMC	82	Female	Primary	IIIB
P_P_P0413_03557	-7.97637	-2.96797	Immune cells	CD4Tconv	CD4Tn	1	P0413	P0413-PBMC	PBMC	82	Female	Primary	IIIB
P_P_P0413_03558	-7.74051	-2.94739	Immune cells	CD4Tconv	CD4Tn	1	P0413	P0413-PBMC	PBMC	82	Female	Primary	IIIB
P_P_P0413_03559	-7.8275	-2.82238	Immune cells	CD4Tconv	CD4Tn	1	P0413	P0413-PBMC	PBMC	82	Female	Primary	IIIB
P_P_P0413_03564	-9.3355	-1.315	Immune cells	CD4Tconv	CD4Tn	1	P0413	P0413-PBMC	PBMC	82	Female	Primary	IIIB
P_P_P0413_03566	-9.3241	-1.95268	Immune cells	CD4Tconv	CD4Tn	1	P0413	P0413-PBMC	PBMC	82	Female	Primary	IIIB
P_P_P0413_03568	-9.62498	-1.82192	Immune cells	CD4Tconv	CD4Tn	1	P0413	P0413-PBMC	PBMC	82	Female	Primary	IIIB
P_P_P0413_03571	-8.54078	-2.09696	Immune cells	CD4Tconv	CD4Tn	1	P0413	P0413-PBMC	PBMC	82	Female	Primary	IIIB
P_P_P0413_03572	-8.97684	-2.80019	Immune cells	CD4Tconv	CD4Tn	1	P0413	P0413-PBMC	PBMC	82	Female	Primary	IIIB
P_P_P0413_03574	-9.39561	-2.24126	Immune cells	CD4Tconv	CD4Tn	1	P0413	P0413-PBMC	PBMC	82	Female	Primary	IIIB
P_P_P0413_03576	-9.47403	-1.96842	Immune cells	CD4Tconv	CD4Tn	1	P0413	P0413-PBMC	PBMC	82	Female	Primary	IIIB
P_P_P0413_03579	-9.44481	-1.08678	Immune cells	CD4Tconv	CD4Tn	1	P0413	P0413-PBMC	PBMC	82	Female	Primary	IIIB
P_P_P0413_03581	-8.14268	-1.96467	Immune cells	CD4Tconv	CD4Tn	1	P0413	P0413-PBMC	PBMC	82	Female	Primary	IIIB
P_P_P0413_03584	-9.00701	-1.83483	Immune cells	CD4Tconv	CD4Tn	1	P0413	P0413-PBMC	PBMC	82	Female	Primary	IIIB
P_P_P0413_03587	-8.32541	-1.01226	Immune cells	CD4Tconv	CD4Tn	1	P0413	P0413-PBMC	PBMC	82	Female	Primary	IIIB
P_P_P0413_03588	-9.13514	-2.06703	Immune cells	CD4Tconv	CD4Tn	1	P0413	P0413-PBMC	PBMC	82	Female	Primary	IIIB
P_P_P0413_03589	-9.16842	-2.13742	Immune cells	CD4Tconv	CD4Tn	1	P0413	P0413-PBMC	PBMC	82	Female	Primary	IIIB
P_P_P0413_03594	-9.10586	-1.06437	Immune cells	CD4Tconv	CD4Tn	1	P0413	P0413-PBMC	PBMC	82	Female	Primary	IIIB
P_P_P0413_03595	-8.45143	-2.87109	Immune cells	CD4Tconv	CD4Tn	1	P0413	P0413-PBMC	PBMC	82	Female	Primary	IIIB
P_P_P0413_03596	-8.24312	-3.40954	Immune cells	CD4Tconv	CD4Tn	1	P0413	P0413-PBMC	PBMC	82	Female	Primary	IIIB
P_P_P0413_03597	-8.44408	-2.80795	Immune cells	CD4Tconv	CD4Tn	1	P0413	P0413-PBMC	PBMC	82	Female	Primary	IIIB
P_P_P0413_03598	-7.93382	-3.46382	Immune cells	CD4Tconv	CD4Tn	1	P0413	P0413-PBMC	PBMC	82	Female	Primary	IIIB
P_P_P0413_03601	-8.86745	-2.49156	Immune cells	CD4Tconv	CD4Tn	1	P0413	P0413-PBMC	PBMC	82	Female	Primary	IIIB
P_P_P0413_03602	-8.28409	-3.37608	Immune cells	CD4Tconv	CD4Tn	1	P0413	P0413-PBMC	PBMC	82	Female	Primary	IIIB
P_P_P0413_03608	-8.47028	-2.98482	Immune cells	CD4Tconv	CD4Tn	1	P0413	P0413-PBMC	PBMC	82	Female	Primary	IIIB
P_P_P0413_03611	-8.37538	-2.74023	Immune cells	CD4Tconv	CD4Tn	1	P0413	P0413-PBMC	PBMC	82	Female	Primary	IIIB
P_T_P0413_03949	0.442408	-3.14577	Immune cells	CD4Tconv	CD4Tn	1	P0413	P0413-Tumor	Tumor	82	Female	Primary	IIIB
P_T_P0413_03973	-6.2194	-3.24454	Immune cells	CD4Tconv	Tfh	7	P0413	P0413-Tumor	Tumor	82	Female	Primary	IIIB
P_T_P0413_03983	-5.78318	-2.77974	Immune cells	CD4Tconv	Tfh	7	P0413	P0413-Tumor	Tumor	82	Female	Primary	IIIB
P_T_P0413_03984	-5.9736	-3.22214	Immune cells	CD4Tconv	Tfh	7	P0413	P0413-Tumor	Tumor	82	Female	Primary	IIIB
P_T_P0413_03987	-5.95813	-1.96458	Immune cells	CD4Tconv	Tfh	7	P0413	P0413-Tumor	Tumor	82	Female	Primary	IIIB
P_T_P0413_03990	-6.78678	-1.631	Immune cells	CD4Tconv	Tfh	7	P0413	P0413-Tumor	Tumor	82	Female	Primary	IIIB
P_T_P0413_03997	-7.03962	-1.46541	Immune cells	CD4Tconv	Tfh	7	P0413	P0413-Tumor	Tumor	82	Female	Primary	IIIB
P_T_P0413_03998	-8.696	-3.17164	Immune cells	CD4Tconv	CD4Tn	1	P0413	P0413-Tumor	Tumor	82	Female	Primary	IIIB
P_T_P0413_03999	-8.85292	-1.67223	Immune cells	CD4Tconv	CD4Tn	1	P0413	P0413-Tumor	Tumor	82	Female	Primary	IIIB
P_T_P0413_04002	-5.32877	-1.4792	Immune cells	CD4Tconv	Tfh	7	P0413	P0413-Tumor	Tumor	82	Female	Primary	IIIB
P_T_P0413_04025	-3.75226	-2.5859	Immune cells	CD4Tconv	CD4Tn	1	P0413	P0413-Tumor	Tumor	82	Female	Primary	IIIB
P_T_P0413_04038	-7.45186	-3.49153	Immune cells	CD4Tconv	Tfh	7	P0413	P0413-Tumor	Tumor	82	Female	Primary	IIIB
P_T_P0413_04045	-5.01976	-0.7641	Immune cells	CD4Tconv	CD4Tn	1	P0413	P0413-Tumor	Tumor	82	Female	Primary	IIIB
P_T_P0413_04069	-7.01983	-4.99802	Immune cells	CD4Tconv	Tfh	7	P0413	P0413-Tumor	Tumor	82	Female	Primary	IIIB
P_T_P0413_04133	-7.03084	-4.77225	Immune cells	CD4Tconv	Tfh	7	P0413	P0413-Tumor	Tumor	82	Female	Primary	IIIB
P_T_P0413_04153	-7.88184	-1.31842	Immune cells	CD4Tconv	CD4Tn	1	P0413	P0413-Tumor	Tumor	82	Female	Primary	IIIB
P_T_P0413_04159	-5.70473	-2.24722	Immune cells	CD4Tconv	CD4Tn	1	P0413	P0413-Tumor	Tumor	82	Female	Primary	IIIB
P_T_P0413_04169	-8.6464	-2.78777	Immune cells	CD4Tconv	CD4Tn	1	P0413	P0413-Tumor	Tumor	82	Female	Primary	IIIB
P_T_P0413_04191	-6.41237	-3.06605	Immune cells	CD4Tconv	Tfh	7	P0413	P0413-Tumor	Tumor	82	Female	Primary	IIIB
P_N_P0720_04405	-5.23366	-1.07624	Immune cells	CD4Tconv	Tfh	7	P0720	P0720-NAT	NAT	69	Female	Primary	II
P_N_P0728_04887	-6.04213	-2.26645	Immune cells	CD4Tconv	Tfh	7	P0728	P0728-NAT	NAT	68	Female	Primary	IIIB
P_N_P0728_04888	-8.28365	-2.77224	Immune cells	CD4Tconv	CD4Tn	1	P0728	P0728-NAT	NAT	68	Female	Primary	IIIB
P_N_P0728_04913	-8.99796	-2.87634	Immune cells	CD4Tconv	CD4Tn	1	P0728	P0728-NAT	NAT	68	Female	Primary	IIIB
P_N_P0728_04942	-8.61152	-2.55349	Immune cells	CD4Tconv	CD4Tn	1	P0728	P0728-NAT	NAT	68	Female	Primary	IIIB
P_T_P0728_05494	-9.04487	-2.66885	Immune cells	CD4Tconv	CD4Tn	1	P0728	P0728-Tumor	Tumor	68	Female	Primary	IIIB
P_N_P0825_05717	0.51661	12.79	Immune cells	CD4Tconv	CD4Tn	1	P0825	P0825-NAT	NAT	83	Female	Primary	IIB
P_N_P0825_05747	2.42759	-0.957713	Immune cells	CD4Tconv	CD4Tn	1	P0825	P0825-NAT	NAT	83	Female	Primary	IIB
P_N_P0825_05829	2.49542	-0.501462	Immune cells	CD4Tconv	CD4Tn	1	P0825	P0825-NAT	NAT	83	Female	Primary	IIB
P_N_P0825_05884	-4.91728	-0.725592	Immune cells	CD4Tconv	Tfh	7	P0825	P0825-NAT	NAT	83	Female	Primary	IIB
P_N_P0825_05914	-6.15283	-3.15806	Immune cells	CD4Tconv	Tfh	7	P0825	P0825-NAT	NAT	83	Female	Primary	IIB
P_N_P0825_05916	-6.01759	-1.26936	Immune cells	CD4Tconv	Tfh	7	P0825	P0825-NAT	NAT	83	Female	Primary	IIB
P_N_P0825_05918	-5.12242	-1.29282	Immune cells	CD4Tconv	Tfh	7	P0825	P0825-NAT	NAT	83	Female	Primary	IIB
P_N_P0825_05919	-4.61048	-1.26077	Immune cells	CD4Tconv	Tfh	7	P0825	P0825-NAT	NAT	83	Female	Primary	IIB
P_N_P0825_05920	-4.30899	-0.541965	Immune cells	CD4Tconv	Tfh	7	P0825	P0825-NAT	NAT	83	Female	Primary	IIB
P_N_P0825_05922	-5.17452	-1.84018	Immune cells	CD4Tconv	Tfh	7	P0825	P0825-NAT	NAT	83	Female	Primary	IIB
P_N_P0825_05925	-5.88663	-1.42821	Immune cells	CD4Tconv	Tfh	7	P0825	P0825-NAT	NAT	83	Female	Primary	IIB
P_N_P0825_05927	-6.1466	-1.63862	Immune cells	CD4Tconv	Tfh	7	P0825	P0825-NAT	NAT	83	Female	Primary	IIB
P_N_P0825_05928	-6.1047	-2.86409	Immune cells	CD4Tconv	Tfh	7	P0825	P0825-NAT	NAT	83	Female	Primary	IIB
P_N_P0825_05929	-5.04573	-1.87923	Immune cells	CD4Tconv	Tfh	7	P0825	P0825-NAT	NAT	83	Female	Primary	IIB
P_N_P0825_05930	-4.45828	-0.701142	Immune cells	CD4Tconv	Tfh	7	P0825	P0825-NAT	NAT	83	Female	Primary	IIB
P_N_P0825_05931	-5.08974	-1.21232	Immune cells	CD4Tconv	Tfh	7	P0825	P0825-NAT	NAT	83	Female	Primary	IIB
P_N_P0825_05933	-5.6558	-2.33182	Immune cells	CD4Tconv	Tfh	7	P0825	P0825-NAT	NAT	83	Female	Primary	IIB
P_N_P0825_05934	-5.35826	-2.29774	Immune cells	CD4Tconv	Tfh	7	P0825	P0825-NAT	NAT	83	Female	Primary	IIB
P_N_P0825_05936	-6.432	-1.79679	Immune cells	CD4Tconv	Tfh	7	P0825	P0825-NAT	NAT	83	Female	Primary	IIB
P_N_P0825_05938	-5.9782	-1.28275	Immune cells	CD4Tconv	Tfh	7	P0825	P0825-NAT	NAT	83	Female	Primary	IIB
P_N_P0825_05941	-5.45821	-1.70729	Immune cells	CD4Tconv	Tfh	7	P0825	P0825-NAT	NAT	83	Female	Primary	IIB
P_N_P0825_05942	-5.7615	-1.52924	Immune cells	CD4Tconv	Tfh	7	P0825	P0825-NAT	NAT	83	Female	Primary	IIB
P_N_P0825_05943	-5.06066	-1.01447	Immune cells	CD4Tconv	Tfh	7	P0825	P0825-NAT	NAT	83	Female	Primary	IIB
P_N_P0825_05944	-4.69759	-2.57786	Immune cells	CD4Tconv	Tfh	7	P0825	P0825-NAT	NAT	83	Female	Primary	IIB
P_N_P0825_05945	-6.11597	-1.36317	Immune cells	CD4Tconv	Tfh	7	P0825	P0825-NAT	NAT	83	Female	Primary	IIB
P_N_P0825_05946	-5.97496	-1.49788	Immune cells	CD4Tconv	Tfh	7	P0825	P0825-NAT	NAT	83	Female	Primary	IIB
P_N_P0825_05949	-5.47256	-1.19154	Immune cells	CD4Tconv	Tfh	7	P0825	P0825-NAT	NAT	83	Female	Primary	IIB
P_N_P0825_05952	-6.64772	-2.03007	Immune cells	CD4Tconv	Tfh	7	P0825	P0825-NAT	NAT	83	Female	Primary	IIB
P_N_P0825_05954	-4.51535	-1.92062	Immune cells	CD4Tconv	Tfh	7	P0825	P0825-NAT	NAT	83	Female	Primary	IIB
P_N_P0825_05956	-4.43785	-1.66383	Immune cells	CD4Tconv	Tfh	7	P0825	P0825-NAT	NAT	83	Female	Primary	IIB
P_N_P0825_05960	-6.19168	-2.81847	Immune cells	CD4Tconv	Tfh	7	P0825	P0825-NAT	NAT	83	Female	Primary	IIB
P_N_P0825_05963	-5.362	-1.19299	Immune cells	CD4Tconv	Tfh	7	P0825	P0825-NAT	NAT	83	Female	Primary	IIB
P_N_P0825_05965	-5.99278	-1.10301	Immune cells	CD4Tconv	Tfh	7	P0825	P0825-NAT	NAT	83	Female	Primary	IIB
P_N_P0825_05967	-6.74512	-1.20184	Immune cells	CD4Tconv	CD4Tn	1	P0825	P0825-NAT	NAT	83	Female	Primary	IIB
P_N_P0825_05970	-7.55677	-1.32354	Immune cells	CD4Tconv	CD4Tn	1	P0825	P0825-NAT	NAT	83	Female	Primary	IIB
P_N_P0825_05971	-6.93988	-2.54756	Immune cells	CD4Tconv	CD4Tn	1	P0825	P0825-NAT	NAT	83	Female	Primary	IIB
P_N_P0825_05972	-5.51224	-0.99316	Immune cells	CD4Tconv	CD4Tn	1	P0825	P0825-NAT	NAT	83	Female	Primary	IIB
P_N_P0825_05973	-6.05027	-1.3917	Immune cells	CD4Tconv	CD4Tn	1	P0825	P0825-NAT	NAT	83	Female	Primary	IIB
P_N_P0825_05974	-4.7804	-1.615	Immune cells	CD4Tconv	Tfh	7	P0825	P0825-NAT	NAT	83	Female	Primary	IIB
P_N_P0825_05976	-6.19624	-1.3705	Immune cells	CD4Tconv	Tfh	7	P0825	P0825-NAT	NAT	83	Female	Primary	IIB
P_N_P0825_05977	-5.32104	-1.65011	Immune cells	CD4Tconv	Tfh	7	P0825	P0825-NAT	NAT	83	Female	Primary	IIB
P_N_P0825_05979	-5.37605	-1.25787	Immune cells	CD4Tconv	Tfh	7	P0825	P0825-NAT	NAT	83	Female	Primary	IIB
P_N_P0825_05980	-6.02412	-2.27014	Immune cells	CD4Tconv	Tfh	7	P0825	P0825-NAT	NAT	83	Female	Primary	IIB
P_N_P0825_05982	-4.41392	-0.532816	Immune cells	CD4Tconv	Tfh	7	P0825	P0825-NAT	NAT	83	Female	Primary	IIB
P_N_P0825_05983	-5.92298	-1.44582	Immune cells	CD4Tconv	Tfh	7	P0825	P0825-NAT	NAT	83	Female	Primary	IIB
P_N_P0825_05986	-5.55134	-2.25013	Immune cells	CD4Tconv	Tfh	7	P0825	P0825-NAT	NAT	83	Female	Primary	IIB
P_N_P0825_05987	-5.08053	-1.20269	Immune cells	CD4Tconv	Tfh	7	P0825	P0825-NAT	NAT	83	Female	Primary	IIB
P_N_P0825_05988	-6.23302	-1.44046	Immune cells	CD4Tconv	Tfh	7	P0825	P0825-NAT	NAT	83	Female	Primary	IIB
P_N_P0825_05989	-5.92535	-2.58876	Immune cells	CD4Tconv	Tfh	7	P0825	P0825-NAT	NAT	83	Female	Primary	IIB
P_N_P0825_05992	-4.21809	-2.12006	Immune cells	CD4Tconv	Tfh	7	P0825	P0825-NAT	NAT	83	Female	Primary	IIB
P_N_P0825_05994	-5.52154	-3.2917	Immune cells	CD4Tconv	Tfh	7	P0825	P0825-NAT	NAT	83	Female	Primary	IIB
P_N_P0825_05995	-4.75994	-0.414996	Immune cells	CD4Tconv	Tfh	7	P0825	P0825-NAT	NAT	83	Female	Primary	IIB
P_N_P0825_05996	-6.31126	-1.7698	Immune cells	CD4Tconv	CD4Tn	1	P0825	P0825-NAT	NAT	83	Female	Primary	IIB
P_N_P0825_05999	-5.08352	-0.618735	Immune cells	CD4Tconv	Tfh	7	P0825	P0825-NAT	NAT	83	Female	Primary	IIB
P_N_P0825_06002	-6.52102	-1.53782	Immune cells	CD4Tconv	Tfh	7	P0825	P0825-NAT	NAT	83	Female	Primary	IIB
P_N_P0825_06003	-5.01911	-2.22355	Immune cells	CD4Tconv	Tfh	7	P0825	P0825-NAT	NAT	83	Female	Primary	IIB
P_N_P0825_06006	-4.45321	-0.834929	Immune cells	CD4Tconv	Tfh	7	P0825	P0825-NAT	NAT	83	Female	Primary	IIB
P_N_P0825_06007	-5.1982	-2.0122	Immune cells	CD4Tconv	Tfh	7	P0825	P0825-NAT	NAT	83	Female	Primary	IIB
P_N_P0825_06009	-5.10932	-2.17243	Immune cells	CD4Tconv	Tfh	7	P0825	P0825-NAT	NAT	83	Female	Primary	IIB
P_N_P0825_06010	-5.66885	-1.10192	Immune cells	CD4Tconv	Tfh	7	P0825	P0825-NAT	NAT	83	Female	Primary	IIB
P_N_P0825_06011	-6.18835	-1.25486	Immune cells	CD4Tconv	Tfh	7	P0825	P0825-NAT	NAT	83	Female	Primary	IIB
P_N_P0825_06014	-5.26551	-1.60504	Immune cells	CD4Tconv	Tfh	7	P0825	P0825-NAT	NAT	83	Female	Primary	IIB
P_N_P0825_06016	-4.13458	-0.482768	Immune cells	CD4Tconv	Tfh	7	P0825	P0825-NAT	NAT	83	Female	Primary	IIB
P_N_P0825_06022	-5.26217	-0.569623	Immune cells	CD4Tconv	CD4Tn	1	P0825	P0825-NAT	NAT	83	Female	Primary	IIB
P_N_P0825_06023	-5.02105	-1.89664	Immune cells	CD4Tconv	Tfh	7	P0825	P0825-NAT	NAT	83	Female	Primary	IIB
P_N_P0825_06024	-5.48917	-1.32388	Immune cells	CD4Tconv	Tfh	7	P0825	P0825-NAT	NAT	83	Female	Primary	IIB
P_N_P0825_06027	-5.79775	-0.992461	Immune cells	CD4Tconv	CD4Tn	1	P0825	P0825-NAT	NAT	83	Female	Primary	IIB
P_N_P0825_06028	-4.54595	-0.818417	Immune cells	CD4Tconv	Tfh	7	P0825	P0825-NAT	NAT	83	Female	Primary	IIB
P_N_P0825_06029	-4.97442	-2.29094	Immune cells	CD4Tconv	Tfh	7	P0825	P0825-NAT	NAT	83	Female	Primary	IIB
P_N_P0825_06030	-5.71322	-0.979051	Immune cells	CD4Tconv	Tfh	7	P0825	P0825-NAT	NAT	83	Female	Primary	IIB
P_N_P0825_06031	-4.62906	-0.872132	Immune cells	CD4Tconv	Tfh	7	P0825	P0825-NAT	NAT	83	Female	Primary	IIB
P_N_P0825_06032	-5.2868	-0.629465	Immune cells	CD4Tconv	CD4Tn	1	P0825	P0825-NAT	NAT	83	Female	Primary	IIB
P_N_P0825_06034	-6.82577	-1.72119	Immune cells	CD4Tconv	Tfh	7	P0825	P0825-NAT	NAT	83	Female	Primary	IIB
P_N_P0825_06036	-5.07098	-1.26689	Immune cells	CD4Tconv	Tfh	7	P0825	P0825-NAT	NAT	83	Female	Primary	IIB
P_N_P0825_06039	-4.99399	-1.02106	Immune cells	CD4Tconv	Tfh	7	P0825	P0825-NAT	NAT	83	Female	Primary	IIB
P_N_P0825_06040	-6.06653	-2.86894	Immune cells	CD4Tconv	Tfh	7	P0825	P0825-NAT	NAT	83	Female	Primary	IIB
P_N_P0825_06042	-5.2385	-1.54391	Immune cells	CD4Tconv	Tfh	7	P0825	P0825-NAT	NAT	83	Female	Primary	IIB
P_N_P0825_06046	-4.78934	-1.23785	Immune cells	CD4Tconv	Tfh	7	P0825	P0825-NAT	NAT	83	Female	Primary	IIB
P_N_P0825_06047	-4.94717	-0.725393	Immune cells	CD4Tconv	Tfh	7	P0825	P0825-NAT	NAT	83	Female	Primary	IIB
P_N_P0825_06049	-5.5679	-1.54292	Immune cells	CD4Tconv	Tfh	7	P0825	P0825-NAT	NAT	83	Female	Primary	IIB
P_N_P0825_06051	-6.14008	-3.10655	Immune cells	CD4Tconv	Tfh	7	P0825	P0825-NAT	NAT	83	Female	Primary	IIB
P_N_P0825_06052	-6.76457	-3.31613	Immune cells	CD4Tconv	CD4Tn	1	P0825	P0825-NAT	NAT	83	Female	Primary	IIB
P_N_P0825_06054	-4.98838	-1.92176	Immune cells	CD4Tconv	Tfh	7	P0825	P0825-NAT	NAT	83	Female	Primary	IIB
P_N_P0825_06055	-4.88993	-1.4008	Immune cells	CD4Tconv	Tfh	7	P0825	P0825-NAT	NAT	83	Female	Primary	IIB
P_N_P0825_06069	-5.66928	-1.42667	Immune cells	CD4Tconv	Tfh	7	P0825	P0825-NAT	NAT	83	Female	Primary	IIB
P_N_P0825_06070	-4.15151	-2.3862	Immune cells	CD4Tconv	Tfh	7	P0825	P0825-NAT	NAT	83	Female	Primary	IIB
P_N_P0825_06075	-4.83765	-1.08786	Immune cells	CD4Tconv	Tfh	7	P0825	P0825-NAT	NAT	83	Female	Primary	IIB
P_N_P0825_06079	-3.64532	-1.12351	Immune cells	CD4Tconv	Tfh	7	P0825	P0825-NAT	NAT	83	Female	Primary	IIB
P_N_P0825_06080	-5.21561	-1.18696	Immune cells	CD4Tconv	Tfh	7	P0825	P0825-NAT	NAT	83	Female	Primary	IIB
P_N_P0825_06082	-4.75157	-0.769605	Immune cells	CD4Tconv	Tfh	7	P0825	P0825-NAT	NAT	83	Female	Primary	IIB
P_N_P0825_06091	-7.47193	-2.90228	Immune cells	CD4Tconv	CD4Tn	1	P0825	P0825-NAT	NAT	83	Female	Primary	IIB
P_N_P0825_06093	-6.09431	-1.40464	Immune cells	CD4Tconv	Tfh	7	P0825	P0825-NAT	NAT	83	Female	Primary	IIB
P_N_P0825_06096	-5.17471	-0.895176	Immune cells	CD4Tconv	Tfh	7	P0825	P0825-NAT	NAT	83	Female	Primary	IIB
P_N_P0825_06099	-4.9179	-1.12289	Immune cells	CD4Tconv	Tfh	7	P0825	P0825-NAT	NAT	83	Female	Primary	IIB
P_N_P0825_06102	-5.24859	-1.00891	Immune cells	CD4Tconv	Tfh	7	P0825	P0825-NAT	NAT	83	Female	Primary	IIB
P_N_P0825_06103	-5.3926	-1.18734	Immune cells	CD4Tconv	Tfh	7	P0825	P0825-NAT	NAT	83	Female	Primary	IIB
P_N_P0825_06104	-4.07257	-1.5146	Immune cells	CD4Tconv	Tfh	7	P0825	P0825-NAT	NAT	83	Female	Primary	IIB
P_N_P0825_06105	-5.8681	-1.36772	Immune cells	CD4Tconv	Tfh	7	P0825	P0825-NAT	NAT	83	Female	Primary	IIB
P_N_P0825_06108	-4.48657	-0.827552	Immune cells	CD4Tconv	Tfh	7	P0825	P0825-NAT	NAT	83	Female	Primary	IIB
P_P_P0825_06288	-9.34576	-0.959458	Immune cells	CD4Tconv	CD4Tn	1	P0825	P0825-PBMC	PBMC	83	Female	Primary	IIB
P_P_P0825_06318	-8.74108	-2.18906	Immune cells	CD4Tconv	CD4Tn	1	P0825	P0825-PBMC	PBMC	83	Female	Primary	IIB
P_P_P0825_06320	-8.92958	-1.82956	Immune cells	CD4Tconv	CD4Tn	1	P0825	P0825-PBMC	PBMC	83	Female	Primary	IIB
P_P_P0825_06324	-9.02341	-2.38172	Immune cells	CD4Tconv	CD4Tn	1	P0825	P0825-PBMC	PBMC	83	Female	Primary	IIB
P_P_P0825_06389	-7.46538	-2.56623	Immune cells	CD4Tconv	Tfh	7	P0825	P0825-PBMC	PBMC	83	Female	Primary	IIB
P_P_P0825_06420	-8.24499	-0.973456	Immune cells	CD4Tconv	CD4Tn	1	P0825	P0825-PBMC	PBMC	83	Female	Primary	IIB
P_P_P0825_06431	-8.66414	-2.25175	Immune cells	CD4Tconv	CD4Tn	1	P0825	P0825-PBMC	PBMC	83	Female	Primary	IIB
P_P_P0825_06458	-9.10259	-2.47118	Immune cells	CD4Tconv	CD4Tn	1	P0825	P0825-PBMC	PBMC	83	Female	Primary	IIB
P_P_P0825_06464	-8.20391	-1.45036	Immune cells	CD4Tconv	CD4Tn	1	P0825	P0825-PBMC	PBMC	83	Female	Primary	IIB
P_P_P0825_06484	-8.69399	-0.581755	Immune cells	CD4Tconv	CD4Tn	1	P0825	P0825-PBMC	PBMC	83	Female	Primary	IIB
P_P_P0825_06486	-9.06761	-1.70198	Immune cells	CD4Tconv	CD4Tn	1	P0825	P0825-PBMC	PBMC	83	Female	Primary	IIB
P_P_P0825_06612	-9.27611	-1.01962	Immune cells	CD4Tconv	CD4Tn	1	P0825	P0825-PBMC	PBMC	83	Female	Primary	IIB
P_P_P0825_06625	-9.68484	-1.58727	Immune cells	CD4Tconv	CD4Tn	1	P0825	P0825-PBMC	PBMC	83	Female	Primary	IIB
P_P_P0825_06633	-8.5862	-1.07659	Immune cells	CD4Tconv	CD4Tn	1	P0825	P0825-PBMC	PBMC	83	Female	Primary	IIB
P_P_P0825_06635	-8.87742	-2.16724	Immune cells	CD4Tconv	CD4Tn	1	P0825	P0825-PBMC	PBMC	83	Female	Primary	IIB
P_P_P0825_06640	-9.64785	-1.89083	Immune cells	CD4Tconv	CD4Tn	1	P0825	P0825-PBMC	PBMC	83	Female	Primary	IIB
P_P_P0825_06643	-8.87608	-1.98047	Immune cells	CD4Tconv	CD4Tn	1	P0825	P0825-PBMC	PBMC	83	Female	Primary	IIB
P_P_P0825_06657	-8.38374	-2.29155	Immune cells	CD4Tconv	CD4Tn	1	P0825	P0825-PBMC	PBMC	83	Female	Primary	IIB
P_P_P0825_06660	-8.70082	-2.04163	Immune cells	CD4Tconv	CD4Tn	1	P0825	P0825-PBMC	PBMC	83	Female	Primary	IIB
P_P_P0825_06663	-8.6549	-2.89122	Immune cells	CD4Tconv	CD4Tn	1	P0825	P0825-PBMC	PBMC	83	Female	Primary	IIB
P_P_P0825_06667	-8.79774	-1.96833	Immune cells	CD4Tconv	CD4Tn	1	P0825	P0825-PBMC	PBMC	83	Female	Primary	IIB
P_P_P0825_06670	-8.8365	-2.03475	Immune cells	CD4Tconv	CD4Tn	1	P0825	P0825-PBMC	PBMC	83	Female	Primary	IIB
P_P_P0825_06671	-8.36899	-2.15817	Immune cells	CD4Tconv	CD4Tn	1	P0825	P0825-PBMC	PBMC	83	Female	Primary	IIB
P_P_P0825_06676	-8.2752	-2.34139	Immune cells	CD4Tconv	CD4Tn	1	P0825	P0825-PBMC	PBMC	83	Female	Primary	IIB
P_P_P0825_06684	-8.26998	-1.57255	Immune cells	CD4Tconv	CD4Tn	1	P0825	P0825-PBMC	PBMC	83	Female	Primary	IIB
P_P_P0825_06693	-8.98623	-1.80795	Immune cells	CD4Tconv	CD4Tn	1	P0825	P0825-PBMC	PBMC	83	Female	Primary	IIB
P_P_P0825_06694	-9.67981	-1.60033	Immune cells	CD4Tconv	CD4Tn	1	P0825	P0825-PBMC	PBMC	83	Female	Primary	IIB
P_P_P0825_06699	-8.59048	-2.53633	Immune cells	CD4Tconv	CD4Tn	1	P0825	P0825-PBMC	PBMC	83	Female	Primary	IIB
P_P_P0825_06717	-7.96355	-1.14703	Immune cells	CD4Tconv	CD4Tn	1	P0825	P0825-PBMC	PBMC	83	Female	Primary	IIB
P_P_P0825_06726	-9.15014	-1.39588	Immune cells	CD4Tconv	CD4Tn	1	P0825	P0825-PBMC	PBMC	83	Female	Primary	IIB
P_P_P0825_06727	-7.95295	-0.953266	Immune cells	CD4Tconv	CD4Tn	1	P0825	P0825-PBMC	PBMC	83	Female	Primary	IIB
P_P_P0825_06729	-9.45677	-1.82315	Immune cells	CD4Tconv	CD4Tn	1	P0825	P0825-PBMC	PBMC	83	Female	Primary	IIB
P_P_P0825_06730	-9.43967	-1.1429	Immune cells	CD4Tconv	CD4Tn	1	P0825	P0825-PBMC	PBMC	83	Female	Primary	IIB
P_P_P0825_06732	-7.97541	-1.9495	Immune cells	CD4Tconv	CD4Tn	1	P0825	P0825-PBMC	PBMC	83	Female	Primary	IIB
P_P_P0825_06733	-8.94384	-1.09585	Immune cells	CD4Tconv	CD4Tn	1	P0825	P0825-PBMC	PBMC	83	Female	Primary	IIB
P_P_P0825_06735	-8.31307	-2.05327	Immune cells	CD4Tconv	CD4Tn	1	P0825	P0825-PBMC	PBMC	83	Female	Primary	IIB
P_P_P0825_06736	-7.76219	-1.13476	Immune cells	CD4Tconv	CD4Tn	1	P0825	P0825-PBMC	PBMC	83	Female	Primary	IIB
P_P_P0825_06737	-8.15663	-1.7826	Immune cells	CD4Tconv	CD4Tn	1	P0825	P0825-PBMC	PBMC	83	Female	Primary	IIB
P_P_P0825_06739	-7.94022	-3.20655	Immune cells	CD4Tconv	CD4Tn	1	P0825	P0825-PBMC	PBMC	83	Female	Primary	IIB
P_P_P0825_06741	-8.6606	-1.69456	Immune cells	CD4Tconv	CD4Tn	1	P0825	P0825-PBMC	PBMC	83	Female	Primary	IIB
P_P_P0825_06742	-9.13713	-2.11769	Immune cells	CD4Tconv	CD4Tn	1	P0825	P0825-PBMC	PBMC	83	Female	Primary	IIB
P_P_P0825_06743	-7.83491	-2.21044	Immune cells	CD4Tconv	CD4Tn	1	P0825	P0825-PBMC	PBMC	83	Female	Primary	IIB
P_P_P0825_06744	-9.02464	-1.01074	Immune cells	CD4Tconv	CD4Tn	1	P0825	P0825-PBMC	PBMC	83	Female	Primary	IIB
P_P_P0825_06745	-9.21713	-1.46575	Immune cells	CD4Tconv	CD4Tn	1	P0825	P0825-PBMC	PBMC	83	Female	Primary	IIB
P_P_P0825_06746	-7.58126	-1.4248	Immune cells	CD4Tconv	CD4Tn	1	P0825	P0825-PBMC	PBMC	83	Female	Primary	IIB
P_P_P0825_06749	-9.10441	-1.2803	Immune cells	CD4Tconv	CD4Tn	1	P0825	P0825-PBMC	PBMC	83	Female	Primary	IIB
P_P_P0825_06753	-8.92814	-0.726243	Immune cells	CD4Tconv	CD4Tn	1	P0825	P0825-PBMC	PBMC	83	Female	Primary	IIB
P_P_P0825_06754	-9.21492	-0.853231	Immune cells	CD4Tconv	CD4Tn	1	P0825	P0825-PBMC	PBMC	83	Female	Primary	IIB
P_P_P0825_06755	-7.97133	-1.09368	Immune cells	CD4Tconv	CD4Tn	1	P0825	P0825-PBMC	PBMC	83	Female	Primary	IIB
P_P_P0825_06757	-9.39013	-1.40366	Immune cells	CD4Tconv	CD4Tn	1	P0825	P0825-PBMC	PBMC	83	Female	Primary	IIB
P_P_P0825_06758	-8.14721	-1.81906	Immune cells	CD4Tconv	CD4Tn	1	P0825	P0825-PBMC	PBMC	83	Female	Primary	IIB
P_P_P0825_06760	-9.44903	-1.70034	Immune cells	CD4Tconv	CD4Tn	1	P0825	P0825-PBMC	PBMC	83	Female	Primary	IIB
P_P_P0825_06761	-9.43836	-1.00757	Immune cells	CD4Tconv	CD4Tn	1	P0825	P0825-PBMC	PBMC	83	Female	Primary	IIB
P_P_P0825_06762	-8.06628	-1.04803	Immune cells	CD4Tconv	CD4Tn	1	P0825	P0825-PBMC	PBMC	83	Female	Primary	IIB
P_P_P0825_06763	-7.7026	-1.80047	Immune cells	CD4Tconv	CD4Tn	1	P0825	P0825-PBMC	PBMC	83	Female	Primary	IIB
P_P_P0825_06767	-9.05453	-0.886241	Immune cells	CD4Tconv	CD4Tn	1	P0825	P0825-PBMC	PBMC	83	Female	Primary	IIB
P_P_P0825_06768	-8.90835	-0.820119	Immune cells	CD4Tconv	CD4Tn	1	P0825	P0825-PBMC	PBMC	83	Female	Primary	IIB
P_P_P0825_06769	-9.16326	-1.43707	Immune cells	CD4Tconv	CD4Tn	1	P0825	P0825-PBMC	PBMC	83	Female	Primary	IIB
P_P_P0825_06770	-9.21168	-2.31258	Immune cells	CD4Tconv	CD4Tn	1	P0825	P0825-PBMC	PBMC	83	Female	Primary	IIB
P_P_P0825_06771	-8.46884	-1.02595	Immune cells	CD4Tconv	CD4Tn	1	P0825	P0825-PBMC	PBMC	83	Female	Primary	IIB
P_P_P0825_06772	-9.05005	-1.7036	Immune cells	CD4Tconv	CD4Tn	1	P0825	P0825-PBMC	PBMC	83	Female	Primary	IIB
P_P_P0825_06773	-8.99058	-1.23878	Immune cells	CD4Tconv	CD4Tn	1	P0825	P0825-PBMC	PBMC	83	Female	Primary	IIB
P_P_P0825_06774	-9.46819	-1.38271	Immune cells	CD4Tconv	CD4Tn	1	P0825	P0825-PBMC	PBMC	83	Female	Primary	IIB
P_P_P0825_06776	-8.62372	-0.788211	Immune cells	CD4Tconv	CD4Tn	1	P0825	P0825-PBMC	PBMC	83	Female	Primary	IIB
P_P_P0825_06777	-9.36461	-1.79776	Immune cells	CD4Tconv	CD4Tn	1	P0825	P0825-PBMC	PBMC	83	Female	Primary	IIB
P_P_P0825_06779	-8.91091	-0.651166	Immune cells	CD4Tconv	CD4Tn	1	P0825	P0825-PBMC	PBMC	83	Female	Primary	IIB
P_P_P0825_06780	-7.96487	-1.02538	Immune cells	CD4Tconv	CD4Tn	1	P0825	P0825-PBMC	PBMC	83	Female	Primary	IIB
P_P_P0825_06781	-8.71141	-1.90288	Immune cells	CD4Tconv	CD4Tn	1	P0825	P0825-PBMC	PBMC	83	Female	Primary	IIB
P_P_P0825_06782	-8.70171	-1.21948	Immune cells	CD4Tconv	CD4Tn	1	P0825	P0825-PBMC	PBMC	83	Female	Primary	IIB
P_P_P0825_06783	-9.18996	-0.907072	Immune cells	CD4Tconv	CD4Tn	1	P0825	P0825-PBMC	PBMC	83	Female	Primary	IIB
P_P_P0825_06785	-7.89101	-2.88848	Immune cells	CD4Tconv	CD4Tn	1	P0825	P0825-PBMC	PBMC	83	Female	Primary	IIB
P_P_P0825_06786	-9.27891	-1.26668	Immune cells	CD4Tconv	CD4Tn	1	P0825	P0825-PBMC	PBMC	83	Female	Primary	IIB
P_P_P0825_06787	-8.90157	-2.33335	Immune cells	CD4Tconv	CD4Tn	1	P0825	P0825-PBMC	PBMC	83	Female	Primary	IIB
P_P_P0825_06788	-7.86701	-2.8508	Immune cells	CD4Tconv	CD4Tn	1	P0825	P0825-PBMC	PBMC	83	Female	Primary	IIB
P_P_P0825_06790	-8.12668	-2.75227	Immune cells	CD4Tconv	CD4Tn	1	P0825	P0825-PBMC	PBMC	83	Female	Primary	IIB
P_P_P0825_06791	-9.15749	-2.46966	Immune cells	CD4Tconv	CD4Tn	1	P0825	P0825-PBMC	PBMC	83	Female	Primary	IIB
P_P_P0825_06792	-8.38349	-2.89082	Immune cells	CD4Tconv	CD4Tn	1	P0825	P0825-PBMC	PBMC	83	Female	Primary	IIB
P_P_P0825_06793	-8.67369	-1.65578	Immune cells	CD4Tconv	CD4Tn	1	P0825	P0825-PBMC	PBMC	83	Female	Primary	IIB
P_P_P0825_06794	-9.33719	-1.74685	Immune cells	CD4Tconv	CD4Tn	1	P0825	P0825-PBMC	PBMC	83	Female	Primary	IIB
P_P_P0825_06795	-8.5131	-1.12322	Immune cells	CD4Tconv	CD4Tn	1	P0825	P0825-PBMC	PBMC	83	Female	Primary	IIB
P_P_P0825_06796	-8.93636	-2.66855	Immune cells	CD4Tconv	CD4Tn	1	P0825	P0825-PBMC	PBMC	83	Female	Primary	IIB
P_P_P0825_06797	-9.09614	-2.02381	Immune cells	CD4Tconv	CD4Tn	1	P0825	P0825-PBMC	PBMC	83	Female	Primary	IIB
P_P_P0825_06798	-8.98749	-2.36149	Immune cells	CD4Tconv	CD4Tn	1	P0825	P0825-PBMC	PBMC	83	Female	Primary	IIB
P_P_P0825_06799	-8.81142	-1.6087	Immune cells	CD4Tconv	CD4Tn	1	P0825	P0825-PBMC	PBMC	83	Female	Primary	IIB
P_P_P0825_06800	-8.61503	-1.84015	Immune cells	CD4Tconv	CD4Tn	1	P0825	P0825-PBMC	PBMC	83	Female	Primary	IIB
P_P_P0825_06801	-8.76254	-2.64818	Immune cells	CD4Tconv	CD4Tn	1	P0825	P0825-PBMC	PBMC	83	Female	Primary	IIB
P_P_P0825_06802	-9.46066	-1.03068	Immune cells	CD4Tconv	CD4Tn	1	P0825	P0825-PBMC	PBMC	83	Female	Primary	IIB
P_P_P0825_06803	-8.1055	-1.95616	Immune cells	CD4Tconv	CD4Tn	1	P0825	P0825-PBMC	PBMC	83	Female	Primary	IIB
P_P_P0825_06804	-8.11646	-3.09625	Immune cells	CD4Tconv	CD4Tn	1	P0825	P0825-PBMC	PBMC	83	Female	Primary	IIB
P_P_P0825_06805	-8.22424	-3.25428	Immune cells	CD4Tconv	CD4Tn	1	P0825	P0825-PBMC	PBMC	83	Female	Primary	IIB
P_P_P0825_06806	-9.54628	-2.07016	Immune cells	CD4Tconv	CD4Tn	1	P0825	P0825-PBMC	PBMC	83	Female	Primary	IIB
P_P_P0825_06807	-9.27756	-2.28762	Immune cells	CD4Tconv	CD4Tn	1	P0825	P0825-PBMC	PBMC	83	Female	Primary	IIB
P_P_P0825_06808	-8.68229	-1.96655	Immune cells	CD4Tconv	CD4Tn	1	P0825	P0825-PBMC	PBMC	83	Female	Primary	IIB
P_P_P0825_06809	-8.91121	-2.82577	Immune cells	CD4Tconv	CD4Tn	1	P0825	P0825-PBMC	PBMC	83	Female	Primary	IIB
P_P_P0825_06810	-9.20493	-2.13069	Immune cells	CD4Tconv	CD4Tn	1	P0825	P0825-PBMC	PBMC	83	Female	Primary	IIB
P_P_P0825_06811	-8.04621	-1.73291	Immune cells	CD4Tconv	CD4Tn	1	P0825	P0825-PBMC	PBMC	83	Female	Primary	IIB
P_P_P0825_06812	-7.7183	-2.72474	Immune cells	CD4Tconv	CD4Tn	1	P0825	P0825-PBMC	PBMC	83	Female	Primary	IIB
P_P_P0825_06813	-8.44709	-3.1697	Immune cells	CD4Tconv	CD4Tn	1	P0825	P0825-PBMC	PBMC	83	Female	Primary	IIB
P_P_P0825_06814	-8.79506	-2.56045	Immune cells	CD4Tconv	CD4Tn	1	P0825	P0825-PBMC	PBMC	83	Female	Primary	IIB
P_P_P0825_06815	-9.06359	-2.24885	Immune cells	CD4Tconv	CD4Tn	1	P0825	P0825-PBMC	PBMC	83	Female	Primary	IIB
P_P_P0825_06816	-8.73972	-2.53062	Immune cells	CD4Tconv	CD4Tn	1	P0825	P0825-PBMC	PBMC	83	Female	Primary	IIB
P_P_P0825_06817	-8.68703	-2.57276	Immune cells	CD4Tconv	CD4Tn	1	P0825	P0825-PBMC	PBMC	83	Female	Primary	IIB
P_P_P0825_06818	-8.85696	-2.0093	Immune cells	CD4Tconv	CD4Tn	1	P0825	P0825-PBMC	PBMC	83	Female	Primary	IIB
P_P_P0825_06819	-9.03688	-2.22216	Immune cells	CD4Tconv	CD4Tn	1	P0825	P0825-PBMC	PBMC	83	Female	Primary	IIB
P_P_P0825_06820	-9.23545	-2.04642	Immune cells	CD4Tconv	CD4Tn	1	P0825	P0825-PBMC	PBMC	83	Female	Primary	IIB
P_P_P0825_06821	-9.04464	-2.50645	Immune cells	CD4Tconv	CD4Tn	1	P0825	P0825-PBMC	PBMC	83	Female	Primary	IIB
P_P_P0825_06822	-8.80984	-2.6888	Immune cells	CD4Tconv	CD4Tn	1	P0825	P0825-PBMC	PBMC	83	Female	Primary	IIB
P_P_P0825_06823	-9.17593	-1.44371	Immune cells	CD4Tconv	CD4Tn	1	P0825	P0825-PBMC	PBMC	83	Female	Primary	IIB
P_P_P0825_06824	-8.26862	-3.25936	Immune cells	CD4Tconv	CD4Tn	1	P0825	P0825-PBMC	PBMC	83	Female	Primary	IIB
P_P_P0825_06825	-8.04103	-2.8541	Immune cells	CD4Tconv	CD4Tn	1	P0825	P0825-PBMC	PBMC	83	Female	Primary	IIB
P_P_P0825_06826	-8.37126	-2.92524	Immune cells	CD4Tconv	CD4Tn	1	P0825	P0825-PBMC	PBMC	83	Female	Primary	IIB
P_P_P0825_06827	-8.57865	-2.91933	Immune cells	CD4Tconv	CD4Tn	1	P0825	P0825-PBMC	PBMC	83	Female	Primary	IIB
P_P_P0825_06828	-9.21224	-0.863207	Immune cells	CD4Tconv	CD4Tn	1	P0825	P0825-PBMC	PBMC	83	Female	Primary	IIB
P_P_P0825_06829	-8.93946	-2.07008	Immune cells	CD4Tconv	CD4Tn	1	P0825	P0825-PBMC	PBMC	83	Female	Primary	IIB
P_P_P0825_06830	-8.63925	-2.92171	Immune cells	CD4Tconv	CD4Tn	1	P0825	P0825-PBMC	PBMC	83	Female	Primary	IIB
P_P_P0825_06831	-8.5334	-2.31999	Immune cells	CD4Tconv	CD4Tn	1	P0825	P0825-PBMC	PBMC	83	Female	Primary	IIB
P_P_P0825_06832	-8.86262	-1.69671	Immune cells	CD4Tconv	CD4Tn	1	P0825	P0825-PBMC	PBMC	83	Female	Primary	IIB
P_P_P0825_06833	-8.754	-1.10105	Immune cells	CD4Tconv	CD4Tn	1	P0825	P0825-PBMC	PBMC	83	Female	Primary	IIB
P_P_P0825_06834	-9.56501	-1.42442	Immune cells	CD4Tconv	CD4Tn	1	P0825	P0825-PBMC	PBMC	83	Female	Primary	IIB
P_P_P0825_06835	-8.67728	-2.57815	Immune cells	CD4Tconv	CD4Tn	1	P0825	P0825-PBMC	PBMC	83	Female	Primary	IIB
P_P_P0825_06836	-8.15292	-3.01719	Immune cells	CD4Tconv	CD4Tn	1	P0825	P0825-PBMC	PBMC	83	Female	Primary	IIB
P_P_P0825_06837	-9.08989	-0.99399	Immune cells	CD4Tconv	CD4Tn	1	P0825	P0825-PBMC	PBMC	83	Female	Primary	IIB
P_P_P0825_06838	-8.75002	-1.4292	Immune cells	CD4Tconv	CD4Tn	1	P0825	P0825-PBMC	PBMC	83	Female	Primary	IIB
P_P_P0825_06839	-7.67294	-2.11107	Immune cells	CD4Tconv	CD4Tn	1	P0825	P0825-PBMC	PBMC	83	Female	Primary	IIB
P_P_P0825_06840	-8.75465	-2.03931	Immune cells	CD4Tconv	CD4Tn	1	P0825	P0825-PBMC	PBMC	83	Female	Primary	IIB
P_P_P0825_06841	-8.84413	-2.30751	Immune cells	CD4Tconv	CD4Tn	1	P0825	P0825-PBMC	PBMC	83	Female	Primary	IIB
P_P_P0825_06842	-9.06522	-1.79481	Immune cells	CD4Tconv	CD4Tn	1	P0825	P0825-PBMC	PBMC	83	Female	Primary	IIB
P_P_P0825_06843	-8.54119	-3.36389	Immune cells	CD4Tconv	CD4Tn	1	P0825	P0825-PBMC	PBMC	83	Female	Primary	IIB
P_P_P0825_06845	-9.24225	-1.9969	Immune cells	CD4Tconv	CD4Tn	1	P0825	P0825-PBMC	PBMC	83	Female	Primary	IIB
P_P_P0825_06846	-8.42957	-1.73797	Immune cells	CD4Tconv	CD4Tn	1	P0825	P0825-PBMC	PBMC	83	Female	Primary	IIB
P_P_P0825_06847	-8.11161	-2.71015	Immune cells	CD4Tconv	CD4Tn	1	P0825	P0825-PBMC	PBMC	83	Female	Primary	IIB
P_P_P0825_06848	-8.23537	-2.76733	Immune cells	CD4Tconv	CD4Tn	1	P0825	P0825-PBMC	PBMC	83	Female	Primary	IIB
P_P_P0825_06849	-9.38018	-1.76293	Immune cells	CD4Tconv	CD4Tn	1	P0825	P0825-PBMC	PBMC	83	Female	Primary	IIB
P_P_P0825_06850	-8.43356	-0.833023	Immune cells	CD4Tconv	CD4Tn	1	P0825	P0825-PBMC	PBMC	83	Female	Primary	IIB
P_P_P0825_06851	-9.19693	-1.00014	Immune cells	CD4Tconv	CD4Tn	1	P0825	P0825-PBMC	PBMC	83	Female	Primary	IIB
P_P_P0825_06852	-8.76846	-1.30215	Immune cells	CD4Tconv	CD4Tn	1	P0825	P0825-PBMC	PBMC	83	Female	Primary	IIB
P_P_P0825_06853	-9.27663	-2.3677	Immune cells	CD4Tconv	CD4Tn	1	P0825	P0825-PBMC	PBMC	83	Female	Primary	IIB
P_P_P0825_06854	-8.30427	-1.11717	Immune cells	CD4Tconv	CD4Tn	1	P0825	P0825-PBMC	PBMC	83	Female	Primary	IIB
P_P_P0825_06856	-9.63178	-1.53613	Immune cells	CD4Tconv	CD4Tn	1	P0825	P0825-PBMC	PBMC	83	Female	Primary	IIB
P_P_P0825_06863	-2.43773	-5.40577	Immune cells	CD4Tconv	CD4Tn	1	P0825	P0825-PBMC	PBMC	83	Female	Primary	IIB
P_P_P0825_06865	-9.09702	-2.03688	Immune cells	CD4Tconv	CD4Tn	1	P0825	P0825-PBMC	PBMC	83	Female	Primary	IIB
P_P_P0825_06870	-8.24068	-2.10804	Immune cells	CD4Tconv	CD4Tn	1	P0825	P0825-PBMC	PBMC	83	Female	Primary	IIB
P_P_P0825_06871	-8.80203	-2.16215	Immune cells	CD4Tconv	CD4Tn	1	P0825	P0825-PBMC	PBMC	83	Female	Primary	IIB
P_P_P0825_06876	-9.67141	-1.54325	Immune cells	CD4Tconv	CD4Tn	1	P0825	P0825-PBMC	PBMC	83	Female	Primary	IIB
P_P_P0825_06878	-7.67654	-1.22789	Immune cells	CD4Tconv	CD4Tn	1	P0825	P0825-PBMC	PBMC	83	Female	Primary	IIB
P_P_P0825_06879	-9.20775	-0.957137	Immune cells	CD4Tconv	CD4Tn	1	P0825	P0825-PBMC	PBMC	83	Female	Primary	IIB
P_P_P0825_06881	-8.36451	-1.37157	Immune cells	CD4Tconv	CD4Tn	1	P0825	P0825-PBMC	PBMC	83	Female	Primary	IIB
P_P_P0825_06885	-8.48786	-2.00405	Immune cells	CD4Tconv	CD4Tn	1	P0825	P0825-PBMC	PBMC	83	Female	Primary	IIB
P_P_P0825_06890	-9.05842	-1.41972	Immune cells	CD4Tconv	CD4Tn	1	P0825	P0825-PBMC	PBMC	83	Female	Primary	IIB
P_P_P0825_06892	-9.15578	-2.28892	Immune cells	CD4Tconv	CD4Tn	1	P0825	P0825-PBMC	PBMC	83	Female	Primary	IIB
P_P_P0825_06895	-9.48203	-1.5909	Immune cells	CD4Tconv	CD4Tn	1	P0825	P0825-PBMC	PBMC	83	Female	Primary	IIB
P_P_P0825_06899	-9.19022	-2.18519	Immune cells	CD4Tconv	CD4Tn	1	P0825	P0825-PBMC	PBMC	83	Female	Primary	IIB
P_P_P0825_06900	-9.37199	-2.1737	Immune cells	CD4Tconv	CD4Tn	1	P0825	P0825-PBMC	PBMC	83	Female	Primary	IIB
P_P_P0825_06902	-9.42981	-2.02637	Immune cells	CD4Tconv	CD4Tn	1	P0825	P0825-PBMC	PBMC	83	Female	Primary	IIB
P_P_P0825_06907	-8.65746	-3.13157	Immune cells	CD4Tconv	CD4Tn	1	P0825	P0825-PBMC	PBMC	83	Female	Primary	IIB
P_P_P0825_06911	-9.16247	-1.68658	Immune cells	CD4Tconv	CD4Tn	1	P0825	P0825-PBMC	PBMC	83	Female	Primary	IIB
P_P_P0825_06912	-8.28142	-1.65126	Immune cells	CD4Tconv	CD4Tn	1	P0825	P0825-PBMC	PBMC	83	Female	Primary	IIB
P_P_P0825_06913	-9.04551	-1.64762	Immune cells	CD4Tconv	CD4Tn	1	P0825	P0825-PBMC	PBMC	83	Female	Primary	IIB
P_P_P0825_06915	-9.44503	-1.59859	Immune cells	CD4Tconv	CD4Tn	1	P0825	P0825-PBMC	PBMC	83	Female	Primary	IIB
P_P_P0825_06917	-8.77035	-1.19752	Immune cells	CD4Tconv	CD4Tn	1	P0825	P0825-PBMC	PBMC	83	Female	Primary	IIB
P_P_P0825_06919	-9.10577	-1.1345	Immune cells	CD4Tconv	CD4Tn	1	P0825	P0825-PBMC	PBMC	83	Female	Primary	IIB
P_P_P0825_06921	-7.93954	-1.07682	Immune cells	CD4Tconv	CD4Tn	1	P0825	P0825-PBMC	PBMC	83	Female	Primary	IIB
P_P_P0825_06924	-7.90447	-2.23814	Immune cells	CD4Tconv	CD4Tn	1	P0825	P0825-PBMC	PBMC	83	Female	Primary	IIB
P_P_P0825_06933	-8.67206	-1.73908	Immune cells	CD4Tconv	CD4Tn	1	P0825	P0825-PBMC	PBMC	83	Female	Primary	IIB
P_P_P0825_06935	-8.94504	-2.44386	Immune cells	CD4Tconv	CD4Tn	1	P0825	P0825-PBMC	PBMC	83	Female	Primary	IIB
P_P_P0825_06939	-8.47535	-3.22577	Immune cells	CD4Tconv	CD4Tn	1	P0825	P0825-PBMC	PBMC	83	Female	Primary	IIB
P_P_P0825_06940	-9.26474	-1.33146	Immune cells	CD4Tconv	CD4Tn	1	P0825	P0825-PBMC	PBMC	83	Female	Primary	IIB
P_P_P0825_06942	-8.00572	-1.34257	Immune cells	CD4Tconv	CD4Tn	1	P0825	P0825-PBMC	PBMC	83	Female	Primary	IIB
P_P_P0825_06946	-8.17097	-2.65671	Immune cells	CD4Tconv	CD4Tn	1	P0825	P0825-PBMC	PBMC	83	Female	Primary	IIB
P_P_P0825_06947	-8.0316	-1.9903	Immune cells	CD4Tconv	CD4Tn	1	P0825	P0825-PBMC	PBMC	83	Female	Primary	IIB
P_P_P0825_06948	-7.81296	-3.57509	Immune cells	CD4Tconv	Tfh	7	P0825	P0825-PBMC	PBMC	83	Female	Primary	IIB
P_T_P0825_07027	7.77823	2.50059	Immune cells	CD4Tconv	CD4Tn	1	P0825	P0825-Tumor	Tumor	83	Female	Primary	IIB
P_T_P0825_07264	-4.09748	-0.774626	Immune cells	CD4Tconv	Tfh	7	P0825	P0825-Tumor	Tumor	83	Female	Primary	IIB
P_T_P0825_07313	-4.99853	-2.54379	Immune cells	CD4Tconv	Tfh	7	P0825	P0825-Tumor	Tumor	83	Female	Primary	IIB
P_T_P0825_07315	-5.4215	-1.88478	Immune cells	CD4Tconv	Tfh	7	P0825	P0825-Tumor	Tumor	83	Female	Primary	IIB
P_T_P0825_07318	-5.29089	-1.43587	Immune cells	CD4Tconv	Tfh	7	P0825	P0825-Tumor	Tumor	83	Female	Primary	IIB
P_T_P0825_07321	-6.14091	-2.36634	Immune cells	CD4Tconv	Tfh	7	P0825	P0825-Tumor	Tumor	83	Female	Primary	IIB
P_T_P0825_07323	-7.13839	-2.26842	Immune cells	CD4Tconv	Tfh	7	P0825	P0825-Tumor	Tumor	83	Female	Primary	IIB
P_T_P0825_07326	-5.63082	-2.1565	Immune cells	CD4Tconv	Tfh	7	P0825	P0825-Tumor	Tumor	83	Female	Primary	IIB
P_T_P0825_07328	-5.18029	-1.85128	Immune cells	CD4Tconv	Tfh	7	P0825	P0825-Tumor	Tumor	83	Female	Primary	IIB
P_T_P0825_07335	-5.97275	-3.49866	Immune cells	CD4Tconv	Tfh	7	P0825	P0825-Tumor	Tumor	83	Female	Primary	IIB
P_T_P0825_07337	-5.43267	-1.05934	Immune cells	CD4Tconv	Tfh	7	P0825	P0825-Tumor	Tumor	83	Female	Primary	IIB
P_T_P0825_07344	-5.68539	-1.86559	Immune cells	CD4Tconv	Tfh	7	P0825	P0825-Tumor	Tumor	83	Female	Primary	IIB
P_T_P0825_07351	-7.07583	-2.75784	Immune cells	CD4Tconv	Tfh	7	P0825	P0825-Tumor	Tumor	83	Female	Primary	IIB
P_T_P0825_07355	-6.70183	-2.86912	Immune cells	CD4Tconv	Tfh	7	P0825	P0825-Tumor	Tumor	83	Female	Primary	IIB
P_T_P0825_07358	-6.16731	-2.07876	Immune cells	CD4Tconv	Tfh	7	P0825	P0825-Tumor	Tumor	83	Female	Primary	IIB
P_T_P0825_07363	-5.57583	-1.12664	Immune cells	CD4Tconv	Tfh	7	P0825	P0825-Tumor	Tumor	83	Female	Primary	IIB
P_T_P0825_07367	-3.0665	-3.12616	Immune cells	CD4Tconv	Tfh	7	P0825	P0825-Tumor	Tumor	83	Female	Primary	IIB
P_T_P0825_07373	-2.48731	-3.04826	Immune cells	CD4Tconv	Tfh	7	P0825	P0825-Tumor	Tumor	83	Female	Primary	IIB
P_T_P0825_07374	-3.05972	-1.44541	Immune cells	CD4Tconv	Tfh	7	P0825	P0825-Tumor	Tumor	83	Female	Primary	IIB
P_T_P0825_07377	-5.65373	-2.18664	Immune cells	CD4Tconv	Tfh	7	P0825	P0825-Tumor	Tumor	83	Female	Primary	IIB
P_T_P0825_07382	-5.01151	-1.5362	Immune cells	CD4Tconv	Tfh	7	P0825	P0825-Tumor	Tumor	83	Female	Primary	IIB
P_T_P0825_07383	-6.00219	-2.62934	Immune cells	CD4Tconv	Tfh	7	P0825	P0825-Tumor	Tumor	83	Female	Primary	IIB
P_T_P0825_07387	-3.11081	-2.00659	Immune cells	CD4Tconv	Tfh	7	P0825	P0825-Tumor	Tumor	83	Female	Primary	IIB
P_T_P0825_07388	-5.91635	-2.22035	Immune cells	CD4Tconv	Tfh	7	P0825	P0825-Tumor	Tumor	83	Female	Primary	IIB
P_T_P0825_07391	-4.15367	-2.94636	Immune cells	CD4Tconv	Tfh	7	P0825	P0825-Tumor	Tumor	83	Female	Primary	IIB
P_T_P0825_07395	-6.64436	-1.36844	Immune cells	CD4Tconv	Tfh	7	P0825	P0825-Tumor	Tumor	83	Female	Primary	IIB
P_T_P0825_07398	-5.83314	-2.69302	Immune cells	CD4Tconv	Tfh	7	P0825	P0825-Tumor	Tumor	83	Female	Primary	IIB
P_T_P0825_07399	-4.99293	-1.60209	Immune cells	CD4Tconv	Tfh	7	P0825	P0825-Tumor	Tumor	83	Female	Primary	IIB
P_T_P0825_07412	-6.35441	-3.39743	Immune cells	CD4Tconv	Tfh	7	P0825	P0825-Tumor	Tumor	83	Female	Primary	IIB
P_T_P0825_07571	-8.52735	-0.907268	Immune cells	CD4Tconv	CD4Tn	1	P0825	P0825-Tumor	Tumor	83	Female	Primary	IIB
P_T_P0825_07574	-9.43752	-1.32469	Immune cells	CD4Tconv	CD4Tn	1	P0825	P0825-Tumor	Tumor	83	Female	Primary	IIB
P_T_P0825_07578	-9.40939	-0.94256	Immune cells	CD4Tconv	CD4Tn	1	P0825	P0825-Tumor	Tumor	83	Female	Primary	IIB
P_T_P0825_07579	-6.89606	-3.32573	Immune cells	CD4Tconv	CD4Tn	1	P0825	P0825-Tumor	Tumor	83	Female	Primary	IIB
P_T_P0825_07587	-6.16609	-1.9594	Immune cells	CD4Tconv	Tfh	7	P0825	P0825-Tumor	Tumor	83	Female	Primary	IIB
P_T_P0825_07589	-5.17057	-1.51609	Immune cells	CD4Tconv	Tfh	7	P0825	P0825-Tumor	Tumor	83	Female	Primary	IIB
P_T_P0825_07595	-9.06165	-0.858175	Immune cells	CD4Tconv	CD4Tn	1	P0825	P0825-Tumor	Tumor	83	Female	Primary	IIB
P_T_P0825_07600	-4.81001	-2.38385	Immune cells	CD4Tconv	Tfh	7	P0825	P0825-Tumor	Tumor	83	Female	Primary	IIB
P_T_P0825_07608	-6.12327	-2.1894	Immune cells	CD4Tconv	Tfh	7	P0825	P0825-Tumor	Tumor	83	Female	Primary	IIB
P_T_P0825_07610	-5.55387	-2.5218	Immune cells	CD4Tconv	Tfh	7	P0825	P0825-Tumor	Tumor	83	Female	Primary	IIB
P_T_P0825_07611	-5.81603	-1.70803	Immune cells	CD4Tconv	Tfh	7	P0825	P0825-Tumor	Tumor	83	Female	Primary	IIB
P_T_P0825_07624	-3.3408	-2.81157	Immune cells	CD4Tconv	Tfh	7	P0825	P0825-Tumor	Tumor	83	Female	Primary	IIB
P_T_P0825_07633	-5.34757	-2.08498	Immune cells	CD4Tconv	Tfh	7	P0825	P0825-Tumor	Tumor	83	Female	Primary	IIB
P_T_P0825_07643	-6.67024	-1.87949	Immune cells	CD4Tconv	CD4Tn	1	P0825	P0825-Tumor	Tumor	83	Female	Primary	IIB
P_T_P0825_07667	-6.8257	-1.18476	Immune cells	CD4Tconv	CD4Tn	1	P0825	P0825-Tumor	Tumor	83	Female	Primary	IIB
P_T_P0825_07708	-4.09764	-3.06458	Immune cells	CD4Tconv	Tfh	7	P0825	P0825-Tumor	Tumor	83	Female	Primary	IIB
P_T_P0825_07713	-6.22953	-3.90424	Immune cells	CD4Tconv	Tfh	7	P0825	P0825-Tumor	Tumor	83	Female	Primary	IIB
P_T_P0825_07722	-6.82835	-4.80477	Immune cells	CD4Tconv	Tfh	7	P0825	P0825-Tumor	Tumor	83	Female	Primary	IIB
P_T_P0825_07733	-6.41083	-3.17952	Immune cells	CD4Tconv	Tfh	7	P0825	P0825-Tumor	Tumor	83	Female	Primary	IIB
P_N_P1212_07990	-6.15066	-2.11268	Immune cells	CD4Tconv	CD4Tn	1	P1212	P1212-NAT	NAT	42	Female	Primary	II
P_N_P1212_07993	-9.18891	-1.79859	Immune cells	CD4Tconv	CD4Tn	1	P1212	P1212-NAT	NAT	42	Female	Primary	II
P_N_P1212_07996	-4.779	-0.55507	Immune cells	CD4Tconv	CD4Tn	1	P1212	P1212-NAT	NAT	42	Female	Primary	II
P_N_P1212_08041	-5.98308	-1.03391	Immune cells	CD4Tconv	Tfh	7	P1212	P1212-NAT	NAT	42	Female	Primary	II
P_N_P1212_08056	-5.16478	-0.932198	Immune cells	CD4Tconv	CD4Tn	1	P1212	P1212-NAT	NAT	42	Female	Primary	II
P_N_P1212_08109	-6.9118	-1.30925	Immune cells	CD4Tconv	CD4Tn	1	P1212	P1212-NAT	NAT	42	Female	Primary	II
P_N_P1212_08112	-8.7084	-1.6455	Immune cells	CD4Tconv	CD4Tn	1	P1212	P1212-NAT	NAT	42	Female	Primary	II
P_N_P1212_08126	-4.79583	-0.757287	Immune cells	CD4Tconv	Tfh	7	P1212	P1212-NAT	NAT	42	Female	Primary	II
P_N_P1212_08129	-6.46071	-1.12644	Immune cells	CD4Tconv	CD4Tn	1	P1212	P1212-NAT	NAT	42	Female	Primary	II
P_N_P1212_08156	-8.51221	-1.83571	Immune cells	CD4Tconv	CD4Tn	1	P1212	P1212-NAT	NAT	42	Female	Primary	II
P_N_P1212_08169	-6.60573	-1.10544	Immune cells	CD4Tconv	CD4Tn	1	P1212	P1212-NAT	NAT	42	Female	Primary	II
P_N_P1212_08173	-5.88637	-3.33545	Immune cells	CD4Tconv	Tfh	7	P1212	P1212-NAT	NAT	42	Female	Primary	II
P_N_P1212_08174	-7.59745	-1.99104	Immune cells	CD4Tconv	CD4Tn	1	P1212	P1212-NAT	NAT	42	Female	Primary	II
P_N_P1212_08175	-5.1991	-1.53302	Immune cells	CD4Tconv	Tfh	7	P1212	P1212-NAT	NAT	42	Female	Primary	II
P_N_P1212_08177	-7.77349	-1.50148	Immune cells	CD4Tconv	CD4Tn	1	P1212	P1212-NAT	NAT	42	Female	Primary	II
P_N_P1212_08178	-6.79017	-2.45809	Immune cells	CD4Tconv	Tfh	7	P1212	P1212-NAT	NAT	42	Female	Primary	II
P_N_P1212_08179	-4.64482	-1.3166	Immune cells	CD4Tconv	Tfh	7	P1212	P1212-NAT	NAT	42	Female	Primary	II
P_N_P1212_08181	-8.62101	-2.38579	Immune cells	CD4Tconv	CD4Tn	1	P1212	P1212-NAT	NAT	42	Female	Primary	II
P_N_P1212_08182	-6.60387	-2.92849	Immune cells	CD4Tconv	Tfh	7	P1212	P1212-NAT	NAT	42	Female	Primary	II
P_N_P1212_08183	-5.91099	-1.44899	Immune cells	CD4Tconv	CD4Tn	1	P1212	P1212-NAT	NAT	42	Female	Primary	II
P_N_P1212_08184	-7.31125	-1.63222	Immune cells	CD4Tconv	CD4Tn	1	P1212	P1212-NAT	NAT	42	Female	Primary	II
P_N_P1212_08185	-5.95439	-1.3328	Immune cells	CD4Tconv	Tfh	7	P1212	P1212-NAT	NAT	42	Female	Primary	II
P_N_P1212_08186	-8.34957	-2.11694	Immune cells	CD4Tconv	CD4Tn	1	P1212	P1212-NAT	NAT	42	Female	Primary	II
P_N_P1212_08187	-5.09236	-0.725037	Immune cells	CD4Tconv	Tfh	7	P1212	P1212-NAT	NAT	42	Female	Primary	II
P_N_P1212_08189	-5.13823	-1.58087	Immune cells	CD4Tconv	Tfh	7	P1212	P1212-NAT	NAT	42	Female	Primary	II
P_N_P1212_08190	-5.93229	-1.91638	Immune cells	CD4Tconv	Tfh	7	P1212	P1212-NAT	NAT	42	Female	Primary	II
P_N_P1212_08191	-7.19345	-3.64817	Immune cells	CD4Tconv	Tfh	7	P1212	P1212-NAT	NAT	42	Female	Primary	II
P_N_P1212_08192	-8.00271	-2.01744	Immune cells	CD4Tconv	CD4Tn	1	P1212	P1212-NAT	NAT	42	Female	Primary	II
P_N_P1212_08193	-8.82818	-2.61153	Immune cells	CD4Tconv	CD4Tn	1	P1212	P1212-NAT	NAT	42	Female	Primary	II
P_N_P1212_08194	-5.37547	-1.23296	Immune cells	CD4Tconv	Tfh	7	P1212	P1212-NAT	NAT	42	Female	Primary	II
P_N_P1212_08195	-6.95433	-2.13622	Immune cells	CD4Tconv	CD4Tn	1	P1212	P1212-NAT	NAT	42	Female	Primary	II
P_N_P1212_08196	-8.16237	-1.9953	Immune cells	CD4Tconv	CD4Tn	1	P1212	P1212-NAT	NAT	42	Female	Primary	II
P_N_P1212_08198	-7.60711	-3.25774	Immune cells	CD4Tconv	CD4Tn	1	P1212	P1212-NAT	NAT	42	Female	Primary	II
P_N_P1212_08199	-6.33519	-2.06669	Immune cells	CD4Tconv	Tfh	7	P1212	P1212-NAT	NAT	42	Female	Primary	II
P_N_P1212_08200	-5.08402	-0.597627	Immune cells	CD4Tconv	Tfh	7	P1212	P1212-NAT	NAT	42	Female	Primary	II
P_N_P1212_08201	-5.28347	-0.764996	Immune cells	CD4Tconv	CD4Tn	1	P1212	P1212-NAT	NAT	42	Female	Primary	II
P_N_P1212_08202	-6.37169	-3.05531	Immune cells	CD4Tconv	Tfh	7	P1212	P1212-NAT	NAT	42	Female	Primary	II
P_N_P1212_08204	-8.2268	-2.87026	Immune cells	CD4Tconv	CD4Tn	1	P1212	P1212-NAT	NAT	42	Female	Primary	II
P_N_P1212_08205	-6.80391	-2.87593	Immune cells	CD4Tconv	CD4Tn	1	P1212	P1212-NAT	NAT	42	Female	Primary	II
P_N_P1212_08206	-5.32727	-0.780166	Immune cells	CD4Tconv	Tfh	7	P1212	P1212-NAT	NAT	42	Female	Primary	II
P_N_P1212_08207	-5.78474	-1.07716	Immune cells	CD4Tconv	Tfh	7	P1212	P1212-NAT	NAT	42	Female	Primary	II
P_N_P1212_08210	-7.6799	-2.41822	Immune cells	CD4Tconv	CD4Tn	1	P1212	P1212-NAT	NAT	42	Female	Primary	II
P_N_P1212_08211	-8.17574	-1.24813	Immune cells	CD4Tconv	CD4Tn	1	P1212	P1212-NAT	NAT	42	Female	Primary	II
P_N_P1212_08213	-7.02669	-1.85123	Immune cells	CD4Tconv	CD4Tn	1	P1212	P1212-NAT	NAT	42	Female	Primary	II
P_N_P1212_08214	-4.21859	-2.09681	Immune cells	CD4Tconv	Tfh	7	P1212	P1212-NAT	NAT	42	Female	Primary	II
P_N_P1212_08216	-7.06763	-1.53836	Immune cells	CD4Tconv	Tfh	7	P1212	P1212-NAT	NAT	42	Female	Primary	II
P_N_P1212_08217	-5.41244	-1.94096	Immune cells	CD4Tconv	Tfh	7	P1212	P1212-NAT	NAT	42	Female	Primary	II
P_N_P1212_08218	-4.19568	-1.12829	Immune cells	CD4Tconv	Tfh	7	P1212	P1212-NAT	NAT	42	Female	Primary	II
P_N_P1212_08219	-6.25242	-1.39729	Immune cells	CD4Tconv	Tfh	7	P1212	P1212-NAT	NAT	42	Female	Primary	II
P_N_P1212_08220	-4.83653	-1.67883	Immune cells	CD4Tconv	Tfh	7	P1212	P1212-NAT	NAT	42	Female	Primary	II
P_N_P1212_08222	-5.13507	-1.73997	Immune cells	CD4Tconv	Tfh	7	P1212	P1212-NAT	NAT	42	Female	Primary	II
P_N_P1212_08225	-7.32532	-1.94328	Immune cells	CD4Tconv	CD4Tn	1	P1212	P1212-NAT	NAT	42	Female	Primary	II
P_N_P1212_08226	-4.36086	-0.601969	Immune cells	CD4Tconv	Tfh	7	P1212	P1212-NAT	NAT	42	Female	Primary	II
P_N_P1212_08227	-6.66221	-1.14463	Immune cells	CD4Tconv	CD4Tn	1	P1212	P1212-NAT	NAT	42	Female	Primary	II
P_N_P1212_08228	-6.47219	-2.54193	Immune cells	CD4Tconv	Tfh	7	P1212	P1212-NAT	NAT	42	Female	Primary	II
P_N_P1212_08229	-7.83509	-2.22882	Immune cells	CD4Tconv	CD4Tn	1	P1212	P1212-NAT	NAT	42	Female	Primary	II
P_N_P1212_08230	-6.76489	-2.66644	Immune cells	CD4Tconv	Tfh	7	P1212	P1212-NAT	NAT	42	Female	Primary	II
P_N_P1212_08231	-5.37618	-0.942726	Immune cells	CD4Tconv	Tfh	7	P1212	P1212-NAT	NAT	42	Female	Primary	II
P_N_P1212_08233	-6.17814	-1.63578	Immune cells	CD4Tconv	CD4Tn	1	P1212	P1212-NAT	NAT	42	Female	Primary	II
P_N_P1212_08236	-6.14571	-2.76015	Immune cells	CD4Tconv	Tfh	7	P1212	P1212-NAT	NAT	42	Female	Primary	II
P_N_P1212_08237	-7.89503	-1.84762	Immune cells	CD4Tconv	CD4Tn	1	P1212	P1212-NAT	NAT	42	Female	Primary	II
P_N_P1212_08239	-8.89871	-2.81788	Immune cells	CD4Tconv	CD4Tn	1	P1212	P1212-NAT	NAT	42	Female	Primary	II
P_N_P1212_08241	-7.45731	-2.25683	Immune cells	CD4Tconv	Tfh	7	P1212	P1212-NAT	NAT	42	Female	Primary	II
P_N_P1212_08242	-6.87785	-1.96397	Immune cells	CD4Tconv	Tfh	7	P1212	P1212-NAT	NAT	42	Female	Primary	II
P_N_P1212_08243	-7.95501	-2.35652	Immune cells	CD4Tconv	CD4Tn	1	P1212	P1212-NAT	NAT	42	Female	Primary	II
P_N_P1212_08244	-5.86789	-1.56108	Immune cells	CD4Tconv	Tfh	7	P1212	P1212-NAT	NAT	42	Female	Primary	II
P_N_P1212_08245	-7.7178	-2.45425	Immune cells	CD4Tconv	CD4Tn	1	P1212	P1212-NAT	NAT	42	Female	Primary	II
P_N_P1212_08246	-5.08554	-1.85171	Immune cells	CD4Tconv	Tfh	7	P1212	P1212-NAT	NAT	42	Female	Primary	II
P_N_P1212_08247	-5.93028	-2.11108	Immune cells	CD4Tconv	Tfh	7	P1212	P1212-NAT	NAT	42	Female	Primary	II
P_N_P1212_08248	-5.9234	-1.69859	Immune cells	CD4Tconv	Tfh	7	P1212	P1212-NAT	NAT	42	Female	Primary	II
P_N_P1212_08249	-5.22293	-0.780644	Immune cells	CD4Tconv	Tfh	7	P1212	P1212-NAT	NAT	42	Female	Primary	II
P_N_P1212_08250	-6.64328	-3.05377	Immune cells	CD4Tconv	Tfh	7	P1212	P1212-NAT	NAT	42	Female	Primary	II
P_N_P1212_08251	-5.94171	-2.2353	Immune cells	CD4Tconv	Tfh	7	P1212	P1212-NAT	NAT	42	Female	Primary	II
P_N_P1212_08253	-5.62731	-1.07002	Immune cells	CD4Tconv	Tfh	7	P1212	P1212-NAT	NAT	42	Female	Primary	II
P_N_P1212_08254	-4.84871	-3.24527	Immune cells	CD4Tconv	Tfh	7	P1212	P1212-NAT	NAT	42	Female	Primary	II
P_N_P1212_08255	-6.91223	-3.17352	Immune cells	CD4Tconv	CD4Tn	1	P1212	P1212-NAT	NAT	42	Female	Primary	II
P_N_P1212_08257	-5.23041	-1.20428	Immune cells	CD4Tconv	Tfh	7	P1212	P1212-NAT	NAT	42	Female	Primary	II
P_N_P1212_08259	-8.36688	-1.92597	Immune cells	CD4Tconv	CD4Tn	1	P1212	P1212-NAT	NAT	42	Female	Primary	II
P_N_P1212_08261	-6.7209	-1.70986	Immune cells	CD4Tconv	Tfh	7	P1212	P1212-NAT	NAT	42	Female	Primary	II
P_N_P1212_08262	-5.28143	-0.783202	Immune cells	CD4Tconv	Tfh	7	P1212	P1212-NAT	NAT	42	Female	Primary	II
P_N_P1212_08263	-5.58419	-1.10853	Immune cells	CD4Tconv	Tfh	7	P1212	P1212-NAT	NAT	42	Female	Primary	II
P_N_P1212_08265	-6.86811	-3.09352	Immune cells	CD4Tconv	Tfh	7	P1212	P1212-NAT	NAT	42	Female	Primary	II
P_N_P1212_08266	-8.07725	-1.86346	Immune cells	CD4Tconv	CD4Tn	1	P1212	P1212-NAT	NAT	42	Female	Primary	II
P_N_P1212_08267	-4.80538	-1.64943	Immune cells	CD4Tconv	Tfh	7	P1212	P1212-NAT	NAT	42	Female	Primary	II
P_N_P1212_08268	-5.83706	-1.58901	Immune cells	CD4Tconv	Tfh	7	P1212	P1212-NAT	NAT	42	Female	Primary	II
P_N_P1212_08269	-6.59417	-1.90603	Immune cells	CD4Tconv	Tfh	7	P1212	P1212-NAT	NAT	42	Female	Primary	II
P_N_P1212_08270	-5.52172	-1.43177	Immune cells	CD4Tconv	Tfh	7	P1212	P1212-NAT	NAT	42	Female	Primary	II
P_N_P1212_08271	-6.59169	-1.19241	Immune cells	CD4Tconv	Tfh	7	P1212	P1212-NAT	NAT	42	Female	Primary	II
P_N_P1212_08274	-6.82703	-3.07915	Immune cells	CD4Tconv	CD4Tn	1	P1212	P1212-NAT	NAT	42	Female	Primary	II
P_N_P1212_08276	-6.65777	-2.70284	Immune cells	CD4Tconv	Tfh	7	P1212	P1212-NAT	NAT	42	Female	Primary	II
P_N_P1212_08278	-6.05996	-3.29818	Immune cells	CD4Tconv	Tfh	7	P1212	P1212-NAT	NAT	42	Female	Primary	II
P_N_P1212_08279	-8.78735	-1.40843	Immune cells	CD4Tconv	CD4Tn	1	P1212	P1212-NAT	NAT	42	Female	Primary	II
P_N_P1212_08280	-5.46398	-1.54999	Immune cells	CD4Tconv	Tfh	7	P1212	P1212-NAT	NAT	42	Female	Primary	II
P_N_P1212_08281	-6.9424	-3.26248	Immune cells	CD4Tconv	Tfh	7	P1212	P1212-NAT	NAT	42	Female	Primary	II
P_N_P1212_08282	-6.12687	-3.16301	Immune cells	CD4Tconv	Tfh	7	P1212	P1212-NAT	NAT	42	Female	Primary	II
P_N_P1212_08283	-6.51952	-2.14871	Immune cells	CD4Tconv	Tfh	7	P1212	P1212-NAT	NAT	42	Female	Primary	II
P_N_P1212_08286	-6.79612	-3.08769	Immune cells	CD4Tconv	Tfh	7	P1212	P1212-NAT	NAT	42	Female	Primary	II
P_N_P1212_08288	-4.90176	-1.3686	Immune cells	CD4Tconv	Tfh	7	P1212	P1212-NAT	NAT	42	Female	Primary	II
P_N_P1212_08289	-8.74416	-2.00323	Immune cells	CD4Tconv	CD4Tn	1	P1212	P1212-NAT	NAT	42	Female	Primary	II
P_N_P1212_08290	-7.81647	-1.65553	Immune cells	CD4Tconv	CD4Tn	1	P1212	P1212-NAT	NAT	42	Female	Primary	II
P_N_P1212_08291	-5.29908	-2.287	Immune cells	CD4Tconv	Tfh	7	P1212	P1212-NAT	NAT	42	Female	Primary	II
P_N_P1212_08292	-5.80052	-1.52377	Immune cells	CD4Tconv	Tfh	7	P1212	P1212-NAT	NAT	42	Female	Primary	II
P_N_P1212_08294	-4.99206	-1.12258	Immune cells	CD4Tconv	Tfh	7	P1212	P1212-NAT	NAT	42	Female	Primary	II
P_N_P1212_08295	-5.13372	-1.49358	Immune cells	CD4Tconv	Tfh	7	P1212	P1212-NAT	NAT	42	Female	Primary	II
P_N_P1212_08296	-6.58201	-1.92243	Immune cells	CD4Tconv	Tfh	7	P1212	P1212-NAT	NAT	42	Female	Primary	II
P_N_P1212_08298	-5.47836	-1.12591	Immune cells	CD4Tconv	Tfh	7	P1212	P1212-NAT	NAT	42	Female	Primary	II
P_N_P1212_08299	-4.44079	-0.588811	Immune cells	CD4Tconv	Tfh	7	P1212	P1212-NAT	NAT	42	Female	Primary	II
P_N_P1212_08300	-6.75746	-1.78077	Immune cells	CD4Tconv	Tfh	7	P1212	P1212-NAT	NAT	42	Female	Primary	II
P_N_P1212_08301	-7.66224	-2.93022	Immune cells	CD4Tconv	CD4Tn	1	P1212	P1212-NAT	NAT	42	Female	Primary	II
P_N_P1212_08303	-5.14688	-0.912291	Immune cells	CD4Tconv	Tfh	7	P1212	P1212-NAT	NAT	42	Female	Primary	II
P_N_P1212_08304	-6.59812	-3.02528	Immune cells	CD4Tconv	Tfh	7	P1212	P1212-NAT	NAT	42	Female	Primary	II
P_N_P1212_08305	-8.85011	-2.78422	Immune cells	CD4Tconv	CD4Tn	1	P1212	P1212-NAT	NAT	42	Female	Primary	II
P_N_P1212_08306	-6.07589	-2.70764	Immune cells	CD4Tconv	Tfh	7	P1212	P1212-NAT	NAT	42	Female	Primary	II
P_N_P1212_08307	-6.61406	-2.84198	Immune cells	CD4Tconv	Tfh	7	P1212	P1212-NAT	NAT	42	Female	Primary	II
P_N_P1212_08308	-5.22665	-1.44539	Immune cells	CD4Tconv	Tfh	7	P1212	P1212-NAT	NAT	42	Female	Primary	II
P_N_P1212_08309	-7.96402	-3.48303	Immune cells	CD4Tconv	CD4Tn	1	P1212	P1212-NAT	NAT	42	Female	Primary	II
P_N_P1212_08310	-6.09269	-3.07953	Immune cells	CD4Tconv	Tfh	7	P1212	P1212-NAT	NAT	42	Female	Primary	II
P_N_P1212_08311	-6.30878	-1.83582	Immune cells	CD4Tconv	Tfh	7	P1212	P1212-NAT	NAT	42	Female	Primary	II
P_N_P1212_08314	-6.04914	-1.39702	Immune cells	CD4Tconv	Tfh	7	P1212	P1212-NAT	NAT	42	Female	Primary	II
P_N_P1212_08317	-4.5375	-0.637088	Immune cells	CD4Tconv	Tfh	7	P1212	P1212-NAT	NAT	42	Female	Primary	II
P_N_P1212_08318	-5.83258	-1.4214	Immune cells	CD4Tconv	Tfh	7	P1212	P1212-NAT	NAT	42	Female	Primary	II
P_N_P1212_08319	-8.69614	-2.77691	Immune cells	CD4Tconv	CD4Tn	1	P1212	P1212-NAT	NAT	42	Female	Primary	II
P_N_P1212_08320	-4.53301	-0.688193	Immune cells	CD4Tconv	Tfh	7	P1212	P1212-NAT	NAT	42	Female	Primary	II
P_N_P1212_08324	-5.54139	-1.75823	Immune cells	CD4Tconv	Tfh	7	P1212	P1212-NAT	NAT	42	Female	Primary	II
P_N_P1212_08327	-6.12777	-3.64055	Immune cells	CD4Tconv	Tfh	7	P1212	P1212-NAT	NAT	42	Female	Primary	II
P_N_P1212_08329	-5.43111	-2.04116	Immune cells	CD4Tconv	Tfh	7	P1212	P1212-NAT	NAT	42	Female	Primary	II
P_N_P1212_08331	-5.40488	-1.01917	Immune cells	CD4Tconv	CD4Tn	1	P1212	P1212-NAT	NAT	42	Female	Primary	II
P_N_P1212_08334	-4.69803	-1.50992	Immune cells	CD4Tconv	Tfh	7	P1212	P1212-NAT	NAT	42	Female	Primary	II
P_N_P1212_08335	-5.3509	-2.05221	Immune cells	CD4Tconv	Tfh	7	P1212	P1212-NAT	NAT	42	Female	Primary	II
P_N_P1212_08339	-3.32267	-0.436385	Immune cells	CD4Tconv	CD4Tn	1	P1212	P1212-NAT	NAT	42	Female	Primary	II
P_N_P1212_08347	-4.57902	-0.627287	Immune cells	CD4Tconv	Tfh	7	P1212	P1212-NAT	NAT	42	Female	Primary	II
P_N_P1212_08349	-4.47158	-0.886322	Immune cells	CD4Tconv	Tfh	7	P1212	P1212-NAT	NAT	42	Female	Primary	II
P_N_P1212_08350	-6.59467	-1.62744	Immune cells	CD4Tconv	Tfh	7	P1212	P1212-NAT	NAT	42	Female	Primary	II
P_N_P1212_08351	-6.05024	-1.88192	Immune cells	CD4Tconv	Tfh	7	P1212	P1212-NAT	NAT	42	Female	Primary	II
P_N_P1212_08352	-6.27009	-1.81648	Immune cells	CD4Tconv	Tfh	7	P1212	P1212-NAT	NAT	42	Female	Primary	II
P_N_P1212_08355	-6.88456	-1.85965	Immune cells	CD4Tconv	Tfh	7	P1212	P1212-NAT	NAT	42	Female	Primary	II
P_N_P1212_08357	-6.66268	-1.82979	Immune cells	CD4Tconv	CD4Tn	1	P1212	P1212-NAT	NAT	42	Female	Primary	II
P_N_P1212_08358	-5.45005	-1.71425	Immune cells	CD4Tconv	Tfh	7	P1212	P1212-NAT	NAT	42	Female	Primary	II
P_N_P1212_08365	-5.51564	-1.37492	Immune cells	CD4Tconv	Tfh	7	P1212	P1212-NAT	NAT	42	Female	Primary	II
P_N_P1212_08367	-6.07045	-2.62851	Immune cells	CD4Tconv	Tfh	7	P1212	P1212-NAT	NAT	42	Female	Primary	II
P_N_P1212_08368	-5.31866	-1.88179	Immune cells	CD4Tconv	Tfh	7	P1212	P1212-NAT	NAT	42	Female	Primary	II
P_N_P1212_08372	-6.25942	-1.63643	Immune cells	CD4Tconv	Tfh	7	P1212	P1212-NAT	NAT	42	Female	Primary	II
P_N_P1212_08374	-4.34785	-0.761054	Immune cells	CD4Tconv	Tfh	7	P1212	P1212-NAT	NAT	42	Female	Primary	II
P_N_P1212_08376	-6.53812	-2.75484	Immune cells	CD4Tconv	Tfh	7	P1212	P1212-NAT	NAT	42	Female	Primary	II
P_N_P1212_08377	-7.38469	-2.9933	Immune cells	CD4Tconv	CD4Tn	1	P1212	P1212-NAT	NAT	42	Female	Primary	II
P_N_P1212_08378	-6.09047	-1.48375	Immune cells	CD4Tconv	Tfh	7	P1212	P1212-NAT	NAT	42	Female	Primary	II
P_N_P1212_08379	-7.91163	-1.91039	Immune cells	CD4Tconv	CD4Tn	1	P1212	P1212-NAT	NAT	42	Female	Primary	II
P_N_P1212_08380	-6.05792	-2.79491	Immune cells	CD4Tconv	Tfh	7	P1212	P1212-NAT	NAT	42	Female	Primary	II
P_N_P1212_08383	-8.54946	-2.43497	Immune cells	CD4Tconv	CD4Tn	1	P1212	P1212-NAT	NAT	42	Female	Primary	II
P_N_P1212_08385	-6.13235	-1.50128	Immune cells	CD4Tconv	Tfh	7	P1212	P1212-NAT	NAT	42	Female	Primary	II
P_N_P1212_08386	-8.14942	-1.04028	Immune cells	CD4Tconv	CD4Tn	1	P1212	P1212-NAT	NAT	42	Female	Primary	II
P_N_P1212_08390	-7.73249	-1.47356	Immune cells	CD4Tconv	CD4Tn	1	P1212	P1212-NAT	NAT	42	Female	Primary	II
P_N_P1212_08392	-7.56607	-3.18276	Immune cells	CD4Tconv	CD4Tn	1	P1212	P1212-NAT	NAT	42	Female	Primary	II
P_N_P1212_08393	-8.18215	-1.64571	Immune cells	CD4Tconv	CD4Tn	1	P1212	P1212-NAT	NAT	42	Female	Primary	II
P_N_P1212_08395	-8.9135	-2.8351	Immune cells	CD4Tconv	CD4Tn	1	P1212	P1212-NAT	NAT	42	Female	Primary	II
P_N_P1212_08397	-8.66751	-2.92848	Immune cells	CD4Tconv	CD4Tn	1	P1212	P1212-NAT	NAT	42	Female	Primary	II
P_N_P1212_08399	-5.84927	-1.11619	Immune cells	CD4Tconv	Tfh	7	P1212	P1212-NAT	NAT	42	Female	Primary	II
P_N_P1212_08402	-6.96545	-3.40115	Immune cells	CD4Tconv	Tfh	7	P1212	P1212-NAT	NAT	42	Female	Primary	II
P_N_P1212_08404	-5.39213	-0.771443	Immune cells	CD4Tconv	CD4Tn	1	P1212	P1212-NAT	NAT	42	Female	Primary	II
P_N_P1212_08405	-6.62153	-2.99749	Immune cells	CD4Tconv	Tfh	7	P1212	P1212-NAT	NAT	42	Female	Primary	II
P_N_P1212_08406	-6.41364	-3.07205	Immune cells	CD4Tconv	Tfh	7	P1212	P1212-NAT	NAT	42	Female	Primary	II
P_N_P1212_08408	-7.31207	-1.47644	Immune cells	CD4Tconv	Tfh	7	P1212	P1212-NAT	NAT	42	Female	Primary	II
P_N_P1212_08411	-5.89336	-1.56836	Immune cells	CD4Tconv	Tfh	7	P1212	P1212-NAT	NAT	42	Female	Primary	II
P_N_P1212_08413	-5.50657	-2.02317	Immune cells	CD4Tconv	Tfh	7	P1212	P1212-NAT	NAT	42	Female	Primary	II
P_N_P1212_08414	-6.97349	-3.17435	Immune cells	CD4Tconv	CD4Tn	1	P1212	P1212-NAT	NAT	42	Female	Primary	II
P_N_P1212_08416	-6.90537	-2.89679	Immune cells	CD4Tconv	Tfh	7	P1212	P1212-NAT	NAT	42	Female	Primary	II
P_N_P1212_08421	-6.15784	-2.49677	Immune cells	CD4Tconv	Tfh	7	P1212	P1212-NAT	NAT	42	Female	Primary	II
P_N_P1212_08424	-4.5522	-1.06288	Immune cells	CD4Tconv	Tfh	7	P1212	P1212-NAT	NAT	42	Female	Primary	II
P_P_P1212_08431	-7.88684	-2.97648	Immune cells	CD4Tconv	CD4Tn	1	P1212	P1212-PBMC	PBMC	42	Female	Primary	II
P_P_P1212_08433	-7.70841	-1.23715	Immune cells	CD4Tconv	CD4Tn	1	P1212	P1212-PBMC	PBMC	42	Female	Primary	II
P_P_P1212_08439	-8.063	-1.21463	Immune cells	CD4Tconv	CD4Tn	1	P1212	P1212-PBMC	PBMC	42	Female	Primary	II
P_P_P1212_08441	-8.13705	-1.23408	Immune cells	CD4Tconv	CD4Tn	1	P1212	P1212-PBMC	PBMC	42	Female	Primary	II
P_P_P1212_08443	-7.73057	-2.35423	Immune cells	CD4Tconv	CD4Tn	1	P1212	P1212-PBMC	PBMC	42	Female	Primary	II
P_P_P1212_08444	-8.81814	-1.4456	Immune cells	CD4Tconv	CD4Tn	1	P1212	P1212-PBMC	PBMC	42	Female	Primary	II
P_P_P1212_08445	-7.44727	-2.74837	Immune cells	CD4Tconv	Tfh	7	P1212	P1212-PBMC	PBMC	42	Female	Primary	II
P_P_P1212_08449	-7.23191	-1.16547	Immune cells	CD4Tconv	CD4Tn	1	P1212	P1212-PBMC	PBMC	42	Female	Primary	II
P_P_P1212_08451	-7.57514	-2.18853	Immune cells	CD4Tconv	CD4Tn	1	P1212	P1212-PBMC	PBMC	42	Female	Primary	II
P_P_P1212_08453	-8.24805	-1.11286	Immune cells	CD4Tconv	CD4Tn	1	P1212	P1212-PBMC	PBMC	42	Female	Primary	II
P_P_P1212_08454	-6.81187	-1.90559	Immune cells	CD4Tconv	Tfh	7	P1212	P1212-PBMC	PBMC	42	Female	Primary	II
P_P_P1212_08455	-6.76914	-3.59943	Immune cells	CD4Tconv	Tfh	7	P1212	P1212-PBMC	PBMC	42	Female	Primary	II
P_P_P1212_08457	-8.83498	-1.02304	Immune cells	CD4Tconv	CD4Tn	1	P1212	P1212-PBMC	PBMC	42	Female	Primary	II
P_P_P1212_08459	-8.82619	-0.740605	Immune cells	CD4Tconv	CD4Tn	1	P1212	P1212-PBMC	PBMC	42	Female	Primary	II
P_P_P1212_08460	-8.63811	-1.9507	Immune cells	CD4Tconv	CD4Tn	1	P1212	P1212-PBMC	PBMC	42	Female	Primary	II
P_P_P1212_08462	-7.26097	-1.73182	Immune cells	CD4Tconv	Tfh	7	P1212	P1212-PBMC	PBMC	42	Female	Primary	II
P_P_P1212_08466	-8.09151	-1.23672	Immune cells	CD4Tconv	CD4Tn	1	P1212	P1212-PBMC	PBMC	42	Female	Primary	II
P_P_P1212_08470	-8.74506	-1.05084	Immune cells	CD4Tconv	CD4Tn	1	P1212	P1212-PBMC	PBMC	42	Female	Primary	II
P_P_P1212_08473	-9.13593	-1.18783	Immune cells	CD4Tconv	CD4Tn	1	P1212	P1212-PBMC	PBMC	42	Female	Primary	II
P_P_P1212_08483	-8.83106	-1.22913	Immune cells	CD4Tconv	CD4Tn	1	P1212	P1212-PBMC	PBMC	42	Female	Primary	II
P_P_P1212_08485	-8.65882	-1.14172	Immune cells	CD4Tconv	CD4Tn	1	P1212	P1212-PBMC	PBMC	42	Female	Primary	II
P_P_P1212_08489	-7.70485	-2.56879	Immune cells	CD4Tconv	CD4Tn	1	P1212	P1212-PBMC	PBMC	42	Female	Primary	II
P_P_P1212_08490	-7.92303	-1.15082	Immune cells	CD4Tconv	CD4Tn	1	P1212	P1212-PBMC	PBMC	42	Female	Primary	II
P_P_P1212_08492	-8.8503	-0.598811	Immune cells	CD4Tconv	CD4Tn	1	P1212	P1212-PBMC	PBMC	42	Female	Primary	II
P_P_P1212_08493	-8.5758	-0.783127	Immune cells	CD4Tconv	CD4Tn	1	P1212	P1212-PBMC	PBMC	42	Female	Primary	II
P_P_P1212_08494	-8.65021	-0.602095	Immune cells	CD4Tconv	CD4Tn	1	P1212	P1212-PBMC	PBMC	42	Female	Primary	II
P_P_P1212_08497	-7.23579	-1.94683	Immune cells	CD4Tconv	Tfh	7	P1212	P1212-PBMC	PBMC	42	Female	Primary	II
P_P_P1212_08500	-7.64594	-0.87999	Immune cells	CD4Tconv	CD4Tn	1	P1212	P1212-PBMC	PBMC	42	Female	Primary	II
P_P_P1212_08509	-8.98609	-0.718032	Immune cells	CD4Tconv	CD4Tn	1	P1212	P1212-PBMC	PBMC	42	Female	Primary	II
P_P_P1212_08516	-9.52312	-1.75213	Immune cells	CD4Tconv	CD4Tn	1	P1212	P1212-PBMC	PBMC	42	Female	Primary	II
P_P_P1212_08517	-9.52347	-1.0583	Immune cells	CD4Tconv	CD4Tn	1	P1212	P1212-PBMC	PBMC	42	Female	Primary	II
P_P_P1212_08518	-9.62172	-1.31461	Immune cells	CD4Tconv	CD4Tn	1	P1212	P1212-PBMC	PBMC	42	Female	Primary	II
P_P_P1212_08522	-9.67049	-1.27467	Immune cells	CD4Tconv	CD4Tn	1	P1212	P1212-PBMC	PBMC	42	Female	Primary	II
P_P_P1212_08524	-8.67973	-1.05744	Immune cells	CD4Tconv	CD4Tn	1	P1212	P1212-PBMC	PBMC	42	Female	Primary	II
P_P_P1212_08526	-9.46883	-0.949954	Immune cells	CD4Tconv	CD4Tn	1	P1212	P1212-PBMC	PBMC	42	Female	Primary	II
P_P_P1212_08532	-8.7242	-2.65265	Immune cells	CD4Tconv	CD4Tn	1	P1212	P1212-PBMC	PBMC	42	Female	Primary	II
P_P_P1212_08542	-8.56838	-1.21742	Immune cells	CD4Tconv	CD4Tn	1	P1212	P1212-PBMC	PBMC	42	Female	Primary	II
P_P_P1212_08543	-8.10739	-0.871406	Immune cells	CD4Tconv	CD4Tn	1	P1212	P1212-PBMC	PBMC	42	Female	Primary	II
P_P_P1212_08553	-8.15568	-1.30786	Immune cells	CD4Tconv	CD4Tn	1	P1212	P1212-PBMC	PBMC	42	Female	Primary	II
P_P_P1212_08567	-7.85304	-1.04294	Immune cells	CD4Tconv	CD4Tn	1	P1212	P1212-PBMC	PBMC	42	Female	Primary	II
P_P_P1212_08572	-9.05128	-1.23722	Immune cells	CD4Tconv	CD4Tn	1	P1212	P1212-PBMC	PBMC	42	Female	Primary	II
P_P_P1212_08573	-7.67848	-1.49237	Immune cells	CD4Tconv	CD4Tn	1	P1212	P1212-PBMC	PBMC	42	Female	Primary	II
P_P_P1212_08578	-9.60029	-1.19301	Immune cells	CD4Tconv	CD4Tn	1	P1212	P1212-PBMC	PBMC	42	Female	Primary	II
P_P_P1212_08580	-9.10271	-0.729522	Immune cells	CD4Tconv	CD4Tn	1	P1212	P1212-PBMC	PBMC	42	Female	Primary	II
P_P_P1212_08585	-9.62235	-1.22351	Immune cells	CD4Tconv	CD4Tn	1	P1212	P1212-PBMC	PBMC	42	Female	Primary	II
P_P_P1212_08587	-8.93719	-1.28195	Immune cells	CD4Tconv	CD4Tn	1	P1212	P1212-PBMC	PBMC	42	Female	Primary	II
P_P_P1212_08588	-8.79308	-1.65676	Immune cells	CD4Tconv	CD4Tn	1	P1212	P1212-PBMC	PBMC	42	Female	Primary	II
P_P_P1212_08590	-9.65837	-1.11798	Immune cells	CD4Tconv	CD4Tn	1	P1212	P1212-PBMC	PBMC	42	Female	Primary	II
P_P_P1212_08592	-8.41917	-1.4542	Immune cells	CD4Tconv	CD4Tn	1	P1212	P1212-PBMC	PBMC	42	Female	Primary	II
P_P_P1212_08601	-8.60358	-2.08538	Immune cells	CD4Tconv	CD4Tn	1	P1212	P1212-PBMC	PBMC	42	Female	Primary	II
P_P_P1212_08603	-7.90488	-1.03968	Immune cells	CD4Tconv	CD4Tn	1	P1212	P1212-PBMC	PBMC	42	Female	Primary	II
P_P_P1212_08604	-7.97733	-1.27893	Immune cells	CD4Tconv	CD4Tn	1	P1212	P1212-PBMC	PBMC	42	Female	Primary	II
P_P_P1212_08610	-9.30164	-1.1919	Immune cells	CD4Tconv	CD4Tn	1	P1212	P1212-PBMC	PBMC	42	Female	Primary	II
P_P_P1212_08611	-9.59521	-1.73308	Immune cells	CD4Tconv	CD4Tn	1	P1212	P1212-PBMC	PBMC	42	Female	Primary	II
P_P_P1212_08612	-8.94657	-0.74432	Immune cells	CD4Tconv	CD4Tn	1	P1212	P1212-PBMC	PBMC	42	Female	Primary	II
P_P_P1212_08613	-8.82056	-1.31247	Immune cells	CD4Tconv	CD4Tn	1	P1212	P1212-PBMC	PBMC	42	Female	Primary	II
P_P_P1212_08614	-7.58401	-2.09127	Immune cells	CD4Tconv	CD4Tn	1	P1212	P1212-PBMC	PBMC	42	Female	Primary	II
P_P_P1212_08615	-8.96964	-1.73446	Immune cells	CD4Tconv	CD4Tn	1	P1212	P1212-PBMC	PBMC	42	Female	Primary	II
P_P_P1212_08616	-9.00371	-1.1907	Immune cells	CD4Tconv	CD4Tn	1	P1212	P1212-PBMC	PBMC	42	Female	Primary	II
P_P_P1212_08617	-8.00146	-2.1436	Immune cells	CD4Tconv	CD4Tn	1	P1212	P1212-PBMC	PBMC	42	Female	Primary	II
P_P_P1212_08618	-8.26345	-1.99396	Immune cells	CD4Tconv	CD4Tn	1	P1212	P1212-PBMC	PBMC	42	Female	Primary	II
P_P_P1212_08619	-9.1144	-2.41235	Immune cells	CD4Tconv	CD4Tn	1	P1212	P1212-PBMC	PBMC	42	Female	Primary	II
P_P_P1212_08621	-8.34345	-1.95767	Immune cells	CD4Tconv	CD4Tn	1	P1212	P1212-PBMC	PBMC	42	Female	Primary	II
P_P_P1212_08624	-9.2815	-2.0967	Immune cells	CD4Tconv	CD4Tn	1	P1212	P1212-PBMC	PBMC	42	Female	Primary	II
P_P_P1212_08625	-9.29147	-2.20015	Immune cells	CD4Tconv	CD4Tn	1	P1212	P1212-PBMC	PBMC	42	Female	Primary	II
P_P_P1212_08626	-8.8543	-1.85023	Immune cells	CD4Tconv	CD4Tn	1	P1212	P1212-PBMC	PBMC	42	Female	Primary	II
P_P_P1212_08627	-8.4709	-2.50518	Immune cells	CD4Tconv	CD4Tn	1	P1212	P1212-PBMC	PBMC	42	Female	Primary	II
P_P_P1212_08628	-8.94736	-1.73521	Immune cells	CD4Tconv	CD4Tn	1	P1212	P1212-PBMC	PBMC	42	Female	Primary	II
P_P_P1212_08629	-9.19406	-1.08705	Immune cells	CD4Tconv	CD4Tn	1	P1212	P1212-PBMC	PBMC	42	Female	Primary	II
P_P_P1212_08630	-9.23147	-2.20022	Immune cells	CD4Tconv	CD4Tn	1	P1212	P1212-PBMC	PBMC	42	Female	Primary	II
P_P_P1212_08631	-8.61559	-1.88257	Immune cells	CD4Tconv	CD4Tn	1	P1212	P1212-PBMC	PBMC	42	Female	Primary	II
P_P_P1212_08632	-7.80749	-1.81887	Immune cells	CD4Tconv	CD4Tn	1	P1212	P1212-PBMC	PBMC	42	Female	Primary	II
P_P_P1212_08636	-8.68844	-0.884578	Immune cells	CD4Tconv	CD4Tn	1	P1212	P1212-PBMC	PBMC	42	Female	Primary	II
P_P_P1212_08637	-7.72665	-1.24882	Immune cells	CD4Tconv	CD4Tn	1	P1212	P1212-PBMC	PBMC	42	Female	Primary	II
P_P_P1212_08638	-8.50793	-1.99724	Immune cells	CD4Tconv	CD4Tn	1	P1212	P1212-PBMC	PBMC	42	Female	Primary	II
P_P_P1212_08639	-9.2463	-2.54243	Immune cells	CD4Tconv	CD4Tn	1	P1212	P1212-PBMC	PBMC	42	Female	Primary	II
P_P_P1212_08640	-8.39253	-2.08196	Immune cells	CD4Tconv	CD4Tn	1	P1212	P1212-PBMC	PBMC	42	Female	Primary	II
P_P_P1212_08641	-8.43308	-1.93146	Immune cells	CD4Tconv	CD4Tn	1	P1212	P1212-PBMC	PBMC	42	Female	Primary	II
P_P_P1212_08642	-8.64679	-2.05054	Immune cells	CD4Tconv	CD4Tn	1	P1212	P1212-PBMC	PBMC	42	Female	Primary	II
P_P_P1212_08644	-7.50756	-1.93935	Immune cells	CD4Tconv	CD4Tn	1	P1212	P1212-PBMC	PBMC	42	Female	Primary	II
P_P_P1212_08645	-8.95847	-1.41355	Immune cells	CD4Tconv	CD4Tn	1	P1212	P1212-PBMC	PBMC	42	Female	Primary	II
P_P_P1212_08646	-9.36456	-1.93267	Immune cells	CD4Tconv	CD4Tn	1	P1212	P1212-PBMC	PBMC	42	Female	Primary	II
P_P_P1212_08648	-8.75466	-0.920659	Immune cells	CD4Tconv	CD4Tn	1	P1212	P1212-PBMC	PBMC	42	Female	Primary	II
P_P_P1212_08650	-8.14289	-2.26542	Immune cells	CD4Tconv	CD4Tn	1	P1212	P1212-PBMC	PBMC	42	Female	Primary	II
P_P_P1212_08651	-9.41202	-1.37962	Immune cells	CD4Tconv	CD4Tn	1	P1212	P1212-PBMC	PBMC	42	Female	Primary	II
P_P_P1212_08652	-9.74047	-1.5878	Immune cells	CD4Tconv	CD4Tn	1	P1212	P1212-PBMC	PBMC	42	Female	Primary	II
P_P_P1212_08653	-9.60097	-1.68557	Immune cells	CD4Tconv	CD4Tn	1	P1212	P1212-PBMC	PBMC	42	Female	Primary	II
P_P_P1212_08654	-8.84202	-2.073	Immune cells	CD4Tconv	CD4Tn	1	P1212	P1212-PBMC	PBMC	42	Female	Primary	II
P_P_P1212_08655	-9.42097	-1.94902	Immune cells	CD4Tconv	CD4Tn	1	P1212	P1212-PBMC	PBMC	42	Female	Primary	II
P_P_P1212_08656	-8.48579	-1.82909	Immune cells	CD4Tconv	CD4Tn	1	P1212	P1212-PBMC	PBMC	42	Female	Primary	II
P_P_P1212_08657	-8.83456	-1.83721	Immune cells	CD4Tconv	CD4Tn	1	P1212	P1212-PBMC	PBMC	42	Female	Primary	II
P_P_P1212_08658	-7.94766	-3.61299	Immune cells	CD4Tconv	Tfh	7	P1212	P1212-PBMC	PBMC	42	Female	Primary	II
P_P_P1212_08659	-8.08907	-1.3739	Immune cells	CD4Tconv	CD4Tn	1	P1212	P1212-PBMC	PBMC	42	Female	Primary	II
P_P_P1212_08660	-9.67937	-1.63792	Immune cells	CD4Tconv	CD4Tn	1	P1212	P1212-PBMC	PBMC	42	Female	Primary	II
P_P_P1212_08662	-9.36412	-0.997291	Immune cells	CD4Tconv	CD4Tn	1	P1212	P1212-PBMC	PBMC	42	Female	Primary	II
P_P_P1212_08664	-7.75879	-2.48757	Immune cells	CD4Tconv	CD4Tn	1	P1212	P1212-PBMC	PBMC	42	Female	Primary	II
P_P_P1212_08665	-8.74013	-1.00561	Immune cells	CD4Tconv	CD4Tn	1	P1212	P1212-PBMC	PBMC	42	Female	Primary	II
P_P_P1212_08666	-8.555	-1.31543	Immune cells	CD4Tconv	CD4Tn	1	P1212	P1212-PBMC	PBMC	42	Female	Primary	II
P_P_P1212_08667	-7.57526	-1.52507	Immune cells	CD4Tconv	CD4Tn	1	P1212	P1212-PBMC	PBMC	42	Female	Primary	II
P_P_P1212_08669	-2.11834	-5.51549	Immune cells	CD4Tconv	CD4Tn	1	P1212	P1212-PBMC	PBMC	42	Female	Primary	II
P_P_P1212_08670	-7.89956	-1.04433	Immune cells	CD4Tconv	CD4Tn	1	P1212	P1212-PBMC	PBMC	42	Female	Primary	II
P_P_P1212_08671	-8.93261	-2.76208	Immune cells	CD4Tconv	CD4Tn	1	P1212	P1212-PBMC	PBMC	42	Female	Primary	II
P_P_P1212_08672	-9.12205	-1.45752	Immune cells	CD4Tconv	CD4Tn	1	P1212	P1212-PBMC	PBMC	42	Female	Primary	II
P_P_P1212_08673	-9.14417	-1.21452	Immune cells	CD4Tconv	CD4Tn	1	P1212	P1212-PBMC	PBMC	42	Female	Primary	II
P_P_P1212_08674	-9.13121	-0.635611	Immune cells	CD4Tconv	CD4Tn	1	P1212	P1212-PBMC	PBMC	42	Female	Primary	II
P_P_P1212_08675	-8.91517	-0.663525	Immune cells	CD4Tconv	CD4Tn	1	P1212	P1212-PBMC	PBMC	42	Female	Primary	II
P_P_P1212_08677	-8.29235	-1.6541	Immune cells	CD4Tconv	CD4Tn	1	P1212	P1212-PBMC	PBMC	42	Female	Primary	II
P_P_P1212_08678	-7.81551	-1.17378	Immune cells	CD4Tconv	CD4Tn	1	P1212	P1212-PBMC	PBMC	42	Female	Primary	II
P_P_P1212_08679	-7.76002	-1.25562	Immune cells	CD4Tconv	CD4Tn	1	P1212	P1212-PBMC	PBMC	42	Female	Primary	II
P_P_P1212_08680	-8.55947	-1.55879	Immune cells	CD4Tconv	CD4Tn	1	P1212	P1212-PBMC	PBMC	42	Female	Primary	II
P_P_P1212_08681	-7.68029	-2.87832	Immune cells	CD4Tconv	CD4Tn	1	P1212	P1212-PBMC	PBMC	42	Female	Primary	II
P_P_P1212_08682	-9.44638	-1.81948	Immune cells	CD4Tconv	CD4Tn	1	P1212	P1212-PBMC	PBMC	42	Female	Primary	II
P_P_P1212_08683	-8.4351	-2.81534	Immune cells	CD4Tconv	CD4Tn	1	P1212	P1212-PBMC	PBMC	42	Female	Primary	II
P_P_P1212_08684	-8.45797	-2.3076	Immune cells	CD4Tconv	CD4Tn	1	P1212	P1212-PBMC	PBMC	42	Female	Primary	II
P_P_P1212_08685	-8.76513	-2.74158	Immune cells	CD4Tconv	CD4Tn	1	P1212	P1212-PBMC	PBMC	42	Female	Primary	II
P_P_P1212_08687	-8.22699	-2.26561	Immune cells	CD4Tconv	CD4Tn	1	P1212	P1212-PBMC	PBMC	42	Female	Primary	II
P_P_P1212_08688	-7.95214	-3.57286	Immune cells	CD4Tconv	Tfh	7	P1212	P1212-PBMC	PBMC	42	Female	Primary	II
P_P_P1212_08689	-8.34804	-1.49321	Immune cells	CD4Tconv	CD4Tn	1	P1212	P1212-PBMC	PBMC	42	Female	Primary	II
P_P_P1212_08690	-8.63334	-1.90872	Immune cells	CD4Tconv	CD4Tn	1	P1212	P1212-PBMC	PBMC	42	Female	Primary	II
P_P_P1212_08691	-7.0622	-1.33004	Immune cells	CD4Tconv	Tfh	7	P1212	P1212-PBMC	PBMC	42	Female	Primary	II
P_P_P1212_08693	-7.87451	-1.39219	Immune cells	CD4Tconv	CD4Tn	1	P1212	P1212-PBMC	PBMC	42	Female	Primary	II
P_P_P1212_08694	-8.04067	-1.955	Immune cells	CD4Tconv	CD4Tn	1	P1212	P1212-PBMC	PBMC	42	Female	Primary	II
P_P_P1212_08695	-7.71533	-3.31283	Immune cells	CD4Tconv	Tfh	7	P1212	P1212-PBMC	PBMC	42	Female	Primary	II
P_P_P1212_08696	-8.74653	-2.10461	Immune cells	CD4Tconv	CD4Tn	1	P1212	P1212-PBMC	PBMC	42	Female	Primary	II
P_P_P1212_08698	-8.52459	-1.50457	Immune cells	CD4Tconv	CD4Tn	1	P1212	P1212-PBMC	PBMC	42	Female	Primary	II
P_P_P1212_08700	-8.13579	-1.37453	Immune cells	CD4Tconv	CD4Tn	1	P1212	P1212-PBMC	PBMC	42	Female	Primary	II
P_P_P1212_08701	-8.27377	-2.62366	Immune cells	CD4Tconv	CD4Tn	1	P1212	P1212-PBMC	PBMC	42	Female	Primary	II
P_P_P1212_08702	-9.05727	-1.04698	Immune cells	CD4Tconv	CD4Tn	1	P1212	P1212-PBMC	PBMC	42	Female	Primary	II
P_P_P1212_08703	-7.93007	-3.38005	Immune cells	CD4Tconv	Tfh	7	P1212	P1212-PBMC	PBMC	42	Female	Primary	II
P_P_P1212_08704	-8.86831	-1.97078	Immune cells	CD4Tconv	CD4Tn	1	P1212	P1212-PBMC	PBMC	42	Female	Primary	II
P_P_P1212_08705	-8.21809	-2.53193	Immune cells	CD4Tconv	CD4Tn	1	P1212	P1212-PBMC	PBMC	42	Female	Primary	II
P_P_P1212_08706	-7.92631	-2.75889	Immune cells	CD4Tconv	CD4Tn	1	P1212	P1212-PBMC	PBMC	42	Female	Primary	II
P_P_P1212_08707	-7.99286	-2.36285	Immune cells	CD4Tconv	CD4Tn	1	P1212	P1212-PBMC	PBMC	42	Female	Primary	II
P_P_P1212_08708	-8.65401	-1.40471	Immune cells	CD4Tconv	CD4Tn	1	P1212	P1212-PBMC	PBMC	42	Female	Primary	II
P_P_P1212_08709	-8.6217	-1.60174	Immune cells	CD4Tconv	CD4Tn	1	P1212	P1212-PBMC	PBMC	42	Female	Primary	II
P_P_P1212_08710	-7.64618	-3.08741	Immune cells	CD4Tconv	CD4Tn	1	P1212	P1212-PBMC	PBMC	42	Female	Primary	II
P_P_P1212_08711	-9.0054	-1.25994	Immune cells	CD4Tconv	CD4Tn	1	P1212	P1212-PBMC	PBMC	42	Female	Primary	II
P_P_P1212_08712	-9.35415	-1.78501	Immune cells	CD4Tconv	CD4Tn	1	P1212	P1212-PBMC	PBMC	42	Female	Primary	II
P_P_P1212_08713	-9.16235	-1.26078	Immune cells	CD4Tconv	CD4Tn	1	P1212	P1212-PBMC	PBMC	42	Female	Primary	II
P_P_P1212_08715	-9.03698	-2.56736	Immune cells	CD4Tconv	CD4Tn	1	P1212	P1212-PBMC	PBMC	42	Female	Primary	II
P_P_P1212_08716	-7.7746	-2.83269	Immune cells	CD4Tconv	CD4Tn	1	P1212	P1212-PBMC	PBMC	42	Female	Primary	II
P_P_P1212_08717	-9.6597	-1.56763	Immune cells	CD4Tconv	CD4Tn	1	P1212	P1212-PBMC	PBMC	42	Female	Primary	II
P_P_P1212_08718	-8.7176	-1.9077	Immune cells	CD4Tconv	CD4Tn	1	P1212	P1212-PBMC	PBMC	42	Female	Primary	II
P_P_P1212_08719	-9.25615	-1.39963	Immune cells	CD4Tconv	CD4Tn	1	P1212	P1212-PBMC	PBMC	42	Female	Primary	II
P_P_P1212_08720	-8.60132	-0.835441	Immune cells	CD4Tconv	CD4Tn	1	P1212	P1212-PBMC	PBMC	42	Female	Primary	II
P_P_P1212_08721	-9.02676	-1.19631	Immune cells	CD4Tconv	CD4Tn	1	P1212	P1212-PBMC	PBMC	42	Female	Primary	II
P_P_P1212_08722	-9.17607	-2.15037	Immune cells	CD4Tconv	CD4Tn	1	P1212	P1212-PBMC	PBMC	42	Female	Primary	II
P_P_P1212_08723	-9.52037	-1.82616	Immune cells	CD4Tconv	CD4Tn	1	P1212	P1212-PBMC	PBMC	42	Female	Primary	II
P_P_P1212_08724	-8.24251	-3.54954	Immune cells	CD4Tconv	CD4Tn	1	P1212	P1212-PBMC	PBMC	42	Female	Primary	II
P_P_P1212_08725	-8.56556	-2.95485	Immune cells	CD4Tconv	CD4Tn	1	P1212	P1212-PBMC	PBMC	42	Female	Primary	II
P_P_P1212_08726	-9.10067	-1.64043	Immune cells	CD4Tconv	CD4Tn	1	P1212	P1212-PBMC	PBMC	42	Female	Primary	II
P_P_P1212_08727	-9.25596	-1.56616	Immune cells	CD4Tconv	CD4Tn	1	P1212	P1212-PBMC	PBMC	42	Female	Primary	II
P_P_P1212_08728	-8.80856	-2.63001	Immune cells	CD4Tconv	CD4Tn	1	P1212	P1212-PBMC	PBMC	42	Female	Primary	II
P_P_P1212_08730	-7.74705	-2.5702	Immune cells	CD4Tconv	CD4Tn	1	P1212	P1212-PBMC	PBMC	42	Female	Primary	II
P_P_P1212_08731	-9.44507	-1.1939	Immune cells	CD4Tconv	CD4Tn	1	P1212	P1212-PBMC	PBMC	42	Female	Primary	II
P_P_P1212_08732	-8.04494	-1.936	Immune cells	CD4Tconv	CD4Tn	1	P1212	P1212-PBMC	PBMC	42	Female	Primary	II
P_P_P1212_08733	-7.78202	-3.56082	Immune cells	CD4Tconv	Tfh	7	P1212	P1212-PBMC	PBMC	42	Female	Primary	II
P_P_P1212_08734	-9.06632	-0.826402	Immune cells	CD4Tconv	CD4Tn	1	P1212	P1212-PBMC	PBMC	42	Female	Primary	II
P_P_P1212_08735	-7.96854	-3.43915	Immune cells	CD4Tconv	CD4Tn	1	P1212	P1212-PBMC	PBMC	42	Female	Primary	II
P_P_P1212_08736	-7.7745	-1.45153	Immune cells	CD4Tconv	CD4Tn	1	P1212	P1212-PBMC	PBMC	42	Female	Primary	II
P_P_P1212_08737	-8.35559	-2.36363	Immune cells	CD4Tconv	CD4Tn	1	P1212	P1212-PBMC	PBMC	42	Female	Primary	II
P_P_P1212_08738	-9.43772	-1.80516	Immune cells	CD4Tconv	CD4Tn	1	P1212	P1212-PBMC	PBMC	42	Female	Primary	II
P_P_P1212_08739	-8.12038	-2.86932	Immune cells	CD4Tconv	CD4Tn	1	P1212	P1212-PBMC	PBMC	42	Female	Primary	II
P_P_P1212_08740	-8.67038	-1.18781	Immune cells	CD4Tconv	CD4Tn	1	P1212	P1212-PBMC	PBMC	42	Female	Primary	II
P_P_P1212_08741	-8.42554	-1.97497	Immune cells	CD4Tconv	CD4Tn	1	P1212	P1212-PBMC	PBMC	42	Female	Primary	II
P_P_P1212_08742	-8.34385	-1.90966	Immune cells	CD4Tconv	CD4Tn	1	P1212	P1212-PBMC	PBMC	42	Female	Primary	II
P_P_P1212_08743	-7.79005	-1.583	Immune cells	CD4Tconv	CD4Tn	1	P1212	P1212-PBMC	PBMC	42	Female	Primary	II
P_P_P1212_08746	-8.99662	-0.629064	Immune cells	CD4Tconv	CD4Tn	1	P1212	P1212-PBMC	PBMC	42	Female	Primary	II
P_P_P1212_08750	-9.3873	-2.26213	Immune cells	CD4Tconv	CD4Tn	1	P1212	P1212-PBMC	PBMC	42	Female	Primary	II
P_P_P1212_08751	-9.04348	-1.70941	Immune cells	CD4Tconv	CD4Tn	1	P1212	P1212-PBMC	PBMC	42	Female	Primary	II
P_P_P1212_08753	-9.24763	-1.77457	Immune cells	CD4Tconv	CD4Tn	1	P1212	P1212-PBMC	PBMC	42	Female	Primary	II
P_P_P1212_08754	-8.65524	-1.87212	Immune cells	CD4Tconv	CD4Tn	1	P1212	P1212-PBMC	PBMC	42	Female	Primary	II
P_P_P1212_08756	-8.90331	-1.20306	Immune cells	CD4Tconv	CD4Tn	1	P1212	P1212-PBMC	PBMC	42	Female	Primary	II
P_P_P1212_08757	-8.22957	-2.24737	Immune cells	CD4Tconv	CD4Tn	1	P1212	P1212-PBMC	PBMC	42	Female	Primary	II
P_P_P1212_08759	-9.63911	-1.57555	Immune cells	CD4Tconv	CD4Tn	1	P1212	P1212-PBMC	PBMC	42	Female	Primary	II
P_P_P1212_08761	-8.51103	-2.5468	Immune cells	CD4Tconv	CD4Tn	1	P1212	P1212-PBMC	PBMC	42	Female	Primary	II
P_P_P1212_08763	-9.01267	-1.6931	Immune cells	CD4Tconv	CD4Tn	1	P1212	P1212-PBMC	PBMC	42	Female	Primary	II
P_P_P1212_08765	-9.00999	-0.988654	Immune cells	CD4Tconv	CD4Tn	1	P1212	P1212-PBMC	PBMC	42	Female	Primary	II
P_P_P1212_08766	-8.91959	-1.13946	Immune cells	CD4Tconv	CD4Tn	1	P1212	P1212-PBMC	PBMC	42	Female	Primary	II
P_P_P1212_08770	-8.71261	-2.35678	Immune cells	CD4Tconv	CD4Tn	1	P1212	P1212-PBMC	PBMC	42	Female	Primary	II
P_P_P1212_08771	-8.89948	-1.11794	Immune cells	CD4Tconv	CD4Tn	1	P1212	P1212-PBMC	PBMC	42	Female	Primary	II
P_P_P1212_08772	-9.18452	-1.94781	Immune cells	CD4Tconv	CD4Tn	1	P1212	P1212-PBMC	PBMC	42	Female	Primary	II
P_P_P1212_08774	-8.93545	-0.794091	Immune cells	CD4Tconv	CD4Tn	1	P1212	P1212-PBMC	PBMC	42	Female	Primary	II
P_P_P1212_08776	-8.93776	-0.574082	Immune cells	CD4Tconv	CD4Tn	1	P1212	P1212-PBMC	PBMC	42	Female	Primary	II
P_P_P1212_08778	-9.37869	-0.856305	Immune cells	CD4Tconv	CD4Tn	1	P1212	P1212-PBMC	PBMC	42	Female	Primary	II
P_P_P1212_08779	-8.76609	-1.72927	Immune cells	CD4Tconv	CD4Tn	1	P1212	P1212-PBMC	PBMC	42	Female	Primary	II
P_P_P1212_08780	-8.38027	-2.90723	Immune cells	CD4Tconv	CD4Tn	1	P1212	P1212-PBMC	PBMC	42	Female	Primary	II
P_P_P1212_08781	-9.44887	-1.58382	Immune cells	CD4Tconv	CD4Tn	1	P1212	P1212-PBMC	PBMC	42	Female	Primary	II
P_P_P1212_08783	-8.66678	-0.806655	Immune cells	CD4Tconv	CD4Tn	1	P1212	P1212-PBMC	PBMC	42	Female	Primary	II
P_P_P1212_08784	-7.82677	-3.23346	Immune cells	CD4Tconv	CD4Tn	1	P1212	P1212-PBMC	PBMC	42	Female	Primary	II
P_P_P1212_08785	-8.77488	-1.46578	Immune cells	CD4Tconv	Tfh	7	P1212	P1212-PBMC	PBMC	42	Female	Primary	II
P_P_P1212_08787	-7.83195	-3.6454	Immune cells	CD4Tconv	Tfh	7	P1212	P1212-PBMC	PBMC	42	Female	Primary	II
P_P_P1212_08788	-9.49938	-1.08986	Immune cells	CD4Tconv	CD4Tn	1	P1212	P1212-PBMC	PBMC	42	Female	Primary	II
P_P_P1212_08791	-7.58711	-3.25436	Immune cells	CD4Tconv	CD4Tn	1	P1212	P1212-PBMC	PBMC	42	Female	Primary	II
P_P_P1212_08793	-8.84748	-1.51815	Immune cells	CD4Tconv	CD4Tn	1	P1212	P1212-PBMC	PBMC	42	Female	Primary	II
P_P_P1212_08794	-8.87878	-2.8151	Immune cells	CD4Tconv	CD4Tn	1	P1212	P1212-PBMC	PBMC	42	Female	Primary	II
P_P_P1212_08796	-8.31944	-1.41997	Immune cells	CD4Tconv	CD4Tn	1	P1212	P1212-PBMC	PBMC	42	Female	Primary	II
P_P_P1212_08798	-8.85012	-2.12792	Immune cells	CD4Tconv	CD4Tn	1	P1212	P1212-PBMC	PBMC	42	Female	Primary	II
P_P_P1212_08799	-8.87193	-2.60787	Immune cells	CD4Tconv	CD4Tn	1	P1212	P1212-PBMC	PBMC	42	Female	Primary	II
P_P_P1212_08800	-8.03446	-3.25132	Immune cells	CD4Tconv	Tfh	7	P1212	P1212-PBMC	PBMC	42	Female	Primary	II
P_P_P1212_08802	-8.20141	-3.14089	Immune cells	CD4Tconv	CD4Tn	1	P1212	P1212-PBMC	PBMC	42	Female	Primary	II
P_P_P1212_08804	-8.75981	-1.65305	Immune cells	CD4Tconv	CD4Tn	1	P1212	P1212-PBMC	PBMC	42	Female	Primary	II
P_P_P1212_08805	-9.59044	-1.88222	Immune cells	CD4Tconv	CD4Tn	1	P1212	P1212-PBMC	PBMC	42	Female	Primary	II
N_P_P1212_08810	-7.56733	-2.75148	Immune cells	CD4Tconv	CD4Tn	1	P1212	P1212-NAT	NAT	42	Female	Primary	II
N_P_P1212_08811	-7.66409	-2.86632	Immune cells	CD4Tconv	CD4Tn	1	P1212	P1212-NAT	NAT	42	Female	Primary	II
P_T_P1212_08813	-8.80172	-2.48073	Immune cells	CD4Tconv	CD4Tn	1	P1212	P1212-Tumor	Tumor	42	Female	Primary	II
P_T_P1212_08820	-5.10471	-0.972704	Immune cells	CD4Tconv	Tfh	7	P1212	P1212-Tumor	Tumor	42	Female	Primary	II
P_T_P1212_08822	-8.63768	-0.89909	Immune cells	CD4Tconv	CD4Tn	1	P1212	P1212-Tumor	Tumor	42	Female	Primary	II
P_T_P1212_08831	-7.72671	-3.23824	Immune cells	CD4Tconv	CD4Tn	1	P1212	P1212-Tumor	Tumor	42	Female	Primary	II
P_T_P1212_08833	-6.13402	-1.19451	Immune cells	CD4Tconv	CD4Tn	1	P1212	P1212-Tumor	Tumor	42	Female	Primary	II
P_T_P1212_08852	-8.97364	-2.88053	Immune cells	CD4Tconv	CD4Tn	1	P1212	P1212-Tumor	Tumor	42	Female	Primary	II
P_T_P1212_08854	-8.3528	-2.36554	Immune cells	CD4Tconv	CD4Tn	1	P1212	P1212-Tumor	Tumor	42	Female	Primary	II
P_T_P1212_08862	-6.50312	-1.30094	Immune cells	CD4Tconv	Tfh	7	P1212	P1212-Tumor	Tumor	42	Female	Primary	II
P_T_P1212_08863	-7.80603	-2.22191	Immune cells	CD4Tconv	CD4Tn	1	P1212	P1212-Tumor	Tumor	42	Female	Primary	II
P_T_P1212_08865	-5.2033	7.44966	Immune cells	CD4Tconv	CD4Tn	1	P1212	P1212-Tumor	Tumor	42	Female	Primary	II
P_T_P1212_08871	-9.26546	-1.01696	Immune cells	CD4Tconv	CD4Tn	1	P1212	P1212-Tumor	Tumor	42	Female	Primary	II
P_T_P1212_08880	-8.35529	-3.34331	Immune cells	CD4Tconv	CD4Tn	1	P1212	P1212-Tumor	Tumor	42	Female	Primary	II
P_T_P1212_08886	-7.3046	-3.06132	Immune cells	CD4Tconv	Tfh	7	P1212	P1212-Tumor	Tumor	42	Female	Primary	II
P_T_P1212_08888	-9.06909	-1.98574	Immune cells	CD4Tconv	CD4Tn	1	P1212	P1212-Tumor	Tumor	42	Female	Primary	II
P_T_P1212_08892	-9.54908	-1.35641	Immune cells	CD4Tconv	CD4Tn	1	P1212	P1212-Tumor	Tumor	42	Female	Primary	II
P_T_P1212_08896	-9.51524	-1.87463	Immune cells	CD4Tconv	CD4Tn	1	P1212	P1212-Tumor	Tumor	42	Female	Primary	II
P_T_P1212_08897	-8.94917	-0.60853	Immune cells	CD4Tconv	CD4Tn	1	P1212	P1212-Tumor	Tumor	42	Female	Primary	II
P_T_P1212_08919	-9.00425	-2.12343	Immune cells	CD4Tconv	CD4Tn	1	P1212	P1212-Tumor	Tumor	42	Female	Primary	II
P_T_P1212_08931	-8.76438	-2.23896	Immune cells	CD4Tconv	CD4Tn	1	P1212	P1212-Tumor	Tumor	42	Female	Primary	II
P_T_P1212_08937	-9.47478	-1.78635	Immune cells	CD4Tconv	CD4Tn	1	P1212	P1212-Tumor	Tumor	42	Female	Primary	II
P_T_P1212_08962	-5.68701	-1.20383	Immune cells	CD4Tconv	CD4Tn	1	P1212	P1212-Tumor	Tumor	42	Female	Primary	II
P_T_P1212_08969	-5.43668	-2.3838	Immune cells	CD4Tconv	Tfh	7	P1212	P1212-Tumor	Tumor	42	Female	Primary	II
P_T_P1212_08970	-4.74315	-1.54102	Immune cells	CD4Tconv	Tfh	7	P1212	P1212-Tumor	Tumor	42	Female	Primary	II
P_T_P1212_08972	-7.94554	-1.54387	Immune cells	CD4Tconv	CD4Tn	1	P1212	P1212-Tumor	Tumor	42	Female	Primary	II
P_T_P1212_08979	-8.16963	-2.00184	Immune cells	CD4Tconv	CD4Tn	1	P1212	P1212-Tumor	Tumor	42	Female	Primary	II
P_T_P1212_08982	-8.3452	-1.85551	Immune cells	CD4Tconv	CD4Tn	1	P1212	P1212-Tumor	Tumor	42	Female	Primary	II
P_T_P1212_08984	-7.77496	-1.17084	Immune cells	CD4Tconv	CD4Tn	1	P1212	P1212-Tumor	Tumor	42	Female	Primary	II
P_T_P1212_08985	-8.96866	-2.6486	Immune cells	CD4Tconv	CD4Tn	1	P1212	P1212-Tumor	Tumor	42	Female	Primary	II
P_T_P1212_08993	-8.76832	-2.84231	Immune cells	CD4Tconv	CD4Tn	1	P1212	P1212-Tumor	Tumor	42	Female	Primary	II
P_T_P1212_09001	-8.17297	-2.46448	Immune cells	CD4Tconv	CD4Tn	1	P1212	P1212-Tumor	Tumor	42	Female	Primary	II
P_T_P1212_09013	-9.21751	-2.58226	Immune cells	CD4Tconv	CD4Tn	1	P1212	P1212-Tumor	Tumor	42	Female	Primary	II
P_T_P1212_09019	-9.36774	-2.00966	Immune cells	CD4Tconv	CD4Tn	1	P1212	P1212-Tumor	Tumor	42	Female	Primary	II
P_T_P1212_09021	-9.08124	-2.46951	Immune cells	CD4Tconv	CD4Tn	1	P1212	P1212-Tumor	Tumor	42	Female	Primary	II
P_T_P1212_09027	-2.52175	-1.91607	Immune cells	CD4Tconv	CD4Tn	1	P1212	P1212-Tumor	Tumor	42	Female	Primary	II
P_T_P1212_09031	9.55998	7.67963	Immune cells	CD4Tconv	CD4Tn	1	P1212	P1212-Tumor	Tumor	42	Female	Primary	II
P_T_P1212_09109	-2.80643	-1.76132	Immune cells	CD4Tconv	CD4Tn	1	P1212	P1212-Tumor	Tumor	42	Female	Primary	II
P_T_P1212_09118	-2.92091	-2.01242	Immune cells	CD4Tconv	CD4Tn	1	P1212	P1212-Tumor	Tumor	42	Female	Primary	II
P_T_P1212_09144	-5.35493	-0.864297	Immune cells	CD4Tconv	CD4Tn	1	P1212	P1212-Tumor	Tumor	42	Female	Primary	II
P_T_P1212_09164	-4.59422	-1.14461	Immune cells	CD4Tconv	Tfh	7	P1212	P1212-Tumor	Tumor	42	Female	Primary	II
P_T_P1212_09182	-9.29026	-1.81377	Immune cells	CD4Tconv	CD4Tn	1	P1212	P1212-Tumor	Tumor	42	Female	Primary	II
P_T_P1212_09246	-4.59031	-1.93427	Immune cells	CD4Tconv	Tfh	7	P1212	P1212-Tumor	Tumor	42	Female	Primary	II
P_T_P1212_09247	-5.11876	-1.73566	Immune cells	CD4Tconv	Tfh	7	P1212	P1212-Tumor	Tumor	42	Female	Primary	II
P_T_P1212_09250	-4.36189	-2.12422	Immune cells	CD4Tconv	Tfh	7	P1212	P1212-Tumor	Tumor	42	Female	Primary	II
P_T_P1212_09252	-4.96786	-1.89491	Immune cells	CD4Tconv	Tfh	7	P1212	P1212-Tumor	Tumor	42	Female	Primary	II
P_T_P1212_09261	-5.08266	-1.67784	Immune cells	CD4Tconv	Tfh	7	P1212	P1212-Tumor	Tumor	42	Female	Primary	II
P_T_P1212_09262	-4.69126	-1.77331	Immune cells	CD4Tconv	Tfh	7	P1212	P1212-Tumor	Tumor	42	Female	Primary	II
P_T_P1212_09268	-4.90619	-1.2112	Immune cells	CD4Tconv	Tfh	7	P1212	P1212-Tumor	Tumor	42	Female	Primary	II
P_T_P1212_09269	-5.35596	-2.12755	Immune cells	CD4Tconv	CD4Tn	1	P1212	P1212-Tumor	Tumor	42	Female	Primary	II
P_T_P1212_09282	-4.71058	-1.6912	Immune cells	CD4Tconv	Tfh	7	P1212	P1212-Tumor	Tumor	42	Female	Primary	II
P_T_P1212_09287	-5.46735	-1.47936	Immune cells	CD4Tconv	Tfh	7	P1212	P1212-Tumor	Tumor	42	Female	Primary	II
P_T_P1212_09288	-4.62233	-1.33411	Immune cells	CD4Tconv	Tfh	7	P1212	P1212-Tumor	Tumor	42	Female	Primary	II
P_T_P1212_09409	-4.38995	-1.83603	Immune cells	CD4Tconv	Tfh	7	P1212	P1212-Tumor	Tumor	42	Female	Primary	II
P_T_P1212_09411	-5.63895	-1.81894	Immune cells	CD4Tconv	Tfh	7	P1212	P1212-Tumor	Tumor	42	Female	Primary	II
P_T_P1212_09413	-3.37082	-2.27754	Immune cells	CD4Tconv	Tfh	7	P1212	P1212-Tumor	Tumor	42	Female	Primary	II
P_T_P1212_09421	-4.1617	-2.04904	Immune cells	CD4Tconv	Tfh	7	P1212	P1212-Tumor	Tumor	42	Female	Primary	II
P_T_P1212_09424	-5.17922	-1.41533	Immune cells	CD4Tconv	Tfh	7	P1212	P1212-Tumor	Tumor	42	Female	Primary	II
P_T_P1212_09426	-5.87205	-2.85724	Immune cells	CD4Tconv	Tfh	7	P1212	P1212-Tumor	Tumor	42	Female	Primary	II
P_T_P1212_09431	-5.29578	-1.6945	Immune cells	CD4Tconv	Tfh	7	P1212	P1212-Tumor	Tumor	42	Female	Primary	II
P_N_P1228_09561	-8.45483	-1.06244	Immune cells	CD4Tconv	CD4Tn	1	P1228	P1228-NAT	NAT	77	Female	Primary	II
P_N_P1228_09577	-7.91767	-2.03947	Immune cells	CD4Tconv	CD4Tn	1	P1228	P1228-NAT	NAT	77	Female	Primary	II
P_N_P1228_09579	-7.75565	-3.26203	Immune cells	CD4Tconv	CD4Tn	1	P1228	P1228-NAT	NAT	77	Female	Primary	II
P_N_P1228_09580	-5.30403	-1.00612	Immune cells	CD4Tconv	Tfh	7	P1228	P1228-NAT	NAT	77	Female	Primary	II
P_N_P1228_09583	-5.07313	-0.821862	Immune cells	CD4Tconv	Tfh	7	P1228	P1228-NAT	NAT	77	Female	Primary	II
P_N_P1228_09595	-7.05308	-3.38389	Immune cells	CD4Tconv	Tfh	7	P1228	P1228-NAT	NAT	77	Female	Primary	II
P_N_P1228_09602	-4.57382	-0.794314	Immune cells	CD4Tconv	Tfh	7	P1228	P1228-NAT	NAT	77	Female	Primary	II
P_N_P1228_09607	-9.12978	-2.31492	Immune cells	CD4Tconv	CD4Tn	1	P1228	P1228-NAT	NAT	77	Female	Primary	II
P_N_P1228_09705	-6.47773	-1.15342	Immune cells	CD4Tconv	CD4Tn	1	P1228	P1228-NAT	NAT	77	Female	Primary	II
P_N_P1228_09760	-4.12964	-0.609439	Immune cells	CD4Tconv	Tfh	7	P1228	P1228-NAT	NAT	77	Female	Primary	II
P_N_P1228_09831	-6.13389	-0.987462	Immune cells	CD4Tconv	CD4Tn	1	P1228	P1228-NAT	NAT	77	Female	Primary	II
P_N_P1228_09864	-5.84064	-1.56737	Immune cells	CD4Tconv	CD4Tn	1	P1228	P1228-NAT	NAT	77	Female	Primary	II
P_N_P1228_09897	-6.36559	-2.86439	Immune cells	CD4Tconv	Tfh	7	P1228	P1228-NAT	NAT	77	Female	Primary	II
P_N_P1228_09898	-4.38923	-1.1796	Immune cells	CD4Tconv	Tfh	7	P1228	P1228-NAT	NAT	77	Female	Primary	II
P_N_P1228_09899	-7.6833	-3.06176	Immune cells	CD4Tconv	CD4Tn	1	P1228	P1228-NAT	NAT	77	Female	Primary	II
P_N_P1228_09900	-6.17008	-3.44308	Immune cells	CD4Tconv	Tfh	7	P1228	P1228-NAT	NAT	77	Female	Primary	II
P_N_P1228_09901	-5.81177	-1.62424	Immune cells	CD4Tconv	Tfh	7	P1228	P1228-NAT	NAT	77	Female	Primary	II
P_N_P1228_09903	-6.28379	-1.62873	Immune cells	CD4Tconv	Tfh	7	P1228	P1228-NAT	NAT	77	Female	Primary	II
P_N_P1228_09904	-5.92231	-2.93139	Immune cells	CD4Tconv	Tfh	7	P1228	P1228-NAT	NAT	77	Female	Primary	II
P_N_P1228_09905	-5.93912	-1.14513	Immune cells	CD4Tconv	CD4Tn	1	P1228	P1228-NAT	NAT	77	Female	Primary	II
P_N_P1228_09906	-6.12276	-1.92859	Immune cells	CD4Tconv	Tfh	7	P1228	P1228-NAT	NAT	77	Female	Primary	II
P_N_P1228_09908	-6.5269	-1.66657	Immune cells	CD4Tconv	Tfh	7	P1228	P1228-NAT	NAT	77	Female	Primary	II
P_N_P1228_09909	-6.39418	-3.78034	Immune cells	CD4Tconv	Tfh	7	P1228	P1228-NAT	NAT	77	Female	Primary	II
P_N_P1228_09911	-6.85209	-3.26469	Immune cells	CD4Tconv	CD4Tn	1	P1228	P1228-NAT	NAT	77	Female	Primary	II
P_N_P1228_09912	-6.40036	-2.97225	Immune cells	CD4Tconv	CD4Tn	1	P1228	P1228-NAT	NAT	77	Female	Primary	II
P_N_P1228_09913	-8.5173	-2.96346	Immune cells	CD4Tconv	CD4Tn	1	P1228	P1228-NAT	NAT	77	Female	Primary	II
P_N_P1228_09914	-5.7658	-1.89336	Immune cells	CD4Tconv	CD4Tn	1	P1228	P1228-NAT	NAT	77	Female	Primary	II
P_N_P1228_09916	-8.55502	-1.78811	Immune cells	CD4Tconv	CD4Tn	1	P1228	P1228-NAT	NAT	77	Female	Primary	II
P_N_P1228_09917	-7.90551	-2.12155	Immune cells	CD4Tconv	CD4Tn	1	P1228	P1228-NAT	NAT	77	Female	Primary	II
P_N_P1228_09918	-4.74313	-0.660574	Immune cells	CD4Tconv	Tfh	7	P1228	P1228-NAT	NAT	77	Female	Primary	II
P_N_P1228_09920	-7.88499	-2.07823	Immune cells	CD4Tconv	CD4Tn	1	P1228	P1228-NAT	NAT	77	Female	Primary	II
P_N_P1228_09921	-7.14463	-3.1972	Immune cells	CD4Tconv	Tfh	7	P1228	P1228-NAT	NAT	77	Female	Primary	II
P_N_P1228_09922	-8.10614	-1.80818	Immune cells	CD4Tconv	CD4Tn	1	P1228	P1228-NAT	NAT	77	Female	Primary	II
P_N_P1228_09923	-6.65347	-3.58101	Immune cells	CD4Tconv	Tfh	7	P1228	P1228-NAT	NAT	77	Female	Primary	II
P_N_P1228_09924	-4.7712	-0.856166	Immune cells	CD4Tconv	Tfh	7	P1228	P1228-NAT	NAT	77	Female	Primary	II
P_N_P1228_09926	-6.39617	-2.94095	Immune cells	CD4Tconv	Tfh	7	P1228	P1228-NAT	NAT	77	Female	Primary	II
P_N_P1228_09927	-6.10518	-2.84693	Immune cells	CD4Tconv	Tfh	7	P1228	P1228-NAT	NAT	77	Female	Primary	II
P_N_P1228_09928	-7.77344	-3.3614	Immune cells	CD4Tconv	CD4Tn	1	P1228	P1228-NAT	NAT	77	Female	Primary	II
P_N_P1228_09931	-4.68879	-1.81061	Immune cells	CD4Tconv	Tfh	7	P1228	P1228-NAT	NAT	77	Female	Primary	II
P_N_P1228_09932	-5.65172	-1.38053	Immune cells	CD4Tconv	Tfh	7	P1228	P1228-NAT	NAT	77	Female	Primary	II
P_N_P1228_09934	-7.09135	-1.97714	Immune cells	CD4Tconv	Tfh	7	P1228	P1228-NAT	NAT	77	Female	Primary	II
P_N_P1228_09935	-6.38714	-1.44198	Immune cells	CD4Tconv	Tfh	7	P1228	P1228-NAT	NAT	77	Female	Primary	II
P_N_P1228_09936	-5.54198	-1.38623	Immune cells	CD4Tconv	Tfh	7	P1228	P1228-NAT	NAT	77	Female	Primary	II
P_N_P1228_09937	-6.24404	-2.72675	Immune cells	CD4Tconv	Tfh	7	P1228	P1228-NAT	NAT	77	Female	Primary	II
P_N_P1228_09938	-4.83029	-0.852807	Immune cells	CD4Tconv	Tfh	7	P1228	P1228-NAT	NAT	77	Female	Primary	II
P_N_P1228_09939	-5.1253	-0.778465	Immune cells	CD4Tconv	Tfh	7	P1228	P1228-NAT	NAT	77	Female	Primary	II
P_N_P1228_09941	-6.87738	-2.34459	Immune cells	CD4Tconv	Tfh	7	P1228	P1228-NAT	NAT	77	Female	Primary	II
P_N_P1228_09944	-6.67329	-2.94601	Immune cells	CD4Tconv	Tfh	7	P1228	P1228-NAT	NAT	77	Female	Primary	II
P_N_P1228_09945	-6.31965	-2.62179	Immune cells	CD4Tconv	Tfh	7	P1228	P1228-NAT	NAT	77	Female	Primary	II
P_N_P1228_09948	-4.66422	-1.07888	Immune cells	CD4Tconv	Tfh	7	P1228	P1228-NAT	NAT	77	Female	Primary	II
P_N_P1228_09949	-8.32067	-3.22029	Immune cells	CD4Tconv	CD4Tn	1	P1228	P1228-NAT	NAT	77	Female	Primary	II
P_N_P1228_09950	-5.13709	-2.20572	Immune cells	CD4Tconv	Tfh	7	P1228	P1228-NAT	NAT	77	Female	Primary	II
P_N_P1228_09951	-8.4717	-1.62978	Immune cells	CD4Tconv	CD4Tn	1	P1228	P1228-NAT	NAT	77	Female	Primary	II
P_N_P1228_09952	-5.75382	-1.34555	Immune cells	CD4Tconv	Tfh	7	P1228	P1228-NAT	NAT	77	Female	Primary	II
P_N_P1228_09953	-5.36646	-1.24738	Immune cells	CD4Tconv	Tfh	7	P1228	P1228-NAT	NAT	77	Female	Primary	II
P_N_P1228_09955	-5.98438	-2.68497	Immune cells	CD4Tconv	Tfh	7	P1228	P1228-NAT	NAT	77	Female	Primary	II
P_N_P1228_09956	-6.3326	-2.27936	Immune cells	CD4Tconv	Tfh	7	P1228	P1228-NAT	NAT	77	Female	Primary	II
P_N_P1228_09957	-4.82846	-1.52332	Immune cells	CD4Tconv	Tfh	7	P1228	P1228-NAT	NAT	77	Female	Primary	II
P_N_P1228_09963	-5.55893	-0.972911	Immune cells	CD4Tconv	CD4Tn	1	P1228	P1228-NAT	NAT	77	Female	Primary	II
P_N_P1228_09964	-6.43094	-3.40184	Immune cells	CD4Tconv	Tfh	7	P1228	P1228-NAT	NAT	77	Female	Primary	II
P_N_P1228_09965	-6.3831	-2.97455	Immune cells	CD4Tconv	Tfh	7	P1228	P1228-NAT	NAT	77	Female	Primary	II
P_N_P1228_09969	-6.75774	-3.76191	Immune cells	CD4Tconv	Tfh	7	P1228	P1228-NAT	NAT	77	Female	Primary	II
P_N_P1228_09970	-4.77829	-1.4186	Immune cells	CD4Tconv	Tfh	7	P1228	P1228-NAT	NAT	77	Female	Primary	II
P_N_P1228_09973	-6.09474	-3.54092	Immune cells	CD4Tconv	Tfh	7	P1228	P1228-NAT	NAT	77	Female	Primary	II
P_N_P1228_09974	-6.96015	-1.29515	Immune cells	CD4Tconv	CD4Tn	1	P1228	P1228-NAT	NAT	77	Female	Primary	II
P_N_P1228_09975	-5.70267	-1.33642	Immune cells	CD4Tconv	Tfh	7	P1228	P1228-NAT	NAT	77	Female	Primary	II
P_N_P1228_09976	-5.10956	-1.91549	Immune cells	CD4Tconv	Tfh	7	P1228	P1228-NAT	NAT	77	Female	Primary	II
P_N_P1228_09977	-4.7549	-2.10861	Immune cells	CD4Tconv	Tfh	7	P1228	P1228-NAT	NAT	77	Female	Primary	II
P_N_P1228_09978	-6.99373	-1.76685	Immune cells	CD4Tconv	Tfh	7	P1228	P1228-NAT	NAT	77	Female	Primary	II
P_N_P1228_09980	-5.0606	-1.09786	Immune cells	CD4Tconv	Tfh	7	P1228	P1228-NAT	NAT	77	Female	Primary	II
P_N_P1228_09981	-6.16006	-2.55764	Immune cells	CD4Tconv	Tfh	7	P1228	P1228-NAT	NAT	77	Female	Primary	II
P_N_P1228_09982	-6.60761	-3.27943	Immune cells	CD4Tconv	Tfh	7	P1228	P1228-NAT	NAT	77	Female	Primary	II
P_N_P1228_09983	-4.49736	-0.837828	Immune cells	CD4Tconv	Tfh	7	P1228	P1228-NAT	NAT	77	Female	Primary	II
P_N_P1228_09984	-6.37889	-1.47127	Immune cells	CD4Tconv	Tfh	7	P1228	P1228-NAT	NAT	77	Female	Primary	II
P_N_P1228_09985	-6.34731	-2.98848	Immune cells	CD4Tconv	Tfh	7	P1228	P1228-NAT	NAT	77	Female	Primary	II
P_N_P1228_09988	-5.75337	-3.49103	Immune cells	CD4Tconv	Tfh	7	P1228	P1228-NAT	NAT	77	Female	Primary	II
P_N_P1228_09991	-4.41213	-0.849159	Immune cells	CD4Tconv	Tfh	7	P1228	P1228-NAT	NAT	77	Female	Primary	II
P_N_P1228_09992	-4.58692	-0.693554	Immune cells	CD4Tconv	Tfh	7	P1228	P1228-NAT	NAT	77	Female	Primary	II
P_N_P1228_09993	-6.51208	-1.26701	Immune cells	CD4Tconv	Tfh	7	P1228	P1228-NAT	NAT	77	Female	Primary	II
P_N_P1228_09995	-6.58042	-3.07983	Immune cells	CD4Tconv	Tfh	7	P1228	P1228-NAT	NAT	77	Female	Primary	II
P_N_P1228_09996	-7.29458	-1.32819	Immune cells	CD4Tconv	CD4Tn	1	P1228	P1228-NAT	NAT	77	Female	Primary	II
P_N_P1228_09999	-6.20111	-4.09649	Immune cells	CD4Tconv	Tfh	7	P1228	P1228-NAT	NAT	77	Female	Primary	II
P_N_P1228_10000	-6.70813	-3.41899	Immune cells	CD4Tconv	CD4Tn	1	P1228	P1228-NAT	NAT	77	Female	Primary	II
P_N_P1228_10001	-7.38451	-2.87954	Immune cells	CD4Tconv	Tfh	7	P1228	P1228-NAT	NAT	77	Female	Primary	II
P_N_P1228_10002	-6.27093	-2.74373	Immune cells	CD4Tconv	Tfh	7	P1228	P1228-NAT	NAT	77	Female	Primary	II
P_N_P1228_10003	-5.20169	-1.74131	Immune cells	CD4Tconv	Tfh	7	P1228	P1228-NAT	NAT	77	Female	Primary	II
P_N_P1228_10004	-7.56722	-3.49839	Immune cells	CD4Tconv	Tfh	7	P1228	P1228-NAT	NAT	77	Female	Primary	II
P_N_P1228_10005	-4.80985	-0.657017	Immune cells	CD4Tconv	Tfh	7	P1228	P1228-NAT	NAT	77	Female	Primary	II
P_N_P1228_10006	-8.30322	-2.22193	Immune cells	CD4Tconv	CD4Tn	1	P1228	P1228-NAT	NAT	77	Female	Primary	II
P_N_P1228_10007	-7.82797	-2.71456	Immune cells	CD4Tconv	CD4Tn	1	P1228	P1228-NAT	NAT	77	Female	Primary	II
P_N_P1228_10009	-4.52903	-1.41677	Immune cells	CD4Tconv	Tfh	7	P1228	P1228-NAT	NAT	77	Female	Primary	II
P_N_P1228_10010	-5.91001	-3.05119	Immune cells	CD4Tconv	Tfh	7	P1228	P1228-NAT	NAT	77	Female	Primary	II
P_N_P1228_10011	-6.17862	-3.26479	Immune cells	CD4Tconv	Tfh	7	P1228	P1228-NAT	NAT	77	Female	Primary	II
P_N_P1228_10012	-4.79167	-1.17823	Immune cells	CD4Tconv	Tfh	7	P1228	P1228-NAT	NAT	77	Female	Primary	II
P_N_P1228_10014	-5.32614	-0.905897	Immune cells	CD4Tconv	Tfh	7	P1228	P1228-NAT	NAT	77	Female	Primary	II
P_N_P1228_10015	-5.57132	-1.46685	Immune cells	CD4Tconv	Tfh	7	P1228	P1228-NAT	NAT	77	Female	Primary	II
P_N_P1228_10018	-4.98844	-1.07996	Immune cells	CD4Tconv	Tfh	7	P1228	P1228-NAT	NAT	77	Female	Primary	II
P_N_P1228_10019	-5.33947	-1.70804	Immune cells	CD4Tconv	Tfh	7	P1228	P1228-NAT	NAT	77	Female	Primary	II
P_N_P1228_10021	-7.66866	-3.43118	Immune cells	CD4Tconv	CD4Tn	1	P1228	P1228-NAT	NAT	77	Female	Primary	II
P_N_P1228_10022	-6.23767	-1.41161	Immune cells	CD4Tconv	CD4Tn	1	P1228	P1228-NAT	NAT	77	Female	Primary	II
P_N_P1228_10024	-5.26401	-1.16553	Immune cells	CD4Tconv	Tfh	7	P1228	P1228-NAT	NAT	77	Female	Primary	II
P_N_P1228_10025	-7.88159	-2.98259	Immune cells	CD4Tconv	CD4Tn	1	P1228	P1228-NAT	NAT	77	Female	Primary	II
P_N_P1228_10026	-5.68475	-3.06432	Immune cells	CD4Tconv	Tfh	7	P1228	P1228-NAT	NAT	77	Female	Primary	II
P_N_P1228_10028	-4.60794	-1.37466	Immune cells	CD4Tconv	Tfh	7	P1228	P1228-NAT	NAT	77	Female	Primary	II
P_N_P1228_10029	-6.30584	-3.09511	Immune cells	CD4Tconv	Tfh	7	P1228	P1228-NAT	NAT	77	Female	Primary	II
P_N_P1228_10031	-6.30793	-2.99038	Immune cells	CD4Tconv	Tfh	7	P1228	P1228-NAT	NAT	77	Female	Primary	II
P_N_P1228_10033	-7.06482	-2.46709	Immune cells	CD4Tconv	CD4Tn	1	P1228	P1228-NAT	NAT	77	Female	Primary	II
P_N_P1228_10035	-6.09041	-4.00384	Immune cells	CD4Tconv	Tfh	7	P1228	P1228-NAT	NAT	77	Female	Primary	II
P_N_P1228_10038	-4.93825	-0.653355	Immune cells	CD4Tconv	Tfh	7	P1228	P1228-NAT	NAT	77	Female	Primary	II
P_N_P1228_10040	-6.64149	-3.32438	Immune cells	CD4Tconv	Tfh	7	P1228	P1228-NAT	NAT	77	Female	Primary	II
P_N_P1228_10041	-8.02148	-1.64205	Immune cells	CD4Tconv	CD4Tn	1	P1228	P1228-NAT	NAT	77	Female	Primary	II
P_N_P1228_10044	-5.25413	-0.91728	Immune cells	CD4Tconv	Tfh	7	P1228	P1228-NAT	NAT	77	Female	Primary	II
P_N_P1228_10047	-4.70426	-0.627709	Immune cells	CD4Tconv	Tfh	7	P1228	P1228-NAT	NAT	77	Female	Primary	II
P_N_P1228_10048	-6.52274	-1.45719	Immune cells	CD4Tconv	CD4Tn	1	P1228	P1228-NAT	NAT	77	Female	Primary	II
P_N_P1228_10052	-5.9663	-1.77207	Immune cells	CD4Tconv	Tfh	7	P1228	P1228-NAT	NAT	77	Female	Primary	II
P_N_P1228_10055	-8.34413	-3.21034	Immune cells	CD4Tconv	CD4Tn	1	P1228	P1228-NAT	NAT	77	Female	Primary	II
P_N_P1228_10056	-6.79111	-1.99553	Immune cells	CD4Tconv	Tfh	7	P1228	P1228-NAT	NAT	77	Female	Primary	II
P_N_P1228_10057	-7.7555	-3.37116	Immune cells	CD4Tconv	Tfh	7	P1228	P1228-NAT	NAT	77	Female	Primary	II
P_N_P1228_10058	-8.27843	-3.35569	Immune cells	CD4Tconv	CD4Tn	1	P1228	P1228-NAT	NAT	77	Female	Primary	II
P_N_P1228_10062	-4.40615	-0.825742	Immune cells	CD4Tconv	Tfh	7	P1228	P1228-NAT	NAT	77	Female	Primary	II
P_N_P1228_10065	-7.42297	-2.97232	Immune cells	CD4Tconv	Tfh	7	P1228	P1228-NAT	NAT	77	Female	Primary	II
P_N_P1228_10066	-5.16955	-0.973994	Immune cells	CD4Tconv	CD4Tn	1	P1228	P1228-NAT	NAT	77	Female	Primary	II
P_N_P1228_10068	-6.20705	-2.76519	Immune cells	CD4Tconv	Tfh	7	P1228	P1228-NAT	NAT	77	Female	Primary	II
P_N_P1228_10069	-5.25713	-1.67316	Immune cells	CD4Tconv	Tfh	7	P1228	P1228-NAT	NAT	77	Female	Primary	II
P_N_P1228_10070	-4.69931	-1.16545	Immune cells	CD4Tconv	Tfh	7	P1228	P1228-NAT	NAT	77	Female	Primary	II
P_N_P1228_10071	-5.40578	-1.01189	Immune cells	CD4Tconv	Tfh	7	P1228	P1228-NAT	NAT	77	Female	Primary	II
P_N_P1228_10076	-8.2286	-1.49338	Immune cells	CD4Tconv	CD4Tn	1	P1228	P1228-NAT	NAT	77	Female	Primary	II
P_N_P1228_10080	-4.41139	-0.509001	Immune cells	CD4Tconv	Tfh	7	P1228	P1228-NAT	NAT	77	Female	Primary	II
P_N_P1228_10083	-4.76822	-0.858218	Immune cells	CD4Tconv	Tfh	7	P1228	P1228-NAT	NAT	77	Female	Primary	II
P_N_P1228_10085	-5.23885	-1.03846	Immune cells	CD4Tconv	Tfh	7	P1228	P1228-NAT	NAT	77	Female	Primary	II
P_N_P1228_10086	-6.25335	-2.83904	Immune cells	CD4Tconv	Tfh	7	P1228	P1228-NAT	NAT	77	Female	Primary	II
P_N_P1228_10087	-6.08465	-2.22682	Immune cells	CD4Tconv	Tfh	7	P1228	P1228-NAT	NAT	77	Female	Primary	II
P_N_P1228_10088	-5.21208	-1.32655	Immune cells	CD4Tconv	Tfh	7	P1228	P1228-NAT	NAT	77	Female	Primary	II
P_N_P1228_10091	-6.3876	-1.69694	Immune cells	CD4Tconv	Tfh	7	P1228	P1228-NAT	NAT	77	Female	Primary	II
P_N_P1228_10092	-5.19263	-1.05517	Immune cells	CD4Tconv	Tfh	7	P1228	P1228-NAT	NAT	77	Female	Primary	II
P_N_P1228_10093	-7.74419	-2.11026	Immune cells	CD4Tconv	CD4Tn	1	P1228	P1228-NAT	NAT	77	Female	Primary	II
P_N_P1228_10094	-6.38668	-3.20226	Immune cells	CD4Tconv	Tfh	7	P1228	P1228-NAT	NAT	77	Female	Primary	II
P_N_P1228_10095	-4.52788	-1.25899	Immune cells	CD4Tconv	Tfh	7	P1228	P1228-NAT	NAT	77	Female	Primary	II
P_N_P1228_10098	-6.28631	-2.90231	Immune cells	CD4Tconv	Tfh	7	P1228	P1228-NAT	NAT	77	Female	Primary	II
P_N_P1228_10099	-4.72445	-1.37765	Immune cells	CD4Tconv	Tfh	7	P1228	P1228-NAT	NAT	77	Female	Primary	II
P_N_P1228_10101	-5.46891	-0.784163	Immune cells	CD4Tconv	CD4Tn	1	P1228	P1228-NAT	NAT	77	Female	Primary	II
P_N_P1228_10103	-6.20671	-2.92583	Immune cells	CD4Tconv	Tfh	7	P1228	P1228-NAT	NAT	77	Female	Primary	II
P_N_P1228_10106	-6.327	-3.03849	Immune cells	CD4Tconv	Tfh	7	P1228	P1228-NAT	NAT	77	Female	Primary	II
P_N_P1228_10110	-5.83796	-1.62988	Immune cells	CD4Tconv	Tfh	7	P1228	P1228-NAT	NAT	77	Female	Primary	II
P_N_P1228_10114	-6.12874	-2.43641	Immune cells	CD4Tconv	Tfh	7	P1228	P1228-NAT	NAT	77	Female	Primary	II
P_N_P1228_10117	-5.14576	-1.69292	Immune cells	CD4Tconv	Tfh	7	P1228	P1228-NAT	NAT	77	Female	Primary	II
P_N_P1228_10118	-6.2566	-2.29874	Immune cells	CD4Tconv	Tfh	7	P1228	P1228-NAT	NAT	77	Female	Primary	II
P_N_P1228_10119	-6.58834	-3.52164	Immune cells	CD4Tconv	Tfh	7	P1228	P1228-NAT	NAT	77	Female	Primary	II
P_N_P1228_10122	-4.78972	-0.756295	Immune cells	CD4Tconv	Tfh	7	P1228	P1228-NAT	NAT	77	Female	Primary	II
P_N_P1228_10142	-7.98578	-2.72052	Immune cells	CD4Tconv	CD4Tn	1	P1228	P1228-NAT	NAT	77	Female	Primary	II
P_N_P1228_10143	-6.24579	-2.81003	Immune cells	CD4Tconv	Tfh	7	P1228	P1228-NAT	NAT	77	Female	Primary	II
P_N_P1228_10144	-8.81815	-2.49573	Immune cells	CD4Tconv	CD4Tn	1	P1228	P1228-NAT	NAT	77	Female	Primary	II
P_N_P1228_10148	-8.93917	-3.00952	Immune cells	CD4Tconv	CD4Tn	1	P1228	P1228-NAT	NAT	77	Female	Primary	II
P_N_P1228_10149	-5.80942	-0.962981	Immune cells	CD4Tconv	Tfh	7	P1228	P1228-NAT	NAT	77	Female	Primary	II
P_N_P1228_10151	-4.63913	-0.788478	Immune cells	CD4Tconv	Tfh	7	P1228	P1228-NAT	NAT	77	Female	Primary	II
P_N_P1228_10152	-6.87222	-2.95588	Immune cells	CD4Tconv	Tfh	7	P1228	P1228-NAT	NAT	77	Female	Primary	II
P_N_P1228_10153	-6.33815	-2.33737	Immune cells	CD4Tconv	Tfh	7	P1228	P1228-NAT	NAT	77	Female	Primary	II
P_N_P1228_10155	-8.39576	-2.04085	Immune cells	CD4Tconv	CD4Tn	1	P1228	P1228-NAT	NAT	77	Female	Primary	II
P_N_P1228_10157	-5.22563	-0.629951	Immune cells	CD4Tconv	Tfh	7	P1228	P1228-NAT	NAT	77	Female	Primary	II
P_N_P1228_10164	-6.58708	-2.51611	Immune cells	CD4Tconv	Tfh	7	P1228	P1228-NAT	NAT	77	Female	Primary	II
P_N_P1228_10169	-4.76768	-1.19387	Immune cells	CD4Tconv	Tfh	7	P1228	P1228-NAT	NAT	77	Female	Primary	II
P_N_P1228_10171	-5.35069	-1.2091	Immune cells	CD4Tconv	CD4Tn	1	P1228	P1228-NAT	NAT	77	Female	Primary	II
P_N_P1228_10174	-4.47192	-0.76619	Immune cells	CD4Tconv	Tfh	7	P1228	P1228-NAT	NAT	77	Female	Primary	II
P_N_P1228_10175	-6.84108	-2.66311	Immune cells	CD4Tconv	Tfh	7	P1228	P1228-NAT	NAT	77	Female	Primary	II
P_N_P1228_10176	-5.02161	-0.643454	Immune cells	CD4Tconv	Tfh	7	P1228	P1228-NAT	NAT	77	Female	Primary	II
P_N_P1228_10178	-7.4412	-2.11714	Immune cells	CD4Tconv	Tfh	7	P1228	P1228-NAT	NAT	77	Female	Primary	II
P_N_P1228_10179	-4.85564	-2.28298	Immune cells	CD4Tconv	Tfh	7	P1228	P1228-NAT	NAT	77	Female	Primary	II
P_N_P1228_10181	-7.45664	-2.6388	Immune cells	CD4Tconv	Tfh	7	P1228	P1228-NAT	NAT	77	Female	Primary	II
P_N_P1228_10185	-5.23617	-0.807451	Immune cells	CD4Tconv	Tfh	7	P1228	P1228-NAT	NAT	77	Female	Primary	II
P_N_P1228_10189	-6.21222	-3.19307	Immune cells	CD4Tconv	Tfh	7	P1228	P1228-NAT	NAT	77	Female	Primary	II
P_N_P1228_10195	-4.62463	-0.780026	Immune cells	CD4Tconv	Tfh	7	P1228	P1228-NAT	NAT	77	Female	Primary	II
P_N_P1228_10197	-2.15831	-1.98617	Immune cells	CD4Tconv	CD4Tn	1	P1228	P1228-NAT	NAT	77	Female	Primary	II
P_N_P1228_10198	-7.21729	-3.72473	Immune cells	CD4Tconv	Tfh	7	P1228	P1228-NAT	NAT	77	Female	Primary	II
P_N_P1228_10200	-5.17133	-1.33455	Immune cells	CD4Tconv	Tfh	7	P1228	P1228-NAT	NAT	77	Female	Primary	II
P_N_P1228_10202	-4.68712	-0.824949	Immune cells	CD4Tconv	Tfh	7	P1228	P1228-NAT	NAT	77	Female	Primary	II
P_N_P1228_10205	-4.9701	-0.867578	Immune cells	CD4Tconv	Tfh	7	P1228	P1228-NAT	NAT	77	Female	Primary	II
P_N_P1228_10206	-6.76204	-3.43014	Immune cells	CD4Tconv	CD4Tn	1	P1228	P1228-NAT	NAT	77	Female	Primary	II
P_N_P1228_10210	-6.8307	-4.10289	Immune cells	CD4Tconv	Tfh	7	P1228	P1228-NAT	NAT	77	Female	Primary	II
P_N_P1228_10212	-5.40779	-2.27527	Immune cells	CD4Tconv	Tfh	7	P1228	P1228-NAT	NAT	77	Female	Primary	II
P_N_P1228_10215	-5.87463	-1.20941	Immune cells	CD4Tconv	Tfh	7	P1228	P1228-NAT	NAT	77	Female	Primary	II
P_N_P1228_10219	-6.67289	-2.40465	Immune cells	CD4Tconv	Tfh	7	P1228	P1228-NAT	NAT	77	Female	Primary	II
P_N_P1228_10220	-5.75106	-3.00568	Immune cells	CD4Tconv	Tfh	7	P1228	P1228-NAT	NAT	77	Female	Primary	II
P_N_P1228_10221	-6.56319	-3.00185	Immune cells	CD4Tconv	CD4Tn	1	P1228	P1228-NAT	NAT	77	Female	Primary	II
P_N_P1228_10223	-8.4874	-1.27454	Immune cells	CD4Tconv	CD4Tn	1	P1228	P1228-NAT	NAT	77	Female	Primary	II
P_N_P1228_10224	-8.26552	-1.87187	Immune cells	CD4Tconv	CD4Tn	1	P1228	P1228-NAT	NAT	77	Female	Primary	II
P_N_P1228_10226	-5.23702	-2.13743	Immune cells	CD4Tconv	Tfh	7	P1228	P1228-NAT	NAT	77	Female	Primary	II
P_P_P1228_10229	-8.4773	-1.08551	Immune cells	CD4Tconv	CD4Tn	1	P1228	P1228-PBMC	PBMC	77	Female	Primary	II
P_P_P1228_10231	-8.74006	-1.16154	Immune cells	CD4Tconv	CD4Tn	1	P1228	P1228-PBMC	PBMC	77	Female	Primary	II
P_P_P1228_10232	-8.42979	-0.88822	Immune cells	CD4Tconv	CD4Tn	1	P1228	P1228-PBMC	PBMC	77	Female	Primary	II
P_P_P1228_10233	-7.81456	-1.06387	Immune cells	CD4Tconv	CD4Tn	1	P1228	P1228-PBMC	PBMC	77	Female	Primary	II
P_P_P1228_10234	-7.6638	-2.55229	Immune cells	CD4Tconv	CD4Tn	1	P1228	P1228-PBMC	PBMC	77	Female	Primary	II
P_P_P1228_10238	-8.81062	-2.65659	Immune cells	CD4Tconv	CD4Tn	1	P1228	P1228-PBMC	PBMC	77	Female	Primary	II
P_P_P1228_10239	-8.22091	-1.71256	Immune cells	CD4Tconv	CD4Tn	1	P1228	P1228-PBMC	PBMC	77	Female	Primary	II
P_P_P1228_10247	-8.76305	-1.72576	Immune cells	CD4Tconv	CD4Tn	1	P1228	P1228-PBMC	PBMC	77	Female	Primary	II
P_P_P1228_10255	-8.57287	-1.42976	Immune cells	CD4Tconv	CD4Tn	1	P1228	P1228-PBMC	PBMC	77	Female	Primary	II
P_P_P1228_10268	-9.19076	-1.7588	Immune cells	CD4Tconv	CD4Tn	1	P1228	P1228-PBMC	PBMC	77	Female	Primary	II
P_P_P1228_10269	-8.03016	-2.60156	Immune cells	CD4Tconv	CD4Tn	1	P1228	P1228-PBMC	PBMC	77	Female	Primary	II
P_P_P1228_10284	-7.51168	-3.58924	Immune cells	CD4Tconv	Tfh	7	P1228	P1228-PBMC	PBMC	77	Female	Primary	II
P_P_P1228_10285	-8.52725	-1.73466	Immune cells	CD4Tconv	CD4Tn	1	P1228	P1228-PBMC	PBMC	77	Female	Primary	II
P_P_P1228_10291	-7.55771	-2.84157	Immune cells	CD4Tconv	CD4Tn	1	P1228	P1228-PBMC	PBMC	77	Female	Primary	II
P_P_P1228_10292	-7.87893	-2.01318	Immune cells	CD4Tconv	CD4Tn	1	P1228	P1228-PBMC	PBMC	77	Female	Primary	II
P_P_P1228_10294	-9.34023	-1.09697	Immune cells	CD4Tconv	CD4Tn	1	P1228	P1228-PBMC	PBMC	77	Female	Primary	II
P_P_P1228_10295	-8.34309	-2.755	Immune cells	CD4Tconv	CD4Tn	1	P1228	P1228-PBMC	PBMC	77	Female	Primary	II
P_P_P1228_10301	-8.26866	-0.935253	Immune cells	CD4Tconv	CD4Tn	1	P1228	P1228-PBMC	PBMC	77	Female	Primary	II
P_P_P1228_10306	-9.30668	-1.85579	Immune cells	CD4Tconv	CD4Tn	1	P1228	P1228-PBMC	PBMC	77	Female	Primary	II
P_P_P1228_10314	-9.53337	-1.77349	Immune cells	CD4Tconv	CD4Tn	1	P1228	P1228-PBMC	PBMC	77	Female	Primary	II
P_P_P1228_10320	-9.46497	-1.44845	Immune cells	CD4Tconv	CD4Tn	1	P1228	P1228-PBMC	PBMC	77	Female	Primary	II
P_P_P1228_10324	-9.1951	-2.54482	Immune cells	CD4Tconv	CD4Tn	1	P1228	P1228-PBMC	PBMC	77	Female	Primary	II
P_P_P1228_10346	-9.51733	-1.27914	Immune cells	CD4Tconv	CD4Tn	1	P1228	P1228-PBMC	PBMC	77	Female	Primary	II
P_P_P1228_10350	-8.00002	-1.07139	Immune cells	CD4Tconv	CD4Tn	1	P1228	P1228-PBMC	PBMC	77	Female	Primary	II
P_P_P1228_10352	-9.76829	-1.58255	Immune cells	CD4Tconv	CD4Tn	1	P1228	P1228-PBMC	PBMC	77	Female	Primary	II
P_P_P1228_10373	-9.34911	-1.00211	Immune cells	CD4Tconv	CD4Tn	1	P1228	P1228-PBMC	PBMC	77	Female	Primary	II
P_P_P1228_10384	-8.54344	-1.87376	Immune cells	CD4Tconv	CD4Tn	1	P1228	P1228-PBMC	PBMC	77	Female	Primary	II
P_P_P1228_10387	-8.2932	-1.28937	Immune cells	CD4Tconv	CD4Tn	1	P1228	P1228-PBMC	PBMC	77	Female	Primary	II
P_P_P1228_10389	-9.25473	-1.09447	Immune cells	CD4Tconv	CD4Tn	1	P1228	P1228-PBMC	PBMC	77	Female	Primary	II
P_P_P1228_10390	-9.4817	-1.83588	Immune cells	CD4Tconv	CD4Tn	1	P1228	P1228-PBMC	PBMC	77	Female	Primary	II
P_P_P1228_10392	-7.62745	-2.05928	Immune cells	CD4Tconv	CD4Tn	1	P1228	P1228-PBMC	PBMC	77	Female	Primary	II
P_P_P1228_10393	-8.73283	-1.66081	Immune cells	CD4Tconv	CD4Tn	1	P1228	P1228-PBMC	PBMC	77	Female	Primary	II
P_P_P1228_10394	-8.6814	-0.711372	Immune cells	CD4Tconv	CD4Tn	1	P1228	P1228-PBMC	PBMC	77	Female	Primary	II
P_P_P1228_10395	-9.41333	-1.97464	Immune cells	CD4Tconv	CD4Tn	1	P1228	P1228-PBMC	PBMC	77	Female	Primary	II
P_P_P1228_10396	-8.17447	-1.87818	Immune cells	CD4Tconv	CD4Tn	1	P1228	P1228-PBMC	PBMC	77	Female	Primary	II
P_P_P1228_10400	-9.26873	-1.88928	Immune cells	CD4Tconv	CD4Tn	1	P1228	P1228-PBMC	PBMC	77	Female	Primary	II
P_P_P1228_10402	-9.59693	-1.15746	Immune cells	CD4Tconv	CD4Tn	1	P1228	P1228-PBMC	PBMC	77	Female	Primary	II
P_P_P1228_10404	-8.6559	-2.49986	Immune cells	CD4Tconv	CD4Tn	1	P1228	P1228-PBMC	PBMC	77	Female	Primary	II
P_P_P1228_10405	-8.61519	-1.45321	Immune cells	CD4Tconv	CD4Tn	1	P1228	P1228-PBMC	PBMC	77	Female	Primary	II
P_P_P1228_10406	-9.50296	-1.12253	Immune cells	CD4Tconv	CD4Tn	1	P1228	P1228-PBMC	PBMC	77	Female	Primary	II
P_P_P1228_10407	-9.14024	-1.17043	Immune cells	CD4Tconv	CD4Tn	1	P1228	P1228-PBMC	PBMC	77	Female	Primary	II
P_P_P1228_10408	-7.80417	-2.63334	Immune cells	CD4Tconv	CD4Tn	1	P1228	P1228-PBMC	PBMC	77	Female	Primary	II
P_P_P1228_10409	-7.70286	-2.9515	Immune cells	CD4Tconv	CD4Tn	1	P1228	P1228-PBMC	PBMC	77	Female	Primary	II
P_P_P1228_10411	-9.39139	-1.67547	Immune cells	CD4Tconv	CD4Tn	1	P1228	P1228-PBMC	PBMC	77	Female	Primary	II
P_P_P1228_10412	-8.44169	-1.41737	Immune cells	CD4Tconv	CD4Tn	1	P1228	P1228-PBMC	PBMC	77	Female	Primary	II
P_P_P1228_10413	-7.93993	-1.66579	Immune cells	CD4Tconv	CD4Tn	1	P1228	P1228-PBMC	PBMC	77	Female	Primary	II
P_P_P1228_10415	-8.38264	-2.10963	Immune cells	CD4Tconv	CD4Tn	1	P1228	P1228-PBMC	PBMC	77	Female	Primary	II
P_P_P1228_10417	-9.43433	-1.20686	Immune cells	CD4Tconv	CD4Tn	1	P1228	P1228-PBMC	PBMC	77	Female	Primary	II
P_P_P1228_10422	-9.28214	-1.59817	Immune cells	CD4Tconv	CD4Tn	1	P1228	P1228-PBMC	PBMC	77	Female	Primary	II
P_P_P1228_10423	-9.51604	-1.67647	Immune cells	CD4Tconv	CD4Tn	1	P1228	P1228-PBMC	PBMC	77	Female	Primary	II
P_P_P1228_10425	-9.0597	-0.892744	Immune cells	CD4Tconv	CD4Tn	1	P1228	P1228-PBMC	PBMC	77	Female	Primary	II
P_P_P1228_10426	-8.40917	-1.20691	Immune cells	CD4Tconv	CD4Tn	1	P1228	P1228-PBMC	PBMC	77	Female	Primary	II
P_P_P1228_10427	-9.39397	-1.57736	Immune cells	CD4Tconv	CD4Tn	1	P1228	P1228-PBMC	PBMC	77	Female	Primary	II
P_P_P1228_10428	-9.01176	-0.849928	Immune cells	CD4Tconv	CD4Tn	1	P1228	P1228-PBMC	PBMC	77	Female	Primary	II
P_P_P1228_10429	-8.07475	-1.12438	Immune cells	CD4Tconv	CD4Tn	1	P1228	P1228-PBMC	PBMC	77	Female	Primary	II
P_P_P1228_10430	-9.42271	-1.02124	Immune cells	CD4Tconv	CD4Tn	1	P1228	P1228-PBMC	PBMC	77	Female	Primary	II
P_P_P1228_10431	-8.53247	-1.90705	Immune cells	CD4Tconv	CD4Tn	1	P1228	P1228-PBMC	PBMC	77	Female	Primary	II
P_P_P1228_10432	-8.50983	-1.72082	Immune cells	CD4Tconv	CD4Tn	1	P1228	P1228-PBMC	PBMC	77	Female	Primary	II
P_P_P1228_10433	-8.23952	-3.17629	Immune cells	CD4Tconv	CD4Tn	1	P1228	P1228-PBMC	PBMC	77	Female	Primary	II
P_P_P1228_10434	-9.05702	-2.41724	Immune cells	CD4Tconv	CD4Tn	1	P1228	P1228-PBMC	PBMC	77	Female	Primary	II
P_P_P1228_10435	-8.12311	-1.91955	Immune cells	CD4Tconv	CD4Tn	1	P1228	P1228-PBMC	PBMC	77	Female	Primary	II
P_P_P1228_10436	-7.83653	-3.38293	Immune cells	CD4Tconv	CD4Tn	1	P1228	P1228-PBMC	PBMC	77	Female	Primary	II
P_P_P1228_10437	-9.53618	-1.83125	Immune cells	CD4Tconv	CD4Tn	1	P1228	P1228-PBMC	PBMC	77	Female	Primary	II
P_P_P1228_10438	-9.03123	-2.46864	Immune cells	CD4Tconv	CD4Tn	1	P1228	P1228-PBMC	PBMC	77	Female	Primary	II
P_P_P1228_10439	-9.27409	-1.6453	Immune cells	CD4Tconv	CD4Tn	1	P1228	P1228-PBMC	PBMC	77	Female	Primary	II
P_P_P1228_10440	-8.88796	-2.04029	Immune cells	CD4Tconv	CD4Tn	1	P1228	P1228-PBMC	PBMC	77	Female	Primary	II
P_P_P1228_10441	-9.24545	-1.55791	Immune cells	CD4Tconv	CD4Tn	1	P1228	P1228-PBMC	PBMC	77	Female	Primary	II
P_P_P1228_10442	-8.45277	-3.27314	Immune cells	CD4Tconv	CD4Tn	1	P1228	P1228-PBMC	PBMC	77	Female	Primary	II
P_P_P1228_10443	-8.11546	-3.06733	Immune cells	CD4Tconv	CD4Tn	1	P1228	P1228-PBMC	PBMC	77	Female	Primary	II
P_P_P1228_10444	-9.32002	-2.18798	Immune cells	CD4Tconv	CD4Tn	1	P1228	P1228-PBMC	PBMC	77	Female	Primary	II
P_P_P1228_10445	-8.96831	-2.0324	Immune cells	CD4Tconv	CD4Tn	1	P1228	P1228-PBMC	PBMC	77	Female	Primary	II
P_P_P1228_10446	-8.09135	-3.37303	Immune cells	CD4Tconv	CD4Tn	1	P1228	P1228-PBMC	PBMC	77	Female	Primary	II
P_P_P1228_10447	-8.21208	-3.15857	Immune cells	CD4Tconv	CD4Tn	1	P1228	P1228-PBMC	PBMC	77	Female	Primary	II
P_P_P1228_10448	-8.51277	-3.0523	Immune cells	CD4Tconv	CD4Tn	1	P1228	P1228-PBMC	PBMC	77	Female	Primary	II
P_P_P1228_10450	-8.46856	-2.77539	Immune cells	CD4Tconv	CD4Tn	1	P1228	P1228-PBMC	PBMC	77	Female	Primary	II
P_P_P1228_10451	-9.12909	-0.889371	Immune cells	CD4Tconv	CD4Tn	1	P1228	P1228-PBMC	PBMC	77	Female	Primary	II
P_P_P1228_10452	-8.14895	-3.35696	Immune cells	CD4Tconv	CD4Tn	1	P1228	P1228-PBMC	PBMC	77	Female	Primary	II
P_P_P1228_10453	-8.93685	-2.88911	Immune cells	CD4Tconv	CD4Tn	1	P1228	P1228-PBMC	PBMC	77	Female	Primary	II
P_P_P1228_10454	-8.99988	-1.61306	Immune cells	CD4Tconv	CD4Tn	1	P1228	P1228-PBMC	PBMC	77	Female	Primary	II
P_P_P1228_10455	-8.38398	-3.31865	Immune cells	CD4Tconv	CD4Tn	1	P1228	P1228-PBMC	PBMC	77	Female	Primary	II
P_P_P1228_10456	-9.49787	-1.74956	Immune cells	CD4Tconv	CD4Tn	1	P1228	P1228-PBMC	PBMC	77	Female	Primary	II
P_P_P1228_10457	-8.73096	-2.64267	Immune cells	CD4Tconv	CD4Tn	1	P1228	P1228-PBMC	PBMC	77	Female	Primary	II
P_P_P1228_10458	-8.46993	-3.15322	Immune cells	CD4Tconv	Tfh	7	P1228	P1228-PBMC	PBMC	77	Female	Primary	II
P_P_P1228_10459	-8.74489	-2.4662	Immune cells	CD4Tconv	CD4Tn	1	P1228	P1228-PBMC	PBMC	77	Female	Primary	II
P_P_P1228_10460	-8.25657	-2.28011	Immune cells	CD4Tconv	CD4Tn	1	P1228	P1228-PBMC	PBMC	77	Female	Primary	II
P_P_P1228_10461	-8.30419	-2.38779	Immune cells	CD4Tconv	CD4Tn	1	P1228	P1228-PBMC	PBMC	77	Female	Primary	II
P_P_P1228_10462	-9.25347	-2.03912	Immune cells	CD4Tconv	CD4Tn	1	P1228	P1228-PBMC	PBMC	77	Female	Primary	II
P_P_P1228_10463	-8.48635	-1.53203	Immune cells	CD4Tconv	CD4Tn	1	P1228	P1228-PBMC	PBMC	77	Female	Primary	II
P_P_P1228_10464	-9.43337	-2.1564	Immune cells	CD4Tconv	CD4Tn	1	P1228	P1228-PBMC	PBMC	77	Female	Primary	II
P_P_P1228_10466	-8.3457	-2.78786	Immune cells	CD4Tconv	CD4Tn	1	P1228	P1228-PBMC	PBMC	77	Female	Primary	II
P_P_P1228_10467	-8.12343	-3.18998	Immune cells	CD4Tconv	CD4Tn	1	P1228	P1228-PBMC	PBMC	77	Female	Primary	II
P_P_P1228_10468	-8.15002	-3.40438	Immune cells	CD4Tconv	CD4Tn	1	P1228	P1228-PBMC	PBMC	77	Female	Primary	II
P_P_P1228_10469	-8.07053	-0.984299	Immune cells	CD4Tconv	CD4Tn	1	P1228	P1228-PBMC	PBMC	77	Female	Primary	II
P_P_P1228_10470	-9.42252	-2.21238	Immune cells	CD4Tconv	CD4Tn	1	P1228	P1228-PBMC	PBMC	77	Female	Primary	II
P_P_P1228_10471	-8.04314	-1.84762	Immune cells	CD4Tconv	CD4Tn	1	P1228	P1228-PBMC	PBMC	77	Female	Primary	II
P_P_P1228_10472	-9.1248	-1.40035	Immune cells	CD4Tconv	CD4Tn	1	P1228	P1228-PBMC	PBMC	77	Female	Primary	II
P_P_P1228_10473	-8.6138	-2.77165	Immune cells	CD4Tconv	CD4Tn	1	P1228	P1228-PBMC	PBMC	77	Female	Primary	II
P_P_P1228_10474	-8.73265	-1.34115	Immune cells	CD4Tconv	CD4Tn	1	P1228	P1228-PBMC	PBMC	77	Female	Primary	II
P_P_P1228_10475	-8.74881	-2.63214	Immune cells	CD4Tconv	CD4Tn	1	P1228	P1228-PBMC	PBMC	77	Female	Primary	II
P_P_P1228_10476	-7.70178	-2.19977	Immune cells	CD4Tconv	CD4Tn	1	P1228	P1228-PBMC	PBMC	77	Female	Primary	II
P_P_P1228_10477	-9.38612	-2.55666	Immune cells	CD4Tconv	CD4Tn	1	P1228	P1228-PBMC	PBMC	77	Female	Primary	II
P_P_P1228_10478	-9.65733	-1.76978	Immune cells	CD4Tconv	CD4Tn	1	P1228	P1228-PBMC	PBMC	77	Female	Primary	II
P_P_P1228_10479	-8.63326	-0.80951	Immune cells	CD4Tconv	CD4Tn	1	P1228	P1228-PBMC	PBMC	77	Female	Primary	II
P_P_P1228_10480	-7.43742	-3.64652	Immune cells	CD4Tconv	Tfh	7	P1228	P1228-PBMC	PBMC	77	Female	Primary	II
P_P_P1228_10481	-8.57818	-2.87153	Immune cells	CD4Tconv	CD4Tn	1	P1228	P1228-PBMC	PBMC	77	Female	Primary	II
P_P_P1228_10482	-8.82375	-0.5915	Immune cells	CD4Tconv	CD4Tn	1	P1228	P1228-PBMC	PBMC	77	Female	Primary	II
P_P_P1228_10483	-7.98255	-3.47987	Immune cells	CD4Tconv	CD4Tn	1	P1228	P1228-PBMC	PBMC	77	Female	Primary	II
P_P_P1228_10484	-8.27534	-3.41022	Immune cells	CD4Tconv	CD4Tn	1	P1228	P1228-PBMC	PBMC	77	Female	Primary	II
P_P_P1228_10485	-8.23215	-3.33486	Immune cells	CD4Tconv	CD4Tn	1	P1228	P1228-PBMC	PBMC	77	Female	Primary	II
P_P_P1228_10486	-8.6518	-3.05364	Immune cells	CD4Tconv	CD4Tn	1	P1228	P1228-PBMC	PBMC	77	Female	Primary	II
P_P_P1228_10487	-8.63438	-1.47343	Immune cells	CD4Tconv	CD4Tn	1	P1228	P1228-PBMC	PBMC	77	Female	Primary	II
P_P_P1228_10488	-8.7239	-2.21505	Immune cells	CD4Tconv	CD4Tn	1	P1228	P1228-PBMC	PBMC	77	Female	Primary	II
P_P_P1228_10493	-9.34432	-1.32009	Immune cells	CD4Tconv	CD4Tn	1	P1228	P1228-PBMC	PBMC	77	Female	Primary	II
P_P_P1228_10497	-8.56918	-1.38939	Immune cells	CD4Tconv	CD4Tn	1	P1228	P1228-PBMC	PBMC	77	Female	Primary	II
P_P_P1228_10503	-8.79205	-1.03213	Immune cells	CD4Tconv	CD4Tn	1	P1228	P1228-PBMC	PBMC	77	Female	Primary	II
P_P_P1228_10504	-8.06812	-1.61197	Immune cells	CD4Tconv	CD4Tn	1	P1228	P1228-PBMC	PBMC	77	Female	Primary	II
P_P_P1228_10505	-9.14078	-1.828	Immune cells	CD4Tconv	CD4Tn	1	P1228	P1228-PBMC	PBMC	77	Female	Primary	II
P_P_P1228_10508	-9.57331	-1.06945	Immune cells	CD4Tconv	CD4Tn	1	P1228	P1228-PBMC	PBMC	77	Female	Primary	II
P_P_P1228_10510	-9.10027	-0.901705	Immune cells	CD4Tconv	CD4Tn	1	P1228	P1228-PBMC	PBMC	77	Female	Primary	II
P_P_P1228_10511	-9.28639	-1.90233	Immune cells	CD4Tconv	CD4Tn	1	P1228	P1228-PBMC	PBMC	77	Female	Primary	II
P_P_P1228_10513	-9.42563	-1.3465	Immune cells	CD4Tconv	CD4Tn	1	P1228	P1228-PBMC	PBMC	77	Female	Primary	II
P_P_P1228_10515	-8.88188	-2.58595	Immune cells	CD4Tconv	CD4Tn	1	P1228	P1228-PBMC	PBMC	77	Female	Primary	II
P_P_P1228_10516	-8.93343	-2.73406	Immune cells	CD4Tconv	CD4Tn	1	P1228	P1228-PBMC	PBMC	77	Female	Primary	II
P_P_P1228_10517	-9.45104	-1.95332	Immune cells	CD4Tconv	CD4Tn	1	P1228	P1228-PBMC	PBMC	77	Female	Primary	II
P_P_P1228_10518	-9.35709	-1.93938	Immune cells	CD4Tconv	CD4Tn	1	P1228	P1228-PBMC	PBMC	77	Female	Primary	II
P_P_P1228_10519	-8.39823	-3.30414	Immune cells	CD4Tconv	CD4Tn	1	P1228	P1228-PBMC	PBMC	77	Female	Primary	II
P_P_P1228_10522	-8.59905	-1.70671	Immune cells	CD4Tconv	CD4Tn	1	P1228	P1228-PBMC	PBMC	77	Female	Primary	II
P_P_P1228_10525	-8.14619	-3.1467	Immune cells	CD4Tconv	CD4Tn	1	P1228	P1228-PBMC	PBMC	77	Female	Primary	II
P_P_P1228_10526	-9.06603	-2.14048	Immune cells	CD4Tconv	CD4Tn	1	P1228	P1228-PBMC	PBMC	77	Female	Primary	II
P_P_P1228_10527	-8.43931	-1.07852	Immune cells	CD4Tconv	CD4Tn	1	P1228	P1228-PBMC	PBMC	77	Female	Primary	II
P_P_P1228_10529	-9.20087	-1.51985	Immune cells	CD4Tconv	CD4Tn	1	P1228	P1228-PBMC	PBMC	77	Female	Primary	II
P_P_P1228_10532	-8.06175	-3.14776	Immune cells	CD4Tconv	Tfh	7	P1228	P1228-PBMC	PBMC	77	Female	Primary	II
P_P_P1228_10533	-7.93188	-3.47727	Immune cells	CD4Tconv	CD4Tn	1	P1228	P1228-PBMC	PBMC	77	Female	Primary	II
P_P_P1228_10535	-8.71284	-1.72856	Immune cells	CD4Tconv	CD4Tn	1	P1228	P1228-PBMC	PBMC	77	Female	Primary	II
P_P_P1228_10536	-8.80016	-1.57527	Immune cells	CD4Tconv	CD4Tn	1	P1228	P1228-PBMC	PBMC	77	Female	Primary	II
P_P_P1228_10537	-9.47519	-1.80063	Immune cells	CD4Tconv	CD4Tn	1	P1228	P1228-PBMC	PBMC	77	Female	Primary	II
P_P_P1228_10539	-8.52089	-3.0119	Immune cells	CD4Tconv	CD4Tn	1	P1228	P1228-PBMC	PBMC	77	Female	Primary	II
P_P_P1228_10540	-9.24569	-1.44614	Immune cells	CD4Tconv	CD4Tn	1	P1228	P1228-PBMC	PBMC	77	Female	Primary	II
P_P_P1228_10541	-8.27307	-1.44472	Immune cells	CD4Tconv	CD4Tn	1	P1228	P1228-PBMC	PBMC	77	Female	Primary	II
P_T_P1228_10561	-8.93614	-1.33811	Immune cells	CD4Tconv	CD4Tn	1	P1228	P1228-Tumor	Tumor	77	Female	Primary	II
P_T_P1228_10578	-3.21957	-1.37154	Immune cells	CD4Tconv	Tfh	7	P1228	P1228-Tumor	Tumor	77	Female	Primary	II
P_T_P1228_10581	-4.10253	-1.05431	Immune cells	CD4Tconv	Tfh	7	P1228	P1228-Tumor	Tumor	77	Female	Primary	II
P_T_P1228_10592	-4.84575	-2.35661	Immune cells	CD4Tconv	Tfh	7	P1228	P1228-Tumor	Tumor	77	Female	Primary	II
P_T_P1228_10600	-3.92374	-2.55379	Immune cells	CD4Tconv	Tfh	7	P1228	P1228-Tumor	Tumor	77	Female	Primary	II
P_T_P1228_10615	-5.39167	-1.69315	Immune cells	CD4Tconv	Tfh	7	P1228	P1228-Tumor	Tumor	77	Female	Primary	II
P_T_P1228_10626	-6.5223	-2.02214	Immune cells	CD4Tconv	Tfh	7	P1228	P1228-Tumor	Tumor	77	Female	Primary	II
P_T_P1228_10653	-6.69914	-3.17406	Immune cells	CD4Tconv	Tfh	7	P1228	P1228-Tumor	Tumor	77	Female	Primary	II
P_T_P1228_10680	-5.92057	-1.3565	Immune cells	CD4Tconv	Tfh	7	P1228	P1228-Tumor	Tumor	77	Female	Primary	II
P_T_P1228_10687	-7.7545	-2.08055	Immune cells	CD4Tconv	CD4Tn	1	P1228	P1228-Tumor	Tumor	77	Female	Primary	II
P_T_P1228_10688	-5.60537	-1.72256	Immune cells	CD4Tconv	Tfh	7	P1228	P1228-Tumor	Tumor	77	Female	Primary	II
P_T_P1228_10697	-8.76765	-1.72343	Immune cells	CD4Tconv	CD4Tn	1	P1228	P1228-Tumor	Tumor	77	Female	Primary	II
P_T_P1228_10710	-6.96705	-2.25616	Immune cells	CD4Tconv	Tfh	7	P1228	P1228-Tumor	Tumor	77	Female	Primary	II
P_T_P1228_10723	-7.50309	-2.5257	Immune cells	CD4Tconv	CD4Tn	1	P1228	P1228-Tumor	Tumor	77	Female	Primary	II
P_T_P1228_10729	-4.91545	-0.88014	Immune cells	CD4Tconv	Tfh	7	P1228	P1228-Tumor	Tumor	77	Female	Primary	II
P_T_P1228_10761	-5.61121	-1.30606	Immune cells	CD4Tconv	Tfh	7	P1228	P1228-Tumor	Tumor	77	Female	Primary	II
P_T_P1228_10821	-5.37029	-1.78617	Immune cells	CD4Tconv	Tfh	7	P1228	P1228-Tumor	Tumor	77	Female	Primary	II
P_T_P1228_10826	-5.52008	-1.67668	Immune cells	CD4Tconv	CD4Tn	1	P1228	P1228-Tumor	Tumor	77	Female	Primary	II
P_T_P1228_10827	-4.70405	-1.12476	Immune cells	CD4Tconv	Tfh	7	P1228	P1228-Tumor	Tumor	77	Female	Primary	II
P_T_P1228_10877	0.522228	-3.27955	Immune cells	CD4Tconv	CD4Tn	1	P1228	P1228-Tumor	Tumor	77	Female	Primary	II
P_T_P1228_10937	-4.33339	-1.77395	Immune cells	CD4Tconv	Tfh	7	P1228	P1228-Tumor	Tumor	77	Female	Primary	II
[truncated: 8,469 more rows]
