# Supplementary material for: Reclassifying TNM stage I/II colorectal cancer into two subgroups with different overall survival, tumor microenvironment, and response to immune checkpoint blockade treatment
Source: Front Genet. 2022 Sep 21;13:948920. doi: 10.3389/fgene.2022.948920 (PMC9532767; doi:10.3389/fgene.2022.948920)
Supplement: Supplementary file 8 [file DataSheet2.ZIP]

Archive with 41 entries (37 files):
- datasheet of Figure 2/
- datasheet of Figure 2/.DS_Store
- __MACOSX/
- __MACOSX/datasheet of Figure 2/
- __MACOSX/datasheet of Figure 2/._.DS_Store
- datasheet of Figure 2/matrix.txt
- __MACOSX/datasheet of Figure 2/._matrix.txt
- datasheet of Figure 2/forest.pdf
- datasheet of Figure 2/cluster.txt
- __MACOSX/datasheet of Figure 2/._cluster.txt
- datasheet of Figure 2/consensus008.png
- datasheet of Figure 2/consensus009.png
- datasheet of Figure 2/consensus004.png
- datasheet of Figure 2/consensus010.png
- datasheet of Figure 2/consensus011.png
- datasheet of Figure 2/consensus005.png
- datasheet of Figure 2/consensusScore/
- datasheet of Figure 2/consensusScore/icl004.png
- datasheet of Figure 2/consensusScore/icl001.png
- datasheet of Figure 2/consensusScore/icl003.png
- datasheet of Figure 2/consensusScore/icl002.png
- datasheet of Figure 2/uniCox.xls
- __MACOSX/datasheet of Figure 2/._uniCox.xls
- datasheet of Figure 2/consensus007.png
- datasheet of Figure 2/consensus006.png
- datasheet of Figure 2/consensus012.png
- datasheet of Figure 2/39582OSall.tiff
- __MACOSX/datasheet of Figure 2/._39582OSall.tiff
- datasheet of Figure 2/consensus002.png
- datasheet of Figure 2/consensus003.png
- datasheet of Figure 2/consensus001.png
- datasheet of Figure 2/ConsensusClusterPlus.R
- __MACOSX/datasheet of Figure 2/._ConsensusClusterPlus.R
- datasheet of Figure 2/prognosis.tiff
- __MACOSX/datasheet of Figure 2/._prognosis.tiff
- datasheet of Figure 2/exp2.txt
- __MACOSX/datasheet of Figure 2/._exp2.txt
- datasheet of Figure 2/expTime.txt
- __MACOSX/datasheet of Figure 2/._expTime.txt
- datasheet of Figure 2/prognosis.pzfx
- __MACOSX/datasheet of Figure 2/._prognosis.pzfx
