# Supplementary material for: Reclassifying TNM stage I/II colorectal cancer into two subgroups with different overall survival, tumor microenvironment, and response to immune checkpoint blockade treatment
Source: Front Genet. 2022 Sep 21;13:948920. doi: 10.3389/fgene.2022.948920 (PMC9532767; doi:10.3389/fgene.2022.948920)
Supplement: Supplementary file 8 [file DataSheet2.ZIP › datasheet of Figure 2/matrix.txt]

ID	TCGA-DD-A118-11A-11R-A131-07	TCGA-DD-A3A3-11A-11R-A22L-07	TCGA-DD-A1EJ-11A-11R-A155-07	TCGA-DD-A39X-11A-11R-A213-07	TCGA-FV-A3I0-11A-11R-A22L-07	TCGA-DD-A119-11A-11R-A131-07	TCGA-DD-A3A2-11A-11R-A213-07	TCGA-EP-A3RK-11A-11R-A22L-07	TCGA-EP-A26S-11A-12R-A16W-07	TCGA-DD-A1EC-11A-11R-A131-07	TCGA-BC-A10Y-11A-11R-A131-07	TCGA-BC-A10R-11A-11R-A131-07	TCGA-DD-A1EB-11A-11R-A131-07	TCGA-G3-A3CH-11A-11R-A22L-07	TCGA-DD-A114-11A-12R-A131-07	TCGA-DD-A39V-11A-11R-A213-07	TCGA-DD-A39W-11A-11R-A213-07	TCGA-DD-A11A-11A-11R-A131-07	TCGA-EP-A12J-11A-11R-A131-07	TCGA-DD-A1EH-11A-11R-A131-07	TCGA-DD-A3A1-11A-11R-A213-07	TCGA-BD-A3EP-11A-12R-A22L-07	TCGA-DD-A11C-11A-11R-A131-07	TCGA-DD-A1EG-11A-11R-A213-07	TCGA-BC-A10Q-11A-11R-A131-07	TCGA-DD-A3A5-11A-11R-A22L-07	TCGA-DD-A113-11A-12R-A131-07	TCGA-DD-A1EE-11A-11R-A131-07	TCGA-DD-A1EL-11A-11R-A155-07	TCGA-FV-A2QR-11A-11R-A213-07	TCGA-DD-A1EI-11A-11R-A131-07	TCGA-BC-A10Z-11A-11R-A131-07	TCGA-FV-A3I1-11A-11R-A22L-07	TCGA-FV-A23B-11A-11R-A16W-07	TCGA-DD-A3A6-11A-11R-A22L-07	TCGA-BC-A10T-11A-11R-A131-07	TCGA-FV-A3R2-11A-11R-A22L-07	TCGA-BC-A10W-11A-11R-A131-07	TCGA-BC-A216-11A-11R-A155-07	TCGA-DD-A3A4-11A-11R-A22L-07	TCGA-BC-A10X-11A-11R-A131-07	TCGA-BC-A10U-11A-11R-A131-07	TCGA-DD-A11B-11A-11R-A131-07	TCGA-DD-A11D-11A-12R-A131-07	TCGA-BC-A110-11A-11R-A131-07	TCGA-DD-A116-11A-12R-A26B-07	TCGA-BD-A2L6-11A-21R-A213-07	TCGA-DD-A39Z-11A-21R-A213-07	TCGA-ES-A2HT-11A-11R-A180-07
CRHR2	0.0574423121115054	0.0549391237803765	0.0388852618678368	0.0237419968260657	0	0.0545979883432444	0.0601101292787985	0	0.0474709951238447	0.0888725114048525	0.0228587980116527	0.0590355569136945	0.0383332509858388	0	0.0357364581866789	0	0.0332962825862789	0.0233228368145041	0.0738535362708758	0.0506189574085066	0.146212947870371	0.0229745875966675	0.04528095412748	0.0176927354865298	0.0200277364036806	0	0.0731605236902176	0.0871080566698485	0.00584688975309637	0.0264538705339566	0.0445184456611931	0.0812403986255751	0.0399647878895439	0.0400694134553645	0.163452606165574	0.103403550534001	0.0436505029847714	0.042581649502126	0.0343435949302653	0.0231898918577921	0.0344137554298102	0.0231091963270974	0	0.017552240191686	0.0314118796359297	0.0443118725735409	0.00886416795224374	0.0413107313575337	0.0352125483431387
RRM2	1.2917661037843	0.252895324270682	0.646697491614986	0.345357639152682	0.325607390671764	0.366951747042924	0.198474009891503	1.0649445041867	0.183865043564562	0.382365631011458	0.416112237104416	0.453641036962521	0.420940318005637	0.68580660218547	2.03864954872628	0.656762782044256	0.251960107412271	0.609664787856387	1.60587997773892	0.850432114411073	0.622081925801447	0.354034378262973	0.973205162859433	0.599459707083092	0.596641470551121	0.652867056667926	0.650010261734857	0.622494031210252	0.860297084136694	0.621276098233439	1.58769453515046	0.202395067523277	0.408076200450135	0.500895902131116	0.323850626351298	0.488728531530603	0.297711301920597	0.351994327207989	1.19825554066134	0.455068548608986	0.431106481747485	0.451909375340104	0.706164777668925	0.428687688233771	0.309034511453652	1.30044312505046	0.491881789306966	1.30966827579705	2.15566227100996
GPR153	1.62473264276381	0.558187331101561	0.591104051200145	1.09502221668848	1.64121811579809	0.775576158609749	0.754393492546997	1.6672397531516	1.1122742229412	0.954506176783114	0.684533427984985	1.22730051388998	1.14041273375849	1.70166404291568	1.2448678757519	0.439645348128517	1.81828596747085	0.451592425474604	3.05955099488628	1.50063800419929	0.779375025300352	1.38819205160072	0.947984907630193	0.886713344453981	1.66860137772421	1.59745485378065	0.468666345748647	0.859581471879905	1.68079630841166	0.889868144616577	0.945101925917344	0.174777486770615	0.923606843297464	0.938895186031214	0.924773858621288	0.416835823355703	0.830963140782886	0.820798070979424	1.29779008263752	0.836926356003469	0.631110996780002	0.737307072807215	1.94489681405653	1.127318991994	0.989810830479532	1.04059825925366	1.06546901650898	0.759120610357459	1.25923121566064
GNA11	2.99467747663371	3.25928713601433	3.10298765504879	3.32790052938017	3.2842726944963	3.30449003105352	2.85893562694307	3.12510497384736	3.21308848578464	3.47869462538726	3.18715239662721	3.14624438783796	3.36907577541351	3.10340661111492	2.8918775281244	3.18583037203915	3.15104412989276	3.27538701918864	3.22397889021557	2.94026009526738	3.03547239265348	3.47176616625882	3.20769743810255	2.78688468716293	3.06377415987291	3.61831393937424	3.35165689811442	3.23550813471463	2.95620826589593	3.02707695915924	3.11421350254916	3.05827929299629	3.39738058134256	2.91812957677276	3.32366161374021	2.96462749386074	3.19478101204579	3.13623710331645	3.01478632906318	3.41744513376815	2.8647096265868	3.0999506330546	3.42391925975174	2.59450611579137	3.25114117832881	2.87248207855817	2.72759801753709	3.27965019942527	3.13977736386751
SUPV3L1	2.67044228032512	2.77793709023305	2.93495683895184	3.1189082363992	3.16196858287888	2.8239813492517	2.94185907549375	2.73379521981086	2.65804309453973	2.90339161506907	2.75715694469651	2.84664464383377	2.93380740715851	2.6900009763664	2.68594624452871	2.84015651135061	2.88841722339736	3.00625713134941	2.60396448981105	2.80074427576776	2.91898056075235	2.6598261370113	2.70594800667278	2.76085916343212	2.86741929825808	2.93539692186307	2.60942843058337	2.6080182070757	2.83902448670378	2.485883570418	2.89569464240553	2.75643007103524	2.79206989173916	2.61612086235632	2.85740338098421	2.85590886208749	2.62876198016259	2.9836993209383	2.76562544724313	3.00297903108956	2.79170092753579	2.82590878706098	2.68160495410997	2.89259793255173	3.13282050249113	2.68670036364142	2.48925712432022	2.8980111414381	2.97487155308629
NUSAP1	1.45514471114961	0.967707094533977	1.7102314379968	1.83278799602029	0.829548067753278	1.22690286192337	1.40619263552712	1.66500626354723	0.770846147685406	1.51760741074185	1.3412106068056	1.34767430752524	1.55481460322009	1.21463243240464	2.13423278597011	1.28386644175941	1.19628033140911	1.23146742636596	1.14273114538128	1.4559677496529	1.00190802042026	0.840625831207096	1.25549381723116	1.09324070636663	1.68478437444599	1.38334930455252	1.30219156698488	1.08833757055778	1.42509297809325	1.65793093429588	1.6728735408039	1.15462064230307	1.15409748802627	1.77498363586145	1.10900260115618	0.88195085311016	0.819383555697795	1.17484424155987	1.91018377910144	0.783907814798512	1.43851702430541	0.871042176468825	0.974197048047225	1.3573896492225	1.21965180566451	1.85126702736958	1.48414428679198	2.11706451296421	2.00755750344759
CALM1	4.90399100611829	5.26454031068156	5.07293079199166	5.35462603262054	4.61338591568074	4.8396658484128	5.58097555114136	4.85225703915994	5.26454031068156	5.2105229056745	5.53770060191728	4.579065759081	4.5315827925481	4.79641146923168	4.27024557814789	4.77526434154764	4.80850676131911	4.78980548271277	4.33407625920897	4.90399100611829	4.62539540341903	5.1505163418505	4.52423154134605	4.81495552421264	4.87265476442472	4.80097329618578	5.02197601892313	4.90270323717264	4.24731675132563	4.75993396846367	4.83142671096474	5.24382739636878	5.36738940139706	4.72714336122482	4.87968306565339	5.51976761436668	5.07165172194119	4.79423574383888	4.87724421512314	5.10451891199396	5.11107657705469	4.64832449623105	4.78311411051962	4.53927854338858	4.97457108046432	4.76867316497987	5.44100416167431	5.25699289601597	4.45930393107319
MARCKSL1	4.68790673622352	5.19936517975302	4.20720183565364	4.08981104318229	3.59225236907614	4.64411306733806	4.60858774682778	4.15025782020814	4.1604682584997	5.05603799369228	4.82049635052081	4.49016495431614	3.9655370822423	4.44266239167197	4.28372904889257	4.55522776153691	4.14162789564497	4.8784658995626	4.04755742281186	4.70968417865133	4.66156652193593	4.56738412446577	4.59880199687079	4.22646836586932	4.60074554145706	3.4507833944278	3.98741836014363	4.54776582991361	4.11123526429192	5.30035959925886	4.47550829700417	5.18797664608922	4.40519266597757	4.5315827925481	3.59273811694747	5.05603799369228	4.99820450357376	4.96482480430529	5.20205066448455	5.50217937823778	4.60170861045342	4.46110848044229	4.16570677230939	4.15025782020814	4.24030881677923	3.87614632313721	5.41677102196562	4.04280268962139	4.42618577938866
IFITM5	0	0	0	0	0	0	0	0	0	0.0485388360552381	0.041750030588539	0.0539163850143543	0	0	0	0.21538280343108	0	0.0990806297670003	0	0	0	0	0	0	0.228468256590898	0	0.1408719969779	0.0797211461875651	0	0	0.0481893758338672	0	0.152940166386873	0.086830701004076	0.295342125806369	0	0	0.0951962982490722	0	0.0792828830289537	0	0	0	0	0	0	0.0187741435580707	0.0677824027773476	0
CALU	3.90132507577061	3.96490630498085	4.22957503966366	3.42700421193248	3.92175609165147	4.07099156725325	3.33445985137212	3.61113926741152	3.629623790325	4.14748796478314	4.03675783214391	4.03804867874346	3.80669525596329	3.80795368441488	3.91786485288257	3.9721582845596	3.60457779340993	4.65140277602576	3.7734046677989	3.60401823041249	3.08103257239772	4.16642417078357	3.9261892827096	3.36086163380843	4.16346840796538	3.48482393521936	3.86999773677121	3.74466030848345	3.97613680290972	4.16933090464997	3.86429132122138	3.79138503505836	3.59646957034607	3.97151757522884	2.85629040116723	4.06676470516074	3.51354115298613	3.77870209784468	3.76455533985068	3.94630078285527	3.88877901020161	4.30894512496384	3.82110549750749	3.77992136599571	4.34166352886878	3.45683605322156	4.11917400069965	3.37829874940603	3.71793612643661
ACBD3	3.37147986793168	3.32082045613533	3.71389286823519	2.860110360114	3.63698254206117	3.41243318981818	2.85511011446124	3.06334781852695	2.96627262646322	3.30401650945528	3.15845618390698	3.61333715218658	3.23500295738276	3.29926638659986	3.31640182676686	3.4502810323936	3.1756543163207	4.35819081341579	3.31209592726946	3.21171043984975	2.74724571300519	3.60350029872211	3.43856215594111	3.04467975789586	3.5278392168343	3.29977453208098	3.57672337908955	3.48123575443571	3.32552132428376	3.74804710356768	3.37051152660238	3.80180923622726	3.14580004611617	3.37636284794233	2.99064302729312	3.88317383972141	2.62060727560168	3.22397889021557	3.49102509872993	2.91652482825937	3.60240595450205	3.84765263257452	3.09267345081324	3.43203430641828	3.98001984035545	2.9683115360217	3.18229030844411	3.21263120726803	3.37441450739887
RBM3	3.67846296675348	4.71368913155389	4.23646465736491	3.7161709969075	3.5203664436092	2.93342011210373	3.15104412989276	3.60083991654072	3.64357520572079	4.30106288397599	4.24338357811857	4.50849480702877	3.74522149937672	3.74804710356768	3.88378426977022	3.33256006653886	3.19027151069263	3.89382355032634	4.19967489450271	3.65125270703835	4.31541318971472	3.70163342754103	3.57778367397664	4.5589311222813	4.47111701538833	3.47017278271717	3.08545673269368	4.10757072137456	4.11711975333607	4.95271728841088	3.78772189403583	4.76541233200807	3.65628876704521	4.35077006838416	3.11504867112542	3.94510569968969	3.80240955082876	4.20181994233092	3.59857165893984	4.70665549527932	3.80300234806458	4.01993531986263	3.91917907170278	3.5489597909089	4.6767889865293	3.89708545678759	5.10707564362772	3.94318740933094	4.50018472647369
PNPT1	2.25622668939601	2.21107484888383	2.20461931903233	1.88537237863611	2.17367937240241	2.19840386895463	1.96263849650456	1.82953974216626	2.05455090171614	2.15478047337061	2.02221555690523	2.19649631116603	2.22619019366245	2.13519108742269	2.8195427586555	2.22832433795383	2.1674767125228	2.18146455438156	3.10686958972189	2.0231229275835	1.81472358295476	2.07318491691695	2.02514529438454	2.57812049910873	2.38896202270199	2.11519856270235	1.94129198608459	2.22317828356918	2.42813828944425	1.97662132885982	2.45147033065367	2.09482086562199	1.85037802620385	1.90434324861173	2.02570546631281	2.06728331167695	1.96413293774799	2.02544606800865	2.25126306517762	2.27397518564904	2.15747768776866	1.9262121878485	1.90931824184346	2.74686402907182	2.43909606167502	2.17399130780414	1.97961635793976	2.20616829904886	3.45379843810095
COIL	2.16932469728249	2.55485356662158	2.56276979164616	2.38539718940211	2.17150515940266	2.35657843598146	2.3579118188769	2.54812101372293	2.54087009626562	2.3886410306857	2.43237518086924	2.07613126543288	2.3789430160444	2.31066720206503	2.13980591709856	2.1189214063472	2.24255501206766	2.38572031432577	2.48958951501094	2.4940225081314	1.59717883963111	2.3329468558737	2.35270808626689	2.3468909570233	2.18161465133328	2.19423173567275	2.36586136183271	2.20924097145428	2.39449179785491	2.17522556462	2.41307535203716	2.38266416497139	2.46525331737353	2.47129814531455	2.38126843241096	2.52901331386885	2.35011335630296	2.02960087741429	2.4990119238596	2.35594708633344	2.49029080828446	2.11951274920992	2.15931214040398	2.22317828356918	2.2842650324941	2.5614170524421	2.25653526602036	2.3908857068923	2.35436743950618
COX6A2	3.38021519055747	3.85683973649543	2.28617735692252	3.73822273439773	2.19520646818996	2.69115833811521	3.71500344687677	3.36177006898423	3.22939069876266	2.06804298060269	2.88992008879125	2.537132389273	3.09185837300455	2.10171103431026	2.18393851410906	1.87055623702646	3.54690803026957	2.08792242573147	2.70873598212876	2.98486655060181	3.18054991839726	2.87053984183563	1.3809576193592	2.74467263954088	3.78052278613629	2.38026054633764	2.4231606641057	1.88802166260521	1.70338086927893	1.74014479726107	0.998588264948118	2.97401475326667	2.883313809954	2.55283637505332	4.84873098174202	3.21663187131412	2.99302750135086	1.61863842339188	2.27982846513703	2.42615054937977	3.14324298211691	2.41693934685108	3.80912867859774	3.21215648374244	3.35652932947428	0	1.7165307489052	2.75161649631295	1.9933724755913
TMSB4X	7.66297035219298	7.75709449104122	7.57908085289612	7.10019453139024	6.61333336275321	7.26689227980864	7.25036253253648	7.12125133806338	6.8720774966843	7.73135464161521	7.74867858223049	7.74867858223049	7.29114365871974	7.86529914248541	8.17397643707845	7.6715993154143	7.11567825514992	7.95169571177339	7.4510450387421	7.29114365871974	7.95169571177339	7.36618293259752	7.32826290940513	7.99943373235903	7.32826290940513	6.78577659080179	7.33433111171238	7.71363063070196	7.33433111171238	9.05100374513763	7.67908017256677	7.70497591365563	7.17601161355519	8.30873774913603	6.69620926963598	7.60916573943352	7.67908017256677	7.62428791934083	7.97966752110486	7.73135464161521	7.26689227980864	7.64777469790446	7.6403540040607	7.73135464161521	7.12125133806338	7.43736088567211	9.38511138490474	6.91712538120738	8.38711562801549
HAUS5	0.903146069045568	1.21700785384592	1.3166578215335	1.59828186346424	1.14325479753263	1.03908242339993	1.13450011461154	1.16749955551609	1.01750491794735	1.10950131852466	1.04185415929821	1.02279469797917	1.16515768156856	1.15769241115737	1.35389096237104	1.25576811530829	1.21910585940477	1.12296778983465	1.30495247341825	1.15721292179526	1.28592472728313	1.03602834309942	1.27678954735914	1.4981694016179	1.14247271573399	1.47058023443131	1.32446984580569	1.27522626992875	1.15849988811111	1.17904995398706	1.28540511639402	1.41501677157472	1.15951512077141	1.21036948341623	1.58012860649055	0.897941559794165	1.11176990715905	1.34226704815407	1.15824507355681	1.42238556467566	1.15227288421006	0.968663277476823	1.16489296686672	1.31366409877783	1.02832449418388	1.35389096237104	1.27494853468667	1.39621800131947	1.16100577946501
SYCE1L	0.218838376914138	0.990057237221977	0.47729437012861	0.180197240960964	0.491697048172586	0.305093223449074	0.301553523334032	0.429891882057122	0.545193328802463	0.412815144559139	0.374116726578837	0.497544152089577	0.186432674313673	0.243469652753891	0.190782924735039	0.603368405422917	0.845293982859666	0.31267230395132	0.105428141612666	0.717314319506239	1.51929527767282	0.269683930950691	0	0.410504289725739	0.467030360971989	0.693811190620419	0.477050045507758	0.339921450283199	0.111169990518145	0.920874444946878	0.607096748383566	0.590260915098495	0.0919092123679487	0.146494626846674	1.47113288892467	0.39405444840653	0.625488780035016	0.788801034046323	0.217090923901651	1.15670179659105	0.284588306326135	0.543044430480099	0.199863223838834	0.259746598160191	0.429891882057122	0.16363228627999	0.109181665388659	0.514391359852107	0.177473053111476
SHOC2	3.21663187131412	2.90578457194005	3.21711082764267	2.66348242033592	3.03044962104261	3.24694349250913	2.79585745344577	2.87326310616768	2.9161587239161	3.02666368824117	2.9825062593503	3.18583037203915	3.1835730217336	3.03464507797114	3.13623710331645	2.7237308118677	2.87636372062421	3.22485159186833	3.06870243527612	2.80373169497066	2.45348605023893	2.92782386779528	3.00989374567299	2.95620826589593	2.93780239679491	2.7742350467748	3.04923959809751	2.90303042201423	2.91730922703678	2.87984912808829	2.89259793255173	3.02749664238109	2.74575756653601	2.79923982757823	2.87755599846275	3.11547559137712	2.59208212310128	2.68594624452871	3.28288636699722	2.69940976781324	3.31209592726946	3.06708580042762	2.81059124415392	2.98288383790311	3.11762629631837	2.89148230887604	2.71860867397496	2.73379521981086	2.89030417455832
GCM1	0	0	0.0159061765913092	0	0.0458097103674299	0	0	0	0	0.0167286743611048	0	0.0189527417500916	0.013994743676746	0	0	0.0341475988126905	0	0	0	0	0.0208127215046398	0	0	0.0333634227495774	0	0	0	0.033354716011075	0.00740629275452664	0	0	0.0120941534683809	0	0.00594544088719147	0	0	0.0176071481173806	0.0128133736568191	0	0	0	0	0	0	0.0262901869238082	0.0112185273160604	0.00392916792327612	0	0.0123103092548834
HCN4	0	0.0284227761528758	0	0.0207164435179708	0.0353202995452203	0	0	0	0	0.0180351027291815	0.0101515693267282	0	0.00966326209702034	0.0277214209939344	0.0143101641213009	0	0.0202913694279683	0.0248945850143649	0.0314284981237122	0.0231230224074836	0.017395043021053	0.0388271388229553	0	0.0152640876293569	0	0	0.0295119594803716	0.0358993258163419	0.0359894992563306	0.133261089133136	0.0305934913903594	0.142469054623783	0.0169505041522919	0.031898288143924	0.0774966946281703	0.0444355355674292	0.0345351474429623	0.0273698683305595	0.00940580695933941	0	0.00730138874324121	0	0.0442083260850585	0.03033712806524	0	0.0096259903008661	0.0119059565273601	0.0191317317111768	0.0203927750825348
HNRNPL	3.83890307020294	3.98073600596011	4.01174081320848	3.98349320442103	3.98544406469196	4.05246682126238	3.9888115293376	4.07236456512596	3.73177249004198	4.04694630638494	4.2272357446875	4.14817238303635	3.72257766301246	3.93594734137925	3.88573413762792	3.93993656835266	3.68131984096618	4.18375483305357	4.02903378196732	4.07932936349324	3.75149978940445	3.74804710356768	3.87742159857734	4.15310019912595	4.1678532375647	3.81208825468794	4.13570003192099	4.02275441332682	3.87122339816472	3.84082438996987	3.9767749309663	4.39331458569839	3.76284506529188	3.88817128158635	3.74522149937672	4.05377905149816	3.97935613975553	4.00847681166713	4.40257090745148	4.17938682774789	4.27576668319726	4.13868474095864	3.76635497065255	4.24574349298526	4.18306955900085	3.99573446971779	4.07099156725325	3.90260804879019	3.6425134209904
CCDC117	1.17484424155987	0.379253935641446	0.682624905662327	0.634072804517283	0.971987975680266	1.01432391577055	0.845063888560077	0.863628178470456	1.03325975361231	0.953823086519476	1.11965854998079	0.767470682285832	0.93031376188366	0.776721383668457	0.842728468189434	0.602192896810164	1.00438229548515	0.846590378859061	0.984182620999852	0.468344660998159	0.21140930711508	0.728051597912212	0.891725515840766	0.332926063717122	0.599459707083092	0.716441233095329	0.845989645823499	0.756878735309883	0.848099841026425	0.361335450890341	1.09118153876714	0.418423997031427	0.903146069045568	0.57567337317221	0.214568385266878	1.11027377598762	0.258020141338203	0.340165265663212	0.349590109385588	0.610642759455036	0.950134021166469	0.955280878039562	0.760002762095177	0.581205901301416	0.6551314763582	0.621276098233439	0.284688723889284	0.295547943347524	0.468830307924252
CTBP1	3.4229724973598	3.49003626515092	3.54481296164551	3.5666681805098	3.55423949155924	3.37829874940603	3.43557558763334	3.56346824506882	3.34111561160514	3.41600411567593	3.61669897500867	3.41042762145247	3.50620409508384	3.49726945479461	3.44877890294621	3.54585793854555	3.55262960606498	3.63194201363764	3.56128296177557	3.77814659027798	3.62797871367764	3.69880499831094	3.6574150354342	3.70938468337188	3.67128297720695	3.71854524198295	3.81925909072709	3.51932380859721	3.36516675228329	3.53523597347868	3.48426642080352	3.73640209665907	3.54844163724412	3.45278840367863	3.94380990789939	3.76576298756197	3.6880554628236	3.77814659027798	3.50830735762067	3.75446191770499	3.50672513685152	3.40295325437786	3.58098342146386	3.61938434362357	3.63915623969262	3.26690511821308	3.46252103887358	3.68751438097794	3.39738058134256
CWF19L1	2.40683910833325	2.35436743950618	2.09633017444072	2.25373770498958	1.97905507931784	1.93494435262745	1.9661737579425	2.25154934818787	2.10683784722501	2.04575827691396	1.9924439417813	1.82550370929122	2.09694926798066	1.73611414986211	1.82984126173053	1.97662132885982	2.33041453010744	1.76154842055999	1.96382752439547	1.90635188798738	2.3035721311758	1.73189510819254	1.96677894527848	2.04368667809635	1.97181075758017	2.05330296210657	1.92967133080078	2.13609500003775	1.69781168590122	1.97455143083311	1.97277211534088	2.28488307073251	2.2636498230208	1.79138077994438	2.16963065028603	2.11030508781148	2.22927775741552	1.87807687400526	1.88653071902178	2.0767289535043	2.02427687109298	1.8319197444619	1.98466991129667	2.03685959426835	2.01673604161236	1.69132115721322	2.26765722947205	2.10625692257657	1.6672397531516
ZFP36L2	5.52669962391151	5.02560986386314	4.32106408550963	4.41726066567682	6.16600744029839	5.53770060191728	4.64722330360007	4.26722161679676	4.2148767583144	4.28916952629325	4.89804956000325	5.93889082364371	4.75777080556302	5.1656791929877	4.78647925035217	5.00464877377483	4.79086574351821	5.78263098234897	4.89217829726101	4.44784289911148	4.76763107739461	5.4037256242629	4.36304580604706	5.6242008527238	5.94110813573529	5.21202242511867	5.30176265935166	4.75468564810076	4.87619712974188	5.41339477919266	4.58386948346615	5.72111929186393	4.42955558012227	5.05077095890984	4.38248748535545	5.67018130167197	4.69327883330095	5.41173801524463	5.36095262196417	4.08477079733615	5.51976761436668	6.55313686328601	5.13144206001943	5.07419109945599	6.64681646492085	4.23877373939947	5.80567144816806	4.1335718193186	4.77314531657858
ZHX1	3.35652932947428	2.76902945852291	3.18400293294304	2.82362763306548	2.87479982256923	3.31545894347323	3.00502025955088	3.01807968206704	2.80750921503337	3.2202927702142	3.11421350254916	2.86823993246608	3.10514650945424	2.93219923638671	3.1202570002555	2.93102012716005	2.94907235869167	2.92128460429095	3.03881518769165	2.91099077583458	2.33615337505067	2.97113861975828	3.379742487787	2.68748918843599	2.98125847490711	2.8980111414381	3.32268831495304	3.15845618390698	2.94347385623954	2.46963589794295	3.03425266520098	2.90303042201423	3.36328952478902	2.76789928630928	3.00744037262024	3.13752946704936	2.44317312421168	2.77646478907799	3.14925921575453	2.60362657618685	3.40494164033132	2.7487409339296	2.85818999824596	3.19823704448428	2.66200123132867	2.99261936601066	2.3572393945718	3.01682011885143	2.8131794300845
WDR44	2.40162778714501	1.84428818812676	2.23912975447037	2.21476420178363	2.546376814051	2.38638317712067	2.05547869253322	2.24815918779631	2.20707880968704	1.86422809517213	2.03594171079972	2.50447527020132	2.49869859960118	2.81730823325471	2.52255173840546	2.02841857588729	2.28617735692252	2.14096320669634	2.48265924352247	2.37961857693932	1.40458395185735	2.34399037850478	2.32792370637182	2.31583418509819	2.47094864378215	2.00135103210274	2.4408104938689	2.2842650324941	2.57533741081476	2.08306526097897	2.81095116523421	2.07195898997853	2.26925659976497	2.2774652154998	1.98586578103167	2.28204114408788	1.72761020191661	2.21724202665374	2.25561744520671	1.70476569089322	2.51279600812964	2.47094864378215	2.27523715410789	2.54426536755297	2.38896202270199	2.51279600812964	1.87434559454774	2.02599080681469	2.05547869253322
GLUD1	7.82766281185806	6.32586932642931	7.48481088900784	8.07196796477099	7.47798573955419	7.42346902576462	7.48481088900784	7.96060518904893	7.88482632315443	7.50598925420356	7.45828893663404	7.61639041950203	7.76583870914163	8.07196796477099	7.6403540040607	7.73135464161521	7.73135464161521	7.6715993154143	7.96060518904893	8.17397643707845	6.82005131535443	7.70497591365563	7.97966752110486	7.54879704077128	7.91370021906107	7.61639041950203	7.65554944673132	7.18147397811516	8.01962864010428	6.54651292170052	8.41595451614535	6.89000143515774	7.80946241208749	7.91370021906107	7.37241974266755	7.68764620239229	6.66878027689578	7.59347768894444	7.01430974349914	7.18147397811516	8.07196796477099	7.74026474588896	7.6715993154143	7.75709449104122	7.39139216645467	7.65554944673132	6.69620926963598	7.22721648905179	7.23904832608054
PARP10	3.25290166238713	3.57085410110017	3.31451589260911	3.39006918898697	4.03942184196769	3.75149978940445	3.51096930047506	3.81267874562928	3.59700798449979	3.41995884995587	3.40889479559843	3.47328300587475	4.10757072137456	4.20720183565364	4.4575300158057	3.94510569968969	4.40346538341263	3.03712957366252	4.59677931115277	3.65182829099306	3.82675632329246	3.60888823035366	3.98001984035545	3.75802715631787	3.56980214854077	3.84386433925911	3.61450137489754	3.99573446971779	4.03332466469057	3.42200481185737	4.24416488302723	3.21893007992079	3.80912867859774	3.52143902158006	3.91216835548408	2.93539692186307	3.96753397927576	3.48587782672142	3.18932400722372	4.17321499941846	3.8451547211278	2.97925328317619	3.96298349191877	4.35166120458304	3.58098342146386	3.80970983291724	3.40494164033132	3.44877890294621	4.63413843418892
AXIN2	0.955781302304462	0.473975308919675	0.527716539795254	0.986126055617006	0.690656243481448	0.582182416057874	0.624077753758262	0.84623805005922	0.465196102118744	0.476069833242309	0.658448969024526	0.444967218964622	0.501062845739971	0.849495805596309	0.35480834025079	0.45302373715978	0.506569521850705	0.616758809941586	0.611040735410705	0.697245821722869	0.326691299260522	0.56469418745615	0.551550027847142	0.511626995933464	0.780938637143187	0.977609536111522	0.558187331101561	0.622684482990127	0.545575036589737	0.567240234807856	0.473501933497523	0.159569476136849	1.11152073734597	1.06702385205799	0.839236091741977	0.442283620261792	0.501397242192543	0.334124044638074	1.33962181470773	0.592553021178253	0.358128016712224	0.22728894208149	0.652058052239619	0.385375031665703	0.513100882441357	0.793834486778149	0.327620195088811	0.726987510260453	0.836696022158209
FKBP1A	4.8692041990979	4.93834608492129	5.00330552599585	4.57713122706112	4.82049635052081	4.62440147721224	4.65952479512375	4.79757768622818	4.654401417337	4.89217829726101	4.90985277738729	4.68389145280389	4.579065759081	4.80097329618578	5.12197922517356	4.86691458389592	4.62139090381546	5.17379134637732	4.69225930555652	5.02445444001583	5.24825411903266	4.85675542293664	4.74490921201584	4.92055771103829	4.79531634759803	4.49838885823807	4.72297397542753	4.69430351189938	4.86352715019368	5.32466438683129	4.7056218902539	5.24825411903266	4.52423154134605	5.06394035003025	4.7875849073446	5.09665158451644	5.03313873476642	5.15765365243465	5.02445444001583	5.37662346064217	4.82150692046249	5.03563074392626	4.70258591228265	4.92640717500798	4.61436607565167	4.54399708490743	5.61458752788902	4.73965422778165	5.17667307285284
PARD6G	0.668778489636442	1.01581490846872	0.821266813129851	0.796617557060912	0.724375996472355	0.804839673613113	0.809707809836996	0.857488403114483	0.626319691899949	0.9657093045567	0.991043312240766	0.844413936326386	0.835967029266906	0.971480209062227	0.673678301343321	0.855872793369217	1.00263163708971	0.969180213764581	1.06546901650898	1.14531879632321	0.903265216282458	0.741794974160173	0.928892857563187	0.796379981922329	0.91850365729542	0.834759709471316	0.96621915998268	0.713830593559993	0.867134832110337	0.789603218539852	1.07958916602309	0.606914775161138	0.838325846263324	0.824866290222798	0.825656543349772	0.690006605630899	0.718408946607529	0.945345551279291	0.974197048047225	0.815272290121976	1.0510512960115	0.800744839186249	0.755962863427211	0.971480209062227	0.731123274931217	1.02504213840588	0.604387568016223	0.609070752184642	0.690213367076045
POU3F3	0	0	0.00498326326858599	0	0	0	0	0	0	0	0	0	0	0	0	0	0	0	0	0.0212443399385567	0	0	0	0	0.0111087025321495	0	0	0.0273237523135953	0	0	0	0.00929638002230798	0	0	0	0.03331369188827	0	0.084392266017549	0.0104614023943248	0.0101356158458006	0.00795902502917639	0.0140797157736587	0	0	0	0	0.00279898317383398	0	0
LIM2	0	0.0669851854298558	0	0	0	0	0.0904987671862506	0	0.0586790097131987	0	0.0305780359126023	0	0	0.0497233977683674	0	0	0.0547970235598214	0.0397719096464834	0.0742563928013677	0	0.0519216020731207	0.0950280868527078	0	0	0	0	0.0608395610991779	0	0	0	0.06968072246393	0	0	0	0	0	0	0	0.0346623835581034	0.0302176034058734	0.0266725356917073	0	0	0	0	0.0602916781063107	0	0	0.0283737344455657
ONECUT1	1.93956614567707	1.01407778230492	1.08216653219605	1.51245396839882	1.4240013446567	2.27649629764169	1.47545591416531	1.68255492593432	1.99400058234597	1.95020984135768	1.65881995694082	1.50338623654175	1.90047374549622	1.35491045944018	2.00984524431746	1.35414962034687	1.99784184532233	1.34739979089766	2.74288647267274	1.05388815188006	0.413845959540069	1.09940945980906	2.6470465756847	0.82384542259106	1.28105986058357	1.3980370365552	1.59132482560612	2.09421711287349	1.59104381133047	0.810625669009001	2.17957738633888	1.19082084985667	1.91691537387762	1.39844355982799	0.6843178983144	1.19902916621672	1.30520435927713	0.947984907630193	1.19495850882357	1.05028685786602	2.30872898544844	0.962049901208139	2.22864005673282	2.04818611926866	0.728722203370328	1.77039326568104	0.756878735309883	1.36438740186143	1.37722953734173
CACNA1E	0	0	0.003978667245574	0	0.033733304370746	0.0283276140572087	0	0.0222234391371671	0.0227119828798356	0.0112335399368733	0.00831356655312831	0.0140173265928252	0.00916733939921884	0.0201679887194872	0.00328289794841288	0	0	0	0.0302257450955552	0.0193877444729278	0.0155326233116663	0.0188704784757938	0	0	0.00974251230593609	0	0.0248945850143649	0	0	0.00720964194867361	0	0.0105979134626384	0.0134641887934145	0.00374753011339087	0	0.0321051302600468	0	0.00865580061196413	0.218253847333386	0.00975024062363668	0.00694004138952124	0.0146896865862609	0	0	0.020454303731561	0	0.00242040834428373	0	0.0105079762362891
LEPROT	4.11337112372327	4.08696372855089	4.23417984516585	4.16642417078357	3.83165138473677	4.1335718193186	4.01721018522723	4.06539308673452	3.95071758647144	4.31869270867524	4.31128547668057	4.02630101185004	4.32667088281423	4.03739282965017	4.20493551755468	4.05246682126238	4.05178146688399	4.29467926865862	4.11566733532159	4.20036167225306	3.45683605322156	3.88317383972141	4.09979306019164	3.83526512064518	4.07797458496677	3.81152027334863	3.95326928542459	4.15821199513057	4.36815557622803	4.6493301778512	3.97807103191546	4.04962537022396	4.13496085395512	4.32503597805172	3.98214633213388	4.19581718397622	3.98413130400438	3.91216835548408	4.08002213668713	4.00778534145375	4.33740270642924	4.07372858230197	4.25499170606812	4.0876926383835	3.99642191954145	4.08696372855089	4.34571440347704	4.14162789564497	3.97091630159014
ERH	5.13974726125313	5.07688496068515	5.3155057756235	5.07293079199166	4.66669053771031	4.77314531657858	4.99687027116643	4.87724421512314	4.98821569286594	5.03313873476642	5.22470709311011	4.92984344431704	4.81825606061707	4.95402132360906	5.30035959925886	5.05334528399203	5.04433922331406	5.00083542173358	5.1710900421116	5.3078172522538	4.94082922195833	4.88631611278821	4.77526434154764	5.2320865227643	5.06255988981478	4.9807119129847	4.89217829726101	4.89100822978057	4.82260816921773	5.16841171091601	4.87381298250628	5.35462603262054	4.81396808101014	5.14256825189406	5.35314889410036	5.24825411903266	5.0281339813159	5.05077095890984	5.42620941577751	5.29288338478412	5.21327999523901	4.92984344431704	4.75468564810076	4.97574754054538	5.02445444001583	5.01204592187412	5.1505163418505	5.3155057756235	5.59408559587881
NPAS3	0.0787937687857638	0.187318600501791	0.0360677843042996	0.039421965163702	0.0437547901699129	0.0643082765013162	0.0531924711946473	0.0414947521905402	0.0338744130295073	0.0880205520197192	0.122434176045185	0.106385779171431	0.0365435762618838	0.0481165589483612	0.0378907751271809	0.0510198837686155	0.0438732573797463	0.087661701268781	0.0503393667775366	0.118862302110707	0.0559900682996489	0.0606023049150241	0.0780096244882007	0.0482435678604108	0.0335217855802083	0.0365624458015037	0.0448867819716479	0.0562370515075779	0.0547064894074124	0.0380598729359928	0.071095233681665	0.0412048001861357	0.0212855699097623	0.0541696872766913	0.0732508138250264	0.17733554301878	0.0385433917253437	0.0365624458015037	0.0552290572057335	0.0576910720073876	0.105468746923874	0.0728347221809694	0.0555384060753132	0.0356849409672794	0.0546104371515609	0.0104519029508475	0.0725077921332037	0.0559900682996489	0.058779709594927
LCE1C	0	0	0	0	0	0	0	0	0	0	0	0	0.168689625280872	0	0	0	0	0	0	0	0	0	0	0	0	0	0	0	0	0	0	0	0	0	0	0	0	0	0	0	0	0	0	0	0	0	0	0	0
TUBB1	0.436907257560143	0.244299018819616	0.20464038949857	0.156500762641762	0.16357424458276	0.128629363126945	0.125700127605345	0.0983953505220176	0.0877907543246496	0.221307303830159	0.18864536730329	0.118762952970971	0.137547912000265	0.0966486023856244	0.114391303895131	0.211249478374148	0.19327071395435	0.429739074273	0.217467570735966	0.0343864327007642	0.0177480219563783	0.0825738238273523	0.18857236724743	0.0383709336923675	0.184338925953129	0	0.106470761358162	0.183463652847938	0.0872072145727025	0.161630620992944	0.146268288310297	0.137652932402917	0.108908292337849	0.0468230202025656	0	0.114805949079079	0.0922622850564829	0.0800307309397545	0.194276695771062	0.0511771030499507	0.257654967208683	0.0353865252284644	0.0832750469603233	0.18468613007595	0.171661181187163	0.0420410583158654	0.111851013951885	0.211091086211094	0.0175145899371376
FBRSL1	1.9769322928195	2.03745255635504	2.0924610853566	2.35206082691987	2.43706242587059	1.93872440577803	2.2101223289378	2.17245995870531	1.99367672198332	1.89557657456847	2.02341346788688	2.10535943005462	2.00399931009521	2.02599080681469	1.95435932922825	2.10171103431026	2.06592751508916	1.91575224609661	2.05787197548017	2.29981470242742	2.39676993539195	2.30614073571876	2.06832863655283	2.16866751383637	2.14864903890953	2.62306602970368	2.2701795652059	2.24506084443003	2.20091545408989	2.06990066587002	1.91691537387762	2.20091545408989	2.3964428083482	1.74698552091854	2.26422053831768	1.98261401926196	2.48094394525538	2.3608092438594	2.11519856270235	2.25561744520671	1.70747502200882	2.33710001707017	2.38700469460395	2.09991691873875	2.23466059110327	1.98051492942955	1.80258332573527	2.22255795769254	1.90461380783656
PCSK5	0.159814311206355	0.373776495254538	0.284266016660964	0.227449799993183	0.347953835117786	0.361600400811295	0.382917677873061	0.280708486457029	0.306839266835429	0.435368658166353	0.344866051563462	0.373910760934449	0.418423997031427	0.338714105379423	0.709112925264293	0.435880855486397	0.539560651517848	0.372990619730364	0.937155992734126	0.281425885356677	0.270224289034576	0.285202062428845	0.318511328049438	2.63795028233791	0.382645436433756	0.130680694259661	0.353390563745304	0.37339197921013	0.331758912498514	0.432179381552879	0.305620174333011	0.423017935292129	0.205788927039185	0.631333207318615	0.234117193448185	0.47270312305307	0.310259486730723	0.242874585132678	0.425426942370453	0.437349391693705	0.659510517424717	0.741794974160173	0.578928478316279	0.34645509047756	0.419577615437347	0.380190943642259	0.427087828442319	0.489060085082287	0.925733804085681
FAM50B	3.26063801820667	3.64685342964741	3.50830735762067	2.87053984183563	2.79170092753579	3.35701943368329	2.92352447352952	3.86367461911484	3.52944943831019	3.3026151180932	3.21893007992079	2.21411856849338	3.0110936198434	2.36917795925173	2.91220010898021	3.07001151835378	3.78711857070766	3.38611643094365	3.46094335774253	3.53469039711468	3.41851186255164	2.44543115990186	3.03754764807592	2.91898056075235	2.41761930889169	3.47250669352989	3.11547559137712	3.34254190355537	2.81359092197686	3.26243608719671	2.16837314063094	2.89839115432127	2.87366637339268	2.73489217828825	3.03317515525685	2.64842858667133	3.64849294561818	3.24557629790038	3.1827224198012	4.27891254190631	3.10298765504879	2.12440078131715	3.35485123512459	3.39889577087771	2.66590648188583	2.90376576530237	3.00175954617429	3.16416132155745	3.42747010195515
SERTAD3	2.94982486719531	3.10947670896433	2.71200703326068	2.61989053234679	2.5137992970414	2.42284211275495	3.03044962104261	3.04884834581694	2.46627639379579	2.67766706857936	2.69185767527691	2.3964428083482	2.33871904868908	2.91258690218829	2.51579904064723	2.81395244716107	2.19520646818996	2.68629476739007	2.11830379932486	3.21850399111816	3.1707689734721	2.5965625272204	2.71785729502559	2.99225122972045	2.96543101609742	2.80485983097269	2.51177327032509	2.09451924609809	2.72585263808694	3.36907577541351	2.48125740372698	2.9301964982128	2.58896778729574	3.38319950736325	2.63053551109921	2.84585705191608	2.96071878179654	2.93180368449712	2.86435259745554	2.8980111414381	2.78127775770487	2.58225216753959	2.13609500003775	2.79998636904492	2.93618651515743	2.50378366068898	3.34539588328212	3.52890354605331	3.02137353317204
CACNA1I	0.0360501490941492	0.0331000573024015	0	0.0246554746666228	0.0371004763764125	0.0303860239775427	0.0177255647564714	0.0238046732376257	0.0249216098255307	0.0127691046316457	0.0124210838335871	0.0144120426998003	0.00927643471963572	0.0356487163279483	0.0225424136701138	0.0245894374647106	0	0.0308136759235706	0.0463940325296865	0	0.0174536090122347	0.0485280146144996	0.052720367850705	0.0147135036305116	0.0155834069562749	0	0.0246280252978284	0.0425336169048579	0.00516479439209669	0.017762391009218	0.0219992544238271	0.0123148727266249	0.0194236606885496	0.0430594723782505	0	0	0.0423038253200644	0.018611474127135	0.00896636247380641	0.0305015970378122	0.0151284555232658	0.0310085095150887	0	0.059679016756925	0.0519563862463272	0.0184216189279964	0.127870607130793	0.0184821259672614	0.0192060848522578
HS2ST1	2.59619696207549	2.00755750344759	2.24721416614261	2.33455949462865	2.18235969644833	2.62025842285104	2.15778080120786	2.44046037716826	2.44744909226465	2.58575814910622	2.14186614259707	2.11583549759796	2.58507332612343	2.28550845933009	2.31714406710465	2.40262270642851	2.48424754304229	2.3393900684337	2.57640934516972	2.54361168156403	2.03080391051481	2.07107876374541	2.59174393812346	2.03080391051481	2.37407577234664	2.49061120363539	2.39022351721905	2.29005114888605	2.48296031426071	1.9834745526654	2.50036807915176	1.98318390707677	2.32317290439658	2.04368667809635	2.15478047337061	2.23655094956263	1.88180944572805	2.34917143554402	2.46560599442699	1.92479499176487	2.7667653923206	2.08672136568815	2.27299026841664	2.55316203390678	2.12191692017833	2.26546864983509	1.9192368864033	2.4042672239761	2.04759456567536
PIGN	2.13826824404328	1.45410631701324	1.88918840548119	1.98525926843027	1.92333163439144	1.99815101909862	1.91018377910144	1.95760188009753	2.10778153597915	1.86048973003237	1.85904658943519	1.59602827386403	1.9250770543173	1.65394695231418	2.03804538253434	1.86824168059872	2.23943621094837	2.05816941646293	2.04043085332793	1.57877592128032	1.61838351488577	1.70083319082418	2.00427448297292	1.51086465645717	1.90222593686791	1.86650500636353	1.94725010053908	2.02689869997354	2.19970842601964	1.64544643284535	1.82753118083143	1.37962816099117	1.91222168055129	1.96059255503586	1.88683595159905	1.58741220340427	1.43202252550434	1.65281847302229	1.92245615042326	1.36917940946591	2.14215021581019	1.88180944572805	1.91046557154594	1.77803033513302	1.53690339371916	1.90517441682654	1.45732918754364	1.78678483815933	1.75037758548582
GRIN2D	0.144543434116736	0.2019467146321	0.133208724400264	0.1687228759436	0.0951195921549844	0.36580921052423	0.112741890100306	0.0717923450257087	0.179370629548277	0.135545106682045	0.167161668936192	0.0330134193025776	0.125801050862894	0.114391303895131	0.0963209788659885	0.142251008393809	0.187533247923364	0.163751288776316	0.245754517067335	0.104814666584562	0.421807045069902	0.101002102682275	0.149443816642888	0.198248958066411	0.0699756474525434	0.0680943244176403	0.0693675866516737	0.288941557612871	0.126055097320182	0.176760731672686	0.196555992234077	0.0872433191355643	0.192833887538321	0.130629786195671	0.191270248239498	0.0534046067361935	0.23165997139936	0.189639559202959	0.44619032564029	0.447452208447214	0.1166099158421	0.114616636781147	0.116543204083713	0.234197204428804	0.0420918700970446	0.20464038949857	0.23846931655124	0.17700042891292	0.201728535014017
SMAD5	2.58896778729574	1.99063734866362	2.80524274084556	2.12162958186586	2.75460792493488	2.51312065683276	1.97905507931784	2.13454441237126	1.99844182548744	2.43634540803423	2.56489470720529	2.89915722631357	2.57151012676321	2.02810809196444	2.41629684466092	2.66200123132867	2.20858967812406	3.74466030848345	2.21853624291123	2.2657658864366	1.51901279172118	2.50479981756562	2.45183514318998	2.45921902507703	2.59550901770266	2.42813828944425	3.07764042711794	2.24380338638444	2.43303621160366	2.50544900434695	2.29346338796198	2.93618651515743	2.35206082691987	2.22470558860631	2.09633017444072	2.71675038654513	1.94016619631616	2.69364239619566	2.5347882708396	2.3225046330463	2.89148230887604	2.84972572677089	2.17182162860301	2.462872396475	2.99595203861035	2.07019528175674	2.36113244076318	2.1532643035247	2.41598925086378
CDC42EP5	1.29252382274823	2.26054992780015	1.31156520365696	1.07606602957768	1.10217400610462	1.02906891585717	1.23591646405116	1.21648045453569	1.26110783045625	1.14041273375849	1.18110626172495	0.864581739100466	0.944632111235452	1.1561963194899	0.778261880491283	1.28818996102416	1.00512579166307	0.944506644719403	1.27440099617841	1.38308866711308	2.40683910833325	1.22757163536174	0.480269372593466	1.29516905923921	1.20916755480837	0.663636417256282	1.25046950326038	1.01455588873409	0.964015380832069	1.84459647160611	1.28312075795272	1.51733443705318	0.976127977392167	1.35361716007273	1.42749748387369	1.36275028340537	1.80450994338086	1.75752467688552	1.81374524972138	2.14010133946811	0.900537124144015	1.55481460322009	1.44942625912646	1.21063364236509	1.18367304782299	1.03705851312955	1.57121494215851	1.32661818407552	1.31882905169974
HES7	0	0	0.025486210981193	0	0	0	0	0	0	0	0	0	0	0	0	0	0	0	0	0	0	0.0334347031370188	0	0.0275801863930265	0	0	0	0	0	0	0	0.0311968967830437	0	0.00851175806498157	0	0	0	0.0179691456402169	0.0193755439083623	0	0.0146470618962124	0	0	0	0	0	0.0137869255504656	0	0.0167083913213844
MRM1	1.87635895591546	1.57149173675306	1.85703330965499	1.77691690720802	1.92302825919143	1.55758987359516	2.34787657694051	2.39515347355488	2.17367937240241	1.57567569696372	1.83742998574757	1.30233125163078	1.97571528726807	2.07643514480521	1.54813636770776	1.92936410959953	2.17552479390916	1.4301483498375	1.74414588818038	1.92039628376721	2.27523715410789	1.41072745210918	1.99367672198332	1.82812175628589	1.75812962632896	2.01581462644088	1.57427120658892	1.72120290328374	1.93435893805085	1.75752467688552	1.9091695856975	1.94755761672182	1.89062700590174	1.93581421155859	2.34067682772253	1.76922766468578	2.34461885923313	1.7167909781253	2.22832433795383	2.4909537145866	1.58247446193502	1.77383729624878	2.35534105524901	1.79503731436951	1.74781228940057	1.93285588613727	1.38598993600661	2.04338214081349	2.15931214040398
WNT6	0.062244058950654	0.0744281766946135	0	0.0621680645334703	0.0595549789867004	0.101869871928997	0.0570483996290085	0	0.0900262094988169	0.127624224218174	0.0542390220498114	0	0.0360772641453487	0.0992165705189524	0.0219343435469055	0.072717638737557	0.114021741685449	0.0258168892871277	0.0830230531952477	0.0578886435436329	0.306401548191393	0.109544782564602	0	0.0519563862463272	0	0.056925089442439	0.0425140268314337	0.129407445353989	0	0	0.0605737570912292	0.0346250761879083	0.133464809471169	0.0747817303650021	0.448213561565209	0.151150727378193	0.178090273980994	0.0401273953998961	0.0600372603551652	0.247100092873954	0.0320593373411112	0.0702834645866776	0.0523060564758893	0.04661084505822	0.0586519705494343	0.0168772573005843	0.0588050331472472	0.285895255867018	0.0478728718365804
FAM124A	0.197859989996892	0.372069373884241	0.422556150422045	0.316850740337325	0.280395449276492	0.342898593154597	0.384690361496745	0.263669297258148	0.237081677812491	0.344618878472572	0.410504289725739	0.23846931655124	0.206914673707151	0.198011470002142	0.261830877789681	0.294791654601803	0.308165859493482	0.370750902478739	0.411628683795812	0.277688076051713	0.450214873017917	0.329624506592928	0.501894700212345	0.289672893017369	0.208162882106203	0.241188207409723	0.249199556708268	0.298767133301251	0.189482682118518	0.359308065789742	0.277078738449938	0.227119290715607	0.391026602011006	0.312353219494177	0.183387308757215	0.427608996030976	0.233082069276235	0.212052889362922	0.145325068386313	0.422868677138657	0.404832783136385	0.161034155363399	0.225892449599477	0.428846140949192	0.340165265663212	0.116992372047193	0.210707043737645	0.236817368677195	0.253530514974458
SOX9	1.55814673863749	1.1878838761846	1.24831833229201	0.903891751704243	1.70109216583627	2.54190467710835	1.25125308357998	1.24409757735222	1.3338981595644	1.30233125163078	2.84466992934454	1.58304931314254	1.29649597735503	1.6299718231001	2.42779863531594	2.09306246400343	1.20557922272059	2.35757326379781	2.47227195494692	2.09754968637889	1.508385965933	1.75179312288243	1.06959960843069	2.59909703229442	1.63704692019946	1.29911114705085	2.74215804656009	2.79544002613882	2.05726242267894	3.58795015016468	1.79882107987185	3.85504239592195	1.1483682216313	2.87832562305655	2.2749539022576	2.5600099343588	2.23498997187005	2.69510746179811	2.25898636383226	1.423461403573	2.03655574516643	2.69793802835092	2.30452846650953	2.57672973357461	1.26795903294343	1.55704584305089	2.62338528899442	2.22927775741552	3.38470411974566
CTNNB1	4.74707645293973	4.67774349591623	4.81936171367965	4.68592540252392	4.86013271415629	5.09804160519323	4.63413843418892	4.5589311222813	4.6767889865293	5.14256825189406	5.18797664608922	4.84189616330006	5.01576433508189	4.53448458241626	4.94555862680533	4.72924082263398	4.92284837718358	4.9831283192817	4.8533458523009	4.46548585404477	3.96890353701555	4.92407558655788	4.89445425420982	4.48921792846232	4.8533458523009	4.60955288344276	4.74925747833566	4.97706782007207	4.81936171367965	5.08098226578727	4.95271728841088	4.75882170497011	4.8384806618	4.95892846591445	4.2334689297253	4.94082922195833	4.53647809294287	4.3816631284588	4.5279033823684	4.63311293232595	5.08341060117739	5.07419109945599	5.07048109748734	4.77091611212989	4.70870553041077	4.6381359568903	4.77744506003642	4.49378985690506	4.78426311034351
GPR150	0.056489255074031	0.243424745245294	0.0938594935103873	0.0939372763735669	0.0816860027524227	0.043017844825323	0.0859832361162109	0.197859989996892	0.248643479003474	0.0350071084621962	0.0596519742831143	0.129407445353989	0.131333514913879	0.120440983257264	0.0524736734509104	0.0396302083831777	0.0530914572197077	0.0228193897839339	0.0976826846543203	0.107465211393209	0.0993001807869591	0.0506307810262843	0	0.119066389763238	0.0375871216014097	0.0508386495118865	0.058908693141164	0.10834875411711	0.0311720692167909	0.116246648739601	0.0662315605445657	0.0151284555232658	0.0386402004507983	0.0380782423925729	0.312786242751805	0.0482325048729259	0.300258066425938	0.0167333814165158	0.0502263584379302	0.0988863382699346	0	0.0224499562764504	0.0474811226835036	0.0241156121129229	0.0307901741185894	0.057392944829549	0.169217147987867	0.0932923862338114	0.0269900895537586
MPP3	0.147029318698314	0.1963299364201	0.174192881183904	0.211005374223442	0.27505337381862	0.16819989725087	0.200608835437127	0.210412346103533	0.14824587051371	0.198696362500552	0.133159440010335	0.342029545573981	0.224002958502921	0.222652973739659	0.151376141847046	0.179159564221408	0.23464174283998	0.134959048721	0.139240784682546	0.169510249059551	0.215944010622579	0.179126441094509	0.0726222948548373	0.198768663559973	0.314473350761603	0.114391303895131	0.222479053447474	0.134295392393309	0.319536126323585	0.207915516581829	0.195689121221093	0.291702918639773	0.0934001779503456	0.293604571283481	0.129967725182445	0.143909082593225	0.138653684194342	0.266085484886763	0.138759055868072	0.226715729449192	0.114479910668	0.440505623978816	0.20652981905399	0.148695770990846	0.135327367363156	0.168998922672546	0.230759398921096	0.117638532850339	0.131238868248112
KRTAP4-2	0	0	0	0	0	0	0	0	0	0	0	0	0	0	0	0	0	0	0	0	0	0	0	0	0	0	0	0	0	0	0	0	0	0	0	0	0	0	0	0	0	0	0	0	0	0	0	0	0
PPIB	6.24265718213118	6.35032229118834	6.68433552429989	6.57394432220686	6.2622034916171	6.22308046102608	6.09957862512999	6.62457130914475	6.37486806300803	6.50140149317524	5.89384767716036	6.36255712092132	6.32586932642931	6.55313686328601	7.04443869662673	6.93965198949464	6.38420551421368	6.98478302610087	6.96686137697705	6.38728623271551	6.74459713728976	6.34747837049194	6.71174184191219	6.29949173865906	6.83295210757394	6.40535889205704	6.7000635823075	6.68433552429989	6.65807874088562	6.79002997555351	6.72367027345254	6.47379842361419	6.13570367694357	6.64681646492085	6.73190848801207	6.37194392398911	6.59895371107345	6.51478141430621	6.96686137697705	6.51831078712729	5.88527305297816	6.51163990063716	6.42097092145339	6.75655874311542	6.51478141430621	6.63936533537524	6.54651292170052	6.76442927229743	7.13238031025258
UTS2R	0	0	0.0379379386250731	0	0	0	0	0	0	0	0	0	0	0	0	0	0	0	0	0	0.0382171047836754	0	0	0	0	0	0	0	0.0316544832163135	0.0195148637665054	0.0273623411759449	0	0	0.0449811161409111	0	0	0	0.0243108491218228	0.0508839044231683	0	0	0	0	0	0	0.0208064111713972	0	0	0
RAD50	2.11951274920992	1.85502519274342	2.48754116823339	2.24968054592061	2.04163643775364	2.38444590494351	2.06350924521043	2.04818611926866	2.16993375966345	2.53275893916277	2.57290224648428	2.08090928772558	2.4585460926681	2.14991555112347	2.31649835229306	2.07378189674846	2.28585147268235	2.21791052741262	2.28046713625674	2.07883744581394	1.70910658151384	2.0383546639756	2.30614073571876	1.8874553202232	2.16079471477256	2.13145577030013	2.02486802646252	2.45147033065367	2.31867100620128	2.15416814186952	2.30291685793956	2.3225046330463	2.30678283586913	2.18265914368903	1.83742998574757	1.80366595136592	2.07137056873365	2.01193346334762	2.13299946998485	2.33742723361704	2.59482792129142	2.05144801700655	1.87807687400526	2.15778080120786	2.12043221341428	2.14548739632559	2.04368667809635	2.20061714564387	2.34067682772253
PPAT	1.35931009965562	0.961794877514597	1.3463055896621	1.18707767195617	1.78006987409414	1.28027025644389	1.11525625007817	1.06310819984836	1.19926358089089	1.15329039450979	1.15029238201422	1.46735360440317	1.53191549765898	1.12375280714951	1.21910585940477	1.09042071999405	1.17458094538675	1.52096794980853	1.07882712027783	1.49324786199217	0.737307072807215	1.34493404372834	1.09476196656401	0.938767604426785	1.04771368477116	1.08990188704229	1.14862853712581	0.996093756891036	1.22626602132201	0.884823513424976	1.31262258695065	1.29124007843945	1.15539905648794	0.995729669166818	1.28491121236851	1.47274551681801	0.815916834151982	1.18948325569296	1.06416228165104	1.34713447206167	1.34413549013725	1.39167579860461	1.06594975819363	1.02820283877093	1.65161239044846	1.14607948770886	0.631110996780002	1.26900557567173	1.35981744382246
AP3S1	3.74117018655853	3.2917774945055	3.67128297720695	3.54535186829432	3.47328300587475	3.4437965534389	3.65911310850944	3.77281688928871	3.63584745069096	3.34449526496395	3.32742674855937	3.43960516428235	3.53523597347868	3.72257766301246	3.55636120282816	3.61777549252947	3.5373640022594	3.26509144089273	3.41139285238114	3.74692351759845	3.48950599724499	3.52573569640623	3.37006172489707	3.68019096784565	3.47719286782404	3.4401144131778	3.76396585743368	3.35750307630978	3.44119804688818	3.58152405077964	3.46705390509932	3.60625607166455	3.52195466658294	3.54947217185938	3.786521557624	3.61831393937424	3.46603492420547	3.70578886057891	3.78417719502147	3.29413721887329	3.63251657634229	3.35842911329245	3.5278392168343	3.52091977746629	3.39308697566742	3.56401088517117	3.72088253777646	3.66089061492604	3.65242846720265
PLIN5	3.20363032107385	3.84827472892423	3.32319561377835	3.28034315472788	3.54844163724412	2.92663878510415	3.58263046624428	3.62101262304169	3.17429929966477	3.52836581419013	3.44577564837126	3.57619051428027	3.26373549179106	3.40345807366707	3.07427185180637	3.56019276289886	3.49934749597406	2.91534651067051	2.90620185148887	3.4558135875027	3.62692367345772	3.04383240171101	3.97023689751596	4.12770588644296	3.43908212493244	3.49880300180656	3.65068738290237	3.39355566626631	3.17382109290521	2.57325870593293	3.33071195014325	4.47020032929818	3.86999773677121	2.99637909638397	3.40397052855956	3.11031491399435	4.08477079733615	3.891958728902	3.09185837300455	3.28239976552994	3.44218301237018	3.35701943368329	3.10641528110944	3.80734545604163	4.04280268962139	3.74746571697331	2.62273115406854	3.43510342903297	2.65369948192253
SAFB	2.60669579770494	2.98695719728885	3.25156713222823	3.24557629790038	3.30071930436911	3.06582400314632	3.49677955775294	3.51619000863151	2.91898056075235	3.21850399111816	3.53206532301917	2.84316390381495	3.21850399111816	3.43960516428235	3.14193469637965	3.32030894691232	3.4310534568095	3.06038521852817	3.34015311678927	3.38319950736325	3.17382109290521	3.25475020364128	3.20409593092017	3.06502090371307	3.00093933859516	3.37343033537924	3.27251218270209	3.2917774945055	2.89148230887604	3.37292954413031	3.18491006033916	3.34065714186873	3.40397052855956	3.06502090371307	3.63975135362822	3.28849314564719	3.31310466748098	3.19563492487041	3.2364712622788	3.29602474558901	3.28520347026667	3.23401616273595	3.12901123193128	3.1107226091956	3.33824062989205	3.09483397772036	2.95948837767097	3.4426898811858	3.06459292306369
LGALS7B	0	0	0.393091121126578	0	0	0	0	0.0789550654073263	0.081094610173997	0.0550512763581598	0.0969380821434834	0	0.900063164212277	0	0.0306834108811619	0	0	0	0	0.0715957928815038	0.0803458540314119	0.0762226943106675	0	0.125700127605345	0	0	0.0866016120467152	0	0	0	0.0541590495475298	0.0452202443376744	0	0	0	0	0.0521878673328763	0	0	0	0	0.061961993793439	0	0.0592082997903881	0	1.17379658378344	0	0	0.0825254752614359
TEP1	1.12147002528044	0.909547348959349	1.18468318928715	1.20904035334289	1.12969743056075	1.65963749615658	1.04311359078877	1.26454756097741	0.955280878039562	1.33036422910511	1.22256846794956	1.49101571797704	1.43879753944169	1.23910896472457	1.51057958803089	1.37857564103319	1.08634388548531	1.65130754561489	1.32580874246902	1.20742210580643	1.05285724086079	1.25630183749829	1.2533735506662	1.07654089289367	1.15380316125362	1.34873031611775	1.40115812226065	1.61620706392425	1.36917940946591	1.32527773104456	1.21860882746148	1.04490445013822	1.30233125163078	1.52096794980853	1.05232858048372	0.928649617013777	1.11551063222669	1.4226568911866	1.192913665424	1.09755953358216	0.979347199786571	1.31339120046833	1.48967166106402	1.16230536173257	1.17801964094558	1.29409984149462	1.65540686838759	1.19316404446775	1.2954425444962
C5orf51	2.15076941368932	1.73955302949113	2.06411554816639	2.29918960984405	2.02427687109298	2.31932951877206	2.22683619838341	2.25311561300341	2.43207062345648	2.40747785236199	2.288442552066	1.86621044755057	2.38280946781767	2.04400209435414	2.33808422540409	1.89354493116099	2.11706451296421	2.19047725737942	2.31617451227757	2.11736768288353	1.61170987304001	1.89091410657073	2.14707462167439	1.92850839891393	2.00514287365443	2.04221371182568	2.05265915911982	2.14126031471851	2.197802299803	1.99367672198332	2.26735639060244	1.8020302576412	2.18051677647384	2.30872898544844	2.06350924521043	2.20707880968704	2.03896069364041	1.90783156462251	2.45147033065367	2.1189214063472	2.29283992180214	2.03413560621698	1.83078091241331	2.13176021135038	1.90374476438483	2.28780164034802	2.08059710253823	2.17150515940266	2.15171348911491
PLIN3	3.33209353720626	3.61220288697615	3.14624438783796	3.27447622816369	4.11638880743799	3.68074629898832	2.8131794300845	3.17031000975662	3.27829518553238	3.29742048227535	3.13929121139734	3.82549953380276	3.31310466748098	3.04209504610414	3.29651009812853	3.5959588181112	2.99185256583147	4.26568774570951	3.59010840206642	2.89297168842858	3.44824887831783	3.52143902158006	3.46915037150929	3.37829874940603	3.27829518553238	3.15227031204541	3.36566220510563	3.61831393937424	3.19392787184251	3.99974240085957	3.21127652612901	4.05108509139116	3.11031491399435	3.49627911070975	2.68872009802949	3.7122036471205	3.02137353317204	3.70763597220211	3.11762629631837	3.5146203631848	3.16373987662895	4.15897067617801	3.19779854589114	3.40444090240799	4.05178146688399	3.21850399111816	3.59488203254968	2.89148230887604	3.54327621335954
TMEM159	0.792685718587998	1.25789070188382	0.633870080595888	0.704284440507987	0.467197959561771	1.18679484614475	1.06828142528822	1.01724387189421	1.26670694047798	1.0240636307584	1.20319135170262	0.650010261734857	0.778703728789397	0.963765677000533	0.881008878274563	0.66180953198345	0.830364743135158	0.743064583395717	1.67372838773432	1.38846476918993	1.35824263234627	0.577370395294743	0.573484781231269	0.643303474112303	0.617723399947906	0.499207471083576	0.841333288929438	1.16126010726999	0.992076308729546	1.22861965453614	1.13385284264912	1.24252099077395	0.81200492473193	1.31366409877783	0.536213177618713	0.922132614069578	1.32877148088747	0.970694356938234	0.94891261607588	1.25310094457432	1.06594975819363	0.987366822460803	1.36034683546867	0.838096452194687	0.36007549590564	0.970189345583865	1.57821157399208	1.05388815188006	1.01255000294327
TOB1	5.46625231635528	4.56264313447248	4.61537938920782	6.19027671781789	5.33257984224786	6.43732758737393	6.5599487208254	6.18752714979148	5.69788593837295	5.84988960223583	5.13553587450617	4.95155543890827	6.50140149317524	6.50140149317524	6.25382736206806	5.13835106011603	6.60617208024083	4.41553873330591	5.70371410716082	6.83295210757394	5.09525146403672	4.44616703264244	6.24265718213118	4.3065936026258	4.7503081792296	5.46803984187737	5.20761408451427	5.9784078749893	5.34350846064523	4.83388736149793	6.38135442619837	4.22341513727667	6.05910613560472	5.16841171091601	5.9433359824018	4.46110848044229	5.41173801524463	4.62139090381546	6.66878027689578	4.7503081792296	6.77282436713327	4.42531651527336	6.16600744029839	6.24816802509566	4.45838370358903	6.28791367209472	4.69327883330095	6.06402556023621	4.95155543890827
MEX3D	2.10778153597915	1.78006987409414	1.84720809620254	1.69389689280117	2.20461931903233	1.94934503306333	1.53358960839141	1.92565079924347	1.40141800537495	1.78733478259389	1.97542029577112	2.15076941368932	1.72679333458543	2.0614392085939	1.89178540866336	1.82550370929122	1.85301726589787	1.98916160908209	2.32282721683833	2.07077902003422	1.7173373946812	2.25931712609911	1.81174788893182	2.10456376274787	2.11188171681426	2.27778812783618	2.43077069944394	1.94580341349109	1.74781228940057	2.02514529438454	2.1708787614251	1.97542029577112	1.85273559661019	1.41018827946713	2.17120785926003	2.03279518103182	1.97631507266794	2.80865635354515	1.72148289099778	1.97724371956633	1.93902784789156	2.76940094080951	2.24506084443003	2.00370219787075	1.61509071154718	1.61118112526747	1.18838072739416	1.92173056266889	2.17678032636336
SH2D5	0.0410068845050971	0.0406172590685537	0.0275333618421188	0	0.0778197597759274	0	0	0.0248945850143649	0.0347311927796932	0	0	0.16066006757167	0.034679547749124	0	0	0	0.0225157172393831	0.0838131342819104	0.0347669873232712	0	0	0.0304035460140535	0	0.0318102903512052	0.0260691597092939	0	0	0.0377786890656151	0.0133162330166562	0.103111153869698	0.0135773395813807	0.0656728916999311	0	0.015251939637897	0	0.0345351474429623	0.0262657424549256	0.102831487184029	0	0.0157296768546693	0	0.0630394376238981	0.0345021785292722	0	0.0219865202579418	0.013403903133568	0.00508717453701664	0	0.0199594406565938
LEO1	3.07805998325319	3.05293851754555	3.18534016922239	3.30688551380119	2.92239593064511	3.36907577541351	3.44479111827157	2.85239017152067	3.07887447923352	3.08808483135908	3.18534016922239	2.92163772799293	3.03250986712534	2.8299756886918	3.51511452116464	3.60187729020041	3.27636536913611	3.44525443933735	3.63750544992719	2.94347385623954	2.9836993209383	3.12642416181832	3.21171043984975	3.00380913874858	3.07717697119227	3.41394561743192	3.39788489818076	3.2063298412781	3.04551459590304	3.07344930652834	3.35990832416867	3.02833045629052	2.99764498844245	3.35412406946469	3.18715239662721	3.34786456702671	2.78352091899236	2.81839258382002	3.33071195014325	3.04923959809751	3.21663187131412	2.95701737000531	2.90031790452075	3.54109297764155	2.9603078480566	3.08272925549991	2.77314540053608	3.42046180596022	3.3193340012278
LCE1D	0	0	0	0	0	0	0	0	0	0	0	0	0	0	0	0	0	0	0	0	0	0	0	0	0	0	0	0	0	0	0	0	0	0	0	0	0	0	0	0	0	0	0	0	0	0	0	0	0
KLF16	3.45480482001659	3.18890838601095	2.69151459983099	2.67293441693507	3.83766001713858	2.88064852141158	2.64077256197869	1.90316044222081	2.48689480607724	2.34948254107654	2.75274777307063	3.52944943831019	1.63249210436361	2.60153213658931	2.29375826621758	3.19253738436208	1.83164546320828	3.59916180408312	2.42712645157553	2.29160227511178	3.31545894347323	4.50294575189526	2.28236661090434	3.5278392168343	3.34065714186873	3.7739973177795	3.67412912069378	2.7294359066941	2.51879681482818	2.98655674604558	2.27811923845784	3.45886698960402	1.96088501220963	2.2188742471625	3.00421107290659	3.85742337820211	3.3637406456269	3.82736821574551	2.90496928071574	2.48489920704843	2.16022343322622	3.75034815869313	2.52696351310161	2.64324933539871	3.56073269854549	1.98142881961405	2.77351981055992	2.69905676573454	2.68853476491086
GIGYF1	1.86048973003237	2.07551795679918	2.50447527020132	2.75865821873848	2.19047725737942	1.95348757461677	2.80226753572554	2.5725711715464	2.29471469421708	2.83628539567143	2.3928036275829	2.26147338389831	2.3383962371547	2.30647064902756	2.28394477763522	2.20828531562199	2.32475485160392	1.79766859356795	2.21043589048842	2.39056124970497	2.54018192461298	2.58123151108742	2.52082629896411	2.39183887030218	2.21476420178363	2.38604126957814	2.11092799856171	2.72979376962958	2.32151844880711	2.23782658933115	2.1780251180674	2.58471706687106	3.09309338119526	2.47596056980815	2.46963589794295	1.9629281840548	3.02261017297505	2.06592751508916	1.99690654279673	2.65444237409716	1.69132115721322	2.1222112345026	2.5965625272204	2.24815918779631	1.99602310062679	2.61717712708904	2.93986234837638	2.96265454487194	2.137966288147
DLX4	0.0438145614682392	0.0704328139952804	0	0.024531778598214	0.0899138543637861	0	0	0	0.0390592429230313	0.039586080102596	0.0249496970441687	0	0.0256987415011191	0.0323849525910519	0.00472943375298646	0	0	0.0335217855802083	0.0368156427589356	0	0.0293805050150964	0	0.0468732613046242	0.0280166383608089	0.0128187426537548	0	0	0.0298768755755648	0.0228854536548554	0.0732805651307056	0.0217522703151047	0.0104994974721092	0.0168880519047034	0	0	0.0366740620305532	0.0468334951477326	0.018386952031075	0.0377405577697579	0.0115280354048833	0.0215498615024598	0.0448970604592089	0.0366189874546919	0.0345351474429623	0.0779461461620315	0.0159567888061245	0.00979974378673033	0	0.010367479341772
PAK1IP1	3.06542068304751	3.53469039711468	3.01807968206704	2.70560945792863	3.21850399111816	2.70193423070676	2.52832694438553	2.61787138301553	2.60942843058337	2.58055406649477	2.59837863697858	3.1332091545734	2.83215018708519	2.54977957812923	2.33970221266538	2.81202664670063	2.55727794113625	3.44427744039657	2.00668155302425	2.91652482825937	2.48199061753027	3.2212047134052	2.37339168927761	3.12598533393998	3.01726063340143	2.906584049325	2.80445555336842	2.3569106402322	2.69940976781324	2.98348840619561	2.58328275757273	3.63975135362822	2.25685711156392	2.3282620035406	2.67766706857936	3.14433949663755	2.83215018708519	3.28988787743011	2.81359092197686	3.07887447923352	2.97113861975828	3.20723633783506	2.25342175007051	2.44575172660511	3.5650980392757	2.28488307073251	2.51213246160649	2.72689047934762	3.08937381276498
NUDT3	1.44258993076601	1.12094800822659	1.18417745815089	1.40009166016244	1.42828535141487	1.38334930455252	1.54702009904955	1.39981227306241	1.57207502624715	1.52720891444222	1.18393292385424	1.42590039876239	1.38174350247125	1.21221770269525	1.47545591416531	1.53880433763818	1.36250806413065	1.48967166106402	1.49433393281776	1.58627472018804	1.50919262734169	1.3573896492225	1.45894942920642	1.38443975302939	1.34739979089766	1.45436050476272	1.63675526920524	1.47141351603472	1.41254679551813	1.11577255313861	1.35520582643115	1.23697791348552	1.25152887594694	1.13857329819501	1.9437126197225	1.47113288892467	1.21782342394525	1.44669754590406	1.57121494215851	1.35797647626285	1.48388723024734	1.45459938736633	1.47249226985391	1.61062837203732	1.32342847931144	1.18468318928715	1.20557922272059	1.48683631316103	1.19161709561393
ARHGAP33	0.363329792883712	0.343756343391399	0.517196915416381	0.583556890057006	0.272617901822404	0.192147073709129	0.507086827075373	0.601833833225967	0.14529555861747	0.482545505929931	0.440892008784238	0.312353219494177	0.462117413571144	0.423342705428416	0.528953127632951	0.472210638025619	0.335703200599306	0.396667887794723	0.335827459718298	0.546486735409787	0.270905693172494	0.243514558864673	0.594148250091364	0.583755807432833	0.573667431178376	0.470919267889451	0.608076004752188	0.557291890131862	0.304014301619254	0.600261830362584	0.475284379221069	0.622494031210252	0.774679695585706	0.647117622518302	0.290839201933846	0.360208699267206	0.783907814798512	0.50439741733338	0.262413657623231	0.531569278503331	0.517558060796712	0.373776495254538	0.496183569909838	0.629518502112318	0.329031800670279	0.433073134280354	0.542698561525252	0.661607081447691	0.584678122266265
LGALS7	0	0	0.104689432279163	0	0	0	0	0	0	0	0	0	0.0760513037106482	0	0	0.0764560172343373	0	0	0	0	0	0	0	0.0546807190238858	0.0500569524856038	0	0	0	0	0	0	0.0731133796413882	0	0	0	0	0	0	0	0	0	0	0	0	0	0.0747977201100181	0	0	0
ATF6	3.41946295913489	3.74291218973219	3.61333715218658	3.16106497480696	3.98413130400438	3.58795015016468	2.89223685158245	3.11804891921255	3.32319561377835	3.42595650064404	3.32552132428376	3.86429132122138	3.5666681805098	3.3030774412557	3.15404478538551	2.97197904525545	3.09571478856573	3.40837414144915	3.34449526496395	2.85393387509569	2.7233632745269	3.40191793846698	3.07717697119227	3.09357211584558	3.68188603246028	2.98571349314643	2.88487353841075	3.31736227497237	3.29926638659986	3.21802806889345	3.14150444235792	3.00175954617429	2.88879901912539	2.7842504479986	2.47094864378215	3.05459014584481	3.2706565240683	3.18014545637438	3.40243140041264	3.12073128119283	3.5831525401425	3.98808278979022	3.03084499996789	3.08764095425558	3.87992722855244	3.0691100310073	2.95501700507417	2.83034127605012	2.99343905429258
GPX3	7.12675735738201	7.86529914248541	7.05415182195715	6.64681646492085	7.05927025340379	7.91370021906107	6.85442214586567	6.51163990063716	6.38728623271551	7.22141553654426	6.79451608027024	6.98014829038051	6.7000635823075	7.12675735738201	8.14914129666926	7.44385622167797	6.51163990063716	8.38711562801549	7.70497591365563	7.18715442972558	8.38711562801549	6.88550405259278	7.09476337104099	6.89938172229995	7.35982242657623	6.97124434698355	7.2163079668557	7.74867858223049	7.44385622167797	8.16213482842148	7.66297035219298	7.06400739559925	6.66164461861405	6.91712538120738	7.14324945590592	7.13813837653332	7.02890663635713	7.90318878276009	7.72254177183421	7.77425106415546	6.93519431749553	7.90318878276009	7.91370021906107	7.10541584411946	7.48481088900784	7.46490186166408	7.65554944673132	7.03408011135331	8.48725681091002
DNAAF2	2.69616999732238	2.19840386895463	2.36848419261123	2.42548177297356	2.47194139940437	2.05636702934537	2.53548503766266	2.64810024963042	2.53912108491509	2.12191692017833	2.33393190229907	2.07257353970817	2.69905676573454	2.51844922388447	1.94934503306333	2.30106340525064	2.60534356908889	1.89675809166444	2.11246693825883	2.58968620955049	1.88124068336777	2.17302718964934	2.3400143182732	2.15355040047501	2.11983607750257	2.59587831929351	2.07409024215439	1.81084589448003	2.16963065028603	2.37635044566572	2.02990651687284	2.27299026841664	2.39871148941568	2.05787197548017	2.29346338796198	2.27081942748805	2.27051086168371	2.07823003666951	2.31161031437565	2.26054992780015	2.66694481154985	1.97181075758017	2.32792370637182	2.07137056873365	2.13609500003775	2.40683910833325	1.90931824184346	2.35534105524901	2.36361446463149
FAM131C	0	0.157980338995112	1.3263477188235	0.0370204059766028	0.235850616660368	0	0.0328008497316908	0	0.0406263598668028	0.0231091963270974	0	0.134245144615921	0.203556340120394	0.0336640674919462	0.10416796870656	0.735956940078661	0	0	0	0	0.0905933792046895	0.0840728688534074	0.148759431966601	0.0730682250075334	0.0468952801985625	1.90269585779501	0.069241654889354	0.0438145614682392	0.0970403951457563	0.423643017713891	0	0.308660610037664	0	0.00926118245866766	0.102917051126936	0.11724710960393	0.129435910283215	0.102872600283211	0.040889811653097	0.133879682664538	0.600452979028855	0.198094634441283	0.085359139777116	0.107949029736042	0.300496690747205	0	0.0378715113956351	0.381345737617409	0.135545106682045
TMEM158	0.786168994774008	0.149850538168324	0.204524733549645	0.2517684812711	0.982979076789745	0.391452094051422	0.236817368677195	0.411403607757193	0.177368753135563	0.190917059616998	0.197207570770824	0.958784446386911	0.268168779542814	0.499035277996483	0.332572800491783	0.375905564828141	0.805059073685297	0.521008819105798	0.32681337000731	0.467197959561771	0.526249053404951	0.359815095990321	0.102713352947708	1.19341660601608	0.841801786202685	0.807614484264175	0.502241874573417	0.338342495154516	0.483051021381564	1.3166578215335	0.308165859493482	0.971734225486956	0.0845278991856156	0.515623327681453	1.15824507355681	1.0275892204295	0.479960891529546	1.08757259974764	0.81751129507037	0.325269749745315	0.54252237625618	1.15122977376669	0.782099094145998	0.735956940078661	0.758212768694183	0.328860486229147	0.373910760934449	0.225892449599477	0.299402999219246
EAPP	4.15454961576228	4.17625952462002	4.04007260220855	3.97807103191546	3.78231367871293	3.84642501906217	3.98808278979022	3.89642758887977	4.1685847499826	3.97935613975553	4.02903378196732	3.74003099342166	3.80120476352487	3.87122339816472	3.88444894007474	3.85078170307941	3.98001984035545	3.74746571697331	3.88124327720944	4.04416527835206	3.86682344212717	3.89323767315381	3.54163951780425	4.04487865442461	3.99292896047414	4.00580013655724	3.73002493086811	3.90325517072522	3.85998419167197	3.84327042262051	3.87679847663975	4.14888549223281	3.83766001713858	3.96043341034501	3.85683973649543	3.99845291324551	3.99433831426124	3.80059587242674	4.12988709328165	4.02275441332682	4.11917400069965	3.65911310850944	3.60625607166455	3.76816960506689	3.94447862671613	4.03473050791887	3.94753303050692	4.01045362654619	3.96956207379734
CD79A	0.431106481747485	1.51843998491872	0.588110898508905	0.937399521766437	0.145581803938277	0.864812923160271	1.2396256588386	1.02455633935038	0.92769331740798	0.634689922553959	0.759784936576898	0.762213994858107	1.10586003470527	2.46662724900415	2.29562794590227	0.749786082697693	0.803058980402461	1.29804656542733	1.63536002113905	1.63054509843046	1.44093034977452	2.2624364190861	1.23196124903842	1.4301483498375	0.628603974820497	0.530869041958738	0.604939552889615	3.43810361005884	1.35956253654076	1.8260702824804	1.14428988920836	0.681128594053468	1.9154520826095	2.14157276200852	0.72266794887633	1.30044312505046	0.856095409140328	1.53580095700752	1.49622434018761	1.44283349703114	0.758212768694183	1.29832407504387	1.85126702736958	3.17877709590957	0.871400082685758	1.8289902390702	2.94185907549375	0.577567974923928	2.33517265523228
CHRAC1	2.88841722339736	2.92429336440632	2.49699905704579	3.10947670896433	2.865096599741	2.69548389903203	2.92508263432527	2.73272412705826	2.63053551109921	2.72759801753709	2.95422026832114	2.99261936601066	2.81468152358487	2.73272412705826	2.64077256197869	2.46456988154683	2.36331677370774	2.77532553293027	2.49436272900686	2.86245606627239	2.6470465756847	2.2018514628489	2.6845113452313	2.83980277313222	2.92548337263231	2.97925328317619	2.5614170524421	2.67802918292838	2.60153213658931	2.95660147006834	2.8701486138785	3.19918380606725	2.77495028235593	2.66487898773882	3.18054991839726	2.95701737000531	2.83705416534477	2.97567507908299	3.07344930652834	2.94065855729313	3.2805929615175	2.83215018708519	2.35303279255981	2.72759801753709	2.98980623406982	2.41211399571914	2.91898056075235	3.10862907861365	2.66383770601169
FHIT	1.15568101432283	1.10558004777086	1.26562697452444	1.20742210580643	1.16749955551609	1.12399761754536	1.09297622488147	0.941926636536572	1.33826686152498	1.0356326870643	1.08229743142135	1.00489866980442	0.897941559794165	1.06183918563653	1.23934891491639	1.12835418921843	1.21782342394525	1.051550970025	0.940165367814435	1.46707750581444	1.72819167504641	1.08482456250125	0.996742613426528	1.34147809406606	1.49842924987239	1.33932272231555	1.39298353191865	1.02732788119876	1.00983725174655	0.929847616297227	0.99156016763707	1.20085962670833	1.04719025449234	0.918968343531715	1.7727230128048	1.19135110494162	1.1175711212463	0.568981979966971	1.23776751602554	0.42826342983849	1.19628033140911	1.1708731656088	1.20796636426032	1.02820283877093	1.24435508642286	0.958040428271336	0.92523528735653	1.50642527465794	0.984182620999852
THOC6	2.72725384403137	3.14839285782096	3.17658194485643	3.12728287822497	2.90031790452075	2.41661376724108	3.09658384419735	3.20226052552196	3.13842813249422	2.84466992934454	3.10079303192464	2.81582488958314	2.90855575242224	3.05661390918343	2.7487409339296	3.16990079299789	2.95660147006834	2.79170092753579	2.54496410803615	3.22212295780563	3.53313076339825	3.15888913308116	2.77015578981632	3.2768679969973	3.00175954617429	3.05661390918343	3.15272829697759	2.91017227040564	2.85051976589433	3.24003035388519	2.80945873974554	3.66954222674415	3.02339295678936	3.08545673269368	3.63915623969262	3.10686958972189	3.42391925975174	3.0475478022154	2.77127953745829	3.68361377156213	2.79544002613882	2.75346792600806	2.59139528516137	2.94230170728706	3.54481296164551	2.75569044193198	3.10165825273421	3.38760623348673	2.98530851187912
AKIRIN1	4.95892846591445	4.63311293232595	4.40090440498263	3.72257766301246	4.79757768622818	4.47994720775803	3.74061954663008	3.66437565288293	4.09055550677634	3.98413130400438	4.64209109864054	4.80622377135444	4.10051699040942	4.10836569833105	4.35241068427582	4.21869532567207	3.530538055675	4.84873098174202	4.13287874411956	3.95071758647144	3.45739820819118	5.07964163373107	4.02833796425255	4.51690720440205	4.48546370826426	4.51207353252262	4.67384003844002	3.97935613975553	4.4207519045721	4.65338504073186	3.68691154580373	4.71990373103611	3.67846296675348	4.49104953340767	3.53155952768052	4.90514052543005	4.1141041984562	4.44440298782313	4.06886027318787	3.74466030848345	4.15745844747544	4.93960256291119	3.87742159857734	3.93012164799073	5.1710900421116	3.7527174639489	4.32996749124689	3.71449442009239	4.71990373103611
ZNF579	1.1278306772272	1.4210245606081	1.03755345602538	1.08809518527935	1.66971955457196	1.35654083432676	1.05081190160036	1.41637983926535	0.94939257576648	0.958040428271336	1.05455006387721	1.36732899684858	0.899343344885599	1.27678954735914	1.08114550943499	1.24512038276861	1.31262258695065	1.00711614930188	1.73162241083576	1.53936872180933	2.18764373341164	1.21463243240464	1.17749935769676	1.55538287723451	1.60450788691999	1.37670311720449	1.73413470081338	1.39221011909004	1.06468016638367	1.43255935554147	1.31339120046833	1.54526347663959	1.21354411653401	0.899589629075256	2.14646219255767	1.68846499643025	1.54320855372838	1.86048973003237	1.42128726426446	1.69781168590122	0.965961552137621	1.94101283790988	1.25390841731783	1.5377454190122	1.46707750581444	1.17273189884974	0.692147738768099	1.67940309500679	1.60352224891875
HMGB3	3.19392787184251	3.41042762145247	3.38856176157357	2.22502171868123	3.91786485288257	3.75332584445455	3.31164652150982	3.11031491399435	3.11333504239213	2.7487409339296	2.85629040116723	3.81208825468794	3.05542680052465	3.37441450739887	3.51724176921036	4.10836569833105	3.08020559239994	3.91729147141443	3.48123575443571	3.37241774816799	3.87867385492918	3.24373250072103	3.04671328707497	3.06952240577639	4.00580013655724	3.35990832416867	3.41545890362444	3.53155952768052	3.1720519750492	3.26110582365559	3.04923959809751	3.34015311678927	2.49369108416895	2.50946066875664	3.17473079992213	3.36328952478902	3.25337754408626	3.83464073569347	4.25116017668908	1.96027014237243	3.3560290173399	3.98612061443606	3.34690502238606	3.60457779340993	4.12843286338411	3.57134953368761	3.13888106650769	3.44218301237018	3.26780111222456
FLYWCH2	2.33026866365429	2.99595203861035	2.26422053831768	2.47258283287271	2.44878309978257	2.58328275757273	2.43533094884919	2.49667968244862	2.77682820965334	2.43533094884919	2.84737888428373	1.46899106299904	2.45583032983434	2.58293646212674	2.80865635354515	3.19300598551477	2.25251464388418	2.43174463044595	3.1567040290905	2.5620763488982	3.59801749150796	2.18577130051405	3.03169572671563	2.71713288715277	2.12314526054715	2.61367572286001	2.55727794113625	2.61049893252992	2.70735277988467	2.5725711715464	2.14707462167439	2.80074427576776	2.02960087741429	2.75607523227846	2.82324963622824	2.78239666573028	2.99509823047521	2.14598735335836	2.69475696359721	3.19737704488263	2.60225214803875	2.26672173709723	2.64810024963042	3.0885221089883	2.42647789192708	2.34787657694051	2.88603283764095	3.06663929029121	3.03044962104261
RTN3	4.04487865442461	4.00913830102238	4.16116905000043	4.28916952629325	4.07236456512596	4.32503597805172	4.10123258987606	4.37385568501886	4.11192098468542	4.51207353252262	4.1801120607698	4.20795426161149	4.13713355816495	4.1335718193186	4.21409293915448	4.38578023991786	4.33823443960235	4.51503784356822	4.01239557664944	4.31455188983578	4.26877593381249	4.22646836586932	4.03873304363402	4.00447459214272	4.23877373939947	4.11917400069965	4.47818295772146	4.26494828829372	3.9332835159838	4.15025782020814	4.44616703264244	3.93664241629441	4.4068594847584	4.08277748998952	4.40863070779173	4.27657409075292	4.1716729382317	4.26952437951145	4.37062635228621	4.19658305565063	4.37226960701763	4.13790265952817	4.08277748998952	4.31869270867524	4.20268488976655	3.99292896047414	4.15383751631453	4.26032053881302	3.89009210504415
MMP11	0.142684917523181	0.165147317371266	0.18689549609601	1.0813962203284	0.12917626622408	0.463454770104378	0.19245935873404	0.19371542441547	0.13077636730428	0.24529301412893	0.185550290997057	0.164685305261633	0.163393472951604	0.263276009744293	0.281732145451512	0.241634490852451	0.256344208480673	0.104895120707374	0.341173060938286	0.134191331004218	0.515268306126068	0.630716407869504	0.161475229373801	0.111306091049525	0.522418620948745	0.211485706609098	0.140435181740513	0.321473342991883	0.585070819687877	0.923117620336463	0.436331117048709	0.341036346478649	0.233333426493867	0.407097089305051	0.205938764116693	0.318868079982021	0.323254102534941	0.448213561565209	0.40617671086688	0.219417086558382	0.621080166945932	0.215546800508879	0.369829986949085	0.172570109737515	0.100057303168603	0.519648221933365	0.146552613099204	0.348216789579673	0.361982750892067
HNRNPK	5.6353674653391	5.81616163479297	6.07401445686983	5.66216100804938	5.78263098234897	5.92757351596007	5.66216100804938	5.57540074874081	5.81418456437597	6.14393217217191	6.34454684676678	5.93664020331538	5.95490738410596	5.79935188088955	5.86501821726374	5.6353674653391	5.74953560340369	6.17396749379638	5.77411888376758	5.92085329392409	5.07048109748734	6.10706243568629	5.84154382721135	5.80979784639054	5.73770223427813	5.61458752788902	5.79935188088955	5.88527305297816	5.90696411107021	6.01935724115857	5.85427842620003	6.35349664599525	5.87841585831583	5.90265541796706	5.20483353309677	6.18178972564815	5.80979784639054	5.81830617155909	5.92757351596007	6.04937385242899	6.09957862512999	6.06170404524	5.69788593837295	5.80360727368082	5.87178021997636	5.769981041521	6.05434615494785	5.76380962172258	5.91378140390981
NDOR1	1.13045494543461	1.24968389342638	1.23910896472457	1.08114550943499	1.27171610450552	1.26454756097741	1.05363857433324	1.26056669811555	1.20904035334289	1.12271785238075	1.37051324037968	1.09244257889714	1.16230536173257	1.3573896492225	1.41773291361371	1.3166578215335	1.18135985309082	1.38120732728384	1.54485310298326	1.07085744661177	1.26695567459528	1.44066772009069	1.34306004019067	1.34655671544622	1.24729017612081	1.26670694047798	1.31500621744095	1.48767390925677	1.21834259601366	1.16462036447119	1.22888523295245	1.41829001439906	1.45569405593619	1.20796636426032	1.37321689464608	1.04413861994234	1.48414428679198	1.14220374400938	1.21088549602796	1.41885663794534	0.868332117959637	0.936393807191768	1.4981694016179	1.30703514125962	1.40009166016244	1.19442005320657	1.50946482321604	1.24806165250949	1.4436779045502
SAFB2	2.09663579664587	2.66763729988348	2.71527276966673	2.36268697075393	2.75789763950542	2.46024139221819	2.6004981635258	2.76416234962052	2.26546864983509	2.50273125513222	2.73489217828825	2.44478882966096	2.41661376724108	2.69650019445617	2.60466742420159	2.71307735315564	2.53678477729125	2.41469701199548	2.90855575242224	2.65192692065036	2.68853476491086	2.52729701624776	2.50378366068898	2.59550901770266	2.51777582063219	2.7487409339296	2.76014951055148	2.53644223808492	2.59208212310128	2.87832562305655	2.68853476491086	2.83177311553792	2.68965682786344	2.51247781261629	2.9105771903395	2.4993520661047	2.78054550041964	2.8852720733221	2.40715475406572	2.70560945792863	2.52013330578249	2.61433428288286	2.56245004848356	2.60534356908889	2.63298203188212	2.51111469968395	2.47495744509267	2.77754696215252	2.5631059956768
MPV17L	3.08586224627311	2.73086426235797	1.63196587956193	2.3423444422911	2.44014787099431	2.8891518638861	2.11519856270235	1.78339937458677	2.54328995761839	2.32409143607701	2.62096619767462	2.51142180888241	2.90268814600134	2.78088727307544	2.49568401912287	2.94347385623954	3.11247555386345	2.7931880134311	3.52091977746629	3.2483712361743	2.4087885631995	1.64574570172359	3.10340661111492	2.44842071508963	2.62306602970368	3.11247555386345	3.04383240171101	2.38508320834055	2.38346264339314	1.97878556092504	2.6845113452313	2.17957738633888	2.01103369383172	2.23943621094837	3.46915037150929	2.63506989153448	2.06832863655283	2.6101593020347	2.06441830149847	2.55834015230309	3.28098440796828	2.704886784402	2.31066720206503	3.32742674855937	2.51548081641718	2.30614073571876	1.89814059867391	3.3193340012278	2.71088734708688
VASP	3.95391243396667	3.93729353174934	3.71500344687677	3.1332091545734	4.19275221323723	3.60187729020041	3.31355794268535	3.19348474512237	3.38367947777554	3.14455623859929	3.60570232618273	4.2749683953305	3.27400824242908	3.79314610590896	3.70578886057891	3.86870891804277	2.95539915696883	4.61634283697835	3.56931212398483	3.44777392684	3.73465676670188	4.37909533435208	3.31355794268535	4.31455188983578	3.86554277526609	3.8451547211278	4.36393093590232	3.6880554628236	3.5373640022594	4.3065936026258	3.07677143922017	4.20181994233092	3.05784831698484	3.83825970256865	3.38954594092307	4.11779341276266	3.81329432501612	4.52975175460347	3.78711857070766	3.92175609165147	3.25290166238713	4.31203995223322	3.37441450739887	3.88942388371495	4.22646836586932	3.01561731291582	4.55522776153691	3.35509539992612	4.13287874411956
LPIN1	1.99275220856574	1.16489296686672	2.37602071591277	2.06893618364759	2.38604126957814	1.77831568165665	1.8039448700306	2.31098436690054	1.83828418235601	1.91162870620102	1.79854870118272	2.55554751163094	1.98831170826115	2.07077902003422	1.54645037021639	2.03143386933839	1.66158543682893	1.68478437444599	1.4981694016179	2.46927693591998	1.59075223093659	2.15076941368932	1.71340818609103	2.00514287365443	2.09034841777755	1.84428818812676	2.18393851410906	1.9192368864033	1.8769471400199	1.31208584824382	1.47358489027345	1.88323562847625	2.25653526602036	1.93347306474612	1.92302825919143	2.42349258952613	1.65253154922523	1.95466530936005	1.73331429089272	1.81799088284149	1.6299718231001	2.07702279149031	1.91485784503472	1.51489812173164	2.4635473426996	1.97181075758017	1.66131174444357	1.84229003616036	1.54404230264235
POLD3	1.28440798306785	1.40192608543921	1.29673024563361	1.13072403080067	1.16254438766918	1.27652441752572	1.21248750012255	1.17957785636933	1.07136741829985	1.08268750318311	1.25258476750453	1.23351057685495	1.05207638178322	1.15380316125362	1.24435508642286	1.13098998561437	1.07986399578333	1.44283349703114	1.23351057685495	1.11399941181199	1.06416228165104	1.14247271573399	1.18838072739416	0.96156573447318	1.21516210551564	1.24172458823778	1.02328650103868	1.1175711212463	1.15898812889836	1.09603052525828	1.37561024232644	1.34519194362495	1.23803315403987	1.1380364757507	1.14558299410224	1.45046759276786	0.896024426790762	1.09015487775685	1.18086368093265	1.20060219118413	1.32423180633902	1.29015928075894	0.977856745849912	1.0978267067739	1.40673924454649	1.12681183796545	1.14607948770886	1.13125584527524	1.20638093657621
UCN2	0	0	0	0	0	0	0	0	0	0	0	0.0291003861572385	0	0	0	0	0	0	0	0	0	0	0	0.0316544832163135	0	0	0.0461633562762446	0	0	0.0364088804833305	0	0	0	0	0	0	0.026158459242524	0	0	0.0211179542448257	0	0	0	0.0528916798688041	0	0.0190954362715861	0	0	0
ZNF157	0	0	0.0192200951153566	0	0	0.0406263598668028	0	0	0	0	0	0	0.0398379708218663	0.0284057730191573	0.0068572223696052	0.0372294342388036	0	0.034597492591865	0	0	0.0238791136525658	0	0	0.0235250074343396	0	0.0990806297670003	0	0	0.00882182606515327	0	0	0.013812941260311	0.0349296771052992	0.00681892110265433	0	0	0	0.0149499163583181	0	0.0152468866579767	0	0	0	0.0225671931818257	0	0	0	0.0286391114525864	0.013994743676746
NUTF2	3.71049639538711	3.38712548127315	3.56773169028657	3.43810361005884	3.38564965463467	3.2870693586432	3.85201354543142	3.41294217612225	3.30971278672875	3.31259747578025	3.41344375073655	3.52520847031512	3.23269220907074	3.44167435390878	3.38856176157357	3.63478448420536	3.2702001283371	3.50464479695884	3.52890354605331	3.90710752524577	3.90389834238543	3.17121250278489	3.41139285238114	3.67353820112505	3.75386981368997	3.51980088698769	3.71049639538711	3.46094335774253	3.39160422204207	3.6880554628236	3.70636277447723	3.56773169028657	3.15630060416793	3.43856215594111	4.03473050791887	3.76754799116183	3.61333715218658	3.73767846229817	3.90132507577061	3.71973147306579	3.3646680461759	3.54998436770403	3.38470411974566	3.46865166734077	3.48220371368533	3.49313102202189	3.48795561069863	3.81504986321981	3.53950617391864
CYP17A1	1.06053724106418	1.04211510240933	0.624702866645899	2.77127953745829	1.67431228621172	0.579676844691504	1.46871406566297	1.12349181284571	0.754393492546997	0.717778083701167	0.462592962918177	1.08833757055778	1.3355700120063	0.929847616297227	0.285105338967762	1.21860882746148	1.7789236524803	0.569715345242856	0.73685230440387	1.59632251258599	1.14273114538128	0.791727960187256	1.03447036171965	0.886483366724015	1.70476569089322	1.84001532622905	0.751762140757134	0.310958602325095	0.938895186031214	0.362108472255434	0.80189892702794	0.601271454592226	1.12375280714951	0.885078423460436	1.80820301601012	0.448213561565209	0.919209574338787	0.655551798253492	0.329392913419059	0.651055562693885	2.00955008071626	1.03908242339993	0.970694356938234	0.22898561288628	2.57432405582557	1.07011730966773	0.302312274685274	1.68226736390281	0.299937378183043
DNAJB1	4.6493301778512	4.9346673934506	4.57042146953523	4.34823387938551	5.60688549587363	4.61932962276468	6.09714075572619	4.38837692376883	4.62440147721224	4.5723351281718	4.77970294461463	4.68790673622352	4.46548585404477	4.42444451657857	4.3033524984542	4.36472701358434	4.39092325728592	4.66258727212434	4.02340256278	4.86352715019368	4.41212505615163	5.62990058773047	4.39092325728592	4.92407558655788	4.85558753729775	4.49745590310082	4.94433110379386	4.01926719293454	3.73294351365004	5.49012759212565	4.12264536312855	5.7929855989914	4.73328863857276	4.96601288199505	4.7147909217937	6.17396749379638	4.46295627805015	4.46458136137735	4.39763823711327	4.31455188983578	5.62797032910927	5.37205311484412	5.45941365752902	4.71581575125098	5.49012759212565	3.97151757522884	4.24109092809294	4.93704760067053	4.37642837073142
BRD2	4.01517247765143	4.29072816645365	4.42531651527336	4.08550843820835	4.86352715019368	4.12843286338411	4.40863070779173	4.12770588644296	3.57723794726812	4.47818295772146	4.49378985690506	4.22802506601395	3.973538744106	4.15602210892626	4.35819081341579	4.01654142927095	4.12988709328165	4.33490945148974	3.90456997584966	4.28291215336759	3.34300986437303	4.41726066567682	4.37470416995295	3.97023689751596	4.05246682126238	4.31952843300373	4.2272357446875	4.30423214083281	4.18235611203856	4.43736940309708	4.36060582477993	4.4575300158057	4.69849450796	4.42531651527336	3.84765263257452	4.67080607855277	4.05446011286559	4.03609792551602	4.05719708719355	4.39681033826251	4.57132038476292	4.40346538341263	3.84449022319847	4.15383751631453	4.80310673452358	4.10836569833105	4.54399708490743	4.5589311222813	4.38924741578232
SMARCC2	2.0301981976344	1.71625035983905	2.18453158152316	2.20891989433921	1.97062135156418	2.29949954070532	2.13609500003775	2.19047725737942	2.05393584174918	2.4149887887847	2.521175303986	2.02841857588729	2.47094864378215	2.12344708878472	2.27330257809637	1.93758559910336	2.28749795713846	2.09574141073151	2.33548885527206	1.98975540821653	0.791727960187256	2.04043085332793	2.43141216078345	1.78530042676154	2.26147338389831	1.82984126173053	2.36815167460673	2.34948254107654	2.15201483860214	2.08155961835951	2.39999336535852	1.80732909700193	2.46024139221819	2.33361557532192	1.22282850896372	1.9781772450083	1.94071741245344	1.79590354677646	1.86275238993097	1.99602310062679	2.46560599442699	1.96500858435144	2.45482826415525	2.25373770498958	1.65708793198739	2.30647064902756	2.07048627984884	2.09451924609809	1.94520541713426
RFWD3	1.26823154146327	1.15769241115737	1.42385451407262	1.39592422202374	1.31446171658277	1.4237076685433	1.40243714275714	1.49954076974112	1.50502236002301	1.45076728287588	1.59882371463231	1.2533735506662	1.41393134148836	1.2448678757519	1.47679598071104	1.3753195308633	1.32580874246902	1.48878693444399	1.31855326021599	1.27064535483823	0.932044532297348	1.12605829341457	1.24566373845901	1.1680185657316	1.29041781805836	1.44476689656268	1.37345486550481	1.38738931550516	1.38626236928771	1.30097966791921	1.51057958803089	1.21437490869627	1.3519960017008	1.50809702502699	1.18162174905181	1.52693162862011	1.4037799885457	1.23379455990228	1.57346621858383	1.47759933548179	1.22600347983066	1.22702968006675	1.38013859730357	1.24252099077395	1.17139214869178	1.20904035334289	1.49130241235942	1.46762369576603	1.37269082225119
CDK9	4.86013271415629	5.11250794385111	4.01445255302878	4.14817238303635	5.1852361184157	4.88987355341691	4.46021558334994	4.18525494859708	4.0759096857255	4.02064899831402	4.10123258987606	4.91586866523971	4.06467747231854	4.51028120039316	3.77429843585128	4.38666539251886	4.0565283827761	4.90270323717264	3.65357207792871	4.38578023991786	4.526948075845	4.51872531033077	4.17788758164536	4.60170861045342	4.52238205867238	4.79641146923168	4.82821132499653	4.29629553232557	4.19820283479937	4.24649822597967	4.36304580604706	4.73434921711021	4.27258131070011	4.08981104318229	4.57528465303829	4.49287488232946	4.50294575189526	5.56997503905251	4.55064299180929	4.31952843300373	4.48454766313683	4.78647925035217	4.19499881986198	4.10622852876728	5.25852346503648	4.27657409075292	4.25264850913208	4.27891254190631	3.97151757522884
NPC1L1	3.53155952768052	2.53610819818821	4.1234227686786	4.1234227686786	3.85931663751787	2.39583398278516	3.76635497065255	4.98566227267446	3.94887376632307	3.55860729053234	3.95260657471431	4.0876926383835	4.00185401108679	3.5489597909089	2.55385503641272	3.34494861388103	3.66671279381921	2.45183514318998	3.13161620002291	3.77040316652583	3.55689400154533	4.19499881986198	4.62440147721224	3.7938224800805	4.40863070779173	3.73640209665907	4.34655440385609	2.90451110336202	3.66496836382018	2.7023321879231	3.80970983291724	3.76513975552959	4.40863070779173	4.12560020841167	3.35701943368329	3.81925909072709	3.4229724973598	4.24109092809294	3.12901123193128	3.13536396037547	4.00710611566696	3.02297409117612	3.68468426947581	3.19115306626944	3.59115838480546	3.82851690640741	2.86741929825808	2.99145158960342	1.17698378936352
ZNF467	1.64770542337447	0.94891261607588	1.10975710867134	0.881469420309398	1.62277640898474	1.58123067529576	1.58849702243773	1.44860012699145	1.29381656475748	1.37962816099117	1.07268546661593	1.03525975921759	1.44449494977011	1.99487533438679	1.38280822539343	1.4237076685433	1.46597261706987	1.1359247261043	2.07464977232151	1.59296842211295	1.88323562847625	1.06105684263684	1.94992301132665	1.5492758277209	1.36997366593055	1.29252382274823	1.63788422210235	1.34045257123454	1.50502236002301	0.928649617013777	1.88715542238034	0.737070312536304	1.24330070494411	1.28857542282005	1.34686369927818	1.10691848188799	1.90902091423234	2.06322253247894	1.58349226450712	1.95760188009753	1.21169922102098	1.55175018603807	1.66943538540735	2.24097759332657	1.08914395847196	1.98945578988491	1.01874295057171	1.09603052525828	1.44724600687512
CRIM1	2.00370219787075	3.16990079299789	2.92821965080321	2.26608734612754	2.28332128086029	3.05871723114012	2.26735639060244	2.48232638954736	2.01223951387665	3.31114420426071	2.7487409339296	2.58751498551346	2.26213160964096	2.43237518086924	2.93860647089684	2.11126623922873	2.63087652313351	2.95866483502927	2.67766706857936	2.46024139221819	2.00248750019064	2.87211492365392	2.42184921980674	2.69868252739146	2.15478047337061	1.54018293123859	2.49469311368452	3.30118265654826	2.75419573142286	3.53844804684002	2.77682820965334	2.85355802185814	2.50676807587131	2.97487155308629	1.72092458972407	2.98125847490711	1.9558292814659	2.46560599442699	2.63053551109921	3.19693810322974	2.81430545311038	3.30688551380119	2.81764471727164	2.31194218744414	2.69115833811521	2.32540096890959	2.77718983571622	2.70451784626669	2.11126623922873
MTPN	4.36218437604196	3.90831975004497	4.08909052725688	3.81866568069733	3.82736821574551	4.50294575189526	3.85560544756471	4.00580013655724	4.07932936349324	4.42708491743923	4.33152480716835	4.18901596631697	4.31203995223322	4.12198009948295	4.35321929390176	3.92422226628188	3.93729353174934	4.55257467388868	4.15454961576228	3.9307393237773	3.50778664807079	4.12414439359442	4.14012269977046	3.83825970256865	4.13064233187505	3.71161162324056	4.12489479368802	4.14162789564497	4.09486243677278	4.22564392172677	4.0565283827761	4.14012269977046	4.06611881313972	4.2110452694432	3.60187729020041	4.34735510880311	3.72088253777646	3.83825970256865	4.38924741578232	4.04007260220855	4.45575199550908	4.24811481345934	4.11489398128894	4.07372858230197	4.11711975333607	3.90710752524577	4.44700685190449	3.6970891285931	3.99019291256172
SGK1	3.30544296884017	4.3984155694427	3.3637406456269	3.04798924670358	3.18181087333501	3.83526512064518	2.30744280978212	2.18704177717695	3.02874668645068	3.35652932947428	2.98937997323079	4.87619712974188	3.24462980883788	2.3928036275829	3.77281688928871	4.29549249327564	2.82251128444238	3.60401823041249	2.521175303986	2.8195427586555	3.74117018655853	4.38081418391232	3.01396193533409	4.38924741578232	4.92875615334671	3.05913676064837	3.95912172961349	3.57723794726812	3.43761925419031	4.2148767583144	2.93495683895184	4.5315827925481	2.62413318640417	3.61000487872681	2.94747226756374	4.78311411051962	2.68890540734271	3.50937175360086	3.43557558763334	3.25747188412502	3.31687671879522	4.67182971102718	4.14817238303635	3.44218301237018	5.36570103537683	2.00192022119491	3.53365104079955	2.36987877086845	2.72585263808694
BRD4	2.67437006827833	2.59619696207549	2.54361168156403	2.57184750306552	3.16020105323331	2.82960974975595	2.51777582063219	2.91139349162167	2.63018576617027	2.90153873322978	2.99021787351809	3.01273623190242	2.66694481154985	2.89643872475148	2.47227195494692	2.55587930485533	2.97487155308629	2.92276599564338	2.78764911942759	2.98856894116404	2.35534105524901	3.04126391259268	2.95580642206126	2.8299756886918	2.87173416214462	2.87366637339268	3.09483397772036	2.82324963622824	2.32090927691727	2.50946066875664	2.78390451544506	3.02915492896854	2.86282536212816	2.27947014976912	3.21392465617865	3.22534639070342	2.90268814600134	2.8332963714306	2.65698111207323	2.7786694569938	2.78764911942759	3.23696796551643	2.88447993431929	2.88688620972609	2.99302750135086	2.63968882788158	2.55485356662158	2.82702013920659	2.20924097145428
ZSWIM3	0.989081321554326	0.948217332157889	1.07421851968661	1.28540511639402	0.974930828370476	0.888651286166544	1.44476689656268	1.03932651482349	1.01057732933339	0.957790947246924	1.20825448155295	0.627904297354755	0.907333961843867	0.876289659725113	0.840625831207096	1.00214575196673	1.08708284161855	0.793146800818658	1.11940363692265	1.07910175267237	0.931081268440502	0.884358954845507	1.12375280714951	0.841333288929438	0.80189892702794	1.27010594393636	0.979736460617	1.00759613915019	0.881240512828407	0.662854455281163	0.935182446164958	0.711899648352162	1.30546692311752	0.905085049908547	1.14862853712581	1.01631781370722	1.10167824841994	0.630716407869504	0.796379981922329	1.3193702740426	0.886953499843794	0.485382320355556	0.857717423427244	0.899343344885599	0.871638652698856	0.728941508098392	0.906826521921285	1.31394055978819	1.11730079082504
VAPA	3.32366161374021	3.50415386517028	3.33024798007201	3.07174656584441	3.40591221603563	3.17121250278489	3.0806260571891	3.00541585097872	3.13034056878744	3.03923381787847	3.24419849098559	3.32932717791406	3.01888022529592	3.15318523430514	3.08937381276498	3.16680772280358	3.05125790135611	3.36418410510542	3.03044962104261	3.22845952433483	2.98856894116404	3.39402105402038	2.79621767791598	3.27354331277974	3.379742487787	3.19519685529311	3.32932717791406	3.02092771830387	2.99637909638397	3.27965019942527	2.93102012716005	3.87430278173619	2.93457855899707	2.94309801688472	3.26831402272362	3.71449442009239	3.20546541066953	3.47072537979644	3.45127877427628	3.25518385662499	3.46301969569076	3.58956996200909	3.05827929299629	3.18932400722372	3.78052278613629	2.95381987505213	3.08186884646587	3.17337094278502	3.33728228717761
TIMM22	2.17302718964934	2.45113034580777	1.9647104407361	2.00248750019064	2.40199144120326	2.04252461025789	2.04458519904473	2.20891989433921	2.08217091616655	1.51355769267881	1.92302825919143	2.17678032636336	1.74753309792753	2.00453306062502	1.83884005738451	1.95933778836808	1.89872254605625	1.95020984135768	1.90106389670566	2.11188171681426	2.43141216078345	2.28780164034802	1.88683595159905	2.19649631116603	2.26893950321234	2.18796201351843	2.04667959125967	1.88715542238034	1.76322219443571	2.24566803760497	1.86968961395773	2.62623139338168	1.96382752439547	1.95169792679241	2.57084760128027	2.26452295939977	2.2774652154998	2.17834210967346	1.9614771443582	2.39383540975681	1.87835922062175	2.04429665537614	1.95198277297739	1.81084589448003	2.3420195589404	1.83855230666015	1.79562696822826	2.17552479390916	2.19488017565476
COMP	0	0.126154493171406	0.0139506871968791	0	0.0625644800729042	0	0.0231573306545507	0.165710281827951	0.12645032193429	0.0570005378147875	0.365433942485858	0.121755433992266	0.0131833502024763	0.296424735226124	0.0859151762306102	0.110367806092024	0.0260767520875672	0.0275801863930265	0.0720300071384811	0.0246991665007974	0.154438306371529	0	0.0920737548859185	0.0429088231625287	0.643701209871525	0	0.0891540582877464	0.0768227730730679	0.012563029462763	1.69698686890966	0.106966867852478	0.12723122242758	0.0276112369598497	0.168910775565723	0	0.532629081145626	0.0252849222353911	0.498036186169859	0.0655627088454602	0	0.26581385561505	0.470919267889451	0.164068952665512	0.0717363757827908	0	0.026918987063039	0.115719682825885	0	0.132155909900789
GDI2	5.77411888376758	5.3941353243687	6.0368747459355	5.68583360494339	5.65068564738298	5.86501821726374	5.55723501433444	5.60316805890798	5.62990058773047	5.95724007657257	5.71528345234934	5.68765641751511	5.90035288148714	5.6353674653391	5.73559804816863	5.52143445747207	5.82665877292031	5.9433359824018	5.60861459624018	5.78263098234897	5.24960779184344	5.6799896811912	5.62616284946161	5.22470709311011	5.75967908325125	5.55565757398774	5.50377640101611	5.62046253798579	5.72320689415326	5.64135977065097	5.91856446014518	5.76785381623298	5.55002310486682	5.60688549587363	5.26148612239096	5.65658294290716	5.50217937823778	5.65658294290716	5.52143445747207	5.9322928160378	5.79066766588745	5.66418632902417	5.62046253798579	5.72530718865563	5.66018879696789	5.61259014595928	5.53218348045761	5.53407542681553	5.6242008527238
ASF1B	0.705100495326323	0.447452208447214	0.436180993992333	0.567055183060595	0.372201228283719	0.491378710543186	0.440427443411941	0.547743384727818	0.419734575677685	0.468666345748647	0.36580921052423	0.411628683795812	0.462903243549992	0.621861789150828	1.53966241887948	0.36096395576885	0.378701734717495	0.403258125892279	0.907816361741209	0.728491275370192	0.639461830983784	0.449460647318331	0.54984930411894	0.353775676411421	0.397706174192873	0.50389190377169	0.452069997177926	0.638479634794625	0.693384781773956	0.506409329313051	1.29516905923921	0.228825271304358	0.330705315446265	0.470278179073305	0.552290067832414	0.54215770598029	0.308110189679571	0.341291708373617	1.14680736425294	0.643303474112303	0.470749528851131	0.240226038909346	0.731968744902056	0.213110608205089	0.196627614549541	0.738018068481197	0.963511245848425	0.919687087224871	1.19185436197982
CASKIN1	0.0383332509858388	0	0.00464729715741724	0.0213550962708048	0.0549887236238797	0.0299068300402935	0.0189473720399235	0	0	0	0.0116542564616163	0.0140492659076163	0	0.0202105459159314	0	0.0331722601425242	0.0269361616451276	0	0.0325027798638426	0.0204841156900424	0	0	0	0	0.0260992573484396	0	0	0	0.0102247115562288	0	0.0160263239845093	0.00893600047457388	0.0147934781268775	0	0	0	0	0.0122601102148813	0	0.00976201764537177	0	0	0.0399928445360238	0.0250985782084579	0	0.0107867960807852	0.00267271278058306	0.025276459228046	0.00873954437415359
DUSP9	0.358586866463859	0.689161072481569	0.449615983511697	0.45302373715978	0.694473742009185	0.385637215035099	0.347444066899669	0.392143168837219	0.307065585636036	0.701055193081927	0.295983414812651	0.270224289034576	0.332230705356564	0.197280891309823	0.32336781740413	0.464175410453545	0.287061268961948	0.196404715535639	0.280303828200355	0.33822652511692	0.458344972982575	0.405952518041574	0.284266016660964	0.222774596809932	0.199863223838834	0.668677669044377	0.324789732004157	0.426033901253575	0.234197204428804	0.131386687113863	0.542698561525252	0.649810803826941	0.253900488648706	0.139513095256209	0.630716407869504	0.269543150509079	0.233599948922417	0.69297957823129	0.328797731509963	0.644694655369878	0.490521102520303	0.335565724719579	0.201428734970731	0.510234345416307	0.699584042596796	0.227449799993183	0.080631462140346	0.629330136057919	0.26866390153467
PRR5	2.22103093271043	2.08761016155373	2.03413560621698	2.26422053831768	2.46827018333492	2.01161008882479	2.28907186039405	2.41533755459658	2.14426835873743	1.79251752502892	1.94787845351148	2.06652552610693	2.11427706383434	2.36206185130376	1.85448698669765	2.63827927131344	2.36917795925173	2.61228173665269	2.40065785854831	2.6903898271725	3.07931898326565	2.34657317942291	2.76827394989062	2.69548389903203	2.29759878197433	2.86167041627923	2.65804309453973	2.23528562604984	1.95053100182563	1.89469282558588	2.11216744330166	2.82630494343407	2.26452295939977	1.87835922062175	3.20546541066953	2.54226494849404	2.44775605139287	2.46219604944846	2.15416814186952	2.68670036364142	1.95169792679241	2.18051677647384	2.31387050738818	2.47900371144522	2.80445555336842	2.13423278597011	1.82580857115147	2.55967603787257	1.85239957627844
TMEM106C	3.29034839496918	2.74650752400611	2.3462346528347	3.00744037262024	2.45988847726015	2.67326269254308	2.92200818144933	2.936983273417	2.92508263432527	2.72008299091529	2.53950091961834	2.41916948338366	2.65875134046855	2.82590878706098	3.78475542989863	2.96543101609742	2.65158123058583	2.06990066587002	2.80303379482262	2.63125902097184	3.51407373361208	2.88879901912539	2.58542218954827	2.68982891237681	2.85818999824596	2.75087068790179	3.02261017297505	3.0755170720377	3.31545894347323	2.77314540053608	3.17877709590957	2.22502171868123	2.906584049325	3.15450060250631	2.81430545311038	2.41986865947978	2.64394831548755	2.81130116428302	2.72302100267191	2.58788313273085	2.64499131340524	2.30388169677416	3.4229724973598	2.87795394536719	2.19936048160716	3.34065714186873	2.3122533317358	3.10120440251934	3.67467775773173
HPN	7.15923504201619	7.32826290940513	6.97124434698355	7.46490186166408	7.35412257883169	7.10019453139024	7.5271574986024	7.35982242657623	7.19327092600328	7.14854042340888	6.97124434698355	6.98970464975417	7.41663668176941	7.25036253253648	7.05415182195715	7.46490186166408	7.47155246699199	6.944309617531	7.30964751638538	7.04952900693283	7.29721432237653	7.11045583281484	7.42346902576462	7.17035828835125	7.24505987430803	7.58625197981992	7.1647808264315	7.40337793623937	7.1647808264315	7.18715442972558	7.03889588828809	7.2103879454243	7.63287323382663	7.07900187691543	7.23904832608054	6.79002997555351	7.72254177183421	6.83295210757394	6.95316174978284	7.42346902576462	7.02407770060757	6.87650294378354	7.39715623946811	7.19877494825854	7.32212265632938	7.23904832608054	6.79002997555351	7.32212265632938	7.22141553654426
TSPAN14	1.90254017158797	1.89814059867391	1.49647134785676	1.89178540866336	1.9130685346836	2.02158367675561	1.54567760799767	1.58796704078711	1.92128735952025	2.08761016155373	1.79531208357478	2.46091363958081	1.70053163488376	1.91046557154594	1.89872254605625	1.70053163488376	1.69448754670701	2.26515321887942	1.87026758089618	1.70937285070311	1.78311528038303	1.99063734866362	1.76016339832995	2.0161487444961	2.28650622232108	1.79167270744115	1.91222168055129	2.04818611926866	1.85675971213698	1.9239242191951	1.67574131843307	1.59717883963111	1.76322219443571	1.72314192443801	1.62943328308262	1.90345183569101	1.9781772450083	1.72343356644695	1.9933724755913	1.95613028478953	1.58039216343391	2.0803011565378	1.74269949233523	1.71564918997983	2.06027194154291	1.54459104910404	2.30045585232609	1.77498363586145	1.64963953938716
DUT	2.97729933991006	3.07217932352235	2.72551318140102	2.62375318163641	2.41825582668019	2.57221721686774	2.84737888428373	2.64671113074096	2.38221786699419	2.68629476739007	2.73156977713405	2.5620763488982	2.51076234937508	2.64875805635119	2.89259793255173	2.87095890520343	2.72442627277861	2.53410143103393	2.50073632746005	3.07469326818593	3.40243140041264	2.288442552066	2.53644223808492	2.86702138719894	2.523898690184	2.84316390381495	2.68194023411043	2.54812101372293	2.63723017238259	2.73193698367535	2.53443176496798	3.11589978783138	2.71346566623312	2.74724571300519	3.04591121575588	2.56631259031033	2.92941206904255	2.92821965080321	2.8593361942119	2.70451784626669	3.09571478856573	2.82784806560751	2.53777317036819	2.86585394138532	2.80303379482262	2.67618604741011	2.70804381693272	3.01149337129151	2.8566751431034
KRT81	0	0.165962603880335	0.0111630454022199	0	0.055646849575928	0	0.134321056710022	0.0360867439241071	0.0813074513582968	0	0.0163920152913041	0.117154544489294	0.0478403241412513	0.031483323887907	0.0928875114109041	0	0.0340251841111336	0.0407327732537615	0.103323755802887	0	0.0805486570581939	0.119411399604112	0	0.0850453167434688	0.0405619187533098	0.0530343298842883	0.0399647878895439	0.141422458670921	0.173806797123137	0.738905218339033	0.0716500446402706	0.825209517886614	0.0600246882999995	0.300496690747205	0	0	0.052328185594432	0.0908608810814663	0.0187997811748695	0.106059285114158	0.111996442597953	0.0620511198777703	0.164817582975438	0.0415530693524744	0.0528801857322974	0	0.0879388387890615	0.0535541779777961	0.0827071794551287
SOX3	0	0	0	0	0	0	0	0	0	0	0	0	0	0.027166106451587	0	0	0	0	0	0	0	0.0425427680990298	0	0	0	0	0	0	0	0	0	0	0	0	0	0	0	0	0	0	0	0	0	0	0	0	0	0.0276608195518527	0
RHPN1	0.421672649736386	0.40384119815453	0.409516648560194	0.335071862346287	0.387494812617771	0.496685603111585	0.341662817915688	0.672056554583846	0.260968771077335	0.289043691081198	0.278677861213802	0.763351159773932	0.380468747074616	0.8211512114852	0.650644086840513	0.89271872151318	0.617511952934063	0.575306095269997	0.668576841406124	0.509543487364736	0.970694356938234	0.445415267097583	0.619891529369009	0.654208189554908	0.574577969701635	0.682419934425647	0.443301903754626	0.766346470198834	0.530869041958738	0.443670683094772	0.496347273663698	0.716554210490887	0.43441343141513	0.483879297948572	0.786388886479214	0.345839717680544	0.731123274931217	0.74936161925135	0.32987952496484	0.519648221933365	0.455068548608986	0.782099094145998	0.571791629888529	0.453793032965817	0.543964358743462	0.663231199496813	0.418131543523719	0.355448074747322	1.10091644229278
C19orf73	1.59661425601728	1.39898600209253	1.68817816583324	1.26374118004706	1.63870939296533	0.730039340255797	1.42047858607499	1.50311587146403	1.58039216343391	0.622494031210252	1.02065166425279	1.18865422582999	1.43639385730284	1.51873223220251	0.754072430490102	1.21221770269525	1.58796704078711	0.887902279316281	1.01407778230492	1.76536425264573	1.40521861223206	1.37986758480163	0.955781302304462	1.33881093420031	1.2876855857382	1.49647134785676	1.62000745081146	1.20032823165479	1.24015485385024	0.777048829747536	1.22150700295687	1.38386984966297	1.01181095053948	1.08166279077739	2.30013817700958	1.71009758293825	1.95020984135768	1.43691397756722	1.51489812173164	1.4304149181767	1.16945601409809	1.16669847454251	0.990303253167441	1.0729543398189	0.896024426790762	1.46411945857966	0.914990391730374	1.21288812777183	1.12271785238075
FOXE1	0	0	0.00622150853863957	0	0	0	0	0.0868485809507029	0	0	0	0	0.0353953841840692	0.231420834809406	0	0	0.0247682784337547	0	0	0	0.0894574125905967	0	0	0.0188340285743045	0.0131544730079842	0	0	0.0434061865474813	0	0.0390199561544965	0.0149362664555144	0.0422705224074801	0	0.0274878456685755	0	0	0	0.0107781827769544	0	0	0.00910475915817922	0	0.0372650471133572	0	0	0.113442814434611	0.0033145625737374	0	0.0106928951452233
PPP1R15B	4.70870553041077	4.63509066246657	4.66669053771031	3.86307480649111	4.52518477023555	4.36142050105213	3.6970891285931	4.03675783214391	3.96490630498085	4.60074554145706	4.70045856439978	4.64019690425919	4.22802506601395	3.89708545678759	3.91216835548408	4.16642417078357	3.83825970256865	4.75571305256106	3.63251657634229	4.46643776489478	3.27112866905392	4.90029192976791	4.10622852876728	4.06813626912896	4.12264536312855	4.70968417865133	4.60170861045342	3.8457906526549	4.24184589888508	4.53743395009004	4.02136633440196	4.42353291506663	3.95782636635396	4.23725034509645	4.10976342689258	4.63017938699086	3.84386433925911	4.60566537952574	4.13868474095864	3.71793612643661	4.72404316135858	4.68692853633327	3.66901143147546	4.14956699700554	4.82494021835534	3.65125270703835	4.30180084268276	4.27024557814789	3.69538636125993
KRTAP4-1	0	0	0	0	0	0	0	0	0	0	0	0	0	0	0	0	0	0	0	0	0	0	0	0	0	0	0	0	0	0	0	0	0	0	0	0	0	0	0.0274715063696636	0	0	0	0	0	0	0	0	0	0
SLC25A20	5.97377439883891	4.88750666102345	5.6526783932278	4.94795916482192	5.81830617155909	5.72530718865563	5.62616284946161	5.7335289599249	5.6242008527238	5.61854609937625	5.14256825189406	5.99045926509074	5.56272142113009	5.7335289599249	5.63350757246129	5.64673325756115	5.91164955258193	5.33729484591395	5.77833970131166	5.83081460736576	5.28831102015647	5.6353674653391	6.12545630693114	5.50041822479683	5.61854609937625	5.73967766551932	5.89180727783745	5.65068564738298	6.01472149682788	5.21327999523901	6.38420551421368	5.41837299384694	5.99771541958748	5.46625231635528	5.42315319939363	5.30035959925886	5.38302975107546	5.37818455054938	5.48679352264147	4.78087802291108	5.52143445747207	5.59408559587881	6.10449465513265	6.0220276261593	5.08862000772238	5.78263098234897	5.10586534514571	5.72320689415326	5.3941353243687
PAQR9	2.30580935892585	1.74497325364426	2.18423046462636	2.45823343305862	2.46860746868667	2.01286712038534	1.9769322928195	3.08937381276498	2.63827927131344	2.43568580410584	2.37213170239769	2.81656017469638	2.3883087272698	2.0231229275835	2.19111415069439	2.52458378673541	2.24066638706648	1.98466991129667	1.77039326568104	2.52797937923391	1.73756190703709	2.74144899165111	2.38700469460395	2.16141930073029	3.10686958972189	2.19970842601964	2.06533460543849	2.11216744330166	2.34067682772253	2.02190830200018	2.32921323554524	2.34461885923313	2.23976061316951	2.06832863655283	2.24473889075583	2.4149887887847	2.17367937240241	2.61399763251405	1.70830633066126	1.79825896623486	2.49834042794978	2.1971312887489	2.38191409759815	2.61467657341737	2.00161204059454	2.12191692017833	2.20525229055496	2.79133820501333	1.90874420836808
CDH22	0.0514730769041737	0	0.00499727128656926	0	0	0.048450627193466	0	0	0.0839861248412975	0.017840959474877	0.0306340452267526	0	0.0198863518680772	0	0.0138224434499143	0.0278865505825495	0.0549155327236164	0	0.0434061865474813	0.0278422669163587	0.0228356836253503	0.112826769472561	0.0428018853389089	0	0	0	0.0271314780495899	0.102713352947708	0.00829408963742643	0.0438934571541114	0.0432670579745757	0.0586248332210892	0.0206234814657165	0.013403903133568	0.0716782465434587	0	0.0242640845935545	0.00916733939921884	0.0157191235374255	0	0.0212443399385567	0.0141018835431313	0.0335217855802083	0.0218697261565311	0	0	0.0269361616451276	0.0526166553841078	0.0134170521953102
XPNPEP3	2.10232771503418	1.48878693444399	1.73413470081338	1.79676887852666	1.89959996226117	2.0448845890595	1.96557494651065	2.03685959426835	1.64603123788655	2.00955008071626	1.8039448700306	1.79676887852666	1.91517770011617	2.04429665537614	1.58039216343391	1.88593594498727	2.16688260295494	1.91691537387762	1.75580765183206	1.98291454869122	1.91750522948772	1.66020450995189	1.99659866967049	1.83396542974441	1.98291454869122	2.11158884147122	2.07613126543288	1.73217727932344	1.83452261693257	1.2893835036563	2.10202049938745	1.59911694952124	2.10232771503418	1.69969462368641	2.03987948637638	1.94580341349109	1.4860209080999	1.84428818812676	1.98051492942955	1.58261973487628	2.07019528175674	1.77975945560577	1.98739211416465	1.72761020191661	1.84171407972127	1.8653767982062	1.19265608551045	1.93758559910336	1.3086003851266
DNAJB6	1.64233813121288	1.79590354677646	1.76462151864395	1.60027140442436	1.77438927973565	1.62587018141756	1.8252108654436	1.58204439894	1.67600270148683	1.38598993600661	1.72790998196645	1.67885795802913	1.45813553434007	1.79676887852666	1.59187951397898	1.79503731436951	1.57766450436629	1.72649372740399	1.67173314251042	1.89499296954828	1.54953934313628	1.6061484570076	1.51516876205084	1.44339564063805	1.68313428675544	1.69219557037033	1.64233813121288	1.58175515035237	1.59406957772487	1.79251752502892	1.68199198956022	1.71481848631144	1.6100634053672	1.57959891247234	1.64431305477014	1.94520541713426	1.53607215039908	1.74154788129232	1.84632945318077	1.56088312960306	1.64038185523387	1.99753965470762	1.56978095405142	1.58012860649055	1.86190205615673	1.51843998491872	1.64009710924323	1.71982322265454	1.67545789724869
ANP32A	3.23500295738276	3.36226719803137	3.679027252445	3.58042087671847	3.0755170720377	3.56746242063103	3.71730946369114	3.30878096381228	3.62692367345772	3.75746159764623	3.48482393521936	3.19348474512237	3.38954594092307	3.28941645301332	3.61220288697615	3.56128296177557	3.53681925863695	3.49003626515092	3.48375602621951	3.57885568484041	3.86247133928167	3.3092218768627	3.46556967344113	3.2386815746481	3.42542491496195	3.36907577541351	3.49934749597406	3.51354115298613	3.34300986437303	3.48482393521936	3.55533513284294	3.44674784838938	3.49102509872993	3.52836581419013	3.62211335286671	3.63363923956856	3.60187729020041	3.49520557853325	3.68188603246028	3.68975556273371	3.55103930974417	2.97848722960988	3.33583951365913	3.49003626515092	2.90496928071574	3.41898197620635	3.60516363351977	3.65125270703835	3.50567758280685
ARF5	5.41020656959423	5.3736105189916	5.15178908659874	5.20761408451427	5.23788494198297	4.86469054294081	5.26148612239096	5.32304283420034	5.28525021620955	5.12596368787264	5.17379134637732	5.2105229056745	5.40861843276081	5.35462603262054	5.25699289601597	5.25852346503648	5.16438763088888	4.89217829726101	5.3876474724902	5.27928056232263	5.4814196149986	5.45444031264641	5.11381881621551	5.42620941577751	5.56272142113009	5.45287796234182	5.3155057756235	5.57356678285008	5.19645434753057	5.48511846934445	5.21906325852738	5.79066766588745	5.40072173627953	5.1656791929877	5.63350757246129	5.22194798926614	5.66614121611569	5.40223209726376	5.11107657705469	5.60688549587363	5.17523372533121	5.12334847030001	5.16841171091601	5.27332499552979	5.50217937823778	5.14788057170913	5.60688549587363	5.3309333076344	5.48319143973492
GTSE1	0.210031434741961	0.16419819903239	0.110367806092024	0.111439639560354	0.0658163688147462	0.107634917599429	0.114349877227068	0.256446096674688	0	0.108820042970309	0.0879002664559538	0.173268525874112	0.0436924071999328	0.0908608810814663	0.341911452024225	0.155664260203772	0.0420515083455701	0.156629171017412	0.133776897468005	0.178625962024181	0.0481165589483612	0.18864536730329	0.108299157476458	0.218212494043149	0.228123574735256	0.0776952221412394	0.203863578599803	0.22898561288628	0.199716794461694	0.0878426622128428	0.232757103622556	0.0834770444786461	0.133776897468005	0.132155909900789	0.156193854243421	0.072749326944653	0.0690008900654406	0.204793918877175	0.355193759160013	0.171591895875358	0.114735229323223	0.0299911385862462	0.0985071870851023	0.096261354543356	0.0589315015826468	0.13929636586433	0.128803314845898	0.24611120228305	0.344679532343515
GALNT1	3.77693418372858	3.44427744039657	3.87679847663975	3.57568051679012	3.76635497065255	4.10836569833105	3.52890354605331	3.65964211424342	3.70992984769836	4.00778534145375	3.55208163884331	3.84953657042609	3.88444894007474	3.74117018655853	4.13570003192099	3.81026383432251	3.6585552514089	3.95976101697391	3.98413130400438	3.64410427878036	3.29977453208098	3.63478448420536	3.790735003569	3.61726313209163	3.83165138473677	3.58372684668597	3.79195448019329	4.07865521443842	3.76984971066639	3.80240955082876	3.72197244699073	3.52681649314973	3.62797871367764	3.78052278613629	3.65911310850944	3.82912180317387	3.40444090240799	3.79314610590896	4.04553766957291	3.48745040032379	4.12988709328165	3.79195448019329	3.91279499017383	3.94887376632307	3.61057985036611	3.65018737432663	3.76635497065255	3.73465676670188	3.80605640764342
ZFPM1	1.46707750581444	1.80647859563259	1.51409428738823	1.36085791139609	2.00755750344759	1.76835974353127	1.46762369576603	1.97542029577112	1.38955493232379	1.48683631316103	1.41885663794534	1.60027140442436	2.02570546631281	1.65480521024149	1.74554937372111	1.58039216343391	1.62000745081146	1.05207638178322	2.22470558860631	1.8815255748754	1.17904995398706	2.47390907906565	1.6030987904458	1.35711851513575	1.64179031653319	2.01374964006928	2.08000490195112	1.38414315552021	1.55396717055631	1.67315342939368	1.95907030341134	1.4619120192993	1.67856093454351	1.32580874246902	2.16050773575574	1.32621024109308	1.63675526920524	2.04906478174578	0.91415097245623	1.66999562950227	1.76016339832995	1.42986081139651	2.03385440487337	1.75465676694949	1.75580765183206	1.60504726407613	0.485713726330614	1.50973649048307	1.82489755427237
SLC16A1	4.1423801170337	4.15383751631453	4.83033030151517	4.24338357811857	4.87724421512314	4.24649822597967	5.16185286441206	5.37818455054938	4.63413843418892	4.53546249589208	4.56169004872019	4.78197194083329	4.85442989819385	5.17523372533121	3.67674808883365	3.53415612556123	5.0821960198341	3.94568404418044	4.27024557814789	5.47477039128751	3.7527174639489	3.92946915804824	4.82821132499653	4.3984155694427	4.61338591568074	4.78980548271277	4.10051699040942	4.72093046750605	3.95457711379104	4.46210794624503	4.53743395009004	3.85444294944006	5.03693809174626	3.31164652150982	5.18377917991251	4.29872507933033	4.18451193012509	3.98544406469196	4.54967392445496	4.50573197303922	4.63311293232595	4.6523505624407	3.67011774786686	4.4304374626613	3.69428152593994	3.68691154580373	3.58207866497604	5.09665158451644	4.26494828829372
DYRK1A	2.24350119943934	2.35822576975277	2.31774947440296	2.14991555112347	2.29283992180214	2.33228697137285	2.31714406710465	2.35369555681915	2.20121086109979	2.47094864378215	2.50378366068898	2.42813828944425	2.23153778104811	2.08488971423042	2.29886091268648	2.13916306093408	2.16569655131918	2.50575606793435	2.24193386592421	2.4172835182568	1.74042381533025	2.40199144120326	2.31128658625123	2.28362038819834	2.26987516907551	2.30974396797709	2.34267366660862	2.2897329094715	2.10472277911382	2.40558183110003	2.2528047298237	2.46695770793204	2.24845039849353	2.23879642571466	2.11645245763401	2.52326401468571	2.18051677647384	2.26213160964096	2.34167155128706	2.09845811519223	2.56808734031098	2.47161571416728	2.12778391383906	2.31387050738818	2.42152510063754	2.21601162449275	2.41952921351869	2.27811923845784	2.1599198169131
THAP3	1.69050841954148	1.5592380826457	1.42047858607499	1.70614276462077	1.80995632606093	1.42693994204494	1.93668729710533	1.92420257632341	1.50919262734169	1.06802763699002	1.1359247261043	1.00858586135171	1.60786353891757	1.67828058944565	1.19316404446775	1.50311587146403	1.41885663794534	1.07085744661177	1.23146742636596	1.77918824067443	1.98291454869122	1.19875487940084	1.48089698143952	1.48089698143952	1.30153563543	1.6446163048104	1.2828572158388	1.15951512077141	1.68993753759683	1.02354909526922	1.17114718338382	1.52969908555903	1.5212415514307	1.32018883551091	2.05485826870262	1.40325018355935	1.74042381533025	1.54870259815146	1.36597804319693	1.86565606167797	1.14378573931526	1.39142963012764	1.45190405839606	1.38626236928771	1.48850332092995	1.71398921315337	1.20742210580643	1.8874553202232	1.44041504793576
NKX2-8	0	0	0.0175354101617211	0	0.119959994375482	0	0	0	0	0	0	0	0.0248736666692645	0	0.0517463212102365	0	0	0.0876260442688588	0	0	0	0	0	0.0361910083512385	0.0305857189544878	0.0684488177185194	0.0881485474211533	0	0.0546231458941619	0.344351522222595	0.0293654837291242	0.21140930711508	0	0.0130970278424085	0	0	0.0772923022193496	0.0262105554904843	0	0.0480536988849814	0	0	0.107711320744385	0.0334347031370188	0.0425529036997268	0.0223314661681386	0	0	0.471252574874866
ZC3H8	0.478261610805171	0.482545505929931	0.807846777964265	0.809001843501208	0.74452911807764	0.524906640309979	1.02455633935038	0.812240803409562	0.578557357040139	0.537776469866168	0.656762782044256	0.667296746288428	0.781867972900089	0.713200172805354	0.762018277690524	0.585639839676683	0.81916702674381	0.489060085082287	0.721167458224735	0.906953638416493	0.664549761602274	0.640438908719738	0.613814785836988	0.569802116472418	0.769537041740271	0.713726485376543	0.525807740276334	0.576144682574384	0.814134920839729	0.478020326740267	0.808545489559966	0.759120610357459	0.938895186031214	0.692147738768099	0.614410757821468	0.788912626416322	0.585257241109632	0.558010918071432	0.559426684002614	0.694247786493929	0.759784936576898	0.491196787103529	0.6843178983144	0.718848486812697	0.625907498369054	1.04286302992522	0.537235653988082	0.826805023841247	0.803953002980681
PTPN21	1.88847247278106	1.31339120046833	1.82636982743756	1.83106684110885	1.74583830439993	1.80272006989905	1.85646805654955	1.70338086927893	1.58518106017633	1.95760188009753	1.92011579853519	1.97847627054491	1.6222040320221	1.57650508908389	1.46789931741214	1.42020365284745	1.87317145277778	1.71625035983905	1.8728835212632	1.78503107034231	0.987366822460803	1.69332895076688	1.33800699035126	1.40722880996653	1.87405791474236	1.67545789724869	1.82722021354966	1.8126406231268	1.58710248945358	1.91721783035134	1.95169792679241	1.66860137772421	1.7438517760811	1.8008835458497	1.52319592014427	1.75694378384692	1.38598993600661	1.71818736688225	1.5288505809292	1.77327190673405	1.73076691190283	1.73695443569353	1.83912701380486	1.50502236002301	1.39379751080703	2.04016303769331	1.41718910776103	1.54981744643778	1.56978095405142
MT3	0.0600121161352763	0.0451591621411679	0.0422096503637963	0.057761582806784	0.156313827842037	0	0.0534280979405827	0	0	0	0	0.0253214200026778	0.0333460092200268	0.0322729942507579	0.0325178943129282	0.0421102445063285	0.106966867852478	0.0612621754450851	0	0.0965760070625065	0.143850090782301	0.033733304370746	0	0.0278000898315532	0	0.0544918662497351	0.0646963903394534	0	0	0.0866531383103233	0.0392681462449268	0.0800616549513995	0.0244703922725818	0	0.0996190534207447	0	0.0227501050625225	0.0954650226095392	0.132561283169284	0	0.0290925615515062	0	0	0	0.239873566938872	0.0158422938245823	0	0.104854517264803	0
LCE2D	0.556898116457033	0	0.0898222432918754	0.0816860027524227	0.393919510741612	0	0.457869377689017	0	0.386096404676991	0	0.102580753956592	0.179296828220688	0.322422606710941	0	0	0.0964003100263598	0.277533243661693	0	0	0	0.175232244104344	0	0.140737305802303	0.518953046712204	0.276174638534066	0.221808408935503	0.0905933792046895	0.0935294577927559	0.0766389726699792	0	0.10879788438868	0	0	0.0691131429060905	0.69470438958707	0.200801648677419	0.104104565860936	0.116366716052812	0.221139182696724	0	0.25474271106459	0.351491258269408	0.110300051265157	0	0	0.660332348608593	0.111576747285483	0.290269303064055	0
RASGRF2	0.201133922562838	0.107299572005643	0.155839990935667	0.153705461025585	0.242341508568639	0.223832919040271	0.156070568821417	0.092448662006849	0.186690402221106	0.184615486907479	0.23559120538027	0.151840200115581	0.144543434116736	0.298876111952403	0.218876719578362	0.276080692009471	0.229735160692284	0.205788927039185	0.222394566284065	0.170194800845301	0.242259527123263	0.216259241102975	0.227039407280609	0.184405142557973	0.188082866405292	0.158038051407479	0.269451372149044	0.2524411772913	0.213928791881659	0.337618051627795	0.292223996212568	0.452392503928256	0.188082866405292	0.315961208927317	0.208703970268872	0.333408016732285	0.173019306186318	0.209953550933589	0.133159440010335	0.207211628979017	0.322917417447342	0.234117193448185	0.358652600109655	0.269451372149044	0.212378862753294	0.15625088317139	0.352115762098776	0.309700678386355	0.174520014563011
SPSB4	0.414566702168448	0.395288196359652	0.186760237110314	0.272213367158368	0.0406748312471407	0.720113765049685	0.346835012341718	0.205138443455544	0.182992182369253	0.383517021287768	0.184815886999806	0.159569476136849	0.282548831300554	0.284588306326135	0.308709809983992	0.173936798599368	0.343756343391399	0.65022898791997	0.319194069284572	0.188426001882177	0.70084074732403	0.200533443354555	0.348276808300736	0.109758939237428	0.0750272847919926	0.0690008900654406	0.151989688688814	0.613612491568857	0.271190398511334	0.152068779906631	0.210102203170441	0.0539163850143543	0.263276009744293	0.196843340787496	0.076943307932	0.251488278602154	0.337861828047704	0.256649400117278	0.199126924934048	0.360323504466151	0.206492213669188	0.0539277873452473	0.0788727439485098	0.241807067883529	0.0891540582877464	0.126832765876753	0.363728286303201	0.12834613260573	0.0789044877741893
SF3A2	2.51844922388447	3.20546541066953	3.13842813249422	3.14150444235792	3.34835250897008	2.65804309453973	3.07636050914545	3.3241180816204	3.02958264816053	2.63899489142752	3.23696796551643	2.7392745750964	3.08980373227484	3.40143048112658	3.00052536644427	3.04511234493906	3.2364712622788	2.64910619316662	3.27965019942527	3.33824062989205	3.27877755638015	3.29506166977589	2.95988022650711	3.6880554628236	3.31545894347323	3.02666368824117	3.29506166977589	3.1756543163207	2.69510746179811	3.23450664928889	3.07805998325319	3.49986717486676	3.43310055896291	2.99467747663371	3.77219253637918	3.35892531298877	3.5373640022594	3.20676031716712	3.03506609731911	3.72257766301246	2.87286243565194	2.97237775938047	3.15404478538551	3.02666368824117	3.2842726944963	2.99386047155044	3.28098440796828	3.47916510790791	3.32885761169458
FREM1	0.189200461250425	0.682419934425647	0.147500505441175	0.196555992234077	0.119366732572031	0.274197721606685	0.251022717848508	0.161979196554932	0.16444050201763	0.251488278602154	0.218253847333386	0.162472177085063	0.220973610614306	0.193565811895209	0.11544694296871	0.116859392274703	0.248276764684494	0.25710038024181	0.157860717166498	0.22762216532018	0.153459940402688	0.222479053447474	0.28560201743822	0.163207763032871	0.219028210708179	0.204405700436654	0.321921951307164	0.192362978363747	0.20652981905399	0.186540603079503	0.408928321775359	0.298453078307177	0.171095733340239	0.166843083911369	0.224002958502921	0.166026014926154	0.204718100135779	0.118570104549082	0.200839527380708	0.246740505321858	0.342275811927749	0.336083909397336	0.138122972153336	0.212849409733425	0.105220499925369	0.117594191644298	0.107260050873886	0.129276277197221	0.161095867647788
ANKRD46	3.30641167113441	2.48296031426071	2.55351794679229	3.03169572671563	2.99972454229554	2.96706602298062	2.8802563960049	3.03963522491213	3.06082577512677	2.67217482982805	2.65444237409716	2.63370636668347	3.11159753436162	3.14761439346623	2.64947424144782	3.03923381787847	3.34403202763419	2.84430595447016	2.49699905704579	3.32319561377835	2.03896069364041	2.59619696207549	2.87559430301078	2.59003946316968	2.88103594373283	3.07509026232156	3.03084499996789	2.63125902097184	2.7487409339296	1.9629281840548	2.81877968069592	2.2018514628489	2.77646478907799	2.62984804362954	3.48898488929953	3.00702041520714	2.33361557532192	2.56808734031098	3.11804891921255	2.26422053831768	3.32030894691232	2.49535372976638	2.80428855003622	2.73671712758551	2.79661446274792	2.90072741551671	2.03143386933839	3.02297409117612	2.3964428083482
PTCD2	0.9729556699949	0.614830972972067	0.798216235827654	0.857960748370376	0.805059073685297	0.976901467442585	0.812240803409562	0.996482423280286	1.01700618718299	0.897687596296111	0.558010918071432	0.789860001067675	0.842728468189434	0.740273216395847	0.73216815887035	0.831925653204564	0.939385475886273	0.775812787221746	0.769974830999076	0.784334752761885	0.619891529369009	0.780025479551926	0.8523365810688	0.493220371135512	0.774237808197489	0.960537758874593	0.825881760803037	0.738694295098301	0.661375130763711	0.437814317500914	0.769314536318949	0.659076707459418	0.749571634272048	0.553735228913694	0.789603218539852	0.780476315387099	0.583755807432833	0.577370395294743	0.815272290121976	0.830963140782886	0.865030083587516	0.584490903728455	0.713622369679866	0.720113765049685	0.77513969245835	0.677291472078532	0.391596514116781	0.912494282567386	0.694247786493929
JUN	4.31869270867524	7.23319506918425	7.04443869662673	4.63311293232595	7.07399344975913	6.25382736206806	5.97377439883891	6.9306534884776	6.48057288727766	7.67908017256677	6.10706243568629	6.91291661056635	6.95790307518469	4.27891254190631	5.26301523516593	4.73965422778165	5.90932208561401	6.34117197081969	5.08480920693047	6.69217389426597	5.5054668392621	7.11567825514992	5.67788806953775	6.37194392398911	5.59953697271349	6.31141619028079	5.65460006168349	4.71368913155389	6.37486806300803	7.79144188717808	5.07419109945599	6.84562478159996	6.28518003797315	6.95316174978284	6.944309617531	6.51163990063716	6.15788730061806	6.62079957031012	6.75255860567945	6.26811588316362	7.03889588828809	6.8720774966843	5.85866222725243	7.08964468914744	6.72798503638325	5.45617622172472	6.36576698616477	6.20693937804678	5.76785381623298
RPL26L1	4.02207593530192	3.68865772952139	3.51932380859721	3.69650746464344	3.43151255350752	3.43611257206922	3.76816960506689	3.56773169028657	3.6841318058607	3.25200565126733	3.45632163338767	3.63698254206117	3.25066046215661	3.68527387654074	3.79014601763322	3.70763597220211	3.6925478610259	3.43151255350752	3.74636347922826	3.8674037259758	3.96956207379734	3.36757586833694	3.46965607019908	3.59432991817692	3.75034815869313	3.78417719502147	3.58956996200909	3.56877978173417	3.69371781520741	3.54327621335954	3.76868735605014	3.67570042191342	3.2917774945055	3.70163342754103	4.19820283479937	3.71389286823519	3.68865772952139	4.0612375201559	3.78593810960583	3.61554429987488	3.57134953368761	3.70821673171104	3.43510342903297	3.67621680913284	3.52420453623592	3.68975556273371	3.62639123635492	4.05311996628523	3.74804710356768
ATP10B	0	0	0.0545855394275083	0.0273847368402838	0	0.027900545066956	0.0176927354865298	0.0882989420543455	0	0.0188062872390671	0.0143101641213009	0	0.0250075355823779	0.0446028002797595	0.100134638479962	0.0377786890656151	0	0	0.0863406854313309	0.0190304930599417	0	0.0665901716729041	0.0385992672686402	0.142903111210382	0.0209871220439528	0.0436505029847714	0.374241237189997	0.0265201097307013	0	0.0072798050300358	0.0143913435719536	0.0365038230224099	0.0637414610903907	0.00485958028067257	0	0	0.0347500346576111	0.0103310411370226	0.542877427107525	0	0.0407143043075106	0.405387544444188	0.0730384342127346	0	0.0188823370344632	0.0224062137734644	0.0106057116663725	0	0.371288176899708
PEG10	0.982979076789745	0.104268635746554	0.473652121148378	0.374721207031575	1.1359247261043	0.955280878039562	0.576240938531553	2.19271331937656	0.463699992693299	0.83993454122245	0.357276014653792	0.61561799460623	1.18921279107625	1.2533735506662	3.31884781204383	0.6997918323465	1.34951489426788	0.477367061258148	1.85421132288594	0.933516166932271	0.084901848425318	1.3033901849543	0.868817298027793	0.121614016027648	2.28488307073251	0.680271579645489	1.38682036450397	0.253999528083945	1.04978160306733	0.0963393736966211	0.764982757545465	0.296629108242392	0.773337814902107	0.878918874098185	1.16907498222758	0.795224842361754	0.581578794859797	0.6132171276066	0.408217190968611	0.460251586757797	1.11627685124172	1.16100577946501	0.284476237390258	3.629623790325	1.12016732842874	0.604939552889615	0.119598983040482	0.244485720410202	0.159752704518576
DHX37	1.32266084752981	1.46109894082688	1.504453246423	1.55676143679956	1.74211619187797	1.64261845543273	1.40913059845699	1.41072745210918	1.69726036049717	1.50245866702655	1.56668586460655	1.51843998491872	1.57905292176468	1.53358960839141	1.42986081139651	1.57539665461141	1.71254761864972	1.60587997773892	1.75092936237378	1.35600659801112	1.53330826889364	1.74414588818038	1.43795324390748	1.56833006209005	1.49130241235942	1.6036658064279	1.3519960017008	1.71311394094972	1.73838426117457	1.60701571402295	1.72426988749195	1.79280206585404	1.62501033224466	1.42958273844435	1.55367133791314	1.53936872180933	1.61200709309957	1.30153563543	1.43821677573553	1.99659866967049	1.24674375567415	1.50259262536622	1.58123067529576	1.46521729386997	1.6607527097741	1.2265299228795	1.43502594125287	1.49675618377091	1.55898029606634
LBX1	0	0	0.00730774126465651	0	0	0	0	0	0	0	0	0	0	0	0	0	0	0	0	0	0	0	0	0	0	0	0	0	0	0	0	0	0	0	0	0	0	0	0	0	0.0102790520703627	0	0	0	0	0.0108933645583586	0	0	0
SRSF3	4.38081418391232	4.8350418208135	4.33074631791039	4.14385708141917	4.26568774570951	3.85620273541854	4.13287874411956	3.75505896600833	3.98413130400438	4.27812071967018	4.27576668319726	4.27576668319726	4.07517234329579	3.81621844833489	3.93993656835266	4.12843286338411	4.06056995773569	4.36060582477993	3.61000487872681	4.1874956742309	4.08277748998952	4.30423214083281	4.02765029430826	4.17788758164536	4.22264294426032	4.45575199550908	4.14012269977046	4.02485330188857	3.97415452712072	4.44522545514472	3.95782636635396	4.79086574351821	3.98413130400438	4.2334689297253	4.18901596631697	4.86691458389592	4.17625952462002	4.15675100704175	4.06326028702895	4.48738593386854	4.17085801033312	4.44266239167197	3.57723794726812	3.97613680290972	4.77862017561763	3.71973147306579	4.7126946479094	4.45402552441558	4.10265139312526
TMEM14A	5.66418632902417	4.82150692046249	4.49196382421764	4.93704760067053	5.40695456676713	4.66363006700342	5.28071470673301	5.28991582740161	5.46969390873554	4.63615176805329	5.03448763049612	5.21906325852738	5.14644797665787	4.94555862680533	4.86469054294081	4.94203058800249	5.49711196815622	3.96298349191877	4.68896318759925	5.26148612239096	4.70870553041077	4.71781267123603	4.63919491049614	5.33422307022033	4.90270323717264	5.08992989583327	5.37662346064217	4.67080607855277	5.04562561722084	4.1716729382317	5.11656483386355	5.24082386340979	5.22740019979809	4.84070060297166	5.27332499552979	4.95402132360906	4.83388736149793	4.74385003043484	5.0821960198341	4.64832449623105	5.38140055847038	4.49654950685047	4.41814911955928	5.05334528399203	4.48644765692485	5.29567776376368	4.28209671359364	4.85789047420304	4.73328863857276
GTF2B	3.58582844645811	3.74692351759845	3.63750544992719	3.44525443933735	3.29602474558901	3.42146147781782	3.34786456702671	3.2583803892142	3.52470517933896	3.44218301237018	3.48022955304152	3.56346824506882	3.48076516777572	3.38470411974566	3.63975135362822	3.45940596850401	3.2768679969973	3.60733762952803	3.32030894691232	3.53155952768052	3.39308697566742	3.38712548127315	3.08764095425558	3.64962230976095	3.55155123487168	3.62907219470107	3.38074130457373	3.54636076315232	3.65412487392325	3.67846296675348	3.22354972478119	3.49258868142802	3.04168204986821	3.56877978173417	3.69538636125993	3.82295099207876	3.58207866497604	3.37636284794233	3.61450137489754	3.44577564837126	3.4004417773206	3.76222480209902	3.01437917486689	3.2955547389959	3.71973147306579	3.32457951016035	3.82912180317387	3.64632242210992	3.72836185933998
TMCO3	1.3919364137453	1.24512038276861	1.41857857430025	1.20138575206219	1.14966415544508	1.21145483552799	1.12758366906222	1.33881093420031	2.12378484786064	1.41100396384639	1.18814157179183	1.46707750581444	1.28105986058357	1.53439624686953	1.26589806661297	1.98707981537675	1.24674375567415	1.31909492393861	1.24146972481587	1.02682533325571	1.25258476750453	1.35765901595646	1.03005760734789	1.10613430172842	1.41018827946713	1.11203100278921	1.90989662867674	1.36166228470581	1.45921269334677	1.88124068336777	1.11965854998079	1.26321865696103	1.17512252254857	1.51274166237524	1.08166279077739	1.49351321523639	1.10377582798998	1.48388723024734	1.13618635671013	1.36438740186143	0.88288924569314	1.82871293052824	1.98555254988377	1.34655671544622	1.0806405648237	1.16957949933692	1.32181548964214	1.4237076685433	1.71564918997983
NAF1	1.51245396839882	1.45894942920642	1.27652441752572	1.15744828182808	1.40832016619401	1.34306004019067	0.968663277476823	1.04239140457332	1.22702968006675	1.16828925495145	1.36383599009661	1.43202252550434	1.04108369933933	1.11705220476693	0.809456300152061	1.18215368519952	1.1483682216313	1.39404961891993	1.06157467710823	0.964015380832069	0.899108731053112	1.40965262183098	1.04822500480193	1.21489840034754	1.27198795548634	1.38013859730357	1.20217317325942	0.931804775907581	1.0110809578424	1.27254407127988	1.15177439942827	1.29489533200202	1.05520758779349	0.880530331795627	1.19902916621672	1.4004927101628	1.06286325416845	1.26166198788843	1.14479007160694	1.19002443939881	1.33665736070704	1.37241441818046	1.03398669549064	0.919209574338787	1.3739742059318	0.850432114411073	0.930086618281373	1.01554373663356	0.955781302304462
OTOF	0.0502055636346748	0.174400486777292	0.010934601003643	0	0.0398572462220249	0.170966916480645	0	0	0.0234711243473707	0	0.00782841974239794	0.095996780499011	0.0388652431819068	0.237081677812491	0.023858656861566	0.0511771030499507	0.020115334530743	0.0196016762792039	0.067754023627537	0.0224219797972241	0	0.0323542900051321	0.0706031941353742	0.47413690983025	0.0122601102148813	0	0	0.0636881665944758	0.00779750787669217	0.0200720882476909	0.0450732657284706	0.00849386552674833	0.0165368480657088	0.00802593348643264	0	0.0357018438663439	0.951396093345668	0.0250769835801814	0.039595635820494	0.026686507295686	0.00864796622848961	0.0271314780495899	0.0485072318673581	0.0407733096126124	0.0194236606885496	0.0369474431308667	0.036330863104654	0	0.0250362244304361
CENPE	0.124086663753621	0.0346980428586941	0.0716500446402706	0.0797368338016644	0.0620116112070248	0.171154228514865	0.052328185594432	0.125855095926751	0.0607590120499082	0.14813530969486	0.0424230250255323	0.0472973590034235	0.113220675386519	0.0830706816679658	0.26866390153467	0.077216848400803	0.0618573261161867	0.118432186260543	0.0941503114408035	0.107886776435991	0.087661701268781	0.036682997188385	0.0912621644157654	0.0553609906181054	0.125210741640043	0.0414175156589736	0.0491238027533417	0.0961481546690671	0.116817911936166	0.0906126841310005	0.153354009322375	0.0242640845935545	0.0810783568662079	0.076583044962747	0.0663185195311538	0.0789196691364911	0.0410068845050971	0.0691700064616382	0.249734693112577	0.0858815814332289	0.109243879383313	0.0514042236972911	0.0446632624501909	0.0634994504801579	0.062335123947227	0.0821418381232665	0.106059285114158	0.180368922430002	0.179370629548277
ZKSCAN1	3.10554244255083	2.43466785219326	3.04209504610414	3.82675632329246	2.71563677176443	2.77351981055992	3.96956207379734	3.6925478610259	3.44824887831783	3.86183885685963	4.02275441332682	2.65369948192253	3.06082577512677	2.99721987306331	3.05125790135611	2.99972454229554	3.49779452163218	2.36882850470678	3.37879054688485	3.15060243774576	2.97648511558141	3.10816364045976	3.59749564132303	2.46123133723319	3.32742674855937	3.10471141629761	2.71713288715277	3.65357207792871	3.18229030844411	2.42152510063754	3.53206532301917	2.36361446463149	4.55798036306944	3.52363885710919	2.9683115360217	3.2620013273982	3.40243140041264	2.66124705816336	3.10471141629761	3.40397052855956	3.02012769594211	2.68019202579593	3.61726313209163	2.95907708429626	2.27175310068373	3.55367253047247	2.92548337263231	3.62692367345772	2.59943921137874
UBE4B	2.24598115090629	1.66102976763278	2.21947052199928	2.60431773019592	1.79995921677737	2.51247781261629	2.35043608469824	2.46727540098528	2.50036807915176	2.51579904064723	2.41854227816083	1.8252108654436	2.29437538560836	2.11830379932486	2.05455090171614	2.22194705077537	2.38960804800752	2.11338388194024	2.02427687109298	2.08913646277596	2.02599080681469	2.10625692257657	2.26515321887942	1.8252108654436	1.94609834777068	2.3928036275829	2.23687925591542	2.37019379254221	2.26735639060244	1.8252108654436	2.2630428739865	1.64603123788655	2.57364425317451	2.26484086098072	2.24193386592421	2.12471782791779	2.05726242267894	1.91222168055129	2.0924610853566	2.16602430812114	1.8165450477063	1.8039448700306	2.37116274350684	1.61620706392425	1.47005452558184	2.53275893916277	1.98142881961405	2.41693934685108	1.68478437444599
ZSCAN10	0	0	0	0	0	0	0	0	0	0	0.0106141955436517	0.0170906517794139	0.0127533857904401	0	0	0	0	0	0	0	0	0.0246698382357237	0	0	0.0234569300407827	0	0	0.0309106223333404	0	0	0	0.0109044818248129	0	0	0	0	0	0	0	0.0120623643229012	0.009341069923128	0	0.0380409303575504	0	0	0	0	0	0.0109989768100524
PHOX2A	0	0	0	0	0	0	0	0	0	0	0	0	0	0	0	0	0	0	0	0	0	0	0	0	0	0	0	0	0	0	0	0	0	0	0	0	0	0	0	0	0	0	0	0	0	0	0	0	0
ERCC5	1.67460903874463	1.9903393658449	2.22317828356918	2.40162778714501	2.06379806011529	1.9924439417813	2.23735648355397	2.48787502021317	1.90576451839686	2.24938423785145	1.92420257632341	1.81486723494475	2.13362712192782	2.2483048004926	2.1002223812842	2.13949786917908	2.2979263561058	1.70166404291568	1.93697892890417	2.37475523474056	2.64394831548755	1.93697892890417	2.13362712192782	2.35501354002259	2.19520646818996	2.15902143485502	2.31805076587879	1.86621044755057	2.2098213133506	2.05393584174918	2.06592751508916	2.37928545219714	2.24008445558161	2.20585783776305	2.89643872475148	1.99575284953545	2.27175310068373	2.34067682772253	2.37244521258373	1.99095038952487	2.27175310068373	1.73331429089272	1.95318905473757	2.23943621094837	2.18146455438156	2.45317162103039	2.17399130780414	2.57432405582557	2.05024840149877
UGT2B17	1.63026837781551	1.16409258901997	2.83368616199137	0.941383577419396	0.852745607119469	3.61991642469953	0.756200913073482	4.7887374870455	1.22150700295687	2.62520401615791	4.59880199687079	2.67691111291088	1.86737068148177	0.0475996115042855	1.10141142115336	1.18921279107625	4.66968048970432	0.212614041120171	5.21202242511867	5.97377439883891	0.681562443451015	2.03896069364041	0.888145449206086	0.522418620948745	0.744746080393577	2.5980326634338	2.79064744141129	0.812967899213286	2.07195898997853	2.35144085088452	6.30545194335173	2.38508320834055	0.723326966973193	0.0163676029726557	2.75052769472323	4.87043376534838	1.79882107987185	0.0493360759906845	5.11922195378971	0.791727960187256	0.617910086304576	5.04822473397529	6.06656366504142	1.59379239952847	5.64309909481312	4.35241068427582	0.974449100039204	2.10565311802732	2.1829924355392
PCSK1N	0	0.0878251085305208	0.0377405577697579	0.0429895918747769	0.157620007937155	0.419887724264312	0.0381133286763863	0.283926175023454	0.110714232205362	0	0.0450732657284706	0.110501818942069	0.191374656670915	0.225634536287088	1.08757259974764	0.419577615437347	0.0429992973682628	0.0305188050708861	0.137942750593151	0.0976016168335569	0.23377276011021	0.249963966020099	0.236737512728283	0.199278841062639	0.0903569906047759	0.544670075511615	0.0831861487244765	1.17379658378344	0.33822652511692	0.641660864298686	0.0989072074260946	0.690006605630899	0.234465392428362	0.107049988394235	0	0.184267638373505	0.197568448943433	0.582581833781497	0.0758189131482307	0.143171790133242	0.279830426093634	0.244122131150788	0.259452609505914	0.0315714412592057	0.524906640309979	0.0431411566028583	0.0870061443176349	0.0405619187533098	1.43284075578958
FGF3	0	0	0	0	0	0	0	0	0	0	0	0.0455704218860515	0	0	0	0	0	0	0	0	0	0	0	0	0	0	0	0	0	0	0	0	0	0	0	0	0	0	0	0	0	0	0	0	0	0	0	0	0
CCNE2	0.309482183802523	0.137812808185964	0.124821436699618	0.173936798599368	0.228825271304358	0.293937524392197	0.172507196886063	0.160971393158594	0.0540539168803518	0.229826479545643	0.203182247143191	0.103442046662978	0.136554840030659	0.188785212520874	0.270815995240732	0.138707674228956	0.22957441506276	0.172317641096281	0.129276277197221	0.119453624538823	0.0156197321249654	0.200608835437127	0.220725903643706	0.067754023627537	0.210481540320684	0.216496884623771	0.152533327704075	0.114616636781147	0.115079462081064	0.125648348576569	0.295120456716895	0.136762918708207	0.233938288276975	0.0822764028085784	0.0917402045105728	0.15906574410062	0.121807258632853	0.135906440089577	0.323254102534941	0.079642077809129	0.223324832408515	0.132511228676353	0.221982249446688	0.101063345430742	0.168138495542351	0.146660022965018	0.149850538168324	0.161598783265039	0.200299726844561
NPR2	2.36749979754248	2.24536184872438	2.80638449319108	0.956243866322422	2.6244828980604	2.00248750019064	2.17522556462	2.33548885527206	2.51512012284984	2.14039947136458	1.7250708917273	1.74811245771814	2.45382075645084	3.04383240171101	1.39116219551423	1.92797146423937	2.87520103491342	1.97364985089105	2.02009583945038	2.23498997187005	2.58678810615082	2.53810704060698	2.57184750306552	1.97032788122794	2.22773344107435	2.72870597430299	2.23153778104811	1.86679300414242	2.66799389618027	2.99467747663371	2.90620185148887	1.45488428857082	2.75018445005442	3.00541585097872	1.85589890414727	1.78965840673398	2.18577130051405	1.0729543398189	1.64121811579809	1.67967909903479	2.32571071860304	1.57766450436629	1.79052019241179	2.01193346334762	1.91636647497084	2.76711523228808	2.03685959426835	2.61119035915639	1.2985693394342
ELF2	1.74182729095995	1.76807558787315	1.82429591108137	1.72343356644695	2.12014695463167	1.88095854501778	1.87576737425354	1.65595160700175	1.62137203360736	1.76350560892766	1.77584212121873	1.89557657456847	1.77773008997634	1.64289470856541	1.56395701601187	1.68905525326147	1.78311528038303	2.0231229275835	1.52844505394138	1.7649191266638	1.30126242892279	1.53302149948815	1.79023068364993	1.6222040320221	1.84200572754399	1.78140566829664	1.86363835695882	1.67769659582701	1.68759666244053	1.50119449275484	1.80229230464831	1.79676887852666	1.80229230464831	1.56033237068092	1.70279351526618	2.19389198974653	1.52720891444222	1.54044640292243	1.84085361862858	1.65540686838759	2.02341346788688	2.2522098576587	1.39981227306241	1.74269949233523	2.22802925829903	1.62028954417214	1.46109894082688	1.74811245771814	1.39035075760141
L3MBTL1	0.0891164379936746	0.0676091580384304	0.120769344834568	0.150022933500706	0.114208886537235	0.117462551476727	0.156500762641762	0.154555958207966	0.0868125975803346	0.110058457821246	0.153115168046286	0.109671547517548	0.125648348576569	0.144660129863065	0.147753100516543	0.172770075104951	0.122329476337155	0.108299157476458	0.104566279406038	0.11932600169716	0.0963025838008126	0.084901848425318	0.185582399197656	0.151208768255765	0.126492035336608	0.105342165349948	0.114712164844977	0.133366851578577	0.160171478498751	0.101145257346826	0.133879682664538	0.175577155380974	0.219896704231879	0.175437659414393	0.0855365052854863	0.0570005378147875	0.215546800508879	0.0950843078676312	0.0868664606757387	0.166908297644341	0.122728263352624	0.0495330523182091	0.0877006040277097	0.136912721903855	0.0681753292311296	0.205865180424306	0.131083485779184	0.177942356532951	0.134397590323004
GLP2R	0.4367712078259	0.426033901253575	0.550495673648224	0.354034378262973	0.593257119791466	0.450687685339224	0.521878373319345	0.479489020064751	0.439500659453717	0.621477672606886	0.439180546773542	0.370603462911983	0.580060609680608	0.285303212480719	0.132053448687549	0.29982239014566	0.446674409740799	0.285000672444707	0.492891120427606	0.341662817915688	0.148471782804221	0.228825271304358	0.629930818261077	0.188426001882177	0.688732897439667	0.422556150422045	0.362349960170195	0.270027439928548	0.129224366119114	0.323850626351298	0.259746598160191	0.343999911770485	0.519110632617388	0.113532170011043	0.124138139352544	0.549934405410308	0.25380401973639	0.206603661139795	0.233333426493867	0.539560651517848	0.38641115249882	0.620880936709492	0.176971532186499	0.301248525902825	0.451145258740569	0.436180993992333	0.22898561288628	0.240644723824478	0.163690146055405
PIM2	2.35983463344234	2.93257874898262	2.25685711156392	2.12565740153265	3.02548603164252	2.16356307717947	2.09335268501849	2.02190830200018	2.14067299593595	2.27081942748805	2.57848850993064	3.16279405541971	2.01462213016041	2.75789763950542	3.07386525659718	2.78275632828141	1.85559473697067	3.28377362449751	2.45216362436915	2.52592913715916	2.86360895773646	3.20184978030269	2.21757278683593	3.20226052552196	3.2202927702142	2.79508043052854	2.74360969462938	2.94982486719531	2.12440078131715	3.22845952433483	1.8897888792626	2.97030907346425	1.97424105983111	3.06124202118441	1.87894967798476	2.97925328317619	2.45416756490611	3.11421350254916	3.2543121573009	2.67253973680131	2.18453158152316	3.4265000983191	2.19176602410434	3.05039852671282	3.20816976732257	2.6033053792297	4.10265139312526	2.23249464689827	2.76051689810973
TMED2	6.14938737422612	5.53955628337293	6.01706342466613	5.89589303038709	5.70561330278075	6.15788730061806	5.55565757398774	6.13570367694357	5.64673325756115	6.1466121258417	5.7313308895773	6.06170404524	5.98565514715075	5.81830617155909	6.23092756853204	6.18752714979148	5.89384767716036	6.446867575659	6.25920103280941	5.88527305297816	5.28991582740161	5.7762298464746	6.01472149682788	5.60135863886042	6.19027671781789	5.75537298854453	6.17921193938793	6.03173849748958	6.32903793457684	5.84988960223583	6.10706243568629	5.65460006168349	5.83943694750069	6.01230308264745	5.70758015212817	5.94799162077411	5.5884288949856	5.75136144552672	6.21238483604943	5.54652333195167	5.88286327538306	6.08427805291619	6.01472149682788	6.15498838095359	5.90035288148714	5.87390993081914	5.77207306457791	5.86719422728195	6.07152231203444
OR10H2	0	0	0	0	0	0	0	0	0	0	0	0	0	0	0	0	0	0	0	0	0	0	0	0	0	0	0	0	0	0	0	0	0	0	0	0	0	0	0	0	0	0	0	0	0	0	0	0	0
TCEAL3	1.47545591416531	2.58751498551346	1.87866615151968	1.36275028340537	1.05054470577883	1.45678187293159	1.37883887545558	1.19468479683851	1.44914070685861	1.87405791474236	1.7050401253196	1.62362601697535	1.13543792511253	1.73640525972797	1.51189833270305	1.60477145988268	1.38147562794804	1.65625028061769	1.64603123788655	1.58546729963142	2.15931214040398	1.69781168590122	1.16357563908189	1.8223027072647	1.7250708917273	1.30017129251196	1.29832407504387	1.5377454190122	1.63928239312401	2.23846566544954	1.45732918754364	1.69419456895079	0.965228463932964	1.58148346609675	1.09603052525828	1.92907343610019	1.73106134658617	1.95820272175353	1.81515115693519	2.04967160306968	1.68049682456367	1.84804821205216	1.44968973356779	1.54702009904955	1.64489392352222	1.68284626601167	2.09845811519223	1.4126889735309	1.79531208357478
TMEM175	2.70528653358696	2.57016938430337	2.67399962336121	3.19737704488263	3.24279200205828	3.04633843216326	3.00949188463332	3.21571373947454	3.0691100310073	2.6090873797829	2.78088727307544	2.90977316300202	3.15060243774576	3.18715239662721	3.0001189117262	3.35892531298877	3.33301102615213	2.69976222057116	3.19478101204579	3.23450664928889	3.08020559239994	2.9442739886632	3.39640173048591	3.10165825273421	3.33071195014325	3.24510162571331	3.31736227497237	3.14106699468869	2.85550560247751	2.68965682786344	3.24510162571331	2.86126579353836	3.21483768658708	2.77532553293027	3.73060850289455	2.70377363691534	3.28377362449751	3.12291121937109	2.8124263261231	3.06620711465449	2.97925328317619	2.90620185148887	3.32503240181927	3.19693810322974	3.18400293294304	3.07469326818593	2.64569194993069	3.2063298412781	2.42184921980674
GCA	1.88446819497731	1.99275220856574	2.03204958638382	1.76293862778652	2.13735818748504	1.9954414959384	1.56338985159814	1.62251126916995	2.23719163227058	2.0078310795245	1.82871293052824	2.06804298060269	2.01015784260739	2.04043085332793	2.56842526236745	1.97514490698623	1.79306821517664	2.41340370211878	2.24506084443003	1.88417115143417	1.91335990267705	1.88593594498727	1.58654612047076	2.03926380467182	1.7942012236613	1.56338985159814	1.84777421037141	2.08944431531692	1.95667933270621	2.10967543645728	1.56197911493093	2.6087228362431	1.55591748110883	1.98525926843027	1.80647859563259	2.10202049938745	1.64517272927881	2.01223951387665	2.23561717390643	2.13145577030013	2.13486319973121	2.27237772560259	1.6181160258495	2.19809707044792	2.73231047487553	1.97305330348818	2.43237518086924	1.74640894160446	2.40978331439937
AASDHPPT	2.88140309259837	2.28585147268235	2.76376818168923	2.75346792600806	2.62060727560168	2.6547822583438	2.57883726985395	2.63575889921368	2.70735277988467	2.51641659530152	2.47660454175509	2.44383787158665	2.9454806391258	2.75460792493488	2.81616734234857	2.58542218954827	2.67181276787914	2.67217482982805	2.90376576530237	2.77682820965334	1.88014387750441	2.5194589858436	2.63795028233791	2.7233632745269	2.67691111291088	2.58401731268077	2.54723860124504	2.56699779940228	2.68485181300261	2.32571071860304	2.43568580410584	2.54261087926477	2.54742181605981	2.54600691823772	2.69075335380033	2.87832562305655	2.38960804800752	2.6087228362431	2.97886951525623	2.63472971651543	3.00338615268246	2.521175303986	2.39770683021205	2.5137992970414	2.70268625755758	2.5687702843547	2.34167155128706	2.74288647267274	2.52082629896411
VPS36	3.25156713222823	2.60081331659649	3.16106497480696	2.83902448670378	2.56489470720529	3.22803564447904	2.80638449319108	2.63760463411277	2.7939970394771	3.10686958972189	2.88643595038284	2.94065855729313	3.19158596431146	2.84127802548996	2.98125847490711	2.76492472198524	3.12204766847286	3.11203199759101	2.96071878179654	3.02261017297505	2.45077497465677	2.94627529273362	2.84241241087929	2.82324963622824	3.10554244255083	2.75715694469651	3.03340685024437	3.26330030308687	3.04798924670358	3.01682011885143	2.76416234962052	2.77385906317335	3.09614362398415	2.84127802548996	3.12769056188502	2.69436865322382	2.77203315736634	2.81202664670063	3.06038521852817	3.04126391259268	3.00702041520714	2.67910885965585	2.88643595038284	2.74108129379045	2.78804308740105	3.03797647442218	2.98168300174294	3.19918380606725	3.08980373227484
EN2	0	0	0	0	0	0	0	0.0390783270621566	0	0	0.0183137772820102	0.0168465389288271	0.0125731487885338	0	0.00953320331475446	0	0.0495549781081102	0.0168667767070522	0.0526387503598398	0	0	0.0351777090380196	0	0	0	0	0.0300932072346041	0	0	0	0.0150541527056073	0.0251908002788867	0	0	0	0	0.0237862457207051	0	0.0409845284415531	0.0265373656410972	0	0.0256519983688298	0.037662377191002	0	0	0.00988636605298715	0.00336050035868062	0	0.0249216098255307
LYG1	0.60535073257481	0.231914764721634	0.242259527123263	0.395420971915527	0.189131978874438	0.150403880855898	0.50123442321042	0.601080358714575	0.0542877041254555	0.190070608706361	0.395570163550418	0.527892056093305	0.260403056976335	0.368369600805741	0.548098591033569	0.434267206502133	0.131487849875401	0.24355988745885	0.214494602100755	0.498865709043113	0.241906762672103	0.373642440030872	0.733909937069873	0.461507758431654	0.380932452684992	0.299989684705075	0.828634074039335	0.271605375557252	0.341537114661681	0.294902290494853	0.194000791465019	0.673081155102165	0.644985922992984	0.506569521850705	0.132313025702115	0.434039860189933	0.463839624222593	0.399877584470397	0.445116622962607	0.284078016059119	0.386961111315643	0.359560143263126	0.310031422028923	0.631110996780002	1.04439514838156	0.485551331775265	0.42826342983849	0.507935247983292	0.377904538033164
LONRF3	2.45216362436915	1.72454113931598	1.95375802190645	1.10377582798998	2.63472971651543	1.86565606167797	1.70857095226079	1.26876333327245	1.46165270947897	1.47490847248778	2.22832433795383	2.00668155302425	1.33528261955347	1.511377683854	0.704072727364369	1.64991783601329	1.63479841600433	2.66452747683561	1.58123067529576	0.829782356745869	1.13724616625533	2.66452747683561	1.97514490698623	1.53636437962495	1.59518961872713	2.10843259240665	2.24907563878771	1.83653914512374	1.09244257889714	1.61035194529284	1.46735360440317	1.43795324390748	1.85850577277858	1.75092936237378	1.30017129251196	2.05967166677982	1.00263163708971	1.83799702396577	1.40243714275714	1.33415700409593	1.9629281840548	2.19079390693567	1.3506401807656	1.38520435098618	2.27585576888832	0.6839090205282	0.885549302218231	1.35520582643115	0.888145449206086
SNRNP40	2.48064126633313	2.73563971743344	2.34885367275813	2.29375826621758	2.35436743950618	2.20279844713133	2.37274214394313	2.36361446463149	2.55485356662158	2.25188177653803	2.70735277988467	2.24658884233835	2.12504020329723	2.06085639539156	2.2522098576587	2.31387050738818	2.20000082785685	2.35303279255981	2.37372828092633	2.45956677588036	2.48925712432022	2.63053551109921	1.93523683962813	2.54395058060916	2.42448908736669	2.48265924352247	2.3498126992381	2.15841106269123	2.02628403868246	2.47764383647804	2.25311561300341	3.06164662427355	2.13766094956619	2.41079854567719	2.20215176332716	2.98813094956435	2.45183514318998	2.43174463044595	2.3329468558737	2.58542218954827	2.24350119943934	2.5398428949481	2.38221786699419	2.3423444422911	2.49300524725642	1.94431321856345	2.60466742420159	2.35270808626689	2.39966782341963
PRKCZ	1.5377454190122	1.24278262543256	1.27254407127988	1.75207879708403	1.28491121236851	1.35752433887619	1.42932225836242	1.47464758958548	1.64431305477014	1.22489631974967	1.24357895296236	1.21301823377417	1.44232809732481	1.61227334688916	1.52587961165004	1.63278772672428	1.74071030292903	0.896024426790762	2.05024840149877	1.38120732728384	1.32954474542966	1.18316066657461	1.29936893561088	1.38710046106928	1.24460758485833	1.54268150161621	1.44669754590406	1.48361288433867	1.62305448317334	1.28335251106154	1.6585073126533	1.14680736425294	1.44560293122062	1.38710046106928	1.40325018355935	0.909074906552739	1.58204439894	1.243846650367	1.1698408726288	1.03908242339993	1.22150700295687	1.08166279077739	1.76431860142684	1.34388607352819	0.946782593120793	2.03502060611907	0.903384353680199	1.466524036462	1.50642527465794
NXPH4	0.0830386620201738	0.0412329515632681	0.150022933500706	0.0713830900863813	0.165497124694331	0.215054296580748	0	0	0.0548925868261696	0.150244423015246	0.0281186002607796	0.122829661400594	0.0566506491282122	0.0636605678637761	0.0611300054146392	0	0.0318102903512052	0.101472633895762	0.169284215572704	0.0301612758670917	0.121807258632853	0.0487473822471966	0.0894396971481994	0.024866778546543	0.0560148296771554	0.133672619333882	0.0797854843654388	0.0815769386909594	0.0985877480522304	0.144777420734019	0.107949029736042	0.0675099350904963	0.0374155643170071	0.0479050523079744	0.133725382961183	0.0472115311087406	0.169380446821208	0.192074692190344	0.0799356315742142	0.142684917523181	0.050260452889515	0.0218565011642833	0.0975670502831208	0.0872433191355643	0.030169674322326	0.124484349117898	0.0537077936829273	0.0896626745067755	0.111034550856151
DCDC2	0.980322298656991	0.675568974763401	1.11888064241824	0.626921284350349	1.41474462959662	1.62419324510573	0.807846777964265	0.844832149802344	1.07730744369842	1.09836881895045	1.13202794987309	1.01750491794735	1.12862074940764	1.41448531412224	2.64324933539871	1.243846650367	1.02455633935038	0.998467485166094	2.64810024963042	1.40673924454649	1.14990575064943	1.38443975302939	0.920756870356286	1.44914070685861	1.0620992388803	1.008830390524	1.42986081139651	2.40683910833325	2.04072475006417	3.38170055665169	1.81799088284149	2.77569640052243	0.74606982923851	2.37635044566572	1.59216411457281	1.54044640292243	1.89034845216248	1.6728735408039	0.947743270532912	0.850432114411073	2.0323673223048	1.95876326750099	1.98142881961405	1.29673024563361	0.82543032279813	1.4510561930033	1.69305635338324	1.49101571797704	2.42152510063754
NME3	3.69650746464344	3.91851815703044	3.32457951016035	3.3646680461759	3.74578173726643	3.31018336073872	3.9248795569537	4.03473050791887	3.76041704017375	3.53523597347868	3.63022042171277	3.09226938787008	3.35942144750749	3.82792889294231	3.67240238382984	3.97935613975553	3.94318740933094	3.11762629631837	3.58956996200909	4.0941104064781	4.85675542293664	3.33583951365913	3.7734046677989	3.79314610590896	3.69428152593994	3.99019291256172	3.7248999757517	3.80605640764342	3.57619051428027	3.75446191770499	3.62639123635492	4.06539308673452	4.09689843718234	3.63640911119499	4.50849480702877	3.31736227497237	4.44522545514472	4.11261234364288	3.46408364959325	4.1335718193186	3.57187376170517	3.37393233495226	3.69484097585904	3.94052557968211	3.65018737432663	3.6425134209904	3.50299889495655	3.8303919186202	3.78828658589212
C5orf15	4.79531634759803	4.34407756829137	4.49928527167388	4.67384003844002	4.63718575082645	4.64109481642757	4.42164695503298	4.58693889466632	4.30261329738154	4.64615408816833	4.41036542205796	4.65952479512375	4.96601288199505	4.9321720296644	5.00582460612267	4.63615176805329	4.68493100253714	4.46295627805015	5.03563074392626	4.84988310449342	3.85504239592195	4.35979657465132	4.62539540341903	4.70968417865133	4.7126946479094	4.58489879162546	4.70258591228265	4.47728725914737	5.07048109748734	4.64515648446414	4.68286653889752	4.61537938920782	4.66051838066445	4.68592540252392	4.64832449623105	4.6677061491184	4.19349972756949	4.52876310829045	4.73541051870785	4.23958314690434	5.25252683068079	4.5888678748167	4.64832449623105	5.13004902849605	4.76322420978946	4.77424074315701	4.61634283697835	4.61734551989555	5.19936517975302
TM9SF3	4.26494828829372	4.13287874411956	4.73541051870785	4.29707684397827	4.49016495431614	4.64209109864054	4.24338357811857	4.46830326680436	4.34823387938551	4.69430351189938	4.5178255037331	4.50479934665871	4.62440147721224	4.43471655676484	4.71685455954374	4.48096122585848	4.4207519045721	4.99184228804656	4.64722330360007	4.3984155694427	3.86429132122138	4.4382656887322	4.57423620521988	4.28916952629325	4.54967392445496	4.18831879558099	4.51503784356822	4.54679788153402	4.67182971102718	4.4382656887322	4.54304272745265	4.54967392445496	4.51503784356822	4.48274499820564	4.22487063334571	4.654401417337	4.12843286338411	4.26111205585848	4.76100756101144	4.28054677308994	4.71882256528379	4.80522314639413	4.46110848044229	4.59077733909019	4.64109481642757	4.39174012557676	4.28996810951101	4.40426889355688	4.58792782597647
NSMCE2	1.94071741245344	1.89872254605625	2.14864903890953	2.00604702801672	1.78339937458677	1.91867481727738	2.05787197548017	1.83219930355854	1.90546759817739	1.6280567295231	1.84085361862858	1.95141187197394	1.7933767811453	1.88890092256566	1.98768767948917	1.77861769501719	1.79448438565021	1.57510418842799	2.06744597890397	1.80146659073894	2.35206082691987	1.75465676694949	1.61142312514072	2.20343518034282	1.70694261949858	1.82201349476217	1.76952895053667	1.85066859509405	1.97905507931784	2.12687721387418	1.84574938665694	1.97364985089105	1.62108835444079	2.02752029186607	1.75956971735215	1.51873223220251	1.8214406191538	1.9130685346836	2.08672136568815	1.64289470856541	1.8260702824804	1.67028540483337	1.90461380783656	1.91249632165583	1.89675809166444	1.95697991594773	1.89410801895088	1.9599465652741	2.44912428785742
NXF2	0	0	0	0	0	0	0	0	0	0	0	0	0	0	0	0	0	0	0	0	0	0	0	0	0	0	0	0	0	0	0	0	0	0	0	0	0	0	0	0	0	0	0	0	0	0	0	0	0
ADAMTS7	0.252348539386375	0.681562443451015	0.325607390671764	0.238749309320972	0.240922579817679	0.588323113017817	0.283683877038122	0.358128016712224	0.470436263082744	0.65391111052321	0.321015281906918	0.23059953046708	0.368369600805741	0.316541168556367	0.352244406191778	0.306177661395752	0.356950241230237	0.434267206502133	0.375382536586619	0.200608835437127	0.304676172919432	0.316541168556367	0.415278032402559	0.342775356870878	0.292445284650565	0.172258742647078	0.330228385533027	0.396121031038301	0.40145299635442	0.378029648165392	0.385375031665703	0.202247187879242	0.407504645618718	0.327500315797422	0.0971851581099407	0.288632267579196	0.338102322564426	0.274583480769836	0.369296891940463	0.719661838371551	0.254277542734548	0.305961108109605	0.440892008784238	0.26935772180348	0.239358365235609	0.243951135383254	0.229319009290254	0.262112684422139	0.282548831300554
DUSP4	0.353254953313101	0.68580660218547	0.525635251118391	0.23760988799912	0.485053134128334	0.377369823354319	0.430346732537887	0.525985337520643	0.51195997123375	0.689803885095407	0.403113456779205	0.364519834624193	0.31246401882135	0.332443128740802	0.808545489559966	0.375646432486121	0.494404708445285	0.486395150696352	0.485713726330614	0.337280581837912	0.543964358743462	0.954759592140854	0.234031953657618	0.755732514245277	0.350332446591361	0.288101056416939	0.603769061633354	0.426479571559899	0.423487610860097	1.76154842055999	0.457539252220401	1.6585073126533	0.248458937030239	0.815272290121976	0.398882790111621	0.36096395576885	0.846965577778378	0.488225199834145	0.241634490852451	0.282344485984913	0.343373497652199	1.09373079792278	0.755496222740055	0.853211570785625	0.357595382121093	0.344866051563462	0.894133075987067	0.144023587067521	0.731539894936795
ZNF689	1.73554877574491	1.99844182548744	1.56284778356045	1.95466530936005	1.72479489306096	1.80590694748138	2.02628403868246	1.58935949361852	1.60867949246029	1.77975945560577	2.07226316761579	1.511377683854	1.4535569094909	1.51409428738823	1.39379751080703	1.56008737783431	2.09185741208479	1.60948408012783	1.38626236928771	1.7099637154593	1.54101119884391	1.72092458972407	1.85820658918029	1.49158923636722	1.74640894160446	1.68199198956022	1.54592442588739	1.57207502624715	1.47952757999965	1.45076728287588	1.71564918997983	1.47031653710539	1.89410801895088	1.48821370572363	1.59943023130975	1.8961440760569	1.59271336666532	1.26085251051675	1.38654703442	1.90844418467863	1.79280206585404	1.52665479577647	1.58935949361852	1.40590731815482	1.79938048708106	1.34686369927818	1.4436779045502	1.67769659582701	1.56889323056888
MGAT2	1.58123067529576	1.07268546661593	1.00810300837672	0.575480382448747	1.60701571402295	1.47141351603472	0.652867056667926	1.57178255023708	1.41911483648672	1.24067686000616	1.02682533325571	1.33304582432532	1.28440798306785	1.00834306306109	0.862679500584852	1.08011710857155	1.51986233661444	0.961301364279218	2.07137056873365	0.842728468189434	0.438400829389919	1.62970854404087	1.33360465565765	0.715983440468645	1.31909492393861	1.19750334803292	1.52291047193726	1.29699630835351	1.01750491794735	1.09628102882364	1.63332652534861	0.505399726444664	1.65680622852902	0.795688271889616	0.926473542823796	1.06959960843069	0.92622642691911	1.07882712027783	0.552848038334109	1.42128726426446	1.19522958910672	1.14353273193751	1.97631507266794	1.43368579419062	1.09373079792278	0.983947750515078	0.312242551705195	0.75240907688078	1.16669847454251
GAR1	2.21075645975382	2.63194633643722	2.78295082206921	2.35983463344234	2.56948048232195	2.19455858668517	2.4990119238596	2.12534565401	2.46422312943267	2.21198811057754	2.34429355856481	2.12871394313066	1.98380699306658	2.16932469728249	2.08792242573147	2.55554751163094	2.30580935892585	2.7630306418884	2.17925474017286	2.50644359138261	2.7742350467748	2.36917795925173	2.04400209435414	2.48689480607724	2.25154934818787	2.54777408513578	2.25898636383226	2.06292839083917	2.26957671180349	2.52696351310161	2.30106340525064	3.08586224627311	2.14010133946811	2.31006107430447	2.92200818144933	2.78574326963576	2.30709925853594	2.73051495025199	2.45284523872335	2.70303958244944	2.24506084443003	2.44943881725722	2.14646219255767	2.14215021581019	2.43303621160366	2.44252014933142	2.22103093271043	2.58123151108742	2.51213246160649
MON1A	1.8223027072647	1.54731483889472	1.47196255412666	1.52347234475113	1.6947723338867	1.82871293052824	1.51760741074185	1.76101234988095	1.8020302576412	1.38308866711308	1.26849113282144	1.48361288433867	1.75552764511894	1.74953081893892	1.615630724545	1.82984126173053	1.94877867348504	1.50755058065153	1.98230536005036	1.89207467615104	1.97032788122794	1.66887071874476	1.84229003616036	1.56312214790171	1.69995782694135	2.00482062304505	1.88948894912265	1.67085075026888	1.70279351526618	1.15149405779164	1.78086623960897	1.57207502624715	1.51813593076348	1.21410697570962	2.26735639060244	1.81799088284149	1.58175515035237	1.82400814608721	1.58574898201611	1.87894967798476	1.57708447710429	1.54618303663848	1.8734660476744	2.00955008071626	1.68410605910781	1.51679835974957	1.09067143127999	1.7626528525321	1.7677971300918
DIO3	0.14112307873682	1.40009166016244	0.266085484886763	1.28755515740547	0.481001424729165	0.155604025165481	1.5132710614645	0.307187946583306	0.714577504957446	0.964761763478552	0.477849717880994	0.205099066553809	0.166494219391301	0.118073759586994	0.0394824579697799	0.268072205567819	0.639845061862091	0.591973730136012	0.121473296356976	0.162094850901124	0.711474333293934	0.35070856478747	0	0.654208189554908	0.141595095865377	0.455374940513944	0.0580517811267959	0.510671131753658	0.0890163663301091	0.752627061181523	0.0652099021237016	0.3178439798255	0.964282142949957	0.0911877905596452	0.8000506640137	0.800744839186249	0.819732994974624	0.0164583333503173	0.337037842720682	0.392824884264054	0.103132382252409	0.532991094048625	0.321695330489239	0.104915176558739	0.481886168962812	0.206232892466568	0.23377276011021	0.726795336124705	0.101204589021338
RHBDL1	0.460549944851514	0.530315609369182	0.185298086088661	0.602192896810164	0.458344972982575	0.577370395294743	0.263952999201708	0.685402565876506	0.283877392649293	0.462592962918177	0.176825269325045	0.246021414617129	0.429739074273	0.775812787221746	0.462746549036321	0.686224969636837	0.361074826094473	0.231420834809406	0.382504986817877	0.339686130628624	0.842982619343919	0.307674450231651	0.761125188996199	0.670008839600894	0.375773344706416	0.990557596340353	0.546132900096575	0.499035277996483	0.478020326740267	0.177473053111476	0.660557402881919	0.337402366677194	0.416563994732835	0.435297438215268	0.678973552442671	0.354416928129328	0.251022717848508	1.11125893366878	0.267887791399163	0.362946820672171	0.639461830983784	0.627806629783913	0.815485968904686	0.5405737095389	0.336083909397336	0.695776276847995	0.117594191644298	0.241551800424698	0.486730647300471
LYNX1	2.01286712038534	1.98021118053909	2.97197904525545	4.06611881313972	2.54705536315999	1.86077555074068	3.18054991839726	2.62735212903206	3.76816960506689	3.20907602357612	2.11615578327611	2.30421029585917	3.50415386517028	2.7724026903471	1.26166198788843	2.36848419261123	3.54585793854555	1.17432607237639	2.69976222057116	2.27585576888832	3.13709120328222	3.09738776155973	2.37961857693932	2.94107956631035	2.10683784722501	3.30733138540513	2.65769598334675	2.56842526236745	2.55178791654267	2.20461931903233	2.34101855944177	2.40620872331106	3.839516174004	2.45956677588036	3.0425219713832	1.85703330965499	3.49203443200204	1.85559473697067	2.69185767527691	2.92904562077973	1.84605773345041	1.57290256146343	2.54777408513578	1.47141351603472	2.07409024215439	3.22259940819237	2.31583418509819	2.85278599503472	2.53777317036819
EIF2AK2	1.89266979537304	2.08792242573147	1.90989662867674	1.93929991371983	2.07168166143974	2.22683619838341	1.83771461352821	1.74524569068555	1.75179312288243	2.54461562741798	2.20891989433921	2.20000082785685	2.1210079011804	2.39999336535852	3.16770755830422	1.70338086927893	2.07643514480521	1.82174269783087	3.34641208905802	1.85183826237528	1.32849981633958	1.7942012236613	2.13268654754035	2.23592350118249	2.15841106269123	1.80285680110292	1.82060338128279	2.98530851187912	2.38280946781767	1.54485310298326	2.78574326963576	1.53495707736424	2.15960934210912	1.8111293796032	1.77610756083019	1.70338086927893	2.33012278245153	1.57678674103378	1.92537042320905	2.18393851410906	2.25062103275378	1.63361359408021	2.04016303769331	2.7931880134311	1.91837393558793	1.95304347309024	1.64289470856541	1.98380699306658	3.06582400314632
TYMP	3.21711082764267	4.54587954381542	4.45838370358903	3.55208163884331	4.63311293232595	4.54115140385132	3.17031000975662	3.25882465045392	3.42046180596022	3.81866568069733	4.09621743578018	4.67286137508243	4.51872531033077	4.49287488232946	5.44100416167431	4.69113153080498	4.18235611203856	4.51872531033077	5.6353674653391	3.59328565062604	4.37142691855998	3.839516174004	4.15454961576228	4.94555862680533	3.9261892827096	4.08477079733615	3.67182308725233	4.33407625920897	4.5799744603693	4.91468143515166	4.60074554145706	4.56264313447248	3.25156713222823	4.19192816452558	3.23360045052488	3.33024798007201	4.7147909217937	5.06799393742748	4.14956699700554	5.19507877482133	3.37393233495226	4.74925747833566	4.44700685190449	5.30633456773401	4.24887477867732	3.8457906526549	4.66363006700342	3.91786485288257	5.72937574834394
SPAG4	1.08809518527935	1.14808418660465	0.827735355655243	1.16617882617566	0.919209574338787	1.17725565003307	0.924540135428685	1.39703220792239	1.14195752875352	0.816382676436558	0.717314319506239	0.91439935592729	0.920158853186721	1.13907052142698	0.803500205979274	1.20046521792238	0.666902827367995	0.755259633047657	1.34547554185001	0.893059490383303	1.75235359371504	0.829548067753278	0.721167458224735	1.37447609296973	1.25486274814203	1.11250763930887	0.850892585792239	1.07038171645597	1.2954425444962	0.85644801545314	0.73216815887035	0.584116995453447	0.868574841167745	1.03857193516891	1.33638293119655	0.6843178983144	0.826561054307936	1.47572502740388	1.20796636426032	0.996204929270087	0.72094849117858	0.85067022277731	0.977161433058802	1.08402463362579	0.832166755483969	1.09373079792278	0.892946569252388	0.925489795924418	1.41283113753336
TMEM184B	1.8720025282843	2.3282620035406	1.97395203825325	1.77773008997634	2.25342175007051	2.37049420711238	1.95375802190645	1.92273097587747	2.03204958638382	2.14186614259707	2.20737275489751	2.48457303429443	1.93375845184324	2.05173924398892	2.43400334007384	2.39904762800266	1.87551707230778	2.537132389273	2.23846566544954	1.82753118083143	2.40651494921703	2.49335386037425	2.24225549207949	1.94190425460544	2.1971312887489	1.99929983721566	2.41629684466092	2.28550845933009	1.88014387750441	2.57916578842813	1.92101854037599	2.33678940262487	2.02427687109298	2.1708787614251	2.0647319150775	2.17522556462	2.19746224015662	2.25777485932764	2.31484493218044	2.34399037850478	1.906647464676	2.46761432218351	2.56808734031098	2.08336068874129	2.09157540959529	1.82287369314372	2.17678032636336	2.05936380119138	2.55418394602358
SLC25A15	5.72937574834394	5.25852346503648	4.21798136387505	4.30969335804832	5.77411888376758	6.21514469570126	4.11337112372327	4.58984359991132	4.88186815858197	4.45314465548443	4.54209224830537	5.46453393424541	5.4037256242629	5.49012759212565	5.23638152384213	4.69430351189938	5.08480920693047	5.07165172194119	5.16968909811464	4.273344495973	3.64088140997831	4.25342681205667	5.21609747740636	3.5959588181112	5.26301523516593	5.05993187686876	4.28764893528616	5.09665158451644	5.62616284946161	3.82851690640741	5.75136144552672	2.97487155308629	4.21720224272567	4.23958314690434	3.49367102619561	3.36516675228329	4.5888678748167	4.51404871188166	5.18797664608922	3.41995884995587	5.42780350117393	5.18797664608922	4.7887374870455	4.83142671096474	5.34046646786119	5.12862672240305	3.84386433925911	3.54740146695947	3.92882321423105
MAPK1IP1L	3.33539550621592	3.46652178294838	3.18932400722372	2.93618651515743	3.44625481297854	3.48587782672142	2.75460792493488	2.76230180608025	2.84702306408386	3.26921222499352	3.29224409307749	3.42491063597181	3.12423524657843	2.92048976642819	3.12162957844518	2.98486655060181	3.00136616316765	3.67240238382984	2.91099077583458	3.16815583991971	2.93819884695192	3.37393233495226	2.99806623030864	3.07090070852932	3.24557629790038	3.31064108401076	3.28663320301634	2.88643595038284	2.54328995761839	3.27400824242908	2.99806623030864	3.35212161357836	2.67618604741011	2.92508263432527	3.03464507797114	3.55689400154533	2.84088426465418	3.43708740806585	3.15710618852576	3.07677143922017	3.53415612556123	3.53365104079955	2.89492323864264	3.06205938284126	3.54690803026957	2.56911179423363	3.10641528110944	3.12204766847286	3.12728287822497
ATAD2B	0.847863450902208	0.675146456044864	1.1359247261043	0.792208831513824	0.95087472319337	1.03126930804338	0.795932548207873	0.826342997695579	0.670818849010604	0.928649617013777	0.950375875196207	0.95357158809349	1.05955123984224	0.852972462159155	0.906826521921285	0.819618148277574	0.877018110167781	1.13276214263672	1.06986597247518	0.995229297570944	0.492722721502641	1.01776594231761	0.947743270532912	0.775812787221746	1.02783395167231	0.965228463932964	1.01132841161893	0.92961806310313	1.01230614084236	0.893172402676466	1.01750491794735	0.990057237221977	0.948447336482394	0.816813959730199	0.809001843501208	1.06650019038138	0.570089237356317	0.879858969416871	0.828193719921977	0.733695528241193	1.16669847454251	0.988593744606725	0.885789035064874	0.956516038769105	1.15409748802627	0.799581335143031	0.854187972649041	0.869278603474102	0.859581471879905
NRAS	3.58850757146616	3.22758461647477	3.38901854633897	2.80445555336842	3.24185248064736	3.5405478427226	2.63125902097184	3.08453561881549	3.19563492487041	3.35556017185843	3.37292954413031	3.32030894691232	3.41545890362444	3.22212295780563	3.42802024908621	2.94468291489251	2.93739264671697	3.52681649314973	3.19203594656629	3.12332540566854	2.52901331386885	3.27921736073662	3.14455623859929	3.00949188463332	3.29130280433134	2.95220591155943	3.25200565126733	3.21528693035858	3.26599418387697	3.51932380859721	3.28941645301332	3.48587782672142	2.92312500241912	3.18229030844411	3.08545673269368	3.56346824506882	2.85204095170522	3.23081665343938	3.23696796551643	2.95620826589593	3.44479111827157	3.44824887831783	3.12204766847286	3.25974095956877	3.3198213066525	2.96505899143733	3.49367102619561	2.99102404158935	3.05913676064837
RCAN1	4.65952479512375	4.96240995557077	5.88527305297816	5.35149713887758	4.91689913375954	6.05680654643282	4.87619712974188	4.47111701538833	4.38755014380612	5.65658294290716	4.59984688249173	4.3816631284588	6.40819506972513	3.81329432501612	4.325854804729	5.38457067293039	5.55723501433444	4.94795916482192	3.29457113049464	4.84539268527151	4.83726074488	4.76541233200807	4.4312757141684	4.64209109864054	4.19891910864511	5.34496369141334	5.19936517975302	3.67517952650947	5.68765641751511	4.3984155694427	4.46382367079214	4.27657409075292	3.99845291324551	5.72530718865563	5.21906325852738	4.85789047420304	3.81208825468794	5.0281339813159	4.81290419924222	3.70520633225863	5.62990058773047	5.03817025169254	3.96689666681865	4.43736940309708	5.34201869469099	4.99313010326248	5.2763359496205	4.14817238303635	4.15526803843935
POTEG	0	0.0382350462914936	0.00837476722396709	0.0293577792596279	0	0	0	0	0	0.0176287978911056	0.0131257379582905	0	0	0	0	0	0	0	0.0429992973682628	0	0.0224895178300288	0	0	0	0	0	0.0345351474429623	0	0	0	0	0	0	0	0	0	0	0	0	0.0143599546458851	0	0	0	0	0.0275030763197788	0	0.00431823234143268	0	0
OR2H1	0	0	0	0	0	0	0	0	0	0.0218384077714738	0	0	0	0	0	0	0	0	0	0	0	0	0	0	0	0	0	0	0	0	0	0	0	0	0	0	0	0	0	0	0	0.0157652153993607	0	0	0	0	0	0	0
HARS2	2.27681361808919	2.37244521258373	2.62167906103774	2.69616999732238	2.60396448981105	2.3225046330463	2.77904328798711	2.95701737000531	2.48890415381331	2.2630428739865	2.35206082691987	2.46219604944846	2.45988847726015	2.49168860762022	2.55249255532482	2.62273115406854	2.46091363958081	2.22802925829903	2.54672522653564	2.74179745571107	2.5576516154572	2.47495744509267	2.43270734235049	2.48890415381331	2.72585263808694	2.43077069944394	2.2624364190861	2.60190269377148	2.58123151108742	2.55485356662158	2.58896778729574	2.60534356908889	2.83034127605012	2.67010322611352	2.42615054937977	2.44448174418861	2.60637697081954	2.45648656918188	2.59550901770266	2.8206376901079	2.23719163227058	2.58751498551346	2.7909922276511	2.40620872331106	2.56343269902609	2.72442627277861	2.65263140329698	2.55800064670455	2.9053867080035
SEL1L	4.10123258987606	3.28613075780445	4.33234023899989	3.91469265144003	4.00185401108679	4.71368913155389	3.82110549750749	4.11566733532159	4.41814911955928	4.8784658995626	4.04553766957291	4.61832153852071	4.44963178533291	4.26643458234258	4.38493967920417	4.4207519045721	4.11192098468542	5.11250794385111	4.41895227195788	4.20268488976655	3.38470411974566	4.16933090464997	4.56169004872019	3.51566317054628	4.58586697803961	3.95846910667634	4.37817801167682	4.77862017561763	4.1716729382317	3.77040316652583	4.62539540341903	3.53629578283578	4.09486243677278	4.32912696839938	3.78110926863423	4.32828624352043	3.50513794330091	3.92175609165147	4.27099472482116	3.9307393237773	4.39092325728592	4.13496085395512	4.4391690596604	4.28131314880823	3.93012164799073	4.22564392172677	3.97091630159014	4.11917400069965	3.87245474794878
CNN2	3.85014293686394	5.04949395316983	4.71882256528379	3.85444294944006	3.99228193224979	4.2749683953305	3.50830735762067	3.55586054998068	3.7128059335601	4.35241068427582	4.60858774682778	3.62101262304169	3.9888115293376	3.98413130400438	3.65297213529311	3.86493314365858	3.78417719502147	4.64109481642757	3.73640209665907	3.94115469348689	3.62850127651962	4.02694536338854	3.22758461647477	4.44963178533291	3.52195466658294	4.09835037937075	4.09340334309835	3.90579896992883	3.96689666681865	4.83619468762743	3.74466030848345	3.53155952768052	3.22803564447904	4.38493967920417	3.80795368441488	3.79138503505836	4.25116017668908	4.45052796817418	3.31545894347323	4.41814911955928	3.44625481297854	4.2011072205728	3.95260657471431	3.85869017808166	4.34407756829137	3.64685342964741	5.24533133013791	3.25017702921168	4.23190652563873
SMAP1	1.3739742059318	0.996742613426528	1.36866644640902	1.2024384771874	1.49786836894657	1.58175515035237	1.02150394588531	1.23327139156237	1.43715462563638	1.3530933336397	1.33665736070704	1.47031653710539	1.55978482263879	1.4499348311174	1.27144371347389	1.40940279020657	1.4619120192993	1.47732726465931	1.46789931741214	1.3175080688065	1.66670131605839	1.31637908606768	1.42454788447387	1.22202231466608	1.40913059845699	1.40243714275714	1.37936744389685	1.25152887594694	1.35931009965562	1.33665736070704	1.49074424401825	1.11940363692265	1.26297027763476	1.1955048955257	1.59855046787351	1.28180633978483	0.964015380832069	1.43097647921076	1.3239735600303	1.24831833229201	1.71761439504047	1.40563884670941	1.38174350247125	1.44860012699145	1.13410686502403	1.18215368519952	1.13883550176038	1.30833979678293	1.36760688847665
PDCD11	1.85210450435821	1.84490060891354	2.0614392085939	2.24658884233835	2.61502902716431	2.32667018180854	2.11921126046233	2.07168166143974	2.15872188079664	2.23623735914158	2.25653526602036	2.19111415069439	2.04458519904473	2.01044079626976	2.1207344735969	2.0134486687951	2.23976061316951	2.35043608469824	2.22802925829903	1.82260580937933	2.09991691873875	2.33581839212891	2.0909598064157	1.95788710532809	2.00755750344759	2.15778080120786	1.9834745526654	2.31714406710465	1.98082723035508	2.0448845890595	2.22530867660389	2.36717694118365	2.14548739632559	1.97121053156801	2.01673604161236	2.07048627984884	2.32763215723309	2.08792242573147	2.01161008882479	2.47161571416728	1.9107844661985	2.32890122020895	2.18116366306997	1.88352478187961	2.24815918779631	2.14707462167439	1.94309690637647	2.0301981976344	2.10938341255324
CALM3	5.55904565164153	4.8533458523009	4.92164354066362	5.05739008813125	5.34201869469099	5.31722234927732	4.91945708336166	5.38457067293039	5.22053325555929	5.43277813590023	5.46803984187737	4.94082922195833	5.31722234927732	5.40223209726376	5.48848124268942	5.30941077651244	5.78662156112382	4.97105522483482	5.5884288949856	5.17667307285284	5.31722234927732	5.06255988981478	5.45617622172472	4.88295837097143	5.19507877482133	5.34201869469099	5.58097555114136	5.50377640101611	5.3973806327676	5.30633456773401	5.82665877292031	4.70870553041077	5.4814196149986	5.45617622172472	5.28228107261328	4.93589055385147	5.29288338478412	5.16704888226473	5.3078172522538	5.79509306901496	5.60135863886042	4.91468143515166	5.52318460689729	5.60861459624018	4.85106948550889	5.32466438683129	5.43277813590023	5.14788057170913	5.70758015212817
VCP	4.83726074488	4.90985277738729	5.31866319631364	4.97837617764075	5.0317932697394	5.6353674653391	4.82705172992002	5.12474911878828	5.24382739636878	5.33581623365529	5.36095262196417	5.34350846064523	5.45444031264641	5.44783577321778	5.67788806953775	5.54825547814568	5.26896898569727	5.53038223621395	5.60135863886042	5.12334847030001	5.30176265935166	5.28681676746605	5.43934317270739	5.24382739636878	5.28071470673301	5.06914029067283	5.51792176731694	5.48511846934445	5.6998300677051	5.35462603262054	5.78863011597067	5.01832587346829	5.20347273147686	5.41173801524463	4.93960256291119	5.12474911878828	5.03563074392626	5.04949395316983	5.25993425305448	5.44271912305335	5.22601881469656	5.02940652094661	5.33581623365529	5.41173801524463	5.1505163418505	5.34201869469099	5.30941077651244	5.15765365243465	5.50041822479683
MSL2	2.42416626726346	2.2327862682605	2.29594207117016	2.24536184872438	2.4140406456871	2.11368698625706	2.55452053315053	2.66658496880451	2.04133203770253	2.2188742471625	2.56631259031033	2.39706840006184	2.0575632392268	2.21601162449275	2.08883851062776	2.03564470765974	2.3225046330463	2.63406125683883	2.18610480961957	2.52326401468571	1.85301726589787	2.28941380428276	2.35950437952602	2.13735818748504	2.32921323554524	2.33678940262487	2.3094297688207	2.44842071508963	2.04311622404074	2.1599198169131	2.17492602218435	2.22927775741552	2.77164186426483	2.18328369204548	2.28046713625674	2.77532553293027	2.28458508009696	2.07911697283111	2.31549190114631	2.12281053148822	2.47458989270312	2.59763635446522	1.92797146423937	2.15138707688041	2.39383540975681	2.26452295939977	2.51777582063219	2.48689480607724	1.96885259891655
ATP6V1E1	4.27812071967018	4.36724419846935	4.3391147568951	4.10690140320315	3.96235245311461	4.35241068427582	4.1809308911266	3.99974240085957	4.11779341276266	4.00580013655724	4.13937462639422	4.15675100704175	4.09689843718234	4.12988709328165	4.40519266597757	4.28527454656749	4.08623371286941	4.25882680069905	4.28684902509809	4.12699653314669	4.35649923165795	4.1019213363966	3.98278707151182	4.08277748998952	4.15526803843935	4.1234227686786	4.00580013655724	4.18974947973281	4.52423154134605	4.5515495627852	4.02340256278	4.29467926865862	3.87306670469646	4.28916952629325	4.01239557664944	4.03739282965017	4.31367564622727	4.33234023899989	4.25499170606812	4.32912696839938	4.10265139312526	4.06326028702895	4.1141041984562	4.13713355816495	4.1801120607698	4.11337112372327	4.56169004872019	4.12264536312855	4.68186721456631
SQLE	2.72046630551309	0.945345551279291	3.7734046677989	1.68396848391456	1.88831914977184	0.901015021810142	1.59911694952124	5.32168708599128	2.23879642571466	1.69944052941716	3.25243271147809	3.37929741188285	2.20585783776305	1.66559325339257	2.38160037347528	2.52326401468571	2.03204958638382	1.901342650527	1.8679479593441	2.67910885965585	1.23247350920392	5.30633456773401	2.68965682786344	3.9007550795829	3.66266311071973	1.79621200240247	4.38329432653353	1.4008766716912	1.87607278342212	1.78503107034231	3.12117961548695	2.8701486138785	3.38221884272652	2.73599363281455	1.71054334664481	4.42708491743923	2.36586136183271	3.66322555655575	2.76597493719646	1.23039049784607	2.54087009626562	2.2188742471625	1.69419456895079	3.91669392218565	2.5965625272204	1.87317145277778	2.07643514480521	0.705100495326323	1.80536158688557
MYL7	0.0680943244176403	0	0	0	0	0.0519216020731207	0	0	0	0	0	0	0	0	0	0	0.131386687113863	0	0	0.0386776240224172	0	0	0	0.0320867452714833	0.114939668429095	0	0	0	0	0	0	0.0403684546182568	0.0289525285423746	0.0109641575774656	0	0	0	0	0	0.0214617532311362	0.0179091476241291	0	0	0.0535989540618218	0.0667926968977335	0	0	0	0
ARL2BP	1.35172546490058	1.28592472728313	1.43395506232714	0.990057237221977	1.3573896492225	1.39221011909004	0.9014834384156	1.25071412250775	1.41100396384639	1.19210780589572	1.39167579860461	1.22307722938748	1.51355769267881	1.1122742229412	1.21463243240464	0.966463237775227	1.36866644640902	1.14452757543269	1.48547822056437	1.06674592426509	0.173465471951103	1.31581383356004	1.44614131591424	0.688105988514539	1.26670694047798	1.19825554066134	1.47438943810718	1.03275834228154	1.15380316125362	1.36944417781237	1.47113288892467	1.11374848924751	1.21756287044201	1.19825554066134	0.582581833781497	1.07475702103314	0.854187972649041	0.84369808752162	0.834042567953732	1.7108096249188	1.24435508642286	1.26508567520873	1.4226568911866	1.23617729574308	1.13857329819501	0.797986270032794	0.913664704766565	1.01032630756454	1.39537472686146
VCY	0	0	0	0	0	0	0	0	0	0	0	0	0	0	0	0	0	0	0	0	0	0	0	0	0	0	0	0	0	0	0	0	0	0	0	0	0	0	0	0	0	0	0	0	0	0	0	0	0
EFS	0.139017678489666	0.719882879720524	0.524555825921039	0.448213561565209	0.295004869453585	0.374851877564004	0.57063400342561	0.824976322795635	0.636466619125736	0.690866168228756	0.819618148277574	0.35557019749466	0.477050045507758	0.326093356483165	0.356442488394235	0.528610373857971	0.468021027404715	0.536903000518555	0.793610742380894	0.551724165566097	0.456770299645362	0.488225199834145	0.506738936400384	0.375773344706416	0.784126777534179	0.562505795477611	0.654702628369978	0.360323504466151	0.466073629290073	0.665664489089644	0.599077367164853	0.340045771457838	0.490521102520303	0.834997376884001	0.582182416057874	0.462592962918177	0.519110632617388	0.32810702300871	0.378029648165392	0.770182951103433	0.592553021178253	0.751762140757134	0.729825343669853	0.397910594436546	0.326093356483165	0.588695838299418	0.706382265865372	0.61657818969734	0.658448969024526
PDE4C	0.0414175156589736	0.0578634853384706	0.0424423662084074	0.0618309765820412	0.0527087617983064	0.0917798746457415	0.0833097008732244	0.0826076761744539	0.181741322175246	0.0998177878340073	0.0753704787157624	0.0476603796252324	0.0468334951477326	0.0686308133904252	0.06677940996031	0.0665357624996019	0.0770326943284245	0.0456608227899125	0.0706031941353742	0.0659020609525073	0.0542276739740967	0.0649702062892788	0.116633416267046	0.0772765731825415	0.0650246958614157	0.0434480039054697	0.167617979082842	0.076790907653592	0.0596040175480713	0.0412048001861357	0.0837103368533228	0.154216252129114	0.0625904064924554	0.0616773642659831	0.228046588581331	0.04742586574774	0.187533247923364	0.0903926773984339	0.101265122054877	0.0955454606180087	0.107928298603149	0.0701992345349998	0.0649980469787671	0.100017007992369	0.0682349240192422	0.0373956902013713	0.0837800365032788	0.0848335483420779	0.0811108632986793
BBC3	1.0303230503771	0.783698174514884	1.59574380925426	1.20532526358904	2.02282463572379	1.1411894874984	1.31693895829558	1.38792447755428	1.55951716144383	0.76611370911181	0.945101925917344	1.04185415929821	1.37077957818599	1.03654040743818	1.43502594125287	1.41309813589391	0.530869041958738	1.87807687400526	1.62916343877657	1.44041504793576	1.5217933553755	1.21437490869627	1.20293586421895	2.0575632392268	1.7022199012315	1.15898812889836	1.76607625692014	1.43557308824491	1.43879753944169	1.87462790770922	1.6487967529301	2.18116366306997	1.29832407504387	2.09065124297027	1.74241028201654	1.55978482263879	1.43691397756722	1.58836017490429	1.3630207871692	2.12344708878472	0.890094067046187	1.78705967525666	1.37333588498207	1.83278799602029	1.55148883420447	1.77554298347953	1.28514948276013	1.3039258826892	1.83799702396577
TSPAN10	0.354680898382722	0.485206333394946	0.564122728023187	0.517372172368857	0.139513095256209	0.674530582958811	0.258496745589836	0.595567407977661	0.106550744373089	0.245929512024428	0.166652372467091	0.401994210618118	0.241634490852451	0.589101303691796	0.645088356093869	0.576420385645751	0.305517864404677	0.233082069276235	0.600261830362584	0.258020141338203	0.14529555861747	0.361074826094473	0.173771701251986	0.211212161387197	0.0860552966211493	0.313791795377551	0.101204589021338	0.16934690622151	0.227200258179964	0.350452840562265	0.264624671027431	0.121191681476176	0.392824884264054	0.290546500557579	0.297601351985713	0.160543657325768	0.118997379663561	0.721167458224735	0.304767352176862	0.151000388623188	0.260203015886275	0.277078738449938	0.544670075511615	0.225311840753619	0.288941557612871	0.285202062428845	0.538882210033717	0.101308203101112	0.57492478522068
ZDHHC14	1.51545434927111	1.31800461658633	1.29832407504387	1.49622434018761	1.63704692019946	1.44669754590406	1.60196660838727	1.53827317634323	1.58148346609675	1.28078822947955	1.46353754511162	1.52507336861657	1.83884005738451	1.7649191266638	1.49379247654793	1.80258332573527	2.09603597443152	1.21674093442222	1.2893835036563	1.69276904117946	1.77186727210605	1.69616273478506	1.54378222826856	1.39762285043574	1.6853836004581	2.07195898997853	1.86480000187061	1.16828925495145	1.56804351605879	1.37588827952983	1.80258332573527	1.45131343063807	1.48173782537243	1.10091644229278	2.14398969856672	1.62529417556723	1.49594912894639	1.40749062656463	1.36760688847665	0.77737581598596	1.50232469624731	1.51679835974957	1.70447424730222	1.60085707188253	1.63278772672428	1.13543792511253	1.35627923729103	1.58849702243773	1.36085791139609
BRAP	1.8679479593441	1.87751236405613	2.02628403868246	1.90194359798489	2.19970842601964	2.04698492400088	1.98200245734936	2.00104939750662	1.91691537387762	1.79195901734033	2.04759456567536	2.15049335457696	1.97121053156801	2.21757278683593	1.86248667426084	1.99723261468973	1.97211729563487	1.9317023196071	2.06774351293922	2.18116366306997	2.06071968544393	1.8289902390702	1.9384471429628	2.00248750019064	2.12962828223546	2.00307764465638	2.09364483803422	2.02899726783459	2.06322253247894	1.8897888792626	2.09451924609809	2.05606903812117	2.03625102624418	1.85210450435821	2.13577009108597	2.16022343322622	1.96119593991871	2.01318136664773	2.03655574516643	2.01673604161236	2.00074605383474	2.15960934210912	1.88653071902178	1.87635895591546	2.17617014819705	2.01490568542055	1.79531208357478	2.00668155302425	2.05906593356456
KRTAP4-11	0	0	0	0	0	0	0	0	0	0	0	0	0	0	0	0	0	0	0	0	0	0	0	0	0	0	0	0	0	0.0219602870941384	0	0	0	0	0	0	0	0	0	0	0	0	0	0	0	0	0	0	0
ZNF222	1.08557215564073	1.30703514125962	0.864581739100466	0.896024426790762	0.756200913073482	0.647751137605004	0.96499906730364	0.744110013673465	0.909547348959349	0.680711682881549	1.02430542457879	0.649014168761653	0.671634523046059	0.588695838299418	0.795688271889616	0.687031818511019	0.774009158760101	0.543599358848112	0.676824413801046	0.924093877357661	0.801224692218727	0.613814785836988	0.710175754445816	0.807614484264175	0.753297637879443	1.21807523175039	0.671634523046059	0.790094661071609	0.775812787221746	0.790094661071609	0.811786272219992	0.955280878039562	0.787309704126885	0.678348537480114	0.711680909644479	0.658448969024526	0.989320582092193	0.68894310686031	0.581578794859797	0.702527836963947	0.457539252220401	0.805762253858055	0.529120002391299	0.621477672606886	0.745413439535396	0.640238617631301	0.784126777534179	0.840401845174526	0.6843178983144
MACF1	1.76377078354334	1.5642522410502	1.89786599532616	1.97724371956633	1.77299234072265	1.71595379086378	1.94281027021547	1.84690235905739	1.72849399923194	2.31354752594686	2.14517457888292	2.22864005673282	2.07107876374541	1.67173314251042	1.81913330439342	1.63082542774877	1.85993932472189	2.38604126957814	1.81430164250895	1.64936638348012	1.36917940946591	2.0647319150775	1.94863407341841	1.53051444404719	2.07793320371667	1.73611414986211	1.75840953313727	2.05424194131722	2.02544606800865	1.94190425460544	2.02251192038666	1.88265590391578	2.19300799577726	2.16776722869413	1.19952591069134	1.70884831594449	1.64685511404217	1.68170969707054	1.53718103163652	1.6791335684587	1.90254017158797	2.12932066181157	1.96236931258925	1.68846499643025	1.66887071874476	1.97905507931784	1.88831914977184	1.6280567295231	1.65652064832954
MVD	2.81395244716107	2.74215804656009	3.89009210504415	3.00625713134941	2.62876198016259	1.70638614861774	2.32508199141772	5.66018879696789	2.84163248304116	1.97395203825325	2.55010107483281	3.62211335286671	2.70013171594011	2.34101855944177	2.82702013920659	3.01235816510754	2.48787502021317	2.0271920604223	2.6598261370113	2.69585367608368	3.39402105402038	4.58693889466632	2.90339161506907	3.57134953368761	3.24790392112157	2.76827394989062	3.63750544992719	2.01673604161236	2.16569655131918	2.21140049936663	2.51012496536278	3.12204766847286	2.83902448670378	2.5593640014602	3.09063401547765	3.09865282168584	2.88879901912539	3.77459949108708	2.62770848312658	2.25961340579017	2.65336417051986	2.3648701136891	2.25992680040984	3.07046236930424	3.3560290173399	2.28520346014477	2.5798663392408	2.09574141073151	2.3122533317358
SFT2D2	2.5137992970414	2.0107220283069	1.83569401092077	2.09932066591297	1.84085361862858	2.03987948637638	2.01888655198219	2.08155961835951	2.44046037716826	2.31098436690054	2.15841106269123	2.38765019817754	2.01133113332283	2.20525229055496	1.71196788845448	2.13268654754035	2.13826824404328	2.38765019817754	2.21947052199928	1.94725010053908	2.09157540959529	2.50946066875664	2.2098213133506	2.08944431531692	2.08090928772558	2.30709925853594	2.09963599645954	2.28617735692252	1.9239242191951	1.85589890414727	2.06292839083917	2.25062103275378	2.16659747358811	2.17367937240241	2.06990066587002	2.1829924355392	1.94044693914292	2.10876060232865	2.24319777143956	2.17399130780414	1.70418960115507	1.99180318251975	2.43981782132234	1.76462151864395	2.12838816822914	2.02039893312374	2.13855484950318	2.22347307243347	1.81144551645996
GOLGB1	2.83944134381171	2.59450611579137	3.19563492487041	2.7663645832042	2.86167041627923	3.37006172489707	2.83628539567143	3.05165473055676	2.71415792877104	3.69428152593994	3.24880909818352	2.74946889511268	3.15272829697759	2.97072509174884	3.23177236653437	2.914593990732	2.99681719717144	3.38760623348673	3.25384937442554	2.85355802185814	2.85011242747454	2.79962054572313	3.20363032107385	2.64360677415206	3.11979171442342	2.92429336440632	2.8239813492517	3.4300427867077	3.25699014324568	3.10554244255083	3.37006172489707	2.84737888428373	3.14106699468869	3.22985509178839	2.36361446463149	2.58471706687106	2.66658496880451	3.02051445810689	2.97567507908299	2.87134553924475	3.49880300180656	3.07090070852932	2.87211492365392	3.16020105323331	2.99021787351809	3.19300598551477	2.92979049536871	3.01478632906318	2.97687110846883
AVEN	3.07046236930424	2.9442739886632	3.21754216928366	3.07386525659718	2.97113861975828	3.19115306626944	3.13282050249113	2.89334825644393	3.03672583470319	2.45616203726057	2.47258283287271	3.02707695915924	2.81915590796087	2.98530851187912	2.9825062593503	3.07469326818593	3.11333504239213	2.8478038930131	2.80485983097269	3.27491604763643	3.42200481185737	2.90775399932554	2.85550560247751	3.01888022529592	3.15318523430514	2.95260895892644	3.03383145020082	2.99302750135086	2.99102404158935	2.80263783597226	3.12728287822497	3.18890838601095	2.63723017238259	2.70666458070177	2.96951747607664	2.82820018476466	3.16020105323331	3.19027151069263	3.11159753436162	3.37051152660238	3.19563492487041	2.83105235462512	2.68194023411043	3.27160509866522	2.90072741551671	2.78993164533021	2.51512012284984	3.16550130308031	3.29224409307749
C2orf76	1.74128712320077	1.83971361501772	1.73756190703709	1.56033237068092	1.34951489426788	1.21301823377417	1.61200709309957	1.61758049610503	1.68079630841166	1.12425470852189	1.45018780775654	1.08964473586225	1.37828982062643	1.54567760799767	1.2327398100847	1.64603123788655	1.47358489027345	1.26029484062854	1.11915063792623	1.7727230128048	1.63111310510662	1.45514471114961	1.33665736070704	1.85962678072833	1.55523901312118	1.58879439893613	1.5463167096196	1.15122977376669	1.41992566726372	1.3333255404225	1.31073823370299	1.93786257904479	1.49255288640656	1.39354408502324	2.16449609759724	1.85421132288594	1.83015377034226	1.6487967529301	2.05084111493195	1.59828186346424	1.48414428679198	1.45190405839606	1.48007146283481	1.22360772962126	1.32210478685262	1.33932272231555	1.6644111091339	1.76663703913863	1.28832246135011
EXO1	0.116042594353886	0.0419512700557081	0.0935646059204348	0.0735921563756881	0.111870620789328	0.123238995924137	0.0680808661244268	0.206676888919355	0.0360867439241071	0.0437439079360939	0.0665626311666413	0.073638514083958	0.0665901716729041	0.0749089140517055	0.531220633652019	0.123096767181054	0.0324687044244223	0.145887655943502	0.303835057432084	0.0491561882829305	0.0874736067569971	0.122628020659522	0.144331584159007	0.0621185243688565	0.205370449344852	0.0789196691364911	0.0706329188530663	0.145213060203761	0.216776308312758	0.0658455153275919	0.507086827075373	0.0276258847397931	0.056489255074031	0.101328049370871	0.113842399625616	0.060645480154028	0.129081226322763	0.0755699796671086	0.318868079982021	0.0440800747108044	0.117131352651044	0.0399457085573719	0.168527501957711	0.0902609401792655	0.0498895652679885	0.155777363484769	0.070376771773608	0.127524919387049	0.421965948201535
NCOA3	1.82753118083143	1.69837520053238	2.05297801875171	1.75956971735215	1.83684637577447	2.1891788404716	1.99210958395259	2.10440472885293	2.09542350312719	2.30614073571876	2.20215176332716	1.96382752439547	2.29759878197433	2.29098090019955	2.34461885923313	1.81626146504842	2.07107876374541	2.27205590913639	2.17492602218435	2.0885393609179	1.60978557628395	2.03293627719041	2.04043085332793	1.78477284941242	2.07551795679918	1.85239957627844	1.90576451839686	2.32698297150901	2.34331251867671	1.9954414959384	2.32508199141772	1.67940309500679	2.2333635924388	2.30421029585917	1.64936638348012	2.00399931009521	1.65907084283801	1.81345164169493	2.0140324738921	1.85006466619296	2.38670551505073	2.05844561114168	2.08336068874129	2.12043221341428	1.97181075758017	2.09875632996038	2.38765019817754	1.84519525619406	2.04311622404074
PELO	2.38412701988882	2.92979049536871	2.62413318640417	2.19145184053707	2.78841971393915	2.35885488015238	2.32921323554524	2.1780251180674	2.3608092438594	2.38058306142288	2.20828531562199	2.51978591273082	2.21381653289795	2.01553208711958	2.13640961883096	2.40525970933902	2.25062103275378	2.44014787099431	2.25438544436079	2.41854227816083	2.72725384403137	2.43740892950985	2.04311622404074	2.17150515940266	2.22163366399632	2.40162778714501	2.40683910833325	2.03171884562561	2.61822092627344	2.44046037716826	2.26422053831768	2.82590878706098	2.05694635917917	2.58642996288056	2.16418242708737	2.60118163628298	2.32858989475808	2.77458543264039	1.75667482637323	2.80074427576776	2.41854227816083	2.53810704060698	1.96059255503586	2.33581839212891	3.02339295678936	2.2627331281415	2.50479981756562	2.36046430536094	2.77904328798711
SYPL1	4.2148767583144	4.54967392445496	4.62236554975049	4.41127079145068	4.41302053457375	4.56264313447248	4.1874956742309	4.20795426161149	4.42258195649104	4.45930393107319	4.65041441769645	4.44522545514472	4.50750352175297	4.51503784356822	4.88071651314704	4.23958314690434	4.29549249327564	4.8967823743782	4.57423620521988	4.60474548749363	4.04007260220855	4.2272357446875	4.26494828829372	4.51872531033077	4.4382656887322	4.09621743578018	4.56738412446577	4.40863070779173	4.65952479512375	4.89804956000325	4.12629372657233	4.93704760067053	4.15675100704175	4.57423620521988	4.3816631284588	4.526948075845	4.26952437951145	4.53252740121945	4.58101348069643	4.53828143466868	4.60759442072244	4.60474548749363	4.47728725914737	4.43385037561353	4.92984344431704	4.46210794624503	4.48180603161404	4.49104953340767	5.39248612592432
SPPL2B	1.71625035983905	1.81772507782073	1.67828058944565	1.86190205615673	2.23943621094837	1.89585433241226	1.95697991594773	2.26765722947205	1.63817835406503	1.81319372186062	1.76749337728181	1.80173336337646	1.83106684110885	2.11030508781148	2.22408558495368	2.33139180081101	2.18640809368411	1.64233813121288	2.40329913703298	2.18328369204548	2.44252014933142	1.81571622066892	2.35853247494965	2.16418242708737	2.197802299803	2.41340370211878	2.25653526602036	2.20430926916478	1.7933767811453	1.92680246061058	2.00339538470772	2.3921356786056	2.22103093271043	1.77554298347953	2.77569640052243	1.73413470081338	2.28488307073251	2.24193386592421	1.86021373812805	2.03051115790304	1.77691690720802	2.01286712038534	2.26335786373582	2.56455494534381	2.33455949462865	2.08643668527962	1.6025380857301	2.20954033869503	2.06592751508916
SYF2	3.1536070627576	3.26063801820667	3.4983083850836	3.67011774786686	3.15583596080305	2.9993109391259	3.91154050833673	3.46458555999198	3.43810361005884	3.17473079992213	3.27447622816369	3.08453561881549	3.30166249319765	3.24373250072103	3.34884695067572	3.33024798007201	3.32790052938017	2.82925344444528	3.2202927702142	3.38021519055747	3.63136335492364	3.01807968206704	3.08362633086067	3.48123575443571	3.28685129731209	3.24742197481032	3.05871723114012	3.25337754408626	3.49367102619561	3.41243318981818	2.97320702546803	3.63530714732305	3.43203430641828	3.55423949155924	3.50937175360086	3.30641167113441	3.48482393521936	3.32176134066735	3.74003099342166	3.47669420645845	3.50778664807079	3.09105799702737	2.98856894116404	3.25114117832881	3.1189082363992	3.63478448420536	3.47766753151494	3.6568435171462	3.51354115298613
CREBZF	2.21476420178363	2.20769565334506	2.27237772560259	2.197802299803	2.50745304746903	2.21977005082977	2.15902143485502	2.31867100620128	2.05787197548017	2.3423444422911	2.55727794113625	2.58606898520419	2.40393508328013	2.23466059110327	2.36815167460673	2.30806558651101	2.2037392314867	2.3498126992381	2.10683784722501	2.4441409425182	1.66020450995189	2.31518551530197	2.49369108416895	2.59619696207549	2.35501354002259	2.27462699082796	2.30678283586913	2.22470558860631	2.34363670241263	1.93198229186444	1.9239242191951	2.85011242747454	2.62060727560168	2.45183514318998	1.9001642682697	2.48064126633313	2.40490401969167	2.30045585232609	2.58363078006003	2.27912883674613	2.65945896421272	2.71307735315564	2.2528047298237	2.5614170524421	2.89148230887604	2.52221063536505	2.54190467710835	2.55452053315053	2.14677169209431
BANP	1.56312214790171	1.57678674103378	0.984670652549525	1.12758366906222	1.74924915121064	1.61620706392425	1.11125893366878	1.25603511669383	0.99156016763707	0.916569987735008	1.00039907597738	1.40458395185735	1.21622423557645	1.05520758779349	0.946294447056341	1.44860012699145	1.2893835036563	0.907333961843867	0.92622642691911	0.899108731053112	0.923117620336463	1.21275801003513	0.975660698118411	0.733488081802798	1.04592986542762	1.66585381028263	1.16281122112813	0.96892151315123	1.34147809406606	1.08166279077739	1.18188273165813	0.907080743712398	1.34200575172561	0.999899241416002	1.15951512077141	0.972731760028422	1.21728816267246	1.37051324037968	1.21991914786436	1.17904995398706	1.55312594337734	1.41965516560617	1.2791980874547	0.99156016763707	1.59047684856144	1.09603052525828	0.636062572332246	0.997985605174568	0.935922804487848
CT47A11	0	0	0	0	0	0	0	0	0	0	0	0	0	0	0	0	0	0	0	0	0	0	0	0	0	0	0	0	0	0	0	0	0	0	0	0	0	0	0	0	0	0	0	0	0	0	0	0	0
GPR15	0.0751050752419555	0	0.0177552065006874	0	0	0.0565009360167471	0.0411575704499534	0.214723817909772	0.151490541405766	0	0.0490764405336451	0.0334347031370188	0.0728042703334601	0.100980243841898	0.275561563127351	0	0	0.0328565225579069	0.104730782919445	0	0	0.0779943314247762	0.137705368602582	0.0363218446360225	0	0.0687752480000522	0.125510598689622	0.275971856108488	0.074550242265572	0.106922692055489	0.151840200115581	0.0465166387138651	0.120418074611365	0.547024038156716	0	0.065589275855698	0	0.220104509059454	0.0272059909951685	0.0243042644469451	0.226548310269233	0.0333049872635348	0.10834875411711	0.525985337520643	0.0756329356762728	0.187210679136098	0.354554368625416	0.0434061865474813	0.58849367094476
PRKAA1	3.853823036493	3.3193340012278	3.95012653866114	3.66206706998396	3.56615153741731	3.88751818714488	3.23450664928889	3.24279200205828	3.39840233559875	3.82617422034709	3.73234303314342	2.74539988471956	3.70520633225863	3.39689700261878	3.32790052938017	3.68527387654074	3.14193469637965	4.61436607565167	3.19253738436208	3.47967117565965	2.88643595038284	3.60027621217323	3.79690267584339	3.46705390509932	3.76868735605014	3.58533346512276	3.89009210504415	3.76635497065255	3.5146203631848	3.0475478022154	3.25290166238713	3.73234303314342	3.5650980392757	3.21711082764267	3.30878096381228	4.21336579955157	3.11159753436162	3.50830735762067	3.89009210504415	3.30688551380119	3.891958728902	3.89449854973151	3.30118265654826	3.46252103887358	4.14956699700554	3.5373640022594	3.16592688368367	3.6242534977697	3.21571373947454
FBXW2	2.9169258271799	2.02599080681469	2.24350119943934	2.58401731268077	2.35303279255981	2.32698297150901	2.68231632912442	2.57084760128027	2.71015309802309	2.54911216126183	2.61924345179609	2.35402117914678	2.2953151836538	2.42680021296733	2.06621098843053	2.34657317942291	2.38572031432577	2.41952921351869	2.5337545759643	2.32409143607701	1.9558292814659	2.50141043578872	2.62520401615791	2.02370803904597	2.48199061753027	2.35075352018943	2.26422053831768	2.64432887707102	2.42680021296733	2.06200278609099	2.697231817137	2.02251192038666	2.83479273096849	2.41112133314817	2.19015461750324	2.53847071536895	2.32348587398196	2.14677169209431	2.33615337505067	2.31006107430447	2.19206455456737	2.3035721311758	2.61822092627344	2.17834210967346	2.21226709031554	2.61332213257387	2.21601162449275	2.33548885527206	2.03926380467182
GRM8	1.05310921013081	0.235251631583274	0.111034550856151	0.800744839186249	0.96892151315123	0.818691690714867	0.225634536287088	1.11101278306939	0.102465833645215	0.602015740725789	0.459609567312621	0.755053622108816	0.660332348608593	0.735490961686097	0.830017604714854	0.925976791741458	0.644883482618707	0.323141307306944	0.841801786202685	0.213226025658589	0.217544490688346	0.410225608425017	1.06802763699002	0.874406913652505	0.380468747074616	0.0857419753969946	0.472384949267561	0.845989645823499	0.419145201173581	0.338102322564426	0.367190352926061	0.281012608504564	0.201133922562838	0.253714698476157	0.188994886230988	0.427240537288631	0.214887173637426	0.042169004352228	0.874654411948679	0	1.09118153876714	0.985622337284456	0.813906666986879	0.778703728789397	0.780476315387099	0.166908297644341	0.339188979361518	0.213069318418987	0.0465793406897398
ZNF790	1.5212415514307	1.19316404446775	1.52096794980853	1.72819167504641	1.1561963194899	1.22489631974967	1.73955302949113	1.70967012038697	1.51435744752537	1.1787839098446	1.62362601697535	0.949652461230421	1.35120420643893	1.22571357061802	1.33472654212342	1.04211510240933	1.15203595882061	1.00088717957843	1.36786430766784	1.5338687877606	1.32474640469792	1.48792238047854	1.15462064230307	1.47600611278916	1.37447609296973	1.29436989468032	1.26562697452444	1.49405909476469	1.40563884670941	1.13699030853769	1.30756924928435	1.31182479207893	1.70803792817517	1.35227464554507	1.4008766716912	1.58769453515046	1.51679835974957	1.3086003851266	1.11176990715905	1.20796636426032	1.14247271573399	0.991833631912138	1.39816666733528	1.246195801385	0.930837581438543	1.40673924454649	0.990057237221977	1.55481460322009	1.21063364236509
C5orf24	3.49677955775294	2.85431130642354	3.69823385484072	2.99972454229554	2.96627262646322	3.45127877427628	2.85011242747454	3.13200624811648	3.07217932352235	3.49154373543396	3.56346824506882	2.88992008879125	3.72433452152563	3.55155123487168	3.05913676064837	3.17295694081357	3.31355794268535	3.28941645301332	2.93061410570564	3.46865166734077	2.23219656115941	3.23825455133467	4.06262999823041	2.97320702546803	2.94309801688472	3.11847754046421	3.61057985036611	2.85550560247751	3.49203443200204	3.01561731291582	3.33162028563086	3.10298765504879	3.32222356157865	3.4229724973598	2.93576804489218	3.22440284913947	2.65336417051986	2.98695719728885	3.24185248064736	3.25337754408626	3.84891806817985	2.83980277313222	3.34403202763419	2.97610269587319	3.10947670896433	3.09148505391872	2.84897438782464	3.24327474634977	3.21754216928366
EBP	6.25920103280941	5.96439850305326	6.6766624609165	6.93965198949464	6.40535889205704	5.51252799558148	6.53944589649026	7.99943373235903	6.87650294378354	5.84779755165073	6.47379842361419	5.95963801152477	6.76071715448188	6.39015138355398	5.9784078749893	6.49101446647604	6.75655874311542	5.5884288949856	6.70395819422488	6.8591950586128	6.53605178963387	7.12125133806338	6.55646457130622	6.98970464975417	6.32007052401468	6.5048015696767	6.51831078712729	5.70959008329391	6.63573229930017	5.84154382721135	6.63222933429484	6.02705689233072	6.84562478159996	6.30545194335173	6.6766624609165	6.76442927229743	6.47051950483345	6.46387420965388	5.7335289599249	5.91164955258193	6.53605178963387	6.27067811367619	6.41466373950093	6.28518003797315	6.10706243568629	6.66878027689578	6.01472149682788	6.57763612341734	5.43432531012499
IGF2BP3	0.0414566678475754	0	0.0214557794042137	0.0420716952635389	0.0656877473680329	0.0475996115042855	0.0205827910027122	0.0222896330373675	0.0504048607418975	0.0165907355652495	0.0216009665165722	0.0344480945383186	0.0256519983688298	0.0420918700970446	0.0116182484121941	0	0.0569744094056181	0.0186501955563951	0.0525485326719112	0.025823646719648	0.0255757686818846	0.0310259053273328	0.0595549789867004	0.0209360509998624	0.022919011858647	0.0326003414281765	0.0325683046895126	0.024935182687771	0.0740996234300747	0.00743505554548487	0.0499102985475712	0.00843063082416144	0.0666714845305144	0.0136354419082043	0	0.0307010254116925	0.0207685248832229	0.009654885042605	0.0448042885151079	0.0107106932363167	0.0320867452714833	0.0219602870941384	0.0468540688924619	0.0345186920698361	0.0192258156119039	0.030043449380643	0.0303530642815775	0	0.0148950610224761
ARGLU1	2.77458543264039	2.87479982256923	2.93257874898262	2.48958951501094	3.09309338119526	2.40262270642851	2.73527971729047	2.72796288468043	2.57777902622258	3.24742197481032	2.8918775281244	3.12684273548945	2.72796288468043	2.37213170239769	2.84818205433695	3.17658194485643	2.44842071508963	3.1720519750492	2.3122533317358	2.63087652313351	2.76456660757267	2.80303379482262	2.8566751431034	2.90775399932554	2.90620185148887	2.78017607068421	2.7667653923206	2.93257874898262	2.92782386779528	2.76456660757267	2.17866854568392	3.95391243396667	2.94026009526738	3.23360045052488	2.30135310470307	2.8478038930131	3.0110936198434	2.97154726723459	2.72832355677824	2.89107828345517	2.57883726985395	2.75419573142286	2.67583577996697	2.85393387509569	3.33445985137212	3.18630110015258	3.41851186255164	2.8593361942119	2.74946889511268
CEBPA	5.08862000772238	5.1936878868205	4.87381298250628	5.01204592187412	4.38755014380612	5.29430243923268	5.87390993081914	6.09714075572619	5.41837299384694	5.23788494198297	4.34166352886878	3.638648417862	5.3891692652118	5.91164955258193	4.80850676131911	4.65952479512375	5.41020656959423	2.75829080990296	5.70166910740824	5.74359124660668	4.2844635161459	5.79935188088955	5.62216717863143	4.05311996628523	3.48123575443571	5.13144206001943	5.49711196815622	4.27173049675823	4.92407558655788	5.25397236467633	5.7929855989914	3.86554277526609	6.31141619028079	5.5884288949856	5.08098226578727	3.20184978030269	5.37818455054938	4.41814911955928	4.00514157828056	5.28991582740161	5.7929855989914	2.33970221266538	6.25920103280941	4.95271728841088	2.91652482825937	5.51077166878572	3.94115469348689	5.50902197545727	5.769981041521
SPTSSA	3.8451547211278	3.66954222674415	3.853823036493	3.37485523639663	3.85323170892209	3.81925909072709	3.13977736386751	3.69200717145243	4.12414439359442	3.31451589260911	4.53828143466868	4.50206466861693	3.64196197629024	3.90389834238543	4.92284837718358	4.23576797152157	4.14748796478314	4.54304272745265	4.03873304363402	3.98073600596011	3.78828658589212	4.17243106855632	3.93861290989855	4.63413843418892	4.06676470516074	3.73523720738061	3.74522149937672	3.80853439663151	3.93861290989855	4.66464945800575	4.09486243677278	4.74819725553161	3.20953724255443	4.72093046750605	3.37929741188285	4.25192755851565	3.71500344687677	5.6242008527238	4.1874956742309	3.7294487330912	4.41726066567682	5.11780149979038	4.74925747833566	4.50479934665871	4.97345905877047	4.6523505624407	4.24184589888508	3.52681649314973	4.79757768622818
CHN1	0.447292977463016	0.361851160661312	0.487233552443504	0.419734575677685	0.434267206502133	0.444967218964622	0.26836350009159	0.239447991306818	0.338585050556762	0.438400829389919	0.484890177517413	0.309700678386355	0.357206374831232	0.412815144559139	0.301248525902825	0.481086536264975	0.397776890961235	0.408489879607327	0.449615983511697	0.39459014133856	0.433073134280354	0.456299327777048	0.313791795377551	0.445260952403662	0.505075776867461	0.447919937527408	0.381556147034732	0.340045771457838	0.339686130628624	0.415278032402559	0.403538124308836	0.387622860069388	0.383049924928436	0.457380693956539	0.372859954003486	0.417278667275882	0.249560734340035	0.365433942485858	0.243605214628874	0.338585050556762	0.44883363039916	0.387757917977616	0.35480834025079	0.468666345748647	0.450687685339224	0.214568385266878	1.11551063222669	0.398882790111621	0.333524698321538
NLN	2.43706242587059	1.49158923636722	2.27205590913639	2.24380338638444	2.65336417051986	2.38896202270199	1.78761720099942	2.56455494534381	2.5666728515037	2.15538025268547	1.95848645810904	2.22619019366245	2.76827394989062	2.63932645157705	2.24225549207949	2.43174463044595	2.50479981756562	2.15778080120786	2.46827018333492	2.49369108416895	2.15960934210912	2.40683910833325	2.25438544436079	2.51111469968395	2.1090969499011	2.05393584174918	2.52969092966664	2.45921902507703	2.45583032983434	1.78733478259389	2.82889641950737	2.09185741208479	2.00604702801672	1.9060528062273	2.50676807587131	2.37539475167904	1.84428818812676	2.28014502908313	2.68520485043503	2.25031965519363	2.43500226970092	2.41143397187088	2.52969092966664	2.09787200467087	1.9933724755913	2.67217482982805	1.66559325339257	2.22590651425111	2.17895155345307
POLM	1.35548515076409	1.48494716484017	1.53880433763818	1.7942012236613	1.5338687877606	1.26085251051675	1.93758559910336	1.94101283790988	1.51189833270305	1.54044640292243	1.52774366363421	1.49186045230141	1.58627472018804	1.7727230128048	1.58204439894	1.50146427495824	1.75037758548582	1.13699030853769	1.59855046787351	1.60978557628395	1.60587997773892	1.5691842187086	2.02098222763864	1.70666383629452	1.44588492094107	1.67431228621172	1.72708334405519	1.77691690720802	1.46109894082688	1.4442067343547	1.73020268482807	1.83106684110885	2.00926665659089	1.68313428675544	1.51760741074185	1.25071412250775	2.06027194154291	1.49101571797704	1.28565122342714	1.85361525728616	1.32210478685262	1.15644795140581	1.59828186346424	1.77383729624878	1.64906685855727	1.81626146504842	1.78733478259389	1.71170032780896	1.5070018401503
RAB3GAP1	2.45752592143034	2.17834210967346	2.59139528516137	2.44912428785742	2.63932645157705	2.61228173665269	2.63472971651543	2.54911216126183	2.41952921351869	2.44912428785742	2.63159632394574	2.48958951501094	2.6687078112392	2.62913389611041	2.69940976781324	2.38638317712067	2.501088515461	2.45416756490611	2.82820018476466	2.51641659530152	1.92069782180658	2.55520448756824	2.58259373994544	2.42913361303824	2.53443176496798	2.3272995999778	2.55385503641272	2.61612086235632	2.64254576163964	2.43981782132234	2.76789928630928	2.42712645157553	2.66240257850718	2.59979129485067	2.45382075645084	2.6269629506046	2.20430926916478	2.137966288147	2.43108940421858	2.4441409425182	2.69364239619566	2.65227729362414	2.6900009763664	2.55901864676335	2.51142180888241	2.63264473457427	2.32667018180854	2.45284523872335	2.64112590600783
HMGCS1	5.10329837988824	3.29926638659986	6.00234002284529	3.95326928542459	4.45052796817418	3.79195448019329	3.4558135875027	7.49906108886352	4.46740272344585	4.04755742281186	5.33581623365529	5.43277813590023	4.61932962276468	4.2110452694432	4.83258824515921	4.53350191383515	3.96490630498085	4.17788758164536	4.40519266597757	4.93704760067053	3.2202927702142	7.5271574986024	4.76650680562772	5.82254461470515	5.68392547892549	3.95457711379104	6.22828723896429	3.79690267584339	4.69849450796	3.951992790269	5.03943323978374	5.05739008813125	5.03313873476642	4.79641146923168	3.64410427878036	6.47706474028752	4.37062635228621	6.00988434709712	4.5829110449521	3.10514650945424	4.90514052543005	4.4575300158057	4.14956699700554	5.53770060191728	5.04562561722084	4.48180603161404	4.45661836433995	3.35652932947428	4.02975918884665
NSDHL	4.273344495973	3.28895643052764	4.47020032929818	3.61613649996096	3.86935491526506	3.49052887263355	3.32030894691232	5.56272142113009	4.10909344100773	3.50567758280685	3.9767749309663	4.36724419846935	3.80605640764342	3.90831975004497	3.86682344212717	4.05446011286559	3.96105441044868	3.28801645550911	4.21646186851774	4.19499881986198	4.03739282965017	5.26593809987971	4.12062166588386	4.66464945800575	4.71781267123603	3.75505896600833	4.7107516275277	3.52996926793967	3.73583161027885	3.32082045613533	4.05033631177299	4.11049915528111	3.90260804879019	3.86935491526506	4.05311996628523	4.8384806618	3.79868772280269	4.48096122585848	3.93261925083373	3.68865772952139	4.06056995773569	3.67621680913284	3.67674808883365	4.5195397386496	4.09198322527093	3.82675632329246	3.63309122706809	3.47525817966004	3.68865772952139
GPR37	2.7097920351575	2.44114966214056	3.68585684164366	2.13980591709856	3.29742048227535	3.45379843810095	3.1332091545734	1.75956971735215	3.03963522491213	2.58714660786457	2.31518551530197	3.26421521516327	2.82702013920659	2.2657658864366	2.69688996612345	2.70013171594011	3.00702041520714	3.12162957844518	3.64088140997831	2.39966782341963	1.56197911493093	1.69944052941716	2.40065785854831	2.21570571592562	2.73344072729824	1.13098998561437	3.17429929966477	3.05459014584481	2.85973021151571	2.98530851187912	3.09148505391872	3.22803564447904	1.9670834734473	1.81883551904847	0.227493098168576	2.82856390395802	2.98288383790311	1.64179031653319	3.25974095956877	3.71103820180486	2.48890415381331	2.96992049421947	2.75419573142286	3.80240955082876	3.34158539360721	1.98171136252579	2.24319777143956	3.15973249853966	2.99427743477105
ATP2A2	3.4437965534389	3.18446803177299	3.44625481297854	3.1761120926019	3.81267874562928	3.96105441044868	2.78614707410198	3.06746014693997	3.45739820819118	4.1019213363966	3.5357625879074	4.10549566809054	3.71675601626673	3.92295865646034	3.50672513685152	4.09904617429448	3.60570232618273	4.56083473627037	3.39889577087771	3.44674784838938	2.27237772560259	4.02275441332682	3.91534479631826	3.07262858074691	3.629623790325	3.78828658589212	4.0434875688719	3.97480214221111	3.7294487330912	3.42251883469673	3.98808278979022	3.2917774945055	3.26330030308687	3.27829518553238	3.35652932947428	3.55155123487168	3.00744037262024	3.56828669360669	3.64794016936612	3.10727553816792	4.10909344100773	3.97613680290972	3.88317383972141	3.68131984096618	3.8674037259758	3.02220206067039	3.40345807366707	3.62154887305701	3.47967117565965
KAT6B	0.997236311700575	0.830479151466134	1.08482456250125	1.01897631313098	1.05495170708645	1.23017149866726	1.15568101432283	1.04592986542762	1.15462064230307	1.38280822539343	1.19135110494162	1.16749955551609	1.21410697570962	1.10825135625656	1.07858362313329	0.796150227983939	1.20584619796891	1.11323705225641	1.1301893284618	1.05130506887523	0.505160220451188	1.00956103230643	1.22387697392813	0.721390448141442	1.40563884670941	0.867601038914511	0.980812040001078	1.22097174642465	1.06363266799562	0.8988817666801	1.38069488319412	0.860297084136694	1.14094021154532	0.99323654078472	0.970432624518034	1.15380316125362	0.822172564531297	0.809942127993575	1.12476062582951	0.842480297987483	1.47980876167236	1.11888064241824	1.11323705225641	1.16436392971846	0.892209374213852	1.0988789117871	0.877724952593283	1.04336307367969	0.774931127258244
ZNF224	0.752627061181523	0.514898960367575	0.686224969636837	0.847660789293335	0.72959872164566	0.547916137618453	0.878205910706831	0.828410928788298	0.591567044856159	0.659510517424717	0.708511356208223	0.60088213934464	0.792685718587998	0.667092580588305	0.812240803409562	0.540751445366569	0.635888252468454	0.581205901301416	0.655551798253492	0.843463129353427	0.504563744735832	0.498036186169859	0.696203924930245	0.792424944832117	0.794651728958626	0.767470682285832	0.620687139536942	0.638879179894727	0.70339620830247	0.524173641022331	0.584678122266265	0.68580660218547	0.774931127258244	0.682731848036721	0.856330928282409	0.669390599092008	0.791249399702803	0.724826507954297	0.627513533040127	0.684744850404743	0.630432249514151	0.528088036995464	0.641232587537452	0.740702822311039	0.624291780518023	0.819383555697795	0.804839673613113	0.937155992734126	0.711034090822143
YWHAE	5.99771541958748	6.02705689233072	6.19027671781789	6.11258943786738	5.84779755165073	5.99273963676715	5.88059493067506	5.92331979016542	5.88286327538306	6.23382487927247	6.2908523632149	6.07152231203444	5.95018503933325	5.84154382721135	6.00738927372466	6.01706342466613	6.05910613560472	6.08182428441496	5.99771541958748	6.10449465513265	5.75967908325125	6.10449465513265	5.89812958775901	5.82039031054968	5.97605538696798	5.85643028621372	6.08182428441496	6.02947816010781	5.97377439883891	6.13840557518652	6.17127063670776	6.29674046062544	5.90035288148714	5.89180727783745	5.97605538696798	6.26518238538297	6.01935724115857	5.9433359824018	6.17921193938793	6.15211121188001	6.15211121188001	6.13840557518652	5.89180727783745	5.9253957188738	5.93664020331538	5.89384767716036	5.96439850305326	6.09225851184174	6.0220276261593
KIF11	0.366447349925354	0.29149502054987	0.599077367164853	0.50389190377169	0.161347637021727	0.431253745184982	0.46534681473702	0.621668284248074	0.308709809983992	0.580639550405497	0.407504645618718	0.298025851228399	0.412686823709958	0.48011180217541	0.853924288312093	0.362410583654444	0.545390099436219	0.473345520249085	0.54215770598029	0.553913126453557	0.188013594269836	0.297817865016879	0.586227287242115	0.311316925263671	0.571204548992073	0.31874608952694	0.373515925909111	0.536213177618713	0.454265301470253	0.39459014133856	0.686012926261454	0.258408573064811	0.300496690747205	0.476385198857051	0.543964358743462	0.425579131946998	0.454581505016777	0.389375635172487	0.940165367814435	0.410504289725739	0.410726555644302	0.316316699779836	0.400881360011735	0.382504986817877	0.235251631583274	0.533166780122973	0.469615950791298	0.604850050646441	0.661607081447691
TRAF3	0.870200269685263	0.998467485166094	1.01455588873409	1.32266084752981	1.14353273193751	1.04009628549563	0.879608058922646	0.991043312240766	1.24278262543256	1.29202410660742	1.04085338434573	1.42536697185664	1.1074389016241	1.00658956922107	1.11888064241824	1.03500761637435	0.921877862770168	1.29015928075894	0.973697524837607	0.938640011538955	1.20663337997453	1.95820272175353	0.974449100039204	1.15302711124718	1.05955123984224	1.20825448155295	1.00014835877227	1.26795903294343	1.1491354876875	1.46951543092703	1.17167726140956	1.20768110564027	1.42986081139651	1.192913665424	0.996204929270087	1.03349272198149	1.00931108461307	1.02150394588531	0.930086618281373	0.98957995993799	0.760002762095177	0.94244133726794	1.58710248945358	1.2954425444962	0.834997376884001	1.09965815016668	1.75552764511894	0.77914803818223	1.27811951695253
ZNF20	0.115908716862233	0.0647770139153492	0.065644843975454	0.16314235287808	0.0667542740555146	0.0428986561388126	0.154786784038599	0.115908716862233	0.177271547549293	0.0435933292984668	0.0444355355674292	0.0568316889362944	0.0801237236956688	0.0746657107173938	0.040051550460048	0.0863406854313309	0.186262372746525	0.0551111476899248	0.047138756515011	0.116947348494113	0.127375810902996	0.0502721282348501	0.0605737570912292	0.108908292337849	0.122407917731049	0.0788893062521333	0.102872600283211	0.0285944059941595	0.0728935506376053	0.0835779564100965	0.0350674949285158	0.0554179077450877	0.0918525104161829	0.0770914237842451	0.113667292979906	0.100607829316461	0.0556831513357509	0.0236694203819806	0.0745788810468095	0.0774966946281703	0.0843582014775783	0.0491238027533417	0.0725222793014236	0.098431865108091	0.0397077016067669	0.0571573151753882	0.0516093907213068	0.138811818757275	0.0715676950684173
ZMYND10	0.146437240739903	0.042581649502126	0.122972914449684	0.106751736857014	0.113975989992356	0.0437547901699129	0.177401962487884	0.142575215280267	0.0367279938421081	0.0275477617338193	0.0851508155309441	0.132867485792121	0.0380598729359928	0.114118981680233	0.0995799694293267	0.0758339701869767	0.0434910275760777	0.0393436948045977	0.0734441045838517	0.111439639560354	0.0774020101528411	0.0409463387154029	0.113577155611312	0.102348919147028	0.300809612003498	0.080631462140346	0.0951195921549844	0.111212318414303	0.0572427139852798	0.0471902837599687	0.0929597184035821	0.103891851748603	0.113442814434611	0.114300745583078	0.276774746771246	0.199278841062639	0.193931667239367	0.232172890839269	0.0340838933324292	0.0869051113132472	0.108094311642019	0.187242971967387	0.0890463652372846	0.0319640965432762	0.201871751494821	0.113220675386519	0.101792289333637	0.10779970501323	0.0739773517057911
AQP9	7.56405370028374	6.52195724624364	6.97537929509999	7.92261365796636	7.2103879454243	7.34776629720771	7.17035828835125	7.67908017256677	7.29721432237653	7.55655976657959	7.65554944673132	6.90820523754937	7.6715993154143	7.15923504201619	7.15923504201619	7.14324945590592	7.65554944673132	7.25587306970959	7.40337793623937	7.75709449104122	6.57394432220686	7.63287323382663	7.43736088567211	6.62079957031012	7.69668080022968	7.41663668176941	7.08964468914744	7.05415182195715	7.76583870914163	7.11045583281484	7.40987523649841	6.73190848801207	7.68764620239229	7.62428791934083	7.11567825514992	7.69668080022968	6.88116053438796	7.09476337104099	6.446867575659	7.4510450387421	7.87548427837691	6.95316174978284	7.52051733979374	7.10019453139024	7.08964468914744	7.49906108886352	6.76442927229743	7.48481088900784	6.92164368548612
PRPF38B	2.28875407544555	2.41885214096874	2.9246752198074	2.17957738633888	2.67326269254308	2.10472277911382	2.45007941909086	2.08883851062776	1.91636647497084	2.3468909570233	2.77682820965334	2.46662724900415	2.41143397187088	2.36650990845624	2.3579118188769	2.47798726099806	2.02427687109298	2.70528653358696	1.91691537387762	2.46963589794295	2.06712062610675	2.68090689248135	2.44448174418861	2.60081331659649	2.12808516847129	2.2571646750785	2.53275893916277	2.23912975447037	2.47161571416728	2.89413409099836	2.13826824404328	2.99064302729312	2.41469701199548	2.66452747683561	2.09542350312719	2.60431773019592	2.30045585232609	2.40620872331106	2.66835203397318	2.21977005082977	2.74835955296031	2.92624378835724	1.91575224609661	2.45113034580777	2.98125847490711	2.41274194301485	2.91773709529771	2.54742181605981	2.39904762800266
KAT2A	2.02657817969939	2.38638317712067	2.43466785219326	2.30291685793956	2.0803011565378	1.80116407199922	2.72759801753709	2.6845113452313	2.14894505872939	2.48029593016005	2.65698111207323	2.21853624291123	2.10746651551723	2.44014787099431	2.60259389805001	2.45382075645084	2.08306526097897	2.20769565334506	1.76016339832995	2.77278428528416	2.66727938676022	2.0803011565378	3.21528693035858	2.76014951055148	2.49436272900686	2.64569194993069	2.5631059956768	2.65444237409716	2.72230694341553	2.29037979400954	2.46927693591998	3.53844804684002	3.15104412989276	2.85818999824596	2.44842071508963	2.11188171681426	3.49677955775294	2.55622169921724	2.523898690184	3.02137353317204	2.28014502908313	1.87462790770922	2.16963065028603	3.11159753436162	2.8374540191849	2.92548337263231	2.72551318140102	2.97154726723459	2.67910885965585
RUVBL1	1.85675971213698	1.91778720424601	1.86048973003237	1.95084316545405	2.01857587598035	1.96767779552381	1.89645281920488	1.76835974353127	1.81024946493299	1.76074653170596	1.81319372186062	1.74982654799013	1.8679479593441	1.73162241083576	1.80536158688557	2.17056240479293	2.13209908442287	1.63479841600433	2.01581462644088	1.91575224609661	2.23434855560178	1.70109216583627	1.79766859356795	1.87434559454774	1.94339542800364	2.13362712192782	2.01642782931087	1.82722021354966	1.79080156037309	2.05173924398892	1.65708793198739	2.08582273235991	1.65907084283801	1.82622006273325	2.0161487444961	1.68396848391456	1.79825896623486	1.83015377034226	2.15201483860214	2.00017062602672	1.97181075758017	1.82201349476217	1.71870212764313	1.86422809517213	1.96027014237243	1.87635895591546	1.7677971300918	1.99275220856574	1.99602310062679
TP53BP2	3.38663057652264	3.48745040032379	2.87795394536719	1.84428818812676	3.54947217185938	2.94589064529702	2.12504020329723	2.04786890102291	1.64318816380321	2.49300524725642	2.48958951501094	3.60350029872211	2.11491096471612	2.12778391383906	2.73743877446438	3.0806260571891	2.20401065369406	3.6457896343371	2.37569398696425	2.40715475406572	2.17367937240241	3.07386525659718	2.76711523228808	2.807920730095	3.07764042711794	3.3193340012278	3.13161620002291	2.29594207117016	2.89994508552274	3.76396585743368	2.73489217828825	3.22576759333663	2.04575827691396	2.42813828944425	1.88042656201648	2.58823572699785	1.87317145277778	4.19349972756949	2.82630494343407	2.06958735855485	4.04755742281186	3.74864484204655	2.34821788000789	2.89148230887604	3.12291121937109	2.23655094956263	2.45448895828898	1.99367672198332	2.76014951055148
DDX27	2.44878309978257	3.09738776155973	2.807920730095	2.80188738381535	2.90775399932554	2.63723017238259	2.80074427576776	2.44317312421168	2.46456988154683	2.50608176305641	2.71346566623312	2.61649808221317	2.5300367336705	2.46997981878554	2.53443176496798	2.76267465549337	2.61956257306915	2.8593361942119	2.35238235769609	2.68194023411043	2.72118651046147	2.84015651135061	2.16776722869413	2.81095116523421	2.59874014918472	2.91139349162167	2.61083909784123	2.61367572286001	2.44744909226465	3.04884834581694	2.45077497465677	3.27899747531763	2.53243231374191	2.55901864676335	2.77754696215252	2.71125780577807	2.97487155308629	3.03963522491213	2.78390451544506	2.9301964982128	2.81616734234857	2.81281364198746	2.30421029585917	2.58507332612343	2.865096599741	2.50073632746005	2.81202664670063	2.72302100267191	2.67802918292838
ERLIN2	3.0058399929434	2.79471827042312	3.06663929029121	3.24279200205828	3.01766590897245	3.39788489818076	3.19918380606725	3.23029064134939	3.46199808363557	3.52681649314973	3.14671064903378	3.20226052552196	3.2673496276868	3.14412272210889	3.18849008390231	3.16106497480696	3.42491063597181	3.33162028563086	3.40094545341165	3.11718436693974	2.49798487848073	3.24050721839015	3.33352159768198	2.87406438967723	3.2583803892142	3.07717697119227	3.20503244833181	3.33492126762946	3.08895112275709	2.7149076303939	3.19478101204579	2.60396448981105	3.34065714186873	2.97962791658154	3.2620013273982	3.25114117832881	2.76267465549337	2.68090689248135	3.20184978030269	2.69688996612345	3.18803576104543	2.98695719728885	3.38074130457373	2.9574681694058	2.7392745750964	3.2706565240683	2.54296726278712	3.1835730217336	2.67010322611352
RCOR2	0.0927746406540973	0.054065353394125	0.110714232205362	0.136449799325568	0	0.141367415038523	0.0818297769400799	0.106880171652843	0.0777248490588918	0.145887655943502	0.0791845018521793	0.0191076103549395	0.0994647560651375	0.0387327532961574	0.0474071068917554	0.0869742726048068	0.23846931655124	0.0191076103549395	0.137436094276573	0.127624224218174	0.114434486585874	0.0403307307995424	0.128370445050953	0.0625644800729042	0.0435128540990182	0.0862685468676676	0.133116653052505	0.0335042456739166	0.187178385581961	0.098548386775721	0.0873827695240146	0.0121634174948838	0.124043422476839	0.176502168166569	0	0.0414947521905402	0.13722490269111	0.0240246995876016	0.0877374790182928	0.126003267443426	0.0495330523182091	0.0305857189544878	0.183932802303734	0.0950477770104289	0	0.0987426363827252	0.157738285770411	0.0722944703299524	0.0972220000018523
ZNF419	0.602192896810164	0.531220633652019	0.617910086304576	0.740920386628425	0.522590065141872	0.46736533423338	0.671954896823074	0.662854455281163	0.478682070472946	0.396327912736274	0.701901317288783	0.368369600805741	0.578230961552731	0.560976684286538	0.512303866923258	0.601271454592226	0.483371995231871	0.337990404320946	0.515450963452288	0.629930818261077	0.410948198381059	0.33238616158879	0.545749222410738	0.551550027847142	0.400881360011735	0.622871493214884	0.533519537799239	0.561609993620658	0.450536312573153	0.390750097754334	0.430190248530099	0.427819337816468	0.559240997686547	0.407652011500118	0.59138653638127	0.500048522101899	0.63252893363563	0.559971160343203	0.411081544392829	0.63708203372022	0.42225944914717	0.394336624756846	0.650745721451176	0.500387290517362	0.404476837535943	0.668983124908192	0.539896664080339	0.708717430386935	0.620687139536942
MPP6	1.56861470504656	0.919687087224871	1.44697081923795	1.37722953734173	1.36572078878774	1.31693895829558	1.35336068885688	1.51901279172118	1.3630207871692	1.31262258695065	1.34573317288967	1.47868403673527	1.42776507577112	1.25656458742133	1.23697791348552	1.33415700409593	1.4264196512561	1.23751743667939	1.31101590401457	1.44968973356779	1.16723266014395	1.54431552099052	1.25258476750453	1.37962816099117	1.43423209696628	1.34281943165963	1.76895447038266	1.19726450081372	1.36732899684858	0.830730688926573	1.61509071154718	1.45841111129771	1.36597804319693	1.15873469859283	1.78197194751189	1.6585073126533	1.09705498228817	1.25390841731783	1.07268546661593	1.28964342583413	1.47358489027345	1.45569405593619	1.35008302393072	1.46679844404741	1.08268750318311	1.29381656475748	0.783698174514884	1.16100577946501	1.12605829341457
ARHGAP18	1.50298511979265	1.65735949432143	1.29649597735503	1.18736352275344	1.24146972481587	1.61890304803701	1.21950939416064	1.41746049958293	1.76016339832995	1.40141800537495	1.41746049958293	1.50865101611657	1.48821370572363	1.56833006209005	1.94309690637647	1.1878838761846	1.5492758277209	1.55396717055631	2.04936301633566	1.3530933336397	1.15898812889836	1.16957949933692	1.49007144676011	1.45977357280341	1.42047858607499	1.0649445041867	1.24460758485833	1.47249226985391	1.57262332786819	1.56088312960306	1.65963749615658	1.32474640469792	1.02430542457879	1.4086016089099	1.10950131852466	1.4613574078156	1.29015928075894	1.10558004777086	1.77327190673405	1.15744828182808	1.88831914977184	1.78562617720224	1.37642946021345	1.74811245771814	1.49379247654793	1.64038185523387	1.95053100182563	1.4272125661392	1.76154842055999
SRPX2	0.823349549897094	1.86999169637674	1.30782890067927	0.694053893648003	1.091415730547	1.39592422202374	0.959555307493945	0.841333288929438	0.877018110167781	1.21169922102098	0.78346936152962	0.887189788220307	0.88288924569314	0.560324970412407	0.908837128759609	0.885078423460436	0.516842612633684	1.3039258826892	1.39354408502324	0.989320582092193	1.21936696859763	0.933516166932271	1.02480921104651	0.918968343531715	1.2533735506662	0.649014168761653	0.791249399702803	1.31047279259658	1.18627723869939	2.14456732334355	1.11500449853399	0.981731071907716	0.658659982424271	1.2327398100847	0.781620256469692	0.715124159678082	0.918968343531715	1.11052216657867	1.94609834777068	1.98230536005036	1.14808418660465	1.24409757735222	0.978622624116087	0.906826521921285	1.18316066657461	0.862222858536044	0.979347199786571	1.02077826568372	1.21674093442222
OPRL1	0.145026495791163	0.393091121126578	0.201428734970731	0.236996610541837	0.143850090782301	0.421245953243997	0.297176912200414	0.257062230731467	0.455222248801951	0.287061268961948	0.345542918334468	0.149285755370155	0.28123194216443	0.189131978874438	0.26231075813959	0.197129820164795	0.338585050556762	0.317955562702552	0.253161072375582	0.166940134600153	0.510408272009935	0.18794632642999	0.381821748765827	0.0705580806826411	0.130987282052207	0.105590507606397	0.159189532396688	0.321581175258613	0.253161072375582	0.275610443218052	0.272004416573459	0.074141789647122	0.258587226019375	0.360713660533761	0.0778537489704729	0.160943569151752	0.40398086671881	0.222149769276531	0.200081595666732	0.573091474692065	0.134138350499837	0.0565815682440523	0.177678810701164	0.30671849343681	0.0446427733032887	0.148817200399838	0.479643899914466	0.159506261677294	0.240822395773676
ZKSCAN5	1.21009284732576	1.08784564547161	1.14808418660465	1.254171283789	1.33007489963482	1.25498893045296	1.29990586531464	1.36140372065402	1.14220374400938	1.23430676995203	1.33609935367715	1.07370497981949	1.2299094245904	1.08191838136589	1.28911689597139	1.21936696859763	1.20346453280981	1.17458094538675	1.43612107099501	1.16281122112813	1.07606602957768	1.04311359078877	1.11425519304965	0.852745607119469	1.08268750318311	1.06674592426509	1.04034549565616	1.16775115119135	1.11399941181199	1.07162707179021	1.20085962670833	0.94891261607588	1.1852072396442	1.12296778983465	1.23486217463034	1.22256846794956	1.18289952944387	0.878680996472579	1.17036209480625	1.23094108924501	1.08659547553323	0.953315144044395	1.16775115119135	1.14015026284862	0.947984907630193	1.11176990715905	0.911510793625792	1.10269223268177	1.20373979623025
PTP4A1	7.31606410234078	6.83714272109606	6.59167213217023	6.59167213217023	7.80017285033395	7.53445027765011	6.96686137697705	6.41793038496724	6.21760223040619	6.68834853179268	7.05927025340379	7.70497591365563	6.98970464975417	6.49101446647604	6.82005131535443	7.31606410234078	6.64294654038996	7.78296609065454	6.51831078712729	6.85015667400671	6.0766153383916	7.08964468914744	6.94853089451619	6.4978548342327	7.09476337104099	7.2163079668557	7.17601161355519	7.15356527154751	6.8591950586128	6.65807874088562	6.74459713728976	7.6012520487267	6.43732758737393	6.59545528273822	6.37194392398911	7.37241974266755	6.2622034916171	7.2103879454243	7.39139216645467	6.16600744029839	7.6715993154143	7.71363063070196	6.68834853179268	7.13238031025258	7.90318878276009	6.70395819422488	6.50140149317524	6.21760223040619	6.25639308592705
ESR1	2.52832694438553	1.60948408012783	1.79825896623486	1.9250770543173	2.18051677647384	2.34917143554402	2.11706451296421	1.8126406231268	1.92069782180658	2.41143397187088	2.08000490195112	2.8195427586555	2.0767289535043	1.95964191325712	1.69050841954148	1.84171407972127	2.26639866201115	1.76045306026791	1.47464758958548	2.54395058060916	1.49020528011074	1.71982322265454	2.49603070633017	1.47031653710539	2.74799713297115	2.19809707044792	2.6900009763664	2.32026087916886	1.95084316545405	1.53466560063975	2.75607523227846	1.7299051499197	1.82722021354966	1.93929991371983	2.41567719863983	2.64324933539871	1.13567451648572	1.78169289607891	2.12344708878472	0.780694453737535	2.82667302783195	1.9317023196071	2.04818611926866	2.26893950321234	2.24038114442789	1.84112496286641	1.33278203015995	2.08701758183647	0.60088213934464
SDK2	0.0733666669761426	0.145495841800748	0.180940738628527	0.078041600316078	0.134191331004218	0.0929950083345876	0.0925557137100996	0.0863704824043855	0.0747531816746843	0.110546583067541	0.252817311218048	0.189270967132678	0.137200811482755	0.123947614688809	0.103277153568445	0.134708655482723	0.0675797582014259	0.215621201420101	0.120861520194365	0.0620904149966731	0.0400694134553645	0.1152660836333	0.122829661400594	0.0887693050804502	0.24529301412893	0.0942214211989077	0.0980386687082797	0.146096753282851	0.136016762825406	0.202629303135979	0.170455084040457	0.0379280855854785	0.102062749264119	0.102793641143802	0.104268635746554	0.196555992234077	0.0595315252896932	0.131386687113863	0.0417906176909083	0.128581334602973	0.12025480310358	0.26522464009728	0.11014416722781	0.095996780499011	0.0416330931429167	0.0877006040277097	0.124432042687874	0.0761779954302109	0.134708655482723
SLC39A9	3.85742337820211	3.07344930652834	3.44726477394425	3.73943270446114	3.62044405154246	4.14748796478314	3.63530714732305	3.94052557968211	3.88056790290938	4.19192816452558	3.76222480209902	3.79195448019329	3.83218637881827	3.83279518023391	3.86870891804277	3.86060238960164	3.96956207379734	3.96105441044868	3.89066502605825	3.79138503505836	3.26876335678432	3.64410427878036	3.99573446971779	3.41294217612225	3.91412410747933	3.80360334303463	3.7734046677989	3.95134009293695	3.46252103887358	3.22666460248527	4.01445255302878	3.28567558393369	3.80853439663151	3.85201354543142	3.74804710356768	3.69313525051653	3.37538486346997	3.63309122706809	3.93924993602497	3.41698388633597	3.86060238960164	3.72141987721281	3.97023689751596	3.59383592938998	3.44824887831783	3.78772189403583	3.4522831517907	3.81621844833489	3.40494164033132
NUDT13	1.92850839891393	1.23855013027698	1.24330070494411	2.46456988154683	1.54539506456781	1.82722021354966	2.29886091268648	1.86999169637674	1.89091410657073	2.25808898849711	2.1189214063472	1.54953934313628	1.25310094457432	1.28884336707298	1.35574148645779	2.26422053831768	1.26823154146327	0.872317888158635	0.587537647689738	1.63844351712119	2.19840386895463	0.93031376188366	1.24968389342638	1.66469859573531	1.53023971462161	1.9239242191951	1.43851702430541	2.10505446694332	1.95876326750099	1.49897711598752	0.983947750515078	1.74524569068555	2.12565740153265	1.39035075760141	1.30546692311752	1.59216411457281	2.34917143554402	0.798657187587765	1.82400814608721	1.38981963448597	1.47627662690868	1.37345486550481	1.24041107148831	1.0633679899291	0.888388932710207	1.8579062110872	1.6181160258495	2.00482062304505	1.37132664261044
DUX4	0	0	0	0	0	0	0	0	0	0	0	0	0	0.0303209039353574	0	0	0	0	0	0	0	0	0	0	0	0	0	0	0.00987939692185673	0	0	0	0	0	0	0	0	0	0	0	0	0	0	0	0	0.0145246621003897	0	0	0
BAALC	0.780254262522724	1.20796636426032	0.484890177517413	0.697679141159838	0.563764033173627	0.642709018593604	0.768164409932427	0.81200492473193	0.724586937006476	1.33826686152498	0.868332117959637	0.907816361741209	0.626319691899949	0.640730351183818	0.443885790613268	0.992543300730339	0.802595929145328	1.19851132760944	0.561957725741481	0.631530243694667	1.8932505238783	0.615420215335906	0.456915223849526	0.672690087893608	0.513700250295217	0.265330635665206	0.454104521380185	0.776273202130529	1.17167726140956	1.0620992388803	0.610864546593673	1.0649445041867	0.660126214520114	0.33643488560886	0.228740131561439	1.02982078339236	0.897687596296111	0.587162301892038	0.914881453062173	0.855395589905072	0.580060609680608	0.96621915998268	0.541627913686028	0.627708955600724	0.914636513848191	0.357595382121093	0.822172564531297	0.8981710763258	0.938136693173973
CENPH	0.485053134128334	0.588323113017817	0.638479634794625	0.722460227180379	0.55449356081094	0.347953835117786	0.36007549590564	0.653715453800489	0.555620544685083	0.351994327207989	0.558885115056809	0.433073134280354	0.551292229605949	0.804612909939684	0.92324102289023	0.578135025337342	0.499537742160187	0.435226509175661	1.15951512077141	0.597016436288541	0.620687139536942	0.532804492154844	0.507852640937205	0.927931655230054	0.528280475004352	0.954759592140854	0.316910568828461	0.425579131946998	0.880422288449384	0.572732962001134	0.929393505951587	0.494490735455496	0.459446954428818	0.588110898508905	0.838325846263324	0.634789674008217	0.421965948201535	0.568625669580749	0.897445947387949	0.728051597912212	0.505723737582818	0.302655059487986	0.797088089630686	0.328215405969527	0.585257241109632	0.783135071645067	0.590630851085727	0.759348324307869	0.813188487158826
CST5	0	0	0	0	0	0	0	0.0697114214241631	0	0	0.196988463223249	0.100646486921961	0.0410581356193801	0	0.283733958467665	0.209584229981666	0	0	0.55672483522621	0	0	0	0	0.0575431147288688	0.278082316572531	0	0	0	0.0281962530665121	0.106385779171431	0.0902246977227146	0.308660610037664	0.0520035795652772	0	0.396256301849489	0.0935116257049898	0	0.0448344122419477	0	0	0.139408573591621	0.0534962614186392	0	0.0982554106005661	0.123124578190471	0.0386873259255385	0	0	0.194570916131302
PLEKHA1	1.84428818812676	1.47572502740388	1.76691110670601	1.68592740448832	1.84632945318077	1.64850924906715	1.75723884974303	1.66807605567709	1.67028540483337	1.59271336666532	1.56369147731206	1.78678483815933	1.80285680110292	1.47838010721464	1.42615346609897	1.49241556659825	1.65074534761728	1.83015377034226	1.41448531412224	1.49351321523639	1.08860503260521	1.48007146283481	1.43770412912479	1.47113288892467	1.72064819927736	1.74355311447541	1.57567569696372	1.55978482263879	1.48521078785285	1.43423209696628	1.3809576193592	1.9629281840548	1.65104137112579	1.24305404975295	1.64318816380321	1.97211729563487	1.45131343063807	1.61200709309957	1.50919262734169	1.3086003851266	1.68109220232424	1.92650161412202	1.39730651206348	1.27010594393636	1.92101854037599	1.53439624686953	1.15203595882061	1.63307580041137	1.47170270396146
PIP5K1C	1.42319969466177	1.80450994338086	1.41283113753336	1.39298353191865	1.64261845543273	1.73926010778811	1.46002725410497	1.52205353333394	1.37588827952983	1.74441655886526	1.88352478187961	1.89122257846133	1.51901279172118	1.65510626676576	1.79909376832662	1.46165270947897	1.55175018603807	1.72880197693917	1.70109216583627	1.63278772672428	1.74128712320077	1.84140076807732	1.63054509843046	1.62419324510573	1.56284778356045	1.46735360440317	1.69642996835072	1.92739248391277	1.3530933336397	1.78648148780411	1.56558372731355	1.66999562950227	1.69726036049717	1.57456532181605	1.49379247654793	1.56585450057517	1.92158093332159	1.86565606167797	1.57877592128032	1.77158404729721	1.40192608543921	1.95820272175353	1.82953974216626	1.64489392352222	1.54485310298326	1.32018883551091	2.11983607750257	1.58290121058058	1.58290121058058
ZNF428	3.02548603164252	3.44167435390878	3.39160422204207	3.51354115298613	3.51203361104893	3.30779100764682	3.4957518826824	3.6413830168121	3.64737512958747	3.36907577541351	3.42802024908621	3.06124202118441	2.99386047155044	3.55586054998068	3.48795561069863	3.82362282506205	3.67570042191342	3.01888022529592	3.61991642469953	3.70878726172073	4.36897474394853	3.35990832416867	3.51881284880232	3.81329432501612	3.50620409508384	3.73060850289455	3.82232615240348	3.42046180596022	3.24694349250913	3.82487874570115	3.8047945465371	3.47669420645845	3.34015311678927	3.36610939698947	4.40776272173068	3.48695670258394	3.78711857070766	3.98741836014363	3.52470517933896	3.82424833844645	3.31403786102114	3.51932380859721	3.78475542989863	3.68527387654074	3.1943386045489	3.65628876704521	3.2768679969973	3.63915623969262	3.54535186829432
APOBEC3C	1.60422688561334	2.21757278683593	1.83249448051462	1.59018680314553	1.27388614128056	2.01256073918134	1.8579062110872	1.48414428679198	1.93347306474612	1.8720025282843	2.39482377134789	2.04936301633566	1.9629281840548	2.79278471291926	3.92882321423105	2.14488906095946	1.77009847720414	2.21320265279907	3.66954222674415	1.85066859509405	2.81130116428302	1.69363265647614	1.85675971213698	2.25188177653803	1.64489392352222	1.03693830151932	1.80619985013999	3.53206532301917	2.21351106157603	2.90111999312763	2.44350837416098	2.12746881893929	2.04100552756474	2.79544002613882	1.49214100194696	1.99690654279673	2.21043589048842	2.01704948840352	1.75493892218501	2.31484493218044	1.98171136252579	1.82429591108137	2.62770848312658	3.91977799874937	1.12809771931402	2.31387050738818	3.50567758280685	1.29804656542733	2.89606574772228
CYB561D1	0.520680254549519	0.342775356870878	0.381954390733239	0.886953499843794	0.23464174283998	0.32845306589449	0.574027907120943	0.463220388528579	1.36009978299744	0.921382240482568	0.470597563188866	0.297871732041696	0.378425996369433	0.393368515395544	0.47270312305307	0.347313849201786	0.515268306126068	0.402697874556615	0.546486735409787	0.295983414812651	0.441503085027894	0.935182446164958	0.263276009744293	0.187178385581961	0.208080787857299	0.383989884040987	0.17077408514335	0.673905231019288	0.511291467490888	0.597785387966106	0.4141276694094	0.26589689383243	0.722027619435927	0.677943742633478	0.304174422337059	0.24904821676021	0.740920386628425	0.212887722659799	0.403258125892279	0.532991094048625	0.12977733247084	0.0898777776864483	0.889373019850019	0.356582142452202	0.146437240739903	0.607500990990479	0.790577185544713	0.476549639297448	0.622494031210252
ODC1	4.51596440628742	5.49865795620136	4.61436607565167	4.27657409075292	5.50041822479683	4.33740270642924	3.73234303314342	3.87679847663975	4.00913830102238	4.42793135788895	4.52238205867238	4.85789047420304	4.0031412588268	3.64410427878036	4.15454961576228	4.55798036306944	3.83401204093086	5.76576955799537	3.56615153741731	4.33152480716835	3.99228193224979	5.25852346503648	3.93012164799073	4.72714336122482	5.01705689705114	4.86469054294081	4.29549249327564	4.19192816452558	4.54115140385132	5.25105973309471	3.82675632329246	5.33422307022033	3.6231898684063	4.04416527835206	3.92752692170138	5.19936517975302	4.47367764966017	5.24960779184344	4.80310673452358	4.81825606061707	4.06539308673452	5.6799896811912	4.07865521443842	3.37589138649415	6.32294388490462	3.94248755087894	4.50479934665871	3.94182365529231	4.66464945800575
SLC12A4	1.88948894912265	2.17462174734713	2.3789430160444	2.26893950321234	2.31321450639361	2.41011820927233	1.91485784503472	2.40525970933902	1.98768767948917	2.20769565334506	2.2627331281415	2.41693934685108	2.17522556462	2.41661376724108	2.34525774863917	2.81990670458136	1.90165232460498	2.46927693591998	2.20091545408989	2.08488971423042	2.27845234983204	2.01374964006928	2.83105235462512	2.03864954872628	2.49568401912287	2.13392606692868	2.53305778395314	2.51263691914547	2.80983488781625	2.86702138719894	2.61189964604176	2.66940068656098	2.19047725737942	2.77831149589188	2.24038114442789	2.12133787519458	2.22287212638644	2.67871611790466	2.07077902003422	2.45007941909086	1.98707981537675	2.43303621160366	2.68670036364142	2.39583398278516	2.12250423700206	2.40162778714501	2.39022351721905	2.27585576888832	2.41112133314817
DCK	1.94992301132665	1.80619985013999	1.55509513466042	1.47811560013235	1.1411894874984	1.84200572754399	1.44697081923795	1.4301483498375	1.51986233661444	1.5592380826457	1.58741220340427	1.42482925111045	1.87114292657472	1.98200245734936	2.28749795713846	1.51112369083424	1.48414428679198	1.53110119914964	1.59324237847167	1.67028540483337	1.01479212703795	1.4169238029442	1.50174774493446	1.610910649361	1.39059661473247	1.13304428784149	1.44806464669216	1.75928910253482	1.58433756263327	1.68341333769004	1.64963953938716	1.52612599743352	1.40832016619401	1.76236569661791	1.47868403673527	1.50174774493446	1.63167481335158	1.36492096348116	1.85820658918029	1.76154842055999	1.69726036049717	1.31420059406135	1.54513187670817	1.85962678072833	1.49433393281776	1.6025380857301	2.54672522653564	1.55842057278983	1.86938246465024
DCUN1D1	2.8299756886918	1.99400058234597	2.42913361303824	2.19389198974653	2.30291685793956	2.51142180888241	2.31289510078408	2.40262270642851	2.50644359138261	2.21823719073083	2.29471469421708	2.4172835182568	2.67363279768255	2.5798663392408	2.60637697081954	2.08395844058716	2.31420130231536	2.1222112345026	2.67985069904646	2.63611729890112	1.78448363642834	2.20343518034282	2.42913361303824	2.06832863655283	2.37019379254221	2.28077252135458	2.49200988649999	2.27397518564904	2.40393508328013	1.91808561645709	2.52013330578249	2.16900559081861	2.44317312421168	2.08643668527962	2.40393508328013	2.39449179785491	1.92739248391277	2.26335786373582	2.57364425317451	1.89959996226117	2.9169258271799	2.10778153597915	2.37213170239769	2.50378366068898	2.2630428739865	2.47563861064142	1.79195901734033	2.37213170239769	2.14959578232734
AK4	4.26185480301026	3.26690511821308	4.19891910864511	4.37642837073142	4.15025782020814	4.13425648022867	4.35979657465132	4.72924082263398	4.48274499820564	4.29230863802534	4.47198220011514	4.22409109830849	4.59480629891843	4.60858774682778	4.71990373103611	4.41468289383136	4.5487218477987	3.46705390509932	4.70968417865133	4.60372455714747	3.82232615240348	4.57132038476292	4.50665975344334	4.33490945148974	4.3984155694427	4.04694630638494	4.83033030151517	4.30583486715783	4.66258727212434	3.3059352682149	4.71581575125098	3.58582844645811	4.70770778420191	4.29072816645365	4.48180603161404	4.3816631284588	3.73349181196191	4.26568774570951	4.04824122185303	4.19423300575063	4.85225703915994	4.07661655229861	4.72815008236836	4.31052468176467	3.63750544992719	4.47639671938368	3.42853189174889	4.41553873330591	3.973538744106
SNX18	3.47176616625882	2.99386047155044	3.6425134209904	2.82288156959384	2.56842526236745	3.33352159768198	2.75419573142286	2.44912428785742	2.64466390714629	3.38564965463467	2.860110360114	3.02507908997279	2.86937310150552	2.71821017463192	2.45077497465677	2.75310555987766	2.79962054572313	3.51407373361208	2.76789928630928	2.72796288468043	2.68817335331482	2.88064852141158	2.92624378835724	2.49603070633017	2.72008299091529	3.00502025955088	3.51305528933456	3.06290950173227	2.74179745571107	2.42680021296733	2.76456660757267	2.59174393812346	2.68090689248135	2.72476110673372	2.82820018476466	3.12510497384736	2.2897329094715	2.84163248304116	3.11979171442342	2.91855659161079	2.96346943800026	2.78574326963576	2.78352091899236	2.63159632394574	2.7233632745269	2.44169385246811	2.6547822583438	2.78688468716293	2.67181276787914
AP4B1	1.28620068026266	1.3338981595644	1.2327398100847	1.10663869920723	1.14299211398065	1.35627923729103	1.17062673798497	1.12835418921843	1.02957803039081	1.18240369052023	1.3506401807656	1.16882106235532	1.13463390853019	1.11125893366878	1.34573317288967	1.20508361616428	1.0845702511521	1.51219241248264	1.32849981633958	1.2396256588386	1.51679835974957	1.14781575091215	1.08377239571324	1.28440798306785	0.965961552137621	1.36250806413065	1.22516668962623	1.36545671881628	1.20268388684618	1.17670527670455	1.1359247261043	1.27652441752572	1.11888064241824	1.18316066657461	1.41530996999523	1.14781575091215	1.59745485378065	1.2448678757519	1.26056669811555	1.21169922102098	1.04387908992738	1.10456127608668	0.996989304673085	1.0945235852459	1.56008737783431	1.19316404446775	1.511377683854	1.38280822539343	1.47274551681801
BTBD6	4.09198322527093	4.02694536338854	3.56181958928882	4.31952843300373	3.77693418372858	3.18139728709226	4.13790265952817	3.91348013649104	4.23725034509645	3.75092004230115	3.98413130400438	3.83890307020294	3.73349181196191	3.99710014805481	3.64737512958747	3.79256627179707	3.83644318136571	3.44167435390878	3.78356531101617	3.6242534977697	4.06748481465084	4.03181914671464	3.56615153741731	3.86682344212717	3.51149885404085	3.891958728902	3.92234849481516	3.82110549750749	3.06708580042762	3.55966114077277	3.84449022319847	3.86060238960164	4.02553999128058	3.82424833844645	3.69880499831094	3.42200481185737	4.40346538341263	3.33209353720626	3.6242534977697	4.01860336918488	3.34403202763419	3.50620409508384	4.10051699040942	3.51354115298613	3.73583161027885	3.80360334303463	3.80970983291724	3.87122339816472	3.68188603246028
MMRN2	1.72819167504641	2.69256206712944	1.96059255503586	1.70638614861774	1.80025567454063	2.37961857693932	2.13486319973121	2.14925600126498	2.54496410803615	2.67253973680131	2.80638449319108	1.79138077994438	1.99900595620005	2.21902643951844	1.88042656201648	2.36300721543813	2.32508199141772	2.05455090171614	2.24097759332657	2.37372828092633	2.38638317712067	2.13087260136411	2.17274979871038	2.21075645975382	1.94787845351148	1.13751540258103	2.02599080681469	1.78033030773803	2.29918960984405	1.60948408012783	2.59037721568152	2.10967543645728	2.35402117914678	2.44046037716826	1.73344548171841	2.40490401969167	2.08582273235991	1.85820658918029	1.93126190257924	2.46627639379579	2.51844922388447	2.10350533874356	2.61787138301553	2.41952921351869	2.35757326379781	1.95466530936005	2.46997981878554	2.24225549207949	1.6531011078168
LMCD1	0.669592848559178	1.32926906673367	2.28749795713846	0.832401718762299	1.01776594231761	1.07162707179021	0.719440510831032	0.510053068522289	0.685182582166242	1.19109110842985	1.37159621571354	0.710588653636766	0.584490903728455	0.440118334552445	0.58967628847832	0.807846777964265	0.612051917289453	1.05310921013081	0.863396406474644	0.854187972649041	1.51219241248264	1.04009628549563	0.412815144559139	1.36572078878774	0.638879179894727	1.00810300837672	1.41309813589391	0.945833209829007	0.910539188930471	2.60292919385222	0.892946569252388	1.48909395270551	0.422556150422045	1.13829446938005	1.14273114538128	1.10506921696338	0.829548067753278	1.4860209080999	0.999667168442453	1.46899106299904	0.841107889799536	1.55092466717163	0.892946569252388	1.11965854998079	0.93031376188366	0.675994797557971	2.09633017444072	0.991043312240766	0.885789035064874
APOC3	12.1471124723993	12.7239296011834	12.1471124723993	11.7611808257336	12.4869012672592	11.5036652743356	13.1519933474967	12.6051744425268	13.1519933474967	10.9345232953651	11.2518606640199	12.6051744425268	12.6051744425268	12.4869012672592	12.1471124723993	11.7611808257336	12.9976985048993	10.575766624673	12.7239296011834	12.1471124723993	12.8611710113622	12.7239296011834	12.0392331546424	12.8611710113622	12.1471124723993	12.7239296011834	11.8477558461478	11.413123866601	12.1471124723993	11.6717742968806	12.2618190407937	11.9389336940662	12.6051744425268	11.413123866601	12.7239296011834	11.6717742968806	12.7239296011834	12.6051744425268	11.7611808257336	11.8477558461478	12.1471124723993	12.2618190407937	11.9389336940662	12.4869012672592	12.0392331546424	12.1471124723993	11.8477558461478	11.8477558461478	12.4869012672592
NUDT7	3.04126391259268	2.89915722631357	3.6242534977697	3.64849294561818	3.15779328839204	3.66496836382018	3.80970983291724	3.70221746589326	3.26152284948805	3.18181087333501	3.98741836014363	2.78956640240346	3.38470411974566	3.34590360346958	3.67071958696681	3.56346824506882	3.79932259429802	3.3283923022779	3.49258868142802	3.21483768658708	3.29130280433134	2.76789928630928	3.29457113049464	3.56773169028657	3.16901006162904	3.69823385484072	3.55155123487168	3.51619000863151	3.6925478610259	2.92904562077973	3.54947217185938	3.13363856244596	3.59273811694747	3.9571647817955	3.47475504564044	3.25384937442554	3.21392465617865	3.10120440251934	4.03540524008686	2.97687110846883	3.39355566626631	2.91139349162167	3.24141061837399	3.55052058587887	3.25610332758975	4.14817238303635	3.18849008390231	3.2202927702142	3.37393233495226
ZNF584	2.06350924521043	2.10655680468495	1.31525633352756	1.37615460433224	2.06322253247894	1.50311587146403	1.49158923636722	1.44806464669216	1.53466560063975	1.29911114705085	1.75265135493928	2.09817663690075	1.23751743667939	1.35905597790284	0.973697524837607	1.4210245606081	1.33854583885645	1.76127642039657	1.10079660512887	1.4280137741965	1.45272260102851	2.17988745674855	1.22438357449582	1.8547518968922	2.04133203770253	1.72679333458543	1.83627377352157	1.27784377586856	1.28052585393173	1.2299094245904	1.10533228868308	1.64009710924323	1.3619480020823	1.14558299410224	1.71170032780896	2.04759456567536	1.74753309792753	1.93872440577803	1.43176395307319	1.83134434689681	1.3338981595644	1.85762993776946	1.10269223268177	1.18455658076859	2.35983463344234	1.07618078143782	0.966964557017377	1.52994967719025	1.62108835444079
KNG1	9.02871947396374	9.29727525205289	9.27064394244601	9.09780775957437	8.76179376210379	9.12119605468887	9.2433037384396	9.29727525205289	9.19349947565183	9.12119605468887	9.70245920624668	9.05100374513763	9.3547214838672	9.2433037384396	9.41576209347185	8.94003082087781	9.27064394244601	8.89803228492809	9.2433037384396	9.21926826977547	8.78117275810799	9.21926826977547	9.47929865863937	8.94003082087781	9.07477691827803	9.02871947396374	8.96260775870116	9.05100374513763	9.14548769166346	9.44631405068681	9.16928586963924	8.96260775870116	9.21926826977547	9.62711012456598	8.65787910984178	8.78117275810799	8.89803228492809	8.87704661334172	9.14548769166346	8.72625387676822	9.32334854782047	8.65787910984178	9.27064394244601	8.96260775870116	8.91851397613447	9.44631405068681	8.76179376210379	9.05100374513763	9.21926826977547
THEM5	1.64261845543273	0.380867449191673	0.90809438810065	1.25789070188382	1.0731997060788	1.01776594231761	1.30703514125962	0.490034402000478	0.842258334977354	1.32474640469792	0.888145449206086	1.16462036447119	1.29124007843945	0.908582902909863	0.612249802935671	0.485382320355556	0.735725743438712	0.266676153622434	0.776273202130529	1.08874077694129	0.852643645134642	1.49101571797704	1.46979528304974	0.30254006145576	1.39311846588153	1.17904995398706	1.46871406566297	0.799115333500753	1.08089267208925	0.300654092190751	0.962049901208139	1.61522529256956	1.45949838219172	0.878680996472579	1.75410006336615	0.96105183281457	1.21860882746148	1.0931084716848	1.09992911730598	1.37241441818046	0.907816361741209	0.804726296231755	0.694473742009185	0.639461830983784	1.05979579525434	0.603559760788844	1.36085791139609	1.31775703419319	0.54215770598029
SLC16A14	0.233001468961423	0.91439935592729	0.415132708948483	0.172706032250479	0.503232098801327	1.79676887852666	0.243334371097501	0.509182655308009	0.658871099098834	0.243334371097501	0.482545505929931	0.131193105062566	0.63518801390445	1.23776751602554	0.839001037247808	1.26137915696695	0.301667230719486	0.456770299645362	1.34439746886575	1.01504113320851	0.362946820672171	0.916569987735008	1.192913665424	0.51860674785241	0.262605115526635	0.290738479676545	0.333524698321538	0.202629303135979	0.63788114036549	0.295761274564162	1.60477145988268	0.173874186141108	0.321015281906918	0.44883363039916	0.177882550423659	0.705325968710684	0.457869377689017	1.16775115119135	0.88219095703312	0.372859954003486	1.49101571797704	1.79882107987185	1.03275834228154	0.700440428390784	0.751974777576737	0.298667523753661	0.272316374200068	0.420940318005637	0.474459607850252
NIN	1.01255000294327	0.692764735710177	1.17776686130046	0.780254262522724	0.902914805848975	1.15067149921497	0.816813959730199	0.745854111997454	0.742227831465174	1.04490445013822	1.12809771931402	1.24015485385024	1.16436392971846	1.09015487775685	1.44834016474986	0.823349549897094	0.940650800166653	1.16462036447119	0.957257153617054	0.826561054307936	0.866457343514633	1.02253342072589	0.94315788201306	0.779375025300352	1.09551005996745	0.725720613091376	0.842258334977354	1.1852072396442	0.951635584827075	1.12043571612231	1.1380364757507	0.70084074732403	0.921877862770168	1.20742210580643	0.612249802935671	0.950615238296675	0.694247786493929	1.06132927856093	0.912241109194115	0.80189892702794	1.18162174905181	1.0813962203284	1.03654040743818	1.11652941157851	1.08708284161855	0.922605089890443	1.47410915489816	0.712517336092932	0.993013215341123
NRN1	1.63562696437781	2.28204114408788	1.65253154922523	1.38738931550516	0.935676600827008	1.30887145594413	1.5642522410502	1.43528500374256	1.55704584305089	1.75465676694949	1.77498363586145	1.4008766716912	1.42602693797959	1.25233941300176	1.15462064230307	1.42536697185664	1.41583689286293	1.29832407504387	1.44283349703114	1.49594912894639	1.27468236971468	1.3333255404225	1.24409757735222	1.51901279172118	1.21570096191428	0.944381167290987	1.22861965453614	1.05337707894072	1.68905525326147	0.866457343514633	1.4237076685433	1.2733500187955	1.65735949432143	1.73926010778811	0.607791064128238	1.3774882330607	1.45569405593619	1.21437490869627	1.62150804249128	2.19015461750324	1.45131343063807	1.0329926215013	1.37936744389685	1.30126242892279	1.51219241248264	1.18393292385424	1.65019536154034	1.22544232751465	1.18393292385424
PCNP	4.68493100253714	4.31281270030014	4.40519266597757	4.18235611203856	4.03181914671464	4.10622852876728	4.3033524984542	4.24030881677923	4.22341513727667	4.19891910864511	4.38837692376883	4.23107279013089	4.47550829700417	4.20959398586091	4.18974947973281	4.10123258987606	3.99710014805481	4.21646186851774	3.95012653866114	4.34735510880311	3.55367253047247	4.02136633440196	4.00447459214272	4.02064899831402	4.13937462639422	3.92688871472391	4.11711975333607	4.09689843718234	4.30814682916506	4.26952437951145	4.00378333222959	4.46548585404477	4.33571193391206	4.33234023899989	3.7751698101233	4.28607121039732	4.23190652563873	4.18163592552121	4.25041899298566	4.28843417277295	4.43471655676484	4.04694630638494	4.06748481465084	4.14607242559068	4.19967489450271	4.30423214083281	4.41641625097299	4.1809308911266	4.1716729382317
WBP4	2.3498126992381	2.50911211013347	2.77385906317335	2.60637697081954	2.51579904064723	2.40065785854831	2.53443176496798	2.46219604944846	2.56948048232195	2.54121919358472	2.5798663392408	2.42744736841934	2.67044228032512	2.59003946316968	2.51810743787544	2.56981376412381	2.62338528899442	2.46456988154683	2.31774947440296	2.54911216126183	2.30388169677416	2.62167906103774	2.28488307073251	2.5137992970414	2.69151459983099	2.54742181605981	2.54261087926477	2.25472718824754	2.69585367608368	2.61612086235632	2.48621028009024	2.67838455316003	2.46057576949827	2.56419207354655	2.39835712579914	2.44607085526732	2.35144085088452	2.53745162736132	2.59275980813001	2.32090927691727	2.74910496863485	2.6269629506046	2.35144085088452	2.3789430160444	2.5614170524421	2.74429086779061	2.48457303429443	2.50378366068898	2.58968620955049
SMAD2	0.920874444946878	0.879858969416871	1.01750491794735	1.02077826568372	0.916818332953955	1.04439514838156	0.938136693173973	1.02732788119876	0.94915830548192	0.925489795924418	0.975895077979093	0.930837581438543	0.956243866322422	0.807614484264175	0.92961806310313	0.902914805848975	0.911992319658599	0.988593744606725	1.02555532522596	1.00590008697465	0.837627972507193	0.904162792157426	0.814707578235419	0.847196579207734	0.952812467291345	0.890823820977768	0.998956880267296	0.909074906552739	0.856793170223862	1.01848916594356	0.973697524837607	0.931572203704505	0.790333603545834	0.881008878274563	1.03151002487465	1.09992911730598	0.74628886600019	0.922132614069578	0.889868144616577	0.92961806310313	0.979861594529825	0.933748957780619	0.94939257576648	0.864581739100466	0.751762140757134	0.83642208321315	0.815038004331146	0.865030083587516	0.92523528735653
CPB2	8.65787910984178	8.48725681091002	8.54685123643298	8.61167603080234	8.61167603080234	8.69103616980387	8.67426733374615	8.65787910984178	9.05100374513763	8.70835515717363	8.30873774913603	8.61167603080234	8.85764822816946	8.69103616980387	8.22060048069809	8.38711562801549	8.57928926553336	8.61167603080234	8.69103616980387	8.81942230591813	7.6715993154143	8.38711562801549	8.74337775648929	8.61167603080234	8.87704661334172	8.47256313497556	8.34740180876896	8.48725681091002	8.79958113684916	8.23352838744001	8.22060048069809	8.37346901885875	8.56261942162315	8.24627762174849	8.27050271537028	8.69103616980387	8.38711562801549	8.09393593327911	8.83786036327499	8.33490484666421	8.64243013823359	8.53243033263714	8.44237964617688	8.41595451614535	8.5178752691498	8.61167603080234	8.13748427293021	8.65787910984178	8.16213482842148
CUZD1	0.0788561814547474	0	0.0284537446005538	0.0482214418006066	0.0416710897074181	0.0594558544132881	0.0323125753866514	0.099542355774489	0.0520514610949274	0.0228517826816287	0.0531263162112129	0.0874736067569971	0.0444355355674292	0.0436505029847714	0.0424423662084074	0	0.0486823174788934	0.0347141220176367	0.0519923875311429	0.0783560318786614	0.0441523601164736	0	0.0477272130625349	0.0619355564032519	0.0131452290138621	0.0397538307597041	0.0542877041254555	0.0304374593659645	0.0244644046254641	0.0224566559363432	0.0149263059865795	0.0170552187779754	0.0349991046805723	0.0923330728630183	0.0784181501610458	0.0373304457137491	0.0750903419152112	0.132408897043562	0.0400892015455715	0.0352929219950536	0.0225424136701138	0.0253640865033568	0.0372198838148868	0.0558017323869235	0.0237626467312351	0.0239978632183662	0.193042549534255	0.0461230275418475	0.0472115311087406
SEC61G	4.24109092809294	4.48738593386854	4.67182971102718	4.36724419846935	3.89769681486455	3.6413830168121	4.24184589888508	4.28764893528616	4.36142050105213	3.99363985363911	3.83464073569347	4.09486243677278	3.61450137489754	3.85931663751787	4.03114838492188	4.35166120458304	4.06467747231854	4.47904709932294	4.0031412588268	4.44092212590387	5.08608460751997	3.93594734137925	3.94568404418044	4.0434875688719	4.18676377183677	4.06676470516074	3.80537877420351	3.76100281454116	3.78893260865446	4.28607121039732	4.2334689297253	4.48738593386854	3.72002675472482	4.14817238303635	4.87156145523902	4.36897474394853	4.47550829700417	4.5589311222813	4.34407756829137	4.16273989314966	3.9307393237773	4.55257467388868	3.92109222987743	4.18235611203856	4.29872507933033	4.47111701538833	4.54967392445496	4.6523505624407	4.57619520078881
REXO4	2.84430595447016	2.71898252235611	2.93102012716005	2.84163248304116	3.04126391259268	2.77793709023305	3.21528693035858	3.09357211584558	2.95907708429626	2.5000466256434	2.71748281983809	2.521175303986	2.86167041627923	3.08319289880896	2.807920730095	3.34449526496395	2.82960974975595	2.75789763950542	3.04209504610414	2.87908165354168	3.18849008390231	2.9993109391259	2.82101492202105	2.92087097453798	2.71236093277998	3.03506609731911	2.9105771903395	3.09063401547765	3.11804891921255	2.87559430301078	2.78314528964028	3.16237295882666	3.19158596431146	3.1428033304034	3.42046180596022	3.0525229812975	3.03506609731911	2.70411661728823	2.84702306408386	3.34350250485263	2.66311741046847	2.69868252739146	3.15583596080305	2.82251128444238	2.31962896392409	2.96706602298062	2.5576516154572	2.96185758254254	3.23738953612006
RMI2	0.469949616186955	0.290214891138831	0.551036169331038	0.789365450481389	0.285800865222701	0.314250856764896	0.171863193638169	0.800744839186249	0.264330438457091	0.304984762060592	0.158827935945965	0.225553850676475	0.411554332361797	0.74628886600019	1.6989161365342	0.408076200450135	0.22762216532018	0.534976007626363	1.59434526719556	0.838096452194687	0.788689433043992	0.712963434367687	0.752203139728587	1.25390841731783	0.529120002391299	0.47851256871	0.378029648165392	0.660126214520114	1.01255000294327	0.803287896337762	1.41474462959662	0.558701925629548	0.165270560486607	0.792424944832117	0.757999814731323	0.633096387642992	0.272617901822404	0.398744449490204	0.540232816472871	0.423342705428416	0.713622369679866	0.396667887794723	1.17223512973765	0.54252237625618	0.270905693172494	1.12809771931402	0.893884747818109	0.713200172805354	1.75523701696707
ZNF787	3.23269220907074	3.73234303314342	3.37006172489707	3.31259747578025	3.63194201363764	3.14150444235792	3.2702001283371	3.35800012751529	3.39940386103959	2.86435259745554	3.36566220510563	3.20409593092017	2.96071878179654	3.33681032676002	2.9069876489723	3.38954594092307	3.24971139279073	3.35701943368329	3.50672513685152	3.53104953184894	3.71912967764085	3.53415612556123	3.23029064134939	3.54998436770403	3.36516675228329	3.786521557624	3.62211335286671	3.22620983065414	3.20226052552196	3.49934749597406	3.20862306211159	3.69766556558904	3.20546541066953	3.01273623190242	4.09340334309835	3.54740146695947	3.679027252445	4.05789175603965	3.19115306626944	3.58427741861626	2.96071878179654	3.65463118851068	3.55423949155924	3.46199808363557	3.57935103493984	3.08362633086067	2.78017607068421	3.45788359232334	3.52249934127357
ZNF433	0.739817071626885	0.875599343005575	0.717778083701167	0.709953061172127	0.643701209871525	0.714474116398783	0.900063164212277	1.02077826568372	0.655964124434745	0.739604861308915	0.798657187587765	0.75643345698619	0.673678301343321	0.791481192373029	0.602015740725789	0.547916137618453	0.680045286652982	0.951635584827075	0.695989133080922	0.95235275768737	0.664847233054613	0.55265403979235	0.663231199496813	0.74452911807764	0.72937246777108	0.856793170223862	0.660332348608593	0.824756249257272	0.698515286933441	0.660332348608593	0.717666217028108	0.875355149395653	0.811095329705204	0.744959928751491	0.709314486902148	0.691283063872086	0.815272290121976	0.640238617631301	0.811325103965225	0.863628178470456	0.695125803296937	0.89126932015129	0.723530397600811	0.553378727615164	0.712104707577963	0.75240907688078	0.454422278487927	0.931330365649561	0.74628886600019
LRCH1	1.76322219443571	1.49296999846168	2.4042672239761	2.03051115790304	2.31962896392409	1.79938048708106	2.27205590913639	1.84030491684882	1.54898009812763	1.86953604747799	1.86048973003237	2.67802918292838	2.31932951877206	1.72010252404733	1.80995632606093	1.56585450057517	1.97121053156801	2.18423046462636	1.62747506814539	2.04192101315129	1.19677037232551	2.80445555336842	1.6067148138359	2.02190830200018	2.1617220883754	1.67315342939368	2.00984524431746	1.56225450288522	1.81799088284149	2.07437950138056	1.87894967798476	1.94906174095278	1.6030987904458	2.11216744330166	1.3263477188235	2.41885214096874	1.58574898201611	1.79280206585404	1.61732007111241	1.46029959523769	2.22287212638644	2.31744581269106	1.73528688382557	2.0845555654178	2.15509601155392	1.73611414986211	2.11246693825883	1.52481602070909	1.82429591108137
CSNK1G2	2.99343905429258	2.91936073259752	2.90896196341076	2.94347385623954	3.26152284948805	2.79699433547945	2.57397348645119	3.50415386517028	2.86435259745554	3.05955099488628	3.01437917486689	3.1943386045489	3.05871723114012	3.02626904935575	3.22939069876266	3.18097203385974	3.02548603164252	2.96383727534591	3.26690511821308	2.97768228165487	3.22397889021557	3.63809249004552	3.10772650310987	3.37879054688485	3.24462980883788	3.190732568369	3.45632163338767	3.25200565126733	3.03294342305344	3.30071930436911	3.05583159520085	3.28801645550911	3.2758832209457	3.01396193533409	2.99806623030864	3.21617313747401	3.26646673385741	3.24742197481032	2.78841971393915	3.23401616273595	2.64910619316662	3.18630110015258	3.26921222499352	3.19563492487041	3.25475020364128	2.93342011210373	3.10686958972189	2.85818999824596	3.32790052938017
RAB32	4.81070188790902	4.74069011329622	5.27928056232263	4.4391690596604	4.31952843300373	4.51118769878445	4.45930393107319	4.59077733909019	4.66569721213885	4.54495026048464	4.526948075845	4.48096122585848	4.34910937514313	4.06748481465084	4.41388761630239	4.19275221323723	4.24497078786388	4.8658186087474	4.00514157828056	4.44963178533291	4.99443630271133	4.57528465303829	4.29707684397827	4.46021558334994	4.25729232347603	4.37226960701763	4.38924741578232	4.40946963692851	4.61140110206214	5.30176265935166	4.13937462639422	5.23788494198297	4.06262999823041	4.88631611278821	3.97091630159014	4.60372455714747	4.48644765692485	4.6767889865293	4.29072816645365	5.32927922473582	4.43556737456807	4.42618577938866	4.2148767583144	4.48096122585848	4.12629372657233	4.02694536338854	5.26454031068156	4.17862204230003	4.97954765641418
LAMC1	2.13672285909893	2.25062103275378	2.59415302509965	2.51777582063219	2.73156977713405	3.40640286427253	2.47129814531455	2.72979376962958	3.00625713134941	3.01437917486689	2.88064852141158	2.97848722960988	2.92508263432527	2.74946889511268	3.05165473055676	2.7399544890295	2.56771492080151	3.1497155803818	3.17520271475971	2.6168356845512	2.44152483114314	3.11137834352859	3.06829337189282	2.61540700342936	2.9246752198074	2.43303621160366	3.11377283662769	3.11465477891341	3.01726063340143	3.56564012314763	3.12377392721187	2.77053514979329	2.67546981771641	3.21528693035858	2.41854227816083	2.78993164533021	2.38604126957814	2.83980277313222	2.63723017238259	2.81468152358487	2.69688996612345	3.08764095425558	3.28613075780445	2.72585263808694	2.38221786699419	2.7842504479986	2.70839740659789	2.57916578842813	3.03963522491213
DENND5B	2.27878980660907	1.67885795802913	2.1210079011804	1.76607625692014	2.14991555112347	2.32890122020895	1.9317023196071	1.72398605651532	1.90902091423234	2.32890122020895	2.29949954070532	2.27051086168371	2.10843259240665	1.92708888744091	1.74497325364426	1.65610095153883	1.99959333151145	2.2842650324941	2.07168166143974	1.85675971213698	1.47838010721464	2.13486319973121	2.238151510873	1.81024946493299	2.06441830149847	1.94190425460544	2.18051677647384	2.00589767164796	2.09633017444072	1.63675526920524	2.24008445558161	1.81599431229036	2.17150515940266	1.85850577277858	1.52994967719025	2.21381653289795	1.52507336861657	1.73189510819254	1.80705156606174	1.56225450288522	2.2627331281415	2.06832863655283	2.11216744330166	1.96059255503586	2.09421711287349	1.81883551904847	1.27839834341826	1.68565353157147	1.58907932270154
SLC23A1	3.36276453323456	2.54911216126183	2.78054550041964	3.27400824242908	3.30449003105352	3.96169709670763	3.03963522491213	3.8310304430651	3.46094335774253	3.22354972478119	2.16776722869413	3.44674784838938	3.39788489818076	3.71556592104008	3.71049639538711	3.49154373543396	3.61504931970084	3.15272829697759	3.82736821574551	3.09439193238235	3.39355566626631	2.99427743477105	4.15099815972952	3.22485159186833	3.23316041987369	3.47669420645845	3.93261925083373	3.64088140997831	3.81444167746533	1.56395701601187	3.98001984035545	2.32317290439658	2.98655674604558	2.8340723417832	2.85431130642354	2.9246752198074	2.42779863531594	3.11159753436162	3.4676048937112	2.29625664206564	3.41139285238114	3.3283923022779	3.44525443933735	3.76754799116183	2.81023204388582	3.61220288697615	1.68592740448832	2.87286243565194	3.7005033701591
RAVER1	0.908582902909863	1.30495247341825	0.89197466404479	0.852745607119469	1.35711851513575	1.09002838794512	0.743507566791441	1.14704637065561	1.10349712745917	0.887658434562582	1.29436989468032	0.993729826974049	1.0919351706848	0.982979076789745	0.849495805596309	0.835477211642695	1.0592837572791	1.23910896472457	1.1278306772272	0.701255344150022	0.234117193448185	1.3753195308633	1.01432391577055	0.975660698118411	1.22202231466608	1.0633679899291	1.14966415544508	1.2733500187955	0.762213994858107	1.22282850896372	0.948217332157889	0.907816361741209	1.16357563908189	0.949652461230421	0.721167458224735	1.22600347983066	0.929141006002465	0.723530397600811	0.958040428271336	1.18342687705778	0.835477211642695	1.07910175267237	0.949652461230421	0.913425206824891	1.2024384771874	0.893172402676466	0.927210191802399	0.824302104470049	0.802353862193173
EPCAM	1.22122210656692	1.00263163708971	1.243846650367	0.808312854342354	2.09278080854218	1.52942954387987	1.44232809732481	1.26349511255901	1.03375571667633	1.3463055896621	1.58349226450712	1.65161239044846	1.25951129936185	2.0622972169721	4.5487218477987	1.78648148780411	1.47384213652565	1.45488428857082	4.06676470516074	1.73245653911925	2.06115592870697	2.08217091616655	0.881469420309398	2.66348242033592	2.22832433795383	1.13857329819501	2.01964328100425	2.7663645832042	2.43945999880007	3.73121249170036	1.96353337044674	3.95326928542459	0.847863450902208	2.59381379130413	1.96059255503586	2.2897329094715	2.43706242587059	2.38444590494351	4.07305823521891	1.22888523295245	2.38476849504113	3.35652932947428	2.74575756653601	2.13115721004623	1.4619120192993	2.61228173665269	2.06592751508916	1.1414505215767	5.7335289599249
NME7	1.13098998561437	1.26617375225229	1.02328650103868	1.27091396293478	1.00039907597738	1.07882712027783	1.23564500115368	1.05696856541683	1.08191838136589	1.01032630756454	1.00711614930188	0.795688271889616	0.901240200339745	0.926702271664483	1.03830666499937	0.992307200577767	1.3166578215335	0.751315601676258	0.797769980831498	0.820551507443859	1.28233667362143	0.795932548207873	0.841333288929438	0.908340375374272	0.755732514245277	1.23697791348552	0.917050474517707	1.24122379556264	0.95357158809349	1.02052505171118	0.982738412120859	1.12147002528044	0.907816361741209	1.09654145268729	0.963005228125892	0.883368036178969	0.804377135375349	0.76474580922842	1.08887650850627	0.791039763230783	0.922886319959743	0.832887869175049	0.788248228946184	0.796150227983939	0.859801487031725	1.08608651166081	0.826342997695579	0.9657093045567	0.817737993055086
PRR7	0.568981979966971	0.688732897439667	0.578135025337342	0.313126538312773	1.4237076685433	0.513875317263415	0.603769061633354	0.608450720029636	0.60260020374541	0.29856036464292	0.592553021178253	0.703164256065321	0.196843340787496	0.510234345416307	0.440583800309266	0.523647505691457	0.134660916973769	0.798657187587765	0.637689843357793	0.870664639516101	0.919209574338787	1.25976094654309	0.267887791399163	0.716879341302927	0.711680909644479	1.11474367436972	1.15951512077141	0.436331117048709	0.494888868422507	1.01631781370722	0.484218260375385	1.28781600228049	0.352817491796178	0.400583316409441	1.17298408441721	0.891725515840766	1.07554558384932	2.05578078960433	0.423487610860097	0.978851493330048	0.522418620948745	1.62558360009383	0.608871911531787	0.467540545310614	0.807388142158864	0.337280581837912	0.207440875276122	0.299189944926359	0.899589629075256
RPE	2.84702306408386	2.10625692257657	2.70666458070177	2.53073713927025	2.46662724900415	2.81730823325471	2.73156977713405	2.69905676573454	2.69976222057116	2.30324103105024	2.49436272900686	2.3608092438594	2.84702306408386	3.04923959809751	2.79851731027248	2.71164116976999	2.61433428288286	2.65336417051986	2.80074427576776	2.59763635446522	2.31066720206503	2.51978591273082	2.49568401912287	2.462872396475	2.69585367608368	2.38091144086266	2.77278428528416	2.521175303986	2.68304018121119	2.32185038188985	2.69256206712944	2.56631259031033	2.43174463044595	2.47764383647804	2.27553956235991	2.59381379130413	2.25808898849711	2.41916948338366	2.97030907346425	2.4172835182568	2.71270315375801	2.64637520072978	2.70873598212876	2.72082668570298	2.44014787099431	2.78688468716293	2.39676993539195	2.4087885631995	2.54361168156403
ANKRD39	1.37828982062643	1.49351321523639	1.31182479207893	1.59489877497836	1.34794686244283	1.24886061354021	1.46439957677098	1.43228314186783	1.55842057278983	1.11002366268656	1.18838072739416	1.43502594125287	1.36222796293747	1.57092647550398	1.0446491135037	1.43228314186783	1.4272125661392	0.896509005731437	1.28180633978483	1.58935949361852	2.06441830149847	1.2327398100847	1.39035075760141	1.46219700373736	1.54241320234666	1.44885528083694	1.48414428679198	1.17957785636933	1.36892954546259	1.07215313776059	1.43149923019591	1.52234126914814	1.16502533028908	1.17904995398706	1.92997730700557	1.32527773104456	1.66835420622017	1.63332652534861	1.44232809732481	1.51476704375105	1.36034683546867	1.15683597285998	1.26192561535889	1.36505306330659	1.16436392971846	1.402699553882	1.05799220470269	1.61732007111241	1.24225472330256
PKN2	2.33678940262487	2.02098222763864	2.48720198178794	2.15264289050189	2.23089379052271	2.55316203390678	2.27553956235991	2.27081942748805	2.23123189356416	2.60534356908889	2.55418394602358	2.09963599645954	2.60836803260765	2.36586136183271	2.46388238729422	2.11645245763401	2.29437538560836	2.463197418275	2.31161031437565	2.238151510873	1.60477145988268	2.13916306093408	2.57151012676321	2.1210079011804	2.32026087916886	2.28585147268235	2.21917861582104	2.40065785854831	2.41693934685108	2.08245144787688	2.31289510078408	2.2774652154998	2.39152920175973	2.31867100620128	2.07285644267897	2.30388169677416	2.05297801875171	2.27081942748805	2.24754369619918	2.08612649988119	2.76789928630928	2.32282721683833	2.13362712192782	2.37509376932246	2.39904762800266	2.34267366660862	2.04133203770253	2.26735639060244	2.05233699440358
NOL6	2.36300721543813	2.60836803260765	2.4301325867856	2.2412775068075	2.80830457793942	2.64219781612099	2.0885393609179	2.3883087272698	2.43174463044595	2.35806880285485	2.523898690184	2.6747334868783	2.44383787158665	2.4225033511695	2.39934738391731	2.501088515461	2.46860746868667	2.9506380240249	2.68748918843599	2.36145326439481	1.99575284953545	2.92702032273761	2.45416756490611	2.56245004848356	2.66940068656098	2.55316203390678	2.50511337446799	2.68748918843599	2.41761930889169	2.42284211275495	2.62202203394222	2.97886951525623	2.46491535840697	2.34590168289298	2.39383540975681	2.67618604741011	2.52696351310161	2.48232638954736	2.38927755220285	3.02297409117612	2.02841857588729	2.76153678783495	2.73272412705826	2.2636498230208	2.89223685158245	2.12378484786064	2.51279600812964	2.45552866084753	2.66976089347853
NUDT2	4.30423214083281	3.891958728902	3.96890353701555	3.93729353174934	3.34300986437303	3.85931663751787	3.31545894347323	3.08362633086067	4.14087878641874	3.01519233052695	3.6116631330348	3.03464507797114	3.78052278613629	2.9069876489723	3.55367253047247	3.99573446971779	3.47967117565965	2.8450717791799	2.51177327032509	3.20363032107385	4.4207519045721	2.62947283387408	3.13403601226871	3.22440284913947	3.05542680052465	3.80912867859774	2.93539692186307	3.15147594283858	3.24462980883788	3.5650980392757	3.28895643052764	3.48745040032379	2.7392745750964	4.03942184196769	3.58372684668597	2.84737888428373	4.11779341276266	3.88751818714488	3.95976101697391	3.44479111827157	3.853823036493	2.93257874898262	3.16323081896271	3.35942144750749	2.17213515044759	3.44726477394425	3.25290166238713	3.19563492487041	3.25156713222823
SKP2	2.63795028233791	0.569348961786352	1.8165450477063	2.47129814531455	2.02190830200018	2.20091545408989	2.54672522653564	2.45284523872335	1.83078091241331	2.09754968637889	1.8319197444619	1.31909492393861	2.56245004848356	2.27947014976912	2.02514529438454	1.77039326568104	2.77904328798711	1.64826009725807	2.46525331737353	2.1222112345026	1.72010252404733	1.63418517247349	2.62806798284698	1.85361525728616	2.23561717390643	2.36553260760932	1.98466991129667	1.90723763816318	2.30517817394406	1.17851392737046	2.94907235869167	0.757338936803446	2.7487409339296	2.40846571155709	2.40586635140181	1.75207879708403	1.56256398347034	1.69389689280117	2.08643668527962	1.78820092531625	2.11983607750257	1.3804122439316	2.17245995870531	2.2441021821083	1.44697081923795	2.45752592143034	1.27254407127988	2.34331251867671	1.91837393558793
PRKAR1B	2.50173356575336	2.30806558651101	2.79471827042312	2.46422312943267	2.21570571592562	2.14834003323467	1.98916160908209	2.18146455438156	2.34657317942291	2.09694926798066	2.03265407107262	1.73049262258887	1.8289902390702	2.30106340525064	2.21226709031554	2.47660454175509	2.83252509511147	2.25031965519363	2.41211399571914	2.54812101372293	3.20816976732257	2.70083851898844	2.64077256197869	2.01433286532776	2.75751164231881	2.72759801753709	2.17150515940266	2.33517265523228	2.11427706383434	2.35564568250262	2.20430926916478	2.05053958081577	2.25472718824754	2.23024754503101	3.16680772280358	2.25867478159888	2.37961857693932	2.38670551505073	2.05636702934537	2.67293441693507	1.80820301601012	2.42647789192708	2.70047761194459	2.46860746868667	2.6547822583438	1.8056417754026	1.86509310148493	2.81359092197686	2.35109422543573
TMEM223	3.24926332757007	3.11847754046421	2.94230170728706	3.05743896166875	2.94508009775911	2.68413111615204	3.22354972478119	3.11847754046421	3.54327621335954	2.50378366068898	2.98208821768099	2.55485356662158	2.94065855729313	3.1453778080308	2.6080182070757	3.07976905061811	3.04126391259268	2.44775605139287	3.12769056188502	3.40787890804268	3.13536396037547	2.7786694569938	2.89643872475148	3.38712548127315	2.90191999107292	2.97729933991006	2.93141023812141	2.75901073090558	2.88841722339736	2.82744821287198	3.04511234493906	2.81395244716107	2.98738352100415	2.91652482825937	3.70336599540613	2.96422424725985	3.39595029511342	3.15060243774576	2.94386033568385	3.18890838601095	2.91936073259752	2.56842526236745	2.90072741551671	2.89606574772228	2.85431130642354	3.06746014693997	2.79888829186211	3.47328300587475	3.22803564447904
VASH1	0.842258334977354	1.24858824319572	1.1301893284618	1.02100180664918	0.469302632534985	0.876784387775003	1.16565890745055	1.32607275026084	1.36250806413065	2.06292839083917	1.57510418842799	1.12835418921843	1.08990188704229	0.959044656264727	0.952812467291345	1.07808764837485	1.08964473586225	1.10322364176952	0.837388950297435	0.82543032279813	1.086851565814	1.48089698143952	0.901726336216812	0.775366595803192	0.735956940078661	0.58967628847832	0.600261830362584	1.42749748387369	1.19750334803292	1.50973649048307	1.11992376557502	0.610254949334161	1.1787839098446	1.42128726426446	0.422697801166652	0.845293982859666	1.25896243031211	0.751974777576737	0.856095409140328	1.20085962670833	0.76793483288826	0.650847348902414	1.00039907597738	0.812967899213286	0.354034378262973	1.08482456250125	2.20121086109979	0.931804775907581	1.00239221256742
MGST3	3.57832242416063	3.29506166977589	3.48533198982168	3.26152284948805	3.20004268864923	2.74686402907182	3.41139285238114	3.52944943831019	3.6116631330348	2.69398788452692	3.08545673269368	3.31640182676686	2.90896196341076	3.14671064903378	2.92128460429095	3.09439193238235	3.13119258431858	3.13072704733204	2.97648511558141	3.32222356157865	3.54272846671298	3.31259747578025	2.68929894055495	3.39889577087771	3.05661390918343	3.09439193238235	3.1536070627576	3.02749664238109	3.2706565240683	3.13034056878744	3.21617313747401	3.11333504239213	3.10641528110944	3.24327474634977	3.74409157760858	3.11847754046421	3.16149309268951	2.93860647089684	3.22485159186833	3.00175954617429	2.58968620955049	3.00175954617429	3.19918380606725	3.06787471156492	3.24279200205828	3.2969522689144	2.60081331659649	3.25655824261918	2.86860072865957
RPRD2	1.99784184532233	1.99002973331939	2.09787200467087	2.33871904868908	2.25992680040984	2.42946412842721	2.43174463044595	2.46456988154683	2.28733666425293	2.60942843058337	2.82435628508993	2.28749795713846	2.38604126957814	2.13176021135038	2.27947014976912	1.94071741245344	2.48199061753027	1.92593994555828	2.57290224648428	2.197802299803	1.83047151061562	2.03804538253434	2.47358657409756	1.9954414959384	2.04698492400088	1.96827246764782	2.12534565401	2.51446286955848	1.93758559910336	2.03265407107262	2.34721364992758	1.81457991665963	2.66727938676022	2.1764652720119	2.21662608158231	2.54261087926477	2.13980591709856	1.58123067529576	2.10264302286703	2.10746651551723	2.44046037716826	2.23752131600258	2.28332128086029	2.14488906095946	2.09754968637889	2.2571646750785	1.94817728076936	2.34399037850478	2.13609500003775
WRN	0.91319209616074	0.750881710613267	1.01631781370722	1.17851392737046	1.09836881895045	1.19002443939881	0.921877862770168	0.91004316369438	0.969180213764581	1.13463390853019	1.16683508178342	1.13489616066398	1.17851392737046	0.870200269685263	1.06594975819363	0.950375875196207	0.981990060581328	1.37051324037968	0.96105183281457	0.92523528735653	0.428124092276069	1.06907421117907	1.13988175037722	0.936163340783096	1.1680185657316	0.907333961843867	1.06907421117907	0.852089621758715	0.952110571477661	0.913664704766565	1.28781600228049	1.17564419787281	0.89126932015129	1.05258204890229	0.657821316149116	1.13936536792762	0.769974830999076	0.766586676498224	0.887189788220307	0.812240803409562	0.926473542823796	1.13988175037722	1.0014040720035	0.893172402676466	0.845293982859666	1.0845702511521	0.998709034619526	0.979347199786571	0.8021017726232
CTNND1	4.12988709328165	4.10690140320315	4.52604181375295	4.1685847499826	4.3033524984542	4.69741149576941	4.3391147568951	4.24338357811857	4.14312490960199	4.83142671096474	4.72617330592714	4.40426889355688	4.3984155694427	4.07797458496677	4.35730348181455	4.07932936349324	4.19192816452558	4.81825606061707	4.70458975472829	4.05108509139116	3.36086163380843	4.40602540768374	4.41895227195788	4.19349972756949	4.35166120458304	4.10265139312526	4.42531651527336	4.86127841902609	4.45838370358903	4.50294575189526	4.5487218477987	4.3033524984542	4.5589311222813	4.5515495627852	3.7938224800805	4.45227800981008	4.02207593530192	3.95846910667634	4.51503784356822	4.29230863802534	4.49016495431614	4.50573197303922	4.33316902388026	4.44009617265106	4.18974947973281	4.5589311222813	4.19045576411458	4.16273989314966	4.41814911955928
ZNF692	0.881008878274563	1.28386644175941	1.52041178235183	1.53936872180933	1.17801964094558	0.946294447056341	1.7836608609902	1.57290256146343	0.859801487031725	1.16591301456843	1.17904995398706	1.03629807250909	1.21570096191428	1.16854915144703	1.58376064563236	1.57178255023708	1.16436392971846	1.00312594559527	0.776721383668457	1.61784621096224	1.9834745526654	0.807614484264175	1.59271336666532	1.56585450057517	1.39457386245181	1.59661425601728	1.27601763746504	1.4099075505747	1.37775261642357	1.37345486550481	1.17324788106263	2.11861070062223	1.63196587956193	1.50865101611657	1.57848408866072	0.891044549076532	1.93494435262745	1.58461408103131	1.18838072739416	1.57092647550398	1.1509567305213	1.20373979623025	1.21382174963431	1.76101234988095	1.29150429997388	1.7173373946812	1.50610620202099	1.61035194529284	1.51653901558038
ETV7	0.229067531642164	0.661375130763711	0.619477579041912	0.231743248821089	2.21075645975382	0.55137857982562	0.456145055837533	0.432481697133235	0.409796720633353	0.447610588540855	0.598697100430442	2.89722683664618	0.982858749473643	2.01103369383172	3.3030774412557	0.869515054701856	0.998709034619526	0.585639839676683	3.49367102619561	0.852541675943178	0.934922588264755	0.986126055617006	0.609664787856387	1.88918840548119	1.22600347983066	0.323968639455683	1.01750491794735	1.52375577045384	1.15149405779164	1.1380364757507	0.981511825172329	1.63928239312401	0.515450963452288	0.989081321554326	1.28129661037186	1.52507336861657	1.00969914863714	0.974197048047225	0.341173060938286	0.898647472145525	1.3572540885486	2.43602550832098	0.475284379221069	2.99972454229554	2.03324046776932	0.654108481752718	0.932796117670666	0.647543858733154	3.53104953184894
RABEP1	3.29881992991369	3.07677143922017	3.19801781184759	2.9105771903395	2.97848722960988	3.14839285782096	3.26921222499352	2.81730823325471	3.01437917486689	3.26831402272362	3.34300986437303	3.17473079992213	2.85278599503472	3.07843669777737	3.04884834581694	2.97808802374246	2.89375566753408	3.31064108401076	3.04168204986821	2.91344107402584	2.67950850147617	3.32742674855937	2.9105771903395	2.9105771903395	3.25518385662499	2.82474584512372	2.96505899143733	3.23029064134939	2.86435259745554	2.8332963714306	3.26876335678432	3.06459292306369	3.21939610742894	2.93180368449712	2.66052975520685	3.34158539360721	3.13752946704936	2.92276599564338	2.93986234837638	3.02792202475705	3.15888913308116	3.13242081332577	2.97808802374246	2.93417816731434	3.01561731291582	3.06663929029121	3.01766590897245	2.89068144856935	2.82667302783195
TMEM38B	2.69364239619566	2.14365767226805	2.21288405182224	2.6004981635258	1.94549695776246	2.52458378673541	2.18610480961957	2.22992162347411	2.33361557532192	2.11767297981023	2.13392606692868	1.83078091241331	2.27681361808919	2.37372828092633	2.74179745571107	2.54496410803615	2.24690038957674	2.45616203726057	1.84459647160611	2.30013817700958	2.35950437952602	1.94934503306333	2.18515793266881	2.11276443029446	1.52587961165004	2.238151510873	2.22225692340367	1.8645030489059	2.18610480961957	1.67431228621172	2.09991691873875	2.04100552756474	1.93758559910336	1.73106134658617	2.43400334007384	2.27523715410789	1.63390934658563	2.30194912606451	2.39449179785491	1.56750390362379	2.11551006845786	1.906647464676	2.2289357897536	1.87955233493273	2.50412421053871	2.29499655242772	1.74182729095995	2.2574801401985	1.88831914977184
C4BPA	9.12119605468887	8.91851397613447	9.02871947396374	9.21926826977547	8.79958113684916	9.70245920624668	8.81942230591813	8.83786036327499	8.6273385819374	9.74496783434016	8.87704661334172	8.76179376210379	9.07477691827803	8.42908634698557	8.85764822816946	9.12119605468887	8.91851397613447	9.62711012456598	8.40167186232225	8.65787910984178	8.53243033263714	9.07477691827803	8.91851397613447	8.53243033263714	8.78117275810799	9.38511138490474	9.21926826977547	9.44631405068681	9.02871947396374	8.87704661334172	8.91851397613447	8.70835515717363	9.38511138490474	9.12119605468887	8.44237964617688	8.76179376210379	8.91851397613447	8.74337775648929	9.16928586963924	9.00707542999454	9.02871947396374	8.85764822816946	9.02871947396374	8.70835515717363	9.14548769166346	8.83786036327499	8.67426733374615	9.3547214838672	9.27064394244601
PLK2	3.24419849098559	4.23801128222688	3.16237295882666	2.91382015598585	3.89258867676261	3.58906416337244	3.37343033537924	2.97925328317619	2.99721987306331	3.2063298412781	3.62044405154246	3.76344755946465	3.19253738436208	2.0140324738921	2.2037392314867	2.82513866106042	2.7512474251476	4.22880769348833	2.09157540959529	3.39689700261878	2.8689833129643	4.44440298782313	2.97237775938047	3.9571647817955	3.28849314564719	3.19737704488263	3.2702001283371	2.52186930769211	2.72118651046147	3.81562551724783	3.01396193533409	4.2011072205728	3.01726063340143	3.98413130400438	2.8239813492517	4.5589311222813	3.05001454484576	3.96490630498085	3.40397052855956	2.63159632394574	4.0619144391185	3.93398660703412	2.90896196341076	2.70158388840281	4.54115140385132	2.74108129379045	3.2409527001742	2.81166562332155	3.10641528110944
TRAPPC2	1.69305635338324	0.983947750515078	1.41045196054266	1.5492758277209	1.23645366373909	1.23671971338549	1.32580874246902	1.16357563908189	0.978622624116087	1.32018883551091	1.04618956840463	1.48443022319057	1.56558372731355	1.25630183749829	1.13177721702596	1.1548702583882	1.57737905059244	1.06880292637246	1.22150700295687	1.47652334238716	1.41045196054266	1.13436630828384	1.22122210656692	1.24015485385024	1.44066772009069	1.56395701601187	1.60281500746948	1.0988789117871	1.23934891491639	1.03054591824794	0.962305971010121	1.5020277683041	1.28258897197301	1.20929474505957	1.60281500746948	1.10533228868308	1.09165135260627	1.22571357061802	1.53302149948815	1.23934891491639	1.67401899418763	1.21194565476589	1.33170323794372	1.49925317761238	1.26166198788843	1.28258897197301	1.03932651482349	1.66296216285966	1.08482456250125
LSM12	1.69995782694135	1.48304476767912	1.63332652534861	1.52507336861657	1.89645281920488	1.73331429089272	1.34254259340277	1.48878693444399	1.66530063462541	1.6181160258495	1.4226568911866	1.51164221718274	1.7173373946812	1.38846476918993	1.47600611278916	1.63536002113905	1.56170038952209	1.82372332108872	1.83425195641137	1.64489392352222	0.760883351493495	1.70857095226079	1.75037758548582	1.3809576193592	1.73049262258887	1.58741220340427	1.73812187855771	1.27091396293478	1.4613574078156	1.28649282306029	1.55704584305089	1.59187951397898	1.36438740186143	1.31609569360238	1.72621460381455	1.68451628060124	1.20138575206219	1.50727684297834	1.69726036049717	1.60168299846689	1.70857095226079	1.39844355982799	1.35824263234627	1.7727230128048	1.91134943366227	1.37561024232644	1.11449736846864	1.42482925111045	1.59548379162524
GPRC5D	0.188013594269836	0.339377532084973	0.21268828923454	0.161158739224975	0.378565423363863	0.225807102714414	0.185086792878435	0.127422081301976	0.230343114126042	0.0324434368232228	0.11193659674188	0.192182835167281	0.180609136913308	0.323612920278578	0.137627511521022	0	0.0877557165339376	0.0355473503846335	0.370939964711066	0.080662948741717	0.0453046278019484	0.295231127487841	0.341291708373617	0.328336308423298	0.225271552009182	0.18519879340916	0.0553016056768474	0.145986294407352	0.2398325637355	0.202319919466643	0.214416199822652	0.133776897468005	0.250650607101927	0.144394929273275	0.43278369149274	0.117938233471278	0.187879870572829	0.215221287439156	0.154242948456857	0.127599903243135	0.140355164093741	0.170126285700123	0.218132782520298	0.229656854559748	0.406104892947157	0.229995526651871	0.275760591720353	0.207066078872274	0.2582086391537
IFT74	1.59324237847167	1.63619708415681	1.79798529319579	1.75179312288243	1.40563884670941	1.75179312288243	1.63870939296533	1.56450132046334	1.55814673863749	1.80619985013999	1.66131174444357	1.52830616927702	1.65161239044846	1.67967909903479	1.69363265647614	1.79938048708106	1.70140266962658	1.57262332786819	1.39844355982799	1.64261845543273	1.63139645954483	1.76431860142684	1.53246846538264	1.64209001682045	1.69865774547528	1.72736038728263	1.5070018401503	1.7789236524803	1.93141474805805	1.57290256146343	1.74524569068555	1.72679333458543	1.37912827171522	1.65935284980363	1.60641943388838	1.44283349703114	1.68732312479454	1.84085361862858	2.01286712038534	1.71481848631144	1.82088058022018	1.49647134785676	1.03201612252795	1.8252108654436	1.61972869862664	1.8085070789638	1.5195554843441	1.78705967525666	1.74497325364426
MYPOP	1.41952364353818	1.12170001479199	1.43691397756722	1.84574938665694	1.39981227306241	1.80366595136592	2.2199153221321	2.0566504963455	1.48007146283481	1.5070018401503	1.49296999846168	1.12236283527576	1.45622494344815	1.49541728555124	1.84085361862858	1.83912701380486	1.83971361501772	1.0783256453025	2.09694926798066	1.84140076807732	2.1903159464606	1.22331688982736	1.64906685855727	1.17223512973765	1.4442067343547	1.8728835212632	2.06652552610693	1.62529417556723	1.44834016474986	1.54018293123859	1.78705967525666	1.47811560013235	2.16602430812114	1.55538287723451	2.75381436107752	1.69616273478506	1.85876721879584	1.76127642039657	1.64798573740477	1.54018293123859	1.51929527767282	1.20437499175284	1.96119593991871	2.39737495743402	1.22136456179439	1.68506362302529	1.82458304942135	2.2256163294716	1.62277640898474
S100A4	3.93924993602497	3.8457906526549	3.65516219643052	3.89832883724206	2.8206376901079	2.78497958345749	3.26876335678432	3.13752946704936	4.41302053457375	3.17745961602451	3.68361377156213	3.39355566626631	3.07386525659718	4.05108509139116	4.63119190376021	3.79630110385025	2.74288647267274	3.94380990789939	3.20676031716712	3.15147594283858	4.99687027116643	3.94822451221967	3.14925921575453	4.24338357811857	3.12769056188502	2.68231632912442	3.41698388633597	3.55966114077277	3.15318523430514	4.72404316135858	3.41898197620635	3.57516641788194	3.48329871468731	4.6747987169488	2.96148780959135	3.70395738031201	4.09904617429448	3.54585793854555	3.2969522689144	3.83526512064518	2.92588165472982	2.8374540191849	3.2202927702142	4.00114770787062	2.85089377402479	3.76284506529188	6.22308046102608	2.72476110673372	4.33571193391206
FMR1	2.7742350467748	2.57397348645119	2.96071878179654	2.87984912808829	2.51347861005625	2.68748918843599	2.82101492202105	2.574984664164	2.18671775418705	2.85011242747454	2.96383727534591	2.55520448756824	2.87673313608512	2.59310746048031	3.09952700918845	2.67044228032512	2.37796504182393	2.95785315859342	2.83368616199137	2.54944281468352	2.20000082785685	2.33710001707017	2.422172920043	2.53140660630252	2.67293441693507	2.59241210244978	2.41011820927233	2.72585263808694	2.64394831548755	2.65840384334157	2.80564649347385	2.52935897035602	2.79358244488282	2.5965625272204	2.36300721543813	2.697231817137	2.65840384334157	2.61540700342936	2.78127775770487	2.16449609759724	2.82288156959384	2.66311741046847	2.50173356575336	2.64637520072978	2.41372344116678	2.99102404158935	2.51111469968395	2.60836803260765	2.79544002613882
IGF2BP1	0	0.031189171693311	0	0.0227900657696035	0.0508839044231683	0	0	0	0	0.01153698999917	0.0232949385838991	0	0.0133162330166562	0.0248242273841009	0.0277214209939344	0.0248805547590992	0.0442695413655421	0.0130139565679618	0.0505844802646355	0.0291541697068245	0.0345531458051578	0	0	0.0280407952129103	0	0	0	0.11622496597038	0.0716782465434587	0.0128463065878111	0.0249496970441687	0.00953320331475446	0.0182383228662689	0	0.0665058782045599	0.0304701615175068	0.121054727991794	0.00935565351215846	0.00914046787740135	0.0923702723950925	0.00711523246335536	0.0653739896250957	0	0.01694002347346	0	0.0130556504533434	0.00622150853863957	0.0248805547590992	0
LEFTY1	0.539044222911279	0.240644723824478	0.402626973525861	0.65534358915414	0.383989884040987	0.817265075253129	0.136395136752323	0.791481192373029	0.190491886019384	0.167285005958989	0.0487262277496114	0.100530098546693	0.738018068481197	0.886483366724015	0.310958602325095	0.624291780518023	0.212131398865041	0.180874425799156	0.361335450890341	0.984670652549525	0.407504645618718	0.594928576312428	0.396121031038301	0.489214143261525	0.202247187879242	0.83970451761237	0.409085198067258	0.72721062295007	0.626516539072544	0.0429310288953099	0.470749528851131	0.0462241667882304	0.119453624538823	0.100254797666977	0.946066311495366	0.273908657452859	0.176113035671228	0.0930674597668646	1.36866644640902	0.171334684885309	0.393368515395544	0.270815995240732	1.29804656542733	0.164499485164654	0.334239337353712	0.256249691078341	0.368774749726061	1.11075788408074	0.78302277876587
KCNK7	0.141943888247096	0.43278369149274	0.271492546878343	0.120304488957829	0.214416199822652	0.109222616661945	0.289043691081198	0.22837774097035	0.0704851574320416	0.15937487821534	0.191338249251881	0.207286634738306	0.238209618728774	0.106470761358162	0.0399256125765316	0.173465471951103	0.0670548961286555	0.0709268713874216	0.222854705013903	0.186398374392829	0.361335450890341	0.245886192792726	0.0708396027841279	0.153705461025585	0.106550744373089	0.515623327681453	0.133261089133136	0.202510133425359	0.1329176297517	0.118812209131394	0.0454729753169626	0.280708486457029	0.0977247115180594	0.132812949930794	0.479960891529546	0.0907210596714041	0.225849776788063	0.178013697814296	0.044227047895661	0.112035368011247	0.135381608291834	0.05170167734514	0.0551594741534136	0.071195327231924	0.0364644409393944	0.168011329495437	0.131035710382161	0.182083444235668	0.159004496132668
PPAN	1.24305404975295	2.12440078131715	1.15796197189022	0.903384353680199	2.19300799577726	1.10663869920723	0.971734225486956	1.26508567520873	0.951635584827075	0.93398022914151	1.10217400610462	1.46411945857966	1.02199472832907	1.2299094245904	1.0633679899291	1.504453246423	1.14531879632321	1.67545789724869	0.980812040001078	1.39537472686146	2.19746224015662	1.73897191501802	0.864331770131276	1.78086623960897	1.39981227306241	1.92593994555828	1.53744465927838	1.07782533822529	0.850892585792239	1.34713447206167	0.812731960387213	2.55485356662158	1.20863866241655	0.692764735710177	2.36848419261123	1.91517770011617	1.7030798422279	2.07971587185093	1.29214821768626	1.89469282558588	1.17957785636933	1.9670834734473	1.25178890398228	1.14299211398065	2.30775338507719	0.909802596055558	0.827735355655243	1.24566373845901	1.60027140442436
FOXN2	2.59415302509965	1.61605981602518	2.24658884233835	2.40945753683312	2.15719849646475	2.29160227511178	2.92012083424908	2.29253449430318	2.58575814910622	2.43840615627068	2.91344107402584	1.83771461352821	2.69329182029176	2.11368698625706	2.47764383647804	1.81401868797815	2.91730922703678	2.57916578842813	2.39676993539195	2.40911397039012	1.41829001439906	2.24038114442789	2.58020722973515	2.5337545759643	1.64906685855727	2.02039893312374	2.58363078006003	1.95848645810904	2.14582652521247	2.14864903890953	2.18734426724625	1.95526283164339	2.43400334007384	2.40329913703298	2.03265407107262	2.15841106269123	2.07257353970817	1.72229720715934	2.25171557193779	1.98261401926196	2.66976089347853	1.75870564058238	2.42349258952613	2.29346338796198	1.94787845351148	2.39416353951247	2.00278858468664	2.38026054633764	2.30678283586913
GFM1	2.89606574772228	2.48359601346065	3.24462980883788	3.06620711465449	3.10257952401766	3.20139564882877	2.84936758959233	3.07469326818593	3.35990832416867	2.96462749386074	2.90232593555556	2.95381987505213	3.27921736073662	3.0885221089883	2.93141023812141	3.20503244833181	3.1663919507829	3.32129665719211	3.01273623190242	2.93257874898262	2.40295593505626	2.95181446395962	3.12332540566854	2.89334825644393	2.97886951525623	3.00625713134941	2.95907708429626	2.97154726723459	3.1167569306834	2.49970869651928	3.0885221089883	2.89449677496241	2.8852720733221	2.87211492365392	2.86322183907097	3.09571478856573	2.42813828944425	2.67985069904646	3.20998318581579	2.94185907549375	3.08895112275709	2.97768228165487	3.05459014584481	2.96666100781558	3.05913676064837	3.24510162571331	2.4225033511695	3.03506609731911	2.82175910311054
HSD17B8	5.55723501433444	5.18797664608922	5.25852346503648	5.3388253667984	5.1604802676898	4.74599553833461	5.52846765431629	5.2763359496205	5.75136144552672	5.16841171091601	5.66018879696789	4.87265476442472	5.16704888226473	5.23934135326026	4.64832449623105	5.40072173627953	5.44450407789561	4.65041441769645	5.12063069454979	5.59408559587881	5.81201416186898	5.3736105189916	5.48848124268942	5.22740019979809	5.24082386340979	5.47477039128751	5.19645434753057	5.0821960198341	5.21327999523901	4.88750666102345	5.39581393268346	5.12862672240305	5.61656563865578	5.12730162800601	5.65068564738298	5.32768799368759	5.44271912305335	5.13553587450617	4.90399100611829	5.25699289601597	5.2320865227643	5.05205313163766	5.27778629204935	5.05205313163766	5.24382739636878	4.47457739427388	4.99569160290033	5.58655381170734	4.87619712974188
MECR	2.18265914368903	2.19583705851845	2.39515347355488	2.35144085088452	2.501088515461	2.28941380428276	2.3035721311758	2.4297882367012	2.25438544436079	1.93668729710533	2.10565311802732	1.93697892890417	2.36268697075393	2.42647789192708	2.31354752594686	2.55316203390678	2.31932951877206	1.97002131964559	2.66200123132867	2.44709558636477	3.13797775499275	2.07551795679918	2.31774947440296	2.54226494849404	2.45113034580777	2.4140406456871	2.37049420711238	2.49834042794978	2.2574801401985	2.22502171868123	2.49061120363539	1.97455143083311	2.23561717390643	2.26147338389831	2.65662992385465	1.84892060847338	2.2522098576587	2.32792370637182	2.38091144086266	2.73780517203785	2.18482854906585	2.1777236176123	2.45956677588036	2.42881741303532	2.18176473267064	2.54395058060916	1.8289902390702	2.49535372976638	2.17988745674855
LARS2	2.32921323554524	1.92011579853519	2.62025842285104	2.47322751930885	2.54461562741798	2.82027754216439	1.97878556092504	2.64219781612099	2.47967911186122	2.33075045187592	2.32792370637182	2.49502034448001	2.35853247494965	2.51641659530152	2.59037721568152	2.7160074830631	2.59003946316968	2.41567719863983	3.00421107290659	2.13916306093408	2.05936380119138	2.34032971785402	2.52935897035602	2.36650990845624	2.61083909784123	2.59037721568152	2.37274214394313	2.66694481154985	2.70158388840281	2.14771381756688	2.85782274007313	1.89178540866336	2.46727540098528	2.36393742232646	2.1532643035247	2.25777485932764	1.91691537387762	2.03625102624418	2.60836803260765	2.02689869997354	2.32858989475808	2.28014502908313	2.58293646212674	2.43533094884919	2.36268697075393	2.55727794113625	1.9661737579425	2.30517817394406	2.4231606641057
CATSPER3	0.47270312305307	0.634072804517283	0.4292893058532	0.623880413385883	0.492722721502641	0.170581784057632	0.981511825172329	0.298025851228399	0.523647505691457	0.439180546773542	0.460251586757797	0.476069833242309	0.290643133465176	0.447919937527408	0.376323865213696	0.548098591033569	0.550132820866383	0.427240537288631	0.442580637300691	0.383449779546049	0.420793002922635	0.265428094288273	0.340301026089074	0.196766112761217	0.238088954818125	0.541627913686028	0.329392913419059	0.25325725667509	0.183664740114773	0.403185793149115	0.444510333021844	0.329753191067014	0.662650416628811	0.354159617318636	0.770400224594809	0.458667726893251	0.641877350023941	0.15508024976436	0.341537114661681	0.410225608425017	0.317729094655156	0.122628020659522	0.261155378985048	0.191411063171207	0.417549995222635	0.477694670247648	0.175985620596006	0.576420385645751	0.337861828047704
ZNF575	0.848211170270157	0.676824413801046	0.366070778192561	0.622684482990127	0.762213994858107	0.667296746288428	0.793834486778149	0.72721062295007	0.900537124144015	0.508652761867649	0.619671692878691	0.410504289725739	0.615027017944952	0.541102943799559	0.521526018842485	0.428124092276069	0.895103501664337	0.487392555759467	0.723751025083803	0.853804095694745	0.830479151466134	0.432179381552879	0.416908686952246	0.593155067113969	0.605546100708385	0.688308512160024	0.666496610289838	0.488728531530603	0.430346732537887	0.384824985838891	0.631333207318615	0.443432945179167	0.703857699125497	0.336317879991603	1.08608651166081	0.74628886600019	0.664451053452394	0.598157157004736	0.742227831465174	0.741794974160173	0.620880936709492	0.624077753758262	0.886008730505834	0.61302249579899	0.596433520133234	0.443432945179167	0.459767030022437	0.544421967443911	0.288204069175149
PROC	7.03889588828809	7.34776629720771	7.24505987430803	7.4510450387421	7.37241974266755	7.04952900693283	7.59347768894444	7.60916573943352	7.55655976657959	7.12125133806338	6.94853089451619	7.08450016661712	7.35412257883169	7.47798573955419	7.03408011135331	7.25036253253648	7.40987523649841	6.65452734273611	6.76442927229743	7.39715623946811	7.44385622167797	7.34116302473986	7.47155246699199	7.46490186166408	7.47798573955419	7.37241974266755	7.01430974349914	7.22721648905179	7.41663668176941	7.05927025340379	7.34116302473986	7.27914027021746	7.50598925420356	7.01430974349914	7.6715993154143	7.29721432237653	7.57124154319358	7.03408011135331	7.06400739559925	7.23319506918425	7.14324945590592	7.12675735738201	7.32212265632938	6.944309617531	7.3034537767739	7.35982242657623	6.60230631173933	7.32826290940513	6.88116053438796
CALCA	0.395775020561381	0.297176912200414	0.116678069030532	0.150375740437381	0.394727838435694	0.719440510831032	0.0834938847476127	0.0730976703321832	0.0553016056768474	0.0501358513231522	0.0149728668283657	0.158038051407479	0.15238599648552	0.186021589260891	0.135381608291834	0.245024996703885	0.0520514610949274	0.163333124382205	0	0.0303051157794053	1.32527773104456	0.129679087945996	0.0595315252896932	0.364051547623609	0.312187827048125	0.105677668240605	0.0802343471538206	0.105590507606397	1.14353273193751	0.124432042687874	0.150022933500706	0.288683016225254	0.142332164981616	0.143340856043775	0.343575372994997	0.0725945176172637	0.0480118906688733	0.451909375340104	0.236737512728283	0.109694321023229	0.0887693050804502	0.288001380427918	0.122752227689569	0.189856042877918	1.37460340427356	0.0415931440512567	0.00529052636790301	0.0702549837915607	0.132701613451667
DHRS11	1.38069488319412	1.26000773753245	1.45384011035518	1.35981744382246	1.50119449275484	1.33854583885645	1.351476129633	1.52942954387987	1.47980876167236	1.12631516490552	1.22861965453614	1.6299718231001	1.38494211660689	1.55228860674442	1.80790875813667	1.78006987409414	1.74524569068555	1.18571777059526	2.09390945745786	1.7486914226464	1.99151253219426	1.27522626992875	1.56088312960306	1.38308866711308	1.57623525165934	1.73897191501802	1.62333304847764	1.531664360033	1.39762285043574	1.30782890067927	1.81430164250895	1.53191549765898	1.28592472728313	1.25310094457432	1.98975540821653	1.23512035207025	1.48494716484017	1.85703330965499	1.47811560013235	1.45436050476272	1.56142376009243	1.5338687877606	1.80590694748138	1.8020302576412	1.37986758480163	1.52774366363421	0.955280878039562	1.7933767811453	2.07019528175674
NOL12	0.623093534194469	0.398187466429058	0.622494031210252	0.529281632013628	0.620287909892644	0.471733158424876	0.541446486022575	0.472548615815897	0.481086536264975	0.331272402361879	0.427972163799414	0.465742505132007	0.481086536264975	0.630716407869504	0.387904613605208	0.610442859501184	0.601080358714575	0.447292977463016	0.568625669580749	0.572335346535667	1.13072403080067	0.47576005754323	0.548481368324576	0.906563803416441	0.45302373715978	0.733267914882032	0.592177320088448	0.454738735710994	0.489214143261525	0.469302632534985	0.452069997177926	0.889373019850019	0.417417062360519	0.55635913017553	0.614216312820122	0.451145258740569	0.74606982923851	0.70167569713217	0.47513016083389	0.686621522261133	0.480749002911275	0.387904613605208	0.327753320038401	0.541813510414151	0.724586937006476	0.664847233054613	0.576987895061181	0.793834486778149	0.799007206973566
ABCD4	2.63018576617027	2.34787657694051	2.25093659507217	2.88688620972609	2.537132389273	2.76014951055148	2.95988022650711	2.97446623432226	2.54296726278712	2.60769641561798	2.29625664206564	2.51012496536278	2.68160495410997	2.64842858667133	2.21351106157603	2.83479273096849	2.67985069904646	2.30647064902756	2.07349459039721	2.64254576163964	2.86585394138532	2.40393508328013	2.80036542641796	2.28717535333289	2.65299688077507	2.7392745750964	2.42946412842721	2.63406125683883	2.00074605383474	2.38251884748927	2.71821017463192	1.85273559661019	2.79699433547945	2.63333953457331	2.88447993431929	2.24907563878771	2.6269629506046	2.04368667809635	2.47999196942514	2.64186478641917	2.32540096890959	2.20924097145428	2.56948048232195	2.55385503641272	2.33517265523228	2.64947424144782	2.25592638998087	2.77718983571622	1.79195901734033
LMNB1	1.57678674103378	1.81799088284149	1.62641794652435	1.84001532622905	2.39416353951247	1.47707218977213	1.69642996835072	1.8823539425112	1.61170987304001	1.48443022319057	1.86190205615673	2.12565740153265	1.37936744389685	1.43448500379558	2.34590168289298	1.53636437962495	1.72454113931598	1.58290121058058	1.79562696822826	1.95639526786294	1.21965180566451	2.08155961835951	1.57373456531287	2.36145326439481	2.29192915317158	1.48443022319057	1.63870939296533	1.243846650367	1.31965028263782	1.93758559910336	2.3924748559002	2.10625692257657	1.72010252404733	1.63278772672428	2.27364843514346	2.98614721507382	1.21489840034754	1.58741220340427	1.91222168055129	1.35414962034687	1.57317832140142	2.62096619767462	1.58148346609675	1.70666383629452	2.91420220899953	1.58012860649055	1.65680622852902	1.96382752439547	1.71536996260795
LECT2	6.29372928988619	5.17806523774173	5.72734331761877	6.47706474028752	5.93664020331538	6.01706342466613	6.66878027689578	6.04217389031048	5.19936517975302	5.09525146403672	5.90696411107021	6.32903793457684	6.3382683244245	6.61709077573672	6.57763612341734	6.00988434709712	6.05434615494785	5.30176265935166	5.60688549587363	6.31722319136352	5.71712670585963	5.51976761436668	6.5048015696767	5.68583360494339	6.24536250919291	6.27067811367619	5.89812958775901	5.11656483386355	6.35941673878762	5.94799162077411	6.53605178963387	3.0806260571891	5.96439850305326	6.83714272109606	6.62079957031012	5.56997503905251	4.76100756101144	6.31141619028079	6.23683532379492	4.08835325287172	6.38135442619837	6.03438326836946	6.00988434709712	5.9433359824018	6.16856584579765	6.52903971123122	5.82254461470515	6.58832367836536	5.29567776376368
ABCG2	3.41042762145247	3.95782636635396	3.17382109290521	4.08142317403455	2.84818205433695	3.40397052855956	4.32032188471557	3.53791581388465	3.98001984035545	3.26110582365559	4.22029181113181	2.88953714508757	3.12598533393998	3.33301102615213	2.72082668570298	3.26063801820667	3.47869462538726	1.92302825919143	2.8340723417832	3.41294217612225	2.79923982757823	3.92422226628188	2.75715694469651	3.69995209747534	3.07217932352235	3.38611643094365	3.2758832209457	2.76267465549337	3.25156713222823	2.54395058060916	3.37733015749194	3.31064108401076	4.18235611203856	2.97197904525545	3.47377753656525	3.37829874940603	3.2212047134052	2.77314540053608	2.47563861064142	2.98208821768099	3.54535186829432	2.89839115432127	3.71793612643661	2.55587930485533	2.66052975520685	3.47072537979644	2.92048976642819	2.64984171713307	2.28717535333289
CAPNS2	0	0.0657343635008248	0.0226930257248075	0	0.0826729432436885	0	0	0	0.14123205779755	0	0.0294963883449398	0.0398207364842952	0.252626558723288	0.0486370316200956	0	0	0	0	0	0.0499217898101683	0	0.0513712248948546	0	0	0	0	0	0	0.092112570636682	0.0259403633833482	0	0	0	0.0167286743611048	0	0	0	0.0324003492605365	0	0	0.0257806083383497	0	0	0.072749326944653	0	0.336200953693288	0.0297711910965229	0	0
KDELR2	6.04937385242899	5.83292430223922	6.13840557518652	5.9456997712635	5.95260373481782	6.35032229118834	5.71528345234934	6.24536250919291	5.94110813573529	6.36867247780957	6.13840557518652	6.15498838095359	6.00738927372466	6.16346475305067	6.24536250919291	6.38420551421368	6.21238483604943	6.70395819422488	6.24816802509566	6.25097046775676	5.92757351596007	5.95260373481782	6.45697806342891	5.78662156112382	6.17127063670776	6.05434615494785	6.39015138355398	6.1231735591389	6.12545630693114	5.89180727783745	6.44382369677827	6.02947816010781	5.96678866807539	6.15788730061806	6.17396749379638	6.28251211157257	5.78458324944567	6.15788730061806	6.42444669975212	5.96439850305326	6.11258943786738	6.24265718213118	6.22566020171365	6.35649243438174	6.17921193938793	6.0395676551471	6.0766153383916	6.17127063670776	6.3319678184619
ERN2	0	0	0.150668845205632	0.0716091982559998	0.0375693337217169	0	0.0258168892871277	0.0899138543637861	0	0.0433654761751683	0.0369289654810182	0	0.0106409028833683	0.0568767083212542	0.0474709951238447	0.044623747705703	0.0373771585268305	0.0144120426998003	0.0531263162112129	0	0.0317210576368566	0.0428225583811625	0	0.4335161961522	0.0110423608443061	0.117416992605597	0.696502788642496	0	0.00814558672494959	0	0.0362547575036339	0.121101269955045	0.19576012824645	0.0306484495157404	0	0	0.0711504699919606	0	0.407933727259412	0	0.0328645421819466	0.744110013673465	0.240309139539699	0	0	0.00850155873071585	0.00433713724162741	0	0.532804492154844
RXRA	4.22487063334571	4.38329432653353	4.21409293915448	5.01705689705114	4.04007260220855	3.80120476352487	4.60074554145706	4.68896318759925	5.32927922473582	5.3876474724902	4.66569721213885	4.41212505615163	4.61832153852071	4.42878440674723	3.76041704017375	4.09486243677278	4.74707645293973	3.98741836014363	4.27973682333481	4.21336579955157	4.17243106855632	5.08992989583327	4.18525494859708	4.02630101185004	3.80000267041029	4.8384806618	3.91091107560778	4.67584370002628	4.32426351586565	3.32268831495304	3.97023689751596	3.63915623969262	5.2423010169309	4.11123526429192	4.40602540768374	3.68074629898832	4.9697830972516	3.70821673171104	4.14748796478314	4.5178255037331	3.40736632901644	3.80734545604163	5.21906325852738	3.65516219643052	3.63251657634229	4.62333540162163	4.2558134571668	4.60759442072244	3.66377648103358
ADSL	2.91936073259752	2.7742350467748	2.80263783597226	2.85818999824596	2.63506989153448	2.62770848312658	2.74215804656009	2.74724571300519	2.94347385623954	2.54361168156403	2.52221063536505	2.44912428785742	2.80906302860544	2.489934907047	2.63795028233791	2.72832355677824	2.84015651135061	2.65514997653046	2.72510302574963	2.62556207943651	2.91099077583458	2.52901331386885	2.67510247176012	2.67583577996697	2.87908165354168	2.72997958945532	2.41211399571914	2.60396448981105	2.63575889921368	2.7667653923206	2.86663125377151	2.6687078112392	2.41307535203716	2.80564649347385	2.75643007103524	2.61540700342936	2.73527971729047	2.71307735315564	2.58751498551346	3.25475020364128	2.37796504182393	2.70594800667278	2.69436865322382	2.53073713927025	2.65804309453973	2.6477481294671	2.62806798284698	2.62520401615791	2.74215804656009
MOB1B	1.38174350247125	0.949889354990068	1.41072745210918	1.32423180633902	1.3774882330607	1.51843998491872	1.06650019038138	1.31581383356004	1.13857329819501	1.22464987001303	1.22307722938748	1.56613601953175	1.49158923636722	1.33251377241861	1.46762369576603	1.17904995398706	1.13699030853769	1.84920964094098	1.18838072739416	1.37642946021345	1.0202648928164	1.37077957818599	1.50036504212147	1.1708731656088	1.55733010098779	1.19135110494162	1.62473264276381	1.33170323794372	1.42615346609897	1.21463243240464	1.38520435098618	1.45977357280341	1.16254438766918	1.27254407127988	1.45246930356252	1.55066723614318	0.98883730438923	1.41072745210918	1.50642527465794	0.993474054700893	1.59574380925426	1.54404230264235	1.20638093657621	1.10768932918738	1.45221483590695	1.18599202485877	1.31156520365696	1.22150700295687	1.08268750318311
ZNF276	1.00512579166307	0.956023777301603	1.01383244852653	0.963511245848425	1.24067686000616	0.751531897528533	1.26321865696103	1.2975254631838	0.722460227180379	0.879380559787185	0.988103371775707	1.17591535295539	1.09502221668848	1.26401132664782	1.13072403080067	0.96892151315123	0.786633925914153	1.17620099396118	0.825881760803037	1.13463390853019	0.98883730438923	0.936892139004905	1.20399106420195	1.30153563543	1.06546901650898	1.09940945980906	1.14990575064943	0.997738368249028	1.02354909526922	1.05310921013081	0.833115779466762	1.32796985051498	1.14862853712581	1.20450885228764	0.895797733791924	0.91439935592729	1.40535124360563	1.30312262729874	0.908340375374272	1.13436630828384	0.818467698718432	1.22571357061802	0.95235275768737	1.03349272198149	1.57007378462974	1.31800461658633	1.44283349703114	1.14299211398065	1.04211510240933
RAB24	1.54364059116253	1.64348160745171	1.39870932990847	1.14299211398065	1.44206517311107	1.1876172863463	1.4099075505747	1.96767779552381	1.46219700373736	1.44232809732481	1.3033901849543	1.59661425601728	1.45706673749436	1.48939248447236	1.61256909274037	1.68675053284263	1.34924292338621	1.26374118004706	1.52665479577647	1.80025567454063	1.78353012371274	1.39008691316709	1.66585381028263	1.69837520053238	1.48414428679198	1.65540686838759	1.81626146504842	1.52942954387987	1.51653901558038	1.66184347174268	1.52587961165004	2.35436743950618	1.84343730786383	1.42047858607499	1.69532414328559	1.34794686244283	1.88802166260521	1.83597626035032	1.14755877740726	1.97878556092504	1.23017149866726	1.47627662690868	1.66695951342916	1.66887071874476	1.93929991371983	1.86621044755057	1.27894721843888	1.52013981713899	1.72426988749195
IAPP	0.138592304433909	0.0626415250815667	0.281425885356677	0.379775669036316	0	0.0623096679587812	0.234465392428362	0.132359775198298	0.0352477272419092	0.0814485130916838	0.180404065914474	0.0549654689791706	0.187457219568602	0.198172676286605	0.0268018952336226	0.0594814291495054	0.0316629906681832	0.0856041593965049	0.0697662104994693	0.240644723824478	0.0721765986665552	0.0693383762439416	0.0891164379936746	0.213696168081042	0.0958813970131299	0.246653595930411	0.18892607148939	0.172570109737515	0.075552844691551	0.0998975873573353	0.0194491181618043	0.0951962982490722	0.230077880283713	0.197933371064672	0.133208724400264	0.0975492487428579	0.0896991263861559	0.0805643734760524	0.0792828830289537	0.0159672318522816	0.145608844210708	0.0215885791619573	0.148190045241247	0.145986294407352	0.129276277197221	0.279187701847816	0.0272925759800328	0.344866051563462	0.038808364401021
NEK9	2.34948254107654	2.47830878932538	2.68557110371915	2.50779589833112	2.50511337446799	2.76267465549337	2.53305778395314	2.43141216078345	2.58020722973515	2.9603078480566	2.79699433547945	2.59763635446522	2.65263140329698	2.58862414526265	2.67766706857936	2.53073713927025	2.5798663392408	2.47390907906565	2.79661446274792	2.38638317712067	2.02221555690523	2.5300367336705	2.69650019445617	2.51279600812964	2.45988847726015	2.26703345974515	2.42846477400174	2.87095890520343	2.45113034580777	2.55694724850858	2.76526186795601	2.5620763488982	2.90111999312763	2.75531918397572	1.97455143083311	2.47495744509267	2.50479981756562	2.08730292461371	2.45887821235957	2.75161649631295	2.53341444551212	2.35853247494965	2.59516354688901	2.44674747043903	2.59037721568152	2.69398788452692	2.53847071536895	2.37667098985192	2.64041175771122
SUDS3	2.29594207117016	1.98768767948917	2.40130556385268	2.51512012284984	2.24097759332657	2.54530186538892	2.38992630566948	2.61399763251405	2.31387050738818	2.24968054592061	2.4585460926681	2.08395844058716	2.44575172660511	2.40199144120326	2.41854227816083	2.44350837416098	2.38444590494351	2.63298203188212	2.32119679323518	2.76789928630928	2.04368667809635	2.3225046330463	2.62025842285104	2.39152920175973	2.42184921980674	2.37049420711238	2.66163274045326	2.45517098355225	2.76940094080951	2.28941380428276	2.56036520617375	2.42184921980674	2.37441293480578	2.51777582063219	2.66799389618027	2.489934907047	2.11645245763401	2.42813828944425	2.46662724900415	2.01462213016041	2.57048850458761	2.33139180081101	2.49699905704579	2.50608176305641	2.08367278868378	2.59174393812346	2.16688260295494	2.70768107460638	2.38476849504113
CPA3	0.816813959730199	1.90546759817739	0.336317879991603	0.148665411337143	0.280708486457029	0.687675106391363	0.967707094533977	1.01132841161893	1.44150768469605	0.839001037247808	1.21009284732576	0.0823137635290181	1.05258204890229	0.787661824575606	1.38386984966297	1.62377098594398	0.564501584939052	2.01223951387665	1.14041273375849	0.326927470315316	0.836926356003469	0.810511709145012	0.869746064696253	0.574577969701635	0.585451474907145	0.315141390284714	0.933748957780619	0.687258164524764	0.933516166932271	1.12147002528044	0.617417837907498	0.160971393158594	0.565629796597003	0.674423621456079	0	0.88288924569314	1.42919736250834	0.540057062843391	1.13907052142698	0.149557067911941	0.702323011395622	2.14630518661186	0.884098607484625	1.34686369927818	0.85890218342355	0.716441233095329	1.02957803039081	0.152964850269158	0.224085073533513
RRAGC	1.92188017649897	1.92158093332159	1.63418517247349	1.56978095405142	2.37602071591277	1.87142923717	1.77662547693622	1.66614125841149	1.56558372731355	1.31234317084629	1.53636437962495	2.14010133946811	1.61732007111241	1.8645030489059	1.77638292758073	1.74982654799013	1.34413549013725	1.65510626676576	1.9250770543173	1.77299234072265	2.04848090733445	1.83799702396577	1.4819998423387	1.93815338206177	2.01490568542055	1.69532414328559	1.73695443569353	1.47980876167236	1.6585073126533	2.09875632996038	1.55481460322009	2.14186614259707	1.56978095405142	1.60893882784126	1.77186727210605	1.97484323107911	1.67627316592248	1.91837393558793	1.81828596747085	1.73274215049455	1.8431586830403	2.33361557532192	1.49594912894639	1.8547518968922	2.26452295939977	1.72357044382903	1.88014387750441	1.74128712320077	2.0650329892374
CHODL	0.0466218907119839	0.0651186412770862	0.00686403744006792	0.0666429455942819	0.0436505029847714	0.0641766412576862	0.0231970908153962	0.0413375804253077	0.0984515351011801	0	0.039557028282891	0.0394824579697799	0.0294747047654827	0.0598825604661133	0.0244703922725818	0.0620511198777703	0.110410428829484	0	0.0550867653219094	0	0.0495104421312276	0.0253770619259616	0	0.0430085711265991	0.051451124084742	0.0604605028495707	0	0.04661084505822	0.0434378455084221	0.0517949053171623	0	0	0.0276527345439571	0.0381133286763863	0	0.0393832305412126	0.0345886592206191	0.0215097968059554	0	0.0575675465437121	0.0169661346709615	0.0400892015455715	0.0728495089081166	0.0289695060822736	0.0367986021844846	0.0183624414952199	0.0480118906688733	0	0.0612891432711651
ZNF554	0.947984907630193	0.869746064696253	0.672279095560242	0.885078423460436	1.0845702511521	0.785251842458571	1.04592986542762	1.00263163708971	0.628916926537699	0.75643345698619	0.824756249257272	0.748721312293833	0.718848486812697	0.898396797181292	0.634502194170045	0.625698468688787	0.94389454906292	0.653497918311204	0.682219286848906	0.999899241416002	0.831696000227637	0.877724952593283	0.795462503236152	0.66749837464706	0.96156573447318	1.06416228165104	0.723751025083803	0.818691690714867	0.6024090177801	0.603559760788844	0.81751129507037	0.665064988080319	0.902175884492705	0.7239514945589	1.18707767195617	0.830730688926573	1.01181095053948	0.595105287607345	0.584875509258514	0.901240200339745	0.915813755860903	0.493381350983579	0.668778489636442	0.571791629888529	0.817152185658092	0.663854569868434	0.647117622518302	1.07060575560968	0.55635913017553
RAD17	2.41340370211878	2.13362712192782	2.41177477071466	2.54777408513578	2.07911697283111	2.3623801107078	2.50608176305641	2.42779863531594	2.30106340525064	2.41469701199548	2.1629357707319	2.14707462167439	2.37796504182393	2.30135310470307	2.31387050738818	2.25405371341588	2.38091144086266	2.13145577030013	2.19746224015662	2.38126843241096	2.07378189674846	2.03685959426835	2.40620872331106	2.11830379932486	2.2412775068075	2.27982846513703	2.29625664206564	2.22963700760638	2.44114966214056	2.14737859978125	2.30485875280516	2.13176021135038	2.39737495743402	2.48232638954736	2.14771381756688	2.23719163227058	2.19809707044792	2.14864903890953	2.26893950321234	2.25373770498958	2.25502653209018	2.00544540882787	2.29160227511178	2.24066638706648	2.08944431531692	2.50676807587131	2.10938341255324	2.31962896392409	2.23879642571466
BMP8B	0.168077083352381	0.226715729449192	0.827518347026963	0.340429430787041	0.188013594269836	0.256649400117278	0.266676153622434	0.148010407431948	0.19832416909938	0.217212395750576	0.202395067523277	0.601271454592226	0.202940363334722	0.204718100135779	0.0682932517627911	0.198768663559973	0.85183105741139	0.191858626148256	0.185722286318404	0.0948980759546503	0.166274902611786	0.44180832976582	0.135116869815854	0.103737513051293	0.342275811927749	0.54433042357717	0.188994886230988	0.186540603079503	0.0961859348220157	0.495869235730868	0.303663527389025	0.32681337000731	0.433809824422298	0.392282877790714	0.206454607304135	0.243334371097501	0.197644710198668	0.109671547517548	0.313126538312773	0.918262509435964	0.316790909365001	0.236201265982519	0.138174060909047	0.174192881183904	0.152412687967319	0.117416992605597	0.187041514024718	0.402844940639028	0.924326264879053
LCN8	0	0	0	0	0	0	0	0	0	0.0470853217477432	0	0	0	0.0248038127384749	0.00540709389054867	0.0325849761846743	0.0264762865569041	0	0	0	0	0	0	0	0	0	0	0	0.0128996440324614	0	0	0	0.0182244806264961	0	0	0	0	0	0	0	0	0	0.0930115661807948	0.0619355564032519	0	0	0	0	0
XRCC3	0.274583480769836	0.276475035418356	0.354034378262973	0.571962973758763	0.367327709091181	0.31999799051435	0.287061268961948	0.447149582821364	0.303663527389025	0.284794643877776	0.432179381552879	0.487392555759467	0.318623467438258	0.421098763410155	0.466400374184137	0.371005100198098	0.472854947981694	0.314029387426638	0.352508806834308	0.445890039055538	0.516158726930866	0.460706373083504	0.576420385645751	0.577950804557455	0.399609983256514	0.531569278503331	0.487392555759467	0.41211853954928	0.330472907872676	0.316541168556367	0.492059676920377	0.477367061258148	0.3901998534341	0.418423997031427	0.302874924056012	0.262011544408353	0.431253745184982	0.423779944012939	0.337155651233704	0.462746549036321	0.376717311751736	0.268758681050384	0.503395175652431	0.405109300039433	0.393645047437556	0.428549499898859	0.408076200450135	0.550312330369235	0.477536577175302
OGFOD1	2.5456398024344	2.47161571416728	2.4728992303239	2.1210079011804	3.03169572671563	2.422172920043	2.12626577387662	2.18671775418705	2.24350119943934	2.11491096471612	2.18796201351843	2.98571349314643	2.27205590913639	2.35011335630296	2.32348587398196	2.24097759332657	2.21917861582104	2.70630334168904	2.645353763729	2.31774947440296	1.86363835695882	2.54777408513578	2.1891788404716	2.32951036425785	2.62947283387408	2.33710001707017	2.29068410632731	2.22408558495368	2.16479737595328	2.39549186800701	2.28585147268235	2.47900371144522	2.07643514480521	2.19840386895463	2.34493509637518	2.48787502021317	2.01374964006928	2.58678810615082	2.42813828944425	2.54944281468352	2.23187311759616	2.82513866106042	2.19329615650897	2.40065785854831	3.03208133689822	2.09006161912255	2.12656806741141	2.42744736841934	2.53678477729125
LENG8	2.29886091268648	1.88265590391578	2.44317312421168	2.33615337505067	2.68125388570901	2.07643514480521	2.27912883674613	2.83177311553792	2.19840386895463	2.79170092753579	2.77015578981632	2.79774583966316	2.5725711715464	2.39583398278516	2.5593640014602	2.35337349136791	2.28077252135458	2.77351981055992	2.32026087916886	2.527651718192	1.86393489888049	2.60190269377148	2.78239666573028	3.02749664238109	2.82552394416839	2.73308593220822	2.6602013873928	2.97848722960988	2.44808594577168	2.58714660786457	2.11427706383434	3.3646680461759	2.98003265766884	3.00175954617429	2.53208984538647	2.17492602218435	3.26831402272362	2.96908814139868	2.43303621160366	2.83215018708519	2.04967160306968	2.63440009722296	2.91730922703678	3.07469326818593	2.76267465549337	2.96265454487194	3.32552132428376	2.88760664075097	2.99064302729312
RAB12	3.93140744539921	3.68131984096618	3.74466030848345	3.69088150388117	3.47274692627694	3.77870209784468	3.63363923956856	3.60625607166455	3.51619000863151	3.85742337820211	3.84891806817985	4.16422677984402	3.91154050833673	3.75446191770499	3.94887376632307	4.07236456512596	3.54844163724412	4.12414439359442	3.91669392218565	4.08696372855089	3.12073128119283	3.85078170307941	3.638648417862	4.01993531986263	3.90132507577061	3.61450137489754	3.67240238382984	3.96367305032424	3.65797407722385	3.44777392684	3.46199808363557	3.8718531231834	3.786521557624	3.61554429987488	3.9950464759985	4.0612375201559	3.56564012314763	3.60083991654072	4.02630101185004	3.73523720738061	3.84642501906217	3.70336599540613	3.79569068729439	3.91917907170278	3.97514003758384	3.44427744039657	3.68865772952139	3.86999773677121	3.55262960606498
AQP7	2.90855575242224	1.94817728076936	2.72192026959777	2.10778153597915	2.69292692873267	2.15931214040398	3.42200481185737	2.31836569647786	2.55452053315053	2.73527971729047	1.96767779552381	2.56036520617375	2.11216744330166	2.3789430160444	1.64318816380321	2.2412775068075	2.12191692017833	2.12534565401	2.12932066181157	2.45113034580777	2.69185767527691	2.40620872331106	2.03804538253434	2.92163772799293	2.23719163227058	2.60701499703336	2.47937000238495	2.45752592143034	1.91808561645709	1.67545789724869	2.01734154508075	3.22620983065414	2.51512012284984	2.03355033707976	2.62806798284698	2.57184750306552	2.92904562077973	2.60669579770494	2.40360376317004	2.04133203770253	1.95198277297739	2.57951661895893	2.23123189356416	2.39449179785491	2.2256163294716	2.35075352018943	1.82372332108872	2.5725711715464	1.77554298347953
THBS1	4.24649822597967	4.84652565373812	6.42097092145339	4.34250948377669	4.9697830972516	4.1685847499826	3.37683516675302	3.39547543205337	3.64467232672481	5.42158378024886	5.24825411903266	4.46830326680436	5.19507877482133	4.11337112372327	4.50388325718063	3.46556967344113	4.31623239452038	4.92766774158277	3.41898197620635	5.59771711809059	4.37642837073142	5.98313355042254	4.34250948377669	4.79757768622818	4.98194099498227	4.6104629606877	5.73559804816863	4.02903378196732	7.03889588828809	6.72367027345254	4.84760762812259	5.04949395316983	2.14456732334355	5.59771711809059	3.97935613975553	4.33662133759361	3.69484097585904	5.461179683075	3.508875225004	4.81495552421264	5.08480920693047	5.88286327538306	5.53218348045761	4.90149615246719	4.19738791713792	3.02874668645068	5.74166728539829	3.1707689734721	4.34407756829137
TMEM41A	2.02158367675561	1.41992566726372	1.57092647550398	1.64121811579809	2.03714991839204	1.89439337241781	1.62391594034688	1.80423846501185	2.13609500003775	1.58290121058058	1.53555053984606	1.85993932472189	1.83015377034226	2.03204958638382	2.13024136670202	1.80820301601012	1.90489194935146	1.58261973487628	2.81616734234857	1.85646805654955	2.10843259240665	1.80025567454063	1.97121053156801	1.9769322928195	1.76922766468578	1.88508244018549	1.99873314158683	1.69918211679561	1.97724371956633	1.57678674103378	2.05202192251733	1.82429591108137	1.67257013741389	1.89469282558588	2.16866751383637	1.78140566829664	1.86422809517213	2.0383546639756	1.97631507266794	1.69918211679561	1.99458787056475	1.92215887168968	2.15810806488469	2.31066720206503	1.89295514400704	2.43706242587059	1.30469485510913	1.96119593991871	2.61433428288286
CLEC4M	2.84972572677089	4.68286653889752	2.83667084696064	2.85089377402479	2.30974396797709	3.01519233052695	3.64357520572079	2.88064852141158	3.1835730217336	4.25041899298566	4.07305823521891	3.59010840206642	2.94747226756374	3.08937381276498	2.92941206904255	3.44674784838938	2.99467747663371	3.973538744106	2.574984664164	2.8206376901079	3.28663320301634	3.13977736386751	2.97113861975828	3.35212161357836	2.5587123177288	2.26452295939977	2.73671712758551	2.02990651687284	2.04848090733445	1.62164403855428	1.81457991665963	3.33396926271544	3.49520557853325	1.64603123788655	0.592359165262792	3.87992722855244	3.59142443538158	3.1761120926019	3.49677955775294	3.67011774786686	3.01066925341363	2.67044228032512	1.73838426117457	3.79569068729439	3.65182829099306	2.93986234837638	3.33824062989205	1.33304582432532	2.62096619767462
MAT2B	3.7122036471205	3.37683516675302	3.35509539992612	3.71793612643661	3.66901143147546	3.87742159857734	3.91786485288257	3.75802715631787	3.84327042262051	3.5003823895616	3.9307393237773	3.29977453208098	3.86122626460055	3.9908775655587	3.92234849481516	3.55808877276893	3.63022042171277	3.14671064903378	3.70459234996377	3.48533198982168	2.95142032841574	3.24327474634977	3.24229970731327	3.66729456768146	3.41042762145247	3.21438121734458	3.45788359232334	3.63022042171277	3.63640911119499	3.38271760062894	3.56073269854549	3.28941645301332	3.84201545791831	3.60733762952803	3.25243271147809	3.44479111827157	3.54740146695947	3.48076516777572	3.73583161027885	3.35026141248653	3.79569068729439	3.30878096381228	3.57832242416063	3.79256627179707	3.15845618390698	3.94753303050692	3.99363985363911	3.2583803892142	3.59383592938998
NAP1L1	2.7519869363137	3.01192339617498	3.07469326818593	2.74612785379778	2.46024139221819	2.7399544890295	2.69548389903203	2.55418394602358	2.68194023411043	3.00702041520714	2.76865693688492	2.67363279768255	2.60637697081954	2.72725384403137	2.77385906317335	2.92390349663294	2.6470465756847	2.74030809673453	2.31962896392409	2.91812957677276	3.44625481297854	2.63229135614677	2.50608176305641	2.67910885965585	2.79621767791598	2.59275980813001	2.76940094080951	2.7697739993209	2.96225850129016	3.39788489818076	2.6547822583438	3.24185248064736	2.67113830466457	3.33071195014325	2.97848722960988	2.78764911942759	2.96346943800026	2.92087097453798	3.20723633783506	3.08808483135908	3.10989774847056	2.64219781612099	2.70411661728823	2.83980277313222	2.67399962336121	2.82212588288792	3.73881951129241	2.95142032841574	2.68160495410997
PPIE	2.11216744330166	2.24008445558161	2.09754968637889	2.36615949018522	2.10294201841245	1.79080156037309	2.51479051258662	2.20000082785685	2.37049420711238	1.89525742024175	1.91018377910144	1.75898753033617	1.90874420836808	2.06115592870697	1.83653914512374	2.10843259240665	2.3084140734037	1.75353356939509	2.06261304431636	2.16807000372612	2.67766706857936	1.89009134862661	1.98051492942955	2.26703345974515	2.1777236176123	2.20707880968704	1.80285680110292	2.0885393609179	2.16539261781153	1.98411422946926	2.11126623922873	2.0622972169721	2.12626577387662	2.00453306062502	2.59310746048031	1.93026613880618	2.39515347355488	1.96207903727437	2.05967166677982	2.48689480607724	2.00339538470772	1.72790998196645	1.89987152338625	1.96648068736294	2.00755750344759	2.21351106157603	2.01318136664773	2.17678032636336	2.11645245763401
EDNRA	0.408489879607327	0.706382265865372	0.690866168228756	0.369829986949085	0.766346470198834	0.559426684002614	0.869045867510114	0.717778083701167	0.77914803818223	1.07606602957768	0.981279766887203	0.751762140757134	0.648598131446359	0.778261880491283	0.685182582166242	0.92769331740798	0.696608272678623	1.06157467710823	0.895342685455895	0.574577969701635	0.680271579645489	0.733057712569654	0.952110571477661	0.661607081447691	0.927210191802399	0.617130134789799	1.00088717957843	0.449762899073571	0.94939257576648	0.698095895946987	0.774679695585706	0.691283063872086	0.544149931910383	0.895583963519237	0.364519834624193	0.959810076312828	0.465902132344187	0.721794453258442	0.56469418745615	0.527207694375295	1.24015485385024	1.22058379317781	0.828410928788298	0.833826626410914	0.883368036178969	0.628499714281696	0.545932759240132	1.08295994347737	0.599459707083092
ZNF205	1.76350560892766	2.19423173567275	1.93198229186444	2.09482086562199	2.3924748559002	1.59489877497836	2.25342175007051	2.55485356662158	2.07643514480521	1.87026758089618	1.95964191325712	1.72229720715934	1.95727545030279	2.09633017444072	1.75552764511894	2.04667959125967	2.10565311802732	1.27999932209082	2.07318491691695	2.11800301095052	2.63370636668347	1.64798573740477	1.81855733089853	2.39966782341963	1.97878556092504	2.17662280778779	1.97335271411544	1.95112505492036	1.77948022586782	2.09034841777755	1.92245615042326	2.09754968637889	2.29346338796198	1.79766859356795	2.67399962336121	2.13486319973121	2.28394477763522	1.70279351526618	1.61118112526747	2.59003946316968	1.62916343877657	1.901342650527	2.11368698625706	1.9629281840548	2.12440078131715	2.40715475406572	1.29673024563361	2.16932469728249	2.13486319973121
MYO15B	0.986850842850084	1.08295994347737	1.7108096249188	1.3044463981793	0.834517327595448	0.631110996780002	1.20584619796891	1.37473070434374	0.594735911847495	1.51001209474093	0.962305971010121	1.22571357061802	1.25680614423396	1.04643354022871	1.25258476750453	1.21596533294208	1.18162174905181	1.19650670390652	0.722460227180379	1.24674375567415	1.89814059867391	0.686012926261454	1.41530996999523	1.55978482263879	1.55704584305089	1.45488428857082	1.65595160700175	1.36866644640902	1.0014040720035	1.57650508908389	0.987366822460803	2.05906593356456	1.61227334688916	1.53218814021376	1.07038171645597	0.623093534194469	1.77554298347953	1.42883050660161	1.2533735506662	1.79995921677737	1.26900557567173	1.0303230503771	1.47141351603472	1.35414962034687	1.7789236524803	1.35654083432676	1.27228386827105	1.72257617733224	1.40563884670941
PWP2	0.037339246275056	0.033471079286036	0.122678924308979	0.3178439798255	0.723114992682971	0.540931137363598	0.288632267579196	0.331516610921009	0.246740505321858	0	0.230759398921096	0.323734708588783	0.0401273953998961	0.366189870837019	0.205484830749678	0.0373589947641306	0.0737320527087368	0.0550121919183607	0.143395572899152	0.287786179816543	0	0.376452676587738	0.233846181183715	0.227701823477893	0.108476943965003	0.393234996139467	0.0361244668912719	0.0254930480782974	0.396399520068694	0.0192200951153566	0.0268307478011129	0.0462680244707702	0.0402008840855595	0.0116285993348746	0	0.165962603880335	0.0533814786647916	0.0107867960807852	0.210031434741961	0.476069833242309	0.396399520068694	0.0205827910027122	0.0451591621411679	0.051132416857218	0.832630941901167	0.00789392244116921	0.123124578190471	0.202319919466643	0.229319009290254
FASN	4.27891254190631	3.98413130400438	4.80097329618578	5.17946245655448	4.76650680562772	4.10976342689258	3.34738962897119	6.15211121188001	4.70360262907308	4.36555972704295	4.26185480301026	4.79311682917127	7.08964468914744	4.8396658484128	5.92085329392409	4.15454961576228	5.99273963676715	2.93899218240743	5.29888306820561	5.67217693338813	3.33632300079413	6.69217389426597	5.98089064755363	3.42200481185737	5.80360727368082	4.7251459083875	5.18237181395881	3.95520051669944	5.98812559949879	4.3033524984542	5.88286327538306	3.39006918898697	4.72197142586629	5.22194798926614	3.84327042262051	3.69880499831094	3.88056790290938	4.84311725809569	3.25337754408626	4.89217829726101	5.88738287022848	3.21663187131412	5.88059493067506	4.94433110379386	4.05311996628523	4.90628243953688	3.16858469719355	4.53350191383515	4.66669053771031
CDK2	2.01857587598035	2.06712062610675	2.16418242708737	2.27617114327044	2.3708314608934	2.35402117914678	2.21075645975382	2.23561717390643	2.07107876374541	2.05636702934537	2.27330257809637	1.96827246764782	2.08155961835951	2.10505446694332	2.33710001707017	2.18734426724625	2.04876869273775	2.53950091961834	2.31006107430447	2.37148672408388	1.67728186178373	1.96648068736294	2.27617114327044	2.26861240376857	2.08306526097897	2.22927775741552	2.17957738633888	2.05330296210657	2.22683619838341	1.99659866967049	2.5194589858436	2.5798663392408	1.98496182037778	2.10746651551723	1.89557657456847	2.41340370211878	1.84804821205216	2.26672173709723	2.18176473267064	2.06621098843053	2.30135310470307	2.49635604308985	2.22163366399632	2.24598115090629	2.45077497465677	2.31452551779043	1.97878556092504	2.17988745674855	2.21381653289795
CUL1	4.33740270642924	4.28372904889257	4.55257467388868	4.04553766957291	4.31784193490273	4.6104629606877	4.20493551755468	4.14162789564497	3.89323767315381	4.30583486715783	4.26952437951145	4.55436859075767	4.40011651811398	4.26722161679676	3.97547785383621	4.2334689297253	4.12132428035427	4.66968048970432	3.97741461325319	4.325854804729	3.74804710356768	4.39594854132249	4.26952437951145	4.24184589888508	4.1685847499826	4.43385037561353	4.32032188471557	4.32912696839938	4.45575199550908	4.40090440498263	4.27413300448624	4.325854804729	4.19275221323723	4.36635576125847	4.04218477929675	4.2042164907414	4.04487865442461	4.32263899823202	4.20640815112906	4.30814682916506	4.31623239452038	4.23725034509645	3.97807103191546	4.28684902509809	4.41814911955928	4.20181994233092	4.29707684397827	4.3391147568951	4.06326028702895
HCRT	0	0	0	0.0851508155309441	0	0	0	0	0	0.0611300054146392	0	0	0	0	0	0	0	0	0	0	0	0	0	0.140028834986186	0	0	0	0	0	0	0	0	0	0.0333049872635348	0	0	0	0.0594686418380674	0	0.0518638219801347	0	0	0	0	0	0	0	0	0
TSPYL1	4.65738520287391	4.41468289383136	4.38410145081771	4.51690720440205	4.84760762812259	5.01832587346829	4.14607242559068	4.67286137508243	4.63509066246657	4.9321720296644	4.87968306565339	4.72093046750605	4.94082922195833	4.69641044985961	5.1936878868205	4.77199959789185	4.94082922195833	4.7126946479094	5.11250794385111	4.50115458457357	4.25960250868836	4.84427408761201	4.8350418208135	4.55522776153691	4.75674182019065	4.579065759081	4.893307996254	4.79986425330397	4.69113153080498	4.21948092775834	4.9601015485962	4.74599553833461	4.5315827925481	4.50115458457357	4.79086574351821	4.90985277738729	4.3408490836056	4.51690720440205	4.49196382421764	4.20346351074348	5.10451891199396	4.72197142586629	5.04822473397529	4.95035964185168	4.49378985690506	4.70870553041077	4.36472701358434	4.61238263341251	4.48644765692485
PSMD5	3.3646680461759	2.83479273096849	2.91812957677276	3.0110936198434	2.92163772799293	3.23177236653437	2.82251128444238	2.92742809425807	2.75939924317487	2.42184921980674	2.8566751431034	2.61189964604176	2.72155204104587	2.87134553924475	2.40065785854831	2.51012496536278	2.84585705191608	3.03881518769165	2.807920730095	2.63159632394574	2.35564568250262	3.05459014584481	3.02339295678936	2.68929894055495	2.67010322611352	3.09185837300455	3.00421107290659	3.01235816510754	3.03044962104261	2.46422312943267	3.07386525659718	2.39314559225397	2.84316390381495	2.77939942717014	2.83667084696064	3.03632315729258	2.72230694341553	2.70303958244944	2.67766706857936	2.57640934516972	3.18715239662721	2.70700853477667	2.67437006827833	2.92276599564338	2.94386033568385	2.71527276966673	2.48029593016005	3.02548603164252	2.71675038654513
PGBD2	0.983453327384892	0.96156573447318	1.16723266014395	1.27198795548634	0.955546582641775	0.978622624116087	1.51245396839882	1.31800461658633	0.94522374374089	1.03249530860879	1.01654051545435	0.780938637143187	1.16565890745055	0.672883681743604	0.822647517886548	1.10042567084135	1.27839834341826	1.29150429997388	0.820083924007433	1.47464758958548	0.780694453737535	0.742446560323343	1.11449736846864	0.853440274573075	0.867368426190869	1.29381656475748	1.25923121566064	0.983715226029941	0.836696022158209	0.996989304673085	0.890334449616731	1.03959388360271	1.12349181284571	1.03054591824794	1.28258897197301	1.14325479753263	0.879380559787185	0.742446560323343	0.990557596340353	1.02707970274818	1.25233941300176	0.8551673834302	0.833826626410914	0.990557596340353	1.09562698487299	0.949889354990068	0.929393505951587	1.40508596866417	1.0729543398189
DHX30	2.65121892793616	3.18181087333501	2.87173416214462	2.74144899165111	3.13709120328222	3.03340685024437	2.87520103491342	2.88688620972609	2.91344107402584	2.78917824564824	2.94747226756374	2.85550560247751	2.98003265766884	2.92312500241912	2.78461566776444	2.99889195143257	3.06164662427355	3.07509026232156	2.88103594373283	2.7630306418884	2.95381987505213	3.11547559137712	3.1406205619933	2.89068144856935	3.01888022529592	3.10727553816792	2.93780239679491	2.96110579393986	2.92588165472982	3.03672583470319	3.03712957366252	3.17031000975662	2.94943089370472	2.78390451544506	3.02137353317204	2.91099077583458	3.04209504610414	2.98003265766884	2.64254576163964	3.24141061837399	2.75161649631295	2.95181446395962	3.0525229812975	2.89107828345517	3.21802806889345	2.71637757260488	2.7708999630856	2.96627262646322	2.92979049536871
BBS10	2.06804298060269	1.57092647550398	2.27811923845784	2.19176602410434	1.50092753232319	1.98555254988377	2.09932066591297	1.98171136252579	2.2441021821083	2.06592751508916	2.15171348911491	1.32474640469792	2.02282463572379	1.72343356644695	1.67228947912268	1.65540686838759	2.13735818748504	1.52942954387987	1.80995632606093	2.16022343322622	1.19029273301876	1.73756190703709	2.00017062602672	1.71955404382587	1.50554119565749	1.91837393558793	1.82667567618321	1.92449257271708	1.72398605651532	1.69837520053238	1.64348160745171	1.8214406191538	2.2842650324941	1.97181075758017	2.03655574516643	2.05297801875171	1.85155581231138	1.50119449275484	2.1433507887089	2.0614392085939	2.09451924609809	1.32210478685262	1.94101283790988	1.72343356644695	1.51245396839882	1.99180318251975	1.69132115721322	2.1629357707319	1.28565122342714
EVX1	0	0	0	0	0	0	0	0	0	0	0	0	0	0	0	0	0	0	0	0	0.018208470917648	0	0	0	0	0	0	0	0	0	0	0	0	0	0	0	0	0.0110084387514482	0.0125082616914076	0	0	0	0	0	0	0	0	0	0.0109249024702604
PUS10	2.08367278868378	1.19522958910672	1.50285435627015	1.32018883551091	1.81515115693519	1.8676485177447	1.54378222826856	1.66158543682893	1.41283113753336	1.6728735408039	1.16642349617047	1.57623525165934	1.6390218590297	1.79736405510924	1.64375557288513	1.54485310298326	1.70638614861774	1.72621460381455	1.64093261965847	1.58741220340427	1.3769635394387	1.36997366593055	1.75928910253482	1.58066680670828	1.56978095405142	1.89091410657073	1.86105461043273	1.59772992611565	1.83164546320828	1.20611664457254	1.57233881838514	1.05594975893214	1.68049682456367	1.41637983926535	1.8034127866723	1.24409757735222	1.22282850896372	1.71054334664481	1.69419456895079	1.02504213840588	1.93987107188533	1.51489812173164	1.39482829154095	1.92936410959953	2.06804298060269	1.80285680110292	0.959044656264727	1.66807605567709	1.89091410657073
C17orf80	1.6056165048779	1.22544232751465	1.77716489372865	1.71595379086378	1.31473042305164	1.70083319082418	2.02070780849018	1.96059255503586	1.74554937372111	1.54842183461135	1.75552764511894	1.0446491135037	1.67740720475934	1.60196660838727	1.58461408103131	1.44724600687512	1.70083319082418	1.28491121236851	1.92188017649897	1.78904955474268	1.50528057116158	1.2985693394342	1.81772507782073	1.55620038139165	1.56008737783431	1.62695452608957	1.70249021673011	1.75353356939509	1.70585045986918	1.49675618377091	1.71818736688225	1.327444105575	1.86218160354807	1.79676887852666	1.88715542238034	1.76980285588139	1.75410006336615	1.28027025644389	1.26849113282144	1.83308484115295	1.69246486309301	1.15354328527928	1.51599272131135	1.52403135620401	1.18865422582999	1.77610756083019	1.6261379953859	1.83106684110885	1.89339773502952
ZNF85	0.119453624538823	0.190637009995305	0.17339572467192	0.191128071517241	0.0380690576935197	0.287580884297073	0.187178385581961	0.133159440010335	0.26866390153467	0.217467570735966	0.210332233830455	0.139673030773478	0.162713686216773	0.222308593951431	0.215621201420101	0.143046971198788	0.158579795494074	0.260877995771816	0.111810228038552	0.121665758087463	0.0987868515263311	0.127971569893938	0.225311840753619	0.129327888586959	0.0599329731066778	0.0985680675482132	0.0933815221565416	0.183237295797037	0.168077083352381	0.0583867561311521	0.143909082593225	0.122576679964362	0.145495841800748	0.164817582975438	0.0730239476469987	0.163661216457758	0.12152424796847	0.1356988293816	0.175755871839249	0.205938764116693	0.194354355811952	0.0598334593387679	0.163363298982455	0.18781046179092	0.0286246633152392	0.144717648826111	0.361201537591475	0.0928875114109041	0.150583785909695
SNAPIN	4.00045399713072	3.56288690439133	3.60679821280082	3.7527174639489	3.36757586833694	3.46458555999198	3.76868735605014	3.62044405154246	3.78417719502147	3.30166249319765	3.57778367397664	3.379742487787	3.55316193361243	3.51980088698769	3.61777549252947	3.49880300180656	3.57619051428027	3.38856176157357	3.48898488929953	3.42438987333469	3.67182308725233	3.47622500740165	3.45431407147235	3.58533346512276	3.71793612643661	3.5623596552449	3.46355411674196	3.6994034496675	3.67962223428151	3.63584745069096	3.48845083653173	3.50299889495655	3.4676048937112	3.56931212398483	3.40736632901644	3.54327621335954	3.69428152593994	3.47916510790791	3.48587782672142	3.62154887305701	3.52520847031512	3.34350250485263	3.41545890362444	3.54585793854555	3.3193340012278	3.58152405077964	3.62588768950181	3.63251657634229	3.75918559704464
PTMA	5.93889082364371	6.00738927372466	6.36576698616477	5.75537298854453	5.79717247120081	5.35616094265881	5.61854609937625	5.72530718865563	5.59408559587881	6.07152231203444	6.23382487927247	5.9322928160378	5.68973379147826	6.07401445686983	6.14105977449863	5.91164955258193	5.6799896811912	6.34747837049194	5.76380962172258	6.11258943786738	5.51425909706722	6.09957862512999	5.70758015212817	6.17670346068008	6.14105977449863	5.61854609937625	5.93451286756093	5.79717247120081	5.75136144552672	6.35349664599525	6.04685891290842	6.59167213217023	5.64498478842589	6.01706342466613	5.8608489666743	6.44077936091712	6.18456869482966	6.12808887695685	6.37800772564912	6.5048015696767	6.12545630693114	6.21514469570126	5.73967766551932	6.03438326836946	6.19589385967724	5.76380962172258	6.39603181708836	6.04685891290842	6.20693937804678
WDR73	0.314914892751612	0.27718614583216	0.255028886137925	0.309482183802523	0.307302199887813	0.301248525902825	0.206378363703869	0.169413986641152	0.269149695338062	0.256745565800732	0.206454607304135	0.29404244929315	0.284371170362535	0.264519042486018	0.216025063686979	0.233938288276975	0.239447991306818	0.309146829427627	0.27718614583216	0.251297678945305	0.126105413954809	0.25897964150565	0.262507912179807	0.237172697995103	0.288001380427918	0.387757917977616	0.17591946385801	0.301553523334032	0.253999528083945	0.226128117247052	0.233254565996493	0.239621590412536	0.324570843040487	0.206085446071935	0.346335576658595	0.296424735226124	0.277078738449938	0.269828306954514	0.133568759040195	0.298025851228399	0.231743248821089	0.294586041264276	0.194792050036521	0.205788927039185	0.346835012341718	0.287061268961948	0.220973610614306	0.311777243868976	0.230837205659336
E2F7	0.0378161823730877	0.0346623835581034	0.0100443705077548	0.0388652431819068	0.0530560561458791	0.0493791530233156	0.0187127790817305	0.0604747612824697	0	0.0242976797420142	0.00813730093473093	0.0228437331759457	0.0338925784760379	0.0829711400561002	0.149673049954289	0.0319487350041514	0.0257734206861584	0.0273237523135953	0.0545610743705362	0.0306012637843577	0.0136567165617013	0.0313180267435927	0.0498020786839982	0.0423038253200644	0.0441626231709353	0	0.0258873594767068	0.0685798729595562	0.0823931806094591	0.0297315446858028	0.154666291565047	0.00878907573738022	0.0324687044244223	0.0450539512147134	0.0690852023327668	0.0477157083039519	0.0485605210621047	0.00845994697293223	0.143395572899152	0.00960122915378372	0.0297941237116511	0.027166106451587	0.0548439201940609	0.0237862457207051	0.0246020657592504	0.0662035131947249	0.0199594406565938	0.0571227626571245	0.115956357050656
TRNAU1AP	1.51653901558038	1.35851979888272	1.34200575172561	1.7346932537271	1.35654083432676	1.44206517311107	1.46707750581444	1.40749062656463	1.42932225836242	1.26617375225229	1.20085962670833	1.38468696689689	1.33932272231555	1.34873031611775	1.40350631048646	1.46057099728782	1.36786430766784	1.30992928327281	1.25680614423396	1.49842924987239	2.07137056873365	1.26374118004706	1.2448678757519	1.44150768469605	1.20424111879664	1.45328604462798	1.18494114708459	1.38443975302939	1.32266084752981	1.47384213652565	1.34794686244283	1.75694378384692	1.15721292179526	1.40698078083307	1.72175718622726	1.37936744389685	1.42536697185664	1.63278772672428	1.44206517311107	1.92011579853519	1.73554877574491	1.29597842189202	1.3619480020823	1.16051446301372	1.27839834341826	1.43423209696628	1.51627948834693	1.69918211679561	1.45569405593619
TLR9	0.0733251884145077	0	0.00574848891088718	0	0.0401636008093714	0.0331350422060477	0	0	0	0.014232471278941	0.0163139212360121	0	0	0.0314509765130085	0	0.0296353572947372	0	0.0158422938245823	0	0	0	0	0.0458307777576024	0.0179461844052328	0	0.0383909106837119	0	0	0	0.00909753983574775	0	0	0	0.00821053834861372	0.0763633023123911	0	0.0151676811294656	0	0.01153698999917	0.0111425232767969	0.0142223481175068	0	0.0358630283909571	0	0.0416024752503036	0	0.00585226090017657	0.022183605338563	0
ZNF275	2.71346566623312	2.32409143607701	2.24380338638444	2.56771492080151	2.50273125513222	2.44284054300916	2.36682017533126	2.24598115090629	2.61787138301553	2.66052975520685	2.9301964982128	2.13640961883096	2.14274561423472	2.46057576949827	1.95697991594773	1.95053100182563	2.36424176247491	2.83442108474575	2.29375826621758	2.34461885923313	1.6067148138359	2.98042664350379	2.58642996288056	1.97484323107911	2.44350837416098	2.63229135614677	2.50273125513222	2.57084760128027	2.36586136183271	1.84547777612557	2.73815137582044	1.88068542636678	2.59105249001138	2.16050773575574	2.50412421053871	2.65017507020834	2.32475485160392	2.18084630414658	2.02599080681469	2.46695770793204	2.33196664080024	2.27845234983204	2.48029593016005	2.19455858668517	2.16807000372612	2.35109422543573	1.95435932922825	2.5652667899282	1.93375845184324
CYP2J2	5.55197622296426	5.4461243566162	5.59408559587881	5.39248612592432	5.53407542681553	5.57720569185741	5.90696411107021	5.59592684812791	5.58097555114136	5.69183389486019	5.09253149091457	5.78458324944567	5.41339477919266	5.69379314363611	5.56463617299958	5.04692627966544	5.54652333195167	5.41020656959423	5.93451286756093	5.50217937823778	5.15323147197587	5.53955628337293	5.62046253798579	5.63350757246129	5.34350846064523	5.33257984224786	5.2763359496205	5.57720569185741	5.16704888226473	4.94433110379386	5.75738638560174	5.16704888226473	5.80766821303844	5.1604802676898	5.34997600904089	5.36570103537683	5.53582034504008	5.10586534514571	5.51252799558148	5.00955373907209	5.36269825476801	5.45287796234182	5.40695456676713	5.70371410716082	5.22601881469656	5.49364287457323	4.80097329618578	5.36570103537683	5.77411888376758
EXOSC1	2.1888871357737	2.38160037347528	2.42615054937977	2.54361168156403	2.02752029186607	1.98916160908209	2.43237518086924	2.22347307243347	2.42913361303824	1.95435932922825	2.29727166959324	1.92101854037599	2.06832863655283	2.1891788404716	2.16932469728249	2.42744736841934	2.22619019366245	2.18453158152316	2.09034841777755	2.48125740372698	2.87596047998979	2.13995363584508	1.96500858435144	2.36520611893302	2.17866854568392	2.45719098755397	1.97878556092504	2.22992162347411	2.20343518034282	2.17600508210905	2.16449609759724	2.53140660630252	2.04906478174578	2.19111415069439	2.85782274007313	2.21977005082977	2.4993520661047	2.37961857693932	2.45042733898702	2.51247781261629	2.04133203770253	2.00192022119491	1.9250770543173	2.16110806820395	2.2624364190861	2.15597450103356	2.36882850470678	2.66905099319261	2.44744909226465
MAP3K7	1.98171136252579	1.63734503014574	2.03564470765974	1.82550370929122	1.65130754561489	2.01949122087464	1.72907039613676	1.77745368789052	1.58319740050231	1.8645030489059	1.86621044755057	1.80790875813667	1.87228738116192	1.83569401092077	2.01798225174846	1.9954414959384	1.78059245040826	2.07019528175674	1.7578180932906	1.95435932922825	1.60085707188253	1.90813616972331	2.15509601155392	1.88014387750441	2.0647319150775	1.87259628564975	2.10321939285472	2.08582273235991	1.93553542548533	1.92364932679942	1.88124068336777	2.00104939750662	1.79766859356795	1.99002973331939	1.54349894014987	2.03443498831316	1.75493892218501	1.99987062035092	2.03385440487337	1.87086215863529	2.13209908442287	2.07378189674846	1.8214406191538	1.97032788122794	1.96942916317433	1.901342650527	1.94101283790988	1.83134434689681	2.00453306062502
TAOK2	1.94309690637647	1.98111714101971	1.86077555074068	2.04043085332793	2.01798225174846	2.01673604161236	2.01581462644088	1.99873314158683	2.05265915911982	2.32667018180854	2.1674767125228	1.90635188798738	2.12717227603811	2.10714815113224	2.05361119993024	1.99815101909862	2.28650622232108	1.77745368789052	2.24319777143956	2.02841857588729	1.9130685346836	2.23153778104811	2.15902143485502	1.98525926843027	1.88352478187961	2.20091545408989	1.96827246764782	2.22743461980472	2.04163643775364	1.91691537387762	2.12043221341428	1.87142923717	2.24380338638444	2.0078310795245	2.13392606692868	1.95435932922825	2.08488971423042	1.88802166260521	1.74811245771814	2.43634540803423	1.61425605666418	1.72962157316417	2.28204114408788	2.03745255635504	1.84229003616036	1.99367672198332	2.02251192038666	2.0692724824167	2.1430611072152
TMOD3	2.24658884233835	2.0614392085939	2.1971312887489	2.14894505872939	2.58090241963255	2.53745162736132	2.07318491691695	2.16720425643781	2.12871394313066	2.21601162449275	2.40945753683312	2.35011335630296	2.64360677415206	2.37116274350684	2.69793802835092	2.27649629764169	2.24754369619918	2.48125740372698	2.58293646212674	2.30775338507719	1.70140266962658	2.44186285399341	2.32858989475808	2.2256163294716	2.27267358453382	2.00453306062502	2.6747334868783	2.41011820927233	2.39966782341963	2.29098090019955	2.24627890134048	2.47358657409756	2.25342175007051	2.14614816357752	2.238151510873	2.72796288468043	1.95112505492036	2.37763490004849	2.52154493253544	2.21198811057754	2.75829080990296	2.7392745750964	2.33168032451306	2.43981782132234	2.67618604741011	2.18734426724625	2.05485826870262	2.37509376932246	2.18951268154913
WDR12	1.60893882784126	1.36839411317368	1.68284626601167	1.58012860649055	1.75639165427135	1.60085707188253	1.59161167076012	1.4803277705337	1.63249210436361	1.46109894082688	1.504453246423	1.31446171658277	1.78761720099942	1.46521729386997	1.39981227306241	1.52748703314337	1.70193238569599	1.55733010098779	1.6056165048779	1.71831473009679	1.3166578215335	1.54731483889472	1.65569077146821	1.25310094457432	1.48683631316103	1.68451628060124	1.2917661037843	1.38598993600661	1.65540686838759	1.34388607352819	1.72010252404733	1.46789931741214	1.55842057278983	1.4613574078156	1.45160849841162	1.75580765183206	1.28386644175941	1.47952757999965	1.53992986353093	1.77918824067443	1.61035194529284	1.46899106299904	1.65595160700175	1.34897489072874	1.86275238993097	1.47249226985391	1.04876663450583	1.59243187906491	1.28964342583413
HCFC1	1.97514490698623	2.08336068874129	1.9933724755913	2.26703345974515	2.22073032415376	2.41435233334555	2.01103369383172	2.14274561423472	2.47529603018441	2.75274777307063	2.58896778729574	2.35206082691987	2.41242203108292	2.18640809368411	2.42383099591691	2.07731747003009	2.44448174418861	2.36520611893302	2.64842858667133	1.85904658943519	2.31128658625123	2.77831149589188	2.23399530520962	1.91691537387762	2.01857587598035	2.28941380428276	1.99151253219426	2.69115833811521	2.14677169209431	2.2574801401985	2.42284211275495	2.1888871357737	2.63018576617027	2.11368698625706	1.92739248391277	1.84804821205216	2.31518551530197	1.8497773877884	2.02752029186607	2.75346792600806	1.54759250193632	2.02930997273807	2.63298203188212	2.29127497471273	2.0134486687951	2.17302718964934	2.37928545219714	2.27364843514346	2.32057929396044
ERP29	5.79066766588745	5.84154382721135	5.79509306901496	6.2622034916171	5.92331979016542	6.26518238538297	6.30545194335173	6.2908523632149	6.24816802509566	6.10216120188158	5.70371410716082	6.0368747459355	5.8608489666743	5.88286327538306	6.01935724115857	6.27365031052486	6.18178972564815	5.89180727783745	5.99273963676715	6.06170404524	6.39292008141482	5.96439850305326	6.00234002284529	5.92085329392409	5.98313355042254	6.06402556023621	5.99273963676715	6.04685891290842	6.57763612341734	5.80979784639054	6.05434615494785	5.6998300677051	5.99511214721965	5.99771541958748	6.29949173865906	5.82458910442809	5.9433359824018	5.92998520926531	6.03438326836946	5.86501821726374	5.88059493067506	5.98565514715075	6.0220276261593	6.00234002284529	5.49711196815622	6.38728623271551	5.98089064755363	6.16072713509906	5.9253957188738
MRGPRF	1.86509310148493	2.89955752120165	2.0885393609179	1.76922766468578	1.20114093432501	1.38765160549368	1.52151960239112	2.67181276787914	2.67729563738502	1.73640525972797	1.69969462368641	1.39703220792239	0.973697524837607	2.45680950222696	1.26617375225229	2.06411554816639	1.90076776237618	1.69246486309301	2.38126843241096	2.5398428949481	2.7667653923206	1.2893835036563	2.90268814600134	2.71675038654513	1.05337707894072	1.99753965470762	2.20215176332716	1.75752467688552	1.01479212703795	1.56889323056888	1.66184347174268	1.22331688982736	2.0460793828615	1.67993790451335	2.07793320371667	2.07613126543288	2.54878312864084	2.8299756886918	1.25656458742133	2.22408558495368	2.04667959125967	1.73897191501802	2.70121178208999	2.807920730095	1.25233941300176	2.37148672408388	1.36383599009661	1.24941838837229	2.23782658933115
MYO1G	0.396256301849489	0.561265009383072	0.536903000518555	0.457380693956539	0.374573231133697	0.386681761319637	0.466073629290073	0.44883363039916	0.738694295098301	0.423931349110682	0.560714077415283	0.654914476989029	0.611844311447281	0.867601038914511	1.13907052142698	0.589876928925737	0.405387544444188	0.64795967242702	0.678348537480114	0.343877365227817	0.839477366078946	0.701459485633657	0.593545445939704	0.747365553031895	0.311777243868976	0.296096843792055	0.341173060938286	0.799816304316308	0.445260952403662	0.880314237011176	0.486220658019377	0.500895902131116	0.573849425030644	0.954032352257765	0.133312952095033	0.447610588540855	0.777154943040851	0.54252237625618	0.410948198381059	0.742227831465174	0.200151635973158	0.424975053322552	0.526861249958668	0.794524716637629	0.489691813186767	0.683043110297212	1.77584212121873	0.255505543786529	0.842017991128581
TNRC18	2.15688389739841	2.02841857588729	2.43400334007384	2.52626516025713	2.41885214096874	2.47423214878675	2.51043928137968	2.47900371144522	2.55142841551453	3.13842813249422	2.74575756653601	2.47696635105855	2.52047189311735	2.03413560621698	2.37407577234664	2.2749539022576	2.463197418275	2.52661856367477	2.87832562305655	2.39449179785491	2.05878964167404	3.02180364750116	2.3908857068923	2.35837913050159	2.39121644293701	2.77203315736634	2.52867192760256	2.84737888428373	2.40780677278517	2.288442552066	2.63760463411277	2.18482854906585	3.04001555929208	2.3420195589404	2.53579831297134	2.18453158152316	2.80830457793942	2.10625692257657	2.09065124297027	2.61612086235632	1.9523207332128	2.26957671180349	3.04962120183313	2.23466059110327	1.77526654223594	2.42349258952613	2.10565311802732	2.42448908736669	2.1888871357737
RDH14	3.36226719803137	3.679027252445	3.57987795858747	3.24790392112157	3.51566317054628	3.32366161374021	3.43810361005884	3.45431407147235	3.39788489818076	3.15755585439819	3.27251218270209	3.63915623969262	3.3198213066525	3.29367977545007	3.47475504564044	3.37441450739887	3.07469326818593	3.46652178294838	3.42095023045975	3.69200717145243	3.32695210682122	3.26876335678432	3.23912101938012	3.60625607166455	3.51776079556039	3.39501433066022	3.51354115298613	3.2955547389959	3.26646673385741	3.29602474558901	2.96543101609742	3.72088253777646	3.11203199759101	3.20226052552196	3.61220288697615	3.86122626460055	3.20456099229098	3.48171197417022	3.75092004230115	3.53791581388465	3.48426642080352	3.83705560602375	3.18446803177299	3.43510342903297	3.76928881524141	3.24790392112157	3.37006172489707	3.57778367397664	3.46965607019908
SDCCAG8	1.68021486012735	1.84720809620254	1.63760078610687	1.71142276656199	1.55481460322009	1.59772992611565	1.9558292814659	1.73301762047696	1.75580765183206	1.67460903874463	1.43821677573553	1.63619708415681	1.6244643997451	1.52587961165004	1.46381656742455	1.81292291992319	1.50528057116158	1.50583216987282	1.55175018603807	1.64517272927881	1.70638614861774	1.42907245584093	1.4559677496529	1.49324786199217	1.57766450436629	1.59800525999953	1.36275028340537	1.52748703314337	1.654224351036	1.5946281223844	1.96677894527848	1.59632251258599	1.65652064832954	1.54431552099052	1.56722348297565	1.47759933548179	1.56504472137898	1.51029278987647	1.76663703913863	1.44697081923795	1.66469859573531	1.48468046393043	1.44015669241748	1.38174350247125	1.62081882015958	1.8431586830403	1.49541728555124	1.65652064832954	1.44860012699145
FOXD4	0	0.090879299517211	0.082295083289737	0.0339113553814123	0	0.0441420969890017	0.151549868561291	0	0.0587416149352401	0	0.0468230202025656	0.0239905385047813	0.0466641976658549	0.0310259053273328	0.042563039229217	0.0898587314654298	0.0335042456739166	0.0398207364842952	0	0.0702131514726898	0.218800033230849	0.0747977201100181	0	0	0.0823462044594648	0.112103320691886	0.0609614290713066	0	0.0101805750342494	0.0267802014984399	0.0866531383103233	0.0291799657329355	0.0589200974069795	0	0.0961859348220157	0.132182333451517	0.0512255563079277	0	0.052153108573709	0.0746657107173938	0.0547298766291152	0	0	0.0580773243516378	0.223587553953475	0.028483769374484	0.0126932149353727	0.0747977201100181	0.0284227761528758
GABRB3	0.40398086671881	0.892946569252388	0.120625647399878	0.154384788983907	0.388447332027255	0.713200172805354	0.238655188538279	0.860793687317495	1.15592906170725	0.234031953657618	0.561067944623047	0.535859399754192	0.430346732537887	1.19774114175138	1.15041964476753	1.31829128247688	0.227701823477893	0.824756249257272	0.384888478620122	0.657171245295418	0.489691813186767	0.438112211220382	0.383727740389214	1.15769241115737	0.0272129892300303	0.161034155363399	0.295231127487841	0.8981710763258	0.227536395044543	0.254835486720755	1.00564919137134	0.332230705356564	0.124674820386135	0.505399726444664	0.3128877137083	0.781146306529195	0.666902827367995	0.675146456044864	0.969415551672168	0.120625647399878	0.249921522306768	0.84623805005922	1.35336068885688	1.02882742046089	0.117042847197565	0.252348539386375	0.235251631583274	0.424091336813313	0.767251227072312
FCER1G	4.95271728841088	5.63937750027722	5.12730162800601	4.21798136387505	3.60516363351977	5.04949395316983	4.60759442072244	3.68019096784565	4.0619144391185	5.13004902849605	4.75993396846367	5.67217693338813	4.35730348181455	5.19788830743235	5.37662346064217	4.11123526429192	3.73943270446114	5.66418632902417	4.36393093590232	4.22880769348833	5.15765365243465	4.66872457141611	4.50294575189526	5.2105229056745	3.85444294944006	3.05459014584481	4.1801120607698	5.28228107261328	4.6767889865293	5.55904565164153	4.32263899823202	4.07797458496677	4.18901596631697	4.90029192976791	2.07764227222728	4.5487218477987	5.05603799369228	4.86013271415629	5.25105973309471	5.07688496068515	4.28684902509809	4.1801120607698	3.59488203254968	4.70870553041077	4.77314531657858	4.25264850913208	6.52195724624364	3.12993096495537	4.88403208402693
COL27A1	1.38710046106928	1.60867949246029	1.92039628376721	1.94101283790988	1.54268150161621	0.919209574338787	2.12409800763294	2.68520485043503	1.49760979224537	1.77691690720802	1.60841014013757	2.06115592870697	2.12808516847129	1.54132395234947	1.94963084345815	1.68935162751171	1.5642522410502	1.27281256906625	1.43255935554147	2.09991691873875	1.84547777612557	1.6947723338867	3.09907064340565	2.2953151836538	2.30225971130854	1.84085361862858	1.56558372731355	1.76952895053667	2.6368754529695	1.90254017158797	2.08059710253823	2.16022343322622	2.56343269902609	2.01193346334762	1.34519194362495	1.48414428679198	2.02370803904597	1.97424105983111	1.23617729574308	1.58879439893613	2.26957671180349	1.99123253235333	1.62305448317334	2.35885488015238	1.72010252404733	2.17492602218435	1.46979528304974	2.12471782791779	1.99123253235333
EPHB6	0.761125188996199	0.794410714916617	0.570089237356317	0.780938637143187	0.91319209616074	1.09042071999405	0.856793170223862	0.903384353680199	0.911012275335377	1.27784377586856	0.870200269685263	1.41018827946713	1.20293586421895	1.23247350920392	1.25841019469456	1.15744828182808	1.49020528011074	0.855872793369217	1.41558365654236	0.897687596296111	1.32210478685262	0.798216235827654	0.94244133726794	0.934224977129353	0.661607081447691	1.11769712482931	1.12375280714951	1.58066680670828	0.934922588264755	1.58741220340427	1.12399761754536	1.38360137753732	0.410365971531124	1.086851565814	1.3409475226829	0.765214160641058	1.02175565081046	0.933516166932271	0.805298278629678	0.834042567953732	1.07606602957768	1.34603122295875	1.2698008708839	1.091415730547	0.775812787221746	0.803058980402461	1.18215368519952	1.1548702583882	0.852972462159155
FTSJ3	2.36553260760932	2.98530851187912	3.10079303192464	2.78497958345749	3.06334781852695	2.9053867080035	2.76085916343212	2.54328995761839	2.69688996612345	2.84547301402372	2.73634450294113	2.72725384403137	2.82288156959384	2.82513866106042	2.91344107402584	2.92624378835724	2.92548337263231	3.08631291541349	3.19693810322974	2.85973021151571	3.24373250072103	2.89375566753408	2.62840961873464	2.54261087926477	2.7842504479986	2.90496928071574	2.66487898773882	3.15104412989276	2.75274777307063	3.30166249319765	3.20907602357612	3.24050721839015	2.76014951055148	3.16106497480696	2.74179745571107	2.7842504479986	2.8980111414381	2.51676069688027	2.92429336440632	3.2620013273982	2.67044228032512	2.81695787505655	2.95660147006834	2.95948837767097	2.94666996542416	2.8450717791799	2.58363078006003	2.76376818168923	3.23401616273595
MYH14	3.19737704488263	3.27636536913611	3.34738962897119	3.31164652150982	3.80059587242674	4.00847681166713	3.38954594092307	3.37241774816799	3.43557558763334	3.59328565062604	3.59749564132303	3.60625607166455	3.70163342754103	3.6231898684063	4.10836569833105	3.57672337908955	4.09055550677634	3.59169043690376	4.61238263341251	3.28895643052764	3.62044405154246	3.43557558763334	3.82675632329246	3.49414915421231	3.66784714538485	3.54109297764155	3.89832883724206	3.89323767315381	3.79630110385025	3.3710191653275	4.05246682126238	3.47125558038552	3.49203443200204	3.35892531298877	3.61831393937424	2.9169258271799	3.23912101938012	3.46408364959325	3.71389286823519	3.25114117832881	3.44824887831783	3.39788489818076	4.15526803843935	3.81562551724783	3.33301102615213	3.73294351365004	2.34948254107654	3.41447193959955	4.25882680069905
FAM118B	1.52665479577647	1.38955493232379	1.51057958803089	1.17749935769676	1.3619480020823	1.67657868820547	1.22307722938748	1.23883248706631	1.39035075760141	1.24914806670853	1.30912829691203	1.38494211660689	1.32073419586534	1.23146742636596	1.21275801003513	1.51813593076348	1.39245973989314	1.56312214790171	1.29306237694861	1.52559889601891	1.47113288892467	1.508385965933	1.4442067343547	1.35548515076409	1.16542158816026	1.4099075505747	1.48939248447236	1.39245973989314	1.32716167550454	1.46326808234143	1.37857564103319	1.4722158500573	1.12835418921843	1.27388614128056	1.34016677036057	1.6626987744256	1.19109110842985	1.46979528304974	1.49954076974112	1.3774882330607	1.44530367445628	1.33064418788541	1.47464758958548	1.33036422910511	1.21544556204305	1.19851132760944	1.45622494344815	1.27010594393636	1.59296842211295
ZNF395	2.85355802185814	2.89994508552274	2.28362038819834	3.34065714186873	2.56381475424876	2.523898690184	3.57460096760867	3.12204766847286	3.33209353720626	3.4676048937112	3.39501433066022	2.86396071753816	2.31649835229306	2.60015478495268	2.17150515940266	2.31037538355986	2.92979049536871	2.30806558651101	2.62202203394222	2.5300367336705	2.99185256583147	3.28849314564719	2.88291501856911	2.3122533317358	2.1532643035247	3.03126016577226	2.50880093553872	2.95988022650711	2.2714296720782	2.32508199141772	2.75975485547472	2.51279600812964	3.76984971066639	2.7724026903471	2.6547822583438	2.89223685158245	3.12291121937109	2.42085014813699	2.65263140329698	2.98447005083955	2.07285644267897	2.5587123177288	2.89722683664618	2.2682924809626	2.22927775741552	2.81059124415392	2.52013330578249	2.69688996612345	1.90194359798489
WDR82	3.35990832416867	3.41698388633597	3.58042087671847	3.31835409256761	3.58850757146616	3.42902195784182	3.57408479791211	3.50088037946543	3.43611257206922	3.60625607166455	3.78772189403583	3.70395738031201	3.42853189174889	3.44877890294621	3.55475748308432	3.17745961602451	3.39452906587286	3.71973147306579	3.33872530185151	3.35842911329245	2.62025842285104	3.68917735981686	3.47475504564044	3.37393233495226	3.42491063597181	3.2768679969973	3.45431407147235	3.39595029511342	3.47176616625882	3.71730946369114	3.35750307630978	3.3560290173399	3.57408479791211	3.73294351365004	3.17429929966477	3.76344755946465	3.13888106650769	3.16416132155745	3.61669897500867	3.49880300180656	3.51203361104893	3.68361377156213	3.10862907861365	3.2778342449734	3.61279397486067	3.45176990257177	3.84827472892423	3.38074130457373	3.44931686377112
HDAC10	1.20217317325942	0.97222452236501	0.905816011055939	0.894590016274915	1.25789070188382	1.09861552428504	0.966463237775227	1.29015928075894	0.976127977392167	0.671634523046059	0.813663548430657	0.991833631912138	1.04059825925366	1.29381656475748	1.08429254597848	1.508385965933	1.21885566056526	0.919209574338787	1.06571363216118	1.3166578215335	1.9523207332128	0.870200269685263	1.31965028263782	1.38120732728384	1.33223142759796	1.46300041566526	1.47005452558184	1.09811238207357	0.914881453062173	0.877490369022077	0.989081321554326	1.27091396293478	0.99497264901873	0.807388142158864	1.98496182037778	0.98957995993799	1.35931009965562	1.49704862151503	1.23725932490197	1.1617690369235	1.01897631313098	0.959044656264727	1.1491354876875	1.39354408502324	1.18468318928715	1.06854754852634	0.810625669009001	1.22836906731121	1.12582403262765
CHMP4A	0.713411299137741	0.853211570785625	0.662449766131446	0.753084192814893	0.558187331101561	0.448685216012417	0.594338055841001	0.806240021025781	0.405254401276111	0.47206109170313	0.584490903728455	0.660762562334154	0.711899648352162	0.85183105741139	0.577370395294743	0.806002824638061	0.802830794076627	0.623301280409656	0.487070757972696	0.813906666986879	1.82316300780258	0.504061396221877	0.64880431478371	1.0110809578424	0.832401718762299	0.42826342983849	0.593545445939704	0.451592425474604	0.693811190620419	0.778703728789397	0.614216312820122	1.01528169980557	0.591772623465457	0.755732514245277	1.04490445013822	0.72094849117858	0.674095781622345	0.997738368249028	0.670211400255906	0.906058040704776	0.793146800818658	0.659283425816578	0.546843072070348	0.650847348902414	0.730039340255797	0.706382265865372	1.03779174629879	0.976378808663943	0.767470682285832
ZW10	2.21601162449275	2.42184921980674	2.61787138301553	2.34885367275813	2.59874014918472	2.64112590600783	2.35501354002259	2.41045149422745	2.47660454175509	2.42548177297356	2.34590168289298	2.28941380428276	2.50544900434695	2.28717535333289	2.44744909226465	2.51844922388447	2.55587930485533	2.6080182070757	2.59726751786185	2.16449609759724	1.9554032704374	2.40978331439937	2.40130556385268	2.07551795679918	2.34167155128706	2.41952921351869	2.36013637496103	2.11951274920992	2.30388169677416	2.30614073571876	2.90153873322978	2.46422312943267	2.5300367336705	2.31774947440296	1.98021118053909	2.44912428785742	2.41274194301485	2.05393584174918	2.52525682386642	2.44543115990186	2.49436272900686	2.23623735914158	2.41778859012457	2.53847071536895	2.48064126633313	2.36586136183271	2.06804298060269	2.26987516907551	2.48265924352247
PLAC8	2.38604126957814	2.224418052714	2.06652552610693	1.91485784503472	1.06727279641151	1.98411422946926	2.10113616684803	1.27144371347389	1.48909395270551	1.66943538540735	1.72148289099778	2.53678477729125	1.94549695776246	2.25405371341588	2.60769641561798	1.86163886902664	1.58012860649055	1.71142276656199	1.66835420622017	1.74042381533025	2.72689047934762	2.02126695811814	1.77383729624878	2.27081942748805	1.55481460322009	1.10558004777086	1.58376064563236	1.46029959523769	2.28077252135458	1.12631516490552	2.02899726783459	0.864091802655654	1.81599431229036	1.79966826494055	0.33010699467526	1.56225450288522	2.38412701988882	2.28268549671178	2.1090969499011	2.36268697075393	1.41283113753336	1.20638093657621	1.1175711212463	1.95554369556176	1.8085070789638	1.70967012038697	2.3468909570233	0.658037825735455	1.96648068736294
BUB3	2.57184750306552	2.38091144086266	2.56911179423363	2.49029080828446	2.35043608469824	2.20707880968704	2.49603070633017	2.49335386037425	2.37862786191783	2.30106340525064	2.39549186800701	2.37213170239769	2.48958951501094	2.38160037347528	2.83628539567143	2.3921356786056	2.3579118188769	2.52013330578249	2.75381436107752	2.49970869651928	2.18610480961957	2.39803224672053	2.2714296720782	2.55834015230309	2.51479051258662	2.37862786191783	2.3272995999778	2.4585460926681	2.58968620955049	2.59037721568152	2.45719098755397	2.53610819818821	2.37183264163636	2.58259373994544	2.64499131340524	2.54742181605981	2.31354752594686	2.50073632746005	2.65192692065036	2.42448908736669	2.57221721686774	2.2701795652059	2.3084140734037	2.43909606167502	2.39612701938191	2.5030921900332	2.63760463411277	2.66418995496432	2.68890540734271
SAAL1	1.39008691316709	1.61482084247922	1.52858392523695	1.60978557628395	1.49241556659825	1.52041178235183	1.60450788691999	1.47274551681801	1.78678483815933	1.29623488547935	1.24591847313951	1.38414315552021	1.48332865408521	1.35441097756395	1.63223214372116	1.46951543092703	1.6025380857301	1.24041107148831	1.60867949246029	1.50391980605441	1.94206403222092	1.48173782537243	1.50119449275484	1.44942625912646	1.55758987359516	1.46326808234143	1.24095662807132	1.50783094001922	1.29041781805836	1.48059805732384	1.52068313171259	1.51929527767282	1.28052585393173	1.52291047193726	1.6947723338867	1.42319969466177	1.61591255309581	1.62191427554902	1.70910658151384	1.83597626035032	1.55453261072634	1.26245327825715	1.5642522410502	1.62641794652435	1.54159120139978	1.57092647550398	1.27307886350109	1.48116430553359	1.54044640292243
PEX11B	3.92882321423105	3.60240595450205	3.80180923622726	4.1604682584997	3.44877890294621	3.82169644678167	4.04824122185303	4.07517234329579	4.02340256278	3.85560544756471	3.83705560602375	3.39547543205337	3.82232615240348	3.81743556077407	4.06396107208238	3.69766556558904	4.04280268962139	3.31310466748098	4.23417984516585	4.08623371286941	3.63530714732305	3.46252103887358	3.81267874562928	3.74347420608887	3.55316193361243	3.90960147201089	3.55052058587887	3.83526512064518	4.09835037937075	3.88252058256183	3.74117018655853	3.34158539360721	4.0619144391185	3.9908775655587	4.14817238303635	3.47967117565965	3.78417719502147	3.64306142511769	3.97741461325319	3.76222480209902	4.01517247765143	3.36036018681225	3.82975062002081	4.07797458496677	2.95660147006834	4.24649822597967	3.85444294944006	4.33740270642924	4.11566733532159
KIAA0753	0.801224692218727	0.614216312820122	0.894843992441104	0.830730688926573	0.881008878274563	0.980322298656991	0.898647472145525	0.909547348959349	0.711254220501284	1.01825338345718	0.935676600827008	0.82238587669853	0.856095409140328	0.806935233625424	0.799361578027827	0.921877862770168	0.815485968904686	1.0310166808949	0.761345466703612	0.847427253133136	0.561067944623047	0.841559170912267	0.837868031718495	0.690432807735427	0.913664704766565	0.977856745849912	0.812967899213286	0.889373019850019	0.860793687317495	0.896270425252016	0.829306045216192	1.06828142528822	0.980095067969789	0.885318799216266	0.97345853214836	0.880530331795627	0.828849801201544	0.766346470198834	0.759570120841928	0.910295459065948	0.765890903634088	0.854918775619736	0.857029263973551	0.606714656642815	0.773786595168238	0.966463237775227	0.879858969416871	0.887408452591199	0.811786272219992
ACTL7A	0	0	0.0145346026240304	0	0	0	0	0	0	0	0	0	0	0	0	0	0	0	0	0	0	0	0	0	0	0	0	0	0	0	0	0	0	0	0	0	0	0	0	0	0	0	0	0	0	0	0	0	0
UGT1A6	2.28684890098472	0.853440274573075	2.01374964006928	2.58020722973515	2.43909606167502	2.38976718561443	1.63026837781551	2.69548389903203	2.71821017463192	1.0356326870643	2.28110500813114	1.73498787933316	2.95988022650711	2.50378366068898	3.13161620002291	2.45007941909086	2.52358338963236	1.87982317834409	3.31018336073872	2.57048850458761	0.968174940571687	2.94982486719531	2.68339816287407	1.66971955457196	2.75607523227846	2.537132389273	3.54218895786875	2.28172879569578	3.20096207169674	1.051550970025	2.67363279768255	1.02957803039081	2.23655094956263	2.7233632745269	1.92967133080078	2.04786890102291	0.927931655230054	2.936983273417	1.20689789778807	3.14324298211691	2.67010322611352	1.81233668133039	2.0885393609179	2.4149887887847	1.65480521024149	2.95340481195838	0.693811190620419	1.94281027021547	2.22255795769254
PANX2	2.18547700769186	2.02899726783459	2.05393584174918	2.76230180608025	2.15386892688266	1.46735360440317	2.9683115360217	2.30260301534454	2.52626516025713	2.19550981587309	2.58862414526265	2.20401065369406	2.49667968244862	2.08306526097897	2.0231229275835	2.73344072729824	2.52458378673541	1.41857857430025	2.36917795925173	2.68019202579593	3.42146147781782	2.83479273096849	1.33415700409593	1.98200245734936	1.99180318251975	2.29068410632731	3.78291465161539	2.45113034580777	3.03963522491213	1.50338623654175	1.8874553202232	1.48250520059152	3.29977453208098	1.81828596747085	3.41600411567593	1.45175628597264	3.04798924670358	2.38638317712067	1.01724387189421	3.05955099488628	1.57986786910497	1.55733010098779	2.40814425563157	2.28650622232108	1.01504113320851	2.64842858667133	1.68109220232424	2.15049335457696	2.02126695811814
ZNF337	0.262011544408353	0.192074692190344	0.242433978926205	0.165652126768636	0.33895935933876	0.267202602729479	0.295004869453585	0.281176233683595	0.235680331276599	0.236461465305145	0.291062411094213	0.296096843792055	0.210635435925455	0.167551798385266	0.22374749148584	0.256649400117278	0.210481540320684	0.213069318418987	0.227875614134157	0.17662447856659	0.081379427381675	0.264053176948421	0.323492628539644	0.211642153854028	0.179229457410656	0.27718614583216	0.289672893017369	0.294474940232639	0.2582086391537	0.21140930711508	0.267887791399163	0.283877392649293	0.326093356483165	0.292223996212568	0.119598983040482	0.298667523753661	0.216259241102975	0.208270596488078	0.179296828220688	0.239447991306818	0.189409621287881	0.23165997139936	0.32336781740413	0.24529301412893	0.230425957894524	0.29404244929315	0.350205604937567	0.237440774911292	0.217859218410735
RPUSD4	2.56911179423363	2.14398969856672	2.47194139940437	2.76456660757267	2.63968882788158	2.31484493218044	2.91017227040564	2.73344072729824	2.72192026959777	2.33196664080024	2.35564568250262	2.5398428949481	2.61119035915639	2.43740892950985	2.34331251867671	2.7487409339296	2.79508043052854	2.25062103275378	2.55249255532482	2.44478882966096	2.88566119575947	2.43466785219326	2.71380235687169	2.463197418275	2.38572031432577	2.70804381693272	2.26515321887942	2.42416626726346	2.77939942717014	2.238151510873	2.66727938676022	2.38539718940211	2.75715694469651	2.52490876591683	2.50241101236358	2.46388238729422	2.30872898544844	2.10967543645728	2.34557378635631	2.65698111207323	2.28332128086029	2.40295593505626	2.68629476739007	2.43809245191055	2.46456988154683	2.76153678783495	2.18051677647384	2.46491535840697	2.49335386037425
COL5A2	1.46951543092703	1.69865774547528	2.06862592102007	1.61118112526747	2.13486319973121	2.0845555654178	2.00868331732026	2.8329079687056	2.13145577030013	2.6080182070757	1.79195901734033	1.80732909700193	2.18951268154913	2.3423444422911	2.14737859978125	1.94520541713426	2.09875632996038	1.78965840673398	1.82458304942135	1.81626146504842	1.31262258695065	1.91455311532029	2.521175303986	1.79138077994438	2.91652482825937	1.49379247654793	1.89178540866336	2.24938423785145	3.30497517348666	3.11935008565994	2.81582488958314	1.57063133792457	1.9599465652741	2.62913389611041	1.30520435927713	1.77438927973565	1.23430676995203	2.0069597220964	2.43367540642914	2.03926380467182	2.63194633643722	2.64947424144782	2.14126031471851	1.65793093429588	2.25653526602036	2.12409800763294	2.16232693568204	1.99123253235333	1.79995921677737
ZBTB48	2.20769565334506	2.43141216078345	2.21823719073083	2.51810743787544	2.27205590913639	2.35628291694702	2.89107828345517	2.5303820943034	2.09185741208479	2.28014502908313	2.05361119993024	1.62137203360736	2.40295593505626	2.31617451227757	2.10999646168644	2.30709925853594	2.42680021296733	1.89928446199512	2.10083862371416	2.25311561300341	2.95501700507417	1.73785032943572	2.60396448981105	2.52154493253544	1.67228947912268	2.70683656798952	2.24506084443003	2.34136263201472	2.34885367275813	2.23399530520962	2.07883744581394	2.18734426724625	2.69833471866186	2.26639866201115	2.6033053792297	1.68138055877265	2.62947283387408	2.12595250048151	2.36173219229264	2.25093659507217	2.07318491691695	1.70391153600788	2.14215021581019	2.37049420711238	2.11800301095052	2.7389056141733	2.06958735855485	2.61753688791885	2.06027194154291
[truncated: 403 more rows]
[truncated: 375 more columns]
