# Supplementary material for: Reclassifying TNM stage I/II colorectal cancer into two subgroups with different overall survival, tumor microenvironment, and response to immune checkpoint blockade treatment
Source: Front Genet. 2022 Sep 21;13:948920. doi: 10.3389/fgene.2022.948920 (PMC9532767; doi:10.3389/fgene.2022.948920)
Supplement: Supplementary file 8 [file DataSheet2.ZIP › datasheet of Figure 2/cluster.txt]

id	cluster	futime	fustat	follow
GSM1681353	1	131	0	10.91666667
GSM1681354	1	142	0	11.83333333
GSM1681356	1	134	0	11.16666667
GSM1681357	1	123	0	10.25
GSM1681359	2	36	1	3
GSM1681360	1	30	1	2.5
GSM1681361	1	86	0	7.166666667
GSM1681362	1	86	0	7.166666667
GSM1681363	1	85	0	7.083333333
GSM1681364	1	85	0	7.083333333
GSM1681370	1	74	0	6.166666667
GSM1681371	1	68	0	5.666666667
GSM971959	2	52	0	4.333333333
GSM971960	1	74	0	6.166666667
GSM971963	2	20	1	1.666666667
GSM971965	1	33	0	2.75
GSM971967	1	31	1	2.583333333
GSM971968	2	112	0	9.333333333
GSM971969	1	63	0	5.25
GSM971970	1	86	0	7.166666667
GSM971972	1	75	0	6.25
GSM971973	2	46	0	3.833333333
GSM971975	2	46	0	3.833333333
GSM971976	1	36	0	3
GSM971978	1	109	0	9.083333333
GSM971979	1	53	0	4.416666667
GSM971981	2	48	0	4
GSM971984	2	81	0	6.75
GSM971986	2	68	0	5.666666667
GSM971987	1	68	0	5.666666667
GSM971989	1	24	1	2
GSM971990	1	12	1	1
GSM971991	2	55	1	4.583333333
GSM971992	2	20	1	1.666666667
GSM971993	1	56	0	4.666666667
GSM971994	1	43	0	3.583333333
GSM971995	1	25	0	2.083333333
GSM972015	2	91	0	7.583333333
GSM972016	1	16	1	1.333333333
GSM972031	2	55	0	4.583333333
GSM972032	1	60	0	5
GSM972033	2	50	0	4.166666667
GSM972034	2	50	0	4.166666667
GSM972035	2	39	0	3.25
GSM972036	1	50	0	4.166666667
GSM972037	1	33	0	2.75
GSM972038	2	1	1	0.083333333
GSM972040	2	63	0	5.25
GSM972041	2	55	0	4.583333333
GSM972042	1	51	0	4.25
GSM972044	1	42	0	3.5
GSM972046	2	58	0	4.833333333
GSM972047	2	33	0	2.75
GSM972049	1	26	0	2.166666667
GSM972050	1	19	0	1.583333333
GSM972052	1	15	0	1.25
GSM972053	2	29	0	2.416666667
GSM972054	1	26	0	2.166666667
GSM972055	1	93	0	7.75
GSM972056	1	92	0	7.666666667
GSM972057	2	26	1	2.166666667
GSM972058	1	60	0	5
GSM972059	2	59	0	4.916666667
GSM972060	2	82	0	6.833333333
GSM972061	2	43	1	3.583333333
GSM972062	2	23	1	1.916666667
GSM972063	2	70	0	5.833333333
GSM972065	1	46	0	3.833333333
GSM972067	2	183	1	15.25
GSM972068	2	22	1	1.833333333
GSM972069	2	201	0	16.75
GSM972070	1	68	1	5.666666667
GSM972071	2	183	0	15.25
GSM972072	1	172	0	14.33333333
GSM972073	2	163	0	13.58333333
GSM972074	2	75	1	6.25
GSM972075	1	44	1	3.666666667
GSM972076	1	153	0	12.75
GSM972077	1	31	1	2.583333333
GSM972078	1	145	1	12.08333333
GSM972079	1	168	0	14
GSM972080	1	165	0	13.75
GSM972081	1	26	0	2.166666667
GSM972082	1	132	1	11
GSM972083	2	127	0	10.58333333
GSM972084	1	129	0	10.75
GSM972085	2	97	0	8.083333333
GSM972086	2	43	1	3.583333333
GSM972087	2	32	1	2.666666667
GSM972088	1	79	0	6.583333333
GSM972089	2	87	0	7.25
GSM972090	2	69	0	5.75
GSM972091	1	70	0	5.833333333
GSM972092	2	47	0	3.916666667
GSM972093	2	74	0	6.166666667
GSM972094	2	61	0	5.083333333
GSM972095	2	67	0	5.583333333
GSM972123	2	71	0	5.916666667
GSM972124	1	75	0	6.25
GSM972125	1	68	0	5.666666667
GSM972126	2	63	0	5.25
GSM972127	2	85	0	7.083333333
GSM972128	2	93	0	7.75
GSM972129	1	11	0	0.916666667
GSM972130	2	55	0	4.583333333
GSM972131	2	86	0	7.166666667
GSM972132	2	61	1	5.083333333
GSM972135	1	13	1	1.083333333
GSM972137	1	129	0	10.75
GSM972138	2	53	1	4.416666667
GSM972140	1	172	0	14.33333333
GSM972143	2	154	0	12.83333333
GSM972144	2	121	0	10.08333333
GSM972147	2	140	0	11.66666667
GSM972149	1	132	0	11
GSM972153	2	66	1	5.5
GSM972160	2	77	0	6.416666667
GSM972161	1	11	1	0.916666667
GSM972163	1	41	0	3.416666667
GSM972165	1	87	1	7.25
GSM972167	2	45	1	3.75
GSM972169	2	164	0	13.66666667
GSM972172	2	5	1	0.416666667
GSM972173	2	26	1	2.166666667
GSM972177	2	22	1	1.833333333
GSM972179	2	18	1	1.5
GSM972180	2	24	1	2
GSM972182	1	58	1	4.833333333
GSM972184	2	39	1	3.25
GSM972187	1	49	0	4.083333333
GSM972190	2	108	0	9
GSM972192	1	158	0	13.16666667
GSM972195	1	120	0	10
GSM972196	1	73	0	6.083333333
GSM972197	1	50	0	4.166666667
GSM972200	1	54	0	4.5
GSM972204	2	44	0	3.666666667
GSM972205	2	35	1	2.916666667
GSM972206	1	42	0	3.5
GSM972221	1	65	0	5.416666667
GSM972222	1	57	0	4.75
GSM972223	1	33	1	2.75
GSM972225	2	37	0	3.083333333
GSM972226	1	20	0	1.666666667
GSM972228	1	1	0	0.083333333
GSM972233	2	15	0	1.25
GSM972237	1	25	0	2.083333333
GSM972239	1	14	0	1.166666667
GSM972241	2	17	1	1.416666667
GSM972242	1	17	0	1.416666667
GSM972243	2	2	0	0.166666667
GSM972244	2	14	0	1.166666667
GSM972247	2	6	0	0.5
GSM972248	2	14	0	1.166666667
GSM972249	1	14	0	1.166666667
GSM972255	2	5	0	0.416666667
GSM972257	2	21	1	1.75
GSM972259	1	29	0	2.416666667
GSM972262	1	5	0	0.416666667
GSM972264	1	73	0	6.083333333
GSM972267	2	67	1	5.583333333
GSM972269	1	79	0	6.583333333
GSM972270	1	65	0	5.416666667
GSM972275	2	4	1	0.333333333
GSM972277	1	51	0	4.25
GSM972278	1	45	0	3.75
GSM972280	1	46	1	3.833333333
GSM972281	2	56	0	4.666666667
GSM972282	1	51	0	4.25
GSM972283	2	51	0	4.25
GSM972285	1	2	1	0.166666667
GSM972286	1	37	0	3.083333333
GSM972287	1	43	0	3.583333333
GSM972290	1	39	0	3.25
GSM972292	1	25	0	2.083333333
GSM972293	2	50	0	4.166666667
GSM972294	2	25	0	2.083333333
GSM972297	1	46	1	3.833333333
GSM972298	1	9	0	0.75
GSM972303	2	19	0	1.583333333
GSM972304	1	30	0	2.5
GSM972306	2	56	0	4.666666667
GSM972307	2	82	0	6.833333333
GSM972309	2	95	0	7.916666667
GSM972311	2	106	0	8.833333333
GSM972312	2	97	1	8.083333333
GSM972313	2	91	1	7.583333333
GSM972315	1	84	0	7
GSM972316	1	83	0	6.916666667
GSM972317	1	30	1	2.5
GSM972318	2	36	1	3
GSM972319	1	78	1	6.5
GSM972322	2	86	1	7.166666667
GSM972324	2	82	0	6.833333333
GSM972326	1	85	0	7.083333333
GSM972327	1	83	0	6.916666667
GSM972329	1	78	0	6.5
GSM972330	1	86	0	7.166666667
GSM972331	1	75	1	6.25
GSM972332	1	87	0	7.25
GSM972333	1	80	0	6.666666667
GSM972335	2	46	1	3.833333333
GSM972338	2	74	0	6.166666667
GSM972340	2	84	0	7
GSM972342	2	28	0	2.333333333
GSM972343	2	52	1	4.333333333
GSM972344	2	75	0	6.25
GSM972347	1	7	0	0.583333333
GSM972348	1	62	0	5.166666667
GSM972351	1	24	0	2
GSM972353	2	133	0	11.08333333
GSM972355	1	34	1	2.833333333
GSM972356	2	53	1	4.416666667
GSM972357	2	42	1	3.5
GSM972358	2	81	0	6.75
GSM972359	2	30	1	2.5
GSM972381	2	48	1	4
GSM972382	2	38	1	3.166666667
GSM972383	1	92	0	7.666666667
GSM972384	2	106	1	8.833333333
GSM972385	2	63	0	5.25
GSM972386	2	90	0	7.5
GSM972387	1	123	0	10.25
GSM972388	1	83	1	6.916666667
GSM972389	1	93	0	7.75
GSM972391	1	52	1	4.333333333
GSM972392	2	44	1	3.666666667
GSM972393	2	47	1	3.916666667
GSM972396	1	107	0	8.916666667
GSM972397	2	105	0	8.75
GSM972398	2	64	1	5.333333333
GSM972402	2	31	1	2.583333333
GSM972403	2	56	0	4.666666667
GSM972404	1	48	0	4
GSM972405	2	79	1	6.583333333
GSM972406	1	106	0	8.833333333
GSM972407	2	132	0	11
GSM972408	2	32	1	2.666666667
GSM972409	1	104	0	8.666666667
GSM972410	2	91	0	7.583333333
GSM972414	2	53	0	4.416666667
GSM972416	1	8	1	0.666666667
GSM972417	1	146	0	12.16666667
GSM972418	1	70	0	5.833333333
GSM972422	2	37	1	3.083333333
GSM972423	1	40	0	3.333333333
GSM972424	1	104	0	8.666666667
GSM972426	2	81	0	6.75
GSM972427	2	53	0	4.416666667
GSM972430	1	53	0	4.416666667
GSM972434	1	42	1	3.5
GSM972436	2	18	1	1.5
GSM972440	2	52	0	4.333333333
GSM972443	1	48	0	4
GSM972445	2	35	0	2.916666667
GSM972447	1	31	0	2.583333333
GSM972450	2	47	1	3.916666667
GSM972451	1	97	0	8.083333333
GSM972454	1	75	0	6.25
GSM972458	1	17	1	1.416666667
GSM972459	1	12	0	1
GSM972460	2	96	0	8
GSM972461	1	96	0	8
GSM972462	2	88	0	7.333333333
GSM972464	2	86	0	7.166666667
GSM972465	2	84	1	7
GSM972468	2	24	1	2
GSM972469	2	86	0	7.166666667
GSM972470	1	85	0	7.083333333
GSM972472	1	80	0	6.666666667
GSM972473	1	117	0	9.75
GSM972475	1	87	0	7.25
GSM972477	2	81	0	6.75
GSM972478	2	69	0	5.75
GSM972480	1	69	0	5.75
GSM972482	1	42	0	3.5
GSM972483	2	28	1	2.333333333
GSM972484	2	76	0	6.333333333
GSM972485	2	75	0	6.25
GSM972486	2	33	0	2.75
GSM972487	1	67	0	5.583333333
GSM972488	1	49	0	4.083333333
GSM972489	1	74	0	6.166666667
GSM972490	2	74	0	6.166666667
GSM972491	2	70	0	5.833333333
GSM972492	2	68	0	5.666666667
GSM972493	2	59	0	4.916666667
GSM972494	1	57	0	4.75
GSM972496	1	142	0	11.83333333
GSM972502	1	131	0	10.91666667
GSM972503	1	146	0	12.16666667
GSM972505	2	144	0	12
GSM972506	2	141	0	11.75
GSM972508	1	134	0	11.16666667
GSM972509	1	14	0	1.166666667
GSM972510	1	86	0	7.166666667
GSM972515	2	118	0	9.833333333
GSM972516	1	66	0	5.5
GSM972517	2	37	1	3.083333333
GSM972519	1	14	1	1.166666667
GSM972521	2	76	1	6.333333333
GSM972522	1	99	0	8.25
