# Supplementary material for: Reclassifying TNM stage I/II colorectal cancer into two subgroups with different overall survival, tumor microenvironment, and response to immune checkpoint blockade treatment
Source: Front Genet. 2022 Sep 21;13:948920. doi: 10.3389/fgene.2022.948920 (PMC9532767; doi:10.3389/fgene.2022.948920)
Supplement: Supplementary file 8 [file DataSheet2.ZIP › datasheet of Figure 2/uniCox.xls]

id	HR	HR.95L	HR.95H	pvalue
ADH5	0.426758352583688	0.260142395597649	0.700088469169109	0.000746899595766118
ASRGL1	0.682728763990472	0.544430656285672	0.85615782248562	0.000950886482672368
AX747064	7.43137326026761	2.76546986381711	19.9695933251626	6.98329993496662e-05
BTN2A3P	7.09837622743696	2.71484515268292	18.5597860034293	6.42558718477203e-05
FGF4	4.36589242611639	1.89216532383831	10.0736528866064	0.000550509910229852
KIAA1598	0.519086428895448	0.37029205434023	0.727670814172679	0.000142021347424664
KRT81	2.27965620270105	1.50435039980819	3.45453586024638	0.000102121288321401
LINC00216	7.20631303624261	2.24756398838735	23.1054367504709	0.000892789555983473
LINC01012	19.39634859217	4.74568402505329	79.2758929424826	3.66092885803549e-05
LINC01118	3.63306794205705	1.76401633060736	7.48246058870563	0.00046571613298695
LINC01272	4.17107352127886	1.82920714836924	9.51114494354783	0.000684156824558801
LINC01419	4.041517617214	1.91516676662382	8.52869052184188	0.000247019946035153
LOC100132661	9.74876566866185	2.69096250506993	35.3176351894246	0.000525926912203683
LOC100505817	3.12423815413698	1.83198334929891	5.32803098210508	2.87869271033583e-05
LOC100506351	8.49738217997757	2.43019181770618	29.7118537666521	0.000807278686562418
LOC101927282	8.41273471318036	2.3825752995147	29.7048766386378	0.000937069394092662
LOC101929109	11.2610635262524	3.53169650349277	35.9066957245272	4.26414702655704e-05
LOC101929584	6.3729597495801	2.47956297063128	16.3797477421708	0.00012036031174962
LOC51145	6.70526418991805	2.2554093710249	19.9345486607455	0.00061927210796444
SCN1A	20.583167736058	3.77153995202654	112.332574873839	0.000477339405941316
SLC12A5	9.42716958203982	3.542158509188	25.0896525658051	7.04458622279279e-06
SLC7A1	2.47837999815985	1.500376190152	4.093884890733	0.000393575890743103
SORBS2	0.439056219528242	0.273476601489405	0.704887960639295	0.00065484064625245
SPINT3	6.61735721128028	2.24162146685644	19.5347060639509	0.000622822001166315
TCEA3	0.597224116064956	0.443191841250445	0.804790638300608	0.000706775324465666
XRCC6BP1	0.268557902821982	0.133789032787976	0.539082656217715	0.000217344909239787
ZSCAN20	15.5233353078729	3.46405001686145	69.564220466708	0.000339035291698625
