# Supplementary material for: Reclassifying TNM stage I/II colorectal cancer into two subgroups with different overall survival, tumor microenvironment, and response to immune checkpoint blockade treatment
Source: Front Genet. 2022 Sep 21;13:948920. doi: 10.3389/fgene.2022.948920 (PMC9532767; doi:10.3389/fgene.2022.948920)
Supplement: Supplementary file 8 [file DataSheet2.ZIP › datasheet of Figure 2/exp2.txt]

id	GSM1681354	GSM1681356	GSM1681361	GSM1681362	GSM1681371	GSM971960	GSM971969	GSM971970	GSM971972	GSM971978	GSM971989	GSM971990	GSM972237	GSM972242	GSM972244	GSM972249	GSM972269	GSM972278	GSM972281	GSM972282	GSM972290	GSM972293	GSM972297	GSM972303	GSM972313	GSM972315	GSM972335	GSM972342	GSM972454	GSM972462	GSM972464	GSM972469	GSM972492	GSM972494	GSM972496	GSM972508	GSM972509	GSM1681353	GSM1681357	GSM1681359	GSM1681360	GSM1681363	GSM1681364	GSM1681370	GSM971959	GSM971963	GSM971965	GSM971967	GSM971968
ADH5	9.462295855	10.23781643	9.312304154	9.051616084	9.251549623	9.446523586	10.03295895	9.525885585	10.33944595	9.516982685	9.256127848	9.379073308	8.875471839	9.752302751	8.553927125	9.136769412	9.039750483	9.342302463	9.416031661	8.572035776	9.281750305	9.123580141	8.992961479	9.252599485	9.519290984	9.594414183	7.800138	8.862226127	9.170941048	8.777518573	8.995888807	8.676700219	9.60815081	8.764817444	9.253163403	9.337441027	9.351934688	9.365834363	9.423321414	9.654570454	9.213144144	9.71655133	9.503025755	9.086901698	9.500282635	9.380166076	9.189345297	8.575331431	8.554795445
ASRGL1	7.215328464	6.907089069	8.060662443	8.26217019	7.692303795	7.53691839	7.148501033	8.370970567	9.339056538	7.366941558	8.062367042	8.26737895	7.49627755	7.512295628	7.028616019	7.052065951	7.840722624	9.668990234	7.573852716	7.954145304	7.272903	5.921288993	8.156056588	6.314375347	6.156020585	8.751854244	5.862216637	7.077391146	7.855795438	6.083796043	6.626859361	7.159874958	7.141685617	8.477936411	8.93280954	7.454508953	7.322313949	7.553586231	7.79585318	6.390131784	7.375167714	8.076791977	7.62017891	7.665415424	6.969320212	7.037644466	7.560226563	9.021963366	7.158279181
AX747064	3.967525547	3.904321629	3.68294532	3.725430548	4.075690877	3.992174282	3.698309139	3.883154687	4.050016933	3.734667494	3.827655794	4.215537984	3.925228737	4.060104192	4.046709478	3.768868609	4.501081084	4.203179502	3.769534934	3.707947828	4.021202469	3.627785099	3.659589491	4.027722983	3.850926204	3.616703076	3.684797448	3.851833535	3.723532979	3.83857462	3.5105331	3.936459201	3.674180746	4.059328245	3.94150445	3.879087562	3.591935781	3.891018284	3.929746622	3.927669324	3.943529608	3.878291567	3.8376206	3.464724304	3.833902184	3.992016151	3.678757831	4.236693624	4.135129313
BTN2A3P	4.394830592	4.400510547	4.586299006	4.135454406	4.430249491	4.392499942	4.724893412	4.464119566	4.15252139	4.163704703	4.267842867	4.007918462	4.31221149	4.174459321	4.682822882	4.26160795	4.559644938	4.227981601	4.054883684	4.330425593	3.872530129	4.380224431	4.230480933	4.487001898	4.582427282	4.219983922	4.212729946	4.260331588	4.382050987	4.567628216	4.112304432	4.542247434	4.410272371	4.039832891	4.696616542	4.591026401	4.325277557	4.243751265	4.370590135	4.213237756	4.28472078	4.023971286	4.162765617	4.419094841	4.270632434	4.626437367	4.220151878	4.246655638	4.170094509
FGF4	5.028615687	4.483153313	4.677182348	4.707009597	4.860520918	4.79549437	4.634902713	4.684021933	5.117620434	4.691955244	4.891274849	4.620868677	4.732183939	4.596899281	5.063309213	4.633916567	5.123351401	4.709949468	4.573561405	4.498145402	4.519911529	4.527495019	4.61188255	4.851970799	4.854748974	4.735885084	5.013816143	4.708279174	4.745034301	4.775621583	4.451609431	4.999765667	4.481066768	4.343557181	4.999204377	4.666784171	4.667049624	4.765366308	4.702456525	4.60785156	4.714415337	4.502367387	4.915755101	4.868892386	4.954519282	4.349021815	4.632087688	4.563448121	4.566591052
KIAA1598	7.649340467	7.411890141	7.868407637	7.76492975	7.650348253	8.667374588	7.306013549	7.291662619	7.611374679	7.900391847	7.905967639	7.758725686	8.040213046	8.194327938	6.088691639	7.750845082	6.146110397	8.936036671	7.937592107	7.752783552	8.209084436	7.779506498	7.743240611	7.259493261	7.832438606	8.339265113	6.822114917	7.250480152	7.844287582	7.32703206	7.485991361	7.742023126	8.444851657	8.280660012	7.40260432	7.426481305	8.284254175	7.905918819	8.117102214	7.357385834	7.97351863	7.99023152	7.911532131	7.420762132	7.53540154	7.398550856	7.048692083	8.590024519	8.455106865
KRT81	5.510577247	5.470462041	5.717202793	4.98835264	4.534524813	5.560648003	6.035084886	5.285193129	5.381419185	5.451133704	5.602705789	5.211010804	5.741197312	5.207863892	5.830822262	5.314292201	5.850312256	5.438770242	5.6012622	5.203301672	5.038965744	5.028214142	5.84125212	5.543873489	4.891972046	5.337483594	5.955645156	6.027411039	5.029071926	5.420604553	6.053326924	6.006221144	4.860664924	6.371587192	5.778419454	5.280676055	5.018410756	5.209427101	4.57751764	5.314044325	5.189791383	4.985096043	5.291418535	5.690711348	6.158866426	5.474609888	5.85783748	5.646545422	5.852061002
LINC00216	3.075247642	3.087300177	2.830787325	2.912327197	2.800539322	2.839261928	2.821805143	3.009799131	2.706403793	2.968547336	2.900915582	2.848584578	2.862318406	3.005080737	3.116407218	2.928222676	3.12797369	3.22552246	2.606360158	2.743113986	2.953090031	2.83918356	2.834940519	3.03112102	3.122674457	3.247724042	2.92685403	2.903159747	3.19030051	2.833093607	2.684352261	2.856078811	2.808794049	3.429908829	2.796198804	3.024428783	3.177122005	2.941630479	3.032939303	2.837988645	2.842204177	2.729737951	2.81452706	2.737620962	2.921982608	3.136214622	2.994884557	2.883359596	2.910942487
LINC01012	2.926026827	2.952057957	2.935945468	2.89997237	2.905068661	3.010179548	2.909648161	2.964786029	3.098897396	2.823726391	2.755105738	2.91967044	2.959882115	2.858035009	2.998987167	2.772888589	2.750441106	2.917758437	2.763461669	3.305354203	3.045966452	2.856722457	2.906189799	3.006906755	2.892689836	2.90642527	2.875253124	2.992974659	3.202967737	2.829516015	2.688824159	3.13855356	2.760622052	2.809381261	2.740479528	2.891094308	2.920649089	3.089030795	2.78912105	2.917924092	2.910854378	3.296755023	3.126604169	3.058433305	2.897042888	2.682415291	2.834363167	3.238374681	2.902766083
LINC01118	4.316564044	3.704894758	4.020753899	4.141570559	4.218020673	4.31879117	4.188695109	4.014780263	4.125237377	3.957496272	3.72177515	3.96125235	3.886237221	4.349939107	4.362557975	3.765102941	4.4436916	5.027177509	3.992698389	4.10004691	4.266490169	3.586866476	4.060860448	4.299067819	3.508792883	3.764797697	4.211486419	3.891856562	3.431662886	4.110252132	4.365058939	3.999803709	3.678828998	3.854589174	4.086281721	4.112168019	3.994301608	3.891770462	3.942317521	4.26759527	4.200130102	3.98506556	4.382797418	4.277618929	4.262361329	3.761381825	3.916944891	3.956554468	3.74403802
LINC01272	4.498537822	4.116041742	4.780374424	4.521326984	4.647541738	4.244544522	4.6822989	4.415262796	4.545685666	4.480893166	4.438030859	4.199209456	4.355730765	4.430727581	5.14327702	4.054059375	4.51599111	4.887565131	4.398011726	3.994824991	4.24571991	4.107413818	4.659632606	4.709957295	4.289821909	4.314733122	5.180044489	4.558295286	4.434129847	4.848280438	4.425679815	4.354330658	3.938778847	4.46053147	4.258452698	4.183299172	4.263708061	4.357342901	4.527131205	4.457319631	4.810360555	4.459459431	4.485952733	4.638096489	4.513182033	4.287421329	4.216086236	4.208075235	4.322241899
LINC01419	2.42574486	2.398740866	2.851040507	2.202255377	2.596076973	2.360747949	2.451921829	2.508983102	2.410804942	2.476051915	2.356888165	2.441962743	2.395350828	2.571654431	2.68967782	2.451575923	2.548071745	2.788943214	2.496373566	2.376787183	2.41363542	2.609236906	2.463671846	2.890089699	2.615908318	2.577395098	2.639411537	2.557794048	2.34177678	2.225592355	2.407970459	2.298775994	2.457960967	2.600173654	2.290733743	2.416856385	2.770751555	2.336692268	2.421956043	2.448679924	2.404718463	2.232144618	2.794781736	2.912700203	2.357595592	2.427685074	2.316333713	2.436312578	2.372801203
LOC100132661	3.231691112	3.16764155	2.972776018	3.379479022	3.227950076	2.97689896	3.301911379	3.294757939	3.2764641	3.30128098	3.074940404	3.169724414	3.1913185	3.156718818	3.679395759	3.050768304	3.224669896	2.769953548	2.839000488	3.253379176	3.298617067	3.133166573	3.080101313	3.136005389	3.414217203	3.118802809	3.259751831	3.140705261	3.122454225	3.358638931	2.764100553	3.385953908	3.135289551	3.151235621	3.180101722	3.097602871	3.268715224	3.250240935	3.205718757	3.108040547	3.064200571	3.212358647	3.169325605	3.501162824	3.099646297	2.974078358	3.030936502	3.319067223	2.915489305
LOC100505817	3.031508878	2.798398353	2.942423663	2.738652587	2.735845793	3.035126426	3.198065059	2.87678645	2.965375476	2.780429122	2.889644288	2.762153287	2.955809863	2.853538146	2.946044176	2.86733576	2.893114338	3.697143803	3.042238897	2.769217305	2.887424142	2.89982442	2.939999421	2.949536448	3.494134007	2.848329768	2.929219451	2.796043607	2.682079263	2.922006794	2.921296547	3.245470744	3.217928383	3.907791618	2.69700608	2.770514202	3.009468967	2.909420405	2.820884184	2.593277463	3.071534557	2.744405183	3.157696543	3.026564083	3.071177379	2.803271358	2.940687116	2.905500678	2.789892883
LOC100506351	3.42782211	3.145382331	3.096612336	3.01846076	3.258339226	2.92324015	3.024564566	3.283958327	3.217525281	3.106250103	3.182626501	2.887335117	3.174672901	2.859464066	3.392747636	3.114330978	2.971135835	2.928201996	2.997519685	3.348872218	3.29170242	2.841047112	3.178789648	3.29503425	3.334151919	3.173259251	3.296464062	3.072933344	3.438535925	2.959510134	2.657231489	3.098759179	3.299358528	3.207080273	3.311829865	3.216665994	3.116442757	3.211067558	3.09995528	3.533392652	3.280880644	2.850529542	3.510537038	3.354550011	3.20236799	3.097796085	2.977337625	2.769226559	3.116252356
LOC101927282	2.875223765	2.922157336	3.342751333	3.192377578	3.157315893	3.25689587	3.090170253	3.12465929	3.217654505	3.112687766	2.871122687	2.976513104	3.260956016	3.231974159	3.31036024	3.042987094	3.347092592	3.116162806	2.968107586	3.210543046	3.043509176	2.924444308	3.269234069	3.106256067	2.871857856	3.171421625	3.144895728	3.169760175	3.117259964	3.35113088	3.03859193	3.119225995	3.06676432	2.883764814	3.204191093	2.982236918	3.089103535	2.965916212	3.192515745	3.205904929	3.471028634	3.098144172	3.108242622	3.294886985	3.531905335	3.351724671	3.152636034	3.142994689	2.998947225
LOC101929109	3.126341219	2.969957391	3.235155893	2.875435618	2.754085115	3.168943	2.977101019	2.864086817	3.029214095	2.51971885	2.634745717	2.946797941	2.965688667	2.699088184	3.158290451	2.80074011	3.068299946	2.898064412	3.024656038	2.630784733	3.264182028	2.787321693	2.848034474	3.326749512	3.082908011	2.952098116	3.144152465	2.433616123	3.070291278	3.078325221	2.613473158	2.851783939	3.180540243	2.554655369	2.677900198	3.038877481	3.15637838	3.162532759	2.861261688	2.990793412	2.977210419	2.762158027	2.987926296	2.876992257	2.924077636	3.045206993	2.636152395	2.975704433	2.789286343
LOC101929584	5.290220151	4.843569883	4.919561917	4.589746508	4.949429429	4.485168576	4.518289899	4.800837075	4.43406565	4.569829895	4.71054712	4.381140929	4.693044931	4.534971071	5.205213544	4.70607275	5.231915626	4.836243148	4.544917206	4.457385575	4.266594859	4.532100448	4.402102058	4.881066334	4.517424136	4.576228605	5.09896527	4.604738252	4.517002767	4.779981481	4.612332001	4.640737741	4.453490174	4.738128865	4.736890875	4.60481664	4.351314396	4.886683193	4.745107749	5.060510412	4.731758863	4.793193387	4.715553977	4.924253956	4.500626329	4.587131545	4.771774447	4.549998191	4.457646914
LOC51145	2.993713224	2.913414711	3.079820306	2.931598313	2.681877684	2.968030825	2.847503742	2.824372941	2.842025197	2.994424906	2.873891294	2.628617641	2.83862795	2.605171898	3.234746852	2.686624149	3.177652538	2.574189868	2.774871285	2.941729401	2.721651242	2.866196791	2.74087757	2.769418991	3.09123298	2.853008753	2.865317795	2.902264127	2.832396829	3.165994597	2.870711921	2.790119546	2.908714573	2.777733893	2.888960053	3.060345727	2.854061848	3.035371661	2.897895993	2.696239337	3.103288969	2.721839584	2.868786442	2.881525079	2.839021119	2.831466687	2.997361254	2.642805368	2.532892869
SCN1A	2.649071544	2.731085195	2.796611335	2.650689968	2.624464774	2.679450413	2.705413851	2.554701333	2.450350736	2.8123523	2.891733619	2.618590136	2.608898642	2.541610095	2.917914568	2.576891575	2.585066442	2.737525846	2.640748208	2.653334401	2.687063603	2.477146459	2.585566752	2.720756841	2.675804411	2.585602493	2.638298645	2.605045609	2.713477816	2.679082987	2.706684887	2.892336582	2.472021756	2.484492045	2.559661226	2.594972975	2.561645654	2.762444098	2.653198292	2.695461886	2.666033376	2.542522057	2.603016645	2.700625974	2.814734921	2.593665707	2.601092159	2.710515105	2.634224347
SLC12A5	3.191564266	2.912462703	2.891876421	3.205496301	3.379898687	2.816276587	3.20262904	3.062161041	3.416756758	3.037778017	2.926885236	3.147325274	3.311848767	3.407045623	3.697515666	3.070743738	3.267904196	3.500959747	2.980978758	3.247012443	3.00923266	2.946288934	3.274546022	2.946632566	3.70275665	3.283217065	3.188166106	3.264758173	3.241782316	3.300429836	3.026600462	3.179621014	2.909391768	3.115107313	3.200366996	3.166024012	2.930974588	3.146721115	3.015648401	3.365759017	3.038961803	3.164213126	2.950834911	3.258672727	3.082179702	3.180730199	3.372133754	3.051031347	2.954792282
SLC7A1	5.124889037	5.101647865	5.22807393	5.326588743	5.561084419	5.931641592	6.901013908	6.763785372	6.013382083	6.569852496	6.272689524	6.218714041	6.728293292	5.748491058	6.505663775	5.76907865	6.086133046	6.198781749	5.604447881	6.702788794	5.717915658	5.940086945	5.983251712	6.658423563	6.194331271	5.485269241	6.275250497	6.774907765	6.395409107	6.938403942	5.720238339	6.206916162	6.418082775	6.057386193	5.990904973	5.688738516	5.590911676	4.928515284	5.270974867	5.210751877	5.585068688	5.376038903	5.136613302	5.101043513	6.542092365	6.122678145	5.844877633	6.080463337	5.776973032
SORBS2	5.329276954	5.644361163	4.619175912	4.591585986	4.525216832	4.873046893	3.678127336	4.991143043	5.336272029	3.927886073	4.686949911	4.703436716	4.729200341	5.358830695	4.260256121	4.455350549	4.458268255	4.882122766	4.543461534	5.028123604	4.88537364	4.805419944	4.862967122	5.062031956	5.073489582	5.014872719	4.158227031	3.945621147	4.32573482	5.002362374	5.036574733	5.042974755	4.630890136	5.078307464	4.479707169	3.761987831	5.239883482	4.950988753	4.674131558	4.963323003	4.686582127	4.549284268	4.62549846	4.595673592	4.894070673	3.955498237	5.422430215	4.832284745	5.039662424
SPINT3	3.622176436	3.351260824	3.249658298	3.446660146	3.453588294	3.419305323	3.117398295	3.284889685	3.41732812	3.176735539	3.420671053	3.08902089	3.414631224	3.132715613	3.660507713	3.188288369	3.524995549	3.095313683	3.342387058	3.336022141	3.401039949	3.057624751	3.315658368	3.288966494	2.930576741	3.477050179	3.3826939	3.476209676	3.222045373	3.557051267	3.301920419	3.52010845	3.217726121	3.220671466	3.250935661	3.207992229	3.390741253	3.36484557	3.695358767	3.419418409	3.367254737	3.324353953	3.3493966	4.048725953	3.30773145	3.208195047	2.988863678	2.981714744	3.065431733
TCEA3	7.496097944	7.641322431	8.212083607	7.637633924	7.600871881	7.259904759	7.521735441	7.533484393	6.781979911	6.722776113	7.027228862	6.276425684	6.92369953	6.829773641	6.278537087	6.95528582	6.945347633	5.991355751	5.483727042	7.754254933	6.233508623	6.556587839	6.350727749	6.630206763	5.608571496	7.399673075	6.65710623	6.521718079	6.684282628	6.124319966	6.851662329	6.470466031	5.801659054	7.132358453	6.835250174	6.416397446	7.111601037	7.449269076	7.519509328	7.624688485	7.708227359	7.884788693	8.034446848	7.599456719	4.988657395	5.399218319	6.931880316	6.636650718	5.802903573
XRCC6BP1	4.661408534	5.110980899	5.292828593	5.059945121	4.978966193	5.151776721	5.241126534	4.761258434	4.88712578	5.512467061	5.244879617	5.061522119	5.013089513	4.968854092	4.524004234	5.04419304	5.154277083	5.417154099	5.418036576	4.891214784	4.570887344	4.92470812	4.245417442	4.832943747	5.088827034	4.964539894	5.537913465	4.91321486	4.869099371	5.184868393	4.985299959	4.796388508	4.995132637	4.553590714	5.010957494	4.901271744	5.185147837	5.40643577	5.822519545	5.166522972	5.411945758	5.653493927	5.624126993	5.546283156	5.055613291	4.682510788	5.109800946	4.792251548	5.548473184
ZSCAN20	3.727378064	3.815502251	3.615423636	3.733072511	3.812659794	3.657355822	3.613440293	3.787385113	3.850685131	3.551950314	3.688249916	3.47461269	3.791657446	3.801690745	3.896716835	3.568625439	3.879144621	4.084046376	3.566571101	3.648259744	3.606679836	3.678824415	3.608522782	3.865749588	3.704651902	3.868045063	3.832751087	3.873873365	3.645689199	3.687558514	3.602675265	3.756873436	3.641153513	3.759223837	3.777437078	3.874204597	3.845160263	3.637234989	3.636888374	3.64797222	3.938777657	3.623567442	3.767482188	3.869600138	3.683166853	3.631699919	3.666463342	3.799917711	3.648602098
[truncated: 253 more columns]
