# Supplementary material for: Reclassifying TNM stage I/II colorectal cancer into two subgroups with different overall survival, tumor microenvironment, and response to immune checkpoint blockade treatment
Source: Front Genet. 2022 Sep 21;13:948920. doi: 10.3389/fgene.2022.948920 (PMC9532767; doi:10.3389/fgene.2022.948920)
Supplement: Supplementary file 8 [file DataSheet2.ZIP › datasheet of Figure 2/expTime.txt]

geneNames	futime	fustat	ADH5	ASRGL1	AX747064	BTN2A3P	FGF4	KIAA1598	KRT81	LINC00216	LINC01012	LINC01118	LINC01272	LINC01419	LOC100132661	LOC100505817	LOC100506351	LOC101927282	LOC101929109	LOC101929584	LOC51145	SCN1A	SLC12A5	SLC7A1	SORBS2	SPINT3	TCEA3	XRCC6BP1	ZSCAN20
GSM1681354	11.83333333	0	9.462295855	7.215328464	3.967525547	4.394830592	5.028615687	7.649340467	5.510577247	3.075247642	2.926026827	4.316564044	4.498537822	2.42574486	3.231691112	3.031508878	3.42782211	2.875223765	3.126341219	5.290220151	2.993713224	2.649071544	3.191564266	5.124889037	5.329276954	3.622176436	7.496097944	4.661408534	3.727378064
GSM1681356	11.16666667	0	10.23781643	6.907089069	3.904321629	4.400510547	4.483153313	7.411890141	5.470462041	3.087300177	2.952057957	3.704894758	4.116041742	2.398740866	3.16764155	2.798398353	3.145382331	2.922157336	2.969957391	4.843569883	2.913414711	2.731085195	2.912462703	5.101647865	5.644361163	3.351260824	7.641322431	5.110980899	3.815502251
GSM1681361	7.166666667	0	9.312304154	8.060662443	3.68294532	4.586299006	4.677182348	7.868407637	5.717202793	2.830787325	2.935945468	4.020753899	4.780374424	2.851040507	2.972776018	2.942423663	3.096612336	3.342751333	3.235155893	4.919561917	3.079820306	2.796611335	2.891876421	5.22807393	4.619175912	3.249658298	8.212083607	5.292828593	3.615423636
GSM1681362	7.166666667	0	9.051616084	8.26217019	3.725430548	4.135454406	4.707009597	7.76492975	4.98835264	2.912327197	2.89997237	4.141570559	4.521326984	2.202255377	3.379479022	2.738652587	3.01846076	3.192377578	2.875435618	4.589746508	2.931598313	2.650689968	3.205496301	5.326588743	4.591585986	3.446660146	7.637633924	5.059945121	3.733072511
GSM1681371	5.666666667	0	9.251549623	7.692303795	4.075690877	4.430249491	4.860520918	7.650348253	4.534524813	2.800539322	2.905068661	4.218020673	4.647541738	2.596076973	3.227950076	2.735845793	3.258339226	3.157315893	2.754085115	4.949429429	2.681877684	2.624464774	3.379898687	5.561084419	4.525216832	3.453588294	7.600871881	4.978966193	3.812659794
GSM971960	6.166666667	0	9.446523586	7.53691839	3.992174282	4.392499942	4.79549437	8.667374588	5.560648003	2.839261928	3.010179548	4.31879117	4.244544522	2.360747949	2.97689896	3.035126426	2.92324015	3.25689587	3.168943	4.485168576	2.968030825	2.679450413	2.816276587	5.931641592	4.873046893	3.419305323	7.259904759	5.151776721	3.657355822
GSM971969	5.25	0	10.03295895	7.148501033	3.698309139	4.724893412	4.634902713	7.306013549	6.035084886	2.821805143	2.909648161	4.188695109	4.6822989	2.451921829	3.301911379	3.198065059	3.024564566	3.090170253	2.977101019	4.518289899	2.847503742	2.705413851	3.20262904	6.901013908	3.678127336	3.117398295	7.521735441	5.241126534	3.613440293
GSM971970	7.166666667	0	9.525885585	8.370970567	3.883154687	4.464119566	4.684021933	7.291662619	5.285193129	3.009799131	2.964786029	4.014780263	4.415262796	2.508983102	3.294757939	2.87678645	3.283958327	3.12465929	2.864086817	4.800837075	2.824372941	2.554701333	3.062161041	6.763785372	4.991143043	3.284889685	7.533484393	4.761258434	3.787385113
GSM971972	6.25	0	10.33944595	9.339056538	4.050016933	4.15252139	5.117620434	7.611374679	5.381419185	2.706403793	3.098897396	4.125237377	4.545685666	2.410804942	3.2764641	2.965375476	3.217525281	3.217654505	3.029214095	4.43406565	2.842025197	2.450350736	3.416756758	6.013382083	5.336272029	3.41732812	6.781979911	4.88712578	3.850685131
GSM971978	9.083333333	0	9.516982685	7.366941558	3.734667494	4.163704703	4.691955244	7.900391847	5.451133704	2.968547336	2.823726391	3.957496272	4.480893166	2.476051915	3.30128098	2.780429122	3.106250103	3.112687766	2.51971885	4.569829895	2.994424906	2.8123523	3.037778017	6.569852496	3.927886073	3.176735539	6.722776113	5.512467061	3.551950314
GSM971989	2	1	9.256127848	8.062367042	3.827655794	4.267842867	4.891274849	7.905967639	5.602705789	2.900915582	2.755105738	3.72177515	4.438030859	2.356888165	3.074940404	2.889644288	3.182626501	2.871122687	2.634745717	4.71054712	2.873891294	2.891733619	2.926885236	6.272689524	4.686949911	3.420671053	7.027228862	5.244879617	3.688249916
GSM971990	1	1	9.379073308	8.26737895	4.215537984	4.007918462	4.620868677	7.758725686	5.211010804	2.848584578	2.91967044	3.96125235	4.199209456	2.441962743	3.169724414	2.762153287	2.887335117	2.976513104	2.946797941	4.381140929	2.628617641	2.618590136	3.147325274	6.218714041	4.703436716	3.08902089	6.276425684	5.061522119	3.47461269
GSM972237	2.083333333	0	8.875471839	7.49627755	3.925228737	4.31221149	4.732183939	8.040213046	5.741197312	2.862318406	2.959882115	3.886237221	4.355730765	2.395350828	3.1913185	2.955809863	3.174672901	3.260956016	2.965688667	4.693044931	2.83862795	2.608898642	3.311848767	6.728293292	4.729200341	3.414631224	6.92369953	5.013089513	3.791657446
GSM972242	1.416666667	0	9.752302751	7.512295628	4.060104192	4.174459321	4.596899281	8.194327938	5.207863892	3.005080737	2.858035009	4.349939107	4.430727581	2.571654431	3.156718818	2.853538146	2.859464066	3.231974159	2.699088184	4.534971071	2.605171898	2.541610095	3.407045623	5.748491058	5.358830695	3.132715613	6.829773641	4.968854092	3.801690745
GSM972244	1.166666667	0	8.553927125	7.028616019	4.046709478	4.682822882	5.063309213	6.088691639	5.830822262	3.116407218	2.998987167	4.362557975	5.14327702	2.68967782	3.679395759	2.946044176	3.392747636	3.31036024	3.158290451	5.205213544	3.234746852	2.917914568	3.697515666	6.505663775	4.260256121	3.660507713	6.278537087	4.524004234	3.896716835
GSM972249	1.166666667	0	9.136769412	7.052065951	3.768868609	4.26160795	4.633916567	7.750845082	5.314292201	2.928222676	2.772888589	3.765102941	4.054059375	2.451575923	3.050768304	2.86733576	3.114330978	3.042987094	2.80074011	4.70607275	2.686624149	2.576891575	3.070743738	5.76907865	4.455350549	3.188288369	6.95528582	5.04419304	3.568625439
GSM972269	6.583333333	0	9.039750483	7.840722624	4.501081084	4.559644938	5.123351401	6.146110397	5.850312256	3.12797369	2.750441106	4.4436916	4.51599111	2.548071745	3.224669896	2.893114338	2.971135835	3.347092592	3.068299946	5.231915626	3.177652538	2.585066442	3.267904196	6.086133046	4.458268255	3.524995549	6.945347633	5.154277083	3.879144621
GSM972278	3.75	0	9.342302463	9.668990234	4.203179502	4.227981601	4.709949468	8.936036671	5.438770242	3.22552246	2.917758437	5.027177509	4.887565131	2.788943214	2.769953548	3.697143803	2.928201996	3.116162806	2.898064412	4.836243148	2.574189868	2.737525846	3.500959747	6.198781749	4.882122766	3.095313683	5.991355751	5.417154099	4.084046376
GSM972281	4.666666667	0	9.416031661	7.573852716	3.769534934	4.054883684	4.573561405	7.937592107	5.6012622	2.606360158	2.763461669	3.992698389	4.398011726	2.496373566	2.839000488	3.042238897	2.997519685	2.968107586	3.024656038	4.544917206	2.774871285	2.640748208	2.980978758	5.604447881	4.543461534	3.342387058	5.483727042	5.418036576	3.566571101
GSM972282	4.25	0	8.572035776	7.954145304	3.707947828	4.330425593	4.498145402	7.752783552	5.203301672	2.743113986	3.305354203	4.10004691	3.994824991	2.376787183	3.253379176	2.769217305	3.348872218	3.210543046	2.630784733	4.457385575	2.941729401	2.653334401	3.247012443	6.702788794	5.028123604	3.336022141	7.754254933	4.891214784	3.648259744
GSM972290	3.25	0	9.281750305	7.272903	4.021202469	3.872530129	4.519911529	8.209084436	5.038965744	2.953090031	3.045966452	4.266490169	4.24571991	2.41363542	3.298617067	2.887424142	3.29170242	3.043509176	3.264182028	4.266594859	2.721651242	2.687063603	3.00923266	5.717915658	4.88537364	3.401039949	6.233508623	4.570887344	3.606679836
GSM972293	4.166666667	0	9.123580141	5.921288993	3.627785099	4.380224431	4.527495019	7.779506498	5.028214142	2.83918356	2.856722457	3.586866476	4.107413818	2.609236906	3.133166573	2.89982442	2.841047112	2.924444308	2.787321693	4.532100448	2.866196791	2.477146459	2.946288934	5.940086945	4.805419944	3.057624751	6.556587839	4.92470812	3.678824415
GSM972297	3.833333333	1	8.992961479	8.156056588	3.659589491	4.230480933	4.61188255	7.743240611	5.84125212	2.834940519	2.906189799	4.060860448	4.659632606	2.463671846	3.080101313	2.939999421	3.178789648	3.269234069	2.848034474	4.402102058	2.74087757	2.585566752	3.274546022	5.983251712	4.862967122	3.315658368	6.350727749	4.245417442	3.608522782
GSM972303	1.583333333	0	9.252599485	6.314375347	4.027722983	4.487001898	4.851970799	7.259493261	5.543873489	3.03112102	3.006906755	4.299067819	4.709957295	2.890089699	3.136005389	2.949536448	3.29503425	3.106256067	3.326749512	4.881066334	2.769418991	2.720756841	2.946632566	6.658423563	5.062031956	3.288966494	6.630206763	4.832943747	3.865749588
GSM972313	7.583333333	1	9.519290984	6.156020585	3.850926204	4.582427282	4.854748974	7.832438606	4.891972046	3.122674457	2.892689836	3.508792883	4.289821909	2.615908318	3.414217203	3.494134007	3.334151919	2.871857856	3.082908011	4.517424136	3.09123298	2.675804411	3.70275665	6.194331271	5.073489582	2.930576741	5.608571496	5.088827034	3.704651902
GSM972315	7	0	9.594414183	8.751854244	3.616703076	4.219983922	4.735885084	8.339265113	5.337483594	3.247724042	2.90642527	3.764797697	4.314733122	2.577395098	3.118802809	2.848329768	3.173259251	3.171421625	2.952098116	4.576228605	2.853008753	2.585602493	3.283217065	5.485269241	5.014872719	3.477050179	7.399673075	4.964539894	3.868045063
GSM972335	3.833333333	1	7.800138	5.862216637	3.684797448	4.212729946	5.013816143	6.822114917	5.955645156	2.92685403	2.875253124	4.211486419	5.180044489	2.639411537	3.259751831	2.929219451	3.296464062	3.144895728	3.144152465	5.09896527	2.865317795	2.638298645	3.188166106	6.275250497	4.158227031	3.3826939	6.65710623	5.537913465	3.832751087
GSM972342	2.333333333	0	8.862226127	7.077391146	3.851833535	4.260331588	4.708279174	7.250480152	6.027411039	2.903159747	2.992974659	3.891856562	4.558295286	2.557794048	3.140705261	2.796043607	3.072933344	3.169760175	2.433616123	4.604738252	2.902264127	2.605045609	3.264758173	6.774907765	3.945621147	3.476209676	6.521718079	4.91321486	3.873873365
GSM972454	6.25	0	9.170941048	7.855795438	3.723532979	4.382050987	4.745034301	7.844287582	5.029071926	3.19030051	3.202967737	3.431662886	4.434129847	2.34177678	3.122454225	2.682079263	3.438535925	3.117259964	3.070291278	4.517002767	2.832396829	2.713477816	3.241782316	6.395409107	4.32573482	3.222045373	6.684282628	4.869099371	3.645689199
GSM972462	7.333333333	0	8.777518573	6.083796043	3.83857462	4.567628216	4.775621583	7.32703206	5.420604553	2.833093607	2.829516015	4.110252132	4.848280438	2.225592355	3.358638931	2.922006794	2.959510134	3.35113088	3.078325221	4.779981481	3.165994597	2.679082987	3.300429836	6.938403942	5.002362374	3.557051267	6.124319966	5.184868393	3.687558514
GSM972464	7.166666667	0	8.995888807	6.626859361	3.5105331	4.112304432	4.451609431	7.485991361	6.053326924	2.684352261	2.688824159	4.365058939	4.425679815	2.407970459	2.764100553	2.921296547	2.657231489	3.03859193	2.613473158	4.612332001	2.870711921	2.706684887	3.026600462	5.720238339	5.036574733	3.301920419	6.851662329	4.985299959	3.602675265
GSM972469	7.166666667	0	8.676700219	7.159874958	3.936459201	4.542247434	4.999765667	7.742023126	6.006221144	2.856078811	3.13855356	3.999803709	4.354330658	2.298775994	3.385953908	3.245470744	3.098759179	3.119225995	2.851783939	4.640737741	2.790119546	2.892336582	3.179621014	6.206916162	5.042974755	3.52010845	6.470466031	4.796388508	3.756873436
GSM972492	5.666666667	0	9.60815081	7.141685617	3.674180746	4.410272371	4.481066768	8.444851657	4.860664924	2.808794049	2.760622052	3.678828998	3.938778847	2.457960967	3.135289551	3.217928383	3.299358528	3.06676432	3.180540243	4.453490174	2.908714573	2.472021756	2.909391768	6.418082775	4.630890136	3.217726121	5.801659054	4.995132637	3.641153513
GSM972494	4.75	0	8.764817444	8.477936411	4.059328245	4.039832891	4.343557181	8.280660012	6.371587192	3.429908829	2.809381261	3.854589174	4.46053147	2.600173654	3.151235621	3.907791618	3.207080273	2.883764814	2.554655369	4.738128865	2.777733893	2.484492045	3.115107313	6.057386193	5.078307464	3.220671466	7.132358453	4.553590714	3.759223837
GSM972496	11.83333333	0	9.253163403	8.93280954	3.94150445	4.696616542	4.999204377	7.40260432	5.778419454	2.796198804	2.740479528	4.086281721	4.258452698	2.290733743	3.180101722	2.69700608	3.311829865	3.204191093	2.677900198	4.736890875	2.888960053	2.559661226	3.200366996	5.990904973	4.479707169	3.250935661	6.835250174	5.010957494	3.777437078
GSM972508	11.16666667	0	9.337441027	7.454508953	3.879087562	4.591026401	4.666784171	7.426481305	5.280676055	3.024428783	2.891094308	4.112168019	4.183299172	2.416856385	3.097602871	2.770514202	3.216665994	2.982236918	3.038877481	4.60481664	3.060345727	2.594972975	3.166024012	5.688738516	3.761987831	3.207992229	6.416397446	4.901271744	3.874204597
GSM972509	1.166666667	0	9.351934688	7.322313949	3.591935781	4.325277557	4.667049624	8.284254175	5.018410756	3.177122005	2.920649089	3.994301608	4.263708061	2.770751555	3.268715224	3.009468967	3.116442757	3.089103535	3.15637838	4.351314396	2.854061848	2.561645654	2.930974588	5.590911676	5.239883482	3.390741253	7.111601037	5.185147837	3.845160263
GSM1681353	10.91666667	0	9.365834363	7.553586231	3.891018284	4.243751265	4.765366308	7.905918819	5.209427101	2.941630479	3.089030795	3.891770462	4.357342901	2.336692268	3.250240935	2.909420405	3.211067558	2.965916212	3.162532759	4.886683193	3.035371661	2.762444098	3.146721115	4.928515284	4.950988753	3.36484557	7.449269076	5.40643577	3.637234989
GSM1681357	10.25	0	9.423321414	7.79585318	3.929746622	4.370590135	4.702456525	8.117102214	4.57751764	3.032939303	2.78912105	3.942317521	4.527131205	2.421956043	3.205718757	2.820884184	3.09995528	3.192515745	2.861261688	4.745107749	2.897895993	2.653198292	3.015648401	5.270974867	4.674131558	3.695358767	7.519509328	5.822519545	3.636888374
GSM1681359	3	1	9.654570454	6.390131784	3.927669324	4.213237756	4.60785156	7.357385834	5.314044325	2.837988645	2.917924092	4.26759527	4.457319631	2.448679924	3.108040547	2.593277463	3.533392652	3.205904929	2.990793412	5.060510412	2.696239337	2.695461886	3.365759017	5.210751877	4.963323003	3.419418409	7.624688485	5.166522972	3.64797222
GSM1681360	2.5	1	9.213144144	7.375167714	3.943529608	4.28472078	4.714415337	7.97351863	5.189791383	2.842204177	2.910854378	4.200130102	4.810360555	2.404718463	3.064200571	3.071534557	3.280880644	3.471028634	2.977210419	4.731758863	3.103288969	2.666033376	3.038961803	5.585068688	4.686582127	3.367254737	7.708227359	5.411945758	3.938777657
GSM1681363	7.083333333	0	9.71655133	8.076791977	3.878291567	4.023971286	4.502367387	7.99023152	4.985096043	2.729737951	3.296755023	3.98506556	4.459459431	2.232144618	3.212358647	2.744405183	2.850529542	3.098144172	2.762158027	4.793193387	2.721839584	2.542522057	3.164213126	5.376038903	4.549284268	3.324353953	7.884788693	5.653493927	3.623567442
GSM1681364	7.083333333	0	9.503025755	7.62017891	3.8376206	4.162765617	4.915755101	7.911532131	5.291418535	2.81452706	3.126604169	4.382797418	4.485952733	2.794781736	3.169325605	3.157696543	3.510537038	3.108242622	2.987926296	4.715553977	2.868786442	2.603016645	2.950834911	5.136613302	4.62549846	3.3493966	8.034446848	5.624126993	3.767482188
GSM1681370	6.166666667	0	9.086901698	7.665415424	3.464724304	4.419094841	4.868892386	7.420762132	5.690711348	2.737620962	3.058433305	4.277618929	4.638096489	2.912700203	3.501162824	3.026564083	3.354550011	3.294886985	2.876992257	4.924253956	2.881525079	2.700625974	3.258672727	5.101043513	4.595673592	4.048725953	7.599456719	5.546283156	3.869600138
GSM971959	4.333333333	0	9.500282635	6.969320212	3.833902184	4.270632434	4.954519282	7.53540154	6.158866426	2.921982608	2.897042888	4.262361329	4.513182033	2.357595592	3.099646297	3.071177379	3.20236799	3.531905335	2.924077636	4.500626329	2.839021119	2.814734921	3.082179702	6.542092365	4.894070673	3.30773145	4.988657395	5.055613291	3.683166853
GSM971963	1.666666667	1	9.380166076	7.037644466	3.992016151	4.626437367	4.349021815	7.398550856	5.474609888	3.136214622	2.682415291	3.761381825	4.287421329	2.427685074	2.974078358	2.803271358	3.097796085	3.351724671	3.045206993	4.587131545	2.831466687	2.593665707	3.180730199	6.122678145	3.955498237	3.208195047	5.399218319	4.682510788	3.631699919
GSM971965	2.75	0	9.189345297	7.560226563	3.678757831	4.220151878	4.632087688	7.048692083	5.85783748	2.994884557	2.834363167	3.916944891	4.216086236	2.316333713	3.030936502	2.940687116	2.977337625	3.152636034	2.636152395	4.771774447	2.997361254	2.601092159	3.372133754	5.844877633	5.422430215	2.988863678	6.931880316	5.109800946	3.666463342
GSM971967	2.583333333	1	8.575331431	9.021963366	4.236693624	4.246655638	4.563448121	8.590024519	5.646545422	2.883359596	3.238374681	3.956554468	4.208075235	2.436312578	3.319067223	2.905500678	2.769226559	3.142994689	2.975704433	4.549998191	2.642805368	2.710515105	3.051031347	6.080463337	4.832284745	2.981714744	6.636650718	4.792251548	3.799917711
GSM971968	9.333333333	0	8.554795445	7.158279181	4.135129313	4.170094509	4.566591052	8.455106865	5.852061002	2.910942487	2.902766083	3.74403802	4.322241899	2.372801203	2.915489305	2.789892883	3.116252356	2.998947225	2.789286343	4.457646914	2.532892869	2.634224347	2.954792282	5.776973032	5.039662424	3.065431733	5.802903573	5.548473184	3.648602098
GSM971973	3.833333333	0	9.294246525	6.788911954	3.769718151	4.278617042	4.528505359	6.033751966	5.4770129	3.171175435	2.882157824	3.845213779	4.230540873	2.355242719	3.344930012	2.782887059	3.258383325	3.011858932	2.963375853	4.411811146	2.609490303	2.628490831	2.727796116	5.907741609	5.799680598	3.285457772	6.637904934	5.441964193	3.724890117
GSM971975	3.833333333	0	8.368695085	5.778064652	3.87621604	4.173144374	4.738063332	6.854690021	5.276668674	2.871185458	2.835171217	4.391458366	4.843275017	2.413363938	3.088178681	3.371392471	2.998688364	3.110689501	3.41675955	4.65876903	2.620699772	2.821104972	3.353222615	6.658904555	3.944753066	3.497452213	5.989595798	4.371087766	3.580626558
GSM971976	3	0	9.299558763	7.168346083	3.967454875	4.31811705	4.857275395	8.506256734	5.602318051	3.104322568	2.920409531	4.280569035	4.543817205	2.446919159	3.259196063	3.146180177	3.441808599	3.417685554	3.040427858	4.599988143	3.08836282	2.644393076	3.158885665	6.37584297	4.177324912	3.19140464	7.061804874	5.159415137	3.70387833
GSM971979	4.416666667	0	8.923419964	9.573213698	4.076255994	4.509806493	4.807065196	8.177828577	5.623725983	3.262477866	3.257607111	3.784109914	4.279227173	2.39653934	3.394494486	3.313786469	3.129693454	3.348450893	2.992174839	4.658907318	2.866258294	2.569573772	3.742363037	6.523333951	4.835954409	2.941739824	7.115925174	4.85006593	3.662871349
GSM971981	4	0	8.898729568	7.749346296	3.757000146	4.19116908	4.475732914	7.605672666	5.609706338	2.914474331	2.827746698	3.982956751	4.319902499	2.382441011	3.024324935	2.956437941	3.18370298	3.082480636	2.645732032	4.581767222	2.764971335	2.594317692	3.171677536	5.859509312	3.769573786	3.540396945	5.101127735	4.809599729	3.513498782
GSM971984	6.75	0	9.109566398	7.278503282	4.13797255	4.484436777	4.441039865	7.182743352	5.602352803	2.774389139	3.093717179	3.864992821	4.456544738	2.624712562	2.770987347	2.876576709	2.930687141	3.096568019	2.90347654	4.735763419	2.734294641	2.54526426	3.038501911	6.812153227	3.524874033	3.105334124	5.985016748	5.377910811	3.611280872
GSM971986	5.666666667	0	8.856646781	5.701810281	3.783307742	4.259334558	4.707057793	6.391394737	6.770500662	3.16409285	2.589395	4.838556573	4.817324282	2.387583466	2.935088454	2.920577297	2.959207781	3.121564858	2.89294209	4.766134938	3.066432477	2.825677393	3.9369982	6.04551094	5.354683091	3.220351506	6.0634368	4.541012325	3.555786293
GSM971987	5.666666667	0	10.10880467	7.334871651	3.679144381	4.172075272	4.554195925	8.083167643	5.21787271	2.830207668	2.738026106	4.032001484	3.764166203	2.358402269	3.009853691	2.723149006	3.15882695	3.023905887	3.029608428	4.083172669	2.692455464	2.600928294	3.027515605	5.188975722	5.289484538	3.192571173	7.075037436	4.908634308	3.496181031
GSM971991	4.583333333	1	9.13058648	5.26284068	4.285866256	4.599447888	4.722127617	7.689582158	5.853615579	3.03671184	3.037966176	4.387119411	4.427439751	2.426541846	3.232666499	3.131567089	3.150090827	3.519568528	3.29533102	5.199489378	3.184895776	2.905456531	3.089247204	6.776635711	3.760263841	3.592279782	4.641257591	4.353640763	3.922715843
GSM971992	1.666666667	1	8.864389922	5.477260599	3.891860467	4.506006558	4.745411098	7.897324463	5.518211704	2.792584872	2.844911619	4.015308221	4.53842679	2.380032285	3.235508129	2.951129289	3.005913804	3.357244452	3.05397611	4.88190603	3.077431688	2.653038596	3.277087641	6.681569537	3.871654452	3.439623687	6.174837065	4.789510909	3.890832882
GSM971993	4.666666667	0	9.862646427	8.544761002	4.190577987	4.758961405	4.680540435	7.830347336	5.638301964	2.870072438	2.904943899	4.019673425	4.396288027	2.412822101	3.440038333	2.998409701	3.444181831	3.001586298	3.084322344	4.695209163	3.078855917	2.879513727	2.950364859	6.10630729	4.474464526	3.447066629	7.055965911	5.607652635	3.96673296
GSM971994	3.583333333	0	9.201231955	7.701496121	3.77796954	3.868863433	4.448603043	8.825270282	4.892060453	2.990354154	2.797088631	3.976103182	4.081874281	2.433498543	3.057337381	2.820573277	3.001215789	3.024858375	2.877447503	4.28524878	2.720421074	2.462292998	2.855260013	6.186809753	4.733102297	3.145205164	6.134097041	5.222550764	3.598201187
GSM971995	2.083333333	0	9.39836679	7.992480169	4.296330978	4.609269673	4.785847856	7.708261988	5.697693493	2.844297686	3.019371558	4.337692297	4.806607331	2.375428467	2.992448767	2.94064255	3.222395664	3.111219011	3.184198601	4.840787673	2.747652276	2.877611994	3.164237957	5.966630701	4.761243082	3.441520786	7.468708889	5.548308913	3.63741815
GSM972015	7.583333333	0	8.913009091	5.772085346	3.736311285	4.575133807	4.675807624	8.117219409	5.763039416	2.782030253	3.041329317	3.738619232	4.512734688	2.486835022	3.018801647	2.829844064	2.881402084	3.047142634	2.785125256	4.620346389	2.991094918	2.576503219	2.947905187	5.887142982	4.291470835	3.258884345	6.85255225	5.124520592	3.64700891
GSM972016	1.333333333	1	9.203035501	8.026388365	3.817251179	4.784840954	4.798796246	7.479219821	5.493453351	2.957575587	3.148837274	3.893315354	4.298558347	4.758529944	3.090437855	5.840240281	3.162581116	3.290488027	2.681923782	4.701642608	2.918318992	2.535682186	3.102346601	6.721778787	3.92200113	3.12762203	7.194176951	4.487001744	3.508250308
GSM972031	4.583333333	0	8.636366033	5.809041558	3.659111322	4.383568315	4.440476145	7.637984767	5.106793593	2.923921983	2.878183415	4.169793146	3.987666339	2.649837685	3.093236516	2.729649501	3.078840967	3.154308452	2.963834331	4.781942221	2.885207036	2.487199777	3.0885595	6.008645626	4.754030136	3.143758336	5.644827111	4.574386123	3.682349228
GSM972032	5	0	9.022263487	7.714730324	3.864886674	4.032764079	4.450818097	7.972971795	4.960634502	2.874272246	2.869781817	3.793957276	4.14603912	2.160264012	3.014859998	2.655930004	2.901099342	3.108989478	2.708253536	4.438095784	2.715743296	2.523345492	2.911862286	6.090959572	4.990157521	3.138484327	7.022534668	4.528434598	3.669046265
GSM972033	4.166666667	0	8.650030853	5.762861878	4.020686549	4.093283109	4.753896992	8.727062537	5.610029153	3.017723777	2.935892346	4.073427585	4.712013104	2.403818709	3.286121929	2.9239403	3.248117007	3.179088323	3.138945199	4.815902087	2.917656812	2.631789463	3.213574925	6.259700908	4.60864985	3.309175623	5.596245171	4.43570715	3.849982909
GSM972034	4.166666667	0	7.912182504	5.924075977	4.337526289	4.878632246	4.87647847	7.852844512	5.792914097	3.076052214	2.89027598	4.61224609	4.926957952	2.457282341	3.526291746	2.893670245	3.064670777	3.252244375	3.195984511	4.745960055	3.101180934	2.933833026	3.385558728	6.393670583	3.995132444	3.77387065	6.951845416	4.972508718	3.789294622
GSM972035	3.25	0	9.224339924	6.360638499	3.871287892	4.402026991	4.78389894	8.534156572	5.305021337	2.934407302	3.024736875	3.970295416	4.614318648	2.643712745	3.138800531	2.919321998	3.087745981	3.083489841	2.82562286	4.651267541	3.247502587	2.533650249	2.993423753	6.655438327	4.900234947	3.289268699	6.392287187	5.103745883	3.890927583
GSM972036	4.166666667	0	8.829753474	7.982148457	4.061743748	4.48678453	4.971018406	7.816254572	5.777739828	3.065448283	2.979901655	4.624901922	4.368626074	2.255392636	3.365628045	2.884962764	3.555089547	3.020265971	2.943901135	4.949887854	3.157902578	2.748385976	3.23419482	6.205351577	5.124404842	3.34751898	7.024676447	4.442465022	3.902256578
GSM972037	2.75	0	8.733481996	7.755785296	4.190827311	4.735961673	4.912700326	8.064232772	5.996193127	2.815347104	2.941598369	4.518323464	4.468720681	2.502680655	3.331382053	2.724005025	3.165481284	3.522831757	2.831572731	4.762470124	3.140012592	2.62229467	3.229930783	5.988562131	5.347361856	3.499970673	6.675189291	4.924154956	3.811367267
GSM972038	0.083333333	1	8.661563119	6.35195512	4.034015424	4.687610687	4.686923174	7.669776718	5.236383092	2.812594669	3.258924564	3.972658664	4.451726431	2.379243342	3.228915095	2.830129277	3.112206296	3.44163507	2.713098733	4.933247401	3.125384445	2.601022824	4.129695556	6.512322723	4.708691607	3.147830047	6.506461015	4.847494626	3.853760885
GSM972040	5.25	0	9.321874277	6.073407525	4.179128512	4.213674702	4.676119695	7.948812831	5.027326198	2.961891653	2.813108864	3.885467477	3.887139771	2.481214536	2.996941702	2.831242072	3.186940992	3.200463782	2.622380547	4.5395824	2.505786583	2.3952394	3.023762935	6.028966074	4.905841912	3.006342471	6.633511172	5.032173817	3.675575662
GSM972041	4.583333333	0	9.083334157	5.568729479	3.9654746	4.201699788	4.782326666	7.413970063	4.985884084	2.793157849	3.024429562	3.877103452	4.303995348	2.539823438	3.406630635	2.690019376	3.148745682	3.349777967	2.783536907	4.95379233	2.922913205	2.671992527	3.073357406	5.970112634	4.918035293	3.388428932	6.165717683	5.075037994	3.771974273
GSM972042	4.25	0	9.820356453	8.085593503	3.794495678	4.286564198	4.683375812	8.25533022	4.945813377	2.89814926	2.877050441	4.005509684	4.084866993	2.319272169	3.25346376	2.914800316	2.991185569	3.103972895	2.89079073	4.68518696	2.603266985	2.543941371	3.140793679	5.939501251	4.646709745	3.379749393	7.153952653	4.842867412	3.869965766
GSM972044	3.5	0	8.899429355	8.803282142	3.770490514	4.303252319	4.637067275	8.314776254	5.08305635	3.124946217	3.207707296	3.882347333	4.206186523	2.754336461	3.08739986	2.836337187	3.183141868	3.482309227	2.928406559	4.920082312	2.753457614	2.718697648	2.971583318	5.964208362	4.767863962	3.614621405	7.156469352	5.006638552	3.606309187
GSM972046	4.833333333	0	9.479997402	6.004465447	3.707580296	4.291907629	4.470397887	8.212914867	5.744922173	2.865015359	2.776914651	4.105154917	4.296186961	2.449008912	2.948605385	2.667084806	2.996116623	2.826808512	2.792332649	4.642576848	2.66828408	2.600644966	2.919291858	5.315988198	5.659360232	3.38355875	6.793729122	4.429156673	3.631048988
GSM972047	2.75	0	9.474867507	5.198679148	4.242822338	4.303592555	4.652637291	8.710961042	8.085607729	2.875614283	2.834954719	3.704130289	4.201190876	2.480191713	3.376327903	2.865037309	3.106518824	3.414576448	2.656931066	4.679636461	2.726733704	2.623377542	3.092306534	5.581901231	4.993657359	3.140200024	6.423767076	4.833379064	3.691013563
GSM972049	2.166666667	0	7.602902628	8.275113727	4.118389232	4.302464665	4.622969207	8.365289739	5.521315058	3.060774072	2.895387461	3.973284063	4.195092746	2.42759741	3.285985826	2.916550032	3.166250508	3.047579399	2.71663398	4.723832942	2.859525155	2.700244982	3.25935928	6.831405637	4.527403963	3.335181921	6.633705911	5.10624898	3.818566335
GSM972050	1.583333333	0	9.031878974	7.279480623	3.861201643	4.051419294	4.713335918	8.034023547	5.224231742	3.069227663	2.702680081	4.235027476	4.15113808	2.234038484	3.154070276	2.724690681	3.211156624	3.078600281	2.827396518	4.571502653	2.740413664	2.571982467	3.077487666	5.878715753	4.573343352	3.112018794	7.595264545	5.266308832	3.675106932
GSM972052	1.25	0	8.959858474	7.554724461	3.752263396	4.159291818	4.595334779	8.010029721	5.313188423	2.829818364	2.638581212	3.803253001	4.13068166	2.644887575	3.129338419	2.690580757	3.027214019	3.144401129	2.776590775	4.467676233	2.977224773	2.557424271	2.904025873	6.270003493	4.384075813	3.036642304	6.78355217	5.120197694	3.654054815
GSM972053	2.416666667	0	8.651032172	5.766316575	3.779971727	4.319399624	4.71213109	8.233274347	5.107946074	2.895739551	3.145931768	3.581069097	4.290266468	2.450402479	3.206525889	2.79821165	3.084570908	3.233544256	2.921179761	4.667242096	2.911712578	2.541017823	3.012879697	6.288677855	4.817198809	3.269993739	5.492817732	4.802200192	3.903829044
GSM972054	2.166666667	0	9.185459069	7.441507671	4.195338595	4.505605831	4.40930206	7.896164841	5.115774828	2.700339629	2.68678732	4.053601836	4.296563112	2.576725901	3.021636173	2.528920355	2.778320012	3.003132488	2.906033673	4.312692509	2.726047457	2.654584441	2.868477338	5.904178252	5.173624327	3.151707536	6.227494548	4.37243066	3.65207753
GSM972055	7.75	0	8.774392054	8.415713806	4.331783191	4.162646844	4.764374119	7.294805683	5.71015367	2.964162728	2.886501133	4.120337666	4.805195107	2.408046705	3.11915156	3.107413211	2.986076244	3.184705418	3.206558221	4.813911694	2.745204338	2.577424963	2.974985337	6.599212065	4.788875573	3.340186636	7.197721064	4.89379766	3.846964936
GSM972056	7.666666667	0	8.850741095	7.701184931	4.229099945	4.562104577	4.831750924	7.723445322	5.661018918	2.73433778	2.725904994	4.468868891	4.530170375	2.694837794	3.19335751	2.935614705	3.212026513	3.125000353	3.166296887	4.84290974	2.889357249	2.640930469	2.904727527	6.592904572	3.849241124	3.249533287	7.133287095	4.624111767	3.709959918
GSM972057	2.166666667	1	9.063575674	7.135700892	4.31334863	4.856026295	4.91026583	7.939341662	5.756300597	3.153357609	3.051192675	4.482293789	4.567921291	2.6833333	3.633860161	2.836174451	3.313918139	3.206930002	3.253236889	5.054379047	3.110583682	2.695617831	3.400640002	6.517906821	4.58402786	3.646930923	5.905313337	5.027819663	3.633781927
GSM972058	5	0	9.28268848	8.924726382	3.911086097	4.154471751	4.620568669	6.857771584	5.20072767	2.85604327	3.020051576	3.817650922	4.372824511	2.284034159	3.308273902	2.870527915	2.95142186	3.197537595	2.704705598	4.776373768	2.796834263	2.600284649	2.898095575	6.0769079	4.382922117	3.130608679	6.83927778	4.750799071	3.681148053
GSM972059	4.916666667	0	8.729839774	7.649613164	4.192616207	5.191143058	5.004978827	6.118765649	6.59756228	2.878337493	2.852717851	4.449779727	4.913886752	2.325359981	3.250172107	3.865007595	3.008277688	3.254639797	2.987968452	4.672272685	3.011785105	2.814054122	3.589203336	6.486120938	4.27841875	3.333466023	6.170273868	4.672920104	4.044898375
GSM972060	6.833333333	0	9.220831483	7.199230944	4.328254418	4.28747113	4.682898706	7.177256901	5.525032361	3.124252736	3.082434898	3.971382368	4.346934601	2.505997668	3.143256413	2.553248544	3.089321102	3.163599707	3.084220089	4.773430377	2.66404205	2.564256418	3.024428491	6.618598218	4.559419245	3.227754661	6.896032339	5.570319215	3.794045589
GSM972061	3.583333333	1	8.272679431	5.652424223	4.42818906	4.601130088	5.055442893	5.620405274	6.229364862	3.163504997	3.149997978	4.68446398	4.906030215	2.547929696	3.506809065	2.951479522	3.272103216	3.123289408	3.496479613	5.294880355	3.124648344	2.823716948	3.191488731	6.425999142	4.288513378	3.559218358	7.152131013	4.473384545	3.917557055
GSM972062	1.916666667	1	9.229669324	6.904502411	3.972389618	4.313434469	4.819804298	7.372490885	5.651646707	2.971590137	2.963218341	4.330581734	4.159323762	2.652197345	3.321519599	3.011219514	3.443212911	3.317858822	3.115190105	4.703470211	2.819630346	2.688408994	3.15556549	6.820895459	4.495850731	3.373606793	6.801719845	4.619559321	3.488953977
GSM972063	5.833333333	0	9.670638997	6.908060785	3.601472874	4.13614699	4.556136133	8.000950708	5.320699484	2.808570553	2.750305697	3.902609025	3.979655811	2.66845168	3.100182641	2.75554764	2.897223889	3.015568838	2.523109727	4.298666128	2.618275034	2.568396912	3.077644665	6.403975208	4.919295985	3.12089816	6.589693496	4.613602856	3.528731497
GSM972065	3.833333333	0	9.687411595	7.635864071	3.822623094	4.251751192	4.748647464	7.556537852	5.429807949	2.832742244	2.779307153	4.053739207	4.183275346	2.387592067	3.206176131	2.595566648	3.008913016	3.19137179	2.825310546	4.726437234	2.823166252	2.531540543	2.975209192	6.133310855	4.875626386	3.115336583	6.388243168	5.020046282	3.632221852
GSM972067	15.25	1	9.016136702	6.419571308	3.915973654	4.027505751	4.566259813	7.519560474	5.781592528	2.838262256	2.779091081	4.013691184	4.124225845	2.581716427	3.272379055	2.749740255	3.291383982	3.174138937	2.836639304	4.629987544	2.849029988	2.756899134	3.182438294	6.453527286	4.185051611	3.245516977	6.759807743	4.775641161	3.570177488
GSM972068	1.833333333	1	9.415936	6.567105933	3.890438296	4.266482155	6.390088541	7.601051527	6.867841099	2.969370237	3.186367757	3.999179989	4.815947402	2.490825736	2.963094106	2.695389759	3.257431269	3.330624488	2.805450964	4.604738736	2.815806285	2.729683197	3.059877315	5.841493889	4.589519825	3.193302978	5.766571119	4.904196064	3.712413099
GSM972069	16.75	0	9.642043176	6.58319748	3.922341509	4.283111312	4.741139884	8.254963837	5.444628376	2.920265649	2.788592572	3.876847994	4.177235371	2.360534452	3.140990817	2.847153293	3.185242401	3.064346938	2.79527739	4.443097304	2.723588837	2.575302091	3.214473557	6.168719575	4.68052152	3.262283129	7.2180257	5.134518595	3.569347349
GSM972070	5.666666667	1	9.534887655	7.81138368	3.822017412	4.335579413	4.601317418	7.988659858	5.33063325	2.926455934	3.001240012	4.001491484	4.25226308	2.290158505	3.277800883	2.738401891	3.058272057	3.190872276	3.075512724	4.522424583	2.781008303	2.533740173	3.052217705	5.946883226	4.718169208	3.373500518	7.917349144	5.394384765	3.717469614
GSM972071	15.25	0	9.5813693	6.801348558	3.957318756	4.242625569	4.523722283	7.902758692	4.96480967	2.70403818	2.820847654	3.756211096	4.241024516	2.389620382	3.064780399	2.8124817	2.881779558	3.0049639	2.757494379	4.634568796	2.688032064	2.482603913	3.055374543	6.241150381	4.528479294	3.0090781	6.855614384	4.75365325	3.539577466
GSM972072	14.33333333	0	8.690671603	7.90874005	3.761595987	4.121643266	4.486712367	7.821988414	4.939180831	2.6218047	2.803254802	3.736714692	4.334992112	2.164186765	3.107789249	2.832634316	3.0352255	3.196348087	2.678909888	4.578232601	2.684273791	2.423588702	2.964709419	6.043216582	4.427952619	3.123400335	6.34578089	5.21734144	3.406784573
GSM972073	13.58333333	0	9.280133265	7.345757672	3.743446638	4.222826618	4.709820919	7.338309001	5.874238805	2.747325086	2.885346536	3.924813817	4.330364296	2.231780189	3.071280948	2.722614369	3.241392163	2.961264301	2.875352963	4.778896981	2.746883258	2.706751284	3.281841832	5.788978948	4.37545111	3.306344536	6.266305886	5.113423648	3.504969172
GSM972074	6.25	1	9.16842972	6.196475872	4.122740564	4.536325806	4.818347333	7.747451082	5.567941976	3.121997494	3.085396408	4.290519381	4.489957016	2.340789601	3.498957027	2.801813563	3.337199526	3.369985713	2.988287224	5.045687409	3.093040758	2.595718307	3.438934021	6.39900986	4.326819546	3.56776627	6.599113567	5.06008931	3.93604678
GSM972075	3.666666667	1	9.637500738	7.600647993	3.999497643	4.213206659	4.745182716	7.794560408	5.433908375	2.911075893	2.875287586	4.012332858	4.130787507	2.107060055	3.18577545	2.831044656	3.186748254	3.245889321	3.228929854	4.513102151	2.813920135	2.573385824	3.258830027	6.150150872	4.561480305	3.208285758	7.716545734	5.275292188	3.932254073
GSM972076	12.75	0	9.79589357	10.19293078	3.815719059	3.992069905	4.69671254	8.270383502	5.252135128	2.802316263	2.775736699	3.739244867	4.1836826	2.267931119	3.287318385	3.035928901	3.166460718	3.131041919	2.999195758	4.55719647	2.846979389	2.691271828	3.207100386	5.879373795	4.748643343	3.38390842	7.142222085	5.143104237	3.484315342
GSM972077	2.583333333	1	7.827667581	7.881516935	4.793902372	4.835102462	5.075197241	6.493438565	6.082362684	2.969049069	3.062744796	4.588299355	4.92654865	2.595625947	3.386479548	3.303372469	3.383766589	3.35937786	3.241808401	5.108373961	3.041247848	2.80857119	3.600969881	6.205389851	4.502974012	3.815917913	6.988469574	4.352510412	4.076815982
GSM972078	12.08333333	1	9.754995785	7.597956555	3.909026582	4.036690213	5.387541192	7.102539324	5.502156086	2.834252356	2.90791286	3.951752302	4.409237829	2.427345285	3.28034023	2.696760185	3.061944709	3.35097619	3.122188331	4.615794009	2.684469672	2.561567799	3.007924375	6.214440602	4.724554383	3.283685059	6.441022453	4.934051211	3.550736809
GSM972079	14	0	8.648117417	9.083096516	4.40954176	4.708961009	5.009272974	6.378091686	5.881392029	3.059190004	3.126919625	4.426055287	4.735097105	2.344462936	3.347699216	2.867507063	3.130424493	3.196713776	3.061744776	4.976944784	2.951163267	2.693989439	3.422274577	6.607817549	4.43232694	3.460217757	7.154866924	4.398307369	4.000307974
GSM972080	13.75	0	9.149212561	9.372938979	3.868134314	4.339781252	4.773492537	8.292375553	5.271968038	3.113581267	3.00826889	3.790635049	4.526538897	2.467468166	3.304023723	2.613618757	3.088080863	3.231159616	2.71015551	4.687433045	2.674947936	2.582248831	3.149523257	6.001816747	4.44984881	3.154718593	7.348456446	5.322644294	3.765915723
GSM972081	2.166666667	0	9.429690653	7.421988148	4.258289806	4.194043912	4.890019357	7.767847522	5.331633417	2.936127519	2.867657601	3.92353207	4.508323959	2.262253946	3.085924353	2.882867481	3.061785322	3.030829397	2.958218971	4.869488833	2.825352823	2.454169621	3.310210124	5.908360018	4.367585572	3.588704304	7.268367516	4.891529909	3.76776595
GSM972082	11	1	9.457650383	9.373628554	3.899935931	4.39235247	4.688258223	7.574076953	5.612837046	3.000966014	3.040807931	4.20934377	4.303754176	2.342773422	3.227591214	2.917754146	3.038855378	3.009406668	3.040166058	4.866892829	2.956533066	2.681345238	3.200250403	6.116428041	4.825041361	3.461999692	7.007892499	4.717807856	3.897674907
GSM972083	10.58333333	0	9.182651383	5.556214224	3.827083898	4.494906078	4.790800709	7.632563249	5.146985239	2.980255977	3.057017022	4.167259679	4.502092397	2.827346468	3.522343667	3.097906373	3.019071496	3.000623103	2.928503087	4.803545059	3.430085336	2.791819188	3.329498913	6.127986597	4.076362714	3.392520173	7.022091036	5.056961814	3.878018824
GSM972084	10.75	0	9.750503031	8.025541181	3.995664573	4.5598064	4.800913936	7.721726158	5.118416867	2.793889069	2.831260614	4.104399704	4.159675853	2.270358166	3.206196862	2.886629239	3.088681004	3.179911475	2.851398669	4.605257901	2.944618267	2.643517006	3.303116145	5.709315946	5.165495383	3.301210488	7.394672225	5.389415729	3.805151499
GSM972085	8.083333333	0	9.501506087	6.447355302	3.908348417	4.273223006	4.861728811	6.886992876	5.53118803	2.92530532	3.080491909	4.127290607	4.344583578	2.213762152	3.155355826	2.776544541	3.177811294	3.093447295	2.963619964	4.744281421	2.994948434	2.634608089	3.17721807	6.966015797	3.940689532	3.605916728	6.604418903	5.072646701	3.768921348
GSM972086	3.583333333	1	8.713222328	6.681020818	3.979740885	4.305075369	4.599613612	8.101471168	5.019337948	2.869812144	2.666626151	3.790570934	4.058893716	2.411048652	3.092485998	2.737686897	3.220604826	3.277934938	3.015090499	4.562410595	2.678361699	2.63355144	3.144531584	6.375368957	5.574857524	3.426325111	6.520172256	4.539849998	3.775262475
GSM972087	2.666666667	1	8.835780626	7.06550774	3.943326715	4.190983897	4.733761701	7.770344933	4.842087637	3.001197418	3.02799085	3.710848022	4.281925732	2.164916923	3.320952001	3.089303053	3.22685318	3.138776355	2.945616088	4.768631416	2.894426026	2.72381768	2.994045801	6.59797322	4.322414152	3.597493813	6.597855198	5.043151176	3.607827224
GSM972088	6.583333333	0	9.743409151	8.42878815	3.886812387	4.165600991	4.487292857	7.975135769	5.290433215	2.629543271	2.710074138	3.661285988	3.749812362	2.291263632	2.998561091	2.539900036	3.158552047	3.106758963	3.029999219	4.513618472	2.833140778	2.649495304	2.949942113	5.424076618	5.370938878	3.126878416	7.325973346	4.817453194	3.499719847
GSM972089	7.25	0	9.944980263	6.771752939	3.636291477	4.398724326	4.579177806	6.915930878	5.051902981	2.807279961	2.680146351	3.556535571	4.013084129	2.248010663	2.877878306	2.772992856	2.995166525	3.019881943	2.81107956	4.473519227	2.827799583	2.581299458	3.034356242	5.435594372	5.824018015	3.066519053	6.562007043	4.769919539	3.433728112
GSM972090	5.75	0	9.072324858	6.92058898	3.966928168	4.427875561	4.686944187	8.252162352	5.319428217	2.770191365	2.925061041	4.15695997	4.373377425	2.398811687	3.28857981	3.004702181	3.260236583	3.057122872	2.922517852	4.670973875	2.922277084	2.593716668	3.134471658	6.062960575	4.604216138	3.387519227	7.079325142	5.071686973	3.641565347
GSM972091	5.833333333	0	9.093808129	9.349818574	3.915274632	4.120318807	4.670321047	8.331802418	5.191752512	2.891345726	3.038380909	4.191512943	4.234639699	2.450223474	3.369907213	3.063445246	3.027586406	3.354202578	2.885219889	4.653631442	2.880533624	2.614329851	3.280809965	5.748504014	4.845003014	3.332574982	7.028732396	5.555347373	3.57598113
GSM972092	3.916666667	0	8.916817551	6.270575683	3.754008844	4.373548888	4.477655345	7.347520876	5.783581181	2.88818717	2.766338284	3.787593639	4.318445703	2.307463334	2.994448322	2.830361258	3.056464375	3.223645989	2.823449995	4.567850089	2.763666845	2.487325582	2.97247202	6.26226428	4.67408564	2.989167552	5.158025541	5.04704732	3.551264282
GSM972093	6.166666667	0	9.335802728	6.130839685	3.921866438	4.32621472	4.40124174	7.785201744	5.302846618	2.984966451	2.889818518	3.938721954	4.123161152	2.248380307	3.078346615	2.786678725	3.16101663	2.971149952	2.943273508	4.347414427	2.669888789	2.572995491	3.018057486	5.77949515	5.033725176	3.180510685	6.306782264	4.787789381	3.558382495
GSM972094	5.083333333	0	9.297323998	6.931935068	3.537429679	4.219123396	4.424521416	8.164546679	5.039377376	2.797736113	2.90235647	3.644735141	4.308471987	2.678728564	3.023734427	2.957711919	3.386964352	3.599346085	2.89175167	4.470800944	2.915578898	2.624761731	3.016762325	5.551813523	4.785783673	3.290181416	5.420457497	5.264212071	3.659972164
GSM972095	5.583333333	0	9.228296105	6.264688946	3.919740089	4.277392376	4.57912203	7.452495744	5.092024278	2.816627282	3.122528501	3.644587669	4.096268283	2.502804921	3.291279668	2.620836529	2.79189819	3.054401091	2.715783023	4.226291287	2.858071078	2.506817852	3.142370769	6.461485468	4.850540513	3.388545297	5.66405146	4.72494612	3.636152324
GSM972123	5.916666667	0	9.117949226	7.133474613	3.892703092	4.334514478	4.624725767	8.414587184	6.059147226	3.056836217	2.680870888	4.450662759	4.012031491	2.311293639	3.016251303	2.936924711	3.162634655	3.185024612	3.234559315	4.600088594	2.944618267	2.767966889	3.236972827	6.200590791	5.129151255	3.185478463	6.21838449	4.588334575	3.811612429
GSM972124	6.25	0	9.246456383	7.517925039	3.820002043	4.172917354	4.595842287	7.801106001	5.84690649	2.958125158	2.605277089	3.848385104	4.434581177	2.268963126	2.791422994	2.792807493	2.954684057	3.157430078	2.982954598	4.352117529	2.678841056	2.645561344	2.875025984	6.042924739	5.213824197	3.096086002	7.381440071	4.940116308	3.567295096
GSM972125	5.666666667	0	9.213789919	7.560218757	3.57030116	3.931375275	4.556316332	7.904094449	5.946131054	3.021892819	2.885639866	4.485887483	4.670349854	2.626920867	2.770217946	3.105070439	3.025725471	3.065949842	2.920156641	4.233342306	2.582217174	2.721796485	3.009018385	6.161387657	5.477289783	2.970879863	7.001465089	4.888112475	3.485598895
GSM972126	5.25	0	8.264934276	6.628308809	3.829226387	4.330893052	4.650971879	8.346440936	6.13252535	2.889177588	2.71358061	3.410388724	4.363347364	2.172194405	2.84663	2.807140517	2.755870853	3.050196197	2.852327261	4.549096831	2.772063566	2.568302449	3.13242091	5.841457282	5.250695382	3.192672572	6.288931666	4.688617992	3.634928376
GSM972127	7.083333333	0	8.776624811	7.042048052	3.871272167	4.252164031	4.640679642	7.201119764	5.940705196	2.741524794	2.854790869	4.101518449	4.817988145	2.442821851	3.222799062	3.136539016	2.817921533	3.000396327	3.176768557	4.433088433	2.854014812	2.634069825	3.309812745	6.077067596	4.856361229	3.145020542	6.803728777	4.631079737	3.835601439
GSM972128	7.75	0	8.590276553	6.168117878	4.077913761	3.978189013	4.476402228	7.693902824	5.581340337	2.915644441	2.686166099	3.791545847	4.318189836	2.430069446	2.843918582	3.442943245	3.008968685	2.800443911	3.09300917	4.204296119	2.703415584	2.689814144	3.158370745	6.460521203	4.683928762	2.965503199	6.857910941	4.389120175	3.557484668
GSM972129	0.916666667	0	9.016920097	8.807804356	3.856667323	4.398356631	4.473302888	7.705900213	5.693580768	3.099338993	2.630551082	3.763582373	4.038799603	2.173446935	2.907655226	2.934278797	3.134494693	3.159776079	3.003117193	4.593326102	2.796190464	2.7547589	3.246278301	6.332959839	4.842173654	3.140911606	7.08338415	5.121266453	3.366073377
GSM972130	4.583333333	0	8.709257904	6.555500906	3.941495725	4.153106524	4.758002212	8.042792888	6.083689976	3.116425356	2.722062909	4.350022903	4.812368007	2.285764645	3.038000141	3.156637537	3.102127562	3.280683885	3.258447842	4.927875702	3.075889043	2.852154106	3.24672379	6.538874283	5.029855578	3.193941675	6.778604557	4.465750572	3.596924299
GSM972131	7.166666667	0	8.988299551	6.037547159	3.731124915	3.970334135	4.659642478	7.775617585	6.119254999	2.966812796	2.66930204	3.845304588	4.52373717	2.308762049	2.935737256	2.816917966	3.275519048	2.852731828	2.930457906	4.066656213	2.732781995	2.767825807	3.03213875	6.111844726	4.62086254	3.031000997	5.914115785	4.818928263	3.52965521
GSM972132	5.083333333	1	9.345338971	6.79130228	3.784520172	3.967721121	4.56845987	7.690798762	5.701975788	3.068525829	2.818190923	3.862082115	4.448913743	2.306467862	3.001062085	2.815655418	2.797956257	3.235864109	3.066680644	4.363146193	3.052774667	2.655256325	3.215907549	7.063555454	4.91368414	3.192641016	5.823770398	4.992377505	3.510073515
GSM972135	1.083333333	1	9.12695677	8.684977295	4.085691118	4.62471025	4.866862306	7.600753403	5.608024339	3.019495677	2.983475345	4.32728548	4.686450268	2.36045843	3.154710434	2.677840713	3.486918672	3.233884183	3.361916827	4.838308644	2.808540116	2.919008109	3.208871874	6.461513207	5.127174621	3.518481901	7.254463795	5.045705397	3.651598945
GSM972137	10.75	0	9.421157753	8.064993966	3.950795412	4.301666071	4.924362436	8.352771022	6.419079866	3.057905003	2.681316807	4.033969234	4.867215233	2.17384058	2.970648302	2.957801113	2.939406829	3.135774594	3.210400065	4.653939136	3.007608936	2.589962636	2.916283743	6.07127194	5.660006415	3.171649104	7.041357156	4.840913622	3.64783598
GSM972138	4.416666667	1	9.204361097	6.707297594	3.771384617	4.366889183	4.598602992	7.111259827	5.507325889	3.076791197	2.968894822	3.752455255	4.389611696	2.295172075	3.27640548	3.107754961	3.126675412	2.941417825	3.039345311	4.751506522	2.667377181	2.455450525	3.499688812	6.470199983	3.72868873	3.389402513	6.820106051	4.818214431	3.678658813
GSM972140	14.33333333	0	9.156948217	7.505889301	3.44087492	4.34018925	4.563396238	8.058053869	5.19102336	3.08496655	2.862051581	3.66379977	4.283573892	2.497383371	3.019724505	2.833876232	3.162683051	3.15756044	2.780732643	4.613642892	2.518154806	2.694366415	3.192630583	5.727055775	5.293086726	3.285431319	6.274611647	4.793120097	3.639412906
GSM972143	12.83333333	0	9.275386946	6.914823609	3.735803131	4.062194396	4.793534406	8.377397715	5.426888709	2.875478544	2.834475261	3.921916154	4.163033009	2.210455853	3.289934415	2.729374708	3.014970097	3.175362479	3.148289664	4.70936101	2.907365389	2.621179045	3.096832236	5.997742759	4.898413154	3.260485916	6.52392948	4.617290279	3.35998943
GSM972144	10.08333333	0	9.006861772	5.956169364	3.806542978	4.164106416	4.635734845	8.215629009	6.009856365	3.61800872	2.691020345	3.999827978	4.390735489	2.572117755	2.970816197	2.788287988	3.28236138	3.011553438	3.047357662	4.533051061	3.126556714	2.628055329	3.331714944	6.620594436	4.970050806	2.980494862	6.958239221	4.776771686	3.680287437
GSM972147	11.66666667	0	9.190033405	6.932301632	3.870700072	4.423077164	4.38494271	8.099751089	4.91553802	2.835336384	2.817468525	3.858843756	3.908380975	2.27313606	3.233274821	2.563707162	2.992245095	2.9831619	2.907271787	4.356370082	2.869989455	2.514186807	2.961163422	5.868673369	5.25775112	2.987268917	6.063276282	5.165355641	3.787956895
GSM972149	11	0	8.626390589	7.665289393	4.249995099	4.391358942	4.806693105	7.625976354	6.291105152	3.041029356	2.796490902	4.158447583	4.782575495	2.369995329	3.480142318	2.627990395	3.244696512	3.227983691	3.026751334	4.94639375	3.168384263	2.923088165	3.335989596	6.211138175	4.831585779	3.573255837	6.415472379	4.730024014	4.015767058
GSM972153	5.5	1	8.86403283	6.715542043	4.165698131	4.320951707	4.636580906	7.713789665	6.177669126	2.915405124	2.684536671	4.298587707	4.028867994	2.291954555	3.275504254	3.07404253	3.147845482	2.992085808	2.713542478	4.604388112	3.035365733	2.488246012	3.167107551	6.181443932	4.088170701	3.335134881	6.256117337	4.684006167	3.737998131
GSM972160	6.416666667	0	8.505009499	7.242923875	3.805422796	4.275702773	4.828449534	7.772625524	5.372732142	3.051779375	2.92605314	3.915026608	4.428532095	2.194277019	3.175208356	2.6676571	2.887149447	3.242641482	3.025421294	4.745670527	2.920183733	2.782894561	3.426602481	6.423680261	4.826556507	3.116401529	6.590386105	4.619853137	3.75963171
GSM972161	0.916666667	1	9.298544857	8.15630449	3.949635321	4.298396612	4.853502076	8.438037789	5.98458585	3.086429692	3.168164984	4.039750846	4.462519402	2.377683412	3.638489534	3.148027561	3.3710453	3.28639973	3.148133127	5.171883129	3.115941695	2.60476519	3.3938127	6.362341829	5.371072793	3.749034177	5.848050414	4.555947034	3.89354934
GSM972163	3.416666667	0	8.9429492	7.06650676	3.601661678	4.412316109	5.06412465	7.953622835	4.950691388	3.065482161	2.930098927	3.99030826	4.546178232	2.410625021	3.355596676	2.778451497	2.898870272	3.178766888	2.935291841	4.838746528	3.219586454	2.653012836	3.117824845	5.969849468	4.314981186	3.641264062	7.239850041	4.775368726	3.756741462
GSM972165	7.25	1	9.124903988	7.158964901	3.649881812	4.187414448	4.384697241	8.066873868	5.07797408	3.086075497	2.750297086	3.823849154	4.437558877	2.404910915	3.112224239	2.843490302	2.951194653	3.126669486	2.836336287	4.499078967	2.98375183	2.547154859	3.304954973	5.75153527	4.598755735	3.156301148	6.770340612	5.169796729	3.53190252
GSM972167	3.75	1	9.008925755	5.673143575	3.780223585	4.381739885	4.442322351	8.088128218	5.657174911	3.106104347	2.89266738	3.814987998	4.148336143	2.364437219	3.332727567	2.896754648	3.078134269	3.048704832	2.907229985	4.573043693	2.883589356	2.757457816	3.148730472	6.629323197	4.416665713	3.414679009	6.476269972	4.899457903	3.719642891
GSM972169	13.66666667	0	9.210371565	6.9443804	3.673184011	4.233928512	5.106773581	7.513653253	5.315631845	3.09289988	2.840776911	4.303257158	4.564795406	2.876118617	3.41041324	2.841697062	3.242849929	3.396808201	3.104656011	4.826765986	2.662475381	2.712332499	2.861243871	6.119750032	4.11451236	3.553021139	6.751314944	5.016797364	3.719851633
GSM972172	0.416666667	1	8.137488928	6.484760886	4.056342115	5.009830812	5.144876971	6.765785048	7.180467164	3.061173871	3.071384511	5.336128172	4.928923109	2.760870608	3.462570141	2.764953979	3.636527489	3.267438312	3.109183863	5.260717951	3.124217571	2.880770496	3.621855526	6.432582888	4.873477837	3.470308603	5.251922485	4.378432911	3.595940356
GSM972173	2.166666667	1	9.092526828	6.325339578	3.925670195	4.826560145	4.996883385	6.786393203	5.899461448	3.234847708	3.260888361	4.303971247	4.762146795	2.633359304	3.330003666	3.240264718	3.181335544	3.684905944	3.28268962	4.634016362	3.166979617	2.81304009	3.648946549	5.728032958	4.596401929	3.296008916	6.539778651	5.26072355	3.92444698
GSM972177	1.833333333	1	8.607643793	7.714771202	4.525198043	4.706750168	4.781791762	6.354193806	6.579117096	2.90103705	2.958305458	4.951909584	5.47026037	2.747480118	3.321747353	2.986797961	3.103677685	3.208222487	2.971129899	5.064393125	3.357181633	2.746385595	3.838110829	6.909107813	4.468608396	3.743264998	6.453020718	4.84844423	4.053166474
GSM972179	1.5	1	8.597634663	6.083351392	4.446375032	4.528869396	4.754121787	6.952739299	6.368177061	2.78633139	2.893678274	4.234547632	4.723110894	3.005636878	3.085824653	3.482823251	3.1451758	3.131808748	2.823525257	5.1533967	3.113909116	2.514171147	3.291155357	6.733851559	4.086179555	3.278259394	5.615873425	4.513032843	3.855888959
GSM972180	2	1	8.727710101	6.121630418	4.291473912	5.041700579	4.571762584	6.182694205	5.449326736	3.068878006	2.679677211	3.880183668	4.409737567	2.542628184	3.285334343	3.634399661	3.371759391	3.248080095	3.303357627	4.518904435	2.95657233	2.923565733	3.546808024	6.674252911	3.872575896	3.397333286	4.81275603	4.418881184	3.569489339
GSM972182	4.833333333	1	9.251716343	7.818906803	4.000346238	4.472356973	5.165857573	8.140898529	6.019319859	2.940554301	2.918204949	3.744001506	4.879194801	2.679483179	3.442146518	3.343793751	3.310977052	3.600891833	3.265654051	5.122157081	2.829096329	2.847379299	3.274021858	6.263290601	4.748462046	3.574915586	5.763420671	4.843519473	3.669108896
GSM972184	3.25	1	9.845958717	6.183758057	3.953214157	4.439776619	5.010049696	7.121942589	5.74899056	3.29149118	3.226469895	3.758864436	4.403657105	2.922110525	3.395344788	2.947294834	2.990665392	3.310250733	3.306990189	4.837269498	3.11417567	3.021050978	3.599002602	5.548731676	4.543060792	3.299028995	5.89218468	4.95405886	3.928903411
GSM972187	4.083333333	0	9.741105099	8.072329739	3.899934152	4.192641725	4.591166268	7.94702374	5.322865599	2.869803925	2.89959781	3.668334525	4.389749437	2.645394657	2.957883911	2.545287078	3.251247582	3.175184523	3.094981249	4.566922797	2.67596909	2.49996682	3.066447748	5.962498994	5.108443841	3.239608227	6.442169971	4.804298892	3.597622322
GSM972190	9	0	8.644939531	6.903642598	3.87054002	4.367010989	5.193386638	7.380106538	4.512916445	2.939100967	2.819875096	4.13320587	4.876854432	2.100896068	3.448554811	3.366075926	3.280889191	3.176719044	3.056875084	5.155113359	3.273799345	2.895603044	3.050835066	6.377139669	4.384690492	3.46305705	6.463520758	4.330615931	3.805085729
GSM972192	13.16666667	0	9.020790045	8.3086816	3.925518665	4.472081212	4.547097759	7.553371941	5.719496539	3.148802359	3.173418015	4.19279545	4.53639586	2.688136906	2.89848596	2.92483504	3.094700997	3.030103492	2.968157044	4.621858046	3.004668042	2.567340478	3.055043877	6.136377729	4.439587047	3.317887545	6.383890141	5.005027755	3.678280646
GSM972195	10	0	9.989623573	9.35116613	3.741177183	4.320588848	4.953126155	7.430093506	5.765635893	2.56583735	2.725383246	3.859210967	4.797199122	2.384290766	3.092671746	3.093563609	3.051748828	3.483110498	3.073791232	4.588481441	3.131230199	2.871287123	3.017728224	6.147011589	4.307136893	3.408657938	7.4544914	5.208178461	3.610067537
GSM972196	6.083333333	0	9.285421121	7.905883806	3.695724617	3.900080853	4.652093325	7.360870483	5.681988948	2.475152311	2.979699239	4.082534493	4.437696551	2.701504266	2.997754708	2.965536485	2.749648012	2.860372163	2.920222855	4.651145421	2.56029127	2.858107834	2.937827367	6.490218123	4.1078873	3.344159375	6.401323231	5.46006418	3.520038038
GSM972197	4.166666667	0	9.016911425	8.474183063	4.206123816	4.667628394	4.901893309	7.693497805	5.815529379	2.808682271	2.957500285	4.55135959	4.549232339	2.223777756	3.412793983	3.169373949	2.998681493	3.399305329	3.259456831	4.751297822	2.743485888	2.721354682	3.287128032	6.260624833	4.569107241	3.32407749	7.224225891	4.883414365	3.573662815
GSM972200	4.5	0	8.767679896	7.961406382	4.077015252	4.182131462	4.606838353	7.353957866	5.74138296	2.973830673	2.872652478	3.813965173	4.50724612	2.790990295	3.01405556	3.027611551	3.060650302	3.203587298	3.180921581	4.444052581	2.831851783	2.508324923	3.100567052	7.256574239	4.215421426	3.491477103	6.919909318	4.840769798	3.611003702
GSM972204	3.666666667	0	9.339026871	7.186620321	3.830133919	4.188715386	5.024768111	7.822835085	5.335889107	2.658371896	2.665476427	3.652678531	3.932410698	2.285493155	3.033790871	2.795715839	3.042833265	2.788530134	2.795990961	4.599194165	2.779109164	2.535637593	2.975915319	5.937257897	4.642813231	3.272730996	5.762432622	4.554395717	3.618950304
GSM972205	2.916666667	1	8.720066324	7.896425544	4.117482115	4.52050396	5.051078886	7.546054483	5.510719424	3.1470902	3.129175352	4.179977671	4.400300631	2.309614478	3.490325379	2.621099185	3.110472626	3.315435378	2.722198139	4.935010988	3.049043382	2.58634511	3.196813947	7.405652074	4.10276403	3.5617656	6.026743089	4.28495282	3.712663807
GSM972206	3.5	0	9.304346533	7.871877411	4.198393986	4.418027479	4.604737528	8.071854759	6.049191293	2.881849821	2.804142296	3.973194593	4.144281342	2.48832228	3.140332945	2.92482376	2.921409175	3.291205698	2.911182039	4.823701634	3.096838649	2.593939831	3.079713079	5.949233319	4.703711993	3.249123001	6.932677731	5.016138112	3.696278687
GSM972221	5.416666667	0	9.520930075	10.1395768	3.848382595	4.327987969	4.431716445	7.858193119	5.113332879	2.879510236	2.751520546	3.981987557	4.078267615	2.369377587	2.920377996	2.933714584	3.092229414	3.23041353	2.719287081	4.680321489	2.747789217	2.51375109	2.749746181	6.10451914	4.537995107	3.049303334	7.706931021	5.449562353	3.554554002
GSM972222	4.75	0	9.88976818	8.291592453	3.990781321	4.317052055	4.680063434	8.222978764	5.356191395	2.804486393	2.832953739	3.895040647	4.418333012	2.329096486	3.141359705	3.122485594	3.006064275	2.958015062	2.891070401	4.654287949	2.692886388	2.735260831	3.160198786	6.015319167	4.605566307	3.282363312	7.426562103	4.773176845	3.518330478
GSM972223	2.75	1	9.620583463	8.980978311	4.033359421	4.355054337	4.512720322	7.71042256	5.757504155	2.867702065	2.968374878	3.835753989	4.355363076	2.449769447	3.089541796	3.010894367	3.061654099	3.150622297	3.093065646	4.614034584	2.655012177	2.738477757	3.43621935	6.063768431	4.213952094	3.066739098	7.039342472	4.811694765	3.844695929
GSM972225	3.083333333	0	9.46129165	5.639585793	3.843657583	4.182464342	4.839078447	7.276861239	5.706532555	2.832089095	2.743076582	3.928613403	4.08090133	2.631117022	3.253028802	2.798001454	3.118723029	3.301085874	2.82550577	4.599614954	2.83183966	2.606976085	3.192753059	5.854546994	4.204772637	3.297162541	5.592237397	5.127425025	3.551069841
GSM972226	1.666666667	0	8.941733533	8.459279081	3.979012432	4.211618301	4.849375081	8.53039752	5.515127422	3.015012164	2.870604057	4.082001303	4.576536807	2.3018628	3.126885335	2.975991955	2.954376624	3.135368455	2.918447052	4.685378164	2.939669362	2.681810836	3.127823918	5.739322945	4.433839496	3.348989488	7.583769547	4.990719054	3.738466211
GSM972228	0.083333333	0	9.435069861	8.583535955	3.746570549	4.406811337	4.861775057	7.815129625	5.856886051	2.952441038	2.895954432	4.028427085	4.651634491	2.653967868	3.256579655	2.994531175	3.045378138	2.902319014	3.09929428	4.646344101	2.845821259	2.662041472	2.933323984	6.039046584	5.347619987	3.283418784	6.746430393	4.860856531	3.549984689
GSM972233	1.25	0	8.743898616	7.07878419	3.951532911	4.253066263	4.866774174	6.887856626	5.90119098	2.667258984	2.76919466	4.124576745	4.304255694	2.409093827	2.877903531	3.047254806	2.994303674	3.191017591	2.852582885	4.882232142	2.921829701	2.785661352	3.070203648	6.711244598	4.085022237	3.076573191	6.645416412	5.279617056	3.737540781
GSM972239	1.166666667	0	10.94227219	8.538747314	3.828505986	4.174419826	4.541340626	7.9848629	5.48904356	2.898293445	2.863011445	3.716014128	4.28458371	2.359529779	3.036682095	3.014349738	3.097154849	3.148137989	2.768832042	4.381363183	2.654869232	2.65405631	3.034694736	5.896317492	4.44110509	3.275393852	6.928616982	5.587755997	3.628278847
GSM972241	1.416666667	1	9.392842218	6.97378716	4.209337951	4.811587994	4.697358877	8.420458814	5.694498966	3.041478036	3.025204586	4.154806603	4.566103303	2.509339198	3.516823981	3.59787034	2.969824344	3.223353354	3.235707315	4.768055117	2.986758848	2.83104455	3.254964924	6.172424202	3.557118011	3.506497125	7.239239246	4.768442418	3.773091712
GSM972243	0.166666667	0	9.708319747	5.429313105	3.992339433	4.239697167	4.707238325	7.306439915	5.312033374	3.096993796	2.888607369	3.711418182	4.203398467	2.330826322	3.368778363	3.022993124	3.010707147	2.92756653	2.942470676	4.621630692	2.751291307	2.733685713	3.035441871	5.474581294	4.369275132	3.13103005	6.418542804	5.386546168	3.42906332
GSM972247	0.5	0	8.709976205	6.184487808	4.294706223	4.365239878	4.740237028	7.026508874	5.162946514	2.816007849	2.949006626	3.870505345	4.434350495	2.415319526	3.092537513	2.835863329	2.978940943	3.147283754	3.117585039	4.575465263	2.97155378	2.63517037	2.67037523	6.555994964	4.2276123	3.390540257	7.00003877	4.340956627	3.745285245
GSM972248	1.166666667	0	8.724572673	6.975787537	4.022733275	4.285175394	4.732503669	7.024218184	5.711956613	3.128437487	2.717728416	3.709280243	4.106289881	2.344912134	3.350759515	2.811176701	3.123244792	3.020169691	3.040051627	4.929330144	3.170734248	2.594420059	3.169752672	6.331036883	4.338145816	3.27284311	6.126298179	4.547280375	3.722731811
GSM972255	0.416666667	0	9.228371978	5.455912421	4.012335812	4.166969321	4.586546203	7.915841961	5.472453202	2.824627366	2.832546217	3.739964991	4.464944446	2.382584604	2.893368273	2.98214542	3.107032385	2.933350356	2.873705061	4.272913037	2.756365	2.70611622	2.992936492	6.128575849	4.368529809	3.070857435	6.768494967	4.658687067	3.559261479
GSM972257	1.75	1	8.943042547	6.973637183	4.384582073	4.815351703	5.039377942	5.936107628	5.655389436	3.239572212	3.359510682	4.211981724	4.93769762	2.307319441	3.262374659	2.919567763	3.126748069	3.186611355	3.241495553	4.933663093	3.155543606	2.913564946	3.168794916	6.2254649	4.039907059	3.587644219	5.850057158	4.673462487	3.909607137
GSM972259	2.416666667	0	8.498245755	8.419690455	4.111325933	4.261848986	4.886671498	7.461716379	6.048982354	3.458793001	2.964337064	4.134246343	5.015906321	2.591457804	3.131701516	2.8845839	2.975207857	3.1618635	2.942293882	4.826545958	3.095334528	2.692733687	3.812347032	5.820568137	4.32106602	3.361163451	7.010986378	4.851755787	3.662035648
GSM972262	0.416666667	0	9.168057682	8.070468636	3.831108591	4.385722633	4.570125358	8.488513953	5.216610808	2.901115483	2.838574106	3.661227927	4.335401981	2.59727897	3.060254651	2.897037866	3.061654099	3.390779257	2.955823029	4.539030043	3.020755842	2.467308247	3.175675089	5.633332393	4.419425916	3.032127452	6.467918326	4.509528286	3.606209827
GSM972264	6.083333333	0	9.959760074	8.595517913	3.928208405	4.656853294	4.334824099	7.823849668	5.275396952	2.714698502	2.96053025	3.947418307	3.728966294	2.441352122	3.11052704	2.95446493	3.061506757	3.285817966	2.914086949	4.461923003	2.616299003	2.75435701	2.87689769	6.63223986	3.628529662	2.843951466	6.715216439	5.128403435	3.853454849
GSM972267	5.583333333	1	9.185116766	5.693570125	4.102610127	4.392824814	5.088251767	7.978130323	6.1575362	2.95331666	2.972413448	4.235049291	5.094717025	2.377980285	3.54571482	2.894407925	3.431356638	3.071209678	2.921698695	5.230191942	3.281352772	2.743906577	3.178023356	6.665588787	4.399156075	3.515705271	6.242882538	4.693343507	3.847501139
GSM972270	5.416666667	0	9.124809578	8.295227016	4.02963679	4.711793836	4.842236326	7.938212326	5.492816571	2.95757869	2.995120472	3.903249816	4.314655329	2.308651759	3.056395273	2.986099946	2.996008733	3.417337388	2.805545082	4.638335785	2.946080258	2.731410831	3.211325323	5.971212228	4.868799434	3.050457029	7.034397976	5.240824235	3.519897821
GSM972275	0.333333333	1	8.895710498	7.044081922	3.598448633	4.590127681	4.251313381	7.756364168	9.692685388	2.859747685	2.900272836	4.660871543	4.50841053	3.55698582	2.941813891	6.16625105	3.101704469	3.719262925	3.117390019	4.54627792	3.180500082	2.489578685	3.201548116	5.711570044	4.350444505	3.18308844	5.646978616	4.698368264	3.698023975
GSM972277	4.25	0	9.20436809	8.067802436	4.095229111	4.370336685	4.794203516	8.589775939	5.540586293	2.933060568	2.930156858	4.001182467	4.252053076	2.696884284	3.125500064	3.06630464	3.09813486	3.192105732	2.93814589	4.601438428	2.889708624	2.672593558	3.328934328	5.562278556	4.667462088	3.606864221	7.320421857	5.516472127	3.595176355
GSM972280	3.833333333	1	8.267250799	8.91674866	4.121433077	4.343885306	4.93348588	7.229901912	5.701180364	2.953625666	3.302985286	4.186488626	4.687363589	2.395800569	3.121869424	3.049183667	3.130638366	3.303735923	3.099817943	4.737871554	3.180828212	2.753898018	3.295021209	6.192096386	4.133452434	3.470887347	7.142286553	4.979684095	3.805235054
GSM972283	4.25	0	8.723528756	7.298109548	3.56639491	4.502014398	4.196983171	7.295504933	5.169632896	2.774373661	3.029122424	3.910391212	4.011145037	2.232315784	3.066491416	3.19105694	3.239884356	3.185772201	2.724219194	4.480543114	2.727602434	2.577947367	3.009764881	5.85100952	5.33998648	3.045436295	5.287569874	4.686338546	3.468210453
GSM972285	0.166666667	1	9.441789143	7.888123035	3.716530726	4.095614063	4.473076472	6.081028917	5.4221588	3.135085817	3.051584638	3.911676984	4.372685188	2.652393319	3.202529319	2.862674947	2.914168163	3.023398793	2.946657199	4.718677576	2.671222916	2.723427815	3.223528514	6.055454948	4.942983496	3.086696212	7.881609722	5.262178988	3.7675497
GSM972286	3.083333333	0	9.461548342	8.953381777	4.024231248	4.143772892	4.648078353	8.116601442	5.261090234	2.852278815	3.011198906	4.0285151	4.201362741	2.170084314	3.136194301	2.967824545	2.870155776	3.37791718	2.719663162	4.939132706	2.759169124	2.632172462	3.066408926	6.580535678	3.773333703	3.278088265	7.005216933	5.028461606	3.682778085
GSM972287	3.583333333	0	8.922912894	8.629284112	3.827402457	4.663398879	4.552927314	7.381055424	5.414705239	3.208366379	2.812653241	4.456011306	4.909238489	2.348213547	3.106846947	3.163536193	3.187221125	3.016698164	3.027582461	4.428274354	2.766767561	2.596213082	3.530977273	6.162010804	3.904935473	3.467562459	5.665060582	4.767016347	3.71517144
GSM972292	2.083333333	0	8.906366938	7.401345443	3.907119181	4.33535288	4.603794244	8.097405482	5.654370012	2.822901276	3.065552778	3.897412954	4.428490228	2.304042973	3.033804325	2.85573954	2.891915655	3.201812302	2.946072212	4.544716023	2.851625377	2.432795567	3.114539829	6.254022375	4.329990393	3.208726637	6.949339401	4.850274585	3.72592893
GSM972294	2.083333333	0	8.946589204	5.970107808	3.937647183	4.126303638	4.574180981	7.420119659	5.031625898	3.453351913	3.008595229	4.262386096	4.809642825	2.61170042	2.91743808	3.922602814	3.071968662	3.000315187	2.755883186	4.580210292	2.719390361	2.497205876	3.036942535	5.826680128	3.674692097	3.488417224	5.334218209	4.749087818	3.558189495
GSM972298	0.75	0	9.234200854	8.027776094	3.721989955	4.492511708	4.533254334	7.456040743	5.2977783	2.892344915	2.783814978	3.724137376	4.293379969	2.353177426	3.221017033	2.992151277	3.231479157	3.378344219	2.691405365	4.477018748	2.922882534	2.547203114	3.257879994	6.075595038	5.065777462	3.412095957	7.259203144	5.104704931	3.534254604
GSM972304	2.5	0	9.037419744	9.030989323	3.61346166	4.581799397	4.505647829	8.130246697	5.512963047	2.987352028	2.749885984	3.991217807	4.440672428	2.447887973	3.307439459	2.741932899	3.128453302	3.012800807	2.692579773	4.852836785	2.745731308	2.555799574	3.141891051	6.190939806	5.199422105	3.175882792	7.169750529	5.478838098	3.627740812
GSM972306	4.666666667	0	8.998717258	6.203535102	4.147486664	4.878647484	4.641241164	7.161438185	5.408029029	3.05685647	2.763740296	3.933416624	4.481977368	2.300797224	3.408956147	2.881161249	3.017866575	2.978968234	2.680097071	4.856881985	3.05390973	2.926892349	3.122162751	6.405946158	5.125966237	2.975358399	6.191264301	4.805258003	3.531401494
GSM972307	6.833333333	0	8.827320403	6.919282374	4.154144095	4.585747903	4.960018376	6.585731681	6.025315143	2.719651696	3.297147502	4.547393061	4.408261473	2.567710812	3.554341121	2.920985712	3.291121814	3.550566496	2.977100356	5.00333586	2.74220315	2.668393746	3.680529714	6.515228593	4.13250788	3.585712495	7.111999832	5.037672478	3.938044159
GSM972309	7.916666667	0	9.736517007	6.851242706	3.921187292	3.946369073	4.692736437	7.470429463	5.883137442	2.918843278	2.851995399	4.094403879	4.590856646	2.434942719	2.875421388	2.781689998	2.98291587	3.432475626	3.277815427	4.559539123	2.797050562	2.597011464	3.220296881	6.283051682	5.182125681	3.099433549	6.039886046	5.517153306	3.475799031
GSM972311	8.833333333	0	10.84996854	5.325390096	3.79508586	4.313451086	5.130275606	9.771907877	6.532167168	3.006498166	2.92791674	4.255691306	4.721406193	2.427834199	3.189878049	3.255124296	3.139835202	3.430369746	3.266026361	4.853858516	3.443804588	2.650149134	3.237448925	4.909518712	5.822493562	3.488796566	7.72202831	5.135860233	3.569359903
GSM972312	8.083333333	1	9.192644529	6.214263311	3.860959072	4.365060445	4.945626973	7.39553121	5.24183143	3.004921385	3.219271691	4.498965759	4.674112241	2.791404425	3.035192827	2.826622409	3.565494182	2.855839874	3.201405681	4.504684093	3.266964126	2.860760896	3.348070446	6.67431326	4.531548734	3.405958047	7.319191169	4.625611562	3.963993166
GSM972316	6.916666667	0	8.574976566	8.733111962	4.145321785	4.323359016	4.636619514	8.320719346	5.70275001	3.012643096	2.888833609	3.915101353	4.666024725	2.374790655	3.146741526	3.435909251	3.317447771	3.584658083	2.9859596	4.762740041	2.945620495	2.815773928	3.260974847	5.917196933	4.535846632	3.219235942	7.090594615	4.851820914	3.746509665
GSM972317	2.5	1	8.813379125	7.485763014	4.047539561	4.349166849	4.782862343	7.624725357	5.832561346	3.141461554	2.730245649	3.912708062	4.508986316	2.12346613	2.902787281	3.176646716	2.881984793	3.126060432	3.01569226	4.697200818	2.869768542	2.540058526	3.234794296	6.30922112	3.677147916	3.469443846	7.27772349	4.803276554	3.418444675
GSM972318	3	1	8.664451754	6.215033334	3.987877633	4.426945497	4.548495552	6.54305351	5.700730237	3.028605056	2.914715995	4.026205843	4.513387445	2.177253533	3.289279159	2.828519969	3.429027909	3.493657873	3.302263069	4.459148952	2.841103373	2.606462162	3.170530052	6.755268714	4.755835264	3.528379167	5.626182264	4.212976457	3.657654859
GSM972319	6.5	1	8.972147054	7.526282043	3.82174262	4.178594356	4.538545681	8.025719607	5.134791688	2.765269771	2.98768446	4.621015693	4.361192794	2.395310173	3.378880741	3.046442388	3.031543063	3.197666582	3.17709766	4.505442797	3.050142656	2.664164745	3.31973532	5.990293461	4.70049022	3.318826157	7.170370986	5.037129454	3.976292424
GSM972322	7.166666667	1	8.789665756	6.965615506	3.813730551	4.305443222	4.829137831	7.613541187	5.820609993	3.153137627	2.991908591	4.128165099	4.533809622	2.420107255	3.418141094	2.857777861	3.276380852	3.128244522	2.880105037	4.838554223	2.870633852	2.703166267	3.353980742	5.92357386	4.655102586	3.638190727	6.299523135	4.93573094	3.577098611
GSM972324	6.833333333	0	8.951414311	7.244751926	4.073992897	4.159141896	4.709369053	7.958197835	5.907574111	2.799807424	2.879857715	3.681149748	4.432289104	2.374021658	3.444832365	2.985894795	2.804563407	3.083870478	3.00014113	4.66092827	2.720429891	2.494611745	3.487058019	6.272212853	4.785476926	3.298303502	6.38218688	5.170126159	4.031728028
GSM972326	7.083333333	0	8.993971801	8.214000019	3.978527882	4.657615789	4.877870972	7.76539954	5.84913706	2.888726889	2.997612388	4.112672744	4.675515736	2.106415213	3.29921984	2.834380645	2.93437831	3.187023261	2.706667137	5.02880165	3.058159115	2.694718206	3.112849427	5.476814769	4.59743484	3.414199497	7.664076216	4.91440445	3.834537121
GSM972327	6.916666667	0	9.190342152	8.584500494	3.849507504	4.021343339	4.619148663	7.679817745	5.870200136	2.995322819	2.892278433	3.915985389	4.592444153	2.426598316	3.447757715	3.060651783	3.034021615	2.899090585	3.232253052	4.588066235	2.810041381	2.605933836	3.603924674	5.853793464	4.4781843	3.066371734	6.897220779	4.925053983	3.542334099
GSM972329	6.5	0	8.904368701	7.670122182	3.880612692	4.475113733	4.508418357	7.614458412	5.64125131	3.017436924	3.073364947	4.204045057	4.342729724	2.437673844	2.910387654	2.622911956	2.976363162	2.960168017	2.833700778	4.672743612	3.005458177	2.386783849	2.762531458	6.386596769	4.453407699	3.162145245	7.127950841	4.91122107	3.757502166
GSM972330	7.166666667	0	9.538298922	7.727300362	3.496669386	4.388477154	4.446583048	7.601465787	5.393301144	3.038250954	3.092989454	4.0207249	4.197596992	2.802700596	3.186674816	2.695975309	3.246137415	3.137121432	2.625093345	4.669343011	2.908515648	2.866908797	2.919861926	6.532400838	4.577752575	3.591407324	7.095215006	5.042069594	3.81726196
GSM972331	6.25	1	8.860436781	7.537313148	3.753945321	4.367360192	4.621120259	8.047119794	5.457866145	2.995244109	2.835415156	4.030215327	4.00817657	2.466897327	3.171237222	2.80597478	3.285917361	3.199893926	3.198637084	4.510216561	3.057712605	2.765573048	3.17370432	5.875077075	4.770775631	3.141379863	6.355621955	5.051967073	3.915944645
GSM972332	7.25	0	9.059596631	9.059895071	3.808011175	4.587909362	4.750110761	8.252176988	5.664207708	3.069956254	2.836105652	3.517544828	4.434910463	2.16368778	3.213776354	2.765370812	2.962049947	3.057176847	2.94732536	4.673300087	2.62997211	2.637943954	2.979723502	6.100429461	3.78043097	3.090921841	6.640470759	4.775890348	3.588922565
GSM972333	6.666666667	0	9.177223273	7.368067283	4.313523809	4.380338092	4.722035118	7.763002561	5.128535709	2.907479312	2.901825389	3.691944125	3.929180981	2.234968374	3.100064204	2.950577692	2.837510791	3.264694302	2.747838877	4.831808931	2.681452793	2.55896459	3.400402062	6.400343655	4.803509172	3.276180633	7.161862609	4.836218412	3.68126687
GSM972338	6.166666667	0	9.053588398	6.097485385	4.047315414	4.561205574	4.809522939	7.818206042	5.000622687	3.062490667	3.010810289	4.225933731	4.534980252	2.11934751	3.083353955	2.912936403	3.07631969	2.980239057	2.849022574	4.536937369	2.879473259	2.612019237	3.362720078	6.395707738	3.994229363	3.632480285	6.691289772	5.246615952	3.824097846
GSM972340	7	0	9.216664269	7.046803579	3.794639809	4.072322992	4.673871934	7.48638884	5.471454615	2.750544318	2.969470918	4.262412181	4.840461044	3.072561965	2.99582536	3.14695707	3.133374168	3.039947062	3.26592497	4.709654888	3.008496068	2.424370324	3.361431817	5.968082937	4.396232211	3.32255893	6.92386779	4.711161252	3.644961312
GSM972343	4.333333333	1	9.303974037	6.51454241	4.197164911	4.368392811	4.789802318	7.463661922	5.294152015	3.061341447	2.697831899	4.004276962	4.265562054	2.043296806	3.186496803	3.093162846	3.080257748	3.310859156	2.852448925	4.716381949	2.826873083	2.594446253	2.996252986	7.316003493	4.589231024	3.111421529	4.01890323	5.03403158	3.801891292
GSM972344	6.25	0	8.486148233	7.951858329	3.671440772	4.087683476	4.3354185	7.366674093	5.357026722	2.74941063	2.832934189	4.205790697	4.514217649	2.395696739	3.13385685	2.976448255	3.01590212	3.16063126	2.961311365	4.640564664	2.866229119	2.583725145	2.977836094	7.250471918	4.688670564	3.237285468	5.023937399	4.614141652	3.866034731
GSM972347	0.583333333	0	9.168965602	7.675413641	3.952816506	4.240850841	4.393681267	7.605150462	4.341800663	2.622917083	2.711385577	3.899940162	3.806615899	2.317788547	3.205851541	3.10237209	3.0205462	2.981212195	2.557141081	4.106693826	2.765201174	2.549072286	2.832533659	6.809617081	4.595675539	2.970929531	6.321851781	4.472786796	3.478641054
GSM972348	5.166666667	0	9.540836278	8.001811292	3.934247212	4.585082827	4.911443814	7.961363167	5.20322632	3.059624469	2.91349277	3.738347228	4.210955358	2.441279554	3.135666907	2.987045588	3.057601316	3.111229045	2.933066972	4.529910219	2.662721823	2.582043066	2.743315775	6.060240817	4.554039434	3.255435108	5.888023441	5.142396377	3.769036591
GSM972351	2	0	9.070279207	7.774314828	3.863834886	4.453634579	4.762332364	8.234562174	4.909006933	2.843127309	2.8131325	4.258502338	4.126790144	2.602178323	3.118595257	2.897484341	3.336637108	3.102883569	2.942391486	4.660145395	2.926435156	2.711879135	3.129329464	6.030559542	4.454792121	3.147060299	7.039630289	5.303113316	3.52688213
GSM972353	11.08333333	0	9.791369435	6.494459781	4.102106759	4.231884901	4.730747072	8.225455479	5.795669133	2.757056773	3.030699446	4.01194613	4.477906953	2.548264275	3.358885483	2.967689152	3.094497967	3.28554073	3.005550793	4.753129202	2.560289453	2.565633482	2.929993787	6.093486434	4.947057172	3.31865861	5.051331604	5.244661824	3.608588502
GSM972355	2.833333333	1	9.048174642	7.485720302	4.05214729	4.344180831	4.772776826	7.738480446	5.389698656	2.941856071	2.977593423	4.199411961	4.485770482	2.387227101	3.287856041	2.825311023	3.100523947	2.99653469	3.353824755	5.308889294	3.043659945	2.806194182	3.355387073	5.525740818	4.230879562	3.614665265	7.048705331	4.846471101	3.790685337
GSM972356	4.416666667	1	9.237811354	5.819437262	3.580680787	4.224660345	5.158730408	8.106672377	5.651446338	2.699531996	3.138426143	3.995828621	4.301702464	2.40202599	3.159684802	2.735478352	3.310617544	3.069395029	2.92210354	4.722656816	2.751665695	2.615930685	3.126459166	5.815179032	4.425253529	3.252429023	5.969193409	4.727504256	3.641878012
GSM972357	3.5	1	8.53013361	7.029079194	4.281953637	4.345573249	4.67618072	7.419071279	5.763645955	2.698847943	3.011951904	4.977781801	4.496995051	2.458858592	3.540368989	3.094057147	3.493452515	3.271103265	3.41006257	5.368045093	3.304646642	2.547436163	2.96488077	5.058120318	4.80818095	3.758028815	7.250282846	5.333196801	3.791349196
GSM972358	6.75	0	9.322845739	6.334105492	3.869932838	4.204109614	4.817710188	8.255280942	4.824784884	2.926923958	2.804231292	4.191365525	4.453858761	2.684826254	3.167817507	2.748626342	3.000399544	3.342942098	2.768100978	4.817075911	2.873351448	2.5325099	2.897848674	6.267865292	4.236547111	3.108559221	6.318437451	4.513176987	3.729705532
GSM972359	2.5	1	9.873599988	6.715796781	4.15316364	4.30821295	4.796593099	6.760790193	5.579357549	2.988316954	2.962768275	4.052819463	4.557390522	2.359343894	3.176494946	2.662646223	3.201346803	2.974944383	2.86226527	4.939581783	3.0435285	2.694564224	3.123128205	5.269206027	5.540522912	3.436680253	7.29438499	4.975143591	3.713865864
GSM972381	4	1	8.806189519	5.765142385	3.931148605	4.392794985	4.524949173	6.499240365	6.023840806	3.011696155	2.914832083	5.008194727	5.061883647	2.636992503	3.214176061	3.083023102	3.038407514	2.86417433	3.118300449	4.616164455	3.045564218	2.811520378	3.369577567	6.098312092	4.650689798	3.459267816	7.323292918	4.904774327	3.841463664
GSM972382	3.166666667	1	9.132758533	6.044593362	4.059600078	4.307688594	4.710972757	8.530161072	5.715195859	3.126010609	2.777338355	3.811793113	4.608504485	2.569564122	3.21726147	2.770578337	3.254817674	3.071150175	2.864055195	4.58640942	3.277233795	2.688435646	3.329875552	6.391220551	5.093790994	3.23131066	6.305840086	5.002357956	3.619754095
GSM972383	7.666666667	0	8.828156917	8.130656031	3.956950937	4.111512985	4.857178671	8.467021991	5.93479836	2.909286911	2.764151404	3.990821392	4.303607115	1.90644102	2.914732685	3.014622496	3.264999145	3.12378247	2.934262524	4.331614652	2.577332121	2.609142003	3.074343417	6.018477337	4.220546735	3.347035844	7.193897782	5.074871462	3.728410984
GSM972384	8.833333333	1	9.413109238	6.4370674	3.951025222	4.288864147	4.940849299	8.281343289	4.943645418	3.299498533	2.864663117	3.658392803	4.577846104	2.514670908	3.085072155	2.810951154	3.036547358	3.12027941	2.936298697	4.585960352	2.862268485	2.652244498	3.125442703	5.901729612	4.877932694	3.255831546	6.586406975	4.998290289	3.628025748
GSM972385	5.25	0	8.633379081	6.805128941	3.830953029	3.969701937	4.68807586	7.162314438	6.06636629	2.767408983	2.77269378	3.880847095	4.703673096	2.233463013	3.022526272	2.887239048	2.839334806	3.163415471	3.135623156	4.354133755	2.961786521	2.591798188	3.558501702	6.387997266	5.207491375	3.227047215	7.136091542	4.61632981	3.502507395
GSM972386	7.5	0	8.942808904	7.184745141	3.804304468	4.0700675	4.754907647	6.748054206	6.059428798	3.124177534	3.016382652	4.026073504	4.458046972	2.368803244	3.222675462	3.022460783	3.029456966	3.000245018	3.305960167	4.515583231	2.81107004	2.526292121	3.272330386	6.903965332	4.898383546	3.155149558	6.172564893	4.642540846	3.799729726
GSM972387	10.25	0	9.574610952	7.655619869	3.911668221	4.168553085	4.631922943	6.966854597	5.391769626	3.116083507	2.563606319	3.393165983	4.468054495	2.19826028	2.900495085	3.012209113	3.020515109	3.038850513	2.900573282	4.691440397	3.203379789	2.710385914	3.248028881	5.85997641	5.071688659	2.991073722	6.917330367	5.723583799	3.659845031
GSM972388	6.916666667	1	9.053996134	8.131750591	4.045428989	4.171268897	4.544830176	8.04679982	6.111927082	3.178115038	2.839504156	3.996499439	4.636105828	2.34867207	2.954864493	2.724586321	2.959285632	3.031721513	2.946521138	4.23497903	2.790952068	2.841005676	3.172842477	6.276700284	5.318312627	3.303311976	6.174460781	5.20707285	3.727170241
GSM972389	7.75	0	9.560953669	9.752709318	3.850213128	4.284247006	4.604166725	8.24665771	5.246099793	2.850013031	2.860834654	3.76299659	4.153649061	2.18310571	2.88445012	3.203657852	2.803553929	3.287333315	2.819801907	4.763831934	2.639433841	2.542739148	3.049982331	5.712877153	5.290351449	3.275297576	7.311120672	5.085357652	3.57162839
GSM972391	4.333333333	1	9.046753211	9.674279084	4.029829185	4.477132011	4.961328103	6.464002308	6.250582747	3.039005382	2.989102026	4.030269819	4.873028632	2.731271161	3.181215982	3.058597804	2.877936513	3.156023033	2.974687034	4.693873055	2.911667011	2.850088025	3.486255862	6.357440017	4.613731853	3.547843629	6.882400739	4.734903176	3.797066146
GSM972392	3.666666667	1	8.206751739	6.416484001	4.163917645	4.248395282	4.801810571	7.244920678	5.615941467	3.300473593	2.913523039	4.588411768	4.580804066	2.59400349	3.206398391	3.289896086	3.087501941	3.022949345	2.987121463	4.638650897	2.893716774	2.850362932	3.512495116	6.902971845	3.849174261	3.183902523	7.245455474	4.675743566	3.850508798
GSM972393	3.916666667	1	9.342829021	6.895779027	4.029266613	4.367472555	4.894633323	8.003264298	5.729603206	2.849139826	2.872378226	4.348025267	4.158357012	2.547644148	2.790977317	2.68841962	3.254345813	3.288597697	3.523423058	4.499918505	2.873551853	2.638204895	3.050145984	5.884211245	4.950498066	3.216360796	5.776097604	4.334822273	3.691906192
GSM972396	8.916666667	0	9.401631037	8.674437977	4.003139175	4.589407309	4.729085139	8.472708279	5.076475892	3.152949276	2.758490137	3.805907441	4.229109587	2.446966356	3.06292638	3.20954929	3.111897409	2.969322758	3.054191212	4.708142814	2.975131246	2.566882712	3.287325628	5.712615568	5.544431825	3.214946933	7.142594484	5.377895952	3.7937896
GSM972397	8.75	0	9.505454415	6.677534654	3.942287182	4.674692453	4.722933699	7.345831852	5.499886762	3.019707674	2.912504936	4.058922691	4.507855459	2.264425376	3.359566302	3.11832812	3.046465313	3.050014178	3.016479688	4.702147686	3.005608126	2.562126977	3.071376218	5.792845697	4.27788698	3.452927145	6.780572662	5.610177251	3.722292309
GSM972398	5.333333333	1	9.5971033	6.03802276	3.850876427	4.337218315	4.571257208	7.476517974	5.527120043	3.046553825	2.798213373	3.717142984	4.146479446	2.593436259	3.289927049	3.717802403	3.407746294	3.118171406	2.671934629	4.807969569	2.762917117	2.663721662	3.24196374	5.763011536	4.685418499	3.25396495	5.71135563	5.28423703	3.802753633
GSM972402	2.583333333	1	8.889874166	7.206335263	3.966103854	4.115656121	4.474337245	7.539379541	5.793057291	2.751169758	2.94191563	4.115724437	4.246628858	2.227211488	3.019267969	2.983482261	3.113221233	3.048399486	3.173186458	4.629941844	2.863868564	2.604484682	2.968345972	6.88463576	4.633674798	3.207459549	6.259547486	4.25211824	3.70535229
GSM972403	4.666666667	0	9.715526079	7.132412881	3.754371464	4.381939042	4.605929479	7.21666092	5.642885767	2.923225026	3.017084164	4.133896535	4.791123162	2.767136358	3.321721406	2.932852885	3.170636853	3.108275904	2.762115996	4.819218948	2.734549768	2.60052443	3.486308719	6.277702092	4.213677794	3.136790684	7.125163496	5.093253972	3.646686089
GSM972404	4	0	9.539048177	7.951767891	3.77502406	3.996370718	4.52696514	7.683730549	5.385249755	2.767294655	2.634938707	3.872231357	4.024107406	2.55492187	3.087614537	2.920018396	3.347629445	2.922407216	2.795425676	4.537258997	2.74190421	2.492646429	2.860759686	6.172365557	5.2028283	3.172381883	6.908682551	4.936774342	3.451779469
GSM972405	6.583333333	1	9.251679409	5.313646663	4.079674197	4.408621855	4.764651688	8.110290442	5.394689136	2.970278547	2.699747413	4.115074386	4.747136564	2.193817324	3.098306413	3.097584505	3.23927837	3.116126655	3.254998743	4.778767332	2.728909951	2.576486155	3.028935054	6.090772131	3.893487315	3.546867235	6.76192025	4.864605034	3.667013122
GSM972406	8.833333333	0	9.506335058	8.506178759	3.732537897	4.156109585	4.387094082	7.9352776	5.045111679	2.710541085	3.016927711	3.855658359	4.537219594	2.179293637	3.364781826	3.011824775	3.046150418	3.089114659	2.828947162	4.370742878	2.601084878	2.563930823	3.162012881	5.850489203	4.135662214	2.964706825	7.735611603	5.03134816	3.617680572
GSM972407	11	0	9.161841977	6.567199869	3.839859129	4.382453863	4.748714919	6.689280409	5.32124269	2.897880366	2.988577137	4.049837943	4.617866059	2.354988737	3.179474411	2.878082261	2.999974969	2.964207438	3.063572529	4.690901334	2.862533103	2.619932058	3.077334492	6.860582658	4.539843714	3.367903451	6.395168299	4.593010432	3.754745572
GSM972408	2.666666667	1	8.995792709	6.903602168	3.830519024	4.21303821	4.623539904	7.555150666	5.286831723	3.007107947	3.038556066	3.742642075	5.041962428	2.598489916	3.05450414	2.82875968	3.134234308	3.016667508	3.032604143	4.895003308	2.980866167	2.62995653	3.038841709	6.473935683	4.22542175	3.490596616	6.273918498	4.511819038	3.706695417
GSM972409	8.666666667	0	9.192202896	8.116085204	3.946433193	4.407815077	4.497433341	7.50089126	5.712544946	2.730088529	3.082023675	4.089166535	4.466723376	2.463696276	3.252660998	2.81234164	2.948340961	3.035153806	2.645052522	4.571112273	3.113195127	2.681176064	3.101505428	6.20310991	3.956215392	3.55879261	5.574341122	4.960910035	3.655485047
GSM972410	7.583333333	0	9.254694933	6.61394373	4.408432726	4.235106986	4.843376473	6.541484637	5.951769415	2.744942805	2.804726538	4.266472639	4.786626704	2.424114347	3.167634644	2.852830064	3.026444574	3.042930791	2.839023113	4.691144976	2.850538936	2.640560397	3.408821401	6.335514131	4.754396652	3.370535164	6.155206663	4.648954542	3.798629279
GSM972414	4.416666667	0	9.4836351	6.436915995	3.80674678	4.224889188	4.598152703	7.778677047	5.599626075	3.145764552	2.764593732	3.667962713	4.278346083	2.311397853	2.871348495	2.762285823	2.826060253	3.039430163	3.129627519	4.474113597	2.855652658	2.655567967	3.13668275	6.129232598	5.159252444	3.00293917	6.209923854	4.83003269	3.512454731
GSM972416	0.666666667	1	8.975852787	8.453599555	4.266651583	4.393402456	4.878453236	7.704384993	5.649152387	3.091238376	3.169352309	3.913866868	4.38673816	2.568791898	3.602335709	3.22034613	3.688869209	2.89500632	2.889731695	4.726546787	3.198419282	2.742189168	3.238330579	5.411875341	4.762378023	3.534999149	6.776390605	4.712705962	3.823030624
GSM972417	12.16666667	0	9.072918766	8.046585541	4.277611459	4.17170652	4.835853316	7.906719724	5.582340275	2.875354123	2.939658897	4.163561064	4.649966999	2.722757414	3.060144365	2.852665672	3.299676159	2.833028874	2.937827606	4.726764974	2.86101266	2.795292915	3.14896603	5.878272076	5.180654664	3.236712832	7.427243642	4.764094806	3.575725137
GSM972418	5.833333333	0	9.647721045	7.356733393	4.144595355	4.416786171	5.032351447	7.970317117	5.631634341	2.800572934	2.661885699	3.817918291	4.134608088	2.301974936	2.89288815	2.962375088	3.153541103	3.35814624	3.372270224	4.814092279	2.824148634	2.817858313	3.350088536	6.350664008	5.234921313	3.401115369	7.35519527	5.221793316	3.479519118
GSM972422	3.083333333	1	8.852788435	6.180955401	3.878480711	4.772210938	5.077276382	6.374340786	6.366385365	3.129309638	3.06168032	4.762118143	4.585262402	2.74123512	3.038822428	2.855168128	3.433337939	3.448137297	3.380158317	4.795215489	2.637940455	3.114013449	3.551754016	6.353345252	4.226451725	3.49724785	5.437270272	4.283466315	3.758316162
GSM972423	3.333333333	0	9.165840415	8.601186378	4.304082443	4.617641851	4.85897201	7.26957552	5.866892914	3.083257193	2.769815741	4.282612943	4.518769503	2.374122332	2.985254232	3.554359804	3.470924805	3.475638424	2.897387836	4.473013449	2.812904296	2.652466395	3.046474698	6.328234617	4.476238046	3.252717611	7.407273399	4.628439684	3.623903152
GSM972424	8.666666667	0	8.550130065	8.144580912	4.092662462	4.440041733	4.732278519	6.98514901	5.876421309	2.919755132	2.902066455	4.524401462	4.582422259	2.644046502	3.228918739	2.919739379	3.46285199	2.904812953	3.179739931	4.800626412	2.945700038	2.790514819	3.329536182	6.245993176	4.857168248	3.443013781	7.09279208	4.510420908	3.898292801
GSM972426	6.75	0	9.002838831	7.184709387	4.268250467	4.316658373	4.502136938	5.729075494	5.902134889	2.732859497	2.864857256	4.283616979	4.610230836	2.539703041	2.937247341	2.766631265	3.257977579	3.130587391	2.760953912	4.553134601	2.740724691	2.62676596	3.417236006	6.231447323	4.960971751	3.644401452	7.17405338	4.394499086	3.605102557
GSM972427	4.416666667	0	9.366162122	5.84486707	3.860111162	4.329801928	4.601582397	7.673402026	5.974379537	2.90215566	2.864697513	4.034501301	4.551319582	2.718029532	3.0969515	3.246904778	2.975260588	3.073080511	2.865779935	4.486217065	2.680329079	2.817747204	3.242996685	5.852226429	4.672319222	3.466318116	5.893272557	4.505391904	3.799288923
GSM972430	4.416666667	0	9.172993071	7.463158247	3.870679876	4.150341184	4.715476829	7.009447158	5.621757707	2.838150044	2.753079867	3.920728208	4.348211261	2.536699512	3.113276733	2.83673652	3.283604621	3.027024693	3.299507821	4.515485895	2.682048057	2.556284343	3.075104991	5.567361619	4.837843036	2.959925549	6.819265147	5.151531923	3.54973399
GSM972434	3.5	1	9.368502242	7.355471381	4.06730423	4.508160149	4.871634809	7.706985411	5.359082415	2.749969349	2.762800009	3.698384586	4.327701981	2.308543811	3.172973089	2.686873224	2.995154948	2.923653188	2.650992546	4.662673684	2.863580333	2.44659897	3.029263965	6.778027294	4.416346003	3.269856764	6.873499258	5.066435714	3.902241519
GSM972436	1.5	1	8.830068809	6.104061629	3.949882251	4.578819929	4.682612473	7.553968758	6.296053238	2.96636941	2.984437813	4.070742177	4.6812283	2.259843855	3.440615619	2.79775314	3.121124039	3.152770512	2.939367952	4.678827081	3.10523886	2.643839302	3.592656583	6.588095136	4.417009685	3.628972053	5.642110498	4.77576847	3.753946554
GSM972440	4.333333333	0	9.196926101	6.410012469	3.841061077	4.328870551	4.455108942	8.165104723	5.073032337	3.133577573	2.964835517	3.80338576	4.224293777	2.141642644	3.244087716	2.666532613	3.142424755	3.067391301	2.791221145	4.75971131	2.81244274	2.541313157	3.033456072	5.496166573	4.651114999	3.031011689	5.546658233	4.704831468	3.881044685
GSM972443	4	0	8.95632529	8.025815273	4.050247981	4.152015522	4.565912289	8.231961624	5.92890748	3.081175684	2.800315218	3.886557075	4.68214106	2.355814361	3.135469429	2.959601515	3.075241103	2.96733995	2.979466083	4.820875564	2.7732088	2.622336186	3.237739227	6.492334063	3.863639592	3.272240816	7.226280118	4.76764568	3.790958908
GSM972445	2.916666667	0	9.038170859	6.622376134	3.4642919	4.499060599	4.434327774	7.225894688	5.1899517	2.993341236	2.741959852	4.239254188	4.290331867	2.920754058	3.232418767	3.498348395	3.290309045	3.311286281	2.667457581	4.602024904	2.607532547	2.45899161	3.179206213	6.535896791	4.110948797	2.821116513	6.453311486	5.567147277	3.375197602
GSM972447	2.583333333	0	9.203861678	7.349812052	4.0504317	4.23112249	4.458873395	7.731672624	5.323868934	3.155188971	2.862906946	4.236044356	4.270688329	2.495582392	3.236127514	2.680811278	3.131630693	3.295305986	2.821572792	4.535078737	2.812951017	2.63295585	3.432824046	6.048977006	4.66426807	3.242995028	7.477111665	4.981975628	3.642531077
GSM972450	3.916666667	1	9.016318238	7.634630599	4.157024578	4.379405102	4.635655022	6.994249616	5.919849382	3.021482237	3.163755317	4.011624309	4.390332742	2.451264748	3.165029429	3.036760098	3.091875106	3.179868879	2.873257508	4.831972769	2.860402684	2.666071039	3.343737285	6.624428797	3.687378044	3.244063521	5.825876243	4.849566825	3.769522339
GSM972451	8.083333333	0	9.642465029	7.081915428	3.902031879	4.227882398	4.622165841	8.662803833	5.047887952	3.062821383	2.613088699	3.571117673	4.110197225	2.559395277	3.22631404	3.258667799	3.141237428	3.338389491	2.998852639	4.753538015	2.75251449	2.468350186	3.245610894	5.949283263	5.505355721	3.073242906	6.474653578	5.142733997	3.704833432
GSM972458	1.416666667	1	8.766013194	7.756837606	4.334265327	4.53882183	4.686373342	7.024340835	5.568212866	3.05724578	2.896332209	4.423391772	4.420703681	2.350492512	3.054559323	3.085182549	3.137587744	3.318965181	2.905639901	4.441426755	2.714724885	2.620296358	3.217661137	6.22214844	3.904942777	3.311237461	6.664983712	4.810776991	3.614704328
GSM972459	1	0	9.27455052	8.396196958	4.032534707	4.349641912	4.736568491	8.093506343	6.467794625	3.180527317	2.947906498	4.034648957	4.725022892	2.612502659	3.135415714	2.959519269	3.186582137	3.421102701	3.221855408	4.957886507	3.096252646	2.70568674	3.488261435	5.689268379	5.085069528	3.221876889	6.756104416	4.87202779	3.703536775
GSM972460	8	0	8.719456434	7.0060015	4.276561151	4.302698666	4.618879748	8.19620074	6.180496644	2.983087862	2.661734491	3.893488034	4.459725112	2.237084658	3.147594168	3.032977404	2.996576297	3.460256469	2.936859984	4.396911784	2.999789124	2.608087233	3.314472618	6.457145359	5.142868536	3.159907197	6.897001717	5.185385854	3.677701197
GSM972461	8	0	9.593385715	7.262374543	3.544903172	4.025700989	4.542767659	8.35283504	5.682458565	2.95615518	2.857134616	3.90721796	3.7489847	2.309913269	3.006127602	3.251299101	3.14018225	3.134899498	2.838837147	4.406499256	3.096811187	2.473105121	2.902275724	5.960431562	5.221002105	2.904228985	6.488834398	4.487631081	3.777590237
GSM972465	7	1	8.294073773	6.316383066	4.265145503	4.295572755	4.706490699	7.333095326	5.761920893	3.17812127	2.87537225	3.814121197	3.962292678	2.408764272	3.212195619	2.865723337	3.108047078	3.301088689	3.083212314	4.624173738	2.665619677	2.612691243	2.734353492	6.971966675	4.275283202	3.151300949	7.091400923	5.444751406	3.673653119
GSM972468	2	1	9.443659083	6.85479481	4.262802287	4.20312375	4.859213441	7.785507178	5.235611541	3.227382963	2.961172779	4.185246213	4.832109294	2.413711677	3.460051178	2.910177014	2.889468388	3.143273721	3.00062467	4.740246797	2.907295096	2.623868489	3.185193442	6.776495624	4.411362401	3.246358568	6.383275895	3.77526762	3.792420401
GSM972470	7.083333333	0	9.935847156	8.771439278	3.924333533	4.438992538	4.733072477	7.890025611	5.799193897	2.907475865	2.79784352	4.056129194	4.435543182	2.582622096	3.158029796	2.905992116	3.467875554	2.825020397	2.698094428	4.936607422	3.086757131	2.624437567	3.297834865	6.047470254	4.255619147	3.30066501	5.377601085	4.992358052	3.365391514
GSM972472	6.666666667	0	8.655297084	8.793229001	3.775529687	4.377419404	4.460795749	8.017760127	5.611569308	3.086272575	3.024614151	3.912826998	4.473758779	2.557811081	3.357847178	3.038818638	2.993362995	3.236479741	2.913427557	4.891941403	2.609163707	2.663163219	3.100516238	6.017250824	4.689823326	3.434292116	7.075869033	4.872960983	3.682502842
GSM972473	9.75	0	9.136961243	8.845037878	4.111438122	4.361855567	4.528879476	7.892632494	5.488829478	2.709469373	2.774722452	3.700862091	4.264168029	2.423148911	2.934365512	2.667030147	3.125617511	3.000167212	2.685893266	4.183310545	2.949020758	2.7112651	2.866463823	5.979077238	4.742061973	3.02484883	6.674508483	5.130330902	3.669990434
GSM972475	7.25	0	9.140286927	9.386869526	4.147310071	4.113959232	4.697796387	7.672026927	5.694787833	2.643078852	3.049348711	4.0352741	4.321069587	2.406920535	2.883818722	2.950579071	3.122712799	3.23950215	2.850696888	4.550079006	3.255030263	2.529473408	3.224373219	5.947579188	5.28110369	3.11620911	7.572554081	4.808049811	3.777620729
GSM972477	6.75	0	8.118828899	5.760046988	3.984819591	4.416054216	4.253555688	6.646328534	5.757365551	3.313242264	2.819347483	4.367348085	3.95675415	2.291463077	3.244413055	2.900947813	3.121419531	2.960883033	2.989828318	4.973935486	2.833715432	2.615351474	3.172042618	6.199505246	4.016080158	3.529659689	6.330230451	5.067563543	3.664245922
GSM972478	5.75	0	9.172819185	6.734235502	3.814386034	4.476628408	5.018704946	7.479520497	5.56803627	3.028788171	2.989764205	3.896806311	4.297286603	2.246442801	2.855406025	2.717819477	3.290911043	3.048071336	2.767116923	4.510163557	2.704361037	2.487945049	2.945927762	6.136171876	4.586624274	3.213656362	6.915545345	4.86825098	3.596806556
GSM972480	5.75	0	9.424470658	8.068347589	3.583200326	4.158109211	4.641557017	8.130443229	5.428407523	3.137647712	2.928796043	4.100690601	4.355829517	2.332801098	3.203144214	2.967172632	3.109257531	3.09568904	2.898358488	4.804910514	2.715979239	2.665595002	3.175059292	5.983708466	4.959056331	3.283215714	6.594678732	5.506867758	3.61395166
GSM972482	3.5	0	9.176394043	8.065101995	4.065860433	4.42719181	4.609995324	7.50428201	5.331352188	2.575094484	3.003786841	3.760338446	4.187114163	2.100948831	3.27426668	2.766588697	3.114722078	3.17111511	2.895852185	4.726753599	2.84454341	2.729419493	3.288264625	5.998368882	5.069095673	3.29442297	7.263194935	4.538678325	3.57738265
GSM972483	2.333333333	1	8.744049552	5.891184757	4.149181972	4.50141471	4.838737787	7.109027031	5.206797712	2.843589506	2.896152484	3.944032798	4.28491585	2.486121936	2.9129745	2.907360176	3.190029854	3.198245246	2.910775903	4.745374724	2.847277325	2.571308273	3.410691104	7.160679073	5.143575631	3.20163951	6.246855462	4.148514135	3.925349765
GSM972484	6.333333333	0	8.916855728	5.826760012	3.555692879	4.185860704	4.531532812	7.955326254	5.20782335	2.758756206	2.862182506	3.737706103	4.629498439	2.61175769	3.225835429	2.744612071	2.799243897	2.948073472	3.054514062	4.368481398	2.51367113	2.631168012	3.161504541	6.186742381	4.659119717	2.799452126	6.588186967	5.231651545	3.826130297
GSM972485	6.25	0	8.530721244	6.69647366	3.605905399	4.32424472	4.948227845	7.733975464	6.16464277	3.013457182	2.74051297	3.79901701	4.622356737	2.571813606	2.959316301	3.076068905	3.335143835	3.049195207	3.06080037	4.390025672	2.815616129	2.516283271	3.23463471	6.589947732	4.712357591	3.408925763	5.104847233	4.259512709	3.810583247
GSM972486	2.75	0	9.294690044	5.843024495	3.614445246	4.16995422	4.63384469	7.516822036	5.450575484	2.92743135	3.066106363	3.823146412	4.765282863	2.041895226	2.949778936	2.82902369	2.826563424	3.131040483	2.874693054	4.392154241	2.660510764	2.538370819	2.987758939	5.970385067	5.921462108	3.327610994	6.459623629	5.049377335	3.463637005
GSM972487	5.583333333	0	9.507196886	9.009881895	3.67652161	4.192619892	4.526618668	7.976691509	5.355142323	2.862610702	2.934615919	4.027530206	4.447722495	2.253996703	3.37900975	3.051005666	3.202585461	3.287754359	3.012974231	4.518941306	2.645182725	2.683418973	3.406936931	5.640136248	4.705308998	3.308259049	7.507432158	4.804749123	3.730765613
GSM972488	4.083333333	0	9.532735191	9.042886261	4.074197461	4.202685946	4.412775972	8.720479174	5.424958071	2.834641367	2.995706881	3.869367996	3.766952155	2.374932486	3.114757326	2.61417843	3.014851435	3.183522909	3.00499719	4.458315106	2.502699883	2.627600688	3.101867854	5.924223084	5.100095616	3.292758709	7.592107507	5.043203438	3.652900726
GSM972489	6.166666667	0	9.409420485	8.621853164	4.040279665	4.474688939	4.505535908	8.396646495	5.452777946	2.625233734	2.905647352	4.021410099	4.524581937	2.668968562	3.086795537	3.318579878	3.0665682	3.078940215	2.826406901	4.684327964	2.809189434	2.532815167	3.131034881	5.409683139	4.911485808	3.246646485	7.159987088	5.137649784	3.841469341
GSM972490	6.166666667	0	9.58921631	6.600889273	3.940149527	4.055435573	5.12392736	7.567376745	5.148459014	3.027845714	2.745706791	3.753499833	3.917510842	2.247210282	3.242791363	2.947500627	2.830765066	3.281553234	2.747918647	4.478555508	2.637478067	2.880617381	3.31001777	6.582420226	4.683603882	3.345019299	6.303336624	5.058631263	3.738459542
GSM972491	5.833333333	0	9.663632001	6.735174882	3.876702544	4.202223889	4.606948125	7.720636557	5.303972179	3.380064705	2.557314337	4.181713293	4.418071104	2.338207012	3.307685198	3.269221192	3.59463718	3.325896446	2.869332737	4.710613481	2.784843528	2.703775479	3.157128395	6.848316351	5.078493862	3.319556136	5.613680499	4.954572894	3.798180838
GSM972493	4.916666667	0	9.230138264	6.980739628	4.026660077	4.224689414	4.460944432	8.249102375	5.796460705	2.983187165	2.853558476	4.500328633	4.166063923	2.667365623	2.875871705	2.817409799	2.955653461	3.053710522	2.913342209	4.466791063	3.092572822	2.929549078	3.24445999	5.922717204	5.015275016	3.271135611	6.999529636	4.561361791	3.596116567
GSM972502	10.91666667	0	8.366820411	8.589233935	3.879992593	4.357595935	4.620296007	7.773276387	5.836386851	2.639336875	2.798694392	3.994771291	4.586108081	2.350749746	3.139790457	3.114328748	3.345136376	2.942443287	3.071006992	4.948698347	2.909379707	2.576370195	3.020903073	6.827067162	4.718680735	3.326992051	7.701997373	4.998251972	3.486613939
GSM972503	12.16666667	0	9.244303882	7.393519323	4.124378541	4.072073581	4.65139552	7.33867547	5.582199665	3.086957081	2.712934638	4.261982403	4.409538157	2.325984862	3.172469428	2.989193589	3.341505557	3.03415122	2.841735105	4.65709545	2.744077949	2.546214724	3.230096843	5.824418867	5.114138718	3.085995103	6.997799487	4.603885736	3.426795061
GSM972505	12	0	8.558893861	7.286742617	3.975836541	4.264845557	4.725532184	7.156858954	6.113232076	2.862047234	3.008151455	4.333429715	4.775423559	2.367078197	3.348929126	2.983044736	3.15913926	3.142750955	2.753873208	5.031185674	2.798437675	2.574475534	3.176168132	6.10461585	4.946058952	3.628153706	6.330328828	4.269578744	3.672203016
GSM972506	11.75	0	8.73090189	7.472680915	4.213127504	4.429111759	4.974267923	7.007531044	5.987321275	2.812839076	2.966876558	4.378553974	4.262613951	2.481561393	3.0729809	3.069048174	3.194816144	3.319631646	2.988392975	4.859271299	3.312916035	2.781869724	3.211318931	6.521851673	4.56768868	3.465878798	6.863948186	4.789776653	3.819288454
GSM972510	7.166666667	0	9.721644081	7.306078659	4.140421278	4.48593944	4.716256298	8.284497356	5.79538143	3.005973021	2.939108507	4.066042034	4.225226641	2.42153808	3.050149144	2.894930537	3.216513478	3.047598937	3.285356741	4.638963594	2.875624002	2.801511731	3.14185555	5.776115606	4.573010047	3.408127467	7.735820405	5.219871195	3.748804859
GSM972515	9.833333333	0	9.563854713	7.21426844	3.917621464	4.079771633	4.580132739	8.068137292	5.575317267	2.667242986	3.01020692	3.844535766	4.247106078	2.056468963	3.14739054	2.59592593	3.201415969	3.247768359	3.101235455	4.407285263	2.774264281	2.591804742	3.118735248	6.457320566	4.454228178	3.274623241	6.353565037	5.193025339	3.770370868
GSM972516	5.5	0	9.207397305	7.247774272	3.818123167	4.247583587	4.427189809	8.326682538	5.090890383	2.752965845	2.828804281	3.744165418	4.415685732	2.404335825	3.192140727	2.992560465	3.165392986	3.057112514	2.895005319	4.621214824	2.84194352	2.705061373	3.180416139	6.089948272	5.463555366	3.322709951	6.416590169	4.778205702	4.085659143
GSM972517	3.083333333	1	8.86082724	6.455415367	3.785266678	4.169444036	4.467567267	7.833972538	4.983248793	3.106509095	2.965067928	4.105913475	4.371705401	2.537145724	3.284397904	2.602605351	3.195163859	2.930360142	2.803731401	4.476639041	2.780773354	2.541319558	2.990091741	5.915071827	5.095826572	3.065315528	6.351757588	4.799924288	3.712873434
GSM972519	1.166666667	1	8.764406718	7.77944047	3.673415731	4.342794716	5.153009797	6.528272092	6.155259435	2.87469563	2.930994309	4.477619351	4.924803873	2.34832793	3.163429772	2.878673759	3.333254614	3.51793858	3.033386445	4.960868721	2.880562629	2.921911368	3.277207655	6.365046802	4.37755182	3.14033848	6.687515741	4.792296194	3.776713511
GSM972521	6.333333333	1	9.011336345	5.743118396	3.647330233	4.013254471	4.364627658	8.107227266	5.253875691	2.972230638	2.771898574	3.844360833	4.160141079	2.148757289	2.948536448	2.968125525	2.910748888	3.168845559	2.700849904	4.541454452	2.661732014	2.554868445	2.826155332	6.19132192	5.311970765	3.109245014	6.411113833	4.734659026	3.669369009
GSM972522	8.25	0	8.850508555	7.388164346	3.824568487	4.249261355	4.563770298	7.820195495	5.281343546	3.100051819	2.95933827	3.844832446	4.461054989	2.511817305	3.229874468	2.624014091	3.04989107	2.918914167	2.917638683	4.433327712	2.703940445	2.579861913	3.136748853	5.821814643	4.486242728	3.343095515	6.60346536	4.778576654	3.673993859
