# Supplementary material for: Reclassifying TNM stage I/II colorectal cancer into two subgroups with different overall survival, tumor microenvironment, and response to immune checkpoint blockade treatment
Source: Front Genet. 2022 Sep 21;13:948920. doi: 10.3389/fgene.2022.948920 (PMC9532767; doi:10.3389/fgene.2022.948920)
Supplement: Supplementary file 9 [file DataSheet5.ZIP]

Archive with 41 entries (34 files):
- datasheet of Figure 5/
- datasheet of Figure 5/TCGA/
- datasheet of Figure 5/TCGA/1653902977.37.png
- __MACOSX/
- __MACOSX/datasheet of Figure 5/
- __MACOSX/datasheet of Figure 5/TCGA/
- __MACOSX/datasheet of Figure 5/TCGA/._1653902977.37.png
- datasheet of Figure 5/TCGA/immunecellheatmap.txt
- __MACOSX/datasheet of Figure 5/TCGA/._immunecellheatmap.txt
- datasheet of Figure 5/TCGA/.DS_Store
- __MACOSX/datasheet of Figure 5/TCGA/._.DS_Store
- datasheet of Figure 5/TCGA/estimation_matrix.csv
- __MACOSX/datasheet of Figure 5/TCGA/._estimation_matrix.csv
- datasheet of Figure 5/TCGA/TCGAestimation_matrix.xlsm
- __MACOSX/datasheet of Figure 5/TCGA/._TCGAestimation_matrix.xlsm
- datasheet of Figure 5/TCGA/score.pzfx
- __MACOSX/datasheet of Figure 5/TCGA/._score.pzfx
- datasheet of Figure 5/TCGA/stroma.tiff
- __MACOSX/datasheet of Figure 5/TCGA/._stroma.tiff
- datasheet of Figure 5/TCGA/immune.tiff
- __MACOSX/datasheet of Figure 5/TCGA/._immune.tiff
- datasheet of Figure 5/TCGA/TME.tiff
- __MACOSX/datasheet of Figure 5/TCGA/._TME.tiff
- datasheet of Figure 5/.DS_Store
- __MACOSX/datasheet of Figure 5/._.DS_Store
- datasheet of Figure 5/GSE17536/
- datasheet of Figure 5/GSE17536/geoTME.tiff
- __MACOSX/datasheet of Figure 5/GSE17536/
- __MACOSX/datasheet of Figure 5/GSE17536/._geoTME.tiff
- datasheet of Figure 5/GSE17536/.DS_Store
- __MACOSX/datasheet of Figure 5/GSE17536/._.DS_Store
- datasheet of Figure 5/GSE17536/GEOstroma.tiff
- __MACOSX/datasheet of Figure 5/GSE17536/._GEOstroma.tiff
- datasheet of Figure 5/GSE17536/GEOimmune.tiff
- __MACOSX/datasheet of Figure 5/GSE17536/._GEOimmune.tiff
- datasheet of Figure 5/GSE17536/17536score.pzfx
- __MACOSX/datasheet of Figure 5/GSE17536/._17536score.pzfx
- datasheet of Figure 5/GSE17536/17536estimation_matrix.xlsm
- __MACOSX/datasheet of Figure 5/GSE17536/._17536estimation_matrix.xlsm
- datasheet of Figure 5/GSE17536/1654048604.11.png
- __MACOSX/datasheet of Figure 5/GSE17536/._1654048604.11.png
