# Supplementary material for: Reclassifying TNM stage I/II colorectal cancer into two subgroups with different overall survival, tumor microenvironment, and response to immune checkpoint blockade treatment
Source: Front Genet. 2022 Sep 21;13:948920. doi: 10.3389/fgene.2022.948920 (PMC9532767; doi:10.3389/fgene.2022.948920)
Supplement: Supplementary file 9 [file DataSheet5.ZIP › datasheet of Figure 5/TCGA/immunecellheatmap.txt]

group	cluster1	cluster1	cluster1	cluster1	cluster1	cluster1	cluster1	cluster1	cluster1	cluster1	cluster1	cluster1	cluster1	cluster1	cluster1	cluster1	cluster1	cluster1	cluster1	cluster1	cluster1	cluster1	cluster1	cluster1	cluster1	cluster1	cluster1	cluster1	cluster1	cluster1	cluster1	cluster1	cluster1	cluster1	cluster1	cluster1	cluster1	cluster1	cluster1	cluster1	cluster1	cluster1	cluster1	cluster1	cluster1	cluster1	cluster1	cluster1	cluster1
cluster	c11	c12	c13	c14	c15	c16	c17	c18	c19	c20	c21	c22	c23	c24	c25	c26	c27	c28	c29	c30	c31	c32	c33	c34	c35	c36	c37	c38	c39	c40	c41	c42	c43	c44	c45	c46	c47	c48	c49	c50	c51	c52	c53	c54	c55	c56	c57	c58	c59
B cell_TIMER	0.1144335	0.115216538	0.100532337	0.088445277	0.085759495	0.090165708	0.087386585	0.089919278	0.097660957	0.108057066	0.097319027	0.084348769	0.088893405	0.116773703	0.107536934	0.091326473	0.102872811	0.110299313	0.092632199	0.09186591	0.088232233	0.092526991	0.100776893	0.080734895	0.099658328	0.09798975	0.098455439	0.094377176	0.08325088	0.080429669	0.109768604	0.105973564	0.10478677	0.101360663	0.087031455	0.104271643	0.093436907	0.120704964	0.104030035	0.10855027	0.092848709	0.096529326	0.092167908	0.083784056	0.090917579	0.096743475	0.09023096	0.107598989	0.086437294
T cell CD4+_TIMER*	0.159778915	0.126842927	0.107989867	0.142510839	0.156951029	0.155599384	0.138067501	0.106614185	0.100228858	0.110591222	0.077834294	0.146411418	0.11959607	0.16178782	0.114396719	0.140505453	0.133905683	0.136428073	0.141237607	0.133222249	0.124255582	0.126326038	0.122648759	0.102323998	0.10892781	0.129737626	0.116078606	0.107214651	0.137689376	0.113841829	0.089645457	0.14585003	0.093251023	0.099530822	0.104576462	0.139953856	0.116396227	0.12610563	0.097368373	0.129186573	0.118472711	0.106414964	0.111652386	0.124957229	0.103202615	0.137182003	0.118914362	0.134524569	0.120473912
T cell CD8+_TIMER**	0.165926006	0.15883418	0.1771321	0.17846348	0.170435736	0.170723823	0.198356979	0.165709871	0.192445955	0.189241817	0.185892336	0.201415112	0.187180157	0.189768942	0.160105254	0.192378724	0.186533414	0.188888742	0.176471917	0.174745002	0.174073554	0.191729916	0.180646143	0.189328662	0.176426748	0.191050047	0.184656441	0.187561487	0.187652341	0.198303544	0.186707831	0.1544224	0.184517495	0.198516537	0.185555453	0.197209971	0.203621509	0.186645399	0.210415348	0.203782507	0.168625148	0.171125131	0.187249616	0.193570783	0.163527495	0.175418935	0.197263707	0.158431928	0.193554173
Neutrophil_TIMER***	0.119802532	0.10424843	0.113284808	0.141961381	0.138005807	0.145936506	0.141392253	0.113372682	0.118057486	0.126694295	0.12010778	0.141317494	0.125569673	0.122276977	0.114288526	0.136500041	0.127365624	0.11369364	0.134778218	0.132270116	0.129979139	0.139778278	0.124921368	0.130941796	0.13200741	0.137878783	0.132227244	0.118079574	0.141946895	0.116484421	0.109832272	0.122216915	0.112211543	0.125790128	0.125481569	0.118241551	0.123871462	0.102987171	0.112943543	0.119735807	0.110918778	0.135372021	0.117571969	0.141548667	0.102233091	0.121808224	0.120905643	0.13405791	0.135151678
Macrophage_TIMER*	0.064726508	0.044646705	0.056708323	0.085818708	0.06936312	0.090082325	0.071428809	0.044140085	0.06170333	0.049248876	0.062947188	0.068466979	0.046167714	0.058012407	0.056584661	0.079018545	0.063882015	0.071274111	0.064621208	0.068646535	0.069905972	0.059530043	0.067180363	0.060560576	0.052444637	0.058955764	0.061955231	0.046102897	0.07255836	0.062865256	0.048275088	0.04932455	0.035884455	0.06142992	0.071620527	0.067810111	0.072884561	0.04309069	0.056299303	0.057586461	0.057239338	0.063671986	0.055312298	0.06107046	0.051703408	0.060582502	0.048995395	0.071198688	0.074156143
Myeloid dendritic cell_TIMER***	0.48579753	0.449751261	0.466436759	0.506117707	0.526216488	0.519422959	0.5128073	0.474652206	0.481790813	0.489705462	0.445655954	0.528885253	0.473598141	0.501396129	0.456054545	0.504123372	0.48519943	0.481598962	0.496892542	0.486041564	0.47989181	0.494753962	0.481928562	0.495360741	0.480401597	0.504551122	0.485019182	0.46966755	0.507596428	0.451523674	0.435651406	0.478633847	0.459785647	0.488415833	0.490947185	0.468110012	0.496988015	0.437279191	0.476702656	0.486562007	0.45595362	0.473835345	0.473816086	0.505545156	0.446379104	0.485502263	0.500309122	0.50966566	0.504866678
B cell naive_CIBERSORT	0.301537759	0.265041115	0.192791551	0.120095331	0.145905501	0.095570305	0.152700878	0.122884683	0.089845496	0.159877895	0.143715489	0.151178004	0.165250262	0.137810415	0.210276664	0.164885601	0.137728035	0.088250697	0.162666943	0.150968515	0.237090956	0.148204191	0.141644412	0.074015849	0.201390205	0.118631354	0.135149482	0.085007903	0.081180494	0.165436248	0.212223875	0.209505591	0.195079035	0.118820441	0.167013786	0.048364206	0.09852966	0.155020233	0.110865442	0.068664233	0.207200245	0.075409727	0.161458956	0.086979963	0.215044042	0.1468678	0.165915837	0.093950798	0.114299017
B cell memory_CIBERSORT	0	0	0	0	0	0	0	0	0	0	0	0	0	0	0	0	0	0	0	0	0	0	0	0	0	0	0	0	0	0	0	0	0	0	0	0	0	0	0	0	0	0	0	0	0	0	0	0	0
B cell plasma_CIBERSORT***	0.282478704	0.304432015	0.284689495	0.094489013	0.093132727	0.095720742	0.085209889	0.113829143	0.119520329	0.215520442	0.198282762	0.107682683	0.239024664	0.164968277	0.220662894	0.168694426	0.247748938	0.099808491	0.106378745	0.086820482	0.174239854	0.139005373	0.147918279	0.075934135	0.118871088	0.147011306	0.174871757	0.190238462	0.047678716	0.513945696	0.206756408	0.13557011	0.055226469	0.094036074	0.168221854	0.282612173	0.026201441	0.152657118	0.234976451	0.144418415	0.2353126	0.076707794	0.139375259	0.003228864	0.241433933	0.082210924	0.104823282	0.067683537	0.03740855
T cell CD8+_CIBERSORT	0	0.05634563	0	0	0	0	0.078823748	0	0	0	0	0	0	0.134840449	0	0.02582972	0.046169757	0.137656208	0.046484192	0	0	0.02958929	0	0	0	0.04989468	0	0.066840398	0	0	0.091219626	0	0.296148031	0.013837656	0	0.206488101	0	0	0.079782608	0	0.009223859	0	0	0.008251002	0	0.010942013	0.009980878	0	0.029477391
T cell CD4+ naive_CIBERSORT	0	0	0.001488592	0	0	0	0	0.077952693	0.031913453	0	0.068616331	0	0	0	0	0	0	0	0	0.005537656	0	0	0.013019767	0	0	0	0	0	0	0.023109753	0	0	0	0	0	0	0	0	0	0	0.078972108	0	0.011398317	0	0.171793846	0	0	0.011721415	0
T cell CD4+ memory resting_CIBERSORT	0.160096797	0.186135911	0.12727637	0.156817612	0.182781944	0.295171288	0.167742018	0.071148743	0.125181072	0.384634301	0.209014323	0.176690643	0.31057803	0.226205404	0.213045538	0.227892624	0.184775083	0.191565595	0.23755002	0.134270271	0.224889769	0.166895974	0.226923919	0.346244682	0.263909391	0.165116335	0.216940288	0.238372301	0.207291642	0.109251753	0.10830398	0.233376406	0.152831613	0.208050886	0.151657363	0.286950982	0.335805184	0.356359883	0.096769601	0.452685586	0.12124915	0.371999892	0.169086794	0.365564413	0.015746665	0.354127769	0.317749904	0.08856467	0.253978523
T cell CD4+ memory activated_CIBERSORT*	0.024326494	0	0	0	0	0	0.010416863	0.104080763	0.171057418	0	0.138377317	0.000511535	0.012964213	0.024216615	0	0	0.079260763	0	0	0.036470354	0	0.170753694	0	0	0	0.244574237	0.027274869	0	0.093533569	0	0.008857944	0	0	0.010610382	0.030988053	0	0	0	0.222449077	0	0.158731017	0	0.103263642	0	0.264027221	0	0	0.123308679	0
T cell follicular helper_CIBERSORT	0	0	0.046298043	0	0	0.014400901	0.029300689	0	0	0	0	0	0	0	0.063842787	0	0	0	0	0.026391671	0	0.007577802	0	0.007916541	0	0	0	0.016883469	0.012650386	0	0.092408285	0.068583684	0	0	0	0.005582565	0	0.006977375	0	0	0	0	0	0	0	0	0	0	0.016191089
T cell regulatory (Tregs)_CIBERSORT**	0.004575536	0	0	0.043301723	0.018118366	0	0.022677687	0	0	0	0	0.039552815	0	0.078929349	0	0	0.009254367	0.010058513	0.023143405	0	0.042908743	0	0.034569327	0	0.008286053	0	0.006316182	0	0	0.056713146	0	0.022825495	0	0	0	0.015091051	0	0.050103728	0	0.022300289	0	0	0	0.009850906	0	0.015334511	0.001168343	0	0.003885914
T cell gamma delta_CIBERSORT	0	0	0.028091483	0	0	0	0	0	0	0	0	0	0	0	0	0	0	0	0	0	0	0	0	0	0	0	0	0	0	0	0	0	0	0	0	0	0	0	0	0	0	0	0	0	0	0	0	0	0
NK cell resting_CIBERSORT**	0.016028849	0.084583023	0.024995204	0.051735072	0.057051271	0.016342753	0.089897567	0	0.053212855	0.094851365	0.079322211	0.100392524	0.085061495	0.045058612	0.082634202	0.109790513	0.068116488	0.068701575	0.079779153	0.067583899	0.10458026	0.057879752	0.070958943	0.118656688	0.102816502	0.05065947	0.116715937	0.100698291	0.082494387	0	0.013778849	0.120367185	0.04755366	0.115140374	0.049995553	0.005243581	0.192642406	0.082610039	0.043673083	0.101029702	0.026810869	0.092769602	0.065188055	0.152122746	0.068765082	0.107218769	0.121193212	0.023732711	0.005019491
NK cell activated_CIBERSORT	0	0	0	0	0	0.042385885	0	0.000894476	0	0	0	0	0	0	0	0	0	0	0	0	0	0	0.029325145	0	0	0.006080384	0	0	0	0.008864144	0	0	0	0	0	0	0	0.017769384	0	0	0.005782033	0	0	0	0	0	0	0	0.004519924
Monocyte_CIBERSORT	0	0.020410885	0	0	0	0.043287458	0	0	0	0	0	0	0	0	0	0	0	0	0	0	0	0	0	0	0	0	0	0.001610935	0	0.011404411	0.045016737	0.054532965	0	0	0	0	0	0.035670072	0	0	0	0	0	0	0	0.029657009	0	0	0
Macrophage M0_CIBERSORT	0.081250888	0.018768226	0.104625362	0.173745147	0.178282749	0.11925185	0.058917552	0.329294488	0.190704775	0.025829973	0.092636232	0.140565915	0.124498763	0.011048726	0.033226651	0.110114877	0.035037016	0	0.102531232	0.053333004	0.082715173	0.048196204	0.031425361	0.050477526	0.000860377	0.036733653	0.085488633	0.042056168	0.201603746	0.074751599	0.042293624	0	0.157425478	0.016012098	0.222943867	0.001727197	0.056487682	0	0.013425763	0.016213275	0.090070756	0.057603608	0.207580163	0.080235639	0.023189211	0.030446774	0.096494633	0.429183383	0.221517469
Macrophage M1_CIBERSORT***	0	0	0.003258945	0.059068737	0.09517363	0.008899962	0.1066706	0	0.015812659	0.032148862	0	0.156014001	0.01156192	0.072227888	0.015050963	0.067295481	0.020348128	0.009461738	0.037908738	0.06958613	0.024339886	0.126928197	0.019082032	0.013255347	0.055043697	0.079804453	0.047108098	0.082358089	0.149797805	0	0	0.013411746	0.032930002	0.20725831	0	0	0.066998308	0.003738075	0.047527261	0	0	0	0	0.072862541	0	0.078962586	0.029055525	0.022150659	0.082943359
Macrophage M2_CIBERSORT	0.08043681	0	0.147469979	0.185862509	0.173495988	0.123654078	0.103857577	0.071465795	0.097031393	0.005479212	0	0.087409945	0.022257434	0.059351884	0.079301255	0.055896193	0.069044082	0.109913135	0.091287249	0.103893437	0.070808408	0.093208897	0	0.103975722	0.088129375	0.05985155	0.073180498	0	0.056811098	0.003508368	0	0	0	0.076937664	0.09652451	0.087137445	0	0	0.126067665	0.04669098	0.007682318	0.003574265	0.034580413	0.067385142	0	0.048704191	0.05229897	0.045772381	0.087502998
Myeloid dendritic cell resting_CIBERSORT	0	0	0	0	0.001001318	0.064256772	0.045030607	0	0	0	0	0.002286229	0	0.031273212	0	0	0.050267543	0.161543902	0	0.065216474	0.028594487	0	0.108724787	0	0.007997268	0.011434798	0	0.075878979	0.001195844	0	0.024875075	0	0	0.092301005	0	0.024288224	0.055280639	0.040130796	0	0.047037806	0	0	0	0.035637645	0	0.020741852	0	0	0
Myeloid dendritic cell activated_CIBERSORT	0.014677178	0.00261092	0	0	0	0	0	0	0	0	0	0	0	0	0.008381912	0	0	0	0	0	0	0	0	0	0	0	0	0	0	0.033014884	0	0	0	0	0	0	0	0	0	0	0	0	0	0	0	0	0.0017785	0	0
Mast cell activated_CIBERSORT	0.034590985	0	0	0.075645904	0.050438395	0.032150544	0	0.094513894	0.084682008	0	0	0.012967234	0	0.013314444	0	0	0.009994336	0.04920646	0.042032796	0.15299707	0	0	0.119246091	0.008100292	0	0.021926817	0.029988417	0	0.032858081	0	0	0	0	0.037809547	0.048003918	0	0.16805468	0.02193509	0	0	0.058965044	0.17778854	0.085366596	0	0	0	0	0.093931769	0.082282049
Mast cell resting_CIBERSORT	0	0.056367299	0.036002536	0.02141414	0.004618111	0	0.042336005	0	0	0.081403874	0.035548696	0.001569114	0.028803218	0.000754725	0.060854526	0.069600566	0.021953212	0.073833686	0.057990493	0.018521945	0.004753387	0	0.039948814	0.201423218	0.097616585	0	0.082063354	0.100055005	0	0	0.149743224	0.100174927	0.062805712	0	0.042699632	0.036514476	0	0.077028207	0.021964459	0.100959714	0	0.097943818	0.022701804	0.070231094	0	0.074785802	0.094146828	0	0.060974227
Eosinophil_CIBERSORT	0	0.005304977	0	0	0	0.048907461	0	0	0	0.000254077	0	0	0	0	0.012722607	0	0	0	0	0	0.005079076	0	0	0	0	0	0	0	0	0	0.004522372	0.041651891	0	0	0	0	0	0	0	0	0	0	0	0	0	0	0	0	0
Neutrophil_CIBERSORT	0	0	0.00301244	0.017824811	0	0	0.00641832	0.013935321	0.021038542	0	0.034486638	0.023179357	0	0	0	0	0.020302253	0	0.012247034	0.028409092	0	0.011760628	0.017213123	0	0.055079459	0.008280964	0.004902485	0	0.032904231	0	0	0	0	0.009185563	0.021951465	0	0	0	0.00249859	0	0	0.046202754	0	0.047650046	0	0	0.00539409	0	0
B cell naive_CIBERSORT-ABS*	0.083771594	0.028189234	0.030472718	0.042006371	0.053955813	0.037132007	0.062100406	0.017738336	0.014451313	0.028376539	0.017408054	0.067356691	0.031422413	0.041435414	0.027808385	0.057447553	0.034246353	0.017520105	0.055019906	0.040148691	0.050868365	0.04406137	0.031830439	0.014361279	0.040666599	0.037002418	0.033137944	0.016890324	0.028151985	0.028436938	0.023582263	0.0385854	0.020137531	0.022931189	0.033589988	0.009706514	0.028243751	0.018111231	0.017553941	0.011389415	0.030521254	0.01274864	0.022041984	0.025191574	0.01531715	0.028424864	0.033710048	0.025639726	0.028737701
B cell memory_CIBERSORT-ABS	0	0	0	0	0	0	0	0	0	0	0	0	0	0	0	0	0	0	0	0	0	0	0	0	0	0	0	0	0	0	0	0	0	0	0	0	0	0	0	0	0	0	0	0	0	0	0	0	0
B cell plasma_CIBERSORT-ABS**	0.07847671	0.03237877	0.044998148	0.033049916	0.034440456	0.037190457	0.034653165	0.016431174	0.019224399	0.03825247	0.02401771	0.047977543	0.045450649	0.04960096	0.029181929	0.05877458	0.061603272	0.019814634	0.03598118	0.02308911	0.037383528	0.041326545	0.033240307	0.014733483	0.024003565	0.045854437	0.042877637	0.037798711	0.01653415	0.088342442	0.02297472	0.024968436	0.005700893	0.018148047	0.033832957	0.056719198	0.007510703	0.017835145	0.037205127	0.023954849	0.034662293	0.012968089	0.019027171	0.00093516	0.017196848	0.015911141	0.021297532	0.018471236	0.009405468
T cell CD8+_CIBERSORT-ABS***	0	0.005992807	0	0	0	0	0.032056049	0	0	0	0	0	0	0.040542435	0	0.008999295	0.011480203	0.02732841	0.015722653	0	0	0.008796949	0	0	0	0.015562697	0	0.0132806	0	0	0.010136302	0	0.030570636	0.002670533	0	0.041441383	0	0	0.012632424	0	0.001358704	0	0	0.002389697	0	0.002117722	0.002027871	0	0.007411371
T cell CD4+ naive_CIBERSORT-ABS*	0	0	0.000235287	0	0	0	0	0.011252428	0.00513316	0	0.008311399	0	0	0	0	0	0	0	0	0.001472689	0	0	0.002925812	0	0	0	0	0	0	0.00397235	0	0	0	0	0	0	0	0	0	0	0.011632842	0	0.001556071	0	0.012236526	0	0	0.003198843	0
T cell CD4+ memory resting_CIBERSORT-ABS**	0.044477228	0.019797037	0.020117359	0.054850915	0.067592711	0.114683138	0.068217339	0.010270282	0.020134908	0.06826829	0.025317609	0.078723735	0.059056555	0.068013107	0.028174559	0.079399739	0.045944696	0.038030854	0.0803481	0.035707946	0.048250575	0.04961847	0.050994514	0.067181779	0.05329106	0.051501593	0.05319262	0.047362482	0.071885141	0.018779351	0.012034711	0.042981774	0.015776433	0.040151796	0.030501489	0.05758998	0.096259321	0.041634025	0.015322069	0.075087479	0.017860385	0.06288967	0.023083317	0.105876601	0.001121603	0.068538057	0.064559024	0.02416982	0.063856707
T cell CD4+ memory activated_CIBERSORT-ABS	0.006758255	0	0	0	0	0	0.004236331	0.015024001	0.027513947	0	0.016761448	0.000227912	0.002465151	0.007281202	0	0	0.019708348	0	0	0.009698956	0	0.050765377	0	0	0	0.076285383	0.006687655	0	0.032435817	0	0.000984293	0	0	0.002047701	0.00623235	0	0	0	0.035221598	0	0.023381583	0	0.014097301	0	0.018806122	0	0	0.033651665	0
T cell follicular helper_CIBERSORT-ABS*	0	0	0.007317889	0	0	0.005595194	0.011916007	0	0	0	0	0	0	0	0.008442995	0	0	0	0	0.007018623	0	0.002252894	0	0.001536045	0	0	0	0.003354597	0.004386934	0	0.010268385	0.012631304	0	0	0	0.0011204	0	0.000815176	0	0	0	0	0	0	0	0	0	0	0.004070855
T cell regulatory (Tregs)_CIBERSORT-ABS**	0.001271151	0	0	0.01514587	0.006700167	0	0.009222564	0	0	0	0	0.017622582	0	0.023731663	0	0	0.002301117	0.001996882	0.007827946	0	0.009206161	0	0.007768445	0	0.001673197	0	0.001548695	0	0	0.009748457	0	0.004203854	0	0	0	0.003028717	0	0.005853689	0	0.003698975	0	0	0	0.002853069	0	0.002967848	0.000237379	0	0.000977018
T cell gamma delta_CIBERSORT-ABS	0	0	0.004440152	0	0	0	0	0	0	0	0	0	0	0	0	0	0	0	0	0	0	0	0	0	0	0	0	0	0	0	0	0	0	0	0	0	0	0	0	0	0	0	0	0	0	0	0	0	0
NK cell resting_CIBERSORT-ABS	0.004453048	0.008996078	0.003950753	0.018095646	0.021097544	0.006349663	0.036559551	0	0.008559089	0.016835057	0.009608187	0.044729445	0.016174482	0.013547759	0.010928097	0.038251953	0.016937302	0.013639086	0.026984226	0.017973318	0.022437916	0.017207753	0.015945947	0.023022931	0.020761672	0.015801244	0.028618135	0.020007866	0.028607621	0	0.001531102	0.022168458	0.004908848	0.022220972	0.010055158	0.001052367	0.055221384	0.009651447	0.006915002	0.016757913	0.003949326	0.015683471	0.008899315	0.044058554	0.004897997	0.020751172	0.024623502	0.006476797	0.001262029
NK cell activated_CIBERSORT-ABS	0	0	0	0	0	0.016468222	0	0.000129117	0	0	0	0	0	0	0	0	0	0	0	0	0	0	0.006589969	0	0	0.001896539	0	0	0	0.001523663	0	0	0	0	0	0	0	0.002076022	0	0	0.000851712	0	0	0	0	0	0	0	0.001136425
Monocyte_CIBERSORT-ABS	0	0.00217086	0	0	0	0.016818511	0	0	0	0	0	0	0	0	0	0	0	0	0	0	0	0	0	0	0	0	0	0.000320079	0	0.001960311	0.005002248	0.010043533	0	0	0	0	0	0.004167385	0	0	0	0	0	0	0	0.005739832	0	0	0
Macrophage M0_CIBERSORT-ABS*	0.022572683	0.00199615	0.016537131	0.060771747	0.06592891	0.046333017	0.023960595	0.047533477	0.030674151	0.004584531	0.011220896	0.062628522	0.023673497	0.003322017	0.004394113	0.038364965	0.008712024	0	0.034679811	0.014183423	0.017746715	0.014328817	0.007061931	0.009794143	0.000173735	0.011457629	0.020961364	0.008356191	0.069912678	0.012849098	0.004699657	0	0.016250647	0.003090179	0.044838705	0.000346642	0.016192323	0	0.002125776	0.002689315	0.013267708	0.009738368	0.028338338	0.023238249	0.00165172	0.005892683	0.019605354	0.117126674	0.055695166
Macrophage M1_CIBERSORT-ABS	0	0	0.00051511	0.020660781	0.035195181	0.003457909	0.043380809	0	0.002543407	0.005706064	0	0.069511348	0.002198504	0.021716736	0.001990439	0.023446321	0.005059603	0.001878406	0.012822121	0.018505792	0.005222174	0.037735979	0.004288129	0.002571932	0.01111494	0.024891883	0.011550658	0.016363829	0.051947277	0	0	0.00247009	0.003399284	0.039998837	0	0	0.019205217	0.000436725	0.007525255	0	0	0	0	0.021102815	0	0.015282457	0.005903373	0.006045045	0.020854085
Macrophage M2_CIBERSORT-ABS*	0.022346521	0	0.02330917	0.065010101	0.064158767	0.048043418	0.042236808	0.010316048	0.015607138	0.000972499	0	0.038945115	0.004232261	0.017845312	0.010487326	0.019474711	0.01716795	0.021820674	0.030876685	0.027629506	0.015192093	0.027711171	0	0.020174386	0.01779591	0.018668354	0.017943474	0	0.019701102	0.000603055	0	0	0	0.01484822	0.019413111	0.017488157	0	0	0.019960994	0.007744687	0.00113163	0.000604259	0.004720834	0.019516423	0	0.009426232	0.010625874	0.012491552	0.022000495
Myeloid dendritic cell resting_CIBERSORT-ABS**	0	0	0	0	0.000370287	0.024965735	0.018313051	0	0	0	0	0.001018619	0	0.009402907	0	0	0.012499126	0.032070752	0	0.017343723	0.006135008	0	0.024432716	0	0.001614883	0.003566639	0	0.015076487	0.000414698	0	0.002764112	0	0	0.017813196	0	0.004874555	0.015846321	0.004688537	0	0.007802215	0	0	0	0.010321554	0	0.004014388	0	0	0
Myeloid dendritic cell activated_CIBERSORT-ABS	0.004077535	0.000277692	0	0	0	0	0	0	0	0	0	0	0	0	0.00110848	0	0	0	0	0	0	0	0	0	0	0	0	0	0	0.005674949	0	0	0	0	0	0	0	0	0	0	0	0	0	0	0	0	0.000361348	0	0
Mast cell activated_CIBERSORT-ABS	0.009609881	0	0	0.026459063	0.018652104	0.012491477	0	0.013643028	0.013620785	0	0	0.005777494	0	0.00400325	0	0	0.002485112	0.009768788	0.014217028	0.040688166	0	0	0.026797071	0.001571698	0	0.006839214	0.007353003	0	0.011394612	0	0	0	0	0.007296875	0.009654599	0	0.048173257	0.002562707	0	0	0.008685738	0.030056629	0.01165404	0	0	0	0	0.025634533	0.020687815
Mast cell resting_CIBERSORT-ABS	0	0.005995111	0.005690577	0.007490136	0.001707776	0	0.01721721	0	0	0.014448278	0.004305963	0.000699112	0.005476945	0.000226923	0.008047807	0.024249432	0.00545871	0.014657946	0.019614505	0.004925741	0.001019849	0	0.008977328	0.039082103	0.019711656	0	0.020121504	0.019880051	0	0	0.016639429	0.018449577	0.00648328	0	0.008587795	0.007328318	0	0.008999313	0.003477755	0.016746304	0	0.016558215	0.003099195	0.020340682	0	0.01447408	0.019128337	0	0.015330483
Eosinophil_CIBERSORT-ABS	0	0.000564227	0	0	0	0.019002055	0	0	0	4.51E-05	0	0	0	0	0.001682522	0	0	0	0	0	0.001089726	0	0	0	0	0	0	0	0	0	0.000502525	0.007671179	0	0	0	0	0	0	0	0	0	0	0	0	0	0	0	0	0
Neutrophil_CIBERSORT-ABS*	0	0	0.000476148	0.006234677	0	0	0.002610203	0.002011556	0.003383971	0	0.004177318	0.01032746	0	0	0	0	0.005048196	0	0.004142395	0.007555137	0	0.003496456	0.003868146	0	0.011122161	0.002582923	0.001202064	0	0.011410616	0	0	0	0	0.001772724	0.004414902	0	0	0	0.000395616	0	0	0.007810959	0	0.013800646	0	0	0.001095947	0	0
B cell_QUANTISEQ*	0.014477556	0.006481838	0.015054341	0.013891985	0.011820562	0.014753557	0.011485724	0.010573689	0.012713939	0.014373563	0	0.017185818	0.007905094	0.020199141	0.009394432	0.01210479	0.019895567	0.012518448	0.008871357	0.010423372	0.010718416	0.01143065	0.008271517	0.007238982	0.004135722	0.0133949	0.015195754	0.005473199	0.009115052	0.011169627	0.004129429	0.015079437	0.009542823	0.000152147	0.01177545	0.010279058	0.030280309	0.029463513	0.005620156	0.01300103	0.007596471	0.024257623	0.009434229	0.002696455	0.00659963	0.006873407	0.002505157	0.019762286	0.008459576
Macrophage M1_QUANTISEQ***	0.016390783	0.018262424	0.013269214	0.026514171	0.053353398	0.045155533	0.050638639	0.014371343	0.019437056	0.043737825	0.014740782	0.048695904	0.028311371	0.03228933	0.032524406	0.032680839	0.036960673	0.018669549	0.035788111	0.019108161	0.020168461	0.054595626	0.010801	0.026439555	0.041789135	0.041273076	0.042897253	0.024386148	0.030183904	0.015163752	0.028418029	0.032682702	0.026592078	0.076361675	0.02777955	0.020852236	0.019196296	0.01587357	0.024306019	0.023052092	0.016153802	0.016326761	0.014447279	0.048313542	0.017210973	0.029572902	0.036253338	0.0273574	0.032546642
Macrophage M2_QUANTISEQ***	0.023078996	0.014777436	0.007676079	0.02947402	0.021029985	0.035845467	0.00688569	0.023297845	0.017549049	0.010981455	0.009824442	0.014500779	0.009301327	0.036649184	0.016468903	0.015354246	0.011718138	0.013888451	0.011757432	0.016207686	0.004983722	0	0.016225631	0.010551657	0.00619428	0.005522993	0	0.015285735	0.007561059	0.006110966	0	0.00122752	0.003073425	0.00190822	0.022003758	0.015722046	0.020517288	0.033254691	0.001615004	0.025104993	0.009012545	0.010344369	0.019183967	0.007156585	0.005137093	0.019440968	0.021507526	0.020538722	0.006464792
Monocyte_QUANTISEQ	0	0	0	0	0	0	0	0	0	0	0	0	0	0	0	0	0	0	0	0	0	0	0	0	0	0	0	0	0	0	0	0	0	0	0	0	0	0	0	0	0	0	0	0	0	0	0	0	0
Neutrophil_QUANTISEQ	0.249419055	0.296782941	0.217531403	0.339487634	0.300367129	0.241642387	0.293832793	0.213976084	0.198744163	0.254834203	0.18879665	0.332831039	0.35647795	0.251590939	0.22063443	0.33180786	0.32064198	0.253402886	0.220514159	0.326505675	0.285088681	0.304575869	0.290456354	0.18666394	0.209946947	0.259224537	0.325997179	0.240825158	0.383790548	0.261275026	0.31956121	0.305512463	0.16789292	0.319899337	0.246154069	0.215519224	0.231483781	0.18041823	0.218514595	0.311490193	0.209164447	0.188501848	0.28757536	0.392925402	0.322903767	0.286404061	0.282644985	0.247806632	0.244897863
NK cell_QUANTISEQ	0.035095118	0.025355407	0.015314985	0.016084922	0.0224536	0.033999362	0.014282453	0.020992722	0.016306433	0.016237937	0.00553692	0.012328633	0.017253139	0.03453603	0.010422331	0.013905947	0.014452636	0.014443494	0.020428498	0.016392124	0.017369856	0.01864542	0.010081848	0.030214037	0.007942509	0.016181707	0.013921263	0.015981912	0.014066883	0.016573968	0.019398745	0.014794404	0.006341389	0.013693579	0.014933471	0.014011937	0.007976766	0.017065716	0.01830367	0.015020632	0.016118252	0.009449587	0.014836048	0.010181208	0.014902782	0.022446342	0.043995745	0.012350623	0.01317994
T cell CD4+ (non-regulatory)_QUANTISEQ	0	0	0	0	0.004292148	0	0	0	0	0	0.062473498	0	0	0	0	0	0	0	0	0	0	0	0	0	0.041385258	0	0	0	0	0	0	0.007450872	0.000942078	0.043245849	0	0	0	0	0	0.009908579	0.023710175	0	0	0.033414819	0	0	0	0	0
T cell CD8+_QUANTISEQ*	0	0	0	0	0	0	0.00244777	0	0	0	0	0	0	0	0	0	0	0.003729228	0	0	0	0.000421829	0	0	0	0	0	0	0	0	0	0	0.014149937	0	0	0.008410473	0	0	0	0	0	0	0	0	0	0	0	0	0
T cell regulatory (Tregs)_QUANTISEQ***	0.023912989	0.018999151	0.007115359	0.031052184	0.043293869	0.026788618	0.034332941	0	0.01102203	0.027917399	0.025616604	0.039257009	0.013095676	0.045223924	0.017768572	0.029748616	0.034186619	0.029715759	0.029447752	0.01967116	0.013233831	0.031341123	0.019839318	0.012766158	0.059393807	0.019834442	0.026109259	0.007277589	0.02549436	0.011484071	0.029971581	0.027343106	0.020538947	0.012461151	0.01842373	0.018657382	0.027547356	0.03216124	0.012202967	0.033109884	0.030584927	0.044312567	0.03269581	0.028696971	0.028951167	0.038694108	0.024830267	0.011435866	0.018715912
Myeloid dendritic cell_QUANTISEQ	0	0	0.003006818	0	0.005464464	0	0	0	0.002058832	0.004345126	0.002993165	0.002926574	0	0	0	0	0	0.001184228	0	0.003021805	0.005205153	0	0	0.012278464	0	0	0.009643994	0	0	0	0	0.005173267	0	0	0	0	0	0	0	0	0.005406078	0.003811008	0.002719128	0.004720591	0	0	0	0.011348155	0.003115557
uncharacterized cell_QUANTISEQ	0.637625502	0.619340802	0.7210318	0.543495083	0.537924844	0.601815075	0.586093989	0.716788317	0.722168497	0.627572492	0.690017938	0.532274243	0.567655442	0.579511452	0.692786925	0.564397702	0.562144386	0.652447957	0.673192691	0.588670016	0.643231881	0.578989483	0.644324331	0.713847206	0.629212342	0.644568346	0.566235298	0.690770259	0.529788194	0.67822259	0.598521007	0.59073623	0.750926403	0.532278042	0.658929972	0.696547644	0.662998205	0.691763039	0.719437588	0.569312596	0.682253302	0.702996237	0.619108179	0.471894426	0.604294587	0.596568211	0.588262981	0.649400315	0.672619717
Myeloid dendritic cell activated_XCELL***	0.077838327	1.02E-18	0.016283089	0.382448319	0.347390262	0.4320483	0.522867352	0.012878353	0.068738489	0.077826331	0	0.566922741	0.015578037	0.187755739	0.01832484	0.345297861	0.16633656	0.279309548	0.227294593	0.234748457	0.097509721	0.22025291	0.098493086	0.245022361	0.039379503	0.410758484	0.182944037	0.071708	0.32872265	0.005988872	9.20E-19	0.039606946	1.72E-20	0.310217759	0.066162703	0.114540596	0.335332893	0	0.121739146	0.091217286	1.03E-18	0.072441834	0	0.177662433	7.37E-19	0.131026573	0.082331247	0.217927267	0.25758867
B cell_XCELL***	9.35E-19	7.50E-19	1.04E-18	1.78E-20	1.20E-18	1.26E-18	0	0	1.46E-18	0.03659386	0.013824369	0.02983715	2.33E-19	3.41E-19	0	1.08E-18	0	0.01628612	0	2.24E-18	0	0.057067295	1.86E-18	0	6.08E-19	2.79E-19	0.004999546	0	0	0	0	0.019946539	0	0.012968086	0	0.007595727	0.014748437	0.006640878	3.26E-18	0.01325971	8.17E-19	0.017721775	1.75E-19	0.005786758	0.002480914	0	1.29E-18	0	4.82E-18
T cell CD4+ memory_XCELL	0	0	0	0	0	0	0	0	2.04E-19	0.00338315	0.013598309	0	1.64E-19	2.66E-18	0	0	2.15E-20	0.000482796	0	0	1.08E-19	2.35E-21	0	0	0	0	0	0	0	0	0.008443841	7.62E-20	0.001816965	0.012771372	0.006775893	0.005111313	4.39E-20	0	0	1.19E-21	0	0.006562343	0.000404112	0	6.99E-22	6.62E-21	0	0.001673893	0
T cell CD4+ naive_XCELL	0.003421161	3.29E-18	4.10E-18	0	5.27E-19	6.70E-18	2.79E-18	0	4.45E-18	0	0	0	0	3.18E-21	3.15E-18	0	1.29E-18	5.42E-21	1.24E-18	0	1.39E-19	0	0	0	0	0	0	4.78E-18	5.60E-18	3.34E-18	2.75E-18	6.44E-18	5.10E-18	6.81E-18	0	0	1.35E-18	0	1.43E-18	0	2.08E-19	0	0	0	1.15E-18	0	4.91E-18	0	6.76E-18
T cell CD4+ (non-regulatory)_XCELL	2.46E-18	6.27E-19	8.05E-19	0	1.96E-18	0	0	0	0	0	0.013641921	0	6.08E-18	2.60E-19	0	6.92E-18	0	1.11E-19	1.32E-18	9.69E-19	0	0	0	0	1.43E-18	2.62E-18	2.75E-18	0	1.83E-18	0	0.003700525	0	0	3.01E-20	6.05E-19	7.10E-21	2.13E-19	0	1.67E-18	0	1.29E-18	0	3.65E-20	9.26E-20	0	7.47E-20	6.72E-19	4.80E-19	0
T cell CD4+ central memory_XCELL	0.015183374	5.30E-18	0	2.69E-19	0	7.75E-18	0	0.016246046	9.24E-18	0	8.56E-19	0	0	0	5.27E-18	0	2.70E-18	0	0	8.50E-19	0	3.12E-18	0	7.79E-18	3.25E-18	8.76E-18	0	5.76E-20	0	5.23E-18	2.17E-18	1.36E-18	2.08E-18	1.58E-18	0	3.27E-19	2.79E-18	0.024017635	4.56E-18	2.48E-18	0.008085588	3.25E-18	0	5.29E-18	0	4.06E-18	0	0	2.41E-19
T cell CD4+ effector memory_XCELL	1.59E-18	0	0	0	3.20E-18	2.25E-17	8.31E-18	1.23E-18	1.18E-17	6.67E-18	6.55E-18	3.03E-18	1.45E-17	1.48E-18	1.35E-17	6.66E-18	0	2.23E-18	0	5.71E-18	2.39E-18	1.42E-17	0	0	0	3.34E-18	9.76E-18	0	1.43E-17	2.06E-17	0	9.48E-18	0	9.76E-19	6.12E-18	0	0	0	2.95E-18	0	0	6.95E-18	6.43E-18	7.52E-18	1.73E-17	4.14E-18	4.68E-18	2.52E-18	0
T cell CD8+ naive_XCELL*	0.002383875	0.00710901	0	0	4.06E-20	0	0	0.000206426	0.008073883	2.95E-22	0.015912031	5.63E-19	1.20E-19	0	8.44E-19	2.54E-20	4.28E-05	0.003037333	0	0.000163348	2.05E-21	0.001914452	0	0.001014078	4.81E-19	0	0	5.82E-20	0	0.000984071	0.005137785	1.77E-19	0.000143252	0.007496018	0.003209475	0.005037984	0	0.000155181	0.007470411	0	0.004978614	0.001299233	0	0	0.012430453	2.81E-19	0	0.011422235	0
T cell CD8+_XCELL	0.001264453	0.011098708	3.82E-20	0	0	4.18E-18	0	0.00681325	0	2.71E-18	0.013763156	5.72E-18	7.27E-18	0	2.62E-19	1.34E-18	9.87E-19	0.018007043	4.06E-18	8.30E-19	0	6.09E-19	7.92E-19	0	0	0	2.96E-19	5.11E-18	6.23E-18	2.42E-19	0.012176382	0	5.74E-18	0	6.44E-18	0.006873659	6.11E-18	0.024766451	0	2.40E-19	0.016866747	5.57E-19	0.005241737	0	0	0	0	0	1.61E-18
T cell CD8+ central memory_XCELL	0	5.43E-20	1.56E-18	2.26E-18	0	1.85E-18	2.00E-18	0	2.51E-18	0.002214105	0.021364224	0	3.36E-18	0.006973039	0	3.98E-19	3.72E-19	0.008605416	1.12E-17	3.08E-19	0	0	6.14E-19	3.22E-19	0	1.71E-18	1.30E-18	9.47E-19	1.46E-19	1.93E-17	0.001907389	9.15E-19	0	0.004097826	2.58E-19	0.008272697	0.002753667	0.007538465	1.95E-18	0.011543819	0.000498363	0	2.39E-19	0.003380221	0.003247343	0	4.92E-20	3.98E-19	1.43E-18
T cell CD8+ effector memory_XCELL	1.99E-18	0	8.88E-19	0	0	0	7.12E-18	0	4.89E-18	5.28E-18	1.86E-18	1.79E-18	0	0	0	5.05E-18	0	8.70E-19	0	0	0	3.68E-18	0	0	2.02E-18	0	4.15E-18	1.64E-17	0	0	1.00E-18	1.07E-17	0	1.62E-18	0	1.16E-18	0	0	0	1.38E-18	3.24E-18	0	0	0	1.08E-18	0	0	2.39E-19	6.91E-18
Class-switched memory B cell_XCELL**	0.004426514	0.013536727	0	6.91E-21	0.02042334	0.046495802	0.004543734	0.010124419	0	1.99E-19	0.039905234	0.00260698	2.21E-18	3.95E-18	5.61E-19	0	1.55E-19	0	0	0	0.00916449	0	0.005748744	2.70E-19	0	0	0	0	0	0.010936977	0.003890077	2.59E-20	0	0	7.83E-19	0.003041794	0	0.011439759	6.07E-19	0.014991469	0.027693269	0	0	0.004883835	0.005573972	0.011065496	0.010930882	8.80E-20	1.44E-19
Common lymphoid progenitor_XCELL	0.007961907	0.020808953	0.013416266	0.000374673	0.019336695	0.00422813	0.029126305	0.014135487	0.029425127	0.05095644	0.106712937	9.21E-19	0	0.006725648	0.012275386	0.013975034	0.050282923	0.025666657	0.014297177	0.034251522	0.006100958	0.062969625	0.033870102	0.071714269	0.034342901	0.067131944	0.018853418	0.040616538	0.042908957	0.023483111	0.055816826	0.006744843	0.077724942	0.108977688	0.076427594	0.065281249	0.031522933	0.002657443	0.107826362	0.01749883	0.013241222	0.036632342	0.001673222	0.015043015	0.01708317	0.010130672	0.027591713	0.041514989	0.059794201
Common myeloid progenitor_XCELL	3.20E-19	0	0.001084263	0	0	0	3.29E-18	1.75E-18	1.69E-18	0	7.67E-19	0	0	3.75E-18	0.007021904	0	0	0	0	6.08E-20	0	0	0	5.55E-18	9.22E-18	9.40E-19	0	0	0	0	0	5.76E-19	0	0	4.40E-18	1.50E-18	7.35E-18	0	0	2.15E-20	0	0	1.91E-18	0	0	0	0	9.92E-18	4.90E-18
Myeloid dendritic cell_XCELL***	0.002598164	1.46E-19	9.60E-19	0.018248406	0.011362743	0.017179717	0.024680796	1.66E-20	1.03E-19	1.15E-19	5.60E-19	0.038654505	0	0.00562086	0	0.007943217	0	0.01291517	0	0.005299965	0	0	0	0.00569013	0	0.003349485	0.003569493	1.95E-20	0.005054177	7.54E-19	1.73E-19	1.74E-18	0	0.000339972	1.03E-18	0.001830054	0.007345124	0	0	0.003411665	5.94E-20	0	2.87E-19	0.004459962	1.67E-18	6.14E-20	0	0.002270021	0
Endothelial cell_XCELL*	0.015134387	0.002703714	0.002152236	0.017739885	0.014373093	0.047577875	0.014122028	3.07E-20	0.010245185	0	0.003243682	0.050589715	0.015887945	0.011198142	0.019749925	0.056417942	0.010922642	8.89E-20	0.005807584	0.022320115	0.027497728	0.002519858	0.013837228	0.003704318	1.24E-20	0.001762421	0.00887053	0	0.022562416	0.005648237	0	1.55E-19	0.002454028	0	0.029412969	0.005062344	0.000812838	0.002982523	0	0.016747425	0.008271174	0.005935492	0.026534644	0.003463214	0.006069583	0.017366051	0.029596094	0.010141604	0.01504556
Eosinophil_XCELL*	0.01357444	0.054248031	0	0.014978344	0.019715379	0.015647121	5.36E-19	0.011574425	1.94E-19	1.37E-18	6.51E-20	0.006969954	0.001202445	0.022700477	0.002100762	0.004110005	2.35E-18	0	0.00957977	6.87E-19	0.007497836	0	1.19E-18	0	2.23E-18	0	4.59E-18	0.003171545	0	0	0.0085655	0.000875333	0	0	1.67E-18	0.000492165	0.015765536	0.009965662	0	0.008113001	0.007811287	0.044879661	0	0.029797849	0.00013693	0.012924104	1.82E-18	0	1.03E-17
Cancer associated fibroblast_XCELL	0.052180464	0	2.77E-18	0.02526106	0.082387756	0.143895396	0.035902807	0.02894488	0.002095405	5.46E-18	1.00E-17	0.040553592	0.004716404	0.026686167	6.20E-18	0.062369617	8.51E-19	0	0.001919955	0	0.005698115	0	0.040139292	1.74E-17	9.56E-18	0.013758592	7.96E-19	6.83E-18	1.86E-18	0.031324645	0	0	1.09E-17	8.01E-18	0.07438143	1.27E-19	2.74E-18	0	0	0	0.02451642	6.77E-18	7.44E-18	5.81E-18	0.008536081	0	7.85E-19	0.029798018	0.089706725
Granulocyte-monocyte progenitor_XCELL	0	1.92E-18	2.15E-17	0	7.36E-19	8.46E-19	6.48E-18	0	0	1.25E-17	4.69E-18	0	0	0	0	0	1.79E-18	0	0	4.70E-18	1.74E-17	0	0	3.57E-18	0	2.83E-18	0	6.77E-18	1.09E-17	7.28E-18	4.05E-19	0	0	0	0	0	4.83E-18	0	0	0	2.10E-18	0	0	0	0	0.000103161	9.63E-18	2.32E-18	0
Hematopoietic stem cell_XCELL	0.260377616	0.117739339	0.26932127	0.225683956	0.264472716	0.359969699	0.137950747	0.099275166	0.257228919	0.037092478	0.072683545	0.161282748	0.070783261	0.218658541	0.077934841	0.278958564	0.13645087	0.048088794	0.225940154	0.208210792	0.272841379	0.061660609	0.154195053	0.077468463	0.102769158	0.097239204	0.044803794	0.024738169	0.070884957	0.266028422	0.100467828	0.079693598	0.019406841	0.027572938	0.295921275	0.05780725	0.018651672	0.013493236	0.124126808	0.046225753	0.28331516	0.023009201	0.121559701	0.078656551	0.050731344	0.107237396	0.124559769	0.207289259	0.326218119
Macrophage_XCELL*	0	3.35E-21	2.48E-18	0.015823976	0.027673155	0.050640548	0.007866163	0	8.53E-19	2.78E-20	0.000195529	0.031613904	1.40E-18	2.11E-18	0	0.00616663	0.007915689	0.000944671	0.006899668	0.009074779	4.75E-19	1.23E-19	5.89E-20	0.019049219	3.02E-19	0.029525409	1.59E-19	0	0.005596806	0	6.82E-20	0	0.001202623	0.00612282	0.006950256	0.002280896	0	0	0.01108033	0.005541598	2.33E-18	0	0	0	0	2.79E-19	6.87E-19	0.009095128	0.008403144
Macrophage M1_XCELL***	0.004838925	0.001257977	0	0.024694985	0.034873463	0.035330552	0.017409357	0	0	0.002927273	0	0.02710165	1.67E-19	0.009519982	0	0.007716968	0.008819154	0.004338798	0.016103173	0.01016112	0.001276766	0.002809898	0.005358045	0.008611991	2.93E-20	0.020007552	0	1.17E-19	0.017520817	0	1.01E-19	0	0.002675669	0.005757791	0.005280135	0.005071951	0.006869177	2.60E-19	0.009586211	0.006679507	0	0.001583475	7.93E-20	0.003457788	0.001603155	0.008698733	0.003738071	0.015214639	0.016749672
Macrophage M2_XCELL*	0	0.000274421	0.003190969	0.016766778	0.006834289	0.059210532	2.05E-20	0.004945236	0	0.005337853	0.000841862	0.019348489	0.001471097	0	0.006921616	0.029008941	0.021088454	0.007761851	0.028333474	0.006365006	0.005657167	0.017794795	0.010030453	0.015183767	0.001433352	0.024406601	0.01645994	0.0231958	0.002603726	3.79E-19	0.002611905	1.61E-20	0.000839514	0.04207288	0.01435876	0.006574127	0.006877559	0	0.006248484	0.010531769	1.04E-20	0.00337938	0.0055134	0.002835923	0.001879571	3.28E-21	0	0.007135669	0.031544292
Mast cell_XCELL	0.001642764	0.02264872	0.009527617	0.010457873	0	0	0	0.00657178	0.007200411	0.019603043	0.007609802	0.006608033	0.006156156	0.00216646	0.011090211	0	0.003071945	0.008583328	9.28E-20	0.003757635	0.005817448	2.02E-19	0.00559014	0.002818626	0.009221957	0	0.00705169	0.003368468	0.011832123	0.004042044	0.012507303	0.016619351	0.003217621	0	1.07E-18	0.010500335	0.006728272	0.020404229	0	0.0166248	0.010649335	0.020661608	0.019276684	0.01471842	0.016248959	0.010782854	0.009439914	0.007995271	0
B cell memory_XCELL	0	1.19E-18	1.30E-18	0	2.82E-18	0	0	0	0	0.007114315	8.26E-18	0	2.94E-18	1.06E-18	0.005742187	7.11E-18	0.003131366	0.014902271	6.03E-18	3.48E-18	0	8.27E-20	0	2.70E-20	1.38E-18	3.59E-19	0.002542066	1.39E-18	0.001786041	0	0.002187496	0.007675303	0.002719516	0.005394477	4.52E-18	0.013144449	0	0	0	4.12E-19	0	0.0124386	0	0.007723159	0.0043554	5.98E-18	5.33E-19	7.22E-18	0
Monocyte_XCELL**	8.49E-19	2.90E-18	0	0.002967172	0.001257163	0.034770439	0.000292164	0	0	1.84E-18	6.70E-18	0	6.80E-18	0	0	0	0	0.011926884	7.87E-18	0	0	0	4.66E-18	0.006586409	0	0.006220764	1.23E-17	5.59E-18	9.40E-18	0	0	4.50E-19	0	0.00505944	3.55E-18	0	8.59E-19	0	0	0.003001863	0	1.18E-18	0	0	0	2.67E-18	2.02E-19	1.47E-18	0
B cell naive_XCELL	7.88E-19	0	0	0	8.14E-18	7.18E-18	0	2.08E-18	4.56E-18	0	5.25E-18	0	0	3.80E-18	0	0	0	1.55E-19	3.55E-20	1.13E-18	4.59E-18	2.79E-18	0	0	0	1.46E-18	0	0	2.92E-19	5.17E-18	8.83E-19	5.93E-20	0	0	0	0	0	0	0	0.001000998	0	0	7.82E-19	4.03E-19	9.79E-19	0	1.05E-18	0	0
Neutrophil_XCELL*	1.75E-19	0	0	0.001957725	2.38E-19	0.003558761	0.003759944	3.47E-19	1.03E-18	0.003021815	0	0.002813004	0	2.55E-19	0	0.004244246	1.76E-19	5.33E-19	0.001434033	1.13E-21	0	1.65E-19	0	1.48E-19	0	0	0	6.63E-19	0.000121156	0	0	7.84E-21	0	0	2.61E-18	0	1.21E-18	1.42E-19	2.20E-19	0.001847809	0	0	1.36E-18	0	0	0	0.002030261	0.00111328	0
NK cell_XCELL	0	0	0	6.53E-18	5.25E-18	1.30E-18	0	6.10E-18	0	1.12E-17	1.68E-18	0	0	0	2.83E-18	0	2.63E-18	3.26E-18	7.29E-18	4.06E-18	1.22E-17	0	1.67E-17	0	1.95E-17	0	6.77E-18	1.06E-17	0	0	0	0	1.59E-17	2.37E-18	0	8.05E-19	6.16E-18	5.92E-18	0	0	1.60E-18	0	0	4.94E-18	0	0	0	8.43E-19	2.44E-18
T cell NK_XCELL	0.019708955	0.001946112	0.021554648	0.011750065	6.36E-19	0.028581655	0.016883383	0.036500063	0	0	0.006542971	0.023930633	0.028160584	0.00531886	0.007963172	0.024026329	0.038489427	0	0.039172229	0.008041225	0.029066551	0	0.002411555	0.028050302	0	0.018371638	0.02004314	0.037739675	0	0.084097989	0	0	0	0	1.65E-18	0.029495913	0.027967483	0.022303346	0.010410186	0.000641421	0.003984541	0	2.34E-18	0.001638182	0.000577236	0.018065972	0.010164986	0	0.001262049
Plasmacytoid dendritic cell_XCELL	0	0	0	0	0	0	0	0.019584074	0.007499809	0.001035203	0.008723986	0	0	8.60E-18	0	0	0.001004659	3.90E-18	5.52E-18	0	1.00E-17	0.018411219	0	0	1.69E-18	0.097717248	0	0.001639857	0.034106929	6.09E-18	0.007662221	0	1.21E-21	0.004832602	5.93E-18	0	0.017577945	0	0.011852104	0	0	0.003264875	0.007105347	0	0.027829216	1.74E-18	0	0.073142628	2.61E-18
B cell plasma_XCELL	0.005018417	0.005227065	0.003868881	0	1.19E-18	0	0.007454667	0.012221323	0.000532873	0.010347431	0.01348653	0.004507898	2.70E-20	0.006759727	0.011023875	0.001598022	0.011011487	0.010573365	0.004850977	0.005398029	0.007049812	0.005027688	0.002986712	0.047816687	0.001405241	0.017659054	0.005652527	0.029164962	0.002684329	0.002293625	0.003571566	0.000574381	0.014102033	0.010316345	0.008211559	0.005782011	0.01798433	0.024926585	0.008794875	0.009363291	0.000851868	0.005448048	0.001618996	0.006567316	3.33E-19	0.003927831	0.009003684	0	0.002239317
T cell gamma delta_XCELL*	1.02E-18	0	9.99E-18	0	0	1.47E-19	3.55E-18	0	4.76E-18	0	1.28E-17	7.69E-18	0	1.12E-17	1.89E-17	1.23E-17	0	0	0	0	3.76E-17	1.42E-17	0	0	2.18E-18	0	0	0	2.01E-17	2.14E-17	0	1.32E-17	1.83E-17	0	3.52E-17	0	0	0	0	1.15E-17	0	0	9.23E-18	1.71E-20	1.83E-17	0	0	8.62E-18	0
T cell CD4+ Th1_XCELL	0.034282438	0.061018487	0.072705902	0.026350729	0.015011116	0.002077209	0.039685601	0.049531557	0.050091727	0.007215851	0.106239912	0.044066064	0.035174724	0.026399702	0.056014657	0.026767847	0.021203508	0.052152851	0.071648379	0.042885566	0.047295641	0.04091405	0.067318092	0.045892689	0.082718728	0.094051809	0.067685348	0.071098003	0.057257764	0.085288993	0.053474009	0.032224309	0.091030707	0.062567558	0.038469749	0.045420386	0.071206943	0.016361469	0.057564716	0	0.045303483	0.076352302	0.026662342	0	0.038897931	0.055794412	0.073464098	0.061637512	0.01123584
T cell CD4+ Th2_XCELL	0.048241048	0.103109322	0.172960693	0.003271773	0.208993694	0.053656739	0.258334595	0.095787334	0.200143006	0.316383806	0.304253195	0.101825076	0.16041901	0.129513399	0.221407008	0.08249545	0.194242752	0.13459439	0.081552456	0.17499901	0.050590232	0.279863185	0.231989114	0.351461502	0.14976478	0.174538898	0.125546118	0.120335812	0.265994017	0.138013611	0.15078951	0.232503206	0.357046435	0.402662176	0.190814672	0.199670436	0.288565234	0.120198791	0.252850974	0.097150444	0.046846819	0.413099502	0.161331683	0.341454436	0.288372362	0.214199888	0.295200851	0.24876316	0.207828505
T cell regulatory (Tregs)_XCELL	0	3.33E-18	4.72E-18	2.99E-20	2.66E-19	0.002951963	0	0	0	0	0	0	0	0	7.39E-18	5.11E-20	0	1.68E-19	4.43E-19	0	1.33E-17	5.07E-18	1.18E-17	2.23E-17	8.43E-18	0	0	1.47E-17	0	7.40E-18	0	0	0	0	4.10E-17	6.03E-18	0	0	0	0	1.28E-18	2.49E-18	9.07E-20	0	0	0	0	0	0.001820723
B cell_EPIC	0.037802324	0.025037201	0.025951168	0.030821361	0.029292331	0.037297497	0.028344446	0.011499499	0.023738887	0.02773096	0.016184608	0.035120594	0.025117328	0.041452577	0.028654617	0.03528576	0.036145471	0.033597843	0.034979415	0.029330631	0.028174167	0.025942407	0.030850273	0.016677665	0.024041016	0.036700967	0.032885525	0.018903814	0.031696874	0.013433924	0.020904115	0.031799132	0.016584911	0.029347063	0.019473532	0.034005679	0.025302525	0.030868988	0.029011981	0.033501136	0.020774575	0.021904281	0.027337377	0.018168548	0.010642069	0.028583856	0.020936995	0.036504149	0.024396171
Cancer associated fibroblast_EPIC*	0.013126506	0.010976251	0.012449174	0.014611392	0.014268808	0.014777999	0.013722911	0.011777383	0.013490356	0.01313723	0.012269968	0.013545432	0.011576484	0.013350922	0.011904074	0.014644401	0.012341489	0.00966678	0.01361626	0.012857424	0.014595919	0.01333835	0.013427506	0.011611003	0.013289245	0.012367682	0.012298549	0.008630034	0.013781096	0.013337276	0.009757978	0.012970753	0.012669998	0.012974005	0.013993957	0.010302274	0.013250629	0.008941327	0.012750681	0.010663047	0.014080668	0.012141061	0.012481806	0.013704257	0.011972874	0.01309008	0.014534055	0.013780781	0.015398441
T cell CD4+_EPIC***	0.225607577	0.246474125	0.191309669	0.251905099	0.243172163	0.214669112	0.225906695	0.217179	0.226359578	0.237398023	0.204546746	0.251606729	0.224143882	0.228940371	0.236373794	0.233103622	0.227238153	0.202510345	0.225492957	0.226758508	0.233577891	0.223081589	0.210137663	0.234982515	0.227405729	0.21269612	0.215359775	0.221747572	0.239118456	0.200296853	0.212184252	0.25210694	0.189212591	0.222917656	0.192799308	0.211035862	0.268962642	0.228870006	0.191253229	0.248167506	0.22018022	0.230861165	0.235288085	0.267131633	0.23882847	0.242860023	0.237022394	0.20905842	0.224662508
T cell CD8+_EPIC**	0.084826371	0.062046677	0.086309301	0.064386891	0.077558728	0.07629444	0.100975113	0.063316904	0.055672768	0.067399111	0.050713068	0.08978756	0.086039067	0.093608015	0.055637985	0.090844122	0.0937405	0.10419678	0.093110275	0.088578909	0.065553008	0.099309238	0.085848468	0.075975116	0.080841275	0.099762667	0.087800442	0.082054693	0.085558409	0.079192439	0.081897454	0.061409809	0.103751543	0.089766912	0.085353984	0.106846265	0.060516193	0.091902961	0.092615795	0.077082039	0.048103177	0.045879226	0.051193551	0.080425051	0.036901645	0.067867526	0.086829932	0.078400527	0.076825954
Endothelial cell_EPIC	0.124687932	0.101807225	0.114713366	0.125904899	0.126127718	0.137236647	0.119044162	0.097646548	0.122974241	0.104638935	0.122408104	0.13472378	0.120451506	0.122719271	0.114906401	0.13660726	0.118375163	0.097636923	0.116092875	0.124252074	0.129487986	0.114059731	0.117767676	0.11619658	0.109971597	0.110184155	0.118227628	0.084833154	0.127461001	0.119721886	0.101229975	0.108955607	0.111654214	0.106558551	0.132834351	0.116976391	0.114683899	0.109967822	0.105231183	0.122151156	0.121260959	0.115336945	0.128742443	0.120739555	0.110005885	0.123715193	0.129622787	0.12344487	0.125842629
Macrophage_EPIC***	0.006722821	0.00544193	0.006458452	0.009290148	0.008652172	0.009057525	0.009134804	0.006521579	0.00700988	0.007490223	0.006680514	0.009108096	0.007013986	0.007344384	0.006659563	0.009063189	0.007791603	0.008592241	0.008971461	0.008010964	0.007608472	0.008624013	0.007586813	0.008851933	0.007525708	0.008648263	0.008046982	0.007244432	0.008437814	0.00634791	0.005461625	0.007023339	0.006103579	0.008258618	0.007475054	0.007524657	0.00826387	0.006229171	0.007689107	0.007542486	0.006517536	0.008020842	0.006896414	0.008002822	0.006220501	0.007523187	0.007465881	0.008406256	0.008288795
NK cell_EPIC	4.38E-10	9.17E-11	2.77E-11	3.94E-09	1.81E-10	3.55E-10	7.88E-10	9.76E-11	8.83E-11	3.23E-10	2.01E-10	5.14E-08	3.76E-08	1.50E-10	1.23E-10	1.02E-07	4.20E-11	2.00E-10	2.96E-11	1.69E-10	1.29E-09	2.30E-12	2.35E-10	3.70E-10	1.60E-10	3.68E-10	1.05E-09	5.11E-10	7.10E-11	2.30E-10	2.48E-10	8.29E-09	1.98E-08	1.80E-09	7.17E-11	2.54E-12	3.25E-09	1.89E-10	3.96E-10	7.46E-11	7.77E-11	7.00E-10	2.99E-10	6.05E-08	2.11E-11	7.92E-09	9.34E-10	7.25E-11	5.07E-11
uncharacterized cell_EPIC***	0.507226469	0.548216591	0.562808871	0.503080204	0.50092808	0.51066678	0.502871869	0.592059087	0.550754291	0.542205517	0.587196992	0.466107758	0.52565771	0.49258446	0.545863565	0.480451543	0.504367622	0.543799087	0.507736757	0.51021149	0.521002555	0.515644672	0.5343816	0.535705188	0.536925429	0.519640145	0.525381098	0.576586302	0.49394635	0.567669713	0.5685646	0.525734412	0.560023143	0.530177192	0.548069814	0.513308873	0.509020239	0.523219724	0.561448024	0.500892629	0.569082865	0.565856478	0.538060324	0.491828074	0.585428555	0.516360128	0.503587955	0.530404997	0.524585502
[truncated: 104 more columns]
