# Supplementary material for: Reclassifying TNM stage I/II colorectal cancer into two subgroups with different overall survival, tumor microenvironment, and response to immune checkpoint blockade treatment
Source: Front Genet. 2022 Sep 21;13:948920. doi: 10.3389/fgene.2022.948920 (PMC9532767; doi:10.3389/fgene.2022.948920)
Supplement: Supplementary file 9 [file DataSheet5.ZIP › datasheet of Figure 5/TCGA/estimation_matrix.csv]

cell_type	TCGA-3L-AA1B-01	TCGA-4T-AA8H-01	TCGA-5M-AATE-01	TCGA-A6-2675-01	TCGA-A6-2684-01	TCGA-A6-2685-01	TCGA-A6-4105-01	TCGA-A6-5656-01	TCGA-A6-5659-01	TCGA-A6-5661-01	TCGA-A6-5666-01	TCGA-A6-6138-01	TCGA-A6-6140-01	TCGA-A6-6141-01	TCGA-A6-6650-01	TCGA-A6-6782-01	TCGA-AA-3495-01	TCGA-AA-3502-01	TCGA-AA-3506-01	TCGA-AA-3509-01	TCGA-AA-3511-01	TCGA-AA-3526-01	TCGA-AA-3660-01	TCGA-AA-3663-01	TCGA-AA-3675-01	TCGA-AA-3685-01	TCGA-AA-3697-01	TCGA-AA-A02Y-01	TCGA-AD-6548-01	TCGA-AD-A5EK-01	TCGA-AY-A54L-01	TCGA-AY-A69D-01	TCGA-AZ-4313-01	TCGA-AZ-4315-01	TCGA-AZ-5403-01	TCGA-AZ-5407-01	TCGA-AZ-6598-01	TCGA-AZ-6599-01	TCGA-CA-5256-01	TCGA-CA-5796-01	TCGA-CA-6716-01	TCGA-CK-4952-01	TCGA-CK-5912-01	TCGA-CK-5913-01	TCGA-CK-5915-01	TCGA-CK-6747-01	TCGA-CK-6751-01	TCGA-CM-5349-01	TCGA-CM-5860-01
B cell_TIMER	0.114433500266326	0.115216538167162	0.100532336895117	0.0884452765853004	0.0857594949146581	0.0901657077183854	0.0873865854902786	0.0899192780965827	0.097660957379965	0.108057065913971	0.0973190272256406	0.0843487687918852	0.0888934047935358	0.116773702596884	0.107536933907556	0.091326473386499	0.102872810533668	0.110299312728666	0.0926321993083847	0.0918659098633596	0.0882322330353036	0.0925269911798227	0.100776892557115	0.0807348954094154	0.099658327866821	0.0979897495417439	0.0984554387979955	0.0943771760857834	0.0832508801897675	0.0804296689750348	0.109768604327169	0.105973564171918	0.10478676960566	0.101360662551636	0.0870314549552406	0.104271643397002	0.093436907346034	0.120704963737479	0.10403003543168	0.108550269624067	0.0928487087241474	0.0965293261865957	0.0921679082984134	0.0837840555248319	0.0909175792690343	0.0967434745274558	0.0902309600207053	0.107598988965804	0.0864372944642426
T cell CD4+_TIMER	0.159778914623889	0.126842927275941	0.107989866524134	0.142510838972918	0.156951029134666	0.155599384160638	0.138067500820811	0.106614184515876	0.100228858493599	0.110591222188153	0.0778342938202829	0.146411417895207	0.119596070155292	0.161787819943121	0.114396719239447	0.140505453179924	0.133905682805042	0.136428073444299	0.141237607014062	0.133222249127097	0.124255581807394	0.126326037701682	0.122648759086457	0.10232399831638	0.108927809610693	0.129737626202629	0.116078605983267	0.10721465127652	0.137689376478452	0.113841829335915	0.0896454571620607	0.145850030161397	0.0932510234327098	0.0995308216713484	0.104576461832094	0.139953856166045	0.116396226601889	0.126105629810111	0.0973683729974366	0.129186572703778	0.118472710852757	0.106414963626054	0.111652386489841	0.124957228812941	0.103202614956322	0.137182003018852	0.118914361851926	0.134524568644875	0.120473912239142
T cell CD8+_TIMER	0.165926005911171	0.158834179977192	0.177132100415148	0.178463480280823	0.170435735557534	0.170723823059835	0.198356979081203	0.165709870835738	0.192445954771042	0.189241817176133	0.185892336329596	0.201415112321476	0.187180156881848	0.189768942359206	0.160105254204558	0.192378723645533	0.186533414311955	0.188888742187389	0.176471916816425	0.174745001567458	0.174073553699768	0.191729916184858	0.180646142560157	0.189328662081227	0.176426748231974	0.191050046641097	0.184656440894511	0.187561486595824	0.187652341472463	0.198303544373434	0.186707830906184	0.154422400041864	0.184517494579827	0.19851653687598	0.185555452621884	0.19720997140943	0.203621508616513	0.186645399207492	0.21041534849473	0.203782507493651	0.168625147857143	0.171125131436896	0.18724961573425	0.193570783310582	0.163527495423526	0.175418935479894	0.197263707177931	0.158431927717577	0.193554173140311
Neutrophil_TIMER	0.119802532325487	0.104248430450032	0.113284808442607	0.141961381481149	0.138005807448864	0.145936506331823	0.141392253455374	0.113372681847974	0.118057485928533	0.126694295211281	0.120107780339206	0.141317494003735	0.12556967305774	0.122276976898812	0.114288526432072	0.136500041365675	0.127365624050632	0.113693639758398	0.134778218409005	0.132270116306374	0.12997913925574	0.13977827812492	0.124921368053943	0.130941795932545	0.132007409522945	0.137878783471418	0.132227243950063	0.118079573939172	0.141946895472212	0.116484420753765	0.109832272159275	0.122216914743072	0.112211543299696	0.12579012836184	0.125481568539548	0.118241551262507	0.123871462330484	0.102987170861787	0.112943542839169	0.119735806951943	0.110918777666994	0.135372020930683	0.1175719685909	0.141548667367636	0.102233091157219	0.121808223879922	0.120905643040463	0.134057910120336	0.135151678212138
Macrophage_TIMER	0.0647265078183097	0.04464670485945	0.0567083229031331	0.0858187077131411	0.0693631201662493	0.0900823245960039	0.0714288094936675	0.044140084969093	0.0617033302574469	0.0492488759770554	0.0629471882670667	0.0684669793676385	0.0461677137258182	0.0580124068751832	0.0565846612096941	0.0790185454259034	0.0638820151884521	0.0712741107116127	0.0646212081950401	0.0686465349009733	0.0699059715219801	0.0595300434441728	0.0671803634507586	0.0605605756845789	0.0524446371728633	0.0589557639733155	0.0619552308795754	0.0461028970391239	0.072558359595979	0.0628652556623223	0.0482750883585113	0.0493245497897177	0.0358844545007583	0.0614299199148122	0.0716205273318783	0.0678101111532879	0.0728845608536073	0.0430906903723847	0.0562993033732744	0.057586460582892	0.0572393376633181	0.063671986242815	0.0553122984142158	0.0610704601097557	0.0517034075815722	0.0605825015478959	0.0489953950645236	0.0711986880172474	0.0741561429910742
Myeloid dendritic cell_TIMER	0.485797530360678	0.449751260504257	0.46643675921542	0.506117707380694	0.526216488476267	0.519422959396841	0.512807300215698	0.47465220643047	0.481790812710314	0.489705461578934	0.44565595356759	0.528885253306512	0.473598140911538	0.501396129147282	0.456054544512287	0.504123372186609	0.485199430004156	0.481598962286236	0.496892541641807	0.486041563974452	0.479891810371032	0.494753962432124	0.481928561596421	0.495360741431787	0.480401596553018	0.504551122047551	0.485019182001208	0.469667550344842	0.507596427930612	0.451523673651016	0.435651405613756	0.47863384745674	0.459785647154274	0.488415832935923	0.490947184671437	0.46811001196685	0.496988015471953	0.437279190744052	0.476702655720402	0.486562007292906	0.45595362003223	0.473835344836381	0.473816086170479	0.505545156096714	0.446379103935886	0.485502262767303	0.500309121878548	0.50966566000337	0.504866677718398
B cell naive_CIBERSORT	0.301537758938175	0.265041115025225	0.192791550720462	0.120095330863408	0.145905501269845	0.095570305147531	0.152700877506252	0.122884683437758	0.0898454961293843	0.159877894738273	0.143715488802018	0.151178004044863	0.165250262337806	0.137810414827155	0.210276663839099	0.164885600833868	0.137728035150997	0.088250696839208	0.16266694328311	0.150968514506626	0.237090956214149	0.148204190657197	0.141644412205863	0.0740158491316926	0.201390204917663	0.118631353839492	0.135149481757313	0.0850079029367894	0.081180493970636	0.16543624753235	0.212223875253209	0.209505590523263	0.195079034571969	0.118820441167746	0.167013785604363	0.0483642059494916	0.0985296597527665	0.155020233489798	0.11086544179919	0.0686642329084493	0.207200245411449	0.0754097270897963	0.161458955890589	0.0869799626643217	0.215044041848991	0.146867800053317	0.16591583671255	0.0939507978651881	0.114299017213601
B cell memory_CIBERSORT	0	0	0	0	0	0	0	0	0	0	0	0	0	0	0	0	0	0	0	0	0	0	0	0	0	0	0	0	0	0	0	0	0	0	0	0	0	0	0	0	0	0	0	0	0	0	0	0	0
B cell plasma_CIBERSORT	0.282478704141812	0.304432014713364	0.28468949506048	0.0944890133740041	0.0931327267125803	0.0957207420732054	0.0852098892659825	0.113829142826891	0.119520328705651	0.215520441670296	0.198282762108418	0.107682683230245	0.239024664245582	0.164968276790237	0.220662894388247	0.168694425503342	0.247748938466412	0.0998084906871814	0.106378744598326	0.0868204816697539	0.1742398539363	0.139005372784311	0.147918279229406	0.075934134971303	0.11887108830019	0.147011306493416	0.174871756608111	0.190238462206573	0.047678715621204	0.513945696062685	0.206756407986292	0.135570110223986	0.0552264685426138	0.0940360736914321	0.168221854342508	0.282612172779359	0.0262014409714065	0.152657117559561	0.234976450755671	0.144418415301543	0.235312599901494	0.0767077940398045	0.139375258697926	0.00322886423929163	0.241433933085204	0.0822109240207712	0.104823282052625	0.0676835366875639	0.0374085497364654
T cell CD8+_CIBERSORT	0	0.0563456297074084	0	0	0	0	0.0788237478859942	0	0	0	0	0	0	0.1348404485541	0	0.0258297204091854	0.0461697568954219	0.137656207891162	0.0464841921816493	0	0	0.0295892899004296	0	0	0	0.0498946798624944	0	0.0668403980870184	0	0	0.0912196259519814	0	0.296148031155627	0.013837656448899	0	0.206488100906259	0	0	0.0797826081183265	0	0.00922385884339908	0	0	0.00825100240591029	0	0.010942013349723	0.00998087764559325	0	0.0294773907289162
T cell CD4+ naive_CIBERSORT	0	0	0.00148859193102712	0	0	0	0	0.077952692620779	0.0319134531089327	0	0.0686163313179616	0	0	0	0	0	0	0	0	0.00553765648124944	0	0	0.01301976743376	0	0	0	0	0	0	0.0231097530375308	0	0	0	0	0	0	0	0	0	0	0.0789721080933872	0	0.0113983171999331	0	0.171793846019783	0	0	0.0117214147282203	0
T cell CD4+ memory resting_CIBERSORT	0.160096796719401	0.186135910635482	0.127276370205042	0.156817612469925	0.182781943673121	0.295171288460424	0.16774201820773	0.0711487432262865	0.125181072069294	0.384634300722535	0.209014323460467	0.176690643245969	0.310578030050101	0.226205403964532	0.213045538289748	0.227892623892064	0.184775082544432	0.191565594731463	0.237550020210073	0.134270271110852	0.224889769306472	0.166895973589895	0.226923919298666	0.346244681531967	0.263909390504401	0.165116334959063	0.216940288388152	0.238372301491149	0.2072916422148	0.109251752934075	0.108303980082558	0.233376406312807	0.152831612770693	0.208050886019807	0.151657362683432	0.286950981632667	0.335805184481771	0.356359883497986	0.0967696011056531	0.452685585852278	0.121249150151772	0.37199989247125	0.169086794210557	0.365564412532794	0.0157466652796438	0.354127768865792	0.317749903653917	0.0885646696223413	0.253978522680838
T cell CD4+ memory activated_CIBERSORT	0.0243264939430443	0	0	0	0	0	0.010416863481094	0.104080762955145	0.171057418314969	0	0.138377316594089	0.000511535354866159	0.0129642126519391	0.0242166146832002	0	0	0.0792607628908459	0	0	0.036470353928722	0	0.17075369366224	0	0	0	0.244574236833798	0.0272748694626263	0	0.0935335692262948	0	0.00885794412049638	0	0	0.0106103823150546	0.0309880526387463	0	0	0	0.222449077434055	0	0.158731016779671	0	0.103263642448789	0	0.264027220735133	0	0	0.123308679083438	0
T cell follicular helper_CIBERSORT	0	0	0.0462980427438719	0	0	0.0144009009867474	0.0293006887296414	0	0	0	0	0	0	0	0.0638427874882923	0	0	0	0	0.0263916713863514	0	0.00757780230508648	0	0.00791654077400183	0	0	0	0.016883468750114	0.0126503863572754	0	0.0924082852611708	0.0685836838205887	0	0	0	0.00558256507847975	0	0.00697737474507038	0	0	0	0	0	0	0	0	0	0	0.0161910889795729
T cell regulatory (Tregs)_CIBERSORT	0.0045755356283154	0	0	0.0433017229412373	0.0181183662881603	0	0.0226776868487937	0	0	0	0	0.0395528149554101	0	0.0789293494343239	0	0	0.00925436724970789	0.0100585130818197	0.0231434049420969	0	0.0429087432471951	0	0.0345693269717859	0	0.00828605271246715	0	0.00631618242414166	0	0	0.0567131455259468	0	0.0228254954851955	0	0	0	0.0150910507814379	0	0.0501037279013831	0	0.0223002887760915	0	0	0	0.00985090569207283	0	0.0153345105780638	0.00116834316206654	0	0.00388591413833911
T cell gamma delta_CIBERSORT	0	0	0.0280914828313745	0	0	0	0	0	0	0	0	0	0	0	0	0	0	0	0	0	0	0	0	0	0	0	0	0	0	0	0	0	0	0	0	0	0	0	0	0	0	0	0	0	0	0	0	0	0
NK cell resting_CIBERSORT	0.0160288487501835	0.084583023089053	0.0249952042296562	0.0517350720891839	0.0570512707236123	0.0163427533902112	0.0898975670699904	0	0.0532128548699369	0.0948513651138836	0.0793222110795998	0.100392523868753	0.0850614953528774	0.0450586124201289	0.0826342023458702	0.109790513106284	0.0681164877864257	0.068701574523351	0.0797791528912815	0.067583899265792	0.104580260170216	0.0578797519343648	0.0709589427224917	0.118656688045814	0.102816501818839	0.0506594700418595	0.116715937118309	0.100698290883027	0.0824943873494176	0	0.0137788486594103	0.120367184520197	0.0475536603610085	0.115140373644807	0.0499955525793491	0.0052435813176973	0.192642406156925	0.0826100392468153	0.0436730826518898	0.101029701853935	0.0268108685664368	0.0927696017176584	0.0651880554104669	0.15212274576395	0.0687650817556291	0.107218768810026	0.121193211850919	0.023732710826987	0.00501949121388924
NK cell activated_CIBERSORT	0	0	0	0	0	0.0423858852471892	0	0.000894476491078761	0	0	0	0	0	0	0	0	0	0	0	0	0	0	0.0293251446985232	0	0	0.00608038446288814	0	0	0	0.00886414367497251	0	0	0	0	0	0	0	0.0177693840357145	0	0	0.00578203293371107	0	0	0	0	0	0	0	0.0045199244911912
Monocyte_CIBERSORT	0	0.0204108845945348	0	0	0	0.0432874579418977	0	0	0	0	0	0	0	0	0	0	0	0	0	0	0	0	0	0	0	0	0	0.00161093489071079	0	0.0114044107006314	0.0450167369359016	0.0545329649595369	0	0	0	0	0	0.0356700718143384	0	0	0	0	0	0	0	0.0296570085870233	0	0	0
Macrophage M0_CIBERSORT	0.0812508877072008	0.018768225850131	0.104625362463562	0.173745146985974	0.178282749490146	0.119251850144447	0.0589175520584996	0.329294488189259	0.190704775467673	0.0258299726250035	0.0926362322851192	0.140565914585478	0.12449876311241	0.0110487261614822	0.0332266513855524	0.110114877061691	0.0350370158182278	0	0.102531231617025	0.0533330037910816	0.0827151730534477	0.0481962035633682	0.0314253607898723	0.0504775264581915	0.000860376640214925	0.0367336525048176	0.0854886327043579	0.0420561679766818	0.201603745901649	0.0747515991463638	0.0422936242755373	0	0.15742547815919	0.0160120984017525	0.222943866706171	0.00172719691152104	0.056487681713398	0	0.0134257626343051	0.0162132750816244	0.0900707563603278	0.057603608312479	0.207580162520719	0.0802356386626708	0.0231892112756159	0.030446774295248	0.0964946328774094	0.429183382690584	0.221517468529953
Macrophage M1_CIBERSORT	0	0	0.00325894480430884	0.0590687369837042	0.0951736297940257	0.00889996203996109	0.106670600091931	0	0.0158126585212456	0.032148861999962	0	0.156014001022459	0.0115619198611592	0.0722278877304776	0.0150509628754709	0.0672954806268817	0.0203481275673602	0.00946173825798298	0.0379087383829443	0.0695861296212947	0.0243398859007592	0.12692819693486	0.0190820320580432	0.0132553472205704	0.0550436973365051	0.0798044526393395	0.0471080976497376	0.0823580894759669	0.149797805196117	0	0	0.0134117458633482	0.0329300020002124	0.207258309715212	0	0	0.0669983077806766	0.00373807470030436	0.0475272612599734	0	0	0	0	0.0728625410356131	0	0.0789625858109269	0.02905552535717	0.0221506588174928	0.0829433585732806
Macrophage M2_CIBERSORT	0.0804368103347759	0	0.14746997916638	0.185862509314775	0.173495987648987	0.123654077735728	0.103857576640645	0.0714657952676035	0.0970313934285251	0.00547921173085933	0	0.0874099452293235	0.0222574339032822	0.0593518843217211	0.0793012547517528	0.055896192600338	0.0690440822140522	0.109913134970288	0.0912872491607727	0.103893437473104	0.070808408025809	0.0932088966056	0	0.103975721566561	0.0881293753426366	0.0598515501581637	0.0731804976726701	0	0.0568110984597359	0.00350836768088032	0	0	0	0.0769376638738879	0.0965245101371411	0.087137444536475	0	0	0.126067664714571	0.0466909804544686	0.00768231847854568	0.003574264801223	0.0345804133830889	0.0673851416574668	0	0.0487041912443007	0.0522989695736246	0.0457723806927403	0.0875029979422009
Myeloid dendritic cell resting_CIBERSORT	0	0	0	0	0.00100131769592229	0.0642567717894757	0.0450306066283189	0	0	0	0	0.00228622880813998	0	0.031273211795991	0	0	0.0502675427121558	0.161543902364274	0	0.0652164740688573	0.0285944874034306	0	0.108724786928241	0	0.00799726825884587	0.0114347976400169	0	0.0758789787700815	0.00119584369842977	0	0.0248750752343854	0	0	0.0923010054105395	0	0.0242882244343024	0.0552806391691811	0.040130795744281	0	0.0470378059640595	0	0	0	0.0356376445939753	0	0.0207418522202125	0	0	0
Myeloid dendritic cell activated_CIBERSORT	0.0146771784346809	0.00261092037397736	0	0	0	0	0	0	0	0	0	0	0	0	0.00838191151102101	0	0	0	0	0	0	0	0	0	0	0	0	0	0	0.0330148837045644	0	0	0	0	0	0	0	0	0	0	0	0	0	0	0	0	0.00177849986745605	0	0
Mast cell activated_CIBERSORT	0.0345909854024114	0	0	0.0756459038348991	0.0504383954874587	0.03215054413316	0	0.0945138940293586	0.0846820076470532	0	0	0.012967234212032	0	0.0133144443821089	0	0	0.00999433580687142	0.0492064601856741	0.0420327957127069	0.152997069523887	0	0	0.119246091331061	0.00810029225471938	0	0.0219268170057586	0.0299884173112471	0	0.0328580814902212	0	0	0	0	0.0378095467238446	0.0480039179000908	0	0.168054679973875	0.0219350904736833	0	0	0.0589650444798064	0.177788540304016	0.0853665960411347	0	0	0	0	0.093931768985444	0.0822820487687091
Mast cell resting_CIBERSORT	0	0.0563672985507247	0.0360025358941485	0.0214141399264357	0.00461811121614296	0	0.0423360052034705	0	0	0.0814038743870429	0.0355486964833292	0.00156911412322977	0.0288032184848428	0.000754724934541994	0.0608545258382087	0.0696005659663452	0.0219532116651221	0.073833686467595	0.0579904928722121	0.0185219453273239	0.00475338707168648	0	0.0399488136577712	0.201423218045179	0.0976165847795081	0	0.0820633540711612	0.100055004531889	0	0	0.149743224398998	0.100174927235625	0.0628057124386854	0	0.0426996323390318	0.0365144756723107	0	0.0770282067910658	0.021964459269636	0.100959713807551	0	0.0979438176154354	0.0227018041967955	0.0702310944310486	0	0.0747858021645951	0.0941468277352865	0	0.0609742270030435
Eosinophil_CIBERSORT	0	0.00530497746010055	0	0	0	0.0489074609100224	0	0	0	0.000254077012144413	0	0	0	0	0.0127226072867377	0	0	0	0	0	0.00507907567053541	0	0	0	0	0	0	0	0	0	0.00452237184006034	0.0416518910554526	0	0	0	0	0	0	0	0	0	0	0	0	0	0	0	0	0
Neutrophil_CIBERSORT	0	0	0.0030124399496858	0.0178248112164548	0	0	0.00641832038165535	0.0139353209558409	0.0210385417373358	0	0.0344866378689991	0.0231793573192316	0	0	0	0	0.020302253231968	0	0.0122470341478025	0.0284090918451058	0	0.0117606280626471	0.0172131226745155	0	0.0550794593887294	0.00828096355889189	0.00490248483217341	0	0.0329042305142195	0	0	0	0	0.00918556258701753	0.0219514650691679	0	0	0	0.00249859025672924	0	0	0.0462027536483371	0	0.0476500463208851	0	0	0.00539408951138232	0	0
B cell naive_CIBERSORT-ABS	0.0837715935204835	0.0281892339503668	0.0304727177971788	0.0420063710782093	0.0539558130675865	0.0371320074290397	0.0621004063918992	0.01773833609059	0.0144513127491263	0.0283765394563689	0.0174080536784038	0.0673566910730429	0.0314224131391544	0.0414354139329524	0.0278083850754031	0.057447553072368	0.0342463528104295	0.017520105280786	0.0550199064579742	0.0401486905904803	0.0508683651162607	0.0440613695006895	0.0318304390234427	0.0143612789156916	0.0406665992331577	0.03700241846394	0.0331379435268765	0.0168903236208732	0.0281519853326368	0.0284369383825398	0.0235822633373299	0.0385853995837619	0.0201375313180941	0.0229311887361843	0.0335899884796806	0.00970651382543762	0.028243751252453	0.0181112312205714	0.0175539414272757	0.0113894152526821	0.0305212538276929	0.0127486404133283	0.022041983500864	0.0251915735735262	0.0153171498317196	0.0284248640482087	0.0337100478697519	0.0256397262621546	0.0287377008196854
B cell memory_CIBERSORT-ABS	0	0	0	0	0	0	0	0	0	0	0	0	0	0	0	0	0	0	0	0	0	0	0	0	0	0	0	0	0	0	0	0	0	0	0	0	0	0	0	0	0	0	0	0	0	0	0	0	0
B cell plasma_CIBERSORT-ABS	0.0784767097324373	0.0323787699275253	0.0449981475348889	0.0330499156800414	0.0344404559748918	0.0371904568086155	0.0346531653153702	0.0164311738117459	0.0192243988225787	0.0382524696533121	0.0240177102347025	0.0479775432549268	0.0454506494822915	0.0496009597183394	0.0291819293067002	0.0587745801519696	0.0616032715912069	0.0198146340752618	0.0359811800651471	0.0230891101158873	0.0373835284540755	0.0413265445846772	0.0332403071476003	0.014733483494925	0.0240035651698627	0.0458544365021737	0.042877636817958	0.0377987114232845	0.01653415047379	0.088342441930981	0.0229747197575944	0.0249684357421779	0.00570089319082793	0.0181480470248693	0.0338329565367791	0.0567191977716869	0.00751070269712829	0.0178351450732986	0.0372051271019634	0.0239548485773758	0.0346622928760828	0.0129680894077315	0.0190271709345755	0.000935159875349172	0.0171968481234384	0.0159111414327694	0.0212975320853818	0.018471235929404	0.00940546766395941
T cell CD8+_CIBERSORT-ABS	0	0.00599280657928	0	0	0	0	0.0320560487732131	0	0	0	0	0	0	0.0405424351109579	0	0.00899929542996402	0.0114802028655887	0.0273284103263356	0.0157226530110522	0	0	0.00879694851936727	0	0	0	0.0155626970749594	0	0.013280599987006	0	0	0.0101363017623053	0	0.0305706364872757	0.0026705330208984	0	0.0414413834960528	0	0	0.0126324236578709	0	0.00135870368527391	0	0	0.00238969675080225	0	0.00211772248080689	0.00202787069565876	0	0.00741137112429834
T cell CD4+ naive_CIBERSORT-ABS	0	0	0.00023528749916597	0	0	0	0	0.0112524280666289	0.00513315983160261	0	0.00831139906182084	0	0	0	0	0	0	0	0	0.00147268890727738	0	0	0.0029258119465905	0	0	0	0	0	0	0.00397234966923114	0	0	0	0	0	0	0	0	0	0	0.0116328421891584	0	0.00155607050889633	0	0.0122365263274776	0	0	0.00319884313774532	0
T cell CD4+ memory resting_CIBERSORT-ABS	0.044477228410585	0.0197970368898003	0.0201173593812266	0.0548509152991361	0.0675927110295691	0.114683137811817	0.0682173388248599	0.0102702817345842	0.0201349082667332	0.0682682895505569	0.0253176090669496	0.0787237346319518	0.0590565547922054	0.0680131074193254	0.0281745594551146	0.0793997386044118	0.0459446957219375	0.0380308542377482	0.0803481004023097	0.0357079460438946	0.048250574710494	0.0496184698146023	0.0509945141054979	0.0671817793471237	0.0532910596217788	0.0515015931593746	0.0531926199925801	0.0473624824909711	0.0718851411931552	0.0187793510352876	0.012034710871906	0.042981773748907	0.0157764333584973	0.0401517961654026	0.0305014885265983	0.0575899803534282	0.0962593205293286	0.0416340248138813	0.0153220686462991	0.0750874785574254	0.0178603846767925	0.0628896701517762	0.0230833174142947	0.105876600910065	0.00112160294870022	0.0685380572327722	0.0645590238702774	0.0241698201315264	0.0638567065348231
T cell CD4+ memory activated_CIBERSORT-ABS	0.00675825531618758	0	0	0	0	0	0.00423633096331348	0.0150240005687814	0.0275139473498801	0	0.0167614484369311	0.000227912314945197	0.00246515097894573	0.00728120189400585	0	0	0.0197083480281107	0	0	0.00969895584118836	0	0.0507653768540328	0	0	0	0.0762853829441022	0.0066876548263681	0	0.0324358172779814	0	0.00098429251010362	0	0	0.00204770052221988	0.0062323497870348	0	0	0	0.0352215984752199	0	0.0233815826030505	0	0.0140973010170939	0	0.0188061220616958	0	0	0.033651665012828	0
T cell follicular helper_CIBERSORT-ABS	0	0	0.00731788911818735	0	0	0.00559519362839018	0.0119160066882967	0	0	0	0	0	0	0	0.00844299498740403	0	0	0	0	0.00701862273811901	0	0.00225289410432321	0	0.00153604466390164	0	0	0	0.00335459693958539	0.00438693427156312	0	0.0102683852840779	0.0126313041982999	0	0	0	0.00112039976780056	0	0.000815176473907595	0	0	0	0	0	0	0	0	0	0	0.00407085452161266
T cell regulatory (Tregs)_CIBERSORT-ABS	0.00127115062519357	0	0	0.0151458697779369	0.00670016672452971	0	0.00922256369666675	0	0	0	0	0.0176225817694364	0	0.0237316625842231	0	0	0.00230111702038963	0.00199688177514028	0.00782794555140204	0	0.00920616143707615	0	0.00776844520105495	0	0.00167319748753663	0	0.00154869477673991	0	0	0.00974845748049255	0	0.00420385375776322	0	0	0	0.00302871700619635	0	0.00585368877730575	0	0.00369897453692194	0	0	0	0.00285306877476406	0	0.00296784848870238	0.000237378810256641	0	0.000977018356246081
T cell gamma delta_CIBERSORT-ABS	0	0	0.00444015220390007	0	0	0	0	0	0	0	0	0	0	0	0	0	0	0	0	0	0	0	0	0	0	0	0	0	0	0	0	0	0	0	0	0	0	0	0	0	0	0	0	0	0	0	0	0	0
NK cell resting_CIBERSORT-ABS	0.00445304829096708	0.00899607830981119	0.00395075303832973	0.0180956463528786	0.0210975437638807	0.00634966310256637	0.036559550539982	0	0.00855908911551798	0.0168350572106967	0.00960818711938279	0.0447294449942863	0.0161744823360615	0.0135477587758093	0.0109280967144841	0.0382519534551148	0.0169373016204273	0.013639085715073	0.0269842258100051	0.0179733176112122	0.0224379155714697	0.0172077532037348	0.015945947067884	0.0230229310644832	0.0207616724742468	0.0158012435075683	0.0286181351391214	0.020007865884515	0.0286076207361549	0	0.00153110217775328	0.0221684581298488	0.00490884798005566	0.0222209715201812	0.0100551581960653	0.00105236700480907	0.0552213842392514	0.0096514467063941	0.00691500184708998	0.016757912795783	0.00394932604076885	0.015683471340213	0.00889931458979952	0.04405855354191	0.00489799694697451	0.0207511716369069	0.0246235022161355	0.0064767966093909	0.00126202867083466
NK cell activated_CIBERSORT-ABS	0	0	0	0	0	0.0164682220429817	0	0.000129117186780428	0	0	0	0	0	0	0	0	0	0	0	0	0	0	0.00658996860972776	0	0	0.0018965385038245	0	0	0	0.00152366311046726	0	0	0	0	0	0	0	0.00207602204998056	0	0	0.000851711804006023	0	0	0	0	0	0	0	0.00113642479980978
Monocyte_CIBERSORT-ABS	0	0.00217086017357919	0	0	0	0.0168185108062754	0	0	0	0	0	0	0	0	0	0	0	0	0	0	0	0	0	0	0	0	0	0.000320078612649622	0	0.00196031117255374	0.0050022484215931	0.0100435326723053	0	0	0	0	0	0.00416738450033613	0	0	0	0	0	0	0	0.0057398315822574	0	0	0
Macrophage M0_CIBERSORT-ABS	0.0225726833088974	0.00199615033038294	0.0165371310768823	0.0607717474514624	0.0659289102943082	0.0463330171296908	0.0239605952906125	0.0475334772477034	0.0306741514239789	0.00458453145477201	0.0112208956572939	0.0626285215494978	0.0236734968797496	0.00332201700798193	0.00439411344856903	0.0383649646304313	0.00871202441696159	0	0.034679810530228	0.014183422778364	0.0177467149769181	0.0143288170484192	0.00706193075204356	0.00979414334827763	0.000173735321593699	0.011457628507985	0.0209613640090308	0.00835619116387519	0.0699126775414891	0.0128490983725062	0.00469965683156909	0	0.0162506468398945	0.00309017915523959	0.0448387053031394	0.000346641909482407	0.0161923225467766	0	0.00212577559854923	0.00268931457745683	0.0132677083073279	0.00973836820827547	0.028338338323511	0.0232382485882422	0.00165172036636772	0.00589268321398384	0.0196053538825661	0.117126673732374	0.055695165996496
Macrophage M1_CIBERSORT-ABS	0	0	0.000515110257514753	0.0206607806233594	0.0351951813566845	0.00345790940058063	0.0433808090952555	0	0.00254340711031948	0.00570606369637724	0	0.0695113481377928	0.00219850436192633	0.0217167362087168	0.00199043947033968	0.023446320814505	0.00505960282479496	0.00187840613566072	0.012822121063278	0.0185057923944254	0.00522217389755525	0.0377359787223507	0.00428812862016862	0.00257193210362613	0.0111149396804579	0.0248918827634881	0.0115506582731763	0.016363828961647	0.0519472770918054	0	0	0.00247008956639606	0.00339928351623831	0.0399988366522931	0	0	0.0192052174344344	0.00043672450810388	0.00752525536196889	0	0	0	0	0.0211028150280597	0	0.0152824565068435	0.00590337348186909	0.00604504529511117	0.0208540850286085
Macrophage M2_CIBERSORT-ABS	0.0223465207248909	0	0.0233091701472372	0.0650101005565608	0.0641587671204537	0.0480434181519691	0.0422368084688828	0.0103160480213967	0.0156071375119329	0.0009724988443528	0	0.0389451145007573	0.00423226126017682	0.0178453123274877	0.0104873255492906	0.0194747114042213	0.0171679498395692	0.0218206741180671	0.0308766846432345	0.0276295059875282	0.0151920934069904	0.0277111707562331	0	0.020174386369882	0.0177959101297543	0.018668353963694	0.017943473904697	0	0.0197011022271923	0.000603055479392317	0	0	0	0.0148482203388094	0.0194131111499618	0.0174881566543219	0	0	0.0199609938530834	0.0077446866064875	0.00113162989649583	0.000604259138062495	0.00472083383073287	0.0195164231143418	0	0.0094262323953557	0.0106258739539131	0.0124915523656649	0.0220004951660187
Myeloid dendritic cell resting_CIBERSORT-ABS	0	0	0	0	0.000370287000505412	0.0249657351597832	0.0183130510928326	0	0	0	0	0.00101861913394807	0	0.00940290672083837	0	0	0.0124991255465635	0.0320707516003847	0	0.0173437226122916	0.0061350076307264	0	0.024432716029958	0	0.00161488342184022	0.00356663861308413	0	0.0150764865756192	0.000414697824707721	0	0.00276411206803792	0	0	0.017813195733052	0	0.00487455508962752	0.0158463210538705	0.0046885371311096	0	0.00780221495249291	0	0	0	0.010321553588624	0	0.0040143879683194	0	0	0
Myeloid dendritic cell activated_CIBERSORT-ABS	0.00407753453559954	0.000277692180855873	0	0	0	0	0	0	0	0	0	0	0	0	0.00110847974621084	0	0	0	0	0	0	0	0	0	0	0	0	0	0	0.00567494867429115	0	0	0	0	0	0	0	0	0	0	0	0	0	0	0	0	0.000361347758334607	0	0
Mast cell activated_CIBERSORT-ABS	0.00960988096087137	0	0	0.0264590628477423	0.0186521043734818	0.0124914767380651	0	0.0136430283304782	0.0136207848968762	0	0	0.00577749385176719	0	0.00400324979031446	0	0	0.00248511168966277	0.00976878816626863	0.0142170280058395	0.0406881661758363	0	0	0.0267970714819353	0.00157169792326046	0	0.00683921435750503	0.0073530025154295	0	0.0113946119680657	0	0	0	0	0.00729687453971021	0.0096545985315446	0	0.0481732565595249	0.00256270737354538	0	0	0.00868573821404332	0.0300566287323576	0.0116540398213567	0	0	0	0	0.0256345331687611	0.0206878148035778
Mast cell resting_CIBERSORT-ABS	0	0.00599511123338479	0.00569057675082412	0.00749013555817296	0.00170777622046409	0	0.0172172103466625	0	0	0.0144482779012491	0.00430596327325292	0.000699111857736738	0.00547694519914234	0.000226922907876668	0.00804780738477414	0.0242494322548338	0.00545871021235117	0.0146579461297364	0.0196145045138512	0.00492574133428253	0.00101984922985869	0	0.00897732750194525	0.039082102662852	0.0197116564500286	0	0.0201215036674683	0.0198800505370443	0	0	0.0166394292185307	0.0184495773406661	0.00648327998938627	0	0.00858779503239529	0.0073283176263047	0	0.00899931339473048	0.00347775488234956	0.0167463037980673	0	0.0165582154938835	0.00309919502938379	0.0203406822481282	0	0.0144740798084613	0.0191283371896573	0	0.0153304825889311
Eosinophil_CIBERSORT-ABS	0	0.000564226613331161	0	0	0	0.0190020550739378	0	0	0	4.5095829988724e-05	0	0	0	0	0.0016825222358647	0	0	0	0	0	0.00108972640621749	0	0	0	0	0	0	0	0	0	0.0005025248149596	0.00767117887298335	0	0	0	0	0	0	0	0	0	0	0	0	0	0	0	0	0
Neutrophil_CIBERSORT-ABS	0	0	0.000476147591140156	0.00623467730988675	0	0	0.00261020310140581	0.00201155587278826	0.00338397092263761	0	0.00417731761701931	0.0103274601360647	0	0	0	0	0.00504819607908002	0	0.00414239463531911	0.00755513718985181	0	0.00349645564225014	0.00386814589549707	0	0.011122161089494	0.00258292322369796	0.001202063547692	0	0.011410615648053	0	0	0	0	0.00177272418163778	0.00441490177662436	0	0	0	0.000395615678840937	0	0	0.00781095907782355	0	0.0138006456993674	0	0	0.00109594731428474	0	0
B cell_QUANTISEQ	0.0144775560809436	0.00648183847162019	0.0150543412801647	0.0138919854478241	0.0118205619257861	0.0147535573254683	0.0114857238792673	0.0105736888428754	0.0127139385574858	0.0143735632522893	0	0.0171858179042891	0.00790509401831275	0.0201991411263336	0.00939443181364391	0.0121047903647719	0.0198955674663992	0.0125184483586783	0.00887135687373113	0.0104233716323139	0.010718415596009	0.0114306503897601	0.00827151745595923	0.00723898164990358	0.00413572219106265	0.0133948999388862	0.0151957543592537	0.00547319887498157	0.00911505190773558	0.0111696267984032	0.00412942907304588	0.0150794367338379	0.00954282317977934	0.000152146937295502	0.0117754501624757	0.010279058242164	0.0302803087428162	0.0294635134109974	0.00562015633500774	0.0130010301903212	0.00759647067799891	0.0242576229604371	0.00943422943864856	0.00269645504298009	0.00659963009802756	0.00687340739105093	0.00250515738994221	0.0197622860858468	0.00845957578153578
Macrophage M1_QUANTISEQ	0.0163907833574199	0.0182624239614685	0.013269214448118	0.0265141714449661	0.0533533980503743	0.0451555334534212	0.0506386386646077	0.0143713426161828	0.0194370563577823	0.0437378253175031	0.0147407821566898	0.0486959042648151	0.028311370765862	0.0322893300881835	0.0325244064209615	0.0326808392670405	0.0369606734843202	0.0186695491391218	0.0357881107134103	0.0191081611153398	0.0201684609243697	0.0545956260601113	0.0108010001876606	0.0264395548731312	0.0417891350244582	0.0412730758821659	0.0428972530320546	0.0243861476956306	0.0301839040073614	0.0151637515693854	0.0284180289475292	0.0326827020674753	0.0265920777989068	0.0763616750585711	0.0277795504624742	0.0208522358073284	0.0191962957047832	0.0158735702468814	0.0243060194438921	0.0230520921927643	0.0161538016076906	0.016326760950546	0.0144472785788882	0.0483135424936813	0.0172109729427215	0.0295729015148258	0.0362533380739473	0.0273573998512216	0.0325466424170589
Macrophage M2_QUANTISEQ	0.0230789964844521	0.0147774359938248	0.00767607940436723	0.0294740199469763	0.0210299853945473	0.0358454674778383	0.00688569016547649	0.0232978451535054	0.0175490491678754	0.0109814547812313	0.00982444230219491	0.0145007791856734	0.00930132728694337	0.0366491839479356	0.0164689034760571	0.0153542455163198	0.0117181380807233	0.0138884514377485	0.0117574320318188	0.0162076858802012	0.00498372195242722	0	0.0162256307126554	0.0105516573636815	0.00619427963680222	0.00552299286922478	0	0.0152857346719999	0.0075610588270189	0.00611096575072808	0	0.0012275202398409	0.00307342470903057	0.00190821954622364	0.0220037581953409	0.0157220457655552	0.0205172877806101	0.0332546905065444	0.00161500403128335	0.0251049930479716	0.00901254522796151	0.0103443693979281	0.0191839674123721	0.00715658491145932	0.00513709253063236	0.0194409675909388	0.021507526094696	0.0205387219514652	0.00646479212608676
Monocyte_QUANTISEQ	0	0	0	0	0	0	0	0	0	0	0	0	0	0	0	0	0	0	0	0	0	0	0	0	0	0	0	0	0	0	0	0	0	0	0	0	0	0	0	0	0	0	0	0	0	0	0	0	0
Neutrophil_QUANTISEQ	0.249419054524888	0.296782941110579	0.21753140275937	0.339487634151325	0.300367128840606	0.241642387312729	0.293832793476188	0.213976084411388	0.198744163294172	0.254834202557809	0.188796650355508	0.332831039122458	0.356477949928463	0.251590938770245	0.220634429834018	0.331807859998851	0.320641980055445	0.253402885606704	0.220514159108363	0.326505675164546	0.285088680776742	0.304575869106912	0.290456353832623	0.186663939867222	0.209946947077523	0.259224537184634	0.325997179251846	0.240825158198191	0.38379054804388	0.261275026354482	0.31956120960631	0.305512462710105	0.167892919647602	0.319899337255932	0.246154068766844	0.215519223509825	0.231483781038579	0.180418229741738	0.218514595145072	0.311490193012488	0.209164446934922	0.188501847520017	0.287575359663464	0.392925402029427	0.322903767472892	0.286404061394993	0.282644985337	0.247806632383382	0.244897862756179
NK cell_QUANTISEQ	0.0350951182038108	0.0253554065779742	0.0153149852859224	0.016084921863212	0.0224535999815256	0.0339993615355881	0.0142824528887151	0.0209927223370715	0.0163064327052035	0.016237936860074	0.0055369201166979	0.0123286334978173	0.0172531392402138	0.034536030174737	0.010422331305715	0.0139059469692421	0.0144526358874545	0.0144434935421777	0.0204284977081624	0.0163921243322275	0.0173698560993422	0.0186454196415226	0.0100818480403337	0.0302140374692797	0.00794250881906802	0.0161817067643435	0.0139212631116209	0.0159819123664692	0.0140668832588966	0.0165739683477936	0.0193987445617409	0.014794403584266	0.00634138932295285	0.0136935792564298	0.0149334709361128	0.014011937166402	0.00797676610997651	0.0170657163331819	0.0183036698726926	0.0150206321224691	0.0161182518548276	0.00944958732286687	0.0148360477678159	0.0101812080747168	0.0149027824912716	0.0224463423996236	0.0439957453147735	0.0123506230144994	0.0131799402922806
T cell CD4+ (non-regulatory)_QUANTISEQ	0	0	0	0	0.00429214841562702	0	0	0	0	0	0.0624734982588612	0	0	0	0	0	0	0	0	0	0	0	0	0	0.0413852582025447	0	0	0	0	0	0	0.0074508715373549	0.000942077647164814	0.043245848878474	0	0	0	0	0	0.00990857899795999	0.023710175439838	0	0	0.0334148194577937	0	0	0	0	0
T cell CD8+_QUANTISEQ	0	0	0	0	0	0	0.00244777045042454	0	0	0	0	0	0	0	0	0	0	0.00372922828920472	0	0	0	0.000421829106808245	0	0	0	0	0	0	0	0	0	0	0.0141499368504759	0	0	0.00841047314711134	0	0	0	0	0	0	0	0	0	0	0	0	0
T cell regulatory (Tregs)_QUANTISEQ	0.0239129891429941	0.0189991514824994	0.00711535924169954	0.0310521844259729	0.0432938690575424	0.0267886181823688	0.0343329412320852	0	0.0110220302516749	0.0279173987392823	0.0256166039284236	0.0392570089875274	0.0130956763480317	0.045223923665999	0.017768572084895	0.029748615602552	0.0341866192552656	0.0297157589020338	0.0294477523784421	0.0196711603281792	0.0132338306697243	0.0313411229043321	0.0198393184352555	0.0127661583330743	0.059393806898486	0.0198344418567556	0.0261092586274591	0.00727758876673825	0.0254943602187629	0.0114840707822284	0.0299715810553029	0.0273431062095145	0.0205389474360005	0.0124611510596749	0.018423729920968	0.0186573823076651	0.027547355892812	0.0321612403669445	0.0122029671534267	0.0331098841662535	0.0305849273490812	0.044312567059439	0.0326958101288299	0.0286969709698462	0.0289511671776757	0.0386941082239198	0.024830266521919	0.0114358659106126	0.0187159119456855
Myeloid dendritic cell_QUANTISEQ	0	0	0.00300681770597294	0	0.00546446435247043	0	0	0	0.00205883249170684	0.00434512626285325	0.00299316505576167	0.00292657367467371	0	0	0	0	0	0.00118422794152203	0	0.00302180509396932	0.00520515343829376	0	0	0.0122784641400782	0	0	0.00964399395075813	0	0	0	0	0.00517326678100745	0	0	0	0	0	0	0	0	0.00540607843243643	0.0038110079540961	0.00271912816608957	0.00472059070921157	0	0	0	0.0113481554036922	0.00311555749509779
uncharacterized cell_QUANTISEQ	0.637625502205492	0.619340802402034	0.721031799874385	0.543495082719724	0.537924843981521	0.601815074712587	0.586093989243235	0.716788316638977	0.722168497174099	0.627572492228958	0.690017937825863	0.532274243362746	0.567655442412174	0.579511452226567	0.69278692506471	0.564397702281223	0.562144385770392	0.652447956782809	0.673192691186072	0.588670016453223	0.643231880543092	0.578989482790554	0.644324331335513	0.713847206303629	0.629212342150056	0.64456834550399	0.566235297667008	0.69077025942599	0.529788193736344	0.678222590396979	0.598521006756071	0.590736230136598	0.750926403408088	0.532278042007399	0.658929971555784	0.696547644053949	0.662998204730423	0.691763039393712	0.719437588018625	0.569312596269772	0.682253302475244	0.70299623683467	0.619108178843891	0.471894426310884	0.60429458728678	0.596568211484649	0.588262981267722	0.649400315399281	0.672619717186076
Myeloid dendritic cell activated_XCELL	0.0778383272320023	1.01567784435153e-18	0.0162830890751727	0.382448318556149	0.347390262266261	0.432048300418234	0.522867351681658	0.0128783530698904	0.0687384894178064	0.0778263305415004	0	0.566922741335001	0.0155780365732798	0.187755738815174	0.0183248403017916	0.345297861110003	0.16633656043521	0.279309547534029	0.227294592798029	0.234748456966945	0.0975097213842661	0.220252910062083	0.0984930855261309	0.245022361054562	0.0393795028981454	0.410758484082467	0.182944036675492	0.0717079998757141	0.328722649910036	0.00598887210646899	9.20205006761671e-19	0.0396069461894062	1.7161080299105e-20	0.310217758719185	0.0661627032778757	0.11454059567281	0.335332892660303	0	0.121739145794786	0.0912172860943419	1.03344764452591e-18	0.0724418343251648	0	0.177662432581788	7.37213856615861e-19	0.131026572712984	0.0823312470047235	0.217927267369568	0.257588669991379
B cell_XCELL	9.35149179108554e-19	7.50000654630205e-19	1.0375692785319e-18	1.77716727561343e-20	1.1998428390299e-18	1.25943417681889e-18	0	0	1.45592704699462e-18	0.0365938596855942	0.0138243690088322	0.0298371499839417	2.32559667465259e-19	3.40919505558247e-19	0	1.08372142832284e-18	0	0.016286119776915	0	2.23543810085768e-18	0	0.0570672950029823	1.86226250212811e-18	0	6.07710491607709e-19	2.78827625813898e-19	0.00499954563414091	0	0	0	0	0.0199465388952142	0	0.0129680863443711	0	0.0075957268582315	0.0147484367105359	0.00664087788620647	3.25988202298199e-18	0.013259710072661	8.17144440944933e-19	0.0177217750610719	1.75053844794095e-19	0.0057867581416475	0.00248091362212348	0	1.28820674426224e-18	0	4.82330686191861e-18
T cell CD4+ memory_XCELL	0	0	0	0	0	0	0	0	2.03862353166314e-19	0.00338314955258185	0.0135983086956313	0	1.64120006772678e-19	2.66310988474482e-18	0	0	2.15039963224046e-20	0.000482795522638072	0	0	1.07657970531472e-19	2.3498275921217e-21	0	0	0	0	0	0	0	0	0.00844384094432136	7.62178152633384e-20	0.00181696519672499	0.0127713722529761	0.00677589284291939	0.00511131319470186	4.38896034870845e-20	0	0	1.18979030500594e-21	0	0.00656234326271009	0.000404112484463656	0	6.99455288094265e-22	6.61758542538347e-21	0	0.00167389274950784	0
T cell CD4+ naive_XCELL	0.00342116091361231	3.28598807422971e-18	4.09524261721287e-18	0	5.27298314228701e-19	6.70442113741338e-18	2.78695603259031e-18	0	4.45216888208072e-18	0	0	0	0	3.17598977452605e-21	3.14618554458044e-18	0	1.29173343516559e-18	5.41690937170905e-21	1.2354247650138e-18	0	1.38606660670115e-19	0	0	0	0	0	0	4.78351901676749e-18	5.60309144398547e-18	3.34402033783047e-18	2.75454906483957e-18	6.44397231264679e-18	5.10337076410051e-18	6.80826241926557e-18	0	0	1.34888958516335e-18	0	1.42593317675625e-18	0	2.08219813055735e-19	0	0	0	1.1522103789103e-18	0	4.91247271449732e-18	0	6.76164156821218e-18
T cell CD4+ (non-regulatory)_XCELL	2.46273082039979e-18	6.26883838399721e-19	8.05005778013354e-19	0	1.96281607071445e-18	0	0	0	0	0	0.0136419211912328	0	6.08008734722849e-18	2.60329563859434e-19	0	6.92130298776869e-18	0	1.11337993679638e-19	1.31892505651731e-18	9.69463179547869e-19	0	0	0	0	1.42510541255617e-18	2.62170525593739e-18	2.75338809641956e-18	0	1.83287563106425e-18	0	0.00370052516396669	0	0	3.01074791134755e-20	6.04824109743058e-19	7.10009531223328e-21	2.1320747781716e-19	0	1.67022531148385e-18	0	1.28698665428165e-18	0	3.65083378943174e-20	9.26114078410271e-20	0	7.47323229656806e-20	6.71741983520763e-19	4.79526563434625e-19	0
T cell CD4+ central memory_XCELL	0.0151833735758878	5.3022113650108e-18	0	2.69012079582778e-19	0	7.74583344636426e-18	0	0.0162460458874819	9.24179085195444e-18	0	8.56104916861149e-19	0	0	0	5.26915214940478e-18	0	2.70354621214743e-18	0	0	8.49914341675667e-19	0	3.11989009465571e-18	0	7.79432568902241e-18	3.24614330838742e-18	8.7619084906887e-18	0	5.7642861569888e-20	0	5.23165384133682e-18	2.17447278548746e-18	1.35966402440792e-18	2.08067482672755e-18	1.58470550742646e-18	0	3.27272734403302e-19	2.78838781704424e-18	0.0240176354693794	4.55537778113176e-18	2.47633401965649e-18	0.00808558784306159	3.24852587138357e-18	0	5.28683891801679e-18	0	4.06394935401459e-18	0	0	2.41054905497428e-19
T cell CD4+ effector memory_XCELL	1.59390027684206e-18	0	0	0	3.2018681963978e-18	2.24899132351382e-17	8.3057728701453e-18	1.23060343238917e-18	1.17988041563244e-17	6.67444167736503e-18	6.54629839394095e-18	3.02620651098806e-18	1.44610480206127e-17	1.48257602358853e-18	1.354101415563e-17	6.65971759763473e-18	0	2.22925745993669e-18	0	5.71341937816582e-18	2.39312261931477e-18	1.41675219409322e-17	0	0	0	3.33675672682696e-18	9.7606626014652e-18	0	1.43256609690284e-17	2.06459188180414e-17	0	9.47623640852065e-18	0	9.76124985745419e-19	6.11579011685538e-18	0	0	0	2.95078542020441e-18	0	0	6.95195469374266e-18	6.42820066772826e-18	7.52253940233921e-18	1.7254362704046e-17	4.14207121924668e-18	4.68361235781087e-18	2.51656944775513e-18	0
T cell CD8+ naive_XCELL	0.00238387502533188	0.00710901016284058	0	0	4.06332886043219e-20	0	0	0.000206425746242556	0.00807388291180337	2.95473184310063e-22	0.0159120312272025	5.62773695297123e-19	1.20197949657387e-19	0	8.44440521011955e-19	2.54395654796311e-20	4.27706461809062e-05	0.00303733307542139	0	0.000163347630443179	2.04935244287418e-21	0.00191445225821594	0	0.00101407772576499	4.81317309911945e-19	0	0	5.82054729294175e-20	0	0.000984071257908516	0.00513778489390099	1.77270750541478e-19	0.000143251520907573	0.0074960181912148	0.00320947534976653	0.00503798444809072	0	0.000155180731994231	0.00747041142524277	0	0.00497861401683036	0.00129923314856562	0	0	0.0124304533239734	2.81087192813646e-19	0	0.0114222352535023	0
T cell CD8+_XCELL	0.00126445348201805	0.011098707790438	3.82166126806413e-20	0	0	4.17867461236838e-18	0	0.00681324998668458	0	2.71336977242801e-18	0.0137631558239375	5.72124988607625e-18	7.26749494870417e-18	0	2.62057049813141e-19	1.34487302882692e-18	9.87326479335167e-19	0.0180070426821406	4.05616314534243e-18	8.30304503044346e-19	0	6.08739830316102e-19	7.91780272587465e-19	0	0	0	2.95948515220622e-19	5.11243497808479e-18	6.22660783642376e-18	2.41985350879899e-19	0.0121763815786325	0	5.73662815665941e-18	0	6.43649499820349e-18	0.00687365862371239	6.10631216560569e-18	0.0247664507178358	0	2.40399213663804e-19	0.0168667472817579	5.56720224995596e-19	0.00524173658705015	0	0	0	0	0	1.61123391933827e-18
T cell CD8+ central memory_XCELL	0	5.42849005612835e-20	1.56091995783357e-18	2.25943696520583e-18	0	1.85164360472569e-18	1.99810259172592e-18	0	2.51278006050862e-18	0.00221410486838635	0.0213642237233112	0	3.35997572885614e-18	0.00697303941783372	0	3.97638922046348e-19	3.71910842556297e-19	0.00860541601598271	1.11948062737698e-17	3.07521039320694e-19	0	0	6.1379029505085e-19	3.22362790265723e-19	0	1.71482735946322e-18	1.29929563803925e-18	9.46918137612533e-19	1.46251085946405e-19	1.92991102683828e-17	0.0019073889979892	9.15386336675717e-19	0	0.00409782593320728	2.58087284826249e-19	0.00827269714030762	0.00275366650234293	0.00753846502038689	1.95050477907386e-18	0.0115438193901936	0.000498362729637122	0	2.39116054702683e-19	0.00338022123763225	0.00324734287082064	0	4.92437925993801e-20	3.97906389834934e-19	1.42894200861881e-18
T cell CD8+ effector memory_XCELL	1.98759561470934e-18	0	8.88301623750093e-19	0	0	0	7.12330246293197e-18	0	4.89098411400492e-18	5.2786697786375e-18	1.8613732775323e-18	1.7948306504537e-18	0	0	0	5.04618851410198e-18	0	8.7035205485598e-19	0	0	0	3.67827241190296e-18	0	0	2.02487392055804e-18	0	4.14585189104289e-18	1.6375401386616e-17	0	0	1.00498242310174e-18	1.07253247225385e-17	0	1.62375811393573e-18	0	1.15886130541151e-18	0	0	0	1.3823571920422e-18	3.23592501891678e-18	0	0	0	1.07814797721448e-18	0	0	2.38900541742117e-19	6.91149359567997e-18
Class-switched memory B cell_XCELL	0.00442651393533219	0.0135367268021127	0	6.91491020527435e-21	0.020423339684181	0.0464958021883552	0.00454373403490546	0.0101244189306152	0	1.99254348291712e-19	0.0399052342809689	0.00260698031918793	2.21119298889346e-18	3.95171777277706e-18	5.60820744705457e-19	0	1.55080157043207e-19	0	0	0	0.00916448950532242	0	0.00574874427348037	2.70002865974987e-19	0	0	0	0	0	0.010936977192454	0.00389007683705957	2.58622067366163e-20	0	0	7.82937442453603e-19	0.00304179401719604	0	0.0114397589555646	6.06714572769884e-19	0.0149914687333979	0.0276932691548061	0	0	0.00488383472022832	0.0055739722414547	0.0110654959962945	0.0109308815405545	8.79604713939743e-20	1.43512475866976e-19
Common lymphoid progenitor_XCELL	0.00796190695344367	0.0208089526799207	0.0134162655772198	0.000374672808392889	0.0193366954184112	0.0042281300698672	0.0291263054727047	0.0141354866257706	0.0294251268785499	0.0509564403930824	0.106712936828739	9.21475621241089e-19	0	0.00672564759042598	0.0122753860436657	0.0139750339742617	0.0502829227015211	0.0256666565189394	0.0142971766551102	0.0342515216077249	0.00610095804651986	0.0629696254920471	0.0338701022038257	0.0717142685295601	0.0343429008496308	0.0671319439448116	0.0188534175319301	0.0406165376049082	0.0429089567992055	0.0234831106697287	0.0558168260869527	0.00674484311424269	0.0777249415514461	0.108977688007526	0.0764275941244904	0.0652812488412716	0.0315229328546772	0.00265744275298617	0.107826361840116	0.0174988296778467	0.0132412223296601	0.0366323421822447	0.00167322210276938	0.0150430145271287	0.0170831696069964	0.0101306716443505	0.0275917126305814	0.0415149894493036	0.059794201126764
Common myeloid progenitor_XCELL	3.20324135215139e-19	0	0.00108426253902092	0	0	0	3.28801730204957e-18	1.74942486290362e-18	1.6890682987066e-18	0	7.66831419179659e-19	0	0	3.75201419165265e-18	0.00702190380046419	0	0	0	0	6.0797229857711e-20	0	0	0	5.54723659508935e-18	9.21980470046551e-18	9.39958988446672e-19	0	0	0	0	0	5.75584832130435e-19	0	0	4.40341855936961e-18	1.49908572263081e-18	7.34944460241577e-18	0	0	2.14681371244307e-20	0	0	1.91278605936981e-18	0	0	0	0	9.91797695777168e-18	4.89681670661857e-18
Myeloid dendritic cell_XCELL	0.00259816401787088	1.45599246457374e-19	9.60148858866452e-19	0.0182484064891702	0.0113627427729778	0.0171797167224026	0.0246807963648957	1.6572941970873e-20	1.03157592949039e-19	1.14801165310423e-19	5.60223402429545e-19	0.0386545052103853	0	0.00562086044797961	0	0.00794321674294942	0	0.0129151695777548	0	0.00529996537322601	0	0	0	0.00569013046832669	0	0.00334948505196179	0.00356949294820096	1.95056439235035e-20	0.00505417662098922	7.54299473229192e-19	1.72881152130353e-19	1.73759635041005e-18	0	0.000339972435455151	1.03389675886911e-18	0.00183005404188101	0.00734512350633869	0	0	0.00341166504261644	5.93991182705437e-20	0	2.86605781736417e-19	0.00445996186246744	1.66804946180692e-18	6.14154291022622e-20	0	0.00227002080666562	0
Endothelial cell_XCELL	0.0151343873541532	0.00270371366564427	0.00215223586353905	0.0177398848663178	0.0143730926268255	0.0475778750092608	0.0141220277831962	3.06927747745838e-20	0.0102451853232734	0	0.00324368239427511	0.0505897151857716	0.0158879448342913	0.0111981416970445	0.0197499248674635	0.0564179417177984	0.0109226420942828	8.89425494012004e-20	0.00580758388295904	0.0223201149496033	0.0274977279764286	0.00251985772193412	0.0138372275719685	0.00370431828037094	1.24381933925604e-20	0.00176242051618977	0.00887053033203839	0	0.0225624162603678	0.00564823747484424	0	1.54763344188552e-19	0.00245402831726043	0	0.0294129693597097	0.00506234382350038	0.000812837846752683	0.0029825225606586	0	0.016747425281337	0.00827117382138052	0.00593549157461221	0.0265346437590741	0.00346321398296075	0.00606958322452076	0.0173660510605053	0.0295960942536427	0.0101416043358879	0.0150455600092594
Eosinophil_XCELL	0.0135744402414319	0.0542480308819032	0	0.0149783441254978	0.0197153791726073	0.0156471206546057	5.35893838279177e-19	0.0115744248242641	1.94118502861911e-19	1.36766588651858e-18	6.51163527686597e-20	0.00696995372763197	0.00120244466938127	0.0227004771263559	0.00210076214261609	0.00411000467497892	2.35123200277659e-18	0	0.00957976977097679	6.87179600026384e-19	0.00749783648926882	0	1.19476855333716e-18	0	2.23033193255169e-18	0	4.58719501723989e-18	0.00317154496421846	0	0	0.00856549952583332	0.000875333337256287	0	0	1.67450453332376e-18	0.000492165076813745	0.0157655357047299	0.00996566171790295	0	0.00811300070690556	0.00781128677726109	0.044879661416435	0	0.0297978485713324	0.000136929778955511	0.0129241043869232	1.81847518080093e-18	0	1.03113655659126e-17
Cancer associated fibroblast_XCELL	0.0521804639563183	0	2.76608602058263e-18	0.0252610595810541	0.0823877563194191	0.143895396103279	0.0359028070561446	0.0289448799065222	0.00209540460189986	5.45653048071074e-18	1.00184120306547e-17	0.040553591565324	0.00471640357647927	0.0266861665447483	6.20360060833743e-18	0.0623696167001022	8.51162036010869e-19	0	0.0019199551107482	0	0.00569811462959174	0	0.0401392915474709	1.73718276949464e-17	9.56029527999989e-18	0.0137585921559897	7.95611358439374e-19	6.8267339423196e-18	1.86041960982697e-18	0.0313246454034974	0	0	1.08808055839911e-17	8.00631951537111e-18	0.0743814297016289	1.27246195370679e-19	2.73500285819146e-18	0	0	0	0.0245164201763512	6.76807278073076e-18	7.43740438768873e-18	5.80559663896591e-18	0.00853608106651249	0	7.85247465959019e-19	0.0297980181682992	0.089706725138774
Granulocyte-monocyte progenitor_XCELL	0	1.9214771323354e-18	2.14875923129297e-17	0	7.3558433636861e-19	8.46115776059982e-19	6.48178611816904e-18	0	0	1.25127041190522e-17	4.68606742383934e-18	0	0	0	0	0	1.79498375144962e-18	0	0	4.70329368487565e-18	1.74311253521716e-17	0	0	3.57485501955792e-18	0	2.82719831279894e-18	0	6.77392279280625e-18	1.09356369750674e-17	7.27646078264809e-18	4.05222685561937e-19	0	0	0	0	0	4.831248724105e-18	0	0	0	2.09747057823951e-18	0	0	0	0	0.000103161451622047	9.63152216183801e-18	2.32157889371979e-18	0
Hematopoietic stem cell_XCELL	0.260377616097529	0.117739338931726	0.269321270457345	0.225683956382171	0.264472715687178	0.359969699364043	0.137950747014076	0.0992751659166651	0.257228918678902	0.0370924783463256	0.072683544745204	0.161282748079681	0.0707832609131788	0.218658541134129	0.0779348405899406	0.278958563842993	0.136450870338125	0.0480887941746403	0.225940153811717	0.208210791948506	0.272841378820037	0.0616606087818852	0.154195052560099	0.0774684625269151	0.102769157624486	0.0972392038906723	0.0448037940203489	0.0247381685310155	0.0708849566793738	0.266028421819719	0.100467828079528	0.0796935981562645	0.0194068407760665	0.0275729381123579	0.295921275286523	0.057807249752967	0.0186516722305056	0.0134932360887249	0.124126807911238	0.0462257530538293	0.283315160262393	0.0230092008856816	0.121559701221328	0.078656551441208	0.0507313437016962	0.107237395876141	0.124559768621113	0.207289259343002	0.32621811919467
Macrophage_XCELL	0	3.35470330657749e-21	2.4757244587593e-18	0.0158239755314642	0.0276731548731611	0.050640548359251	0.00786616308408481	0	8.53064371014767e-19	2.77598504751047e-20	0.000195529393975995	0.0316139040405021	1.40121343379347e-18	2.11468304321312e-18	0	0.00616662957142916	0.00791568940609517	0.000944670582813116	0.00689966780733129	0.00907477899445797	4.75034231776282e-19	1.22893187765573e-19	5.88600653953349e-20	0.0190492189185206	3.01814025637827e-19	0.0295254088334065	1.58515914469392e-19	0	0.00559680586990276	0	6.824918178384e-20	0	0.00120262339273766	0.00612281963769675	0.00695025586939675	0.00228089600035461	0	0	0.0110803300291158	0.0055415981902007	2.32897316200022e-18	0	0	0	0	2.78786681497114e-19	6.87147470855035e-19	0.00909512782256376	0.00840314441559774
Macrophage M1_XCELL	0.00483892520899106	0.00125797705440343	0	0.0246949851903859	0.0348734630079935	0.0353305522637421	0.017409357455652	0	0	0.00292727272993409	0	0.0271016495615326	1.66692665437984e-19	0.00951998189607261	0	0.00771696803604276	0.00881915382172663	0.00433879792799492	0.0161031727713014	0.0101611195098291	0.00127676605119523	0.00280989837640293	0.00535804478144285	0.00861199137301265	2.93408917503304e-20	0.0200075515336655	0	1.17324413089089e-19	0.0175208168288665	0	1.00771427511146e-19	0	0.00267566912676995	0.00575779141621804	0.00528013522053643	0.0050719511611076	0.00686917740093116	2.59942683216532e-19	0.00958621064779404	0.00667950668897732	0	0.00158347467542119	7.93265962828703e-20	0.0034577875900557	0.00160315518625642	0.00869873269032579	0.00373807050678293	0.0152146393454495	0.0167496721117548
Macrophage M2_XCELL	0	0.000274421040644068	0.00319096866548048	0.0167667780048448	0.00683428860151851	0.0592105315102757	2.05297569156503e-20	0.00494523570537086	0	0.00533785343782613	0.000841861883343196	0.0193484890891488	0.00147109746694685	0	0.00692161648530634	0.0290089406625185	0.0210884544290319	0.00776185098375841	0.0283334738084631	0.00636500634262354	0.00565716740830408	0.0177947949841177	0.0100304534637081	0.0151837668175383	0.0014333515641684	0.0244066007766322	0.0164599403965763	0.0231957999914961	0.00260372634052112	3.78715726883261e-19	0.00261190507099295	1.60895448925017e-20	0.000839514033833572	0.0420728803797437	0.0143587596849341	0.00657412713917778	0.00687755880677069	0	0.00624848386149173	0.0105317688690558	1.04479824156623e-20	0.00337937995423005	0.00551340041781543	0.00283592330236685	0.00187957136188343	3.27642763124269e-21	0	0.00713566910203617	0.0315442924048205
Mast cell_XCELL	0.0016427641647497	0.0226487196982942	0.00952761654825676	0.0104578734546626	0	0	0	0.0065717800429379	0.00720041068860393	0.0196030429070185	0.00760980184559478	0.00660803277881596	0.00615615579794984	0.00216646035811226	0.0110902107805074	0	0.00307194475538988	0.0085833280657611	9.27878838806298e-20	0.00375763522733441	0.00581744836962764	2.02130232521142e-19	0.00559014015927832	0.00281862584027868	0.00922195722298504	0	0.00705169046092328	0.00336846784374933	0.0118321230893315	0.00404204359190736	0.0125073034988935	0.0166193506311782	0.00321762069151003	0	1.07346197233288e-18	0.0105003353784982	0.00672827223125175	0.0204042292877368	0	0.016624799520736	0.0106493347364352	0.0206616078323906	0.0192766842633906	0.0147184201785032	0.0162489585983357	0.0107828536716095	0.00943991364922815	0.00799527087044586	0
B cell memory_XCELL	0	1.18738164606378e-18	1.29965771174306e-18	0	2.82304718335598e-18	0	0	0	0	0.0071143154265741	8.26389054891164e-18	0	2.93721334881418e-18	1.05905866096591e-18	0.00574218738222224	7.11484430002231e-18	0.00313136595927044	0.014902271141023	6.02914980953174e-18	3.4807292687251e-18	0	8.26610715761403e-20	0	2.70234341693669e-20	1.38401401284374e-18	3.59224620828325e-19	0.00254206595982143	1.39116753367822e-18	0.00178604105467213	0	0.00218749561679313	0.00767530250694678	0.00271951629776058	0.0053944766855613	4.51870053377141e-18	0.0131444492547914	0	0	0	4.12438162019096e-19	0	0.0124386002673985	0	0.00772315858394159	0.00435539994038196	5.97815443258404e-18	5.33377639489942e-19	7.22181776562563e-18	0
Monocyte_XCELL	8.48666308856711e-19	2.90070145656603e-18	0	0.00296717186223995	0.00125716345210599	0.0347704385000934	0.000292164429574433	0	0	1.83833876383904e-18	6.69623228095048e-18	0	6.80059986742733e-18	0	0	0	0	0.0119268844890546	7.86831195698902e-18	0	0	0	4.6627531971751e-18	0.00658640916136345	0	0.00622076411176444	1.22785367333135e-17	5.59472080084325e-18	9.40456039813802e-18	0	0	4.5037615499017e-19	0	0.00505944027039997	3.5523707116968e-18	0	8.59271410452081e-19	0	0	0.00300186273197348	0	1.18268670707781e-18	0	0	0	2.66586072468404e-18	2.01679791367316e-19	1.47125512432618e-18	0
B cell naive_XCELL	7.8774794116387e-19	0	0	0	8.14183222692064e-18	7.17600561132073e-18	0	2.08389365208555e-18	4.56026525494588e-18	0	5.25061161077846e-18	0	0	3.80181378723074e-18	0	0	0	1.5488878247618e-19	3.54740091806495e-20	1.12975036026169e-18	4.59340170181209e-18	2.78863393387408e-18	0	0	0	1.45902395938559e-18	0	0	2.91587096088894e-19	5.17193871751366e-18	8.83205651553151e-19	5.93045058740288e-20	0	0	0	0	0	0	0	0.00100099805759131	0	0	7.81713505354215e-19	4.02891359596576e-19	9.79023885782466e-19	0	1.05456661479025e-18	0	0
Neutrophil_XCELL	1.75189186414284e-19	0	0	0.00195772516265643	2.3816340008212e-19	0.00355876090468405	0.00375994354980002	3.46760889460998e-19	1.03140251156218e-18	0.00302181537319194	0	0.00281300391832182	0	2.55240175669555e-19	0	0.00424424615229455	1.76388839757423e-19	5.32571479497762e-19	0.00143403339498266	1.1282593584201e-21	0	1.64990247868049e-19	0	1.48218410118084e-19	0	0	0	6.63060725595765e-19	0.000121156432156906	0	0	7.84053368516567e-21	0	0	2.61089286202149e-18	0	1.2084364927647e-18	1.41901852149798e-19	2.20498607576472e-19	0.00184780930784395	0	0	1.35798214991513e-18	0	0	0	0.00203026108545047	0.00111327991670931	0
NK cell_XCELL	0	0	0	6.53174482415349e-18	5.24941783435521e-18	1.30370254015861e-18	0	6.09996467733299e-18	0	1.11704650074963e-17	1.67654543927511e-18	0	0	0	2.82964961959223e-18	0	2.63475978367595e-18	3.25718165963341e-18	7.28559575816593e-18	4.06057851830098e-18	1.22045814910407e-17	0	1.67465676676426e-17	0	1.94638991752239e-17	0	6.77065127845961e-18	1.06370815526451e-17	0	0	0	0	1.5852038836279e-17	2.36832173535127e-18	0	8.04940769239728e-19	6.1599770495445e-18	5.9173355808688e-18	0	0	1.60122145447364e-18	0	0	4.93635143099922e-18	0	0	0	8.42800002430611e-19	2.44359377747071e-18
T cell NK_XCELL	0.019708955382166	0.00194611217841489	0.021554648163111	0.0117500653899755	6.36067458493463e-19	0.0285816549812733	0.0168833825030404	0.0365000625199008	0	0	0.0065429710015021	0.0239306330626839	0.0281605835640948	0.00531885990815321	0.00796317157974974	0.0240263286273601	0.0384894270973504	0	0.0391722293589885	0.00804122457321687	0.0290665507708735	0	0.00241155461881114	0.0280503023660111	0	0.0183716384977215	0.0200431399414623	0.0377396749957324	0	0.0840979886595886	0	0	0	0	1.65023523390678e-18	0.0294959133099171	0.0279674834340496	0.0223033456715059	0.0104101864799685	0.000641420574743676	0.00398454068770632	0	2.34480132030509e-18	0.00163818191530011	0.000577236401834994	0.0180659722857624	0.0101649858300926	0	0.0012620486710929
Plasmacytoid dendritic cell_XCELL	0	0	0	0	0	0	0	0.0195840738701813	0.0074998087277703	0.00103520261201317	0.0087239861371032	0	0	8.59795058354699e-18	0	0	0.00100465863647872	3.90047516540512e-18	5.52180031207817e-18	0	1.00207003624109e-17	0.0184112190223235	0	0	1.68582193858379e-18	0.0977172483085657	0	0.00163985748090019	0.0341069291622926	6.08555623449717e-18	0.00766222120475924	0	1.20914046383044e-21	0.00483260177760714	5.92561045302464e-18	0	0.01757794482004	0	0.0118521041736877	0	0	0.00326487469311135	0.00710534680418147	0	0.0278292158780407	1.73815112049416e-18	0	0.0731426277230066	2.60648443368915e-18
B cell plasma_XCELL	0.00501841658642411	0.00522706527726268	0.00386888124811778	0	1.18788745369503e-18	0	0.00745466685468881	0.0122213231658346	0.000532873261044234	0.0103474308689356	0.0134865296538221	0.00450789840721192	2.70310386734025e-20	0.00675972682063438	0.0110238749724444	0.00159802200598948	0.0110114870545512	0.0105733654200839	0.00485097658064966	0.00539802881048853	0.00704981180488772	0.00502768846630006	0.00298671181797619	0.0478166865525733	0.00140524111152671	0.0176590537695248	0.00565252709853941	0.0291649615177198	0.00268432930099671	0.00229362466992121	0.00357156648542147	0.000574380504856913	0.0141020329882944	0.0103163452805751	0.00821155864605112	0.00578201129773606	0.0179843296815679	0.0249265852190703	0.00879487463803134	0.00936329071539942	0.000851867664920227	0.00544804824395577	0.00161899621622789	0.00656731585973579	3.3319519212641e-19	0.00392783057276893	0.00900368406065962	0	0.00223931672064382
T cell gamma delta_XCELL	1.02418486713547e-18	0	9.9886117434429e-18	0	0	1.46906473914161e-19	3.55108400006336e-18	0	4.75719376142613e-18	0	1.27840708315037e-17	7.69232647132535e-18	0	1.12195991353147e-17	1.88984788937676e-17	1.23066571401143e-17	0	0	0	0	3.76454717900276e-17	1.42176943767896e-17	0	0	2.18192853450739e-18	0	0	0	2.00866650713161e-17	2.13860780010838e-17	0	1.32115647457676e-17	1.83172320869265e-17	0	3.52215068714814e-17	0	0	0	0	1.15405879878123e-17	0	0	9.22807356279197e-18	1.70767097632376e-20	1.83016887481703e-17	0	0	8.62170817708813e-18	0
T cell CD4+ Th1_XCELL	0.0342824384507075	0.0610184867084793	0.0727059017527428	0.0263507286679063	0.0150111164702679	0.00207720932580163	0.0396856011323702	0.049531556789628	0.0500917272321593	0.00721585119019038	0.106239911703942	0.0440660643022689	0.0351747242608925	0.0263997016163045	0.0560146568099128	0.0267678473627464	0.0212035078405288	0.0521528510159021	0.0716483793093166	0.0428855655305285	0.0472956406378044	0.0409140500199342	0.0673180920591271	0.0458926892193949	0.0827187276293952	0.0940518089994975	0.0676853475800374	0.0710980032969147	0.0572577643592354	0.0852889929621014	0.0534740094254999	0.0322243093695993	0.0910307068627628	0.062567557618797	0.0384697492475661	0.0454203857557058	0.071206942903428	0.0163614692439773	0.0575647161765496	0	0.0453034825004943	0.0763523019948965	0.0266623421538504	0	0.0388979306610764	0.0557944121678423	0.0734640981871108	0.0616375119918059	0.0112358395245033
T cell CD4+ Th2_XCELL	0.0482410482566852	0.103109322369427	0.172960692788737	0.00327177331641987	0.208993694224228	0.0536567387351159	0.258334595005933	0.095787334035865	0.200143005711887	0.316383805853187	0.304253195210344	0.101825076193078	0.160419009750353	0.129513399496532	0.221407008210598	0.0824954503272516	0.194242752358188	0.134594390203244	0.0815524556618764	0.17499900971386	0.0505902324184696	0.279863184612645	0.231989113863207	0.351461502487351	0.149764780074	0.174538898144118	0.125546117946094	0.12033581167782	0.265994016916726	0.138013611281129	0.150789509733454	0.232503205748108	0.357046434919157	0.402662175904707	0.190814671821196	0.199670436441135	0.288565233704028	0.120198791185352	0.252850974445929	0.0971504438022322	0.046846818602585	0.41309950190586	0.161331683101229	0.341454436167429	0.288372362423165	0.214199887881606	0.295200851174915	0.248763160275217	0.207828505308809
T cell regulatory (Tregs)_XCELL	0	3.3283264382265e-18	4.71862389969121e-18	2.98956135166228e-20	2.65987441068537e-19	0.00295196349972473	0	0	0	0	0	0	0	0	7.39401383801841e-18	5.11143069344004e-20	0	1.68139442222142e-19	4.42683143889027e-19	0	1.32960302092862e-17	5.07105386123434e-18	1.18258625390998e-17	2.23045209405438e-17	8.43016223989166e-18	0	0	1.46517487083377e-17	0	7.40461396027771e-18	0	0	0	0	4.09500383183337e-17	6.03081528643998e-18	0	0	0	0	1.27656658516588e-18	2.49429298687579e-18	9.07294093867551e-20	0	0	0	0	0	0.00182072340273792
immune score_XCELL	0.0127198812707137	0.0586636389137569	0.00635174436550451	0.0429556644171274	0.0400056268472348	0.0811977234273578	0.02439937828557	0.0166396365692577	0.00480027379240262	0.0394791453105364	0.0326898515090488	0.0776643664397326	0.00490573364488743	0.0203251986216319	0.00879398194874897	0.0149760647611014	0.00732508944099003	0.0457754767829595	0.0119423139821938	0.0120882530633456	0.00887685657259765	0.0380448633353215	0.00372676010618556	0.0227629229256596	0.00614797148199004	0.0260637719980885	0.0104138193621768	0.0043600085386452	0.0150695080082536	0.00269469572793824	0.024633139844884	0.0249608152424325	0.00294682938949847	0.016326879125282	0.00463350391293117	0.0197152239863277	0.0297249121019042	0.0411848130731214	0.0073868866860772	0.0345336303819581	0.0235515791969695	0.0555086962065983	0.0163456139002939	0.0365086591693004	0.0125778679996098	0.0158046387056885	0.00764678315645242	0.0136491329442564	0.00560209627706517
stroma score_XCELL	0.0336574256552357	0.00135185683282213	0.00241763651964087	0.021500472223686	0.049728834961549	0.0996473203383913	0.0266763077156369	0.0147841354793887	0.0070798117331663	2.72826524035537e-18	0.00162184119713756	0.0484129995371527	0.0104409284847623	0.0189421541208964	0.0150664947319763	0.0750286044422402	0.0186161041035144	4.44712747006002e-20	0.0431369577632726	0.0111600574748017	0.0192793605713048	0.00341608824380649	0.0269882595597197	0.00185215914018548	4.78636673669622e-18	0.0102912855805537	0.0157911800046429	0.0174642232260484	0.0112812081301839	0.0200057929162657	0	0.000177867885504141	0.00146225678617046	0.0262099371650852	0.0534349631307547	0.00253117191175019	0.000406418923376343	0.0014912612803293	0.00071293518446393	0.00837371264066851	0.0163937969988659	0.00296774578730611	0.013267321879537	0.00173160699148038	0.00776797879644641	0.00868302553025263	0.0147980471268213	0.0199698112520935	0.0618792155807733
microenvironment score_XCELL	0.0463773069259494	0.0600154957465791	0.00876938088514538	0.0644561366408134	0.0897344618087839	0.180845043765749	0.0510756860012069	0.0314237720486465	0.0118800855255689	0.0394791453105364	0.0343116927061864	0.126077365976885	0.0153466621296497	0.0392673527425283	0.0238604766807253	0.0900046692033415	0.0259411935445044	0.0457754767829595	0.0550792717454664	0.0232483105381473	0.0281562171439024	0.041460951579128	0.0307150196659053	0.0246150820658451	0.00614797148199005	0.0363550575786422	0.0262049993668197	0.0218242317646936	0.0263507161384375	0.022700488644204	0.024633139844884	0.0251386831279366	0.00440908617566893	0.0425368162903672	0.0580684670436859	0.0222463958980779	0.0301313310252805	0.0426760743534507	0.00809982187054113	0.0429073430226267	0.0399453761958354	0.0584764419939044	0.0296129357798309	0.0382402661607808	0.0203458467960562	0.0244876642359411	0.0224448302832738	0.0336189441963499	0.0674813118578385
B cell_EPIC	0.0378023236831814	0.0250372011450005	0.025951167553055	0.0308213614758631	0.0292923308990911	0.0372974966589987	0.0283444455762507	0.0114994985026003	0.0237388873179762	0.0277309604930557	0.0161846081019295	0.0351205939647944	0.0251173283545811	0.0414525769976745	0.028654616739045	0.0352857601402032	0.0361454710634905	0.0335978430166484	0.0349794145913867	0.0293306306313434	0.0281741665747824	0.0259424067040611	0.0308502729908323	0.0166776646494818	0.0240410162337631	0.0367009673733688	0.0328855246383256	0.0189038141341398	0.0316968740995746	0.0134339237963271	0.0209041149928112	0.0317991322448959	0.0165849113192284	0.0293470631899848	0.019473532224818	0.0340056785374793	0.0253025253616441	0.0308689883129393	0.0290119808077288	0.0335011356075427	0.0207745750147533	0.0219042810827734	0.0273373767444653	0.0181685483552925	0.0106420689027244	0.0285838561711657	0.0209369946254823	0.0365041489544714	0.0243961708650742
Cancer associated fibroblast_EPIC	0.0131265063402139	0.0109762511030712	0.012449174275929	0.0146113916787823	0.0142688083670339	0.0147779986884809	0.0137229106212285	0.0117773834612543	0.0134903560061546	0.0131372300622607	0.0122699677932077	0.0135454322289735	0.0115764841092226	0.0133509220189296	0.0119040740765975	0.0146444012855414	0.0123414887757622	0.00966678040699972	0.0136162595240985	0.0128574237905427	0.0145959193823911	0.0133383503079012	0.0134275063502759	0.01161100288271	0.0132892451737509	0.0123676820131201	0.0122985489160748	0.00863003417289344	0.013781096347867	0.0133372755175317	0.00975797795724115	0.0129707527727139	0.012669998102852	0.0129740053380259	0.0139939567795033	0.0103022743678035	0.0132506288322797	0.00894132709163143	0.012750680677745	0.0106630473382499	0.0140806677853168	0.0121410612289393	0.0124818063525576	0.013704257280723	0.0119728742632412	0.0130900799504993	0.0145340551586864	0.0137807811091696	0.0153984407194824
T cell CD4+_EPIC	0.225607577218098	0.246474125147888	0.191309669397143	0.251905099435116	0.243172162620436	0.214669111555686	0.225906694514419	0.217179000025512	0.226359578176257	0.237398023104387	0.204546745934344	0.251606729094069	0.224143881898846	0.22894037109454	0.236373794203089	0.233103622341459	0.227238153122124	0.202510345090241	0.225492957035245	0.226758508021909	0.233577891317658	0.223081589347716	0.210137663415493	0.234982515411197	0.227405729477985	0.212696120278253	0.215359775122906	0.221747571514335	0.239118455958703	0.200296852637606	0.212184252314782	0.252106939677347	0.189212590967296	0.222917655868431	0.192799308265066	0.211035862251687	0.26896264165192	0.228870005964319	0.191253229124961	0.248167506225375	0.220180220452552	0.230861165044161	0.235288085220324	0.267131632583867	0.238828469820241	0.242860022912664	0.237022393620441	0.209058420253224	0.224662508187482
T cell CD8+_EPIC	0.0848263707391614	0.0620466771280323	0.0863093005641428	0.0643868912484018	0.0775587279577866	0.0762944404203253	0.10097511299801	0.0633169036636645	0.0556727675103924	0.0673991105097247	0.050713067616789	0.089787559631434	0.0860390671737108	0.0936080145467287	0.0556379854020418	0.0908441221193375	0.093740499918822	0.104196780206101	0.0931102751685221	0.0885789089981619	0.0655530075667525	0.0993092378234629	0.0858484683785897	0.0759751158806006	0.0808412753682183	0.0997626669919607	0.0878004419626068	0.0820546926109027	0.0855584087351408	0.0791924393674231	0.0818974544025524	0.0614098091186502	0.103751543405296	0.0897669124908732	0.085353983877092	0.106846264742054	0.0605161925153867	0.0919029609044377	0.0926157945913257	0.0770820393868579	0.0481031769236677	0.0458792262779145	0.0511935505311594	0.0804250506158663	0.0369016449003604	0.0678675257228585	0.0868299320491131	0.0784005269786805	0.0768259540056072
Endothelial cell_EPIC	0.124687931596284	0.101807224894868	0.114713365518252	0.125904899452333	0.126127718371885	0.137236647085507	0.119044161944015	0.0976465483594899	0.122974240679697	0.104638935215926	0.122408104089901	0.134723779966155	0.120451505636163	0.122719270906595	0.114906401489714	0.136607260407102	0.118375162729963	0.0976369229167342	0.116092875016694	0.124252074068911	0.129487986342663	0.11405973107649	0.117767676150119	0.116196579850783	0.109971596546662	0.110184154622819	0.118227627871749	0.0848331535186936	0.127461000638397	0.119721885874113	0.101229974587908	0.108955606950274	0.111654214440449	0.106558551265964	0.132834350958634	0.116976390633974	0.114683898825083	0.109967822421242	0.105231182635827	0.122151156225548	0.12126095892047	0.115336945376948	0.12874244280302	0.120739554683032	0.110005885464961	0.123715192506054	0.129622787199694	0.123444870088787	0.125842628743731
Macrophage_EPIC	0.00672282106908683	0.00544192994208772	0.00645845172241457	0.00929014838181796	0.00865217155312671	0.0090575251962207	0.00913480449390656	0.00652157891543902	0.00700987958486422	0.00749022336113093	0.00668051377534231	0.00910809596444393	0.0070139856430994	0.00734438439874205	0.00665956265478326	0.00906318876521598	0.00779160253101691	0.00859224085453424	0.00897146126913128	0.00801096412486297	0.00760847238561265	0.00862401296780793	0.00758681272517217	0.00885193265838969	0.00752570832098302	0.00864826341777683	0.00804698232816165	0.00724443198119984	0.00843781408603388	0.00634790950550166	0.00546162536858822	0.0070233390349784	0.00610357876748682	0.00825861825629706	0.00747505351823971	0.00752465691790573	0.0082638702718609	0.00622917137731394	0.00768910742860513	0.00754248644449535	0.00651753631954683	0.00802084227151585	0.0068964141916207	0.0080028217455054	0.00622050121336609	0.00752318701131035	0.00746588136560019	0.0084062555378058	0.00828879505161318
NK cell_EPIC	4.37574558127055e-10	9.17036546165625e-11	2.76659513388466e-11	3.94316932138101e-09	1.80949911804719e-10	3.55437133066092e-10	7.88223536643354e-10	9.76242299796209e-11	8.8309732697961e-11	3.22971466448212e-10	2.01121510437728e-10	5.1379857853151e-08	3.76209611612867e-08	1.49631155578533e-10	1.22876359511262e-10	1.02112133500513e-07	4.20042667473022e-11	2.00125345290254e-10	2.95536829282331e-11	1.68746490064069e-10	1.29474290132493e-09	2.30286413368665e-12	2.35129277541172e-10	3.7042613250045e-10	1.59736847648189e-10	3.68289418918647e-10	1.05461772837863e-09	5.11216415910907e-10	7.09842767680265e-11	2.29585425854588e-10	2.47745246614162e-10	8.29337254794158e-09	1.98131525598288e-08	1.79695181485839e-09	7.17350071759325e-11	2.54402273751364e-12	3.25181736320817e-09	1.89002578813007e-10	3.95791993652791e-10	7.46219905478832e-11	7.77129541945938e-11	6.99512736617112e-10	2.98810449853369e-10	6.04734544575649e-08	2.11410175677146e-11	7.91890598781535e-09	9.33908991613633e-10	7.24772298776471e-11	5.06987881548119e-11
uncharacterized cell_EPIC	0.5072264689164	0.548216590547349	0.562808870941397	0.503080204384517	0.500928080049692	0.510666780039345	0.502871869063947	0.592059086974416	0.550754290636349	0.542205516930543	0.587196992487365	0.466107757770272	0.525657709563417	0.492584459887158	0.545863565311853	0.480451542829008	0.504367621816818	0.543799087308617	0.507736757365368	0.510211490195523	0.521002555135397	0.515644671770258	0.534381599754389	0.535705188296412	0.5369254287189	0.519640144934412	0.525381098105559	0.576586301556619	0.4939463500633	0.567669713071912	0.568564600128372	0.525734411907768	0.560023143184239	0.530177191793472	0.548069814304912	0.513308872546551	0.509020239290008	0.523219723739114	0.561448024338015	0.500892628697309	0.569082864505981	0.565856478018235	0.538060323858043	0.49182807426226	0.585428555413965	0.516360127806542	0.503587955047074	0.530404997005385	0.524585502376312
T cell_MCPCOUNTER	7.00258333333333	6.31955	5.96293333333333	6.31636666666667	7.57526666666667	6.71166666666667	6.84948333333333	5.44695	5.33541666666667	5.15241666666667	5.66088333333333	6.2598	5.95218333333333	7.26823333333333	5.42938333333333	6.41853333333333	6.15128333333333	6.30408333333333	6.7259	6.02441666666667	5.60735	6.41413333333333	6.54683333333333	5.32691666666667	6.48135	6.50038333333333	5.8909	5.57053333333333	6.58751666666667	6.27555	5.82086666666667	6.46141666666667	4.51435	4.88253333333333	4.98835	6.2921	5.32626666666667	5.65853333333333	5.74593333333333	5.46793333333333	6.2293	4.77686666666667	5.19341666666667	5.60121666666667	5.06153333333333	5.98355	6.1993	5.34041666666667	6.08853333333333
T cell CD8+_MCPCOUNTER	6.2003	3.8964	6.4168	3.5594	5.0842	4.7824	7.5554	3.8902	2.7997	3.8995	2.8305	5.9784	5.993	6.881	3.0661	6.1959	6.6444	7.8424	7.1418	6.2312	3.8311	7.5748	6.2364	4.5222	6.0912	7.2328	6.1616	5.9423	6.0524	5.6228	6.1143	3.5428	8.3728	6.3631	6.0797	8.1287	3.0975	6.9753	6.1445	5.0971	2.6069	1.9506	2.3196	5.2327	1.2216	3.9721	6.3213	5.5128	5.0088
cytotoxicity score_MCPCOUNTER	3.8619	2.219	3.0961	7.1802	5.788	2.2003	7.462	3.4536	4.4509	4.5809	1.8266	8.6471	6.9866	4.9889	3.0661	7.3274	7.2059	4.0825	6.4918	5.1034	5.5445	7.1874	3.8118	5.7773	4.7412	8.05	6.0036	4.8307	7.5365	5.0853	4.445	4.7509	5.0092	8.3655	3.0711	5.1168	10.4886	6.1967	4.9097	5.0139	0.5103	4.2795	3.5209	8.3681	1.4731	4.5935	6.0175	3.4073	5.4775
NK cell_MCPCOUNTER	2.1325	2.219	1.2467	6.0736	3.151	5.2764	4.3561	2.1106	1.4349	5.1786	0.594	3.3303	3.3423	7.5307	0.8289	4.1139	4.0343	2.6586	4.4677	3.3973	2.7113	6.5615	4.2384	2.2769	2.5428	4.0421	3.8701	1.1935	4.0818	1.5438	3.2452	5.8086	3.783	7.2783	4.4781	5.5515	3.5606	3.7255	2.2321	3.7845	0.8864	2.3486	0.9986	7.4104	0.5301	9.1408	7.8315	4.2968	3.5354
B cell_MCPCOUNTER	7.35965	5.71875	6.03825	6.2363	5.8223	7.1424	5.80325	3.14985	4.80505	6.01105	4.1324	7.40775	5.3552	7.99455	5.191	6.8709	6.69475	7.33	7.62555	6.7294	6.128	6.4016	5.55335	2.1032	6.3406	6.5968	6.24445	5.46145	6.9395	3.9245	5.1224	6.50175	4.98035	5.63855	3.77365	6.30575	4.2622	6.1424	5.3358	6.6049	5.2135	4.5765	5.2883	3.2062	1.9369	5.7754	4.20625	7.2306	5.3062
Monocyte_MCPCOUNTER	7.22026666666667	4.5892	6.58323333333333	8.79863333333333	8.59635	8.98163333333333	8.80478333333333	6.15208333333333	6.94791666666667	6.59201666666667	5.56451666666667	8.84733333333333	6.23061666666667	7.36336666666667	6.17986666666667	8.10346666666667	7.38618333333333	7.55398333333333	8.00191666666667	7.64116666666667	7.33526666666667	7.88821666666667	7.24785	7.62071666666667	6.6997	8.157	7.63016666666667	6.0518	8.31083333333333	6.50936666666667	5.39103333333333	6.60595	5.33221666666667	7.08118333333333	7.18055	6.76728333333333	7.79146666666667	4.37503333333333	6.7509	6.71648333333333	6.3571	7.01721666666667	6.3697	7.7392	5.95788333333333	6.9604	6.7189	8.61328333333333	8.30186666666667
Macrophage/Monocyte_MCPCOUNTER	7.22026666666667	4.5892	6.58323333333333	8.79863333333333	8.59635	8.98163333333333	8.80478333333333	6.15208333333333	6.94791666666667	6.59201666666667	5.56451666666667	8.84733333333333	6.23061666666667	7.36336666666667	6.17986666666667	8.10346666666667	7.38618333333333	7.55398333333333	8.00191666666667	7.64116666666667	7.33526666666667	7.88821666666667	7.24785	7.62071666666667	6.6997	8.157	7.63016666666667	6.0518	8.31083333333333	6.50936666666667	5.39103333333333	6.60595	5.33221666666667	7.08118333333333	7.18055	6.76728333333333	7.79146666666667	4.37503333333333	6.7509	6.71648333333333	6.3571	7.01721666666667	6.3697	7.7392	5.95788333333333	6.9604	6.7189	8.61328333333333	8.30186666666667
Myeloid dendritic cell_MCPCOUNTER	7.4479	4.0315	6.0189	7.3615	7.8633	7.9788	7.139	5.0718	6.5125	5.3331	4.8589	7.6162	5.2147	7.0106	4.6251	7.4416	6.4754	6.7963	5.978	6.6662	6.3213	6.695	6.4347	6.3823	6.2897	8.2761	6.1109	5.4978	7.3896	6.2856	4.5532	5.3243	4.9443	6.6565	7.6337	6.527	5.9034	6.9927	7.0447	6.3935	6.2738	4.7654	6.5285	6.6174	4.668	6.0041	6.256	7.3408	7.9347
Neutrophil_MCPCOUNTER	8.38358571428572	8.01215714285714	7.74541428571429	8.18982857142857	8.02192857142857	8.80098571428571	8.01317142857143	7.43182857142857	7.57641428571429	7.98118571428571	7.95695714285714	8.15217142857143	7.45357142857143	7.43754285714286	7.47818571428571	8.55082857142857	7.71651428571429	7.70094285714286	8.27814285714286	7.9379	8.1365	7.86704285714286	7.89331428571429	7.5758	7.878	7.38801428571429	7.68367142857143	7.32377142857143	7.84657142857143	8.24822857142857	7.68268571428571	7.49727142857143	7.28328571428571	6.70408571428571	7.35338571428571	7.22852857142857	7.50742857142857	7.20771428571429	7.17081428571429	7.19718571428571	8.04404285714286	7.643	7.48582857142857	8.30835714285714	7.2475	7.29697142857143	7.47157142857143	7.85877142857143	7.42677142857143
Endothelial cell_MCPCOUNTER	7.81898518518519	6.12736296296296	6.99254074074074	8.06485185185185	8.01408518518518	8.64108518518518	7.69512222222222	6.46994444444444	7.62017037037037	6.79556296296296	7.07145925925926	8.24211851851852	7.29748148148148	7.49427407407407	7.25687037037037	8.73546296296296	7.50917777777778	6.30931111111111	7.40102962962963	7.78285555555556	8.01041111111111	7.34167407407407	7.4945962962963	7.31891111111111	7.04271851851852	6.98250740740741	7.40625185185185	5.18377777777778	7.94938518518518	7.47837037037037	6.50536296296296	6.99637407407407	7.0728	6.57086296296296	8.25851111111111	7.1782037037037	7.18082962962963	6.6835	6.71551111111111	7.42038518518518	7.51256666666667	7.5049962962963	7.98911111111111	7.64677777777778	6.80006666666667	7.66441851851852	8.10698518518518	7.88085185185185	8.04813333333333
Cancer associated fibroblast_MCPCOUNTER	12.1942375	9.537925	11.007175	13.0446875	12.9293625	13.64985	12.5897625	10.55025	11.804625	11.126225	10.114	12.26655	10.2634375	11.59295	10.3560625	12.7504375	11.2724875	8.8031875	12.267825	11.4342125	12.790225	12.0738375	11.743975	10.6885375	11.826125	11.627375	11.1960875	7.3620125	12.726925	11.2663875	8.7641875	11.2222375	11.1089375	11.76315	12.7246	9.984075	11.20185	8.326	10.8265125	8.9464125	12.2577125	10.4020875	10.8533375	12.237725	9.98575	11.345575	12.6056125	12.975525	13.447025
[truncated: 104 more columns]
