# Supplementary material for: Reclassifying TNM stage I/II colorectal cancer into two subgroups with different overall survival, tumor microenvironment, and response to immune checkpoint blockade treatment
Source: Front Genet. 2022 Sep 21;13:948920. doi: 10.3389/fgene.2022.948920 (PMC9532767; doi:10.3389/fgene.2022.948920)
Supplement: Supplementary file 9 [file DataSheet5.ZIP › datasheet of Figure 5/TCGA/TCGAestimation_matrix.xlsm]

## Sheet: estimation_matrix
cell_type	TCGA-3L-AA1B-01	TCGA-4T-AA8H-01	TCGA-5M-AATE-01	TCGA-A6-2675-01	TCGA-A6-2684-01	TCGA-A6-2685-01	TCGA-A6-4105-01	TCGA-A6-5656-01	TCGA-A6-5659-01	TCGA-A6-5661-01	TCGA-A6-5666-01	TCGA-A6-6138-01	TCGA-A6-6140-01	TCGA-A6-6141-01	TCGA-A6-6650-01	TCGA-A6-6782-01	TCGA-AA-3495-01	TCGA-AA-3502-01	TCGA-AA-3506-01	TCGA-AA-3509-01	TCGA-AA-3511-01	TCGA-AA-3526-01	TCGA-AA-3660-01	TCGA-AA-3663-01	TCGA-AA-3675-01	TCGA-AA-3685-01	TCGA-AA-3697-01	TCGA-AA-A02Y-01	TCGA-AD-6548-01	TCGA-AD-A5EK-01	TCGA-AY-A54L-01	TCGA-AY-A69D-01	TCGA-AZ-4313-01	TCGA-AZ-4315-01	TCGA-AZ-5403-01	TCGA-AZ-5407-01	TCGA-AZ-6598-01	TCGA-AZ-6599-01	TCGA-CA-5256-01	TCGA-CA-5796-01	TCGA-CA-6716-01	TCGA-CK-4952-01	TCGA-CK-5912-01	TCGA-CK-5913-01	TCGA-CK-5915-01	TCGA-CK-6747-01	TCGA-CK-6751-01	TCGA-CM-5349-01	TCGA-CM-5860-01
cluster	1	1	1	1	1	1	1	1	1	1	1	1	1	1	1	1	1	1	1	1	1	1	1	1	1	1	1	1	1	1	1	1	1	1	1	1	1	1	1	1	1	1	1	1	1	1	1	1	1
B cell_TIMER	0.114434	0.115217	0.100532	0.0884453	0.0857595	0.0901657	0.0873866	0.0899193	0.097661	0.108057	0.097319	0.0843488	0.0888934	0.116774	0.107537	0.0913265	0.102873	0.110299	0.0926322	0.0918659	0.0882322	0.092527	0.100777	0.0807349	0.0996583	0.0979897	0.0984554	0.0943772	0.0832509	0.0804297	0.109769	0.105974	0.104787	0.101361	0.0870315	0.104272	0.0934369	0.120705	0.10403	0.10855	0.0928487	0.0965293	0.0921679	0.0837841	0.0909176	0.0967435	0.090231	0.107599	0.0864373
T cell CD4+_TIMER	0.159779	0.126843	0.10799	0.142511	0.156951	0.155599	0.138068	0.106614	0.100229	0.110591	0.0778343	0.146411	0.119596	0.161788	0.114397	0.140505	0.133906	0.136428	0.141238	0.133222	0.124256	0.126326	0.122649	0.102324	0.108928	0.129738	0.116079	0.107215	0.137689	0.113842	0.0896455	0.14585	0.093251	0.0995308	0.104576	0.139954	0.116396	0.126106	0.0973684	0.129187	0.118473	0.106415	0.111652	0.124957	0.103203	0.137182	0.118914	0.134525	0.120474
T cell CD8+_TIMER	0.165926	0.158834	0.177132	0.178463	0.170436	0.170724	0.198357	0.16571	0.192446	0.189242	0.185892	0.201415	0.18718	0.189769	0.160105	0.192379	0.186533	0.188889	0.176472	0.174745	0.174074	0.19173	0.180646	0.189329	0.176427	0.19105	0.184656	0.187561	0.187652	0.198304	0.186708	0.154422	0.184517	0.198517	0.185555	0.19721	0.203622	0.186645	0.210415	0.203783	0.168625	0.171125	0.18725	0.193571	0.163527	0.175419	0.197264	0.158432	0.193554
Neutrophil_TIMER	0.119803	0.104248	0.113285	0.141961	0.138006	0.145937	0.141392	0.113373	0.118057	0.126694	0.120108	0.141317	0.12557	0.122277	0.114289	0.1365	0.127366	0.113694	0.134778	0.13227	0.129979	0.139778	0.124921	0.130942	0.132007	0.137879	0.132227	0.11808	0.141947	0.116484	0.109832	0.122217	0.112212	0.12579	0.125482	0.118242	0.123871	0.102987	0.112944	0.119736	0.110919	0.135372	0.117572	0.141549	0.102233	0.121808	0.120906	0.134058	0.135152
Macrophage_TIMER	0.0647265	0.0446467	0.0567083	0.0858187	0.0693631	0.0900823	0.0714288	0.0441401	0.0617033	0.0492489	0.0629472	0.068467	0.0461677	0.0580124	0.0565847	0.0790185	0.063882	0.0712741	0.0646212	0.0686465	0.069906	0.05953	0.0671804	0.0605606	0.0524446	0.0589558	0.0619552	0.0461029	0.0725584	0.0628653	0.0482751	0.0493245	0.0358845	0.0614299	0.0716205	0.0678101	0.0728846	0.0430907	0.0562993	0.0575865	0.0572393	0.063672	0.0553123	0.0610705	0.0517034	0.0605825	0.0489954	0.0711987	0.0741561
Myeloid dendritic cell_TIMER	0.485798	0.449751	0.466437	0.506118	0.526216	0.519423	0.512807	0.474652	0.481791	0.489705	0.445656	0.528885	0.473598	0.501396	0.456055	0.504123	0.485199	0.481599	0.496893	0.486042	0.479892	0.494754	0.481929	0.495361	0.480402	0.504551	0.485019	0.469668	0.507596	0.451524	0.435651	0.478634	0.459786	0.488416	0.490947	0.46811	0.496988	0.437279	0.476703	0.486562	0.455954	0.473835	0.473816	0.505545	0.446379	0.485502	0.500309	0.509666	0.504867
B cell naive_CIBERSORT	0.301538	0.265041	0.192792	0.120095	0.145906	0.0955703	0.152701	0.122885	0.0898455	0.159878	0.143715	0.151178	0.16525	0.13781	0.210277	0.164886	0.137728	0.0882507	0.162667	0.150969	0.237091	0.148204	0.141644	0.0740158	0.20139	0.118631	0.135149	0.0850079	0.0811805	0.165436	0.212224	0.209506	0.195079	0.11882	0.167014	0.0483642	0.0985297	0.15502	0.110865	0.0686642	0.2072	0.0754097	0.161459	0.08698	0.215044	0.146868	0.165916	0.0939508	0.114299
B cell memory_CIBERSORT	0	0	0	0	0	0	0	0	0	0	0	0	0	0	0	0	0	0	0	0	0	0	0	0	0	0	0	0	0	0	0	0	0	0	0	0	0	0	0	0	0	0	0	0	0	0	0	0	0
B cell plasma_CIBERSORT	0.282479	0.304432	0.284689	0.094489	0.0931327	0.0957207	0.0852099	0.113829	0.11952	0.21552	0.198283	0.107683	0.239025	0.164968	0.220663	0.168694	0.247749	0.0998085	0.106379	0.0868205	0.17424	0.139005	0.147918	0.0759341	0.118871	0.147011	0.174872	0.190238	0.0476787	0.513946	0.206756	0.13557	0.0552265	0.0940361	0.168222	0.282612	0.0262014	0.152657	0.234976	0.144418	0.235313	0.0767078	0.139375	0.00322886	0.241434	0.0822109	0.104823	0.0676835	0.0374085
T cell CD8+_CIBERSORT	0	0.0563456	0	0	0	0	0.0788237	0	0	0	0	0	0	0.13484	0	0.0258297	0.0461698	0.137656	0.0464842	0	0	0.0295893	0	0	0	0.0498947	0	0.0668404	0	0	0.0912196	0	0.296148	0.0138377	0	0.206488	0	0	0.0797826	0	0.00922386	0	0	0.008251	0	0.010942	0.00998088	0	0.0294774
T cell CD4+ naive_CIBERSORT	0	0	0.00148859	0	0	0	0	0.0779527	0.0319135	0	0.0686163	0	0	0	0	0	0	0	0	0.00553766	0	0	0.0130198	0	0	0	0	0	0	0.0231098	0	0	0	0	0	0	0	0	0	0	0.0789721	0	0.0113983	0	0.171794	0	0	0.0117214	0
T cell CD4+ memory resting_CIBERSORT	0.160097	0.186136	0.127276	0.156818	0.182782	0.295171	0.167742	0.0711487	0.125181	0.384634	0.209014	0.176691	0.310578	0.226205	0.213046	0.227893	0.184775	0.191566	0.23755	0.13427	0.22489	0.166896	0.226924	0.346245	0.263909	0.165116	0.21694	0.238372	0.207292	0.109252	0.108304	0.233376	0.152832	0.208051	0.151657	0.286951	0.335805	0.35636	0.0967696	0.452686	0.121249	0.372	0.169087	0.365564	0.0157467	0.354128	0.31775	0.0885647	0.253979
T cell CD4+ memory activated_CIBERSORT	0.0243265	0	0	0	0	0	0.0104169	0.104081	0.171057	0	0.138377	0.000511535	0.0129642	0.0242166	0	0	0.0792608	0	0	0.0364704	0	0.170754	0	0	0	0.244574	0.0272749	0	0.0935336	0	0.00885794	0	0	0.0106104	0.0309881	0	0	0	0.222449	0	0.158731	0	0.103264	0	0.264027	0	0	0.123309	0
T cell follicular helper_CIBERSORT	0	0	0.046298	0	0	0.0144009	0.0293007	0	0	0	0	0	0	0	0.0638428	0	0	0	0	0.0263917	0	0.0075778	0	0.00791654	0	0	0	0.0168835	0.0126504	0	0.0924083	0.0685837	0	0	0	0.00558257	0	0.00697737	0	0	0	0	0	0	0	0	0	0	0.0161911
T cell regulatory (Tregs)_CIBERSORT	0.00457554	0	0	0.0433017	0.0181184	0	0.0226777	0	0	0	0	0.0395528	0	0.0789293	0	0	0.00925437	0.0100585	0.0231434	0	0.0429087	0	0.0345693	0	0.00828605	0	0.00631618	0	0	0.0567131	0	0.0228255	0	0	0	0.0150911	0	0.0501037	0	0.0223003	0	0	0	0.00985091	0	0.0153345	0.00116834	0	0.00388591
T cell gamma delta_CIBERSORT	0	0	0.0280915	0	0	0	0	0	0	0	0	0	0	0	0	0	0	0	0	0	0	0	0	0	0	0	0	0	0	0	0	0	0	0	0	0	0	0	0	0	0	0	0	0	0	0	0	0	0
NK cell resting_CIBERSORT	0.0160288	0.084583	0.0249952	0.0517351	0.0570513	0.0163428	0.0898976	0	0.0532129	0.0948514	0.0793222	0.100393	0.0850615	0.0450586	0.0826342	0.109791	0.0681165	0.0687016	0.0797792	0.0675839	0.10458	0.0578798	0.0709589	0.118657	0.102817	0.0506595	0.116716	0.100698	0.0824944	0	0.0137788	0.120367	0.0475537	0.11514	0.0499956	0.00524358	0.192642	0.08261	0.0436731	0.10103	0.0268109	0.0927696	0.0651881	0.152123	0.0687651	0.107219	0.121193	0.0237327	0.00501949
NK cell activated_CIBERSORT	0	0	0	0	0	0.0423859	0	0.000894476	0	0	0	0	0	0	0	0	0	0	0	0	0	0	0.0293251	0	0	0.00608038	0	0	0	0.00886414	0	0	0	0	0	0	0	0.0177694	0	0	0.00578203	0	0	0	0	0	0	0	0.00451992
Monocyte_CIBERSORT	0	0.0204109	0	0	0	0.0432875	0	0	0	0	0	0	0	0	0	0	0	0	0	0	0	0	0	0	0	0	0	0.00161093	0	0.0114044	0.0450167	0.054533	0	0	0	0	0	0.0356701	0	0	0	0	0	0	0	0.029657	0	0	0
Macrophage M0_CIBERSORT	0.0812509	0.0187682	0.104625	0.173745	0.178283	0.119252	0.0589176	0.329294	0.190705	0.02583	0.0926362	0.140566	0.124499	0.0110487	0.0332267	0.110115	0.035037	0	0.102531	0.053333	0.0827152	0.0481962	0.0314254	0.0504775	0.000860377	0.0367337	0.0854886	0.0420562	0.201604	0.0747516	0.0422936	0	0.157425	0.0160121	0.222944	0.0017272	0.0564877	0	0.0134258	0.0162133	0.0900708	0.0576036	0.20758	0.0802356	0.0231892	0.0304468	0.0964946	0.429183	0.221517
Macrophage M1_CIBERSORT	0	0	0.00325894	0.0590687	0.0951736	0.00889996	0.106671	0	0.0158127	0.0321489	0	0.156014	0.0115619	0.0722279	0.015051	0.0672955	0.0203481	0.00946174	0.0379087	0.0695861	0.0243399	0.126928	0.019082	0.0132553	0.0550437	0.0798045	0.0471081	0.0823581	0.149798	0	0	0.0134117	0.03293	0.207258	0	0	0.0669983	0.00373807	0.0475273	0	0	0	0	0.0728625	0	0.0789626	0.0290555	0.0221507	0.0829434
Macrophage M2_CIBERSORT	0.0804368	0	0.14747	0.185863	0.173496	0.123654	0.103858	0.0714658	0.0970314	0.00547921	0	0.0874099	0.0222574	0.0593519	0.0793013	0.0558962	0.0690441	0.109913	0.0912872	0.103893	0.0708084	0.0932089	0	0.103976	0.0881294	0.0598516	0.0731805	0	0.0568111	0.00350837	0	0	0	0.0769377	0.0965245	0.0871374	0	0	0.126068	0.046691	0.00768232	0.00357426	0.0345804	0.0673851	0	0.0487042	0.052299	0.0457724	0.087503
Myeloid dendritic cell resting_CIBERSORT	0	0	0	0	0.00100132	0.0642568	0.0450306	0	0	0	0	0.00228623	0	0.0312732	0	0	0.0502675	0.161544	0	0.0652165	0.0285945	0	0.108725	0	0.00799727	0.0114348	0	0.075879	0.00119584	0	0.0248751	0	0	0.092301	0	0.0242882	0.0552806	0.0401308	0	0.0470378	0	0	0	0.0356376	0	0.0207419	0	0	0
Myeloid dendritic cell activated_CIBERSORT	0.0146772	0.00261092	0	0	0	0	0	0	0	0	0	0	0	0	0.00838191	0	0	0	0	0	0	0	0	0	0	0	0	0	0	0.0330149	0	0	0	0	0	0	0	0	0	0	0	0	0	0	0	0	0.0017785	0	0
Mast cell activated_CIBERSORT	0.034591	0	0	0.0756459	0.0504384	0.0321505	0	0.0945139	0.084682	0	0	0.0129672	0	0.0133144	0	0	0.00999434	0.0492065	0.0420328	0.152997	0	0	0.119246	0.00810029	0	0.0219268	0.0299884	0	0.0328581	0	0	0	0	0.0378095	0.0480039	0	0.168055	0.0219351	0	0	0.058965	0.177789	0.0853666	0	0	0	0	0.0939318	0.082282
Mast cell resting_CIBERSORT	0	0.0563673	0.0360025	0.0214141	0.00461811	0	0.042336	0	0	0.0814039	0.0355487	0.00156911	0.0288032	0.000754725	0.0608545	0.0696006	0.0219532	0.0738337	0.0579905	0.0185219	0.00475339	0	0.0399488	0.201423	0.0976166	0	0.0820634	0.100055	0	0	0.149743	0.100175	0.0628057	0	0.0426996	0.0365145	0	0.0770282	0.0219645	0.10096	0	0.0979438	0.0227018	0.0702311	0	0.0747858	0.0941468	0	0.0609742
Eosinophil_CIBERSORT	0	0.00530498	0	0	0	0.0489075	0	0	0	0.000254077	0	0	0	0	0.0127226	0	0	0	0	0	0.00507908	0	0	0	0	0	0	0	0	0	0.00452237	0.0416519	0	0	0	0	0	0	0	0	0	0	0	0	0	0	0	0	0
Neutrophil_CIBERSORT	0	0	0.00301244	0.0178248	0	0	0.00641832	0.0139353	0.0210385	0	0.0344866	0.0231794	0	0	0	0	0.0203023	0	0.012247	0.0284091	0	0.0117606	0.0172131	0	0.0550795	0.00828096	0.00490248	0	0.0329042	0	0	0	0	0.00918556	0.0219515	0	0	0	0.00249859	0	0	0.0462028	0	0.04765	0	0	0.00539409	0	0
B cell naive_CIBERSORT-ABS	0.0837716	0.0281892	0.0304727	0.0420064	0.0539558	0.037132	0.0621004	0.0177383	0.0144513	0.0283765	0.0174081	0.0673567	0.0314224	0.0414354	0.0278084	0.0574476	0.0342464	0.0175201	0.0550199	0.0401487	0.0508684	0.0440614	0.0318304	0.0143613	0.0406666	0.0370024	0.0331379	0.0168903	0.028152	0.0284369	0.0235823	0.0385854	0.0201375	0.0229312	0.03359	0.00970651	0.0282438	0.0181112	0.0175539	0.0113894	0.0305213	0.0127486	0.022042	0.0251916	0.0153171	0.0284249	0.03371	0.0256397	0.0287377
B cell memory_CIBERSORT-ABS	0	0	0	0	0	0	0	0	0	0	0	0	0	0	0	0	0	0	0	0	0	0	0	0	0	0	0	0	0	0	0	0	0	0	0	0	0	0	0	0	0	0	0	0	0	0	0	0	0
B cell plasma_CIBERSORT-ABS	0.0784767	0.0323788	0.0449981	0.0330499	0.0344405	0.0371905	0.0346532	0.0164312	0.0192244	0.0382525	0.0240177	0.0479775	0.0454506	0.049601	0.0291819	0.0587746	0.0616033	0.0198146	0.0359812	0.0230891	0.0373835	0.0413265	0.0332403	0.0147335	0.0240036	0.0458544	0.0428776	0.0377987	0.0165342	0.0883424	0.0229747	0.0249684	0.00570089	0.018148	0.033833	0.0567192	0.0075107	0.0178351	0.0372051	0.0239548	0.0346623	0.0129681	0.0190272	0.00093516	0.0171968	0.0159111	0.0212975	0.0184712	0.00940547
T cell CD8+_CIBERSORT-ABS	0	0.00599281	0	0	0	0	0.032056	0	0	0	0	0	0	0.0405424	0	0.0089993	0.0114802	0.0273284	0.0157227	0	0	0.00879695	0	0	0	0.0155627	0	0.0132806	0	0	0.0101363	0	0.0305706	0.00267053	0	0.0414414	0	0	0.0126324	0	0.0013587	0	0	0.0023897	0	0.00211772	0.00202787	0	0.00741137
T cell CD4+ naive_CIBERSORT-ABS	0	0	0.000235287	0	0	0	0	0.0112524	0.00513316	0	0.0083114	0	0	0	0	0	0	0	0	0.00147269	0	0	0.00292581	0	0	0	0	0	0	0.00397235	0	0	0	0	0	0	0	0	0	0	0.0116328	0	0.00155607	0	0.0122365	0	0	0.00319884	0
T cell CD4+ memory resting_CIBERSORT-ABS	0.0444772	0.019797	0.0201174	0.0548509	0.0675927	0.114683	0.0682173	0.0102703	0.0201349	0.0682683	0.0253176	0.0787237	0.0590566	0.0680131	0.0281746	0.0793997	0.0459447	0.0380309	0.0803481	0.0357079	0.0482506	0.0496185	0.0509945	0.0671818	0.0532911	0.0515016	0.0531926	0.0473625	0.0718851	0.0187794	0.0120347	0.0429818	0.0157764	0.0401518	0.0305015	0.05759	0.0962593	0.041634	0.0153221	0.0750875	0.0178604	0.0628897	0.0230833	0.105877	0.0011216	0.0685381	0.064559	0.0241698	0.0638567
T cell CD4+ memory activated_CIBERSORT-ABS	0.00675826	0	0	0	0	0	0.00423633	0.015024	0.0275139	0	0.0167614	0.000227912	0.00246515	0.0072812	0	0	0.0197083	0	0	0.00969896	0	0.0507654	0	0	0	0.0762854	0.00668765	0	0.0324358	0	0.000984293	0	0	0.0020477	0.00623235	0	0	0	0.0352216	0	0.0233816	0	0.0140973	0	0.0188061	0	0	0.0336517	0
T cell follicular helper_CIBERSORT-ABS	0	0	0.00731789	0	0	0.00559519	0.011916	0	0	0	0	0	0	0	0.00844299	0	0	0	0	0.00701862	0	0.00225289	0	0.00153604	0	0	0	0.0033546	0.00438693	0	0.0102684	0.0126313	0	0	0	0.0011204	0	0.000815176	0	0	0	0	0	0	0	0	0	0	0.00407085
T cell regulatory (Tregs)_CIBERSORT-ABS	0.00127115	0	0	0.0151459	0.00670017	0	0.00922256	0	0	0	0	0.0176226	0	0.0237317	0	0	0.00230112	0.00199688	0.00782795	0	0.00920616	0	0.00776845	0	0.0016732	0	0.00154869	0	0	0.00974846	0	0.00420385	0	0	0	0.00302872	0	0.00585369	0	0.00369897	0	0	0	0.00285307	0	0.00296785	0.000237379	0	0.000977018
T cell gamma delta_CIBERSORT-ABS	0	0	0.00444015	0	0	0	0	0	0	0	0	0	0	0	0	0	0	0	0	0	0	0	0	0	0	0	0	0	0	0	0	0	0	0	0	0	0	0	0	0	0	0	0	0	0	0	0	0	0
NK cell resting_CIBERSORT-ABS	0.00445305	0.00899608	0.00395075	0.0180956	0.0210975	0.00634966	0.0365596	0	0.00855909	0.0168351	0.00960819	0.0447294	0.0161745	0.0135478	0.0109281	0.038252	0.0169373	0.0136391	0.0269842	0.0179733	0.0224379	0.0172078	0.0159459	0.0230229	0.0207617	0.0158012	0.0286181	0.0200079	0.0286076	0	0.0015311	0.0221685	0.00490885	0.022221	0.0100552	0.00105237	0.0552214	0.00965145	0.006915	0.0167579	0.00394933	0.0156835	0.00889931	0.0440586	0.004898	0.0207512	0.0246235	0.0064768	0.00126203
NK cell activated_CIBERSORT-ABS	0	0	0	0	0	0.0164682	0	0.000129117	0	0	0	0	0	0	0	0	0	0	0	0	0	0	0.00658997	0	0	0.00189654	0	0	0	0.00152366	0	0	0	0	0	0	0	0.00207602	0	0	0.000851712	0	0	0	0	0	0	0	0.00113642
Monocyte_CIBERSORT-ABS	0	0.00217086	0	0	0	0.0168185	0	0	0	0	0	0	0	0	0	0	0	0	0	0	0	0	0	0	0	0	0	0.000320079	0	0.00196031	0.00500225	0.0100435	0	0	0	0	0	0.00416738	0	0	0	0	0	0	0	0.00573983	0	0	0
Macrophage M0_CIBERSORT-ABS	0.0225727	0.00199615	0.0165371	0.0607717	0.0659289	0.046333	0.0239606	0.0475335	0.0306742	0.00458453	0.0112209	0.0626285	0.0236735	0.00332202	0.00439411	0.038365	0.00871202	0	0.0346798	0.0141834	0.0177467	0.0143288	0.00706193	0.00979414	0.000173735	0.0114576	0.0209614	0.00835619	0.0699127	0.0128491	0.00469966	0	0.0162506	0.00309018	0.0448387	0.000346642	0.0161923	0	0.00212578	0.00268931	0.0132677	0.00973837	0.0283383	0.0232382	0.00165172	0.00589268	0.0196054	0.117127	0.0556952
Macrophage M1_CIBERSORT-ABS	0	0	0.00051511	0.0206608	0.0351952	0.00345791	0.0433808	0	0.00254341	0.00570606	0	0.0695113	0.0021985	0.0217167	0.00199044	0.0234463	0.0050596	0.00187841	0.0128221	0.0185058	0.00522217	0.037736	0.00428813	0.00257193	0.0111149	0.0248919	0.0115507	0.0163638	0.0519473	0	0	0.00247009	0.00339928	0.0399988	0	0	0.0192052	0.000436725	0.00752526	0	0	0	0	0.0211028	0	0.0152825	0.00590337	0.00604505	0.0208541
Macrophage M2_CIBERSORT-ABS	0.0223465	0	0.0233092	0.0650101	0.0641588	0.0480434	0.0422368	0.010316	0.0156071	0.000972499	0	0.0389451	0.00423226	0.0178453	0.0104873	0.0194747	0.0171679	0.0218207	0.0308767	0.0276295	0.0151921	0.0277112	0	0.0201744	0.0177959	0.0186684	0.0179435	0	0.0197011	0.000603055	0	0	0	0.0148482	0.0194131	0.0174882	0	0	0.019961	0.00774469	0.00113163	0.000604259	0.00472083	0.0195164	0	0.00942623	0.0106259	0.0124916	0.0220005
Myeloid dendritic cell resting_CIBERSORT-ABS	0	0	0	0	0.000370287	0.0249657	0.0183131	0	0	0	0	0.00101862	0	0.00940291	0	0	0.0124991	0.0320708	0	0.0173437	0.00613501	0	0.0244327	0	0.00161488	0.00356664	0	0.0150765	0.000414698	0	0.00276411	0	0	0.0178132	0	0.00487456	0.0158463	0.00468854	0	0.00780221	0	0	0	0.0103216	0	0.00401439	0	0	0
Myeloid dendritic cell activated_CIBERSORT-ABS	0.00407753	0.000277692	0	0	0	0	0	0	0	0	0	0	0	0	0.00110848	0	0	0	0	0	0	0	0	0	0	0	0	0	0	0.00567495	0	0	0	0	0	0	0	0	0	0	0	0	0	0	0	0	0.000361348	0	0
Mast cell activated_CIBERSORT-ABS	0.00960988	0	0	0.0264591	0.0186521	0.0124915	0	0.013643	0.0136208	0	0	0.00577749	0	0.00400325	0	0	0.00248511	0.00976879	0.014217	0.0406882	0	0	0.0267971	0.0015717	0	0.00683921	0.007353	0	0.0113946	0	0	0	0	0.00729687	0.0096546	0	0.0481733	0.00256271	0	0	0.00868574	0.0300566	0.011654	0	0	0	0	0.0256345	0.0206878
Mast cell resting_CIBERSORT-ABS	0	0.00599511	0.00569058	0.00749014	0.00170778	0	0.0172172	0	0	0.0144483	0.00430596	0.000699112	0.00547695	0.000226923	0.00804781	0.0242494	0.00545871	0.0146579	0.0196145	0.00492574	0.00101985	0	0.00897733	0.0390821	0.0197117	0	0.0201215	0.0198801	0	0	0.0166394	0.0184496	0.00648328	0	0.0085878	0.00732832	0	0.00899931	0.00347775	0.0167463	0	0.0165582	0.0030992	0.0203407	0	0.0144741	0.0191283	0	0.0153305
Eosinophil_CIBERSORT-ABS	0	0.000564227	0	0	0	0.0190021	0	0	0	4.50958e-05	0	0	0	0	0.00168252	0	0	0	0	0	0.00108973	0	0	0	0	0	0	0	0	0	0.000502525	0.00767118	0	0	0	0	0	0	0	0	0	0	0	0	0	0	0	0	0
Neutrophil_CIBERSORT-ABS	0	0	0.000476148	0.00623468	0	0	0.0026102	0.00201156	0.00338397	0	0.00417732	0.0103275	0	0	0	0	0.0050482	0	0.00414239	0.00755514	0	0.00349646	0.00386815	0	0.0111222	0.00258292	0.00120206	0	0.0114106	0	0	0	0	0.00177272	0.0044149	0	0	0	0.000395616	0	0	0.00781096	0	0.0138006	0	0	0.00109595	0	0
B cell_QUANTISEQ	0.0144776	0.00648184	0.0150543	0.013892	0.0118206	0.0147536	0.0114857	0.0105737	0.0127139	0.0143736	0	0.0171858	0.00790509	0.0201991	0.00939443	0.0121048	0.0198956	0.0125184	0.00887136	0.0104234	0.0107184	0.0114307	0.00827152	0.00723898	0.00413572	0.0133949	0.0151958	0.0054732	0.00911505	0.0111696	0.00412943	0.0150794	0.00954282	0.000152147	0.0117755	0.0102791	0.0302803	0.0294635	0.00562016	0.013001	0.00759647	0.0242576	0.00943423	0.00269646	0.00659963	0.00687341	0.00250516	0.0197623	0.00845958
Macrophage M1_QUANTISEQ	0.0163908	0.0182624	0.0132692	0.0265142	0.0533534	0.0451555	0.0506386	0.0143713	0.0194371	0.0437378	0.0147408	0.0486959	0.0283114	0.0322893	0.0325244	0.0326808	0.0369607	0.0186695	0.0357881	0.0191082	0.0201685	0.0545956	0.010801	0.0264396	0.0417891	0.0412731	0.0428973	0.0243861	0.0301839	0.0151638	0.028418	0.0326827	0.0265921	0.0763617	0.0277796	0.0208522	0.0191963	0.0158736	0.024306	0.0230521	0.0161538	0.0163268	0.0144473	0.0483135	0.017211	0.0295729	0.0362533	0.0273574	0.0325466
Macrophage M2_QUANTISEQ	0.023079	0.0147774	0.00767608	0.029474	0.02103	0.0358455	0.00688569	0.0232978	0.017549	0.0109815	0.00982444	0.0145008	0.00930133	0.0366492	0.0164689	0.0153542	0.0117181	0.0138885	0.0117574	0.0162077	0.00498372	0	0.0162256	0.0105517	0.00619428	0.00552299	0	0.0152857	0.00756106	0.00611097	0	0.00122752	0.00307342	0.00190822	0.0220038	0.015722	0.0205173	0.0332547	0.001615	0.025105	0.00901255	0.0103444	0.019184	0.00715658	0.00513709	0.019441	0.0215075	0.0205387	0.00646479
Monocyte_QUANTISEQ	0	0	0	0	0	0	0	0	0	0	0	0	0	0	0	0	0	0	0	0	0	0	0	0	0	0	0	0	0	0	0	0	0	0	0	0	0	0	0	0	0	0	0	0	0	0	0	0	0
Neutrophil_QUANTISEQ	0.249419	0.296783	0.217531	0.339488	0.300367	0.241642	0.293833	0.213976	0.198744	0.254834	0.188797	0.332831	0.356478	0.251591	0.220634	0.331808	0.320642	0.253403	0.220514	0.326506	0.285089	0.304576	0.290456	0.186664	0.209947	0.259225	0.325997	0.240825	0.383791	0.261275	0.319561	0.305512	0.167893	0.319899	0.246154	0.215519	0.231484	0.180418	0.218515	0.31149	0.209164	0.188502	0.287575	0.392925	0.322904	0.286404	0.282645	0.247807	0.244898
NK cell_QUANTISEQ	0.0350951	0.0253554	0.015315	0.0160849	0.0224536	0.0339994	0.0142825	0.0209927	0.0163064	0.0162379	0.00553692	0.0123286	0.0172531	0.034536	0.0104223	0.0139059	0.0144526	0.0144435	0.0204285	0.0163921	0.0173699	0.0186454	0.0100818	0.030214	0.00794251	0.0161817	0.0139213	0.0159819	0.0140669	0.016574	0.0193987	0.0147944	0.00634139	0.0136936	0.0149335	0.0140119	0.00797677	0.0170657	0.0183037	0.0150206	0.0161183	0.00944959	0.014836	0.0101812	0.0149028	0.0224463	0.0439957	0.0123506	0.0131799
T cell CD4+ (non-regulatory)_QUANTISEQ	0	0	0	0	0.00429215	0	0	0	0	0	0.0624735	0	0	0	0	0	0	0	0	0	0	0	0	0	0.0413853	0	0	0	0	0	0	0.00745087	0.000942078	0.0432458	0	0	0	0	0	0.00990858	0.0237102	0	0	0.0334148	0	0	0	0	0
T cell CD8+_QUANTISEQ	0	0	0	0	0	0	0.00244777	0	0	0	0	0	0	0	0	0	0	0.00372923	0	0	0	0.000421829	0	0	0	0	0	0	0	0	0	0	0.0141499	0	0	0.00841047	0	0	0	0	0	0	0	0	0	0	0	0	0
T cell regulatory (Tregs)_QUANTISEQ	0.023913	0.0189992	0.00711536	0.0310522	0.0432939	0.0267886	0.0343329	0	0.011022	0.0279174	0.0256166	0.039257	0.0130957	0.0452239	0.0177686	0.0297486	0.0341866	0.0297158	0.0294478	0.0196712	0.0132338	0.0313411	0.0198393	0.0127662	0.0593938	0.0198344	0.0261093	0.00727759	0.0254944	0.0114841	0.0299716	0.0273431	0.0205389	0.0124612	0.0184237	0.0186574	0.0275474	0.0321612	0.012203	0.0331099	0.0305849	0.0443126	0.0326958	0.028697	0.0289512	0.0386941	0.0248303	0.0114359	0.0187159
Myeloid dendritic cell_QUANTISEQ	0	0	0.00300682	0	0.00546446	0	0	0	0.00205883	0.00434513	0.00299317	0.00292657	0	0	0	0	0	0.00118423	0	0.00302181	0.00520515	0	0	0.0122785	0	0	0.00964399	0	0	0	0	0.00517327	0	0	0	0	0	0	0	0	0.00540608	0.00381101	0.00271913	0.00472059	0	0	0	0.0113482	0.00311556
uncharacterized cell_QUANTISEQ	0.637626	0.619341	0.721032	0.543495	0.537925	0.601815	0.586094	0.716788	0.722168	0.627572	0.690018	0.532274	0.567655	0.579511	0.692787	0.564398	0.562144	0.652448	0.673193	0.58867	0.643232	0.578989	0.644324	0.713847	0.629212	0.644568	0.566235	0.69077	0.529788	0.678223	0.598521	0.590736	0.750926	0.532278	0.65893	0.696548	0.662998	0.691763	0.719438	0.569313	0.682253	0.702996	0.619108	0.471894	0.604295	0.596568	0.588263	0.6494	0.67262
Myeloid dendritic cell activated_XCELL	0.0778383	1.01568e-18	0.0162831	0.382448	0.34739	0.432048	0.522867	0.0128784	0.0687385	0.0778263	0	0.566923	0.015578	0.187756	0.0183248	0.345298	0.166337	0.27931	0.227295	0.234748	0.0975097	0.220253	0.0984931	0.245022	0.0393795	0.410758	0.182944	0.071708	0.328723	0.00598887	9.20205e-19	0.0396069	1.71611e-20	0.310218	0.0661627	0.114541	0.335333	0	0.121739	0.0912173	1.03345e-18	0.0724418	0	0.177662	7.37214e-19	0.131027	0.0823312	0.217927	0.257589
B cell_XCELL	9.35149e-19	7.50001e-19	1.03757e-18	1.77717e-20	1.19984e-18	1.25943e-18	0	0	1.45593e-18	0.0365939	0.0138244	0.0298371	2.3256e-19	3.4092e-19	0	1.08372e-18	0	0.0162861	0	2.23544e-18	0	0.0570673	1.86226e-18	0	6.0771e-19	2.78828e-19	0.00499955	0	0	0	0	0.0199465	0	0.0129681	0	0.00759573	0.0147484	0.00664088	3.25988e-18	0.0132597	8.17144e-19	0.0177218	1.75054e-19	0.00578676	0.00248091	0	1.28821e-18	0	4.82331e-18
T cell CD4+ memory_XCELL	0	0	0	0	0	0	0	0	2.03862e-19	0.00338315	0.0135983	0	1.6412e-19	2.66311e-18	0	0	2.1504e-20	0.000482796	0	0	1.07658e-19	2.34983e-21	0	0	0	0	0	0	0	0	0.00844384	7.62178e-20	0.00181697	0.0127714	0.00677589	0.00511131	4.38896e-20	0	0	1.18979e-21	0	0.00656234	0.000404112	0	6.99455e-22	6.61759e-21	0	0.00167389	0
T cell CD4+ naive_XCELL	0.00342116	3.28599e-18	4.09524e-18	0	5.27298e-19	6.70442e-18	2.78696e-18	0	4.45217e-18	0	0	0	0	3.17599e-21	3.14619e-18	0	1.29173e-18	5.41691e-21	1.23542e-18	0	1.38607e-19	0	0	0	0	0	0	4.78352e-18	5.60309e-18	3.34402e-18	2.75455e-18	6.44397e-18	5.10337e-18	6.80826e-18	0	0	1.34889e-18	0	1.42593e-18	0	2.0822e-19	0	0	0	1.15221e-18	0	4.91247e-18	0	6.76164e-18
T cell CD4+ (non-regulatory)_XCELL	2.46273e-18	6.26884e-19	8.05006e-19	0	1.96282e-18	0	0	0	0	0	0.0136419	0	6.08009e-18	2.6033e-19	0	6.9213e-18	0	1.11338e-19	1.31893e-18	9.69463e-19	0	0	0	0	1.42511e-18	2.62171e-18	2.75339e-18	0	1.83288e-18	0	0.00370053	0	0	3.01075e-20	6.04824e-19	7.1001e-21	2.13207e-19	0	1.67023e-18	0	1.28699e-18	0	3.65083e-20	9.26114e-20	0	7.47323e-20	6.71742e-19	4.79527e-19	0
T cell CD4+ central memory_XCELL	0.0151834	5.30221e-18	0	2.69012e-19	0	7.74583e-18	0	0.016246	9.24179e-18	0	8.56105e-19	0	0	0	5.26915e-18	0	2.70355e-18	0	0	8.49914e-19	0	3.11989e-18	0	7.79433e-18	3.24614e-18	8.76191e-18	0	5.76429e-20	0	5.23165e-18	2.17447e-18	1.35966e-18	2.08067e-18	1.58471e-18	0	3.27273e-19	2.78839e-18	0.0240176	4.55538e-18	2.47633e-18	0.00808559	3.24853e-18	0	5.28684e-18	0	4.06395e-18	0	0	2.41055e-19
T cell CD4+ effector memory_XCELL	1.5939e-18	0	0	0	3.20187e-18	2.24899e-17	8.30577e-18	1.2306e-18	1.17988e-17	6.67444e-18	6.5463e-18	3.02621e-18	1.4461e-17	1.48258e-18	1.3541e-17	6.65972e-18	0	2.22926e-18	0	5.71342e-18	2.39312e-18	1.41675e-17	0	0	0	3.33676e-18	9.76066e-18	0	1.43257e-17	2.06459e-17	0	9.47624e-18	0	9.76125e-19	6.11579e-18	0	0	0	2.95079e-18	0	0	6.95195e-18	6.4282e-18	7.52254e-18	1.72544e-17	4.14207e-18	4.68361e-18	2.51657e-18	0
T cell CD8+ naive_XCELL	0.00238388	0.00710901	0	0	4.06333e-20	0	0	0.000206426	0.00807388	2.95473e-22	0.015912	5.62774e-19	1.20198e-19	0	8.44441e-19	2.54396e-20	4.27706e-05	0.00303733	0	0.000163348	2.04935e-21	0.00191445	0	0.00101408	4.81317e-19	0	0	5.82055e-20	0	0.000984071	0.00513778	1.77271e-19	0.000143252	0.00749602	0.00320948	0.00503798	0	0.000155181	0.00747041	0	0.00497861	0.00129923	0	0	0.0124305	2.81087e-19	0	0.0114222	0
T cell CD8+_XCELL	0.00126445	0.0110987	3.82166e-20	0	0	4.17867e-18	0	0.00681325	0	2.71337e-18	0.0137632	5.72125e-18	7.26749e-18	0	2.62057e-19	1.34487e-18	9.87326e-19	0.018007	4.05616e-18	8.30305e-19	0	6.0874e-19	7.9178e-19	0	0	0	2.95949e-19	5.11243e-18	6.22661e-18	2.41985e-19	0.0121764	0	5.73663e-18	0	6.43649e-18	0.00687366	6.10631e-18	0.0247665	0	2.40399e-19	0.0168667	5.5672e-19	0.00524174	0	0	0	0	0	1.61123e-18
T cell CD8+ central memory_XCELL	0	5.42849e-20	1.56092e-18	2.25944e-18	0	1.85164e-18	1.9981e-18	0	2.51278e-18	0.0022141	0.0213642	0	3.35998e-18	0.00697304	0	3.97639e-19	3.71911e-19	0.00860542	1.11948e-17	3.07521e-19	0	0	6.1379e-19	3.22363e-19	0	1.71483e-18	1.2993e-18	9.46918e-19	1.46251e-19	1.92991e-17	0.00190739	9.15386e-19	0	0.00409783	2.58087e-19	0.0082727	0.00275367	0.00753847	1.9505e-18	0.0115438	0.000498363	0	2.39116e-19	0.00338022	0.00324734	0	4.92438e-20	3.97906e-19	1.42894e-18
T cell CD8+ effector memory_XCELL	1.9876e-18	0	8.88302e-19	0	0	0	7.1233e-18	0	4.89098e-18	5.27867e-18	1.86137e-18	1.79483e-18	0	0	0	5.04619e-18	0	8.70352e-19	0	0	0	3.67827e-18	0	0	2.02487e-18	0	4.14585e-18	1.63754e-17	0	0	1.00498e-18	1.07253e-17	0	1.62376e-18	0	1.15886e-18	0	0	0	1.38236e-18	3.23593e-18	0	0	0	1.07815e-18	0	0	2.38901e-19	6.91149e-18
Class-switched memory B cell_XCELL	0.00442651	0.0135367	0	6.91491e-21	0.0204233	0.0464958	0.00454373	0.0101244	0	1.99254e-19	0.0399052	0.00260698	2.21119e-18	3.95172e-18	5.60821e-19	0	1.5508e-19	0	0	0	0.00916449	0	0.00574874	2.70003e-19	0	0	0	0	0	0.010937	0.00389008	2.58622e-20	0	0	7.82937e-19	0.00304179	0	0.0114398	6.06715e-19	0.0149915	0.0276933	0	0	0.00488383	0.00557397	0.0110655	0.0109309	8.79605e-20	1.43512e-19
Common lymphoid progenitor_XCELL	0.00796191	0.020809	0.0134163	0.000374673	0.0193367	0.00422813	0.0291263	0.0141355	0.0294251	0.0509564	0.106713	9.21476e-19	0	0.00672565	0.0122754	0.013975	0.0502829	0.0256667	0.0142972	0.0342515	0.00610096	0.0629696	0.0338701	0.0717143	0.0343429	0.0671319	0.0188534	0.0406165	0.042909	0.0234831	0.0558168	0.00674484	0.0777249	0.108978	0.0764276	0.0652812	0.0315229	0.00265744	0.107826	0.0174988	0.0132412	0.0366323	0.00167322	0.015043	0.0170832	0.0101307	0.0275917	0.041515	0.0597942
Common myeloid progenitor_XCELL	3.20324e-19	0	0.00108426	0	0	0	3.28802e-18	1.74942e-18	1.68907e-18	0	7.66831e-19	0	0	3.75201e-18	0.0070219	0	0	0	0	6.07972e-20	0	0	0	5.54724e-18	9.2198e-18	9.39959e-19	0	0	0	0	0	5.75585e-19	0	0	4.40342e-18	1.49909e-18	7.34944e-18	0	0	2.14681e-20	0	0	1.91279e-18	0	0	0	0	9.91798e-18	4.89682e-18
Myeloid dendritic cell_XCELL	0.00259816	1.45599e-19	9.60149e-19	0.0182484	0.0113627	0.0171797	0.0246808	1.65729e-20	1.03158e-19	1.14801e-19	5.60223e-19	0.0386545	0	0.00562086	0	0.00794322	0	0.0129152	0	0.00529997	0	0	0	0.00569013	0	0.00334949	0.00356949	1.95056e-20	0.00505418	7.54299e-19	1.72881e-19	1.7376e-18	0	0.000339972	1.0339e-18	0.00183005	0.00734512	0	0	0.00341167	5.93991e-20	0	2.86606e-19	0.00445996	1.66805e-18	6.14154e-20	0	0.00227002	0
Endothelial cell_XCELL	0.0151344	0.00270371	0.00215224	0.0177399	0.0143731	0.0475779	0.014122	3.06928e-20	0.0102452	0	0.00324368	0.0505897	0.0158879	0.0111981	0.0197499	0.0564179	0.0109226	8.89425e-20	0.00580758	0.0223201	0.0274977	0.00251986	0.0138372	0.00370432	1.24382e-20	0.00176242	0.00887053	0	0.0225624	0.00564824	0	1.54763e-19	0.00245403	0	0.029413	0.00506234	0.000812838	0.00298252	0	0.0167474	0.00827117	0.00593549	0.0265346	0.00346321	0.00606958	0.0173661	0.0295961	0.0101416	0.0150456
Eosinophil_XCELL	0.0135744	0.054248	0	0.0149783	0.0197154	0.0156471	5.35894e-19	0.0115744	1.94119e-19	1.36767e-18	6.51164e-20	0.00696995	0.00120244	0.0227005	0.00210076	0.00411	2.35123e-18	0	0.00957977	6.8718e-19	0.00749784	0	1.19477e-18	0	2.23033e-18	0	4.5872e-18	0.00317154	0	0	0.0085655	0.000875333	0	0	1.6745e-18	0.000492165	0.0157655	0.00996566	0	0.008113	0.00781129	0.0448797	0	0.0297978	0.00013693	0.0129241	1.81848e-18	0	1.03114e-17
Cancer associated fibroblast_XCELL	0.0521805	0	2.76609e-18	0.0252611	0.0823878	0.143895	0.0359028	0.0289449	0.0020954	5.45653e-18	1.00184e-17	0.0405536	0.0047164	0.0266862	6.2036e-18	0.0623696	8.51162e-19	0	0.00191996	0	0.00569811	0	0.0401393	1.73718e-17	9.5603e-18	0.0137586	7.95611e-19	6.82673e-18	1.86042e-18	0.0313246	0	0	1.08808e-17	8.00632e-18	0.0743814	1.27246e-19	2.735e-18	0	0	0	0.0245164	6.76807e-18	7.4374e-18	5.8056e-18	0.00853608	0	7.85247e-19	0.029798	0.0897067
Granulocyte-monocyte progenitor_XCELL	0	1.92148e-18	2.14876e-17	0	7.35584e-19	8.46116e-19	6.48179e-18	0	0	1.25127e-17	4.68607e-18	0	0	0	0	0	1.79498e-18	0	0	4.70329e-18	1.74311e-17	0	0	3.57486e-18	0	2.8272e-18	0	6.77392e-18	1.09356e-17	7.27646e-18	4.05223e-19	0	0	0	0	0	4.83125e-18	0	0	0	2.09747e-18	0	0	0	0	0.000103161	9.63152e-18	2.32158e-18	0
Hematopoietic stem cell_XCELL	0.260378	0.117739	0.269321	0.225684	0.264473	0.35997	0.137951	0.0992752	0.257229	0.0370925	0.0726835	0.161283	0.0707833	0.218659	0.0779348	0.278959	0.136451	0.0480888	0.22594	0.208211	0.272841	0.0616606	0.154195	0.0774685	0.102769	0.0972392	0.0448038	0.0247382	0.070885	0.266028	0.100468	0.0796936	0.0194068	0.0275729	0.295921	0.0578072	0.0186517	0.0134932	0.124127	0.0462258	0.283315	0.0230092	0.12156	0.0786566	0.0507313	0.107237	0.12456	0.207289	0.326218
Macrophage_XCELL	0	3.3547e-21	2.47572e-18	0.015824	0.0276732	0.0506405	0.00786616	0	8.53064e-19	2.77599e-20	0.000195529	0.0316139	1.40121e-18	2.11468e-18	0	0.00616663	0.00791569	0.000944671	0.00689967	0.00907478	4.75034e-19	1.22893e-19	5.88601e-20	0.0190492	3.01814e-19	0.0295254	1.58516e-19	0	0.00559681	0	6.82492e-20	0	0.00120262	0.00612282	0.00695026	0.0022809	0	0	0.0110803	0.0055416	2.32897e-18	0	0	0	0	2.78787e-19	6.87147e-19	0.00909513	0.00840314
Macrophage M1_XCELL	0.00483893	0.00125798	0	0.024695	0.0348735	0.0353306	0.0174094	0	0	0.00292727	0	0.0271016	1.66693e-19	0.00951998	0	0.00771697	0.00881915	0.0043388	0.0161032	0.0101611	0.00127677	0.0028099	0.00535804	0.00861199	2.93409e-20	0.0200076	0	1.17324e-19	0.0175208	0	1.00771e-19	0	0.00267567	0.00575779	0.00528014	0.00507195	0.00686918	2.59943e-19	0.00958621	0.00667951	0	0.00158347	7.93266e-20	0.00345779	0.00160316	0.00869873	0.00373807	0.0152146	0.0167497
Macrophage M2_XCELL	0	0.000274421	0.00319097	0.0167668	0.00683429	0.0592105	2.05298e-20	0.00494524	0	0.00533785	0.000841862	0.0193485	0.0014711	0	0.00692162	0.0290089	0.0210885	0.00776185	0.0283335	0.00636501	0.00565717	0.0177948	0.0100305	0.0151838	0.00143335	0.0244066	0.0164599	0.0231958	0.00260373	3.78716e-19	0.00261191	1.60895e-20	0.000839514	0.0420729	0.0143588	0.00657413	0.00687756	0	0.00624848	0.0105318	1.0448e-20	0.00337938	0.0055134	0.00283592	0.00187957	3.27643e-21	0	0.00713567	0.0315443
Mast cell_XCELL	0.00164276	0.0226487	0.00952762	0.0104579	0	0	0	0.00657178	0.00720041	0.019603	0.0076098	0.00660803	0.00615616	0.00216646	0.0110902	0	0.00307194	0.00858333	9.27879e-20	0.00375764	0.00581745	2.0213e-19	0.00559014	0.00281863	0.00922196	0	0.00705169	0.00336847	0.0118321	0.00404204	0.0125073	0.0166194	0.00321762	0	1.07346e-18	0.0105003	0.00672827	0.0204042	0	0.0166248	0.0106493	0.0206616	0.0192767	0.0147184	0.016249	0.0107829	0.00943991	0.00799527	0
B cell memory_XCELL	0	1.18738e-18	1.29966e-18	0	2.82305e-18	0	0	0	0	0.00711432	8.26389e-18	0	2.93721e-18	1.05906e-18	0.00574219	7.11484e-18	0.00313137	0.0149023	6.02915e-18	3.48073e-18	0	8.26611e-20	0	2.70234e-20	1.38401e-18	3.59225e-19	0.00254207	1.39117e-18	0.00178604	0	0.0021875	0.0076753	0.00271952	0.00539448	4.5187e-18	0.0131444	0	0	0	4.12438e-19	0	0.0124386	0	0.00772316	0.0043554	5.97815e-18	5.33378e-19	7.22182e-18	0
Monocyte_XCELL	8.48666e-19	2.9007e-18	0	0.00296717	0.00125716	0.0347704	0.000292164	0	0	1.83834e-18	6.69623e-18	0	6.8006e-18	0	0	0	0	0.0119269	7.86831e-18	0	0	0	4.66275e-18	0.00658641	0	0.00622076	1.22785e-17	5.59472e-18	9.40456e-18	0	0	4.50376e-19	0	0.00505944	3.55237e-18	0	8.59271e-19	0	0	0.00300186	0	1.18269e-18	0	0	0	2.66586e-18	2.0168e-19	1.47126e-18	0
B cell naive_XCELL	7.87748e-19	0	0	0	8.14183e-18	7.17601e-18	0	2.08389e-18	4.56027e-18	0	5.25061e-18	0	0	3.80181e-18	0	0	0	1.54889e-19	3.5474e-20	1.12975e-18	4.5934e-18	2.78863e-18	0	0	0	1.45902e-18	0	0	2.91587e-19	5.17194e-18	8.83206e-19	5.93045e-20	0	0	0	0	0	0	0	0.001001	0	0	7.81714e-19	4.02891e-19	9.79024e-19	0	1.05457e-18	0	0
Neutrophil_XCELL	1.75189e-19	0	0	0.00195773	2.38163e-19	0.00355876	0.00375994	3.46761e-19	1.0314e-18	0.00302182	0	0.002813	0	2.5524e-19	0	0.00424425	1.76389e-19	5.32571e-19	0.00143403	1.12826e-21	0	1.6499e-19	0	1.48218e-19	0	0	0	6.63061e-19	0.000121156	0	0	7.84053e-21	0	0	2.61089e-18	0	1.20844e-18	1.41902e-19	2.20499e-19	0.00184781	0	0	1.35798e-18	0	0	0	0.00203026	0.00111328	0
NK cell_XCELL	0	0	0	6.53174e-18	5.24942e-18	1.3037e-18	0	6.09996e-18	0	1.11705e-17	1.67655e-18	0	0	0	2.82965e-18	0	2.63476e-18	3.25718e-18	7.2856e-18	4.06058e-18	1.22046e-17	0	1.67466e-17	0	1.94639e-17	0	6.77065e-18	1.06371e-17	0	0	0	0	1.5852e-17	2.36832e-18	0	8.04941e-19	6.15998e-18	5.91734e-18	0	0	1.60122e-18	0	0	4.93635e-18	0	0	0	8.428e-19	2.44359e-18
T cell NK_XCELL	0.019709	0.00194611	0.0215546	0.0117501	6.36067e-19	0.0285817	0.0168834	0.0365001	0	0	0.00654297	0.0239306	0.0281606	0.00531886	0.00796317	0.0240263	0.0384894	0	0.0391722	0.00804122	0.0290666	0	0.00241155	0.0280503	0	0.0183716	0.0200431	0.0377397	0	0.084098	0	0	0	0	1.65024e-18	0.0294959	0.0279675	0.0223033	0.0104102	0.000641421	0.00398454	0	2.3448e-18	0.00163818	0.000577236	0.018066	0.010165	0	0.00126205
Plasmacytoid dendritic cell_XCELL	0	0	0	0	0	0	0	0.0195841	0.00749981	0.0010352	0.00872399	0	0	8.59795e-18	0	0	0.00100466	3.90048e-18	5.5218e-18	0	1.00207e-17	0.0184112	0	0	1.68582e-18	0.0977172	0	0.00163986	0.0341069	6.08556e-18	0.00766222	0	1.20914e-21	0.0048326	5.92561e-18	0	0.0175779	0	0.0118521	0	0	0.00326487	0.00710535	0	0.0278292	1.73815e-18	0	0.0731426	2.60648e-18
B cell plasma_XCELL	0.00501842	0.00522707	0.00386888	0	1.18789e-18	0	0.00745467	0.0122213	0.000532873	0.0103474	0.0134865	0.0045079	2.7031e-20	0.00675973	0.0110239	0.00159802	0.0110115	0.0105734	0.00485098	0.00539803	0.00704981	0.00502769	0.00298671	0.0478167	0.00140524	0.0176591	0.00565253	0.029165	0.00268433	0.00229362	0.00357157	0.000574381	0.014102	0.0103163	0.00821156	0.00578201	0.0179843	0.0249266	0.00879487	0.00936329	0.000851868	0.00544805	0.001619	0.00656732	3.33195e-19	0.00392783	0.00900368	0	0.00223932
T cell gamma delta_XCELL	1.02418e-18	0	9.98861e-18	0	0	1.46906e-19	3.55108e-18	0	4.75719e-18	0	1.27841e-17	7.69233e-18	0	1.12196e-17	1.88985e-17	1.23067e-17	0	0	0	0	3.76455e-17	1.42177e-17	0	0	2.18193e-18	0	0	0	2.00867e-17	2.13861e-17	0	1.32116e-17	1.83172e-17	0	3.52215e-17	0	0	0	0	1.15406e-17	0	0	9.22807e-18	1.70767e-20	1.83017e-17	0	0	8.62171e-18	0
T cell CD4+ Th1_XCELL	0.0342824	0.0610185	0.0727059	0.0263507	0.0150111	0.00207721	0.0396856	0.0495316	0.0500917	0.00721585	0.10624	0.0440661	0.0351747	0.0263997	0.0560147	0.0267678	0.0212035	0.0521529	0.0716484	0.0428856	0.0472956	0.0409141	0.0673181	0.0458927	0.0827187	0.0940518	0.0676853	0.071098	0.0572578	0.085289	0.053474	0.0322243	0.0910307	0.0625676	0.0384697	0.0454204	0.0712069	0.0163615	0.0575647	0	0.0453035	0.0763523	0.0266623	0	0.0388979	0.0557944	0.0734641	0.0616375	0.0112358
T cell CD4+ Th2_XCELL	0.048241	0.103109	0.172961	0.00327177	0.208994	0.0536567	0.258335	0.0957873	0.200143	0.316384	0.304253	0.101825	0.160419	0.129513	0.221407	0.0824955	0.194243	0.134594	0.0815525	0.174999	0.0505902	0.279863	0.231989	0.351462	0.149765	0.174539	0.125546	0.120336	0.265994	0.138014	0.15079	0.232503	0.357046	0.402662	0.190815	0.19967	0.288565	0.120199	0.252851	0.0971504	0.0468468	0.4131	0.161332	0.341454	0.288372	0.2142	0.295201	0.248763	0.207829
T cell regulatory (Tregs)_XCELL	0	3.32833e-18	4.71862e-18	2.98956e-20	2.65987e-19	0.00295196	0	0	0	0	0	0	0	0	7.39401e-18	5.11143e-20	0	1.68139e-19	4.42683e-19	0	1.3296e-17	5.07105e-18	1.18259e-17	2.23045e-17	8.43016e-18	0	0	1.46517e-17	0	7.40461e-18	0	0	0	0	4.095e-17	6.03082e-18	0	0	0	0	1.27657e-18	2.49429e-18	9.07294e-20	0	0	0	0	0	0.00182072
immune score_XCELL	0.0127199	0.0586636	0.00635174	0.0429557	0.0400056	0.0811977	0.0243994	0.0166396	0.00480027	0.0394791	0.0326899	0.0776644	0.00490573	0.0203252	0.00879398	0.0149761	0.00732509	0.0457755	0.0119423	0.0120883	0.00887686	0.0380449	0.00372676	0.0227629	0.00614797	0.0260638	0.0104138	0.00436001	0.0150695	0.0026947	0.0246331	0.0249608	0.00294683	0.0163269	0.0046335	0.0197152	0.0297249	0.0411848	0.00738689	0.0345336	0.0235516	0.0555087	0.0163456	0.0365087	0.0125779	0.0158046	0.00764678	0.0136491	0.0056021
stroma score_XCELL	0.0336574	0.00135186	0.00241764	0.0215005	0.0497288	0.0996473	0.0266763	0.0147841	0.00707981	2.72827e-18	0.00162184	0.048413	0.0104409	0.0189422	0.0150665	0.0750286	0.0186161	4.44713e-20	0.043137	0.0111601	0.0192794	0.00341609	0.0269883	0.00185216	4.78637e-18	0.0102913	0.0157912	0.0174642	0.0112812	0.0200058	0	0.000177868	0.00146226	0.0262099	0.053435	0.00253117	0.000406419	0.00149126	0.000712935	0.00837371	0.0163938	0.00296775	0.0132673	0.00173161	0.00776798	0.00868303	0.014798	0.0199698	0.0618792
microenvironment score_XCELL	0.0463773	0.0600155	0.00876938	0.0644561	0.0897345	0.180845	0.0510757	0.0314238	0.0118801	0.0394791	0.0343117	0.126077	0.0153467	0.0392674	0.0238605	0.0900047	0.0259412	0.0457755	0.0550793	0.0232483	0.0281562	0.041461	0.030715	0.0246151	0.00614797	0.0363551	0.026205	0.0218242	0.0263507	0.0227005	0.0246331	0.0251387	0.00440909	0.0425368	0.0580685	0.0222464	0.0301313	0.0426761	0.00809982	0.0429073	0.0399454	0.0584764	0.0296129	0.0382403	0.0203458	0.0244877	0.0224448	0.0336189	0.0674813
B cell_EPIC	0.0378023	0.0250372	0.0259512	0.0308214	0.0292923	0.0372975	0.0283444	0.0114995	0.0237389	0.027731	0.0161846	0.0351206	0.0251173	0.0414526	0.0286546	0.0352858	0.0361455	0.0335978	0.0349794	0.0293306	0.0281742	0.0259424	0.0308503	0.0166777	0.024041	0.036701	0.0328855	0.0189038	0.0316969	0.0134339	0.0209041	0.0317991	0.0165849	0.0293471	0.0194735	0.0340057	0.0253025	0.030869	0.029012	0.0335011	0.0207746	0.0219043	0.0273374	0.0181685	0.0106421	0.0285839	0.020937	0.0365041	0.0243962
Cancer associated fibroblast_EPIC	0.0131265	0.0109763	0.0124492	0.0146114	0.0142688	0.014778	0.0137229	0.0117774	0.0134904	0.0131372	0.01227	0.0135454	0.0115765	0.0133509	0.0119041	0.0146444	0.0123415	0.00966678	0.0136163	0.0128574	0.0145959	0.0133384	0.0134275	0.011611	0.0132892	0.0123677	0.0122985	0.00863003	0.0137811	0.0133373	0.00975798	0.0129708	0.01267	0.012974	0.013994	0.0103023	0.0132506	0.00894133	0.0127507	0.010663	0.0140807	0.0121411	0.0124818	0.0137043	0.0119729	0.0130901	0.0145341	0.0137808	0.0153984
T cell CD4+_EPIC	0.225608	0.246474	0.19131	0.251905	0.243172	0.214669	0.225907	0.217179	0.22636	0.237398	0.204547	0.251607	0.224144	0.22894	0.236374	0.233104	0.227238	0.20251	0.225493	0.226759	0.233578	0.223082	0.210138	0.234983	0.227406	0.212696	0.21536	0.221748	0.239118	0.200297	0.212184	0.252107	0.189213	0.222918	0.192799	0.211036	0.268963	0.22887	0.191253	0.248168	0.22018	0.230861	0.235288	0.267132	0.238828	0.24286	0.237022	0.209058	0.224663
T cell CD8+_EPIC	0.0848264	0.0620467	0.0863093	0.0643869	0.0775587	0.0762944	0.100975	0.0633169	0.0556728	0.0673991	0.0507131	0.0897876	0.0860391	0.093608	0.055638	0.0908441	0.0937405	0.104197	0.0931103	0.0885789	0.065553	0.0993092	0.0858485	0.0759751	0.0808413	0.0997627	0.0878004	0.0820547	0.0855584	0.0791924	0.0818975	0.0614098	0.103752	0.0897669	0.085354	0.106846	0.0605162	0.091903	0.0926158	0.077082	0.0481032	0.0458792	0.0511936	0.0804251	0.0369016	0.0678675	0.0868299	0.0784005	0.076826
Endothelial cell_EPIC	0.124688	0.101807	0.114713	0.125905	0.126128	0.137237	0.119044	0.0976465	0.122974	0.104639	0.122408	0.134724	0.120452	0.122719	0.114906	0.136607	0.118375	0.0976369	0.116093	0.124252	0.129488	0.11406	0.117768	0.116197	0.109972	0.110184	0.118228	0.0848332	0.127461	0.119722	0.10123	0.108956	0.111654	0.106559	0.132834	0.116976	0.114684	0.109968	0.105231	0.122151	0.121261	0.115337	0.128742	0.12074	0.110006	0.123715	0.129623	0.123445	0.125843
Macrophage_EPIC	0.00672282	0.00544193	0.00645845	0.00929015	0.00865217	0.00905753	0.0091348	0.00652158	0.00700988	0.00749022	0.00668051	0.0091081	0.00701399	0.00734438	0.00665956	0.00906319	0.0077916	0.00859224	0.00897146	0.00801096	0.00760847	0.00862401	0.00758681	0.00885193	0.00752571	0.00864826	0.00804698	0.00724443	0.00843781	0.00634791	0.00546163	0.00702334	0.00610358	0.00825862	0.00747505	0.00752466	0.00826387	0.00622917	0.00768911	0.00754249	0.00651754	0.00802084	0.00689641	0.00800282	0.0062205	0.00752319	0.00746588	0.00840626	0.0082888
NK cell_EPIC	4.37575e-10	9.17037e-11	2.7666e-11	3.94317e-09	1.8095e-10	3.55437e-10	7.88224e-10	9.76242e-11	8.83097e-11	3.22971e-10	2.01122e-10	5.13799e-08	3.7621e-08	1.49631e-10	1.22876e-10	1.02112e-07	4.20043e-11	2.00125e-10	2.95537e-11	1.68746e-10	1.29474e-09	2.30286e-12	2.35129e-10	3.70426e-10	1.59737e-10	3.68289e-10	1.05462e-09	5.11216e-10	7.09843e-11	2.29585e-10	2.47745e-10	8.29337e-09	1.98132e-08	1.79695e-09	7.1735e-11	2.54402e-12	3.25182e-09	1.89003e-10	3.95792e-10	7.4622e-11	7.7713e-11	6.99513e-10	2.9881e-10	6.04735e-08	2.1141e-11	7.91891e-09	9.33909e-10	7.24772e-11	5.06988e-11
uncharacterized cell_EPIC	0.507226	0.548217	0.562809	0.50308	0.500928	0.510667	0.502872	0.592059	0.550754	0.542206	0.587197	0.466108	0.525658	0.492584	0.545864	0.480452	0.504368	0.543799	0.507737	0.510211	0.521003	0.515645	0.534382	0.535705	0.536925	0.51964	0.525381	0.576586	0.493946	0.56767	0.568565	0.525734	0.560023	0.530177	0.54807	0.513309	0.50902	0.52322	0.561448	0.500893	0.569083	0.565856	0.53806	0.491828	0.585429	0.51636	0.503588	0.530405	0.524586
T cell_MCPCOUNTER	7.00258	6.31955	5.96293	6.31637	7.57527	6.71167	6.84948	5.44695	5.33542	5.15242	5.66088	6.2598	5.95218	7.26823	5.42938	6.41853	6.15128	6.30408	6.7259	6.02442	5.60735	6.41413	6.54683	5.32692	6.48135	6.50038	5.8909	5.57053	6.58752	6.27555	5.82087	6.46142	4.51435	4.88253	4.98835	6.2921	5.32627	5.65853	5.74593	5.46793	6.2293	4.77687	5.19342	5.60122	5.06153	5.98355	6.1993	5.34042	6.08853
T cell CD8+_MCPCOUNTER	6.2003	3.8964	6.4168	3.5594	5.0842	4.7824	7.5554	3.8902	2.7997	3.8995	2.8305	5.9784	5.993	6.881	3.0661	6.1959	6.6444	7.8424	7.1418	6.2312	3.8311	7.5748	6.2364	4.5222	6.0912	7.2328	6.1616	5.9423	6.0524	5.6228	6.1143	3.5428	8.3728	6.3631	6.0797	8.1287	3.0975	6.9753	6.1445	5.0971	2.6069	1.9506	2.3196	5.2327	1.2216	3.9721	6.3213	5.5128	5.0088
cytotoxicity score_MCPCOUNTER	3.8619	2.219	3.0961	7.1802	5.788	2.2003	7.462	3.4536	4.4509	4.5809	1.8266	8.6471	6.9866	4.9889	3.0661	7.3274	7.2059	4.0825	6.4918	5.1034	5.5445	7.1874	3.8118	5.7773	4.7412	8.05	6.0036	4.8307	7.5365	5.0853	4.445	4.7509	5.0092	8.3655	3.0711	5.1168	10.4886	6.1967	4.9097	5.0139	0.5103	4.2795	3.5209	8.3681	1.4731	4.5935	6.0175	3.4073	5.4775
NK cell_MCPCOUNTER	2.1325	2.219	1.2467	6.0736	3.151	5.2764	4.3561	2.1106	1.4349	5.1786	0.594	3.3303	3.3423	7.5307	0.8289	4.1139	4.0343	2.6586	4.4677	3.3973	2.7113	6.5615	4.2384	2.2769	2.5428	4.0421	3.8701	1.1935	4.0818	1.5438	3.2452	5.8086	3.783	7.2783	4.4781	5.5515	3.5606	3.7255	2.2321	3.7845	0.8864	2.3486	0.9986	7.4104	0.5301	9.1408	7.8315	4.2968	3.5354
B cell_MCPCOUNTER	7.35965	5.71875	6.03825	6.2363	5.8223	7.1424	5.80325	3.14985	4.80505	6.01105	4.1324	7.40775	5.3552	7.99455	5.191	6.8709	6.69475	7.33	7.62555	6.7294	6.128	6.4016	5.55335	2.1032	6.3406	6.5968	6.24445	5.46145	6.9395	3.9245	5.1224	6.50175	4.98035	5.63855	3.77365	6.30575	4.2622	6.1424	5.3358	6.6049	5.2135	4.5765	5.2883	3.2062	1.9369	5.7754	4.20625	7.2306	5.3062
Monocyte_MCPCOUNTER	7.22027	4.5892	6.58323	8.79863	8.59635	8.98163	8.80478	6.15208	6.94792	6.59202	5.56452	8.84733	6.23062	7.36337	6.17987	8.10347	7.38618	7.55398	8.00192	7.64117	7.33527	7.88822	7.24785	7.62072	6.6997	8.157	7.63017	6.0518	8.31083	6.50937	5.39103	6.60595	5.33222	7.08118	7.18055	6.76728	7.79147	4.37503	6.7509	6.71648	6.3571	7.01722	6.3697	7.7392	5.95788	6.9604	6.7189	8.61328	8.30187
Macrophage/Monocyte_MCPCOUNTER	7.22027	4.5892	6.58323	8.79863	8.59635	8.98163	8.80478	6.15208	6.94792	6.59202	5.56452	8.84733	6.23062	7.36337	6.17987	8.10347	7.38618	7.55398	8.00192	7.64117	7.33527	7.88822	7.24785	7.62072	6.6997	8.157	7.63017	6.0518	8.31083	6.50937	5.39103	6.60595	5.33222	7.08118	7.18055	6.76728	7.79147	4.37503	6.7509	6.71648	6.3571	7.01722	6.3697	7.7392	5.95788	6.9604	6.7189	8.61328	8.30187
Myeloid dendritic cell_MCPCOUNTER	7.4479	4.0315	6.0189	7.3615	7.8633	7.9788	7.139	5.0718	6.5125	5.3331	4.8589	7.6162	5.2147	7.0106	4.6251	7.4416	6.4754	6.7963	5.978	6.6662	6.3213	6.695	6.4347	6.3823	6.2897	8.2761	6.1109	5.4978	7.3896	6.2856	4.5532	5.3243	4.9443	6.6565	7.6337	6.527	5.9034	6.9927	7.0447	6.3935	6.2738	4.7654	6.5285	6.6174	4.668	6.0041	6.256	7.3408	7.9347
Neutrophil_MCPCOUNTER	8.38359	8.01216	7.74541	8.18983	8.02193	8.80099	8.01317	7.43183	7.57641	7.98119	7.95696	8.15217	7.45357	7.43754	7.47819	8.55083	7.71651	7.70094	8.27814	7.9379	8.1365	7.86704	7.89331	7.5758	7.878	7.38801	7.68367	7.32377	7.84657	8.24823	7.68269	7.49727	7.28329	6.70409	7.35339	7.22853	7.50743	7.20771	7.17081	7.19719	8.04404	7.643	7.48583	8.30836	7.2475	7.29697	7.47157	7.85877	7.42677
Endothelial cell_MCPCOUNTER	7.81899	6.12736	6.99254	8.06485	8.01409	8.64109	7.69512	6.46994	7.62017	6.79556	7.07146	8.24212	7.29748	7.49427	7.25687	8.73546	7.50918	6.30931	7.40103	7.78286	8.01041	7.34167	7.4946	7.31891	7.04272	6.98251	7.40625	5.18378	7.94939	7.47837	6.50536	6.99637	7.0728	6.57086	8.25851	7.1782	7.18083	6.6835	6.71551	7.42039	7.51257	7.505	7.98911	7.64678	6.80007	7.66442	8.10699	7.88085	8.04813
Cancer associated fibroblast_MCPCOUNTER	12.1942	9.53792	11.0072	13.0447	12.9294	13.6499	12.5898	10.5503	11.8046	11.1262	10.114	12.2666	10.2634	11.593	10.3561	12.7504	11.2725	8.80319	12.2678	11.4342	12.7902	12.0738	11.744	10.6885	11.8261	11.6274	11.1961	7.36201	12.7269	11.2664	8.76419	11.2222	11.1089	11.7631	12.7246	9.98408	11.2019	8.326	10.8265	8.94641	12.2577	10.4021	10.8533	12.2377	9.98575	11.3456	12.6056	12.9755	13.447
[truncated: 104 more columns]

## Sheet: Sheet1
cluster	1	1	1	1	1	1	1	1	1	1	1	1	1	1	1	1	1	1	1	1	1	1	1	1	1	1	1	1	1	1	1	1	1	1	1	1	1	1	1	1	1	1	1	1	1	1	1	1	1
B cell_TIMER	0.114434	0.115217	0.100532	0.0884453	0.0857595	0.0901657	0.0873866	0.0899193	0.097661	0.108057	0.097319	0.0843488	0.0888934	0.116774	0.107537	0.0913265	0.102873	0.110299	0.0926322	0.0918659	0.0882322	0.092527	0.100777	0.0807349	0.0996583	0.0979897	0.0984554	0.0943772	0.0832509	0.0804297	0.109769	0.105974	0.104787	0.101361	0.0870315	0.104272	0.0934369	0.120705	0.10403	0.10855	0.0928487	0.0965293	0.0921679	0.0837841	0.0909176	0.0967435	0.090231	0.107599	0.0864373
T cell CD4+_TIMER	0.159779	0.126843	0.10799	0.142511	0.156951	0.155599	0.138068	0.106614	0.100229	0.110591	0.0778343	0.146411	0.119596	0.161788	0.114397	0.140505	0.133906	0.136428	0.141238	0.133222	0.124256	0.126326	0.122649	0.102324	0.108928	0.129738	0.116079	0.107215	0.137689	0.113842	0.0896455	0.14585	0.093251	0.0995308	0.104576	0.139954	0.116396	0.126106	0.0973684	0.129187	0.118473	0.106415	0.111652	0.124957	0.103203	0.137182	0.118914	0.134525	0.120474
T cell CD8+_TIMER	0.165926	0.158834	0.177132	0.178463	0.170436	0.170724	0.198357	0.16571	0.192446	0.189242	0.185892	0.201415	0.18718	0.189769	0.160105	0.192379	0.186533	0.188889	0.176472	0.174745	0.174074	0.19173	0.180646	0.189329	0.176427	0.19105	0.184656	0.187561	0.187652	0.198304	0.186708	0.154422	0.184517	0.198517	0.185555	0.19721	0.203622	0.186645	0.210415	0.203783	0.168625	0.171125	0.18725	0.193571	0.163527	0.175419	0.197264	0.158432	0.193554
Neutrophil_TIMER	0.119803	0.104248	0.113285	0.141961	0.138006	0.145937	0.141392	0.113373	0.118057	0.126694	0.120108	0.141317	0.12557	0.122277	0.114289	0.1365	0.127366	0.113694	0.134778	0.13227	0.129979	0.139778	0.124921	0.130942	0.132007	0.137879	0.132227	0.11808	0.141947	0.116484	0.109832	0.122217	0.112212	0.12579	0.125482	0.118242	0.123871	0.102987	0.112944	0.119736	0.110919	0.135372	0.117572	0.141549	0.102233	0.121808	0.120906	0.134058	0.135152
Macrophage_TIMER	0.0647265	0.0446467	0.0567083	0.0858187	0.0693631	0.0900823	0.0714288	0.0441401	0.0617033	0.0492489	0.0629472	0.068467	0.0461677	0.0580124	0.0565847	0.0790185	0.063882	0.0712741	0.0646212	0.0686465	0.069906	0.05953	0.0671804	0.0605606	0.0524446	0.0589558	0.0619552	0.0461029	0.0725584	0.0628653	0.0482751	0.0493245	0.0358845	0.0614299	0.0716205	0.0678101	0.0728846	0.0430907	0.0562993	0.0575865	0.0572393	0.063672	0.0553123	0.0610705	0.0517034	0.0605825	0.0489954	0.0711987	0.0741561
Myeloid dendritic cell_TIMER	0.485798	0.449751	0.466437	0.506118	0.526216	0.519423	0.512807	0.474652	0.481791	0.489705	0.445656	0.528885	0.473598	0.501396	0.456055	0.504123	0.485199	0.481599	0.496893	0.486042	0.479892	0.494754	0.481929	0.495361	0.480402	0.504551	0.485019	0.469668	0.507596	0.451524	0.435651	0.478634	0.459786	0.488416	0.490947	0.46811	0.496988	0.437279	0.476703	0.486562	0.455954	0.473835	0.473816	0.505545	0.446379	0.485502	0.500309	0.509666	0.504867
B cell naive_CIBERSORT	0.301538	0.265041	0.192792	0.120095	0.145906	0.0955703	0.152701	0.122885	0.0898455	0.159878	0.143715	0.151178	0.16525	0.13781	0.210277	0.164886	0.137728	0.0882507	0.162667	0.150969	0.237091	0.148204	0.141644	0.0740158	0.20139	0.118631	0.135149	0.0850079	0.0811805	0.165436	0.212224	0.209506	0.195079	0.11882	0.167014	0.0483642	0.0985297	0.15502	0.110865	0.0686642	0.2072	0.0754097	0.161459	0.08698	0.215044	0.146868	0.165916	0.0939508	0.114299
B cell memory_CIBERSORT	0	0	0	0	0	0	0	0	0	0	0	0	0	0	0	0	0	0	0	0	0	0	0	0	0	0	0	0	0	0	0	0	0	0	0	0	0	0	0	0	0	0	0	0	0	0	0	0	0
B cell plasma_CIBERSORT	0.282479	0.304432	0.284689	0.094489	0.0931327	0.0957207	0.0852099	0.113829	0.11952	0.21552	0.198283	0.107683	0.239025	0.164968	0.220663	0.168694	0.247749	0.0998085	0.106379	0.0868205	0.17424	0.139005	0.147918	0.0759341	0.118871	0.147011	0.174872	0.190238	0.0476787	0.513946	0.206756	0.13557	0.0552265	0.0940361	0.168222	0.282612	0.0262014	0.152657	0.234976	0.144418	0.235313	0.0767078	0.139375	0.00322886	0.241434	0.0822109	0.104823	0.0676835	0.0374085
T cell CD8+_CIBERSORT	0	0.0563456	0	0	0	0	0.0788237	0	0	0	0	0	0	0.13484	0	0.0258297	0.0461698	0.137656	0.0464842	0	0	0.0295893	0	0	0	0.0498947	0	0.0668404	0	0	0.0912196	0	0.296148	0.0138377	0	0.206488	0	0	0.0797826	0	0.00922386	0	0	0.008251	0	0.010942	0.00998088	0	0.0294774
T cell CD4+ naive_CIBERSORT	0	0	0.00148859	0	0	0	0	0.0779527	0.0319135	0	0.0686163	0	0	0	0	0	0	0	0	0.00553766	0	0	0.0130198	0	0	0	0	0	0	0.0231098	0	0	0	0	0	0	0	0	0	0	0.0789721	0	0.0113983	0	0.171794	0	0	0.0117214	0
T cell CD4+ memory resting_CIBERSORT	0.160097	0.186136	0.127276	0.156818	0.182782	0.295171	0.167742	0.0711487	0.125181	0.384634	0.209014	0.176691	0.310578	0.226205	0.213046	0.227893	0.184775	0.191566	0.23755	0.13427	0.22489	0.166896	0.226924	0.346245	0.263909	0.165116	0.21694	0.238372	0.207292	0.109252	0.108304	0.233376	0.152832	0.208051	0.151657	0.286951	0.335805	0.35636	0.0967696	0.452686	0.121249	0.372	0.169087	0.365564	0.0157467	0.354128	0.31775	0.0885647	0.253979
T cell CD4+ memory activated_CIBERSORT	0.0243265	0	0	0	0	0	0.0104169	0.104081	0.171057	0	0.138377	0.000511535	0.0129642	0.0242166	0	0	0.0792608	0	0	0.0364704	0	0.170754	0	0	0	0.244574	0.0272749	0	0.0935336	0	0.00885794	0	0	0.0106104	0.0309881	0	0	0	0.222449	0	0.158731	0	0.103264	0	0.264027	0	0	0.123309	0
T cell follicular helper_CIBERSORT	0	0	0.046298	0	0	0.0144009	0.0293007	0	0	0	0	0	0	0	0.0638428	0	0	0	0	0.0263917	0	0.0075778	0	0.00791654	0	0	0	0.0168835	0.0126504	0	0.0924083	0.0685837	0	0	0	0.00558257	0	0.00697737	0	0	0	0	0	0	0	0	0	0	0.0161911
T cell regulatory (Tregs)_CIBERSORT	0.00457554	0	0	0.0433017	0.0181184	0	0.0226777	0	0	0	0	0.0395528	0	0.0789293	0	0	0.00925437	0.0100585	0.0231434	0	0.0429087	0	0.0345693	0	0.00828605	0	0.00631618	0	0	0.0567131	0	0.0228255	0	0	0	0.0150911	0	0.0501037	0	0.0223003	0	0	0	0.00985091	0	0.0153345	0.00116834	0	0.00388591
T cell gamma delta_CIBERSORT	0	0	0.0280915	0	0	0	0	0	0	0	0	0	0	0	0	0	0	0	0	0	0	0	0	0	0	0	0	0	0	0	0	0	0	0	0	0	0	0	0	0	0	0	0	0	0	0	0	0	0
NK cell resting_CIBERSORT	0.0160288	0.084583	0.0249952	0.0517351	0.0570513	0.0163428	0.0898976	0	0.0532129	0.0948514	0.0793222	0.100393	0.0850615	0.0450586	0.0826342	0.109791	0.0681165	0.0687016	0.0797792	0.0675839	0.10458	0.0578798	0.0709589	0.118657	0.102817	0.0506595	0.116716	0.100698	0.0824944	0	0.0137788	0.120367	0.0475537	0.11514	0.0499956	0.00524358	0.192642	0.08261	0.0436731	0.10103	0.0268109	0.0927696	0.0651881	0.152123	0.0687651	0.107219	0.121193	0.0237327	0.00501949
NK cell activated_CIBERSORT	0	0	0	0	0	0.0423859	0	0.000894476	0	0	0	0	0	0	0	0	0	0	0	0	0	0	0.0293251	0	0	0.00608038	0	0	0	0.00886414	0	0	0	0	0	0	0	0.0177694	0	0	0.00578203	0	0	0	0	0	0	0	0.00451992
Monocyte_CIBERSORT	0	0.0204109	0	0	0	0.0432875	0	0	0	0	0	0	0	0	0	0	0	0	0	0	0	0	0	0	0	0	0	0.00161093	0	0.0114044	0.0450167	0.054533	0	0	0	0	0	0.0356701	0	0	0	0	0	0	0	0.029657	0	0	0
Macrophage M0_CIBERSORT	0.0812509	0.0187682	0.104625	0.173745	0.178283	0.119252	0.0589176	0.329294	0.190705	0.02583	0.0926362	0.140566	0.124499	0.0110487	0.0332267	0.110115	0.035037	0	0.102531	0.053333	0.0827152	0.0481962	0.0314254	0.0504775	0.000860377	0.0367337	0.0854886	0.0420562	0.201604	0.0747516	0.0422936	0	0.157425	0.0160121	0.222944	0.0017272	0.0564877	0	0.0134258	0.0162133	0.0900708	0.0576036	0.20758	0.0802356	0.0231892	0.0304468	0.0964946	0.429183	0.221517
Macrophage M1_CIBERSORT	0	0	0.00325894	0.0590687	0.0951736	0.00889996	0.106671	0	0.0158127	0.0321489	0	0.156014	0.0115619	0.0722279	0.015051	0.0672955	0.0203481	0.00946174	0.0379087	0.0695861	0.0243399	0.126928	0.019082	0.0132553	0.0550437	0.0798045	0.0471081	0.0823581	0.149798	0	0	0.0134117	0.03293	0.207258	0	0	0.0669983	0.00373807	0.0475273	0	0	0	0	0.0728625	0	0.0789626	0.0290555	0.0221507	0.0829434
Macrophage M2_CIBERSORT	0.0804368	0	0.14747	0.185863	0.173496	0.123654	0.103858	0.0714658	0.0970314	0.00547921	0	0.0874099	0.0222574	0.0593519	0.0793013	0.0558962	0.0690441	0.109913	0.0912872	0.103893	0.0708084	0.0932089	0	0.103976	0.0881294	0.0598516	0.0731805	0	0.0568111	0.00350837	0	0	0	0.0769377	0.0965245	0.0871374	0	0	0.126068	0.046691	0.00768232	0.00357426	0.0345804	0.0673851	0	0.0487042	0.052299	0.0457724	0.087503
Myeloid dendritic cell resting_CIBERSORT	0	0	0	0	0.00100132	0.0642568	0.0450306	0	0	0	0	0.00228623	0	0.0312732	0	0	0.0502675	0.161544	0	0.0652165	0.0285945	0	0.108725	0	0.00799727	0.0114348	0	0.075879	0.00119584	0	0.0248751	0	0	0.092301	0	0.0242882	0.0552806	0.0401308	0	0.0470378	0	0	0	0.0356376	0	0.0207419	0	0	0
Myeloid dendritic cell activated_CIBERSORT	0.0146772	0.00261092	0	0	0	0	0	0	0	0	0	0	0	0	0.00838191	0	0	0	0	0	0	0	0	0	0	0	0	0	0	0.0330149	0	0	0	0	0	0	0	0	0	0	0	0	0	0	0	0	0.0017785	0	0
Mast cell activated_CIBERSORT	0.034591	0	0	0.0756459	0.0504384	0.0321505	0	0.0945139	0.084682	0	0	0.0129672	0	0.0133144	0	0	0.00999434	0.0492065	0.0420328	0.152997	0	0	0.119246	0.00810029	0	0.0219268	0.0299884	0	0.0328581	0	0	0	0	0.0378095	0.0480039	0	0.168055	0.0219351	0	0	0.058965	0.177789	0.0853666	0	0	0	0	0.0939318	0.082282
Mast cell resting_CIBERSORT	0	0.0563673	0.0360025	0.0214141	0.00461811	0	0.042336	0	0	0.0814039	0.0355487	0.00156911	0.0288032	0.000754725	0.0608545	0.0696006	0.0219532	0.0738337	0.0579905	0.0185219	0.00475339	0	0.0399488	0.201423	0.0976166	0	0.0820634	0.100055	0	0	0.149743	0.100175	0.0628057	0	0.0426996	0.0365145	0	0.0770282	0.0219645	0.10096	0	0.0979438	0.0227018	0.0702311	0	0.0747858	0.0941468	0	0.0609742
Eosinophil_CIBERSORT	0	0.00530498	0	0	0	0.0489075	0	0	0	0.000254077	0	0	0	0	0.0127226	0	0	0	0	0	0.00507908	0	0	0	0	0	0	0	0	0	0.00452237	0.0416519	0	0	0	0	0	0	0	0	0	0	0	0	0	0	0	0	0
Neutrophil_CIBERSORT	0	0	0.00301244	0.0178248	0	0	0.00641832	0.0139353	0.0210385	0	0.0344866	0.0231794	0	0	0	0	0.0203023	0	0.012247	0.0284091	0	0.0117606	0.0172131	0	0.0550795	0.00828096	0.00490248	0	0.0329042	0	0	0	0	0.00918556	0.0219515	0	0	0	0.00249859	0	0	0.0462028	0	0.04765	0	0	0.00539409	0	0
B cell naive_CIBERSORT-ABS	0.0837716	0.0281892	0.0304727	0.0420064	0.0539558	0.037132	0.0621004	0.0177383	0.0144513	0.0283765	0.0174081	0.0673567	0.0314224	0.0414354	0.0278084	0.0574476	0.0342464	0.0175201	0.0550199	0.0401487	0.0508684	0.0440614	0.0318304	0.0143613	0.0406666	0.0370024	0.0331379	0.0168903	0.028152	0.0284369	0.0235823	0.0385854	0.0201375	0.0229312	0.03359	0.00970651	0.0282438	0.0181112	0.0175539	0.0113894	0.0305213	0.0127486	0.022042	0.0251916	0.0153171	0.0284249	0.03371	0.0256397	0.0287377
B cell memory_CIBERSORT-ABS	0	0	0	0	0	0	0	0	0	0	0	0	0	0	0	0	0	0	0	0	0	0	0	0	0	0	0	0	0	0	0	0	0	0	0	0	0	0	0	0	0	0	0	0	0	0	0	0	0
B cell plasma_CIBERSORT-ABS	0.0784767	0.0323788	0.0449981	0.0330499	0.0344405	0.0371905	0.0346532	0.0164312	0.0192244	0.0382525	0.0240177	0.0479775	0.0454506	0.049601	0.0291819	0.0587746	0.0616033	0.0198146	0.0359812	0.0230891	0.0373835	0.0413265	0.0332403	0.0147335	0.0240036	0.0458544	0.0428776	0.0377987	0.0165342	0.0883424	0.0229747	0.0249684	0.00570089	0.018148	0.033833	0.0567192	0.0075107	0.0178351	0.0372051	0.0239548	0.0346623	0.0129681	0.0190272	0.00093516	0.0171968	0.0159111	0.0212975	0.0184712	0.00940547
T cell CD8+_CIBERSORT-ABS	0	0.00599281	0	0	0	0	0.032056	0	0	0	0	0	0	0.0405424	0	0.0089993	0.0114802	0.0273284	0.0157227	0	0	0.00879695	0	0	0	0.0155627	0	0.0132806	0	0	0.0101363	0	0.0305706	0.00267053	0	0.0414414	0	0	0.0126324	0	0.0013587	0	0	0.0023897	0	0.00211772	0.00202787	0	0.00741137
T cell CD4+ naive_CIBERSORT-ABS	0	0	0.000235287	0	0	0	0	0.0112524	0.00513316	0	0.0083114	0	0	0	0	0	0	0	0	0.00147269	0	0	0.00292581	0	0	0	0	0	0	0.00397235	0	0	0	0	0	0	0	0	0	0	0.0116328	0	0.00155607	0	0.0122365	0	0	0.00319884	0
T cell CD4+ memory resting_CIBERSORT-ABS	0.0444772	0.019797	0.0201174	0.0548509	0.0675927	0.114683	0.0682173	0.0102703	0.0201349	0.0682683	0.0253176	0.0787237	0.0590566	0.0680131	0.0281746	0.0793997	0.0459447	0.0380309	0.0803481	0.0357079	0.0482506	0.0496185	0.0509945	0.0671818	0.0532911	0.0515016	0.0531926	0.0473625	0.0718851	0.0187794	0.0120347	0.0429818	0.0157764	0.0401518	0.0305015	0.05759	0.0962593	0.041634	0.0153221	0.0750875	0.0178604	0.0628897	0.0230833	0.105877	0.0011216	0.0685381	0.064559	0.0241698	0.0638567
T cell CD4+ memory activated_CIBERSORT-ABS	0.00675826	0	0	0	0	0	0.00423633	0.015024	0.0275139	0	0.0167614	0.000227912	0.00246515	0.0072812	0	0	0.0197083	0	0	0.00969896	0	0.0507654	0	0	0	0.0762854	0.00668765	0	0.0324358	0	0.000984293	0	0	0.0020477	0.00623235	0	0	0	0.0352216	0	0.0233816	0	0.0140973	0	0.0188061	0	0	0.0336517	0
T cell follicular helper_CIBERSORT-ABS	0	0	0.00731789	0	0	0.00559519	0.011916	0	0	0	0	0	0	0	0.00844299	0	0	0	0	0.00701862	0	0.00225289	0	0.00153604	0	0	0	0.0033546	0.00438693	0	0.0102684	0.0126313	0	0	0	0.0011204	0	0.000815176	0	0	0	0	0	0	0	0	0	0	0.00407085
T cell regulatory (Tregs)_CIBERSORT-ABS	0.00127115	0	0	0.0151459	0.00670017	0	0.00922256	0	0	0	0	0.0176226	0	0.0237317	0	0	0.00230112	0.00199688	0.00782795	0	0.00920616	0	0.00776845	0	0.0016732	0	0.00154869	0	0	0.00974846	0	0.00420385	0	0	0	0.00302872	0	0.00585369	0	0.00369897	0	0	0	0.00285307	0	0.00296785	0.000237379	0	0.000977018
T cell gamma delta_CIBERSORT-ABS	0	0	0.00444015	0	0	0	0	0	0	0	0	0	0	0	0	0	0	0	0	0	0	0	0	0	0	0	0	0	0	0	0	0	0	0	0	0	0	0	0	0	0	0	0	0	0	0	0	0	0
NK cell resting_CIBERSORT-ABS	0.00445305	0.00899608	0.00395075	0.0180956	0.0210975	0.00634966	0.0365596	0	0.00855909	0.0168351	0.00960819	0.0447294	0.0161745	0.0135478	0.0109281	0.038252	0.0169373	0.0136391	0.0269842	0.0179733	0.0224379	0.0172078	0.0159459	0.0230229	0.0207617	0.0158012	0.0286181	0.0200079	0.0286076	0	0.0015311	0.0221685	0.00490885	0.022221	0.0100552	0.00105237	0.0552214	0.00965145	0.006915	0.0167579	0.00394933	0.0156835	0.00889931	0.0440586	0.004898	0.0207512	0.0246235	0.0064768	0.00126203
NK cell activated_CIBERSORT-ABS	0	0	0	0	0	0.0164682	0	0.000129117	0	0	0	0	0	0	0	0	0	0	0	0	0	0	0.00658997	0	0	0.00189654	0	0	0	0.00152366	0	0	0	0	0	0	0	0.00207602	0	0	0.000851712	0	0	0	0	0	0	0	0.00113642
Monocyte_CIBERSORT-ABS	0	0.00217086	0	0	0	0.0168185	0	0	0	0	0	0	0	0	0	0	0	0	0	0	0	0	0	0	0	0	0	0.000320079	0	0.00196031	0.00500225	0.0100435	0	0	0	0	0	0.00416738	0	0	0	0	0	0	0	0.00573983	0	0	0
Macrophage M0_CIBERSORT-ABS	0.0225727	0.00199615	0.0165371	0.0607717	0.0659289	0.046333	0.0239606	0.0475335	0.0306742	0.00458453	0.0112209	0.0626285	0.0236735	0.00332202	0.00439411	0.038365	0.00871202	0	0.0346798	0.0141834	0.0177467	0.0143288	0.00706193	0.00979414	0.000173735	0.0114576	0.0209614	0.00835619	0.0699127	0.0128491	0.00469966	0	0.0162506	0.00309018	0.0448387	0.000346642	0.0161923	0	0.00212578	0.00268931	0.0132677	0.00973837	0.0283383	0.0232382	0.00165172	0.00589268	0.0196054	0.117127	0.0556952
Macrophage M1_CIBERSORT-ABS	0	0	0.00051511	0.0206608	0.0351952	0.00345791	0.0433808	0	0.00254341	0.00570606	0	0.0695113	0.0021985	0.0217167	0.00199044	0.0234463	0.0050596	0.00187841	0.0128221	0.0185058	0.00522217	0.037736	0.00428813	0.00257193	0.0111149	0.0248919	0.0115507	0.0163638	0.0519473	0	0	0.00247009	0.00339928	0.0399988	0	0	0.0192052	0.000436725	0.00752526	0	0	0	0	0.0211028	0	0.0152825	0.00590337	0.00604505	0.0208541
Macrophage M2_CIBERSORT-ABS	0.0223465	0	0.0233092	0.0650101	0.0641588	0.0480434	0.0422368	0.010316	0.0156071	0.000972499	0	0.0389451	0.00423226	0.0178453	0.0104873	0.0194747	0.0171679	0.0218207	0.0308767	0.0276295	0.0151921	0.0277112	0	0.0201744	0.0177959	0.0186684	0.0179435	0	0.0197011	0.000603055	0	0	0	0.0148482	0.0194131	0.0174882	0	0	0.019961	0.00774469	0.00113163	0.000604259	0.00472083	0.0195164	0	0.00942623	0.0106259	0.0124916	0.0220005
Myeloid dendritic cell resting_CIBERSORT-ABS	0	0	0	0	0.000370287	0.0249657	0.0183131	0	0	0	0	0.00101862	0	0.00940291	0	0	0.0124991	0.0320708	0	0.0173437	0.00613501	0	0.0244327	0	0.00161488	0.00356664	0	0.0150765	0.000414698	0	0.00276411	0	0	0.0178132	0	0.00487456	0.0158463	0.00468854	0	0.00780221	0	0	0	0.0103216	0	0.00401439	0	0	0
Myeloid dendritic cell activated_CIBERSORT-ABS	0.00407753	0.000277692	0	0	0	0	0	0	0	0	0	0	0	0	0.00110848	0	0	0	0	0	0	0	0	0	0	0	0	0	0	0.00567495	0	0	0	0	0	0	0	0	0	0	0	0	0	0	0	0	0.000361348	0	0
Mast cell activated_CIBERSORT-ABS	0.00960988	0	0	0.0264591	0.0186521	0.0124915	0	0.013643	0.0136208	0	0	0.00577749	0	0.00400325	0	0	0.00248511	0.00976879	0.014217	0.0406882	0	0	0.0267971	0.0015717	0	0.00683921	0.007353	0	0.0113946	0	0	0	0	0.00729687	0.0096546	0	0.0481733	0.00256271	0	0	0.00868574	0.0300566	0.011654	0	0	0	0	0.0256345	0.0206878
Mast cell resting_CIBERSORT-ABS	0	0.00599511	0.00569058	0.00749014	0.00170778	0	0.0172172	0	0	0.0144483	0.00430596	0.000699112	0.00547695	0.000226923	0.00804781	0.0242494	0.00545871	0.0146579	0.0196145	0.00492574	0.00101985	0	0.00897733	0.0390821	0.0197117	0	0.0201215	0.0198801	0	0	0.0166394	0.0184496	0.00648328	0	0.0085878	0.00732832	0	0.00899931	0.00347775	0.0167463	0	0.0165582	0.0030992	0.0203407	0	0.0144741	0.0191283	0	0.0153305
Eosinophil_CIBERSORT-ABS	0	0.000564227	0	0	0	0.0190021	0	0	0	4.50958e-05	0	0	0	0	0.00168252	0	0	0	0	0	0.00108973	0	0	0	0	0	0	0	0	0	0.000502525	0.00767118	0	0	0	0	0	0	0	0	0	0	0	0	0	0	0	0	0
Neutrophil_CIBERSORT-ABS	0	0	0.000476148	0.00623468	0	0	0.0026102	0.00201156	0.00338397	0	0.00417732	0.0103275	0	0	0	0	0.0050482	0	0.00414239	0.00755514	0	0.00349646	0.00386815	0	0.0111222	0.00258292	0.00120206	0	0.0114106	0	0	0	0	0.00177272	0.0044149	0	0	0	0.000395616	0	0	0.00781096	0	0.0138006	0	0	0.00109595	0	0
B cell_QUANTISEQ	0.0144776	0.00648184	0.0150543	0.013892	0.0118206	0.0147536	0.0114857	0.0105737	0.0127139	0.0143736	0	0.0171858	0.00790509	0.0201991	0.00939443	0.0121048	0.0198956	0.0125184	0.00887136	0.0104234	0.0107184	0.0114307	0.00827152	0.00723898	0.00413572	0.0133949	0.0151958	0.0054732	0.00911505	0.0111696	0.00412943	0.0150794	0.00954282	0.000152147	0.0117755	0.0102791	0.0302803	0.0294635	0.00562016	0.013001	0.00759647	0.0242576	0.00943423	0.00269646	0.00659963	0.00687341	0.00250516	0.0197623	0.00845958
Macrophage M1_QUANTISEQ	0.0163908	0.0182624	0.0132692	0.0265142	0.0533534	0.0451555	0.0506386	0.0143713	0.0194371	0.0437378	0.0147408	0.0486959	0.0283114	0.0322893	0.0325244	0.0326808	0.0369607	0.0186695	0.0357881	0.0191082	0.0201685	0.0545956	0.010801	0.0264396	0.0417891	0.0412731	0.0428973	0.0243861	0.0301839	0.0151638	0.028418	0.0326827	0.0265921	0.0763617	0.0277796	0.0208522	0.0191963	0.0158736	0.024306	0.0230521	0.0161538	0.0163268	0.0144473	0.0483135	0.017211	0.0295729	0.0362533	0.0273574	0.0325466
Macrophage M2_QUANTISEQ	0.023079	0.0147774	0.00767608	0.029474	0.02103	0.0358455	0.00688569	0.0232978	0.017549	0.0109815	0.00982444	0.0145008	0.00930133	0.0366492	0.0164689	0.0153542	0.0117181	0.0138885	0.0117574	0.0162077	0.00498372	0	0.0162256	0.0105517	0.00619428	0.00552299	0	0.0152857	0.00756106	0.00611097	0	0.00122752	0.00307342	0.00190822	0.0220038	0.015722	0.0205173	0.0332547	0.001615	0.025105	0.00901255	0.0103444	0.019184	0.00715658	0.00513709	0.019441	0.0215075	0.0205387	0.00646479
Monocyte_QUANTISEQ	0	0	0	0	0	0	0	0	0	0	0	0	0	0	0	0	0	0	0	0	0	0	0	0	0	0	0	0	0	0	0	0	0	0	0	0	0	0	0	0	0	0	0	0	0	0	0	0	0
Neutrophil_QUANTISEQ	0.249419	0.296783	0.217531	0.339488	0.300367	0.241642	0.293833	0.213976	0.198744	0.254834	0.188797	0.332831	0.356478	0.251591	0.220634	0.331808	0.320642	0.253403	0.220514	0.326506	0.285089	0.304576	0.290456	0.186664	0.209947	0.259225	0.325997	0.240825	0.383791	0.261275	0.319561	0.305512	0.167893	0.319899	0.246154	0.215519	0.231484	0.180418	0.218515	0.31149	0.209164	0.188502	0.287575	0.392925	0.322904	0.286404	0.282645	0.247807	0.244898
NK cell_QUANTISEQ	0.0350951	0.0253554	0.015315	0.0160849	0.0224536	0.0339994	0.0142825	0.0209927	0.0163064	0.0162379	0.00553692	0.0123286	0.0172531	0.034536	0.0104223	0.0139059	0.0144526	0.0144435	0.0204285	0.0163921	0.0173699	0.0186454	0.0100818	0.030214	0.00794251	0.0161817	0.0139213	0.0159819	0.0140669	0.016574	0.0193987	0.0147944	0.00634139	0.0136936	0.0149335	0.0140119	0.00797677	0.0170657	0.0183037	0.0150206	0.0161183	0.00944959	0.014836	0.0101812	0.0149028	0.0224463	0.0439957	0.0123506	0.0131799
T cell CD4+ (non-regulatory)_QUANTISEQ	0	0	0	0	0.00429215	0	0	0	0	0	0.0624735	0	0	0	0	0	0	0	0	0	0	0	0	0	0.0413853	0	0	0	0	0	0	0.00745087	0.000942078	0.0432458	0	0	0	0	0	0.00990858	0.0237102	0	0	0.0334148	0	0	0	0	0
T cell CD8+_QUANTISEQ	0	0	0	0	0	0	0.00244777	0	0	0	0	0	0	0	0	0	0	0.00372923	0	0	0	0.000421829	0	0	0	0	0	0	0	0	0	0	0.0141499	0	0	0.00841047	0	0	0	0	0	0	0	0	0	0	0	0	0
T cell regulatory (Tregs)_QUANTISEQ	0.023913	0.0189992	0.00711536	0.0310522	0.0432939	0.0267886	0.0343329	0	0.011022	0.0279174	0.0256166	0.039257	0.0130957	0.0452239	0.0177686	0.0297486	0.0341866	0.0297158	0.0294478	0.0196712	0.0132338	0.0313411	0.0198393	0.0127662	0.0593938	0.0198344	0.0261093	0.00727759	0.0254944	0.0114841	0.0299716	0.0273431	0.0205389	0.0124612	0.0184237	0.0186574	0.0275474	0.0321612	0.012203	0.0331099	0.0305849	0.0443126	0.0326958	0.028697	0.0289512	0.0386941	0.0248303	0.0114359	0.0187159
Myeloid dendritic cell_QUANTISEQ	0	0	0.00300682	0	0.00546446	0	0	0	0.00205883	0.00434513	0.00299317	0.00292657	0	0	0	0	0	0.00118423	0	0.00302181	0.00520515	0	0	0.0122785	0	0	0.00964399	0	0	0	0	0.00517327	0	0	0	0	0	0	0	0	0.00540608	0.00381101	0.00271913	0.00472059	0	0	0	0.0113482	0.00311556
uncharacterized cell_QUANTISEQ	0.637626	0.619341	0.721032	0.543495	0.537925	0.601815	0.586094	0.716788	0.722168	0.627572	0.690018	0.532274	0.567655	0.579511	0.692787	0.564398	0.562144	0.652448	0.673193	0.58867	0.643232	0.578989	0.644324	0.713847	0.629212	0.644568	0.566235	0.69077	0.529788	0.678223	0.598521	0.590736	0.750926	0.532278	0.65893	0.696548	0.662998	0.691763	0.719438	0.569313	0.682253	0.702996	0.619108	0.471894	0.604295	0.596568	0.588263	0.6494	0.67262
Myeloid dendritic cell activated_XCELL	0.0778383	1.01568e-18	0.0162831	0.382448	0.34739	0.432048	0.522867	0.0128784	0.0687385	0.0778263	0	0.566923	0.015578	0.187756	0.0183248	0.345298	0.166337	0.27931	0.227295	0.234748	0.0975097	0.220253	0.0984931	0.245022	0.0393795	0.410758	0.182944	0.071708	0.328723	0.00598887	9.20205e-19	0.0396069	1.71611e-20	0.310218	0.0661627	0.114541	0.335333	0	0.121739	0.0912173	1.03345e-18	0.0724418	0	0.177662	7.37214e-19	0.131027	0.0823312	0.217927	0.257589
B cell_XCELL	9.35149e-19	7.50001e-19	1.03757e-18	1.77717e-20	1.19984e-18	1.25943e-18	0	0	1.45593e-18	0.0365939	0.0138244	0.0298371	2.3256e-19	3.4092e-19	0	1.08372e-18	0	0.0162861	0	2.23544e-18	0	0.0570673	1.86226e-18	0	6.0771e-19	2.78828e-19	0.00499955	0	0	0	0	0.0199465	0	0.0129681	0	0.00759573	0.0147484	0.00664088	3.25988e-18	0.0132597	8.17144e-19	0.0177218	1.75054e-19	0.00578676	0.00248091	0	1.28821e-18	0	4.82331e-18
T cell CD4+ memory_XCELL	0	0	0	0	0	0	0	0	2.03862e-19	0.00338315	0.0135983	0	1.6412e-19	2.66311e-18	0	0	2.1504e-20	0.000482796	0	0	1.07658e-19	2.34983e-21	0	0	0	0	0	0	0	0	0.00844384	7.62178e-20	0.00181697	0.0127714	0.00677589	0.00511131	4.38896e-20	0	0	1.18979e-21	0	0.00656234	0.000404112	0	6.99455e-22	6.61759e-21	0	0.00167389	0
T cell CD4+ naive_XCELL	0.00342116	3.28599e-18	4.09524e-18	0	5.27298e-19	6.70442e-18	2.78696e-18	0	4.45217e-18	0	0	0	0	3.17599e-21	3.14619e-18	0	1.29173e-18	5.41691e-21	1.23542e-18	0	1.38607e-19	0	0	0	0	0	0	4.78352e-18	5.60309e-18	3.34402e-18	2.75455e-18	6.44397e-18	5.10337e-18	6.80826e-18	0	0	1.34889e-18	0	1.42593e-18	0	2.0822e-19	0	0	0	1.15221e-18	0	4.91247e-18	0	6.76164e-18
T cell CD4+ (non-regulatory)_XCELL	2.46273e-18	6.26884e-19	8.05006e-19	0	1.96282e-18	0	0	0	0	0	0.0136419	0	6.08009e-18	2.6033e-19	0	6.9213e-18	0	1.11338e-19	1.31893e-18	9.69463e-19	0	0	0	0	1.42511e-18	2.62171e-18	2.75339e-18	0	1.83288e-18	0	0.00370053	0	0	3.01075e-20	6.04824e-19	7.1001e-21	2.13207e-19	0	1.67023e-18	0	1.28699e-18	0	3.65083e-20	9.26114e-20	0	7.47323e-20	6.71742e-19	4.79527e-19	0
T cell CD4+ central memory_XCELL	0.0151834	5.30221e-18	0	2.69012e-19	0	7.74583e-18	0	0.016246	9.24179e-18	0	8.56105e-19	0	0	0	5.26915e-18	0	2.70355e-18	0	0	8.49914e-19	0	3.11989e-18	0	7.79433e-18	3.24614e-18	8.76191e-18	0	5.76429e-20	0	5.23165e-18	2.17447e-18	1.35966e-18	2.08067e-18	1.58471e-18	0	3.27273e-19	2.78839e-18	0.0240176	4.55538e-18	2.47633e-18	0.00808559	3.24853e-18	0	5.28684e-18	0	4.06395e-18	0	0	2.41055e-19
T cell CD4+ effector memory_XCELL	1.5939e-18	0	0	0	3.20187e-18	2.24899e-17	8.30577e-18	1.2306e-18	1.17988e-17	6.67444e-18	6.5463e-18	3.02621e-18	1.4461e-17	1.48258e-18	1.3541e-17	6.65972e-18	0	2.22926e-18	0	5.71342e-18	2.39312e-18	1.41675e-17	0	0	0	3.33676e-18	9.76066e-18	0	1.43257e-17	2.06459e-17	0	9.47624e-18	0	9.76125e-19	6.11579e-18	0	0	0	2.95079e-18	0	0	6.95195e-18	6.4282e-18	7.52254e-18	1.72544e-17	4.14207e-18	4.68361e-18	2.51657e-18	0
T cell CD8+ naive_XCELL	0.00238388	0.00710901	0	0	4.06333e-20	0	0	0.000206426	0.00807388	2.95473e-22	0.015912	5.62774e-19	1.20198e-19	0	8.44441e-19	2.54396e-20	4.27706e-05	0.00303733	0	0.000163348	2.04935e-21	0.00191445	0	0.00101408	4.81317e-19	0	0	5.82055e-20	0	0.000984071	0.00513778	1.77271e-19	0.000143252	0.00749602	0.00320948	0.00503798	0	0.000155181	0.00747041	0	0.00497861	0.00129923	0	0	0.0124305	2.81087e-19	0	0.0114222	0
T cell CD8+_XCELL	0.00126445	0.0110987	3.82166e-20	0	0	4.17867e-18	0	0.00681325	0	2.71337e-18	0.0137632	5.72125e-18	7.26749e-18	0	2.62057e-19	1.34487e-18	9.87326e-19	0.018007	4.05616e-18	8.30305e-19	0	6.0874e-19	7.9178e-19	0	0	0	2.95949e-19	5.11243e-18	6.22661e-18	2.41985e-19	0.0121764	0	5.73663e-18	0	6.43649e-18	0.00687366	6.10631e-18	0.0247665	0	2.40399e-19	0.0168667	5.5672e-19	0.00524174	0	0	0	0	0	1.61123e-18
T cell CD8+ central memory_XCELL	0	5.42849e-20	1.56092e-18	2.25944e-18	0	1.85164e-18	1.9981e-18	0	2.51278e-18	0.0022141	0.0213642	0	3.35998e-18	0.00697304	0	3.97639e-19	3.71911e-19	0.00860542	1.11948e-17	3.07521e-19	0	0	6.1379e-19	3.22363e-19	0	1.71483e-18	1.2993e-18	9.46918e-19	1.46251e-19	1.92991e-17	0.00190739	9.15386e-19	0	0.00409783	2.58087e-19	0.0082727	0.00275367	0.00753847	1.9505e-18	0.0115438	0.000498363	0	2.39116e-19	0.00338022	0.00324734	0	4.92438e-20	3.97906e-19	1.42894e-18
T cell CD8+ effector memory_XCELL	1.9876e-18	0	8.88302e-19	0	0	0	7.1233e-18	0	4.89098e-18	5.27867e-18	1.86137e-18	1.79483e-18	0	0	0	5.04619e-18	0	8.70352e-19	0	0	0	3.67827e-18	0	0	2.02487e-18	0	4.14585e-18	1.63754e-17	0	0	1.00498e-18	1.07253e-17	0	1.62376e-18	0	1.15886e-18	0	0	0	1.38236e-18	3.23593e-18	0	0	0	1.07815e-18	0	0	2.38901e-19	6.91149e-18
Class-switched memory B cell_XCELL	0.00442651	0.0135367	0	6.91491e-21	0.0204233	0.0464958	0.00454373	0.0101244	0	1.99254e-19	0.0399052	0.00260698	2.21119e-18	3.95172e-18	5.60821e-19	0	1.5508e-19	0	0	0	0.00916449	0	0.00574874	2.70003e-19	0	0	0	0	0	0.010937	0.00389008	2.58622e-20	0	0	7.82937e-19	0.00304179	0	0.0114398	6.06715e-19	0.0149915	0.0276933	0	0	0.00488383	0.00557397	0.0110655	0.0109309	8.79605e-20	1.43512e-19
Common lymphoid progenitor_XCELL	0.00796191	0.020809	0.0134163	0.000374673	0.0193367	0.00422813	0.0291263	0.0141355	0.0294251	0.0509564	0.106713	9.21476e-19	0	0.00672565	0.0122754	0.013975	0.0502829	0.0256667	0.0142972	0.0342515	0.00610096	0.0629696	0.0338701	0.0717143	0.0343429	0.0671319	0.0188534	0.0406165	0.042909	0.0234831	0.0558168	0.00674484	0.0777249	0.108978	0.0764276	0.0652812	0.0315229	0.00265744	0.107826	0.0174988	0.0132412	0.0366323	0.00167322	0.015043	0.0170832	0.0101307	0.0275917	0.041515	0.0597942
Common myeloid progenitor_XCELL	3.20324e-19	0	0.00108426	0	0	0	3.28802e-18	1.74942e-18	1.68907e-18	0	7.66831e-19	0	0	3.75201e-18	0.0070219	0	0	0	0	6.07972e-20	0	0	0	5.54724e-18	9.2198e-18	9.39959e-19	0	0	0	0	0	5.75585e-19	0	0	4.40342e-18	1.49909e-18	7.34944e-18	0	0	2.14681e-20	0	0	1.91279e-18	0	0	0	0	9.91798e-18	4.89682e-18
Myeloid dendritic cell_XCELL	0.00259816	1.45599e-19	9.60149e-19	0.0182484	0.0113627	0.0171797	0.0246808	1.65729e-20	1.03158e-19	1.14801e-19	5.60223e-19	0.0386545	0	0.00562086	0	0.00794322	0	0.0129152	0	0.00529997	0	0	0	0.00569013	0	0.00334949	0.00356949	1.95056e-20	0.00505418	7.54299e-19	1.72881e-19	1.7376e-18	0	0.000339972	1.0339e-18	0.00183005	0.00734512	0	0	0.00341167	5.93991e-20	0	2.86606e-19	0.00445996	1.66805e-18	6.14154e-20	0	0.00227002	0
Endothelial cell_XCELL	0.0151344	0.00270371	0.00215224	0.0177399	0.0143731	0.0475779	0.014122	3.06928e-20	0.0102452	0	0.00324368	0.0505897	0.0158879	0.0111981	0.0197499	0.0564179	0.0109226	8.89425e-20	0.00580758	0.0223201	0.0274977	0.00251986	0.0138372	0.00370432	1.24382e-20	0.00176242	0.00887053	0	0.0225624	0.00564824	0	1.54763e-19	0.00245403	0	0.029413	0.00506234	0.000812838	0.00298252	0	0.0167474	0.00827117	0.00593549	0.0265346	0.00346321	0.00606958	0.0173661	0.0295961	0.0101416	0.0150456
Eosinophil_XCELL	0.0135744	0.054248	0	0.0149783	0.0197154	0.0156471	5.35894e-19	0.0115744	1.94119e-19	1.36767e-18	6.51164e-20	0.00696995	0.00120244	0.0227005	0.00210076	0.00411	2.35123e-18	0	0.00957977	6.8718e-19	0.00749784	0	1.19477e-18	0	2.23033e-18	0	4.5872e-18	0.00317154	0	0	0.0085655	0.000875333	0	0	1.6745e-18	0.000492165	0.0157655	0.00996566	0	0.008113	0.00781129	0.0448797	0	0.0297978	0.00013693	0.0129241	1.81848e-18	0	1.03114e-17
Cancer associated fibroblast_XCELL	0.0521805	0	2.76609e-18	0.0252611	0.0823878	0.143895	0.0359028	0.0289449	0.0020954	5.45653e-18	1.00184e-17	0.0405536	0.0047164	0.0266862	6.2036e-18	0.0623696	8.51162e-19	0	0.00191996	0	0.00569811	0	0.0401393	1.73718e-17	9.5603e-18	0.0137586	7.95611e-19	6.82673e-18	1.86042e-18	0.0313246	0	0	1.08808e-17	8.00632e-18	0.0743814	1.27246e-19	2.735e-18	0	0	0	0.0245164	6.76807e-18	7.4374e-18	5.8056e-18	0.00853608	0	7.85247e-19	0.029798	0.0897067
Granulocyte-monocyte progenitor_XCELL	0	1.92148e-18	2.14876e-17	0	7.35584e-19	8.46116e-19	6.48179e-18	0	0	1.25127e-17	4.68607e-18	0	0	0	0	0	1.79498e-18	0	0	4.70329e-18	1.74311e-17	0	0	3.57486e-18	0	2.8272e-18	0	6.77392e-18	1.09356e-17	7.27646e-18	4.05223e-19	0	0	0	0	0	4.83125e-18	0	0	0	2.09747e-18	0	0	0	0	0.000103161	9.63152e-18	2.32158e-18	0
Hematopoietic stem cell_XCELL	0.260378	0.117739	0.269321	0.225684	0.264473	0.35997	0.137951	0.0992752	0.257229	0.0370925	0.0726835	0.161283	0.0707833	0.218659	0.0779348	0.278959	0.136451	0.0480888	0.22594	0.208211	0.272841	0.0616606	0.154195	0.0774685	0.102769	0.0972392	0.0448038	0.0247382	0.070885	0.266028	0.100468	0.0796936	0.0194068	0.0275729	0.295921	0.0578072	0.0186517	0.0134932	0.124127	0.0462258	0.283315	0.0230092	0.12156	0.0786566	0.0507313	0.107237	0.12456	0.207289	0.326218
Macrophage_XCELL	0	3.3547e-21	2.47572e-18	0.015824	0.0276732	0.0506405	0.00786616	0	8.53064e-19	2.77599e-20	0.000195529	0.0316139	1.40121e-18	2.11468e-18	0	0.00616663	0.00791569	0.000944671	0.00689967	0.00907478	4.75034e-19	1.22893e-19	5.88601e-20	0.0190492	3.01814e-19	0.0295254	1.58516e-19	0	0.00559681	0	6.82492e-20	0	0.00120262	0.00612282	0.00695026	0.0022809	0	0	0.0110803	0.0055416	2.32897e-18	0	0	0	0	2.78787e-19	6.87147e-19	0.00909513	0.00840314
Macrophage M1_XCELL	0.00483893	0.00125798	0	0.024695	0.0348735	0.0353306	0.0174094	0	0	0.00292727	0	0.0271016	1.66693e-19	0.00951998	0	0.00771697	0.00881915	0.0043388	0.0161032	0.0101611	0.00127677	0.0028099	0.00535804	0.00861199	2.93409e-20	0.0200076	0	1.17324e-19	0.0175208	0	1.00771e-19	0	0.00267567	0.00575779	0.00528014	0.00507195	0.00686918	2.59943e-19	0.00958621	0.00667951	0	0.00158347	7.93266e-20	0.00345779	0.00160316	0.00869873	0.00373807	0.0152146	0.0167497
Macrophage M2_XCELL	0	0.000274421	0.00319097	0.0167668	0.00683429	0.0592105	2.05298e-20	0.00494524	0	0.00533785	0.000841862	0.0193485	0.0014711	0	0.00692162	0.0290089	0.0210885	0.00776185	0.0283335	0.00636501	0.00565717	0.0177948	0.0100305	0.0151838	0.00143335	0.0244066	0.0164599	0.0231958	0.00260373	3.78716e-19	0.00261191	1.60895e-20	0.000839514	0.0420729	0.0143588	0.00657413	0.00687756	0	0.00624848	0.0105318	1.0448e-20	0.00337938	0.0055134	0.00283592	0.00187957	3.27643e-21	0	0.00713567	0.0315443
Mast cell_XCELL	0.00164276	0.0226487	0.00952762	0.0104579	0	0	0	0.00657178	0.00720041	0.019603	0.0076098	0.00660803	0.00615616	0.00216646	0.0110902	0	0.00307194	0.00858333	9.27879e-20	0.00375764	0.00581745	2.0213e-19	0.00559014	0.00281863	0.00922196	0	0.00705169	0.00336847	0.0118321	0.00404204	0.0125073	0.0166194	0.00321762	0	1.07346e-18	0.0105003	0.00672827	0.0204042	0	0.0166248	0.0106493	0.0206616	0.0192767	0.0147184	0.016249	0.0107829	0.00943991	0.00799527	0
B cell memory_XCELL	0	1.18738e-18	1.29966e-18	0	2.82305e-18	0	0	0	0	0.00711432	8.26389e-18	0	2.93721e-18	1.05906e-18	0.00574219	7.11484e-18	0.00313137	0.0149023	6.02915e-18	3.48073e-18	0	8.26611e-20	0	2.70234e-20	1.38401e-18	3.59225e-19	0.00254207	1.39117e-18	0.00178604	0	0.0021875	0.0076753	0.00271952	0.00539448	4.5187e-18	0.0131444	0	0	0	4.12438e-19	0	0.0124386	0	0.00772316	0.0043554	5.97815e-18	5.33378e-19	7.22182e-18	0
Monocyte_XCELL	8.48666e-19	2.9007e-18	0	0.00296717	0.00125716	0.0347704	0.000292164	0	0	1.83834e-18	6.69623e-18	0	6.8006e-18	0	0	0	0	0.0119269	7.86831e-18	0	0	0	4.66275e-18	0.00658641	0	0.00622076	1.22785e-17	5.59472e-18	9.40456e-18	0	0	4.50376e-19	0	0.00505944	3.55237e-18	0	8.59271e-19	0	0	0.00300186	0	1.18269e-18	0	0	0	2.66586e-18	2.0168e-19	1.47126e-18	0
B cell naive_XCELL	7.87748e-19	0	0	0	8.14183e-18	7.17601e-18	0	2.08389e-18	4.56027e-18	0	5.25061e-18	0	0	3.80181e-18	0	0	0	1.54889e-19	3.5474e-20	1.12975e-18	4.5934e-18	2.78863e-18	0	0	0	1.45902e-18	0	0	2.91587e-19	5.17194e-18	8.83206e-19	5.93045e-20	0	0	0	0	0	0	0	0.001001	0	0	7.81714e-19	4.02891e-19	9.79024e-19	0	1.05457e-18	0	0
Neutrophil_XCELL	1.75189e-19	0	0	0.00195773	2.38163e-19	0.00355876	0.00375994	3.46761e-19	1.0314e-18	0.00302182	0	0.002813	0	2.5524e-19	0	0.00424425	1.76389e-19	5.32571e-19	0.00143403	1.12826e-21	0	1.6499e-19	0	1.48218e-19	0	0	0	6.63061e-19	0.000121156	0	0	7.84053e-21	0	0	2.61089e-18	0	1.20844e-18	1.41902e-19	2.20499e-19	0.00184781	0	0	1.35798e-18	0	0	0	0.00203026	0.00111328	0
NK cell_XCELL	0	0	0	6.53174e-18	5.24942e-18	1.3037e-18	0	6.09996e-18	0	1.11705e-17	1.67655e-18	0	0	0	2.82965e-18	0	2.63476e-18	3.25718e-18	7.2856e-18	4.06058e-18	1.22046e-17	0	1.67466e-17	0	1.94639e-17	0	6.77065e-18	1.06371e-17	0	0	0	0	1.5852e-17	2.36832e-18	0	8.04941e-19	6.15998e-18	5.91734e-18	0	0	1.60122e-18	0	0	4.93635e-18	0	0	0	8.428e-19	2.44359e-18
T cell NK_XCELL	0.019709	0.00194611	0.0215546	0.0117501	6.36067e-19	0.0285817	0.0168834	0.0365001	0	0	0.00654297	0.0239306	0.0281606	0.00531886	0.00796317	0.0240263	0.0384894	0	0.0391722	0.00804122	0.0290666	0	0.00241155	0.0280503	0	0.0183716	0.0200431	0.0377397	0	0.084098	0	0	0	0	1.65024e-18	0.0294959	0.0279675	0.0223033	0.0104102	0.000641421	0.00398454	0	2.3448e-18	0.00163818	0.000577236	0.018066	0.010165	0	0.00126205
Plasmacytoid dendritic cell_XCELL	0	0	0	0	0	0	0	0.0195841	0.00749981	0.0010352	0.00872399	0	0	8.59795e-18	0	0	0.00100466	3.90048e-18	5.5218e-18	0	1.00207e-17	0.0184112	0	0	1.68582e-18	0.0977172	0	0.00163986	0.0341069	6.08556e-18	0.00766222	0	1.20914e-21	0.0048326	5.92561e-18	0	0.0175779	0	0.0118521	0	0	0.00326487	0.00710535	0	0.0278292	1.73815e-18	0	0.0731426	2.60648e-18
B cell plasma_XCELL	0.00501842	0.00522707	0.00386888	0	1.18789e-18	0	0.00745467	0.0122213	0.000532873	0.0103474	0.0134865	0.0045079	2.7031e-20	0.00675973	0.0110239	0.00159802	0.0110115	0.0105734	0.00485098	0.00539803	0.00704981	0.00502769	0.00298671	0.0478167	0.00140524	0.0176591	0.00565253	0.029165	0.00268433	0.00229362	0.00357157	0.000574381	0.014102	0.0103163	0.00821156	0.00578201	0.0179843	0.0249266	0.00879487	0.00936329	0.000851868	0.00544805	0.001619	0.00656732	3.33195e-19	0.00392783	0.00900368	0	0.00223932
T cell gamma delta_XCELL	1.02418e-18	0	9.98861e-18	0	0	1.46906e-19	3.55108e-18	0	4.75719e-18	0	1.27841e-17	7.69233e-18	0	1.12196e-17	1.88985e-17	1.23067e-17	0	0	0	0	3.76455e-17	1.42177e-17	0	0	2.18193e-18	0	0	0	2.00867e-17	2.13861e-17	0	1.32116e-17	1.83172e-17	0	3.52215e-17	0	0	0	0	1.15406e-17	0	0	9.22807e-18	1.70767e-20	1.83017e-17	0	0	8.62171e-18	0
T cell CD4+ Th1_XCELL	0.0342824	0.0610185	0.0727059	0.0263507	0.0150111	0.00207721	0.0396856	0.0495316	0.0500917	0.00721585	0.10624	0.0440661	0.0351747	0.0263997	0.0560147	0.0267678	0.0212035	0.0521529	0.0716484	0.0428856	0.0472956	0.0409141	0.0673181	0.0458927	0.0827187	0.0940518	0.0676853	0.071098	0.0572578	0.085289	0.053474	0.0322243	0.0910307	0.0625676	0.0384697	0.0454204	0.0712069	0.0163615	0.0575647	0	0.0453035	0.0763523	0.0266623	0	0.0388979	0.0557944	0.0734641	0.0616375	0.0112358
T cell CD4+ Th2_XCELL	0.048241	0.103109	0.172961	0.00327177	0.208994	0.0536567	0.258335	0.0957873	0.200143	0.316384	0.304253	0.101825	0.160419	0.129513	0.221407	0.0824955	0.194243	0.134594	0.0815525	0.174999	0.0505902	0.279863	0.231989	0.351462	0.149765	0.174539	0.125546	0.120336	0.265994	0.138014	0.15079	0.232503	0.357046	0.402662	0.190815	0.19967	0.288565	0.120199	0.252851	0.0971504	0.0468468	0.4131	0.161332	0.341454	0.288372	0.2142	0.295201	0.248763	0.207829
T cell regulatory (Tregs)_XCELL	0	3.32833e-18	4.71862e-18	2.98956e-20	2.65987e-19	0.00295196	0	0	0	0	0	0	0	0	7.39401e-18	5.11143e-20	0	1.68139e-19	4.42683e-19	0	1.3296e-17	5.07105e-18	1.18259e-17	2.23045e-17	8.43016e-18	0	0	1.46517e-17	0	7.40461e-18	0	0	0	0	4.095e-17	6.03082e-18	0	0	0	0	1.27657e-18	2.49429e-18	9.07294e-20	0	0	0	0	0	0.00182072
immune score_XCELL	0.0127199	0.0586636	0.00635174	0.0429557	0.0400056	0.0811977	0.0243994	0.0166396	0.00480027	0.0394791	0.0326899	0.0776644	0.00490573	0.0203252	0.00879398	0.0149761	0.00732509	0.0457755	0.0119423	0.0120883	0.00887686	0.0380449	0.00372676	0.0227629	0.00614797	0.0260638	0.0104138	0.00436001	0.0150695	0.0026947	0.0246331	0.0249608	0.00294683	0.0163269	0.0046335	0.0197152	0.0297249	0.0411848	0.00738689	0.0345336	0.0235516	0.0555087	0.0163456	0.0365087	0.0125779	0.0158046	0.00764678	0.0136491	0.0056021
stroma score_XCELL	0.0336574	0.00135186	0.00241764	0.0215005	0.0497288	0.0996473	0.0266763	0.0147841	0.00707981	2.72827e-18	0.00162184	0.048413	0.0104409	0.0189422	0.0150665	0.0750286	0.0186161	4.44713e-20	0.043137	0.0111601	0.0192794	0.00341609	0.0269883	0.00185216	4.78637e-18	0.0102913	0.0157912	0.0174642	0.0112812	0.0200058	0	0.000177868	0.00146226	0.0262099	0.053435	0.00253117	0.000406419	0.00149126	0.000712935	0.00837371	0.0163938	0.00296775	0.0132673	0.00173161	0.00776798	0.00868303	0.014798	0.0199698	0.0618792
microenvironment score_XCELL	0.0463773	0.0600155	0.00876938	0.0644561	0.0897345	0.180845	0.0510757	0.0314238	0.0118801	0.0394791	0.0343117	0.126077	0.0153467	0.0392674	0.0238605	0.0900047	0.0259412	0.0457755	0.0550793	0.0232483	0.0281562	0.041461	0.030715	0.0246151	0.00614797	0.0363551	0.026205	0.0218242	0.0263507	0.0227005	0.0246331	0.0251387	0.00440909	0.0425368	0.0580685	0.0222464	0.0301313	0.0426761	0.00809982	0.0429073	0.0399454	0.0584764	0.0296129	0.0382403	0.0203458	0.0244877	0.0224448	0.0336189	0.0674813
B cell_EPIC	0.0378023	0.0250372	0.0259512	0.0308214	0.0292923	0.0372975	0.0283444	0.0114995	0.0237389	0.027731	0.0161846	0.0351206	0.0251173	0.0414526	0.0286546	0.0352858	0.0361455	0.0335978	0.0349794	0.0293306	0.0281742	0.0259424	0.0308503	0.0166777	0.024041	0.036701	0.0328855	0.0189038	0.0316969	0.0134339	0.0209041	0.0317991	0.0165849	0.0293471	0.0194735	0.0340057	0.0253025	0.030869	0.029012	0.0335011	0.0207746	0.0219043	0.0273374	0.0181685	0.0106421	0.0285839	0.020937	0.0365041	0.0243962
Cancer associated fibroblast_EPIC	0.0131265	0.0109763	0.0124492	0.0146114	0.0142688	0.014778	0.0137229	0.0117774	0.0134904	0.0131372	0.01227	0.0135454	0.0115765	0.0133509	0.0119041	0.0146444	0.0123415	0.00966678	0.0136163	0.0128574	0.0145959	0.0133384	0.0134275	0.011611	0.0132892	0.0123677	0.0122985	0.00863003	0.0137811	0.0133373	0.00975798	0.0129708	0.01267	0.012974	0.013994	0.0103023	0.0132506	0.00894133	0.0127507	0.010663	0.0140807	0.0121411	0.0124818	0.0137043	0.0119729	0.0130901	0.0145341	0.0137808	0.0153984
T cell CD4+_EPIC	0.225608	0.246474	0.19131	0.251905	0.243172	0.214669	0.225907	0.217179	0.22636	0.237398	0.204547	0.251607	0.224144	0.22894	0.236374	0.233104	0.227238	0.20251	0.225493	0.226759	0.233578	0.223082	0.210138	0.234983	0.227406	0.212696	0.21536	0.221748	0.239118	0.200297	0.212184	0.252107	0.189213	0.222918	0.192799	0.211036	0.268963	0.22887	0.191253	0.248168	0.22018	0.230861	0.235288	0.267132	0.238828	0.24286	0.237022	0.209058	0.224663
T cell CD8+_EPIC	0.0848264	0.0620467	0.0863093	0.0643869	0.0775587	0.0762944	0.100975	0.0633169	0.0556728	0.0673991	0.0507131	0.0897876	0.0860391	0.093608	0.055638	0.0908441	0.0937405	0.104197	0.0931103	0.0885789	0.065553	0.0993092	0.0858485	0.0759751	0.0808413	0.0997627	0.0878004	0.0820547	0.0855584	0.0791924	0.0818975	0.0614098	0.103752	0.0897669	0.085354	0.106846	0.0605162	0.091903	0.0926158	0.077082	0.0481032	0.0458792	0.0511936	0.0804251	0.0369016	0.0678675	0.0868299	0.0784005	0.076826
Endothelial cell_EPIC	0.124688	0.101807	0.114713	0.125905	0.126128	0.137237	0.119044	0.0976465	0.122974	0.104639	0.122408	0.134724	0.120452	0.122719	0.114906	0.136607	0.118375	0.0976369	0.116093	0.124252	0.129488	0.11406	0.117768	0.116197	0.109972	0.110184	0.118228	0.0848332	0.127461	0.119722	0.10123	0.108956	0.111654	0.106559	0.132834	0.116976	0.114684	0.109968	0.105231	0.122151	0.121261	0.115337	0.128742	0.12074	0.110006	0.123715	0.129623	0.123445	0.125843
Macrophage_EPIC	0.00672282	0.00544193	0.00645845	0.00929015	0.00865217	0.00905753	0.0091348	0.00652158	0.00700988	0.00749022	0.00668051	0.0091081	0.00701399	0.00734438	0.00665956	0.00906319	0.0077916	0.00859224	0.00897146	0.00801096	0.00760847	0.00862401	0.00758681	0.00885193	0.00752571	0.00864826	0.00804698	0.00724443	0.00843781	0.00634791	0.00546163	0.00702334	0.00610358	0.00825862	0.00747505	0.00752466	0.00826387	0.00622917	0.00768911	0.00754249	0.00651754	0.00802084	0.00689641	0.00800282	0.0062205	0.00752319	0.00746588	0.00840626	0.0082888
NK cell_EPIC	4.37575e-10	9.17037e-11	2.7666e-11	3.94317e-09	1.8095e-10	3.55437e-10	7.88224e-10	9.76242e-11	8.83097e-11	3.22971e-10	2.01122e-10	5.13799e-08	3.7621e-08	1.49631e-10	1.22876e-10	1.02112e-07	4.20043e-11	2.00125e-10	2.95537e-11	1.68746e-10	1.29474e-09	2.30286e-12	2.35129e-10	3.70426e-10	1.59737e-10	3.68289e-10	1.05462e-09	5.11216e-10	7.09843e-11	2.29585e-10	2.47745e-10	8.29337e-09	1.98132e-08	1.79695e-09	7.1735e-11	2.54402e-12	3.25182e-09	1.89003e-10	3.95792e-10	7.4622e-11	7.7713e-11	6.99513e-10	2.9881e-10	6.04735e-08	2.1141e-11	7.91891e-09	9.33909e-10	7.24772e-11	5.06988e-11
uncharacterized cell_EPIC	0.507226	0.548217	0.562809	0.50308	0.500928	0.510667	0.502872	0.592059	0.550754	0.542206	0.587197	0.466108	0.525658	0.492584	0.545864	0.480452	0.504368	0.543799	0.507737	0.510211	0.521003	0.515645	0.534382	0.535705	0.536925	0.51964	0.525381	0.576586	0.493946	0.56767	0.568565	0.525734	0.560023	0.530177	0.54807	0.513309	0.50902	0.52322	0.561448	0.500893	0.569083	0.565856	0.53806	0.491828	0.585429	0.51636	0.503588	0.530405	0.524586
T cell_MCPCOUNTER	7.00258	6.31955	5.96293	6.31637	7.57527	6.71167	6.84948	5.44695	5.33542	5.15242	5.66088	6.2598	5.95218	7.26823	5.42938	6.41853	6.15128	6.30408	6.7259	6.02442	5.60735	6.41413	6.54683	5.32692	6.48135	6.50038	5.8909	5.57053	6.58752	6.27555	5.82087	6.46142	4.51435	4.88253	4.98835	6.2921	5.32627	5.65853	5.74593	5.46793	6.2293	4.77687	5.19342	5.60122	5.06153	5.98355	6.1993	5.34042	6.08853
T cell CD8+_MCPCOUNTER	6.2003	3.8964	6.4168	3.5594	5.0842	4.7824	7.5554	3.8902	2.7997	3.8995	2.8305	5.9784	5.993	6.881	3.0661	6.1959	6.6444	7.8424	7.1418	6.2312	3.8311	7.5748	6.2364	4.5222	6.0912	7.2328	6.1616	5.9423	6.0524	5.6228	6.1143	3.5428	8.3728	6.3631	6.0797	8.1287	3.0975	6.9753	6.1445	5.0971	2.6069	1.9506	2.3196	5.2327	1.2216	3.9721	6.3213	5.5128	5.0088
cytotoxicity score_MCPCOUNTER	3.8619	2.219	3.0961	7.1802	5.788	2.2003	7.462	3.4536	4.4509	4.5809	1.8266	8.6471	6.9866	4.9889	3.0661	7.3274	7.2059	4.0825	6.4918	5.1034	5.5445	7.1874	3.8118	5.7773	4.7412	8.05	6.0036	4.8307	7.5365	5.0853	4.445	4.7509	5.0092	8.3655	3.0711	5.1168	10.4886	6.1967	4.9097	5.0139	0.5103	4.2795	3.5209	8.3681	1.4731	4.5935	6.0175	3.4073	5.4775
NK cell_MCPCOUNTER	2.1325	2.219	1.2467	6.0736	3.151	5.2764	4.3561	2.1106	1.4349	5.1786	0.594	3.3303	3.3423	7.5307	0.8289	4.1139	4.0343	2.6586	4.4677	3.3973	2.7113	6.5615	4.2384	2.2769	2.5428	4.0421	3.8701	1.1935	4.0818	1.5438	3.2452	5.8086	3.783	7.2783	4.4781	5.5515	3.5606	3.7255	2.2321	3.7845	0.8864	2.3486	0.9986	7.4104	0.5301	9.1408	7.8315	4.2968	3.5354
B cell_MCPCOUNTER	7.35965	5.71875	6.03825	6.2363	5.8223	7.1424	5.80325	3.14985	4.80505	6.01105	4.1324	7.40775	5.3552	7.99455	5.191	6.8709	6.69475	7.33	7.62555	6.7294	6.128	6.4016	5.55335	2.1032	6.3406	6.5968	6.24445	5.46145	6.9395	3.9245	5.1224	6.50175	4.98035	5.63855	3.77365	6.30575	4.2622	6.1424	5.3358	6.6049	5.2135	4.5765	5.2883	3.2062	1.9369	5.7754	4.20625	7.2306	5.3062
Monocyte_MCPCOUNTER	7.22027	4.5892	6.58323	8.79863	8.59635	8.98163	8.80478	6.15208	6.94792	6.59202	5.56452	8.84733	6.23062	7.36337	6.17987	8.10347	7.38618	7.55398	8.00192	7.64117	7.33527	7.88822	7.24785	7.62072	6.6997	8.157	7.63017	6.0518	8.31083	6.50937	5.39103	6.60595	5.33222	7.08118	7.18055	6.76728	7.79147	4.37503	6.7509	6.71648	6.3571	7.01722	6.3697	7.7392	5.95788	6.9604	6.7189	8.61328	8.30187
Macrophage/Monocyte_MCPCOUNTER	7.22027	4.5892	6.58323	8.79863	8.59635	8.98163	8.80478	6.15208	6.94792	6.59202	5.56452	8.84733	6.23062	7.36337	6.17987	8.10347	7.38618	7.55398	8.00192	7.64117	7.33527	7.88822	7.24785	7.62072	6.6997	8.157	7.63017	6.0518	8.31083	6.50937	5.39103	6.60595	5.33222	7.08118	7.18055	6.76728	7.79147	4.37503	6.7509	6.71648	6.3571	7.01722	6.3697	7.7392	5.95788	6.9604	6.7189	8.61328	8.30187
Myeloid dendritic cell_MCPCOUNTER	7.4479	4.0315	6.0189	7.3615	7.8633	7.9788	7.139	5.0718	6.5125	5.3331	4.8589	7.6162	5.2147	7.0106	4.6251	7.4416	6.4754	6.7963	5.978	6.6662	6.3213	6.695	6.4347	6.3823	6.2897	8.2761	6.1109	5.4978	7.3896	6.2856	4.5532	5.3243	4.9443	6.6565	7.6337	6.527	5.9034	6.9927	7.0447	6.3935	6.2738	4.7654	6.5285	6.6174	4.668	6.0041	6.256	7.3408	7.9347
Neutrophil_MCPCOUNTER	8.38359	8.01216	7.74541	8.18983	8.02193	8.80099	8.01317	7.43183	7.57641	7.98119	7.95696	8.15217	7.45357	7.43754	7.47819	8.55083	7.71651	7.70094	8.27814	7.9379	8.1365	7.86704	7.89331	7.5758	7.878	7.38801	7.68367	7.32377	7.84657	8.24823	7.68269	7.49727	7.28329	6.70409	7.35339	7.22853	7.50743	7.20771	7.17081	7.19719	8.04404	7.643	7.48583	8.30836	7.2475	7.29697	7.47157	7.85877	7.42677
Endothelial cell_MCPCOUNTER	7.81899	6.12736	6.99254	8.06485	8.01409	8.64109	7.69512	6.46994	7.62017	6.79556	7.07146	8.24212	7.29748	7.49427	7.25687	8.73546	7.50918	6.30931	7.40103	7.78286	8.01041	7.34167	7.4946	7.31891	7.04272	6.98251	7.40625	5.18378	7.94939	7.47837	6.50536	6.99637	7.0728	6.57086	8.25851	7.1782	7.18083	6.6835	6.71551	7.42039	7.51257	7.505	7.98911	7.64678	6.80007	7.66442	8.10699	7.88085	8.04813
Cancer associated fibroblast_MCPCOUNTER	12.1942	9.53792	11.0072	13.0447	12.9294	13.6499	12.5898	10.5503	11.8046	11.1262	10.114	12.2666	10.2634	11.593	10.3561	12.7504	11.2725	8.80319	12.2678	11.4342	12.7902	12.0738	11.744	10.6885	11.8261	11.6274	11.1961	7.36201	12.7269	11.2664	8.76419	11.2222	11.1089	11.7631	12.7246	9.98408	11.2019	8.326	10.8265	8.94641	12.2577	10.4021	10.8533	12.2377	9.98575	11.3456	12.6056	12.9755	13.447
[truncated: 108 more columns]

## Sheet: Sheet2
cluster	cluster1	cluster2	FC	p			cluster	cluster1	cluster2	FC	p
B cell_TIMER	0.0973056	0.0937092	0.96304	0.0826924			T cell CD4+_TIMER	0.124246	0.133468	1.07422	0.020073
T cell CD4+_TIMER*	0.124246	0.133468	1.07422	0.020073			T cell CD8+_TIMER	0.181242	0.18913	1.04353	0.00247522
T cell CD8+_TIMER**	0.181242	0.18913	1.04353	0.00247522			Neutrophil_TIMER	0.124056	0.13337	1.07508	3.17144e-05
Neutrophil_TIMER***	0.124056	0.13337	1.07508	3.17144e-05			Macrophage_TIMER	0.0614183	0.0661149	1.07647	0.0446164
Macrophage_TIMER*	0.0614183	0.0661149	1.07647	0.0446164			Myeloid dendritic cell_TIMER	0.481477	0.498966	1.03632	5.54485e-05
Myeloid dendritic cell_TIMER***	0.481477	0.498966	1.03632	5.54485e-05			B cell plasma_CIBERSORT	0.153686	0.0882231	0.574047	7.11296e-06
B cell naive_CIBERSORT	0.145271	0.1346	0.926545	0.228899			T cell CD4+ memory activated_CIBERSORT	0.050581	0.0218557	0.432093	0.02531
B cell memory_CIBERSORT	0	0	#DIV/0!	#DIV/0!			T cell regulatory (Tregs)_CIBERSORT	0.0107485	0.0217413	2.02273	0.00975145
B cell plasma_CIBERSORT***	0.153686	0.0882231	0.574047	7.11296e-06			NK cell resting_CIBERSORT	0.0623073	0.0804401	1.29102	0.00918371
T cell CD8+_CIBERSORT	0.0327608	0.0509205	1.55431	0.054619			Macrophage M1_CIBERSORT	0.0404327	0.0716829	1.77289	0.000555867
T cell CD4+ naive_CIBERSORT	0.0137276	0.00322473	0.234908	0.0505258			B cell naive_CIBERSORT-ABS	0.0314173	0.0392096	1.24803	0.0127829
T cell CD4+ memory resting_CIBERSORT	0.200812	0.2091	1.04127	0.600931			B cell plasma_CIBERSORT-ABS	0.0315289	0.0222175	0.704669	0.00378622
T cell CD4+ memory activated_CIBERSORT*	0.050581	0.0218557	0.432093	0.02531			T cell CD8+_CIBERSORT-ABS	0.00664526	0.0162029	2.43827	0.000659826
T cell follicular helper_CIBERSORT	0.00901244	0.0141255	1.56734	0.235613			T cell CD4+ naive_CIBERSORT-ABS	0.00166655	0.000444263	0.266576	0.0480236
T cell regulatory (Tregs)_CIBERSORT**	0.0107485	0.0217413	2.02273	0.00975145			T cell CD4+ memory resting_CIBERSORT-ABS	0.0453185	0.0607473	1.34045	0.00151496
T cell gamma delta_CIBERSORT	0.000869266	0	0	0.316227			T cell follicular helper_CIBERSORT-ABS	0.00172861	0.00381512	2.20705	0.0250055
NK cell resting_CIBERSORT**	0.0623073	0.0804401	1.29102	0.00918371			T cell regulatory (Tregs)_CIBERSORT-ABS	0.00294648	0.00757434	2.57064	0.00113788
NK cell activated_CIBERSORT	0.00355299	0.00185278	0.521471	0.330272			Macrophage M0_CIBERSORT-ABS	0.0235399	0.0331974	1.41026	0.0388391
Monocyte_CIBERSORT	0.00627577	0.00680341	1.08408	0.870077			Macrophage M2_CIBERSORT-ABS	0.0152316	0.022922	1.5049	0.0276778
Macrophage M0_CIBERSORT	0.0999757	0.103107	1.03132	0.828675			Myeloid dendritic cell resting_CIBERSORT-ABS	0.00547581	0.0126279	2.30613	0.00590886
Macrophage M1_CIBERSORT***	0.0404327	0.0716829	1.77289	0.000555867			Neutrophil_CIBERSORT-ABS	0.00246869	0.00570801	2.31216	0.0423754
Macrophage M2_CIBERSORT	0.0566011	0.0599095	1.05845	0.702699			B cell_QUANTISEQ	0.0124944	0.0161608	1.29344	0.0410128
Myeloid dendritic cell resting_CIBERSORT	0.0228813	0.0349186	1.52607	0.110895			Macrophage M1_QUANTISEQ	0.0270886	0.0392022	1.44718	0.000146136
Myeloid dendritic cell activated_CIBERSORT	0.000910007	0.000608299	0.668456	0.640104			Macrophage M2_QUANTISEQ	0.014628	0.0217726	1.48842	0.000234212
Mast cell activated_CIBERSORT	0.0403665	0.0324572	0.804064	0.330099			T cell CD8+_QUANTISEQ	0.000487823	0.00175709	3.60191	0.0381487
Mast cell resting_CIBERSORT	0.0378889	0.0496007	1.30911	0.193476			T cell regulatory (Tregs)_QUANTISEQ	0.0261647	0.0398939	1.52472	0.000569276
Eosinophil_CIBERSORT	0.00185004	0.000786703	0.425237	0.366963			Myeloid dendritic cell activated_XCELL	0.14551	0.279572	1.92133	2.21038e-05
Neutrophil_CIBERSORT	0.00948877	0.0140427	1.47993	0.223589			B cell_XCELL	0.00831021	0.0326737	3.93175	0.000459921
B cell naive_CIBERSORT-ABS*	0.0314173	0.0392096	1.24803	0.0127829			T cell CD8+ naive_XCELL	0.00258013	0.00101066	0.391707	0.0188933
B cell memory_CIBERSORT-ABS	0	0	#DIV/0!	#DIV/0!			Class-switched memory B cell_XCELL	0.00821953	0.0181212	2.20465	0.00276949
B cell plasma_CIBERSORT-ABS**	0.0315289	0.0222175	0.704669	0.00378622			Myeloid dendritic cell_XCELL	0.00410876	0.0149797	3.6458	3.44993e-05
T cell CD8+_CIBERSORT-ABS***	0.00664526	0.0162029	2.43827	0.000659826			Endothelial cell_XCELL	0.0137967	0.0229456	1.66313	0.0427429
T cell CD4+ naive_CIBERSORT-ABS*	0.00166655	0.000444263	0.266576	0.0480236			Eosinophil_XCELL	0.00603085	0.0107832	1.78801	0.0165005
T cell CD4+ memory resting_CIBERSORT-ABS**	0.0453185	0.0607473	1.34045	0.00151496			Macrophage_XCELL	0.00425771	0.0102969	2.4184	0.0130796
T cell CD4+ memory activated_CIBERSORT-ABS	0.0100159	0.00568943	0.56804	0.0800415			Macrophage M1_XCELL	0.00715748	0.0165817	2.31669	2.20779e-05
T cell follicular helper_CIBERSORT-ABS*	0.00172861	0.00381512	2.20705	0.0250055			Macrophage M2_XCELL	0.00731803	0.0126844	1.73331	0.0236329
T cell regulatory (Tregs)_CIBERSORT-ABS**	0.00294648	0.00757434	2.57064	0.00113788			Monocyte_XCELL	0.00130915	0.00984522	7.52033	0.00265655
T cell gamma delta_CIBERSORT-ABS	9.27884e-05	0	0	0.289425			Neutrophil_XCELL	0.00043989	0.00157155	3.5726	0.0324025
NK cell resting_CIBERSORT-ABS	0.0144172	0.0268497	1.86233	7.68334e-06			T cell gamma delta_XCELL	4.52637e-18	8.48585e-18	1.87476	0.0354227
NK cell activated_CIBERSORT-ABS	0.00069547	0.000530004	0.76208	0.708981			immune score_XCELL	0.0241251	0.0609765	2.52751	2.05297e-05
Monocyte_CIBERSORT-ABS	0.0010157	0.00111332	1.09611	0.851838			microenvironment score_XCELL	0.042904	0.0876428	2.04276	0.000151798
Macrophage M0_CIBERSORT-ABS*	0.0235399	0.0331974	1.41026	0.0388391			Cancer associated fibroblast_EPIC	0.0128498	0.0134273	1.04494	0.0239152
Macrophage M1_CIBERSORT-ABS	0.0111843	0.0264018	2.36061	5.81172e-05			T cell CD4+_EPIC	0.22615	0.239151	1.05749	9.68485e-05
Macrophage M2_CIBERSORT-ABS*	0.0152316	0.022922	1.5049	0.0276778			T cell CD8+_EPIC	0.0779059	0.0849432	1.09033	0.00813991
Myeloid dendritic cell resting_CIBERSORT-ABS**	0.00547581	0.0126279	2.30613	0.00590886			Macrophage_EPIC	0.00746931	0.00809437	1.08368	0.00044376
Myeloid dendritic cell activated_CIBERSORT-ABS	0.000224423	0.000159835	0.712206	0.707937			uncharacterized cell_EPIC	0.530547	0.504244	0.950423	3.62021e-05
Mast cell activated_CIBERSORT-ABS	0.00907381	0.0105206	1.15944	0.502459			T cell CD8+_MCPCOUNTER	5.2777	5.90901	1.11962	0.0200381
Mast cell resting_CIBERSORT-ABS	0.00763872	0.0116405	1.52388	0.0354981			cytotoxicity score_MCPCOUNTER	5.02893	6.86044	1.3642	9.94197e-08
Eosinophil_CIBERSORT-ABS	0.000396255	8.15197e-05	0.205726	0.282204			Monocyte_MCPCOUNTER	7.04861	7.62222	1.08138	0.00429779
Neutrophil_CIBERSORT-ABS*	0.00246869	0.00570801	2.31216	0.0423754			Macrophage/Monocyte_MCPCOUNTER	7.04861	7.62222	1.08138	0.00429779
B cell_QUANTISEQ*	0.0124944	0.0161608	1.29344	0.0410128			Myeloid dendritic cell_MCPCOUNTER	6.3116	6.77323	1.07314	0.0190854
Macrophage M1_QUANTISEQ***	0.0270886	0.0392022	1.44718	0.000146136			Neutrophil_MCPCOUNTER	7.75593	8.01879	1.03389	0.000581488
Macrophage M2_QUANTISEQ***	0.014628	0.0217726	1.48842	0.000234212			Cancer associated fibroblast_MCPCOUNTER	11.3611	11.8951	1.047	0.0259367
Monocyte_QUANTISEQ	0	0	#DIV/0!	#DIV/0!			B cell_TIMER	0.0973056	0.0937092	0.96304	0.0826924
Neutrophil_QUANTISEQ	0.271075	0.255537	0.942679	0.159367			B cell naive_CIBERSORT	0.145271	0.1346	0.926545	0.228899
NK cell_QUANTISEQ	0.0179355	0.0169222	0.943501	0.456585			B cell memory_CIBERSORT	0	0	#DIV/0!	#DIV/0!
T cell CD4+ (non-regulatory)_QUANTISEQ	0.00297613	0.00108518	0.364627	0.180563			T cell CD8+_CIBERSORT	0.0327608	0.0509205	1.55431	0.054619
T cell CD8+_QUANTISEQ*	0.000487823	0.00175709	3.60191	0.0381487			T cell CD4+ naive_CIBERSORT	0.0137276	0.00322473	0.234908	0.0505258
T cell regulatory (Tregs)_QUANTISEQ***	0.0261647	0.0398939	1.52472	0.000569276			T cell CD4+ memory resting_CIBERSORT	0.200812	0.2091	1.04127	0.600931
Myeloid dendritic cell_QUANTISEQ	0.00214525	0.00228423	1.06479	0.819585			T cell follicular helper_CIBERSORT	0.00901244	0.0141255	1.56734	0.235613
uncharacterized cell_QUANTISEQ	0.625004	0.605385	0.968609	0.185915			T cell gamma delta_CIBERSORT	0.000869266	0	0	0.316227
Myeloid dendritic cell activated_XCELL***	0.14551	0.279572	1.92133	2.21038e-05			NK cell activated_CIBERSORT	0.00355299	0.00185278	0.521471	0.330272
B cell_XCELL***	0.00831021	0.0326737	3.93175	0.000459921			Monocyte_CIBERSORT	0.00627577	0.00680341	1.08408	0.870077
T cell CD4+ memory_XCELL	0.00099703	0.000518806	0.520351	0.288529			Macrophage M0_CIBERSORT	0.0999757	0.103107	1.03132	0.828675
T cell CD4+ naive_XCELL	4.09842e-05	0.00202984	49.5274	0.145441			Macrophage M2_CIBERSORT	0.0566011	0.0599095	1.05845	0.702699
T cell CD4+ (non-regulatory)_XCELL	0.000176964	1.50453e-18	8.50194e-15	0.358928			Myeloid dendritic cell resting_CIBERSORT	0.0228813	0.0349186	1.52607	0.110895
T cell CD4+ central memory_XCELL	0.00154954	0.00201024	1.29731	0.678201			Myeloid dendritic cell activated_CIBERSORT	0.000910007	0.000608299	0.668456	0.640104
T cell CD4+ effector memory_XCELL	4.39057e-05	5.99405e-18	1.36521e-13	0.455586			Mast cell activated_CIBERSORT	0.0403665	0.0324572	0.804064	0.330099
T cell CD8+ naive_XCELL*	0.00258013	0.00101066	0.391707	0.0188933			Mast cell resting_CIBERSORT	0.0378889	0.0496007	1.30911	0.193476
T cell CD8+_XCELL	0.00308989	0.00197203	0.638221	0.279717			Eosinophil_CIBERSORT	0.00185004	0.000786703	0.425237	0.366963
T cell CD8+ central memory_XCELL	0.000971065	0.00149988	1.54458	0.446639			Neutrophil_CIBERSORT	0.00948877	0.0140427	1.47993	0.223589
T cell CD8+ effector memory_XCELL	2.47044e-05	0.00160411	64.9322	0.134125			B cell memory_CIBERSORT-ABS	0	0	#DIV/0!	#DIV/0!
Class-switched memory B cell_XCELL**	0.00821953	0.0181212	2.20465	0.00276949			T cell CD4+ memory activated_CIBERSORT-ABS	0.0100159	0.00568943	0.56804	0.0800415
Common lymphoid progenitor_XCELL	0.0309528	0.0230316	0.74409	0.0794197			T cell gamma delta_CIBERSORT-ABS	9.27884e-05	0	0	0.289425
Common myeloid progenitor_XCELL	0.00125514	0.00024477	0.195014	0.33695			NK cell resting_CIBERSORT-ABS	0.0144172	0.0268497	1.86233	7.68334e-06
Myeloid dendritic cell_XCELL***	0.00410876	0.0149797	3.6458	3.44993e-05			NK cell activated_CIBERSORT-ABS	0.00069547	0.000530004	0.76208	0.708981
Endothelial cell_XCELL*	0.0137967	0.0229456	1.66313	0.0427429			Monocyte_CIBERSORT-ABS	0.0010157	0.00111332	1.09611	0.851838
Eosinophil_XCELL*	0.00603085	0.0107832	1.78801	0.0165005			Macrophage M1_CIBERSORT-ABS	0.0111843	0.0264018	2.36061	5.81172e-05
Cancer associated fibroblast_XCELL	0.0192977	0.0263157	1.36367	0.27967			Myeloid dendritic cell activated_CIBERSORT-ABS	0.000224423	0.000159835	0.712206	0.707937
Granulocyte-monocyte progenitor_XCELL	0.000653263	0.000449351	0.687857	0.650349			Mast cell activated_CIBERSORT-ABS	0.00907381	0.0105206	1.15944	0.502459
Hematopoietic stem cell_XCELL	0.144998	0.108702	0.749681	0.0622959			Mast cell resting_CIBERSORT-ABS	0.00763872	0.0116405	1.52388	0.0354981
Macrophage_XCELL*	0.00425771	0.0102969	2.4184	0.0130796			Eosinophil_CIBERSORT-ABS	0.000396255	8.15197e-05	0.205726	0.282204
Macrophage M1_XCELL***	0.00715748	0.0165817	2.31669	2.20779e-05			Monocyte_QUANTISEQ	0	0	#DIV/0!	#DIV/0!
Macrophage M2_XCELL*	0.00731803	0.0126844	1.73331	0.0236329			Neutrophil_QUANTISEQ	0.271075	0.255537	0.942679	0.159367
Mast cell_XCELL	0.00846428	0.00934246	1.10375	0.403236			NK cell_QUANTISEQ	0.0179355	0.0169222	0.943501	0.456585
B cell memory_XCELL	0.0025348	0.00406447	1.60347	0.30522			T cell CD4+ (non-regulatory)_QUANTISEQ	0.00297613	0.00108518	0.364627	0.180563
Monocyte_XCELL**	0.00130915	0.00984522	7.52033	0.00265655			Myeloid dendritic cell_QUANTISEQ	0.00214525	0.00228423	1.06479	0.819585
B cell naive_XCELL	1.02143e-05	5.48182e-05	5.36683	0.303227			uncharacterized cell_QUANTISEQ	0.625004	0.605385	0.968609	0.185915
Neutrophil_XCELL*	0.00043989	0.00157155	3.5726	0.0324025			T cell CD4+ memory_XCELL	0.00099703	0.000518806	0.520351	0.288529
NK cell_XCELL	3.42656e-18	4.7994e-18	1.40065	0.179022			T cell CD4+ naive_XCELL	4.09842e-05	0.00202984	49.5274	0.145441
T cell NK_XCELL	0.0161338	0.0127995	0.793335	0.338064			T cell CD4+ (non-regulatory)_XCELL	0.000176964	1.50453e-18	8.50194e-15	0.358928
Plasmacytoid dendritic cell_XCELL	0.00604609	0.0103714	1.71538	0.151567			T cell CD4+ central memory_XCELL	0.00154954	0.00201024	1.29731	0.678201
B cell plasma_XCELL	0.00690087	0.00927271	1.3437	0.0833566			T cell CD4+ effector memory_XCELL	4.39057e-05	5.99405e-18	1.36521e-13	0.455586
T cell gamma delta_XCELL*	4.52637e-18	8.48585e-18	1.87476	0.0354227			T cell CD8+_XCELL	0.00308989	0.00197203	0.638221	0.279717
T cell CD4+ Th1_XCELL	0.0510083	0.0490788	0.962174	0.755343			T cell CD8+ central memory_XCELL	0.000971065	0.00149988	1.54458	0.446639
T cell CD4+ Th2_XCELL	0.176069	0.19966	1.13399	0.158179			T cell CD8+ effector memory_XCELL	2.47044e-05	0.00160411	64.9322	0.134125
T cell regulatory (Tregs)_XCELL	0.000772105	0.00218319	2.82758	0.165638			Common lymphoid progenitor_XCELL	0.0309528	0.0230316	0.74409	0.0794197
immune score_XCELL***	0.0241251	0.0609765	2.52751	2.05297e-05			Common myeloid progenitor_XCELL	0.00125514	0.00024477	0.195014	0.33695
stroma score_XCELL	0.0187789	0.0266663	1.42001	0.137532			Cancer associated fibroblast_XCELL	0.0192977	0.0263157	1.36367	0.27967
microenvironment score_XCELL***	0.042904	0.0876428	2.04276	0.000151798			Granulocyte-monocyte progenitor_XCELL	0.000653263	0.000449351	0.687857	0.650349
B cell_EPIC	0.0265854	0.0284728	1.07099	0.212373			Hematopoietic stem cell_XCELL	0.144998	0.108702	0.749681	0.0622959
Cancer associated fibroblast_EPIC*	0.0128498	0.0134273	1.04494	0.0239152			Mast cell_XCELL	0.00846428	0.00934246	1.10375	0.403236
T cell CD4+_EPIC***	0.22615	0.239151	1.05749	9.68485e-05			B cell memory_XCELL	0.0025348	0.00406447	1.60347	0.30522
T cell CD8+_EPIC**	0.0779059	0.0849432	1.09033	0.00813991			B cell naive_XCELL	1.02143e-05	5.48182e-05	5.36683	0.303227
Endothelial cell_EPIC	0.118493	0.121667	1.02679	0.148012			NK cell_XCELL	3.42656e-18	4.7994e-18	1.40065	0.179022
Macrophage_EPIC***	0.00746931	0.00809437	1.08368	0.00044376			T cell NK_XCELL	0.0161338	0.0127995	0.793335	0.338064
NK cell_EPIC	4.92068e-09	6.22228e-09	1.26452	0.712786			Plasmacytoid dendritic cell_XCELL	0.00604609	0.0103714	1.71538	0.151567
uncharacterized cell_EPIC***	0.530547	0.504244	0.950423	3.62021e-05			B cell plasma_XCELL	0.00690087	0.00927271	1.3437	0.0833566
T cell_MCPCOUNTER	6.02001	6.15374	1.02221	0.259512			T cell CD4+ Th1_XCELL	0.0510083	0.0490788	0.962174	0.755343
T cell CD8+_MCPCOUNTER*	5.2777	5.90901	1.11962	0.0200381			T cell CD4+ Th2_XCELL	0.176069	0.19966	1.13399	0.158179
cytotoxicity score_MCPCOUNTER	5.02893	6.86044	1.3642	9.94197e-08			T cell regulatory (Tregs)_XCELL	0.000772105	0.00218319	2.82758	0.165638
NK cell_MCPCOUNTER	3.88203	4.47943	1.15389	0.100751			stroma score_XCELL	0.0187789	0.0266663	1.42001	0.137532
B cell_MCPCOUNTER	5.61076	5.70976	1.01764	0.707161			B cell_EPIC	0.0265854	0.0284728	1.07099	0.212373
Monocyte_MCPCOUNTER	7.04861	7.62222	1.08138	0.00429779			Endothelial cell_EPIC	0.118493	0.121667	1.02679	0.148012
Macrophage/Monocyte_MCPCOUNTER	7.04861	7.62222	1.08138	0.00429779			NK cell_EPIC	4.92068e-09	6.22228e-09	1.26452	0.712786
Myeloid dendritic cell_MCPCOUNTER	6.3116	6.77323	1.07314	0.0190854			T cell_MCPCOUNTER	6.02001	6.15374	1.02221	0.259512
Neutrophil_MCPCOUNTER	7.75593	8.01879	1.03389	0.000581488			NK cell_MCPCOUNTER	3.88203	4.47943	1.15389	0.100751
Endothelial cell_MCPCOUNTER	7.42156	7.56853	1.0198	0.267826			B cell_MCPCOUNTER	5.61076	5.70976	1.01764	0.707161
Cancer associated fibroblast_MCPCOUNTER	11.3611	11.8951	1.047	0.0259367			Endothelial cell_MCPCOUNTER	7.42156	7.56853	1.0198	0.267826
