# Supplementary material for: Reclassifying TNM stage I/II colorectal cancer into two subgroups with different overall survival, tumor microenvironment, and response to immune checkpoint blockade treatment
Source: Front Genet. 2022 Sep 21;13:948920. doi: 10.3389/fgene.2022.948920 (PMC9532767; doi:10.3389/fgene.2022.948920)
Supplement: Supplementary file 10 [file DataSheet7.ZIP]

Archive with 36 entries (31 files):
- datasheet of Figure 7/
- datasheet of Figure 7/GSE17536checkpoint.xlsm
- __MACOSX/
- __MACOSX/datasheet of Figure 7/
- __MACOSX/datasheet of Figure 7/._GSE17536checkpoint.xlsm
- datasheet of Figure 7/.DS_Store
- __MACOSX/datasheet of Figure 7/._.DS_Store
- datasheet of Figure 7/clusterTCGA.txt
- __MACOSX/datasheet of Figure 7/._clusterTCGA.txt
- datasheet of Figure 7/Meta information.xlsx
- __MACOSX/datasheet of Figure 7/._Meta information.xlsx
- datasheet of Figure 7/GSE39582checkpoint.txt
- __MACOSX/datasheet of Figure 7/._GSE39582checkpoint.txt
- datasheet of Figure 7/TCGA.png
- __MACOSX/datasheet of Figure 7/._TCGA.png
- datasheet of Figure 7/GSE17536.png
- __MACOSX/datasheet of Figure 7/._GSE17536.png
- datasheet of Figure 7/CRC_GSE122969_mouse_aPD1aTIM3_Expression/
- datasheet of Figure 7/CRC_GSE122969_mouse_aPD1aTIM3_Expression/CRC_GSE122969_mouse_aPD1aTIM3_expression_Celltype_malignancy.txt
- __MACOSX/datasheet of Figure 7/CRC_GSE122969_mouse_aPD1aTIM3_Expression/
- __MACOSX/datasheet of Figure 7/CRC_GSE122969_mouse_aPD1aTIM3_Expression/._CRC_GSE122969_mouse_aPD1aTIM3_expression_Celltype_malignancy.txt
- datasheet of Figure 7/CRC_GSE122969_mouse_aPD1aTIM3_Expression/CRC_GSE122969_mouse_aPD1aTIM3_expression_Celltype_majorlineage.txt
- __MACOSX/datasheet of Figure 7/CRC_GSE122969_mouse_aPD1aTIM3_Expression/._CRC_GSE122969_mouse_aPD1aTIM3_expression_Celltype_majorlineage.txt
- datasheet of Figure 7/CRC_GSE122969_mouse_aPD1aTIM3_Expression/CRC_GSE122969_mouse_aPD1aTIM3_expression_Cluster.txt
- __MACOSX/datasheet of Figure 7/CRC_GSE122969_mouse_aPD1aTIM3_Expression/._CRC_GSE122969_mouse_aPD1aTIM3_expression_Cluster.txt
- datasheet of Figure 7/CRC_GSE122969_mouse_aPD1aTIM3_Expression/CRC_GSE122969_mouse_aPD1aTIM3_expression_Celltype_minorlineage.txt
- __MACOSX/datasheet of Figure 7/CRC_GSE122969_mouse_aPD1aTIM3_Expression/._CRC_GSE122969_mouse_aPD1aTIM3_expression_Celltype_minorlineage.txt
- __MACOSX/datasheet of Figure 7/._CRC_GSE122969_mouse_aPD1aTIM3_Expression
- datasheet of Figure 7/TCGAcheckpoint.xlsx
- __MACOSX/datasheet of Figure 7/._TCGAcheckpoint.xlsx
- datasheet of Figure 7/CRC_GSE122969_mouse_aPD1aTIM3_umap_Celltype_subtype.png
- __MACOSX/datasheet of Figure 7/._CRC_GSE122969_mouse_aPD1aTIM3_umap_Celltype_subtype.png
- datasheet of Figure 7/CRC_GSE122969_mouse_aPD1aTIM3_Dotplot.png
- __MACOSX/datasheet of Figure 7/._CRC_GSE122969_mouse_aPD1aTIM3_Dotplot.png
- datasheet of Figure 7/CRC_GSE122969_mouse_aPD1aTIM3_umap_Treatment.png
- __MACOSX/datasheet of Figure 7/._CRC_GSE122969_mouse_aPD1aTIM3_umap_Treatment.png
