# Supplementary material for: Reclassifying TNM stage I/II colorectal cancer into two subgroups with different overall survival, tumor microenvironment, and response to immune checkpoint blockade treatment
Source: Front Genet. 2022 Sep 21;13:948920. doi: 10.3389/fgene.2022.948920 (PMC9532767; doi:10.3389/fgene.2022.948920)
Supplement: Supplementary file 10 [file DataSheet7.ZIP › datasheet of Figure 7/GSE17536checkpoint.xlsm]

## Sheet: GSE17536mrnaMatrix
geneNames	GSM437093	GSM437094	GSM437095	GSM437096	GSM437097	GSM437098	GSM437099	GSM437100	GSM437101	GSM437102	GSM437103	GSM437104	GSM437105	GSM437106	GSM437107	GSM437108	GSM437109	GSM437110	GSM437111	GSM437112	GSM437113	GSM437114	GSM437115	GSM437116	GSM437117	GSM437118	GSM437119	GSM437120	GSM437121	GSM437122	GSM437123	GSM437124	GSM437125	GSM437126	GSM437127	GSM437128	GSM437129	GSM437130	GSM437131	GSM437132	GSM437133	GSM437134	GSM437135	GSM437136	GSM437137	GSM437138	GSM437139	GSM437140	GSM437141
BTLA	6.41828	6.34579	5.94649	5.88541	5.89365	6.08612	6.37963	6.03993	6.02164	6.12937	6.15045	5.67786	6.67256	6.41747	6.02857	5.98131	6.48674	6.24324	6.47889	6.11129	5.82797	6.07103	6.07049	5.82983	5.92496	6.41162	5.91153	5.69977	6.32145	5.95397	6.1345	5.81469	5.84348	6.55076	6.33029	5.92837	5.97042	6.60781	6.10725	5.71039	6.35444	5.97046	6.12035	6.00157	5.97474	5.81089	5.92676	5.92169	6.23775
CD160	5.96861	6.14069	5.96515	5.84655	5.81506	5.96615	6.39356	5.80836	5.95841	5.99898	5.92155	6.29715	6.08866	6.16693	5.96893	6.60606	6.2811	6.07328	5.61598	5.93373	5.69977	5.82026	5.79569	6.00956	5.84888	6.21678	5.93099	5.55364	5.93002	5.71035	5.95564	5.87703	5.84232	6.24512	6.25093	5.9007	5.57867	5.73863	6.0537	5.84963	6.20891	6.01203	5.99912	6.03762	5.79882	5.75567	5.71365	5.99285	6.22613
CD200	8.06718	7.03613	6.60694	8.13836	6.95275	7.43663	8.36575	7.62661	6.33454	8.44001	7.22431	6.31069	8.36564	6.75236	7.59274	7.17897	7.50117	7.59365	6.7671	7.19521	7.08477	7.15091	6.72712	7.12703	7.44945	7.07365	8.94806	7.8178	8.47969	7.31	7.11424	7.21064	7.49667	6.68307	7.4977	7.70525	7.75299	9.59076	6.88935	6.51521	6.62504	6.99163	7.67106	7.29459	7.60002	7.04663	8.13964	6.46223	6.69992
CD200R1	6.29104	6.3784	6.23986	6.21003	6.2583	6.3181	6.46836	6.16455	6.38243	6.24976	6.34005	6.3157	6.65512	6.26282	6.44169	6.34545	6.73229	6.54681	6.56217	6.52562	6.65572	6.31271	6.35147	6.4199	6.23533	6.44122	6.04566	6.33967	6.44629	6.15387	6.42213	6.30073	6.36016	6.46091	6.43883	6.32496	6.26262	6.27348	6.47529	6.18734	6.43665	6.55002	6.47566	6.45456	6.24919	6.1803	6.52289	6.36133	6.41653
CD244	6.02798	6.33423	5.98228	6.15534	5.90363	6.03996	5.93683	5.96693	5.90607	5.97076	6.0546	6.03539	6.09245	6.02221	6.07871	6.05213	5.88523	5.90188	6.11709	5.99899	6.17869	5.89841	6.00256	6.04751	5.98292	6.10059	6.03434	5.85279	5.96014	5.83251	6.01438	6.0037	5.78605	6.10335	6.13695	5.85971	5.92306	5.9006	6.06447	5.81907	6.17342	5.99215	5.98256	5.90911	5.80879	5.85171	5.8098	5.92345	5.8933
CD27	8.59579	7.88695	8.08237	7.25215	7.60375	8.15343	8.88667	8.62561	7.31198	7.13444	8.14195	7.40086	8.42802	8.04248	8.02269	7.58892	8.17706	8.29296	7.21479	7.67457	7.40288	7.93636	7.58791	8.57863	7.50114	7.73686	7.27663	8.01518	7.79744	7.22449	7.67743	6.89673	7.41196	7.73088	7.45769	7.44805	7.80834	7.25099	7.84417	7.26559	7.91648	7.52424	7.46196	7.79326	7.30201	7.0709	7.26143	7.11033	7.77363
CD274	6.78471	6.57992	6.4605	6.22382	6.62367	7.00386	6.67636	6.94192	6.5752	6.85378	6.99201	6.56696	6.98641	6.84916	6.47841	6.90643	7.48305	6.79463	7.12436	7.54695	6.64737	6.77726	6.42046	7.32442	6.67701	8.06585	6.314	6.75947	6.92259	6.3448	6.88427	6.60917	7.1807	7.32436	6.73027	6.519	6.60847	6.9388	6.83065	6.51286	7.75459	6.89248	6.82373	6.65204	6.7626	6.4369	6.41279	6.47564	7.14226
CD276	6.96937	6.85772	7.02095	7.11351	7.12798	7.10405	6.96948	7.12011	7.04784	6.9535	7.06763	7.20076	7.05494	6.95787	7.06707	6.91517	6.84881	6.81057	7.47784	7.13391	7.33909	7.20562	6.99978	7.29899	7.39332	7.09239	7.84743	7.3792	7.15672	7.11913	6.88543	7.13707	7.51893	6.9936	7.37017	7.05522	7.37041	7.5129	6.9557	7.15889	7.17182	7.17274	7.44064	7.09253	7.11537	7.24446	7.26256	7.22063	7.10205
CD28	5.51142	5.34429	5.26395	5.29756	5.67802	5.34088	5.50287	5.51974	5.37927	5.66174	5.45141	5.30816	5.68032	5.51633	5.48856	5.54057	5.61709	5.51691	5.40181	5.84594	5.33777	5.52233	5.35699	5.591	5.34884	5.47072	5.21043	5.54061	5.36521	5.23225	5.53261	5.14227	5.35689	5.33236	5.34589	5.35354	5.3789	5.19688	5.38576	5.21863	5.54062	5.44699	5.41691	5.27005	5.24009	5.33807	5.34554	5.33077	5.38866
CD40	7.79792	7.3736	7.32472	7.35485	7.46865	7.62486	7.33395	7.79937	7.34714	7.6448	8.15079	7.49565	7.74103	7.52908	7.42316	7.7708	7.7741	7.54038	7.54941	7.7618	7.59788	7.42432	7.32336	8.38529	7.66537	7.83409	7.64338	7.40041	7.50629	7.18149	7.56478	7.45079	7.49907	7.50104	7.30526	7.15268	7.54391	7.43329	7.41907	7.28245	7.96359	7.55466	7.72681	7.29711	7.51276	7.52574	7.5575	7.62753	7.60418
CD40LG	7.21464	7.16369	7.00575	7.09584	7.06319	7.07578	7.49432	7.02446	7.19883	7.08969	7.01426	7.02693	7.25503	7.1272	7.39969	6.84738	7.1553	7.18335	7.02805	7.40116	7.44279	7.08891	6.98411	7.28901	7.30821	7.09416	6.97421	7.03905	7.04383	7.0269	7.24242	6.92827	6.93655	7.05323	7.12734	7.01316	7.21956	7.02278	7.32321	7.01486	7.27366	7.21367	7.22433	7.1059	7.05068	6.97965	7.15255	7.07102	6.92549
CD44	8.26039	8.4763	8.66962	8.79488	8.15035	8.44382	8.94013	8.49648	8.44702	8.56526	8.14177	9.35028	9.09337	8.35886	8.84402	8.89331	8.87762	8.89783	7.8486	8.35856	7.99025	8.38803	8.77739	7.87022	8.06527	8.04426	8.67589	9.15694	8.79959	8.43979	8.61786	8.20518	8.76406	8.55693	8.80091	8.69307	8.93615	8.41876	8.52793	8.34223	8.50451	8.22016	8.33743	8.51079	8.68344	8.67295	8.27279	7.90095	8.25366
CD48	7.09263	6.82606	6.73069	6.66788	6.8589	7.28799	7.08798	7.19422	6.69721	6.90625	7.0196	6.75327	7.27291	7.21434	7.09489	6.9892	7.47882	7.20427	7.29825	7.10377	7.14859	7.01306	6.79087	7.38527	6.87132	7.41967	6.64321	6.9092	7.00164	6.79709	6.96567	6.84476	6.84887	7.17322	6.78992	6.76579	6.98142	6.85513	7.06415	6.5016	7.37019	7.01574	6.85555	6.87705	6.74104	6.6493	6.81715	6.82999	7.08855
CD70	7.44474	7.43108	7.20467	7.40932	7.25744	7.48889	8.01224	7.48246	7.53743	7.87006	7.43683	7.32923	7.85904	7.74477	7.7796	7.77454	7.3736	7.33849	7.26773	7.27792	7.04664	7.44309	7.38797	7.38589	7.46528	7.36126	7.77112	7.48298	7.55575	7.31076	7.17501	7.80514	7.49138	7.43683	7.49755	7.17182	7.3563	8.58073	7.55013	7.33877	7.66005	7.51908	7.62673	7.53457	7.39622	7.42093	7.24654	7.57429	7.43989
CD80	6.4563	6.20663	6.40266	6.13834	6.36385	6.36646	6.27186	6.36814	6.20539	6.53125	6.50504	6.25042	6.42697	6.33382	6.26866	6.13455	6.65954	6.44328	6.50013	6.87301	6.5421	6.26334	6.27952	6.54573	6.46258	6.89607	6.08334	6.28365	6.64909	6.17554	6.53902	6.2866	6.58448	6.45421	6.46143	6.31339	6.46345	6.50987	6.41255	6.31	6.51567	6.33985	6.47854	6.36455	6.43076	6.00624	6.1933	6.26308	6.4033
CD86	7.21889	6.62828	6.68025	6.66895	7.16606	7.13565	7.03083	7.37549	6.57589	7.7908	7.59175	6.47862	7.01026	6.9278	6.8813	7.0441	7.79528	6.72291	7.30004	7.64578	7.30017	6.96672	6.78966	7.65062	6.90724	7.8623	7.15662	6.99909	7.17674	6.77229	7.43856	6.89617	7.43564	7.07946	6.95881	6.69952	6.90839	7.022	6.83826	6.51285	7.75407	6.72482	7.18043	6.72576	7.09236	6.72079	6.99596	6.49753	7.10845
CTLA4	6.73037	6.39104	6.38205	6.30133	6.49699	6.55149	6.37467	6.8382	6.3295	6.41342	6.73107	6.59894	6.66904	6.66247	6.49117	6.5321	6.83608	6.69931	6.56957	7.2218	6.39212	6.50676	7.17122	6.86032	6.47905	6.94335	6.27403	6.83969	6.52088	6.34011	6.76932	6.34848	6.5218	6.59622	6.47971	6.45704	6.552	6.44425	6.4149	6.31322	6.74235	6.46752	6.38353	6.4124	6.56018	6.3347	6.28003	6.32977	6.59741
HHLA2	6.73082	5.43501	5.89188	6.12995	6.30197	6.49469	6.0532	5.91928	5.54584	5.02313	6.16313	5.49334	6.1912	6.559	6.32333	6.39221	5.77439	6.21358	6.13676	5.68285	6.12488	6.59605	5.78899	6.06103	5.56954	5.29906	5.45866	6.94469	5.6254	6.05041	7.0877	6.1672	6.14753	6.57347	6.19332	6.20459	5.63683	6.0258	5.87452	5.47259	5.45456	5.87997	5.60127	5.85315	5.96677	5.28156	6.43856	6.01944	6.33856
ICOS	7.23939	6.72077	6.59335	6.91791	7.02976	6.98158	6.86174	7.54928	6.86391	6.5416	7.24714	6.88625	7.48007	7.53109	7.27042	7.53926	7.72186	7.13078	7.22565	7.62514	6.53402	7.19313	6.62004	7.34785	6.96045	7.41095	6.90714	6.58276	6.84503	6.71062	6.86025	6.827	6.72395	6.94023	6.75493	6.69397	6.64693	6.78089	6.78221	6.51027	7.10832	6.71999	6.85505	6.78644	6.76603	6.81567	6.48938	7.11021	7.22617
ICOSLG	7.29559	7.15824	7.01465	7.15194	7.2527	7.1761	7.2518	7.07343	7.07422	7.08459	7.17211	7.34451	7.30146	7.41814	7.47205	7.30143	6.98579	6.99759	7.6157	7.26633	7.48355	7.12262	7.24361	7.26554	7.28672	7.19783	7.16264	7.07727	7.1523	7.12566	6.95851	7.07442	7.18465	7.15075	7.16079	7.16895	7.24357	7.09192	7.36578	7.21848	7.35117	7.36071	7.08571	7.12217	7.01232	7.10672	7.22247	7.19477	7.17605
IDO1	9.41158	7.63788	7.62813	7.84706	7.71115	10.2593	10.5355	8.79327	7.78203	7.3241	9.34388	7.95598	8.76513	8.01571	8.03184	9.39915	10.8283	8.99848	9.23429	10.6987	7.79767	8.91233	7.69595	9.92988	7.98664	11.3188	7.13515	8.13404	9.20413	7.97808	9.41605	9.10973	7.67051	11.0945	7.87529	8.0213	8.34791	7.9382	9.36202	8.00711	11.8998	8.21884	8.07236	7.90602	8.49352	7.06722	7.6786	8.32628	11.7248
LAG3	6.42449	5.8575	5.7581	6.02659	6.21328	6.3798	6.17928	6.16726	6.06561	5.65731	6.23654	6.35653	6.74723	6.30764	5.79913	6.18601	6.56639	6.45065	6.67513	6.51168	6.1583	6.04157	6.14152	6.55365	5.87767	7.0221	5.62179	6.24551	6.42594	5.99285	6.36	5.95182	5.98954	6.74165	5.85954	5.98674	6.07913	5.96228	5.95962	5.85622	6.92946	6.05472	6.36312	5.87907	6.09272	5.82818	5.70644	6.08	6.60539
LAIR1	8.43106	7.98701	7.78377	7.91449	8.02266	8.24989	8.0216	8.36725	8.03812	8.51958	8.64044	7.70762	8.1927	8.16366	7.97007	8.19893	8.84593	8.30405	8.5335	8.3887	8.41539	8.28376	7.98532	8.55451	8.24051	8.48151	8.40859	8.30105	8.28696	7.89232	8.39827	8.16556	8.43829	8.23187	8.24203	7.9095	7.88791	8.39342	8.07202	7.97562	8.51005	7.99157	8.45893	8.02747	8.20598	7.97694	8.25963	7.77949	8.37628
LGALS9	9.15859	9.02349	9.46193	9.33355	9.21021	8.75106	9.12951	8.91255	9.35055	8.27407	9.3766	9.5129	9.27667	8.53131	9.11339	9.61687	9.62889	9.23525	9.17376	9.09535	8.93866	8.74293	8.83644	9.04382	9.30106	9.34681	8.96127	9.1576	9.00821	9.19948	9.00896	8.74326	9.27344	9.10718	9.05424	8.97149	9.35871	9.5777	8.76004	9.15848	9.30469	8.89207	8.52058	8.78167	9.2009	9.38668	9.01993	8.36677	9.17643
NRP1	6.15358	6.1712	6.03044	6.07479	6.41361	6.29542	5.67171	6.10905	5.74198	6.53385	6.30735	5.84691	6.02563	6.0987	5.99901	6.17806	6.46948	6.20472	6.39794	6.19095	6.26878	6.0891	6.14121	6.34223	6.31516	6.76434	7.04635	6.31988	6.4129	6.11462	6.39924	6.37838	6.85553	6.0427	6.47411	6.13306	5.92282	6.65435	6.00892	5.95922	6.75121	5.87509	6.7084	6.23136	6.2356	6.15769	6.43609	5.8074	5.99066
PDCD1	7.41584	7.15878	7.11194	7.42889	6.97844	7.11124	7.21017	7.38018	7.07085	6.90808	7.18961	7.5137	7.3982	7.51175	7.52828	7.61504	7.06764	7.14201	7.28697	7.10649	6.87919	6.99673	7.06926	7.07285	7.2038	7.36352	7.32075	7.15053	7.00074	7.1982	6.86823	7.29855	6.99503	7.04839	7.10335	6.79012	7.3378	7.11728	7.28261	6.89571	7.67285	7.66374	7.20772	6.8364	7.20586	7.25781	7.13953	7.07568	7.2378
PDCD1LG2	6.30603	6.50673	6.22894	6.42907	6.33479	6.38664	6.35286	6.26446	6.29436	6.47677	6.45795	6.38237	6.30403	6.14594	6.08441	6.25811	6.67766	6.41745	6.47632	6.86758	6.60799	6.30961	6.48107	6.70696	6.5504	6.39944	6.27689	6.44675	6.38269	6.13777	6.70943	6.33735	6.27654	6.26677	6.34292	6.20769	6.50368	6.26472	6.61214	6.16315	7.02622	6.53088	6.53557	6.30639	6.32206	6.24542	6.36114	6.28511	6.3193
SELPLG	8.23976	7.73063	7.92287	7.95824	7.81978	7.99422	8.10139	8.28319	7.92945	8.34616	8.1944	7.884	8.3142	8.11959	8.21661	7.98229	8.22637	8.14342	8.12056	7.85993	7.93401	7.71701	7.80159	8.28032	8.03957	8.19605	7.98574	7.9061	7.96129	7.7237	7.692	8.21743	8.17845	8.09157	7.9657	7.58978	7.9162	7.89392	8.00946	7.64611	8.32602	8.42345	8.11053	8.24769	7.97582	7.78149	8.00036	7.85687	7.86316
TIGIT	7.21773	6.40063	6.34797	6.3688	6.76121	7.12845	6.72405	6.96647	6.49364	6.6445	6.94141	6.69913	7.31157	7.16519	6.65851	7.30786	7.26254	6.60721	6.49659	6.86434	6.6106	6.98265	6.37904	7.09385	6.46536	7.3798	5.94586	6.28979	6.75395	6.17538	6.73062	6.37543	6.64191	6.97306	6.21734	6.28972	6.74902	6.50888	6.37604	6.3477	6.91792	6.39782	6.42413	6.62945	6.67836	6.00734	6.1889	6.37148	6.88384
TMIGD2	8.53676	8.54586	8.80075	8.58521	8.39396	8.47281	8.68321	8.82555	8.57143	8.56502	8.545	8.76433	8.61451	8.74019	8.91675	8.82457	8.69287	8.82597	8.55582	8.33963	8.43843	8.37817	8.24721	8.31805	8.59335	8.91803	8.54763	8.35816	8.6036	8.22728	8.35818	8.48552	8.10435	8.64594	8.32132	8.37614	8.42116	8.57789	8.37116	8.70827	8.56578	8.74568	8.31534	8.38643	8.61095	8.5852	8.50995	8.48556	8.59429
TNFRSF18	7.13902	6.63478	6.49131	6.85872	6.76048	6.69188	6.81555	6.96358	6.69166	6.60375	6.99064	6.78543	7.12887	7.25048	6.95391	7.21701	6.97208	6.75297	7.27434	6.68917	6.57762	6.84993	6.78017	6.7997	6.89352	7.07478	6.75851	6.87069	6.68603	6.61182	6.51031	6.65837	6.42229	6.89575	6.59822	6.50432	6.60349	6.50005	6.71607	6.53381	8.05266	7.05894	6.91428	6.55478	6.77596	6.80037	6.46116	6.9545	6.84392
TNFRSF25	7.20976	6.91465	7.02729	7.0098	6.98168	7.17714	6.94322	7.31898	7.01843	7.00603	6.96248	7.21191	7.08829	7.00717	6.99761	6.98556	7.02552	6.76091	7.59417	7.20122	6.82291	6.6979	6.93828	7.22657	7.17248	6.83533	6.83013	7.48713	6.83262	7.09374	7.16385	6.70372	6.66311	6.82385	6.70768	6.54277	7.02248	6.87333	6.90187	7.04759	7.08088	7.14634	6.86671	7.19285	6.80076	6.85183	7.29356	7.04942	6.9206
TNFRSF4	6.35558	5.97349	5.99197	6.41552	6.23785	6.24985	6.2828	6.31711	6.17352	6.08217	6.27795	6.34711	6.23878	6.27852	6.40902	6.50288	6.38376	6.13123	6.93373	6.63728	6.30485	6.38698	6.22126	6.71194	6.30521	6.37252	6.1862	6.27743	6.10582	6.34485	6.30627	6.22539	6.2671	6.21954	6.04057	5.97071	6.29578	6.24866	6.30546	6.12183	6.4248	6.50824	6.51848	6.32695	6.08156	6.16636	6.21027	6.24977	6.21461
TNFRSF8	6.55716	6.47305	6.27021	6.4993	6.35084	6.43154	6.56853	6.42276	6.50614	6.80045	6.42978	6.83405	6.82794	6.6493	6.60639	6.83267	6.47361	6.56477	7.09473	6.84269	5.90804	6.70775	6.3996	6.65976	6.46658	6.59332	6.54449	6.58172	6.58417	6.32912	6.18201	6.54433	6.20329	6.58688	6.20635	6.33285	6.61995	6.31805	6.45538	6.40625	7.04406	6.5815	6.49172	6.2367	6.33858	6.71134	6.32176	6.38573	6.4947
TNFRSF9	6.15533	6.11709	5.85775	5.94397	6.04263	6.1507	6.1684	6.13282	6.12867	5.89022	6.08375	5.94496	6.40982	6.20047	6.06822	6.06802	6.43334	6.25672	6.16732	6.06241	6.15402	6.10604	6.06631	6.10606	6.04949	6.12583	5.94688	5.927	6.0837	5.92742	5.82914	5.97534	6.05464	6.19951	6.06301	5.98413	5.98273	5.98848	6.12407	5.84567	6.17778	6.16834	6.33941	5.95422	6.00205	5.93324	5.93631	6.0465	6.06729
TNFSF14	7.02745	6.86046	6.83827	6.47355	6.69752	6.72046	6.71471	6.82767	6.81685	6.76055	6.7682	6.89014	6.77792	6.65916	6.83396	6.86064	7.05706	7.11269	7.17157	6.81378	6.71063	6.62084	6.77169	7.20198	6.68714	7.16311	6.57491	6.46816	6.74125	6.52796	6.61992	6.67228	6.77506	6.91876	6.90847	6.51546	6.41585	6.73398	6.69935	6.44297	6.82829	6.93669	6.76213	6.78506	6.79437	6.63213	6.65741	6.89516	6.95358
TNFSF15	7.05354	7.30781	6.89148	8.1254	9.29043	6.65424	8.11562	7.08785	7.96037	7.2815	7.73387	7.02637	7.34801	7.94143	8.21132	7.64508	7.96487	7.33952	8.19771	7.57151	7.49181	8.25168	7.6115	7.6174	7.08373	7.68779	7.55004	7.04633	7.49844	7.45004	7.04734	6.45809	8.64536	6.84862	7.56728	8.49545	7.26768	7.8873	8.39264	7.23029	7.57531	7.22578	6.50385	7.74098	7.62829	7.11441	7.15713	7.45091	7.44115
[truncated: 32 more columns]

## Sheet: Sheet1
cluster	geneNames	BTLA	CD160	CD200	CD200R1	CD244	CD27	CD274	CD276	CD28	CD40	CD40LG	CD44	CD48	CD70	CD80	CD86	CTLA4	HHLA2	ICOS	ICOSLG	IDO1	LAG3	LAIR1	LGALS9	NRP1	PDCD1	PDCD1LG2	SELPLG	TIGIT	TMIGD2	TNFRSF18	TNFRSF25	TNFRSF4	TNFRSF8	TNFRSF9	TNFSF14	TNFSF15
1	GSM437093	6.41828	5.96861	8.06718	6.29104	6.02798	8.59579	6.78471	6.96937	5.51142	7.79792	7.21464	8.26039	7.09263	7.44474	6.4563	7.21889	6.73037	6.73082	7.23939	7.29559	9.41158	6.42449	8.43106	9.15859	6.15358	7.41584	6.30603	8.23976	7.21773	8.53676	7.13902	7.20976	6.35558	6.55716	6.15533	7.02745	7.05354
1	GSM437094	6.34579	6.14069	7.03613	6.3784	6.33423	7.88695	6.57992	6.85772	5.34429	7.3736	7.16369	8.4763	6.82606	7.43108	6.20663	6.62828	6.39104	5.43501	6.72077	7.15824	7.63788	5.8575	7.98701	9.02349	6.1712	7.15878	6.50673	7.73063	6.40063	8.54586	6.63478	6.91465	5.97349	6.47305	6.11709	6.86046	7.30781
1	GSM437095	5.94649	5.96515	6.60694	6.23986	5.98228	8.08237	6.4605	7.02095	5.26395	7.32472	7.00575	8.66962	6.73069	7.20467	6.40266	6.68025	6.38205	5.89188	6.59335	7.01465	7.62813	5.7581	7.78377	9.46193	6.03044	7.11194	6.22894	7.92287	6.34797	8.80075	6.49131	7.02729	5.99197	6.27021	5.85775	6.83827	6.89148
1	GSM437096	5.88541	5.84655	8.13836	6.21003	6.15534	7.25215	6.22382	7.11351	5.29756	7.35485	7.09584	8.79488	6.66788	7.40932	6.13834	6.66895	6.30133	6.12995	6.91791	7.15194	7.84706	6.02659	7.91449	9.33355	6.07479	7.42889	6.42907	7.95824	6.3688	8.58521	6.85872	7.0098	6.41552	6.4993	5.94397	6.47355	8.1254
1	GSM437097	5.89365	5.81506	6.95275	6.2583	5.90363	7.60375	6.62367	7.12798	5.67802	7.46865	7.06319	8.15035	6.8589	7.25744	6.36385	7.16606	6.49699	6.30197	7.02976	7.2527	7.71115	6.21328	8.02266	9.21021	6.41361	6.97844	6.33479	7.81978	6.76121	8.39396	6.76048	6.98168	6.23785	6.35084	6.04263	6.69752	9.29043
1	GSM437099	6.37963	6.39356	8.36575	6.46836	5.93683	8.88667	6.67636	6.96948	5.50287	7.33395	7.49432	8.94013	7.08798	8.01224	6.27186	7.03083	6.37467	6.0532	6.86174	7.2518	10.5355	6.17928	8.0216	9.12951	5.67171	7.21017	6.35286	8.10139	6.72405	8.68321	6.81555	6.94322	6.2828	6.56853	6.1684	6.71471	8.11562
1	GSM437100	6.03993	5.80836	7.62661	6.16455	5.96693	8.62561	6.94192	7.12011	5.51974	7.79937	7.02446	8.49648	7.19422	7.48246	6.36814	7.37549	6.8382	5.91928	7.54928	7.07343	8.79327	6.16726	8.36725	8.91255	6.10905	7.38018	6.26446	8.28319	6.96647	8.82555	6.96358	7.31898	6.31711	6.42276	6.13282	6.82767	7.08785
1	GSM437101	6.02164	5.95841	6.33454	6.38243	5.90607	7.31198	6.5752	7.04784	5.37927	7.34714	7.19883	8.44702	6.69721	7.53743	6.20539	6.57589	6.3295	5.54584	6.86391	7.07422	7.78203	6.06561	8.03812	9.35055	5.74198	7.07085	6.29436	7.92945	6.49364	8.57143	6.69166	7.01843	6.17352	6.50614	6.12867	6.81685	7.96037
1	GSM437106	6.41747	6.16693	6.75236	6.26282	6.02221	8.04248	6.84916	6.95787	5.51633	7.52908	7.1272	8.35886	7.21434	7.74477	6.33382	6.9278	6.66247	6.559	7.53109	7.41814	8.01571	6.30764	8.16366	8.53131	6.0987	7.51175	6.14594	8.11959	7.16519	8.74019	7.25048	7.00717	6.27852	6.6493	6.20047	6.65916	7.94143
1	GSM437107	6.02857	5.96893	7.59274	6.44169	6.07871	8.02269	6.47841	7.06707	5.48856	7.42316	7.39969	8.84402	7.09489	7.7796	6.26866	6.8813	6.49117	6.32333	7.27042	7.47205	8.03184	5.79913	7.97007	9.11339	5.99901	7.52828	6.08441	8.21661	6.65851	8.91675	6.95391	6.99761	6.40902	6.60639	6.06822	6.83396	8.21132
1	GSM437108	5.98131	6.60606	7.17897	6.34545	6.05213	7.58892	6.90643	6.91517	5.54057	7.7708	6.84738	8.89331	6.9892	7.77454	6.13455	7.0441	6.5321	6.39221	7.53926	7.30143	9.39915	6.18601	8.19893	9.61687	6.17806	7.61504	6.25811	7.98229	7.30786	8.82457	7.21701	6.98556	6.50288	6.83267	6.06802	6.86064	7.64508
1	GSM437109	6.48674	6.2811	7.50117	6.73229	5.88523	8.17706	7.48305	6.84881	5.61709	7.7741	7.1553	8.87762	7.47882	7.3736	6.65954	7.79528	6.83608	5.77439	7.72186	6.98579	10.8283	6.56639	8.84593	9.62889	6.46948	7.06764	6.67766	8.22637	7.26254	8.69287	6.97208	7.02552	6.38376	6.47361	6.43334	7.05706	7.96487
1	GSM437110	6.24324	6.07328	7.59365	6.54681	5.90188	8.29296	6.79463	6.81057	5.51691	7.54038	7.18335	8.89783	7.20427	7.33849	6.44328	6.72291	6.69931	6.21358	7.13078	6.99759	8.99848	6.45065	8.30405	9.23525	6.20472	7.14201	6.41745	8.14342	6.60721	8.82597	6.75297	6.76091	6.13123	6.56477	6.25672	7.11269	7.33952
1	GSM437111	6.47889	5.61598	6.7671	6.56217	6.11709	7.21479	7.12436	7.47784	5.40181	7.54941	7.02805	7.8486	7.29825	7.26773	6.50013	7.30004	6.56957	6.13676	7.22565	7.6157	9.23429	6.67513	8.5335	9.17376	6.39794	7.28697	6.47632	8.12056	6.49659	8.55582	7.27434	7.59417	6.93373	7.09473	6.16732	7.17157	8.19771
1	GSM437112	6.11129	5.93373	7.19521	6.52562	5.99899	7.67457	7.54695	7.13391	5.84594	7.7618	7.40116	8.35856	7.10377	7.27792	6.87301	7.64578	7.2218	5.68285	7.62514	7.26633	10.6987	6.51168	8.3887	9.09535	6.19095	7.10649	6.86758	7.85993	6.86434	8.33963	6.68917	7.20122	6.63728	6.84269	6.06241	6.81378	7.57151
1	GSM437113	5.82797	5.69977	7.08477	6.65572	6.17869	7.40288	6.64737	7.33909	5.33777	7.59788	7.44279	7.99025	7.14859	7.04664	6.5421	7.30017	6.39212	6.12488	6.53402	7.48355	7.79767	6.1583	8.41539	8.93866	6.26878	6.87919	6.60799	7.93401	6.6106	8.43843	6.57762	6.82291	6.30485	5.90804	6.15402	6.71063	7.49181
1	GSM437114	6.07103	5.82026	7.15091	6.31271	5.89841	7.93636	6.77726	7.20562	5.52233	7.42432	7.08891	8.38803	7.01306	7.44309	6.26334	6.96672	6.50676	6.59605	7.19313	7.12262	8.91233	6.04157	8.28376	8.74293	6.0891	6.99673	6.30961	7.71701	6.98265	8.37817	6.84993	6.6979	6.38698	6.70775	6.10604	6.62084	8.25168
1	GSM437115	6.07049	5.79569	6.72712	6.35147	6.00256	7.58791	6.42046	6.99978	5.35699	7.32336	6.98411	8.77739	6.79087	7.38797	6.27952	6.78966	7.17122	5.78899	6.62004	7.24361	7.69595	6.14152	7.98532	8.83644	6.14121	7.06926	6.48107	7.80159	6.37904	8.24721	6.78017	6.93828	6.22126	6.3996	6.06631	6.77169	7.6115
1	GSM437116	5.82983	6.00956	7.12703	6.4199	6.04751	8.57863	7.32442	7.29899	5.591	8.38529	7.28901	7.87022	7.38527	7.38589	6.54573	7.65062	6.86032	6.06103	7.34785	7.26554	9.92988	6.55365	8.55451	9.04382	6.34223	7.07285	6.70696	8.28032	7.09385	8.31805	6.7997	7.22657	6.71194	6.65976	6.10606	7.20198	7.6174
1	GSM437117	5.92496	5.84888	7.44945	6.23533	5.98292	7.50114	6.67701	7.39332	5.34884	7.66537	7.30821	8.06527	6.87132	7.46528	6.46258	6.90724	6.47905	5.56954	6.96045	7.28672	7.98664	5.87767	8.24051	9.30106	6.31516	7.2038	6.5504	8.03957	6.46536	8.59335	6.89352	7.17248	6.30521	6.46658	6.04949	6.68714	7.08373
1	GSM437120	5.69977	5.55364	7.8178	6.33967	5.85279	8.01518	6.75947	7.3792	5.54061	7.40041	7.03905	9.15694	6.9092	7.48298	6.28365	6.99909	6.83969	6.94469	6.58276	7.07727	8.13404	6.24551	8.30105	9.1576	6.31988	7.15053	6.44675	7.9061	6.28979	8.35816	6.87069	7.48713	6.27743	6.58172	5.927	6.46816	7.04633
1	GSM437121	6.32145	5.93002	8.47969	6.44629	5.96014	7.79744	6.92259	7.15672	5.36521	7.50629	7.04383	8.79959	7.00164	7.55575	6.64909	7.17674	6.52088	5.6254	6.84503	7.1523	9.20413	6.42594	8.28696	9.00821	6.4129	7.00074	6.38269	7.96129	6.75395	8.6036	6.68603	6.83262	6.10582	6.58417	6.0837	6.74125	7.49844
1	GSM437122	5.95397	5.71035	7.31	6.15387	5.83251	7.22449	6.3448	7.11913	5.23225	7.18149	7.0269	8.43979	6.79709	7.31076	6.17554	6.77229	6.34011	6.05041	6.71062	7.12566	7.97808	5.99285	7.89232	9.19948	6.11462	7.1982	6.13777	7.7237	6.17538	8.22728	6.61182	7.09374	6.34485	6.32912	5.92742	6.52796	7.45004
1	GSM437128	5.92837	5.9007	7.70525	6.32496	5.85971	7.44805	6.519	7.05522	5.35354	7.15268	7.01316	8.69307	6.76579	7.17182	6.31339	6.69952	6.45704	6.20459	6.69397	7.16895	8.0213	5.98674	7.9095	8.97149	6.13306	6.79012	6.20769	7.58978	6.28972	8.37614	6.50432	6.54277	5.97071	6.33285	5.98413	6.51546	8.49545
1	GSM437129	5.97042	5.57867	7.75299	6.26262	5.92306	7.80834	6.60847	7.37041	5.3789	7.54391	7.21956	8.93615	6.98142	7.3563	6.46345	6.90839	6.552	5.63683	6.64693	7.24357	8.34791	6.07913	7.88791	9.35871	5.92282	7.3378	6.50368	7.9162	6.74902	8.42116	6.60349	7.02248	6.29578	6.61995	5.98273	6.41585	7.26768
1	GSM437131	6.10725	6.0537	6.88935	6.47529	6.06447	7.84417	6.83065	6.9557	5.38576	7.41907	7.32321	8.52793	7.06415	7.55013	6.41255	6.83826	6.4149	5.87452	6.78221	7.36578	9.36202	5.95962	8.07202	8.76004	6.00892	7.28261	6.61214	8.00946	6.37604	8.37116	6.71607	6.90187	6.30546	6.45538	6.12407	6.69935	8.39264
1	GSM437132	5.71039	5.84963	6.51521	6.18734	5.81907	7.26559	6.51286	7.15889	5.21863	7.28245	7.01486	8.34223	6.5016	7.33877	6.31	6.51285	6.31322	5.47259	6.51027	7.21848	8.00711	5.85622	7.97562	9.15848	5.95922	6.89571	6.16315	7.64611	6.3477	8.70827	6.53381	7.04759	6.12183	6.40625	5.84567	6.44297	7.23029
1	GSM437136	6.00157	6.03762	7.29459	6.45456	5.90911	7.79326	6.65204	7.09253	5.27005	7.29711	7.1059	8.51079	6.87705	7.53457	6.36455	6.72576	6.4124	5.85315	6.78644	7.12217	7.90602	5.87907	8.02747	8.78167	6.23136	6.8364	6.30639	8.24769	6.62945	8.38643	6.55478	7.19285	6.32695	6.2367	5.95422	6.78506	7.74098
1	GSM437137	5.97474	5.79882	7.60002	6.24919	5.80879	7.30201	6.7626	7.11537	5.24009	7.51276	7.05068	8.68344	6.74104	7.39622	6.43076	7.09236	6.56018	5.96677	6.76603	7.01232	8.49352	6.09272	8.20598	9.2009	6.2356	7.20586	6.32206	7.97582	6.67836	8.61095	6.77596	6.80076	6.08156	6.33858	6.00205	6.79437	7.62829
1	GSM437138	5.81089	5.75567	7.04663	6.1803	5.85171	7.0709	6.4369	7.24446	5.33807	7.52574	6.97965	8.67295	6.6493	7.42093	6.00624	6.72079	6.3347	5.28156	6.81567	7.10672	7.06722	5.82818	7.97694	9.38668	6.15769	7.25781	6.24542	7.78149	6.00734	8.5852	6.80037	6.85183	6.16636	6.71134	5.93324	6.63213	7.11441
1	GSM437139	5.92676	5.71365	8.13964	6.52289	5.8098	7.26143	6.41279	7.26256	5.34554	7.5575	7.15255	8.27279	6.81715	7.24654	6.1933	6.99596	6.28003	6.43856	6.48938	7.22247	7.6786	5.70644	8.25963	9.01993	6.43609	7.13953	6.36114	8.00036	6.1889	8.50995	6.46116	7.29356	6.21027	6.32176	5.93631	6.65741	7.15713
1	GSM437140	5.92169	5.99285	6.46223	6.36133	5.92345	7.11033	6.47564	7.22063	5.33077	7.62753	7.07102	7.90095	6.82999	7.57429	6.26308	6.49753	6.32977	6.01944	7.11021	7.19477	8.32628	6.08	7.77949	8.36677	5.8074	7.07568	6.28511	7.85687	6.37148	8.48556	6.9545	7.04942	6.24977	6.38573	6.0465	6.89516	7.45091
1	GSM437141	6.23775	6.22613	6.69992	6.41653	5.8933	7.77363	7.14226	7.10205	5.38866	7.60418	6.92549	8.25366	7.08855	7.43989	6.4033	7.10845	6.59741	6.33856	7.22617	7.17605	11.7248	6.60539	8.37628	9.17643	5.99066	7.2378	6.3193	7.86316	6.88384	8.59429	6.84392	6.9206	6.21461	6.4947	6.06729	6.95358	7.44115
1	GSM437142	5.95554	5.91311	6.29448	6.21057	5.88442	7.23827	6.70444	7.18435	5.34478	7.50461	7.14334	8.23837	6.87513	7.42539	6.31095	6.81774	6.45718	5.5171	6.91719	7.03628	8.82819	5.97685	8.08906	8.40788	6.35194	7.1317	6.17504	8.03987	6.2969	8.98564	6.87483	8.11668	6.20154	6.55908	5.96818	6.86662	7.50604
1	GSM437146	6.42226	6.05039	7.00152	6.43312	6.01273	7.97383	7.14777	6.88998	5.42641	7.6272	7.09159	8.57904	7.23469	7.30244	6.5236	6.79591	6.44721	6.42158	6.93211	7.03479	9.35066	6.54567	8.04318	8.99224	5.95847	7.01502	6.30947	8.05677	6.71593	8.5593	6.85143	7.40004	6.25807	6.51112	6.08812	6.95798	7.12244
1	GSM437150	6.00383	6.1302	6.93636	6.72866	5.97824	7.44744	6.93327	6.96924	5.30593	7.43337	7.31538	8.53283	7.0306	7.23542	6.41454	6.84035	6.62202	5.57252	7.05038	7.36416	7.85191	6.51638	8.10853	8.8131	6.19983	7.55074	6.57469	7.79688	6.18605	8.48148	6.61431	7.04798	6.2286	6.46131	6.21369	7.14679	6.88588
1	GSM437151	6.16584	6.01962	6.57019	6.46743	5.87248	8.02872	6.81423	6.80507	5.41046	8.02419	7.29178	8.42963	6.98527	7.35652	6.50834	6.69585	6.5524	6.84091	7.16713	7.1405	7.9434	6.12224	8.30105	9.06931	6.12618	7.03941	6.25039	7.8733	6.55107	8.76401	6.67281	6.9139	6.04831	6.55385	6.20739	6.8779	7.81785
1	GSM437153	5.99025	6.15353	6.25428	6.85714	6.19818	7.60319	7.08014	7.2111	5.38995	7.38771	7.48356	8.29356	6.76959	7.59773	6.50503	6.42482	6.5571	5.99746	7.20062	7.46487	8.16587	6.9185	7.97216	9.02602	6.01108	7.28759	6.35247	7.7242	6.13825	8.45516	7.08127	7.19263	6.64162	6.59896	6.20704	6.95068	6.62297
1	GSM437154	5.96785	5.97846	7.42597	6.56139	5.98298	7.71823	6.83738	6.83232	5.35817	7.58673	7.14204	8.2683	6.93956	7.34115	6.47171	6.78248	6.4987	6.06696	6.81397	7.32392	7.93293	6.22826	8.0896	8.9262	6.24669	6.89143	6.43341	7.75476	5.9001	8.35316	6.67267	6.87961	6.26298	6.51001	6.06321	7.36619	6.94971
1	GSM437158	5.79558	5.8373	6.56925	6.28797	6.33684	7.07953	6.46284	7.38219	5.27977	7.34984	7.32749	8.69088	6.74056	7.50355	6.10048	6.96275	6.43085	5.30719	6.62273	7.17125	7.5611	5.89608	8.23644	8.89632	6.01737	7.42262	6.26128	7.77491	6.33849	8.53107	6.72696	7.03978	6.28353	6.69464	5.85142	6.82495	7.86107
1	GSM437160	5.97359	6.15606	6.66822	6.53343	6.04436	7.15246	7.34527	7.17225	5.24223	7.77378	7.13386	8.62355	6.89988	7.75244	6.40101	6.85199	6.58681	5.95838	6.59317	7.11608	9.8978	6.10706	8.10353	9.18748	6.11131	7.18498	6.35304	7.91002	6.59811	8.51268	6.48868	6.83911	6.27289	6.61378	6.17072	6.94741	6.65827
1	GSM437162	6.18754	6.10376	7.41835	6.64978	6.01872	7.78892	6.94788	7.01318	5.52514	7.56721	7.13655	8.1579	7.16644	7.42437	6.50042	7.11617	6.54273	6.40063	6.99365	7.12891	8.56519	6.14277	8.28582	9.41683	6.29641	6.93951	6.45536	7.76893	6.66412	8.48979	6.6163	6.71976	6.14808	6.46022	5.97082	6.66458	7.20631
1	GSM437163	6.43146	6.08501	6.91624	6.62119	6.10988	8.07112	6.73797	6.98182	5.56963	7.70719	7.34997	7.73386	7.43991	7.61226	6.47472	7.49721	6.68282	5.71109	7.02912	7.33164	8.27085	6.25351	8.63662	9.02683	6.22948	7.31842	6.63072	8.25161	7.05734	8.6513	7.17184	7.15444	6.55595	6.81558	6.15988	6.95011	7.31981
1	GSM437164	6.02092	6.00668	6.95803	6.52778	5.98573	7.37062	6.9092	7.25844	5.38987	7.29964	7.2515	8.46689	7.10182	7.28229	6.33003	6.87927	6.35259	5.49572	6.23664	7.35609	8.94384	6.0145	8.14374	8.91596	6.15964	7.00977	6.81558	7.62967	6.14011	8.49754	6.33539	6.81	6.19767	6.46762	5.98624	6.65812	8.13469
1	GSM437165	5.98371	5.97163	6.88631	6.70131	6.10634	7.69056	6.86475	7.30239	5.34939	7.6204	7.42208	8.55953	6.83962	7.08312	6.50068	7.01573	6.4166	6.53272	6.54961	7.24671	8.43295	6.27199	8.20321	8.90369	5.98218	6.97671	6.61617	7.89265	6.17582	8.20137	6.5552	6.90109	6.24983	6.17354	6.06994	6.73303	7.07563
1	GSM437166	5.84914	6.01275	8.15716	6.48357	6.07233	8.08096	6.95251	7.30148	5.42031	7.47731	7.19595	8.12211	7.15375	7.72257	6.44465	7.49642	6.56031	6.04655	6.84567	7.33465	8.31413	6.12906	8.46008	9.08038	6.36344	7.29259	6.44421	7.98502	6.72197	8.25878	6.87349	6.79877	6.65482	6.82053	6.08902	6.77578	7.00622
1	GSM437167	6.13713	5.93922	8.17937	6.49689	6.08828	7.72954	7.17382	7.26958	6.01002	7.49827	7.08675	8.81811	7.33347	7.25294	6.4868	7.46718	6.60546	7.14761	6.97528	7.29403	10.6551	6.39372	8.25991	9.55772	6.56732	6.76797	6.66337	8.02729	6.65925	8.22648	6.84255	6.80393	6.26997	6.19225	6.34197	6.68546	7.37533
1	GSM437168	6.00221	5.87818	6.24656	6.51079	6.02035	6.90771	6.67182	7.03075	5.43599	7.68158	7.08606	8.7844	6.95956	7.23017	6.26415	6.92819	6.44206	5.56424	7.1155	7.35411	8.12242	5.90998	8.12445	9.03105	5.81408	7.70754	6.39121	7.88877	6.30564	8.54249	6.936	7.20828	6.45783	6.73034	5.89569	6.78747	6.96407
1	GSM437169	6.25039	6.11472	7.11835	6.47463	6.02658	6.74973	6.65586	6.87112	5.41372	7.4426	7.20733	8.11037	7.01553	7.52654	6.21464	6.74627	6.48184	6.44064	6.66381	7.1735	7.2825	6.1387	8.06656	8.96288	6.37524	7.29917	6.551	7.93868	6.48279	9.04412	6.85447	6.99839	6.32728	6.4586	6.05764	6.88198	6.96011
1	GSM437170	5.91235	6.04747	7.24062	6.40759	5.95374	7.20065	6.38963	7.01314	5.19893	7.29097	7.26563	8.64767	6.92576	7.37696	6.37701	7.04764	6.26823	6.30411	6.56281	7.25349	7.76786	5.7109	8.15314	9.0935	6.29665	7.02732	6.40385	7.73915	6.41295	8.53921	6.60476	6.90213	6.31932	6.39458	6.02319	6.81849	7.56597
1	GSM437172	5.89606	5.72892	7.68044	6.43573	5.88119	7.10575	6.41802	7.08208	5.28813	7.26166	7.05374	8.7969	6.87481	7.42805	6.32721	6.95544	6.47422	6.15462	6.85413	7.09445	7.43594	5.76406	8.03586	8.86709	6.14466	7.03762	6.26371	7.71432	6.44543	8.36443	6.66833	6.77042	6.21407	6.62552	5.90078	6.65891	7.22909
2	GSM437098	6.08612	5.96615	7.43663	6.3181	6.03996	8.15343	7.00386	7.10405	5.34088	7.62486	7.07578	8.44382	7.28799	7.48889	6.36646	7.13565	6.55149	6.49469	6.98158	7.1761	10.2593	6.3798	8.24989	8.75106	6.29542	7.11124	6.38664	7.99422	7.12845	8.47281	6.69188	7.17714	6.24985	6.43154	6.1507	6.72046	6.65424
2	GSM437102	6.12937	5.99898	8.44001	6.24976	5.97076	7.13444	6.85378	6.9535	5.66174	7.6448	7.08969	8.56526	6.90625	7.87006	6.53125	7.7908	6.41342	5.02313	6.5416	7.08459	7.3241	5.65731	8.51958	8.27407	6.53385	6.90808	6.47677	8.34616	6.6445	8.56502	6.60375	7.00603	6.08217	6.80045	5.89022	6.76055	7.2815
2	GSM437103	6.15045	5.92155	7.22431	6.34005	6.0546	8.14195	6.99201	7.06763	5.45141	8.15079	7.01426	8.14177	7.0196	7.43683	6.50504	7.59175	6.73107	6.16313	7.24714	7.17211	9.34388	6.23654	8.64044	9.3766	6.30735	7.18961	6.45795	8.1944	6.94141	8.545	6.99064	6.96248	6.27795	6.42978	6.08375	6.7682	7.73387
2	GSM437104	5.67786	6.29715	6.31069	6.3157	6.03539	7.40086	6.56696	7.20076	5.30816	7.49565	7.02693	9.35028	6.75327	7.32923	6.25042	6.47862	6.59894	5.49334	6.88625	7.34451	7.95598	6.35653	7.70762	9.5129	5.84691	7.5137	6.38237	7.884	6.69913	8.76433	6.78543	7.21191	6.34711	6.83405	5.94496	6.89014	7.02637
2	GSM437105	6.67256	6.08866	8.36564	6.65512	6.09245	8.42802	6.98641	7.05494	5.68032	7.74103	7.25503	9.09337	7.27291	7.85904	6.42697	7.01026	6.66904	6.1912	7.48007	7.30146	8.76513	6.74723	8.1927	9.27667	6.02563	7.3982	6.30403	8.3142	7.31157	8.61451	7.12887	7.08829	6.23878	6.82794	6.40982	6.77792	7.34801
2	GSM437118	6.41162	6.21678	7.07365	6.44122	6.10059	7.73686	8.06585	7.09239	5.47072	7.83409	7.09416	8.04426	7.41967	7.36126	6.89607	7.8623	6.94335	5.29906	7.41095	7.19783	11.3188	7.0221	8.48151	9.34681	6.76434	7.36352	6.39944	8.19605	7.3798	8.91803	7.07478	6.83533	6.37252	6.59332	6.12583	7.16311	7.68779
2	GSM437119	5.91153	5.93099	8.94806	6.04566	6.03434	7.27663	6.314	7.84743	5.21043	7.64338	6.97421	8.67589	6.64321	7.77112	6.08334	7.15662	6.27403	5.45866	6.90714	7.16264	7.13515	5.62179	8.40859	8.96127	7.04635	7.32075	6.27689	7.98574	5.94586	8.54763	6.75851	6.83013	6.1862	6.54449	5.94688	6.57491	7.55004
2	GSM437123	6.1345	5.95564	7.11424	6.42213	6.01438	7.67743	6.88427	6.88543	5.53261	7.56478	7.24242	8.61786	6.96567	7.17501	6.53902	7.43856	6.76932	7.0877	6.86025	6.95851	9.41605	6.36	8.39827	9.00896	6.39924	6.86823	6.70943	7.692	6.73062	8.35818	6.51031	7.16385	6.30627	6.18201	5.82914	6.61992	7.04734
2	GSM437124	5.81469	5.87703	7.21064	6.30073	6.0037	6.89673	6.60917	7.13707	5.14227	7.45079	6.92827	8.20518	6.84476	7.80514	6.2866	6.89617	6.34848	6.1672	6.827	7.07442	9.10973	5.95182	8.16556	8.74326	6.37838	7.29855	6.33735	8.21743	6.37543	8.48552	6.65837	6.70372	6.22539	6.54433	5.97534	6.67228	6.45809
2	GSM437125	5.84348	5.84232	7.49667	6.36016	5.78605	7.41196	7.1807	7.51893	5.35689	7.49907	6.93655	8.76406	6.84887	7.49138	6.58448	7.43564	6.5218	6.14753	6.72395	7.18465	7.67051	5.98954	8.43829	9.27344	6.85553	6.99503	6.27654	8.17845	6.64191	8.10435	6.42229	6.66311	6.2671	6.20329	6.05464	6.77506	8.64536
2	GSM437126	6.55076	6.24512	6.68307	6.46091	6.10335	7.73088	7.32436	6.9936	5.33236	7.50104	7.05323	8.55693	7.17322	7.43683	6.45421	7.07946	6.59622	6.57347	6.94023	7.15075	11.0945	6.74165	8.23187	9.10718	6.0427	7.04839	6.26677	8.09157	6.97306	8.64594	6.89575	6.82385	6.21954	6.58688	6.19951	6.91876	6.84862
2	GSM437127	6.33029	6.25093	7.4977	6.43883	6.13695	7.45769	6.73027	7.37017	5.34589	7.30526	7.12734	8.80091	6.78992	7.49755	6.46143	6.95881	6.47971	6.19332	6.75493	7.16079	7.87529	5.85954	8.24203	9.05424	6.47411	7.10335	6.34292	7.9657	6.21734	8.32132	6.59822	6.70768	6.04057	6.20635	6.06301	6.90847	7.56728
2	GSM437130	6.60781	5.73863	9.59076	6.27348	5.9006	7.25099	6.9388	7.5129	5.19688	7.43329	7.02278	8.41876	6.85513	8.58073	6.50987	7.022	6.44425	6.0258	6.78089	7.09192	7.9382	5.96228	8.39342	9.5777	6.65435	7.11728	6.26472	7.89392	6.50888	8.57789	6.50005	6.87333	6.24866	6.31805	5.98848	6.73398	7.8873
2	GSM437133	6.35444	6.20891	6.62504	6.43665	6.17342	7.91648	7.75459	7.17182	5.54062	7.96359	7.27366	8.50451	7.37019	7.66005	6.51567	7.75407	6.74235	5.45456	7.10832	7.35117	11.8998	6.92946	8.51005	9.30469	6.75121	7.67285	7.02622	8.32602	6.91792	8.56578	8.05266	7.08088	6.4248	7.04406	6.17778	6.82829	7.57531
2	GSM437134	5.97046	6.01203	6.99163	6.55002	5.99215	7.52424	6.89248	7.17274	5.44699	7.55466	7.21367	8.22016	7.01574	7.51908	6.33985	6.72482	6.46752	5.87997	6.71999	7.36071	8.21884	6.05472	7.99157	8.89207	5.87509	7.66374	6.53088	8.42345	6.39782	8.74568	7.05894	7.14634	6.50824	6.5815	6.16834	6.93669	7.22578
2	GSM437135	6.12035	5.99912	7.67106	6.47566	5.98256	7.46196	6.82373	7.44064	5.41691	7.72681	7.22433	8.33743	6.85555	7.62673	6.47854	7.18043	6.38353	5.60127	6.85505	7.08571	8.07236	6.36312	8.45893	8.52058	6.7084	7.20772	6.53557	8.11053	6.42413	8.31534	6.91428	6.86671	6.51848	6.49172	6.33941	6.76213	6.50385
2	GSM437143	6.06527	6.02512	8.04464	6.36207	5.93234	8.02294	7.73237	7.07181	5.43257	7.46522	7.21368	8.88132	7.36238	7.59404	6.33862	7.37878	6.60163	6.19251	7.31653	7.28667	9.72988	6.62271	8.35589	9.70145	6.08238	7.2101	6.3881	8.11038	6.83206	8.51446	6.88441	7.07302	6.42117	6.74187	6.14507	6.91899	7.13557
2	GSM437144	5.87493	5.64033	7.0764	6.23895	5.80738	7.91342	6.40469	7.24638	5.31385	7.46655	6.90856	8.08032	6.91897	7.62402	6.22105	7.16511	6.37452	5.70284	7.12135	7.21977	7.47819	5.88743	8.17159	8.99209	6.74679	6.8672	6.2706	7.9849	6.39118	8.52807	6.61055	6.90451	6.08418	6.40449	6.03506	6.79609	7.34479
2	GSM437145	6.31718	6.06927	7.93744	6.33043	5.98169	8.60868	7.58681	7.27809	5.40382	7.87152	7.11809	8.8987	7.49963	7.74668	6.27097	7.29948	6.95931	6.27744	7.25119	7.31538	10.9788	6.51507	8.34996	9.22702	6.39803	7.47529	6.38817	8.50056	7.10856	8.35231	7.32321	6.98273	6.46619	6.86286	6.3142	7.04478	7.03445
2	GSM437147	6.31821	5.90035	6.49184	6.33698	6.03435	7.3067	7.29615	7.11425	5.48824	7.65246	7.01741	9.34063	7.26838	7.43948	6.47126	7.74089	6.78987	5.2439	7.35949	7.29457	9.13515	6.25782	8.37008	8.60892	6.66593	6.89991	6.49976	8.04019	7.23949	8.36919	6.98956	6.90179	6.27625	6.93993	5.99574	6.6152	7.64169
2	GSM437148	6.38872	6.41698	8.43921	6.68574	6.14584	7.15914	7.26602	7.12827	5.29959	7.84142	6.78253	9.0014	7.1851	7.83943	6.34262	7.53956	6.8369	5.80099	7.44842	7.35797	8.973	7.00748	8.28381	8.22014	6.22711	7.61223	6.41666	7.97567	7.45204	8.75642	7.36122	7.26987	6.72475	6.91204	6.47889	7.10653	6.71152
2	GSM437149	6.22384	6.15792	8.3594	6.30785	5.85096	7.775	6.80379	7.39978	5.35871	7.4978	6.99795	8.36972	7.05659	7.20115	6.37758	7.3818	6.48419	6.99424	7.06641	7.0602	8.20766	6.03928	8.39425	8.98746	6.59352	6.6473	6.71445	7.81795	6.53123	8.35305	6.51726	6.80968	6.15501	6.37448	6.11244	6.76944	7.54282
2	GSM437152	6.32383	6.08174	6.78518	6.73136	5.88085	8.00378	7.50833	6.96707	5.33928	7.76511	6.96499	8.417	7.27914	7.30591	6.50194	7.47967	6.81802	5.89643	7.55264	7.2116	10.2511	7.02889	8.73176	9.09045	6.53228	7.11503	6.54195	7.9473	7.00438	8.49301	6.90875	6.88245	6.50305	6.71224	6.1666	7.02726	7.50861
2	GSM437155	6.19311	6.00109	9.14093	6.33893	5.91479	8.17163	7.53556	7.06924	5.61406	7.79289	7.09831	8.80533	7.47285	7.38688	6.77134	7.81358	6.9342	6.23505	7.46554	7.02656	9.35156	6.64616	8.59256	9.00283	6.55742	6.99986	6.71871	8.26463	6.94934	8.37042	6.90246	6.73226	6.46942	6.52587	6.26019	6.84635	7.72994
2	GSM437156	6.30443	6.56531	6.67615	6.5093	6.09036	7.64231	8.36174	6.98245	5.3974	7.50254	7.08845	8.59023	7.19969	7.22752	6.49513	7.04434	6.65426	5.85016	7.35318	7.17096	11.8897	6.81009	8.50915	9.28893	6.44223	6.90526	6.18399	8.18598	6.94635	8.90081	6.86733	6.86692	6.19809	6.67224	6.26026	7.27898	8.49637
2	GSM437157	6.25549	5.73001	8.70335	6.38409	5.96046	7.77591	6.87144	7.23702	5.90485	7.81893	7.01415	8.7835	7.30486	7.13231	6.51412	7.83037	6.63515	5.97298	6.97889	7.16189	7.73563	5.99022	8.91275	9.53835	7.00086	6.94434	6.61	7.93394	6.88484	8.20841	6.49159	7.52974	6.20793	6.42064	5.91704	6.69113	7.52373
2	GSM437159	5.90711	5.6995	7.55668	6.48396	5.8507	7.61165	7.02449	7.56935	5.50817	7.4668	7.45254	8.54111	7.24115	7.24486	6.44377	7.29219	6.50142	6.23715	6.8958	7.22907	8.48817	5.91125	8.34574	9.45073	6.29669	7.25696	6.40351	8.03336	6.27825	7.88841	6.68841	7.02478	6.30831	6.46264	6.01984	6.79794	7.43349
2	GSM437161	6.42695	5.75631	7.8307	6.41863	5.97655	8.51597	7.67055	7.32027	5.92326	8.2915	7.10366	8.56556	7.5352	7.49954	6.81101	8.18874	7.56902	5.68801	8.21798	7.16187	10.0695	6.15564	8.84003	9.74184	6.7159	7.0199	6.83305	8.2534	7.61384	8.2221	7.0341	6.92225	6.45975	6.56441	6.23535	6.75649	7.60817
2	GSM437171	6.19537	5.94327	7.8376	6.27766	6.04461	8.14819	7.1995	7.34591	5.63328	7.99466	7.06417	8.77815	7.34395	7.55177	6.69297	7.85279	6.76614	6.1641	7.34919	7.07489	9.4128	6.74417	8.81118	9.59295	6.7238	7.042	6.72716	8.33073	7.06505	8.26419	7.14452	6.8901	6.36793	6.64058	6.0549	6.71101	7.31525
2	GSM437173	6.00524	5.97656	6.61881	6.1365	5.91239	7.00798	6.34614	7.47245	5.36159	7.52421	6.91458	8.23931	6.67449	7.64914	6.39022	6.94635	6.2382	6.26294	6.91717	7.20185	7.17381	5.97559	8.35315	8.91751	6.3026	7.36046	6.38356	8.06044	6.22964	8.46885	6.76869	6.82096	6.23851	6.66837	5.86104	6.76002	7.76608

## Sheet: Sheet2
cluster	cluster1	cluster1	cluster1	cluster1	cluster1	cluster1	cluster1	cluster1	cluster1	cluster1	cluster1	cluster1	cluster1	cluster1	cluster1	cluster1	cluster1	cluster1	cluster1	cluster1	cluster1	cluster1	cluster1	cluster1	cluster1	cluster1	cluster1	cluster1	cluster1	cluster1	cluster1	cluster1	cluster1	cluster1	cluster1	cluster1	cluster1	cluster1	cluster1	cluster1	cluster1	cluster1	cluster1	cluster1	cluster1	cluster1	cluster1	cluster1	cluster1
geneNames	GSM437093	GSM437094	GSM437095	GSM437096	GSM437097	GSM437099	GSM437100	GSM437101	GSM437106	GSM437107	GSM437108	GSM437109	GSM437110	GSM437111	GSM437112	GSM437113	GSM437114	GSM437115	GSM437116	GSM437117	GSM437120	GSM437121	GSM437122	GSM437128	GSM437129	GSM437131	GSM437132	GSM437136	GSM437137	GSM437138	GSM437139	GSM437140	GSM437141	GSM437142	GSM437146	GSM437150	GSM437151	GSM437153	GSM437154	GSM437158	GSM437160	GSM437162	GSM437163	GSM437164	GSM437165	GSM437166	GSM437167	GSM437168	GSM437169
BTLA*	6.41828	6.34579	5.94649	5.88541	5.89365	6.37963	6.03993	6.02164	6.41747	6.02857	5.98131	6.48674	6.24324	6.47889	6.11129	5.82797	6.07103	6.07049	5.82983	5.92496	5.69977	6.32145	5.95397	5.92837	5.97042	6.10725	5.71039	6.00157	5.97474	5.81089	5.92676	5.92169	6.23775	5.95554	6.42226	6.00383	6.16584	5.99025	5.96785	5.79558	5.97359	6.18754	6.43146	6.02092	5.98371	5.84914	6.13713	6.00221	6.25039
CD160	5.96861	6.14069	5.96515	5.84655	5.81506	6.39356	5.80836	5.95841	6.16693	5.96893	6.60606	6.2811	6.07328	5.61598	5.93373	5.69977	5.82026	5.79569	6.00956	5.84888	5.55364	5.93002	5.71035	5.9007	5.57867	6.0537	5.84963	6.03762	5.79882	5.75567	5.71365	5.99285	6.22613	5.91311	6.05039	6.1302	6.01962	6.15353	5.97846	5.8373	6.15606	6.10376	6.08501	6.00668	5.97163	6.01275	5.93922	5.87818	6.11472
CD200*	8.06718	7.03613	6.60694	8.13836	6.95275	8.36575	7.62661	6.33454	6.75236	7.59274	7.17897	7.50117	7.59365	6.7671	7.19521	7.08477	7.15091	6.72712	7.12703	7.44945	7.8178	8.47969	7.31	7.70525	7.75299	6.88935	6.51521	7.29459	7.60002	7.04663	8.13964	6.46223	6.69992	6.29448	7.00152	6.93636	6.57019	6.25428	7.42597	6.56925	6.66822	7.41835	6.91624	6.95803	6.88631	8.15716	8.17937	6.24656	7.11835
CD200R1	6.29104	6.3784	6.23986	6.21003	6.2583	6.46836	6.16455	6.38243	6.26282	6.44169	6.34545	6.73229	6.54681	6.56217	6.52562	6.65572	6.31271	6.35147	6.4199	6.23533	6.33967	6.44629	6.15387	6.32496	6.26262	6.47529	6.18734	6.45456	6.24919	6.1803	6.52289	6.36133	6.41653	6.21057	6.43312	6.72866	6.46743	6.85714	6.56139	6.28797	6.53343	6.64978	6.62119	6.52778	6.70131	6.48357	6.49689	6.51079	6.47463
CD244	6.02798	6.33423	5.98228	6.15534	5.90363	5.93683	5.96693	5.90607	6.02221	6.07871	6.05213	5.88523	5.90188	6.11709	5.99899	6.17869	5.89841	6.00256	6.04751	5.98292	5.85279	5.96014	5.83251	5.85971	5.92306	6.06447	5.81907	5.90911	5.80879	5.85171	5.8098	5.92345	5.8933	5.88442	6.01273	5.97824	5.87248	6.19818	5.98298	6.33684	6.04436	6.01872	6.10988	5.98573	6.10634	6.07233	6.08828	6.02035	6.02658
CD27	8.59579	7.88695	8.08237	7.25215	7.60375	8.88667	8.62561	7.31198	8.04248	8.02269	7.58892	8.17706	8.29296	7.21479	7.67457	7.40288	7.93636	7.58791	8.57863	7.50114	8.01518	7.79744	7.22449	7.44805	7.80834	7.84417	7.26559	7.79326	7.30201	7.0709	7.26143	7.11033	7.77363	7.23827	7.97383	7.44744	8.02872	7.60319	7.71823	7.07953	7.15246	7.78892	8.07112	7.37062	7.69056	8.08096	7.72954	6.90771	6.74973
CD274*	6.78471	6.57992	6.4605	6.22382	6.62367	6.67636	6.94192	6.5752	6.84916	6.47841	6.90643	7.48305	6.79463	7.12436	7.54695	6.64737	6.77726	6.42046	7.32442	6.67701	6.75947	6.92259	6.3448	6.519	6.60847	6.83065	6.51286	6.65204	6.7626	6.4369	6.41279	6.47564	7.14226	6.70444	7.14777	6.93327	6.81423	7.08014	6.83738	6.46284	7.34527	6.94788	6.73797	6.9092	6.86475	6.95251	7.17382	6.67182	6.65586
CD276**	6.96937	6.85772	7.02095	7.11351	7.12798	6.96948	7.12011	7.04784	6.95787	7.06707	6.91517	6.84881	6.81057	7.47784	7.13391	7.33909	7.20562	6.99978	7.29899	7.39332	7.3792	7.15672	7.11913	7.05522	7.37041	6.9557	7.15889	7.09253	7.11537	7.24446	7.26256	7.22063	7.10205	7.18435	6.88998	6.96924	6.80507	7.2111	6.83232	7.38219	7.17225	7.01318	6.98182	7.25844	7.30239	7.30148	7.26958	7.03075	6.87112
CD28	5.51142	5.34429	5.26395	5.29756	5.67802	5.50287	5.51974	5.37927	5.51633	5.48856	5.54057	5.61709	5.51691	5.40181	5.84594	5.33777	5.52233	5.35699	5.591	5.34884	5.54061	5.36521	5.23225	5.35354	5.3789	5.38576	5.21863	5.27005	5.24009	5.33807	5.34554	5.33077	5.38866	5.34478	5.42641	5.30593	5.41046	5.38995	5.35817	5.27977	5.24223	5.52514	5.56963	5.38987	5.34939	5.42031	6.01002	5.43599	5.41372
CD40**	7.79792	7.3736	7.32472	7.35485	7.46865	7.33395	7.79937	7.34714	7.52908	7.42316	7.7708	7.7741	7.54038	7.54941	7.7618	7.59788	7.42432	7.32336	8.38529	7.66537	7.40041	7.50629	7.18149	7.15268	7.54391	7.41907	7.28245	7.29711	7.51276	7.52574	7.5575	7.62753	7.60418	7.50461	7.6272	7.43337	8.02419	7.38771	7.58673	7.34984	7.77378	7.56721	7.70719	7.29964	7.6204	7.47731	7.49827	7.68158	7.4426
CD40LG**	7.21464	7.16369	7.00575	7.09584	7.06319	7.49432	7.02446	7.19883	7.1272	7.39969	6.84738	7.1553	7.18335	7.02805	7.40116	7.44279	7.08891	6.98411	7.28901	7.30821	7.03905	7.04383	7.0269	7.01316	7.21956	7.32321	7.01486	7.1059	7.05068	6.97965	7.15255	7.07102	6.92549	7.14334	7.09159	7.31538	7.29178	7.48356	7.14204	7.32749	7.13386	7.13655	7.34997	7.2515	7.42208	7.19595	7.08675	7.08606	7.20733
CD44	8.26039	8.4763	8.66962	8.79488	8.15035	8.94013	8.49648	8.44702	8.35886	8.84402	8.89331	8.87762	8.89783	7.8486	8.35856	7.99025	8.38803	8.77739	7.87022	8.06527	9.15694	8.79959	8.43979	8.69307	8.93615	8.52793	8.34223	8.51079	8.68344	8.67295	8.27279	7.90095	8.25366	8.23837	8.57904	8.53283	8.42963	8.29356	8.2683	8.69088	8.62355	8.1579	7.73386	8.46689	8.55953	8.12211	8.81811	8.7844	8.11037
CD48*	7.09263	6.82606	6.73069	6.66788	6.8589	7.08798	7.19422	6.69721	7.21434	7.09489	6.9892	7.47882	7.20427	7.29825	7.10377	7.14859	7.01306	6.79087	7.38527	6.87132	6.9092	7.00164	6.79709	6.76579	6.98142	7.06415	6.5016	6.87705	6.74104	6.6493	6.81715	6.82999	7.08855	6.87513	7.23469	7.0306	6.98527	6.76959	6.93956	6.74056	6.89988	7.16644	7.43991	7.10182	6.83962	7.15375	7.33347	6.95956	7.01553
CD70*	7.44474	7.43108	7.20467	7.40932	7.25744	8.01224	7.48246	7.53743	7.74477	7.7796	7.77454	7.3736	7.33849	7.26773	7.27792	7.04664	7.44309	7.38797	7.38589	7.46528	7.48298	7.55575	7.31076	7.17182	7.3563	7.55013	7.33877	7.53457	7.39622	7.42093	7.24654	7.57429	7.43989	7.42539	7.30244	7.23542	7.35652	7.59773	7.34115	7.50355	7.75244	7.42437	7.61226	7.28229	7.08312	7.72257	7.25294	7.23017	7.52654
CD80*	6.4563	6.20663	6.40266	6.13834	6.36385	6.27186	6.36814	6.20539	6.33382	6.26866	6.13455	6.65954	6.44328	6.50013	6.87301	6.5421	6.26334	6.27952	6.54573	6.46258	6.28365	6.64909	6.17554	6.31339	6.46345	6.41255	6.31	6.36455	6.43076	6.00624	6.1933	6.26308	6.4033	6.31095	6.5236	6.41454	6.50834	6.50503	6.47171	6.10048	6.40101	6.50042	6.47472	6.33003	6.50068	6.44465	6.4868	6.26415	6.21464
CD86***	7.21889	6.62828	6.68025	6.66895	7.16606	7.03083	7.37549	6.57589	6.9278	6.8813	7.0441	7.79528	6.72291	7.30004	7.64578	7.30017	6.96672	6.78966	7.65062	6.90724	6.99909	7.17674	6.77229	6.69952	6.90839	6.83826	6.51285	6.72576	7.09236	6.72079	6.99596	6.49753	7.10845	6.81774	6.79591	6.84035	6.69585	6.42482	6.78248	6.96275	6.85199	7.11617	7.49721	6.87927	7.01573	7.49642	7.46718	6.92819	6.74627
CTLA4	6.73037	6.39104	6.38205	6.30133	6.49699	6.37467	6.8382	6.3295	6.66247	6.49117	6.5321	6.83608	6.69931	6.56957	7.2218	6.39212	6.50676	7.17122	6.86032	6.47905	6.83969	6.52088	6.34011	6.45704	6.552	6.4149	6.31322	6.4124	6.56018	6.3347	6.28003	6.32977	6.59741	6.45718	6.44721	6.62202	6.5524	6.5571	6.4987	6.43085	6.58681	6.54273	6.68282	6.35259	6.4166	6.56031	6.60546	6.44206	6.48184
HHLA2	6.73082	5.43501	5.89188	6.12995	6.30197	6.0532	5.91928	5.54584	6.559	6.32333	6.39221	5.77439	6.21358	6.13676	5.68285	6.12488	6.59605	5.78899	6.06103	5.56954	6.94469	5.6254	6.05041	6.20459	5.63683	5.87452	5.47259	5.85315	5.96677	5.28156	6.43856	6.01944	6.33856	5.5171	6.42158	5.57252	6.84091	5.99746	6.06696	5.30719	5.95838	6.40063	5.71109	5.49572	6.53272	6.04655	7.14761	5.56424	6.44064
ICOS*	7.23939	6.72077	6.59335	6.91791	7.02976	6.86174	7.54928	6.86391	7.53109	7.27042	7.53926	7.72186	7.13078	7.22565	7.62514	6.53402	7.19313	6.62004	7.34785	6.96045	6.58276	6.84503	6.71062	6.69397	6.64693	6.78221	6.51027	6.78644	6.76603	6.81567	6.48938	7.11021	7.22617	6.91719	6.93211	7.05038	7.16713	7.20062	6.81397	6.62273	6.59317	6.99365	7.02912	6.23664	6.54961	6.84567	6.97528	7.1155	6.66381
ICOSLG	7.29559	7.15824	7.01465	7.15194	7.2527	7.2518	7.07343	7.07422	7.41814	7.47205	7.30143	6.98579	6.99759	7.6157	7.26633	7.48355	7.12262	7.24361	7.26554	7.28672	7.07727	7.1523	7.12566	7.16895	7.24357	7.36578	7.21848	7.12217	7.01232	7.10672	7.22247	7.19477	7.17605	7.03628	7.03479	7.36416	7.1405	7.46487	7.32392	7.17125	7.11608	7.12891	7.33164	7.35609	7.24671	7.33465	7.29403	7.35411	7.1735
IDO1	9.41158	7.63788	7.62813	7.84706	7.71115	10.5355	8.79327	7.78203	8.01571	8.03184	9.39915	10.8283	8.99848	9.23429	10.6987	7.79767	8.91233	7.69595	9.92988	7.98664	8.13404	9.20413	7.97808	8.0213	8.34791	9.36202	8.00711	7.90602	8.49352	7.06722	7.6786	8.32628	11.7248	8.82819	9.35066	7.85191	7.9434	8.16587	7.93293	7.5611	9.8978	8.56519	8.27085	8.94384	8.43295	8.31413	10.6551	8.12242	7.2825
LAG3*	6.42449	5.8575	5.7581	6.02659	6.21328	6.17928	6.16726	6.06561	6.30764	5.79913	6.18601	6.56639	6.45065	6.67513	6.51168	6.1583	6.04157	6.14152	6.55365	5.87767	6.24551	6.42594	5.99285	5.98674	6.07913	5.95962	5.85622	5.87907	6.09272	5.82818	5.70644	6.08	6.60539	5.97685	6.54567	6.51638	6.12224	6.9185	6.22826	5.89608	6.10706	6.14277	6.25351	6.0145	6.27199	6.12906	6.39372	5.90998	6.1387
LAIR1***	8.43106	7.98701	7.78377	7.91449	8.02266	8.0216	8.36725	8.03812	8.16366	7.97007	8.19893	8.84593	8.30405	8.5335	8.3887	8.41539	8.28376	7.98532	8.55451	8.24051	8.30105	8.28696	7.89232	7.9095	7.88791	8.07202	7.97562	8.02747	8.20598	7.97694	8.25963	7.77949	8.37628	8.08906	8.04318	8.10853	8.30105	7.97216	8.0896	8.23644	8.10353	8.28582	8.63662	8.14374	8.20321	8.46008	8.25991	8.12445	8.06656
LGALS9	9.15859	9.02349	9.46193	9.33355	9.21021	9.12951	8.91255	9.35055	8.53131	9.11339	9.61687	9.62889	9.23525	9.17376	9.09535	8.93866	8.74293	8.83644	9.04382	9.30106	9.1576	9.00821	9.19948	8.97149	9.35871	8.76004	9.15848	8.78167	9.2009	9.38668	9.01993	8.36677	9.17643	8.40788	8.99224	8.8131	9.06931	9.02602	8.9262	8.89632	9.18748	9.41683	9.02683	8.91596	8.90369	9.08038	9.55772	9.03105	8.96288
NRP1***	6.15358	6.1712	6.03044	6.07479	6.41361	5.67171	6.10905	5.74198	6.0987	5.99901	6.17806	6.46948	6.20472	6.39794	6.19095	6.26878	6.0891	6.14121	6.34223	6.31516	6.31988	6.4129	6.11462	6.13306	5.92282	6.00892	5.95922	6.23136	6.2356	6.15769	6.43609	5.8074	5.99066	6.35194	5.95847	6.19983	6.12618	6.01108	6.24669	6.01737	6.11131	6.29641	6.22948	6.15964	5.98218	6.36344	6.56732	5.81408	6.37524
PDCD1	7.41584	7.15878	7.11194	7.42889	6.97844	7.21017	7.38018	7.07085	7.51175	7.52828	7.61504	7.06764	7.14201	7.28697	7.10649	6.87919	6.99673	7.06926	7.07285	7.2038	7.15053	7.00074	7.1982	6.79012	7.3378	7.28261	6.89571	6.8364	7.20586	7.25781	7.13953	7.07568	7.2378	7.1317	7.01502	7.55074	7.03941	7.28759	6.89143	7.42262	7.18498	6.93951	7.31842	7.00977	6.97671	7.29259	6.76797	7.70754	7.29917
PDCD1LG2	6.30603	6.50673	6.22894	6.42907	6.33479	6.35286	6.26446	6.29436	6.14594	6.08441	6.25811	6.67766	6.41745	6.47632	6.86758	6.60799	6.30961	6.48107	6.70696	6.5504	6.44675	6.38269	6.13777	6.20769	6.50368	6.61214	6.16315	6.30639	6.32206	6.24542	6.36114	6.28511	6.3193	6.17504	6.30947	6.57469	6.25039	6.35247	6.43341	6.26128	6.35304	6.45536	6.63072	6.81558	6.61617	6.44421	6.66337	6.39121	6.551
SELPLG***	8.23976	7.73063	7.92287	7.95824	7.81978	8.10139	8.28319	7.92945	8.11959	8.21661	7.98229	8.22637	8.14342	8.12056	7.85993	7.93401	7.71701	7.80159	8.28032	8.03957	7.9061	7.96129	7.7237	7.58978	7.9162	8.00946	7.64611	8.24769	7.97582	7.78149	8.00036	7.85687	7.86316	8.03987	8.05677	7.79688	7.8733	7.7242	7.75476	7.77491	7.91002	7.76893	8.25161	7.62967	7.89265	7.98502	8.02729	7.88877	7.93868
TIGIT**	7.21773	6.40063	6.34797	6.3688	6.76121	6.72405	6.96647	6.49364	7.16519	6.65851	7.30786	7.26254	6.60721	6.49659	6.86434	6.6106	6.98265	6.37904	7.09385	6.46536	6.28979	6.75395	6.17538	6.28972	6.74902	6.37604	6.3477	6.62945	6.67836	6.00734	6.1889	6.37148	6.88384	6.2969	6.71593	6.18605	6.55107	6.13825	5.9001	6.33849	6.59811	6.66412	7.05734	6.14011	6.17582	6.72197	6.65925	6.30564	6.48279
TMIGD2	8.53676	8.54586	8.80075	8.58521	8.39396	8.68321	8.82555	8.57143	8.74019	8.91675	8.82457	8.69287	8.82597	8.55582	8.33963	8.43843	8.37817	8.24721	8.31805	8.59335	8.35816	8.6036	8.22728	8.37614	8.42116	8.37116	8.70827	8.38643	8.61095	8.5852	8.50995	8.48556	8.59429	8.98564	8.5593	8.48148	8.76401	8.45516	8.35316	8.53107	8.51268	8.48979	8.6513	8.49754	8.20137	8.25878	8.22648	8.54249	9.04412
TNFRSF18	7.13902	6.63478	6.49131	6.85872	6.76048	6.81555	6.96358	6.69166	7.25048	6.95391	7.21701	6.97208	6.75297	7.27434	6.68917	6.57762	6.84993	6.78017	6.7997	6.89352	6.87069	6.68603	6.61182	6.50432	6.60349	6.71607	6.53381	6.55478	6.77596	6.80037	6.46116	6.9545	6.84392	6.87483	6.85143	6.61431	6.67281	7.08127	6.67267	6.72696	6.48868	6.6163	7.17184	6.33539	6.5552	6.87349	6.84255	6.936	6.85447
TNFRSF25	7.20976	6.91465	7.02729	7.0098	6.98168	6.94322	7.31898	7.01843	7.00717	6.99761	6.98556	7.02552	6.76091	7.59417	7.20122	6.82291	6.6979	6.93828	7.22657	7.17248	7.48713	6.83262	7.09374	6.54277	7.02248	6.90187	7.04759	7.19285	6.80076	6.85183	7.29356	7.04942	6.9206	8.11668	7.40004	7.04798	6.9139	7.19263	6.87961	7.03978	6.83911	6.71976	7.15444	6.81	6.90109	6.79877	6.80393	7.20828	6.99839
TNFRSF4	6.35558	5.97349	5.99197	6.41552	6.23785	6.2828	6.31711	6.17352	6.27852	6.40902	6.50288	6.38376	6.13123	6.93373	6.63728	6.30485	6.38698	6.22126	6.71194	6.30521	6.27743	6.10582	6.34485	5.97071	6.29578	6.30546	6.12183	6.32695	6.08156	6.16636	6.21027	6.24977	6.21461	6.20154	6.25807	6.2286	6.04831	6.64162	6.26298	6.28353	6.27289	6.14808	6.55595	6.19767	6.24983	6.65482	6.26997	6.45783	6.32728
TNFRSF8	6.55716	6.47305	6.27021	6.4993	6.35084	6.56853	6.42276	6.50614	6.6493	6.60639	6.83267	6.47361	6.56477	7.09473	6.84269	5.90804	6.70775	6.3996	6.65976	6.46658	6.58172	6.58417	6.32912	6.33285	6.61995	6.45538	6.40625	6.2367	6.33858	6.71134	6.32176	6.38573	6.4947	6.55908	6.51112	6.46131	6.55385	6.59896	6.51001	6.69464	6.61378	6.46022	6.81558	6.46762	6.17354	6.82053	6.19225	6.73034	6.4586
TNFRSF9	6.15533	6.11709	5.85775	5.94397	6.04263	6.1684	6.13282	6.12867	6.20047	6.06822	6.06802	6.43334	6.25672	6.16732	6.06241	6.15402	6.10604	6.06631	6.10606	6.04949	5.927	6.0837	5.92742	5.98413	5.98273	6.12407	5.84567	5.95422	6.00205	5.93324	5.93631	6.0465	6.06729	5.96818	6.08812	6.21369	6.20739	6.20704	6.06321	5.85142	6.17072	5.97082	6.15988	5.98624	6.06994	6.08902	6.34197	5.89569	6.05764
TNFSF14	7.02745	6.86046	6.83827	6.47355	6.69752	6.71471	6.82767	6.81685	6.65916	6.83396	6.86064	7.05706	7.11269	7.17157	6.81378	6.71063	6.62084	6.77169	7.20198	6.68714	6.46816	6.74125	6.52796	6.51546	6.41585	6.69935	6.44297	6.78506	6.79437	6.63213	6.65741	6.89516	6.95358	6.86662	6.95798	7.14679	6.8779	6.95068	7.36619	6.82495	6.94741	6.66458	6.95011	6.65812	6.73303	6.77578	6.68546	6.78747	6.88198
TNFSF15	7.05354	7.30781	6.89148	8.1254	9.29043	8.11562	7.08785	7.96037	7.94143	8.21132	7.64508	7.96487	7.33952	8.19771	7.57151	7.49181	8.25168	7.6115	7.6174	7.08373	7.04633	7.49844	7.45004	8.49545	7.26768	8.39264	7.23029	7.74098	7.62829	7.11441	7.15713	7.45091	7.44115	7.50604	7.12244	6.88588	7.81785	6.62297	6.94971	7.86107	6.65827	7.20631	7.31981	8.13469	7.07563	7.00622	7.37533	6.96407	6.96011
[truncated: 36 more columns]

## Sheet: Sheet3
cluster	FC	p
geneNames	sm	sm
BTLA*	1.0212	0.0127306
CD160	1.00963	0.225292
CD200*	1.05556	0.0138822
CD200R1	0.994555	0.338139
CD244	1.00068	0.876579
CD27	1.00571	0.68064
CD274*	1.05119	0.000178099
CD276**	1.01643	0.00900926
CD28	1.00534	0.445595
CD40**	1.01943	0.00534917
CD40LG**	0.987493	0.00860522
CD44	1.01435	0.112822
CD48*	1.01871	0.0163236
CD70*	1.01557	0.0305724
CD80*	1.01365	0.0226787
CD86***	1.05385	8.81659e-06
CTLA4	1.01581	0.0502758
HHLA2	0.990909	0.593653
ICOS*	1.02567	0.0233561
ICOSLG	0.99575	0.29808
IDO1	1.06052	0.0595104
LAG3*	1.02857	0.0255268
LAIR1***	1.02826	3.7593e-05
LGALS9	1.00459	0.57023
NRP1***	1.05149	1.66605e-07
PDCD1	1.00051	0.944854
PDCD1LG2	1.01027	0.123469
SELPLG***	1.02189	0.000100438
TIGIT**	1.03494	0.00725974
TMIGD2	0.992407	0.179262
TNFRSF18	1.01362	0.130551
TNFRSF25	0.990206	0.206695
TNFRSF4	1.00234	0.715536
TNFRSF8	1.01052	0.156166
TNFRSF9	1.00673	0.200651
TNFSF14	1.00445	0.484179
TNFSF15	0.984805	0.339178
