# Supplementary material for: Reclassifying TNM stage I/II colorectal cancer into two subgroups with different overall survival, tumor microenvironment, and response to immune checkpoint blockade treatment
Source: Front Genet. 2022 Sep 21;13:948920. doi: 10.3389/fgene.2022.948920 (PMC9532767; doi:10.3389/fgene.2022.948920)
Supplement: Supplementary file 10 [file DataSheet7.ZIP › datasheet of Figure 7/clusterTCGA.txt]

sample	cluster	MSI		sampleID	CDE_ID_3226963			sample	cluster	Status
TCGA-3L-AA1B-01	1	MSS		TCGA-3L-AA1B-01	MSS			TCGA-A6-5661-01	1	MSI-H
TCGA-4T-AA8H-01	1	Indeterminate		TCGA-4N-A93T-01	MSS			TCGA-AA-3663-01	1	MSI-H
TCGA-5M-AATE-01	1	MSS		TCGA-4T-AA8H-01	Indeterminate			TCGA-AZ-4313-01	1	MSI-H
TCGA-A6-2675-01	1	0		TCGA-5M-AAT4-01	MSS			TCGA-AZ-6598-01	1	MSI-H
TCGA-A6-2684-01	1	0		TCGA-5M-AAT5-01	MSI-L			TCGA-CK-5913-01	1	MSI-H
TCGA-A6-2685-01	1	MSS		TCGA-5M-AAT6-01	MSI-H			TCGA-CK-6747-01	1	MSI-H
TCGA-A6-4105-01	1	0		TCGA-5M-AATA-01	MSS			TCGA-G4-6304-01	1	MSI-H
TCGA-A6-5656-01	1	0		TCGA-5M-AATE-01	MSS			TCGA-A6-2686-01	2	MSI-H
TCGA-A6-5659-01	1	0		TCGA-A6-2670-01	MSS			TCGA-A6-5665-01	2	MSI-H			MSI-H	MSI-L	MSS
TCGA-A6-5661-01	1	MSI-H		TCGA-A6-2671-01	MSS			TCGA-A6-6653-01	2	MSI-H		cluster1	7	18	65
TCGA-A6-5666-01	1	MSI-L		TCGA-A6-2671-11	MSS			TCGA-AA-3492-01	2	MSI-H		cluster2	31	4	19
TCGA-A6-6138-01	1	MSS		TCGA-A6-2672-01	MSI-H			TCGA-AD-5900-01	2	MSI-H
TCGA-A6-6140-01	1	MSS		TCGA-A6-2672-11	MSI-H			TCGA-AD-6889-01	2	MSI-H
TCGA-A6-6141-01	1	MSS		TCGA-A6-2674-01	MSS			TCGA-AD-A5EJ-01	2	MSI-H
TCGA-A6-6650-01	1	0		TCGA-A6-2674-11	MSS			TCGA-AM-5821-01	2	MSI-H			MSI-H	MSI-L/MSS
TCGA-A6-6782-01	1	MSS		TCGA-A6-2675-01				TCGA-AU-6004-01	2	MSI-H		cluster1	7	83
TCGA-AA-3495-01	1	MSS		TCGA-A6-2675-11				TCGA-AY-6197-01	2	MSI-H		cluster2	31	23	p<0.001
TCGA-AA-3502-01	1	MSI-L		TCGA-A6-2676-01	MSI-H			TCGA-AZ-6601-01	2	MSI-H
TCGA-AA-3506-01	1	MSS		TCGA-A6-2676-11	MSI-H			TCGA-CK-4951-01	2	MSI-H
TCGA-AA-3509-01	1	MSS		TCGA-A6-2677-01	MSS			TCGA-CK-5916-01	2	MSI-H			MSI	MSS
TCGA-AA-3511-01	1	MSS		TCGA-A6-2677-11	MSS			TCGA-CM-4743-01	2	MSI-H		cluster1	25	65
TCGA-AA-3526-01	1	MSI-L		TCGA-A6-2678-01	MSS			TCGA-CM-5861-01	2	MSI-H		cluster2	35	19	p<0.001
TCGA-AA-3660-01	1	MSS		TCGA-A6-2678-11	MSS			TCGA-CM-6171-01	2	MSI-H
TCGA-AA-3663-01	1	MSI-H		TCGA-A6-2679-01	MSS			TCGA-CM-6674-01	2	MSI-H
TCGA-AA-3675-01	1	MSS		TCGA-A6-2679-11	MSS			TCGA-D5-6530-01	2	MSI-H
TCGA-AA-3685-01	1	MSS		TCGA-A6-2680-01	MSS			TCGA-D5-6540-01	2	MSI-H
TCGA-AA-3697-01	1	MSI-L		TCGA-A6-2680-11	MSS			TCGA-D5-6928-01	2	MSI-H
TCGA-AA-A02Y-01	1	MSS		TCGA-A6-2681-01	MSS			TCGA-D5-6930-01	2	MSI-H
TCGA-AD-6548-01	1	MSI-L		TCGA-A6-2681-11	MSS			TCGA-F4-6570-01	2	MSI-H
TCGA-AD-A5EK-01	1	MSS		TCGA-A6-2682-01	MSS			TCGA-F4-6703-01	2	MSI-H
TCGA-AY-A54L-01	1	MSI-L		TCGA-A6-2682-11	MSS			TCGA-F4-6856-01	2	MSI-H
TCGA-AY-A69D-01	1	MSI-L		TCGA-A6-2683-01	MSI-L			TCGA-G4-6302-01	2	MSI-H
TCGA-AZ-4313-01	1	MSI-H		TCGA-A6-2683-11	MSI-L			TCGA-G4-6586-01	2	MSI-H
TCGA-AZ-4315-01	1	MSS		TCGA-A6-2684-01				TCGA-G4-6588-01	2	MSI-H
TCGA-AZ-5403-01	1	MSS		TCGA-A6-2684-11				TCGA-G4-6628-01	2	MSI-H
TCGA-AZ-5407-01	1	MSS		TCGA-A6-2685-01	MSS			TCGA-NH-A5IV-01	2	MSI-H
TCGA-AZ-6598-01	1	MSI-H		TCGA-A6-2685-11	MSS			TCGA-QG-A5Z2-01	2	MSI-H
TCGA-AZ-6599-01	1	MSS		TCGA-A6-2686-01	MSI-H			TCGA-WS-AB45-01	2	MSI-H
TCGA-CA-5256-01	1	MSS		TCGA-A6-2686-11	MSI-H			TCGA-A6-5666-01	1	MSI-L
TCGA-CA-5796-01	1	MSS		TCGA-A6-3807-01	MSS			TCGA-AA-3502-01	1	MSI-L
TCGA-CA-6716-01	1	MSS		TCGA-A6-3807-11	MSS			TCGA-AA-3526-01	1	MSI-L
TCGA-CK-4952-01	1	MSS		TCGA-A6-3808-01	MSI-L			TCGA-AA-3697-01	1	MSI-L
TCGA-CK-5912-01	1	MSS		TCGA-A6-3808-11	MSI-L			TCGA-AD-6548-01	1	MSI-L
TCGA-CK-5913-01	1	MSI-H		TCGA-A6-3809-01				TCGA-AY-A54L-01	1	MSI-L
TCGA-CK-5915-01	1	MSS		TCGA-A6-3809-11				TCGA-AY-A69D-01	1	MSI-L
TCGA-CK-6747-01	1	MSI-H		TCGA-A6-3810-01	MSS			TCGA-CM-6161-01	1	MSI-L
TCGA-CK-6751-01	1	MSS		TCGA-A6-3810-11	MSS			TCGA-CM-6168-01	1	MSI-L
TCGA-CM-5349-01	1	MSS		TCGA-A6-4105-01				TCGA-CM-6676-01	1	MSI-L
TCGA-CM-5860-01	1	MSS		TCGA-A6-4107-01	MSS			TCGA-D5-5540-01	1	MSI-L
TCGA-CM-5864-01	1	MSS		TCGA-A6-4107-11	MSS			TCGA-D5-6529-01	1	MSI-L
TCGA-CM-6161-01	1	MSI-L		TCGA-A6-5656-01				TCGA-D5-6532-01	1	MSI-L
TCGA-CM-6164-01	1	MSS		TCGA-A6-5657-01	MSS			TCGA-DM-A1D4-01	1	MSI-L
TCGA-CM-6165-01	1	MSS		TCGA-A6-5659-01				TCGA-F4-6855-01	1	MSI-L
TCGA-CM-6166-01	1	MSS		TCGA-A6-5659-11				TCGA-G4-6295-01	1	MSI-L
TCGA-CM-6168-01	1	MSI-L		TCGA-A6-5660-01	MSS			TCGA-G4-6627-01	1	MSI-L
TCGA-CM-6169-01	1	MSS		TCGA-A6-5661-01	MSI-H			TCGA-QG-A5YX-01	1	MSI-L
TCGA-CM-6170-01	1	MSS		TCGA-A6-5662-01	MSS			TCGA-AA-3496-01	2	MSI-L
TCGA-CM-6676-01	1	MSI-L		TCGA-A6-5662-11	MSS			TCGA-CA-5254-01	2	MSI-L
TCGA-CM-6677-01	1	MSS		TCGA-A6-5664-01	MSS			TCGA-CA-6719-01	2	MSI-L
TCGA-CM-6679-01	1	MSS		TCGA-A6-5665-01	MSI-H			TCGA-DM-A0XD-01	2	MSI-L
TCGA-D5-5540-01	1	MSI-L		TCGA-A6-5665-11	MSI-H			TCGA-3L-AA1B-01	1	MSS
TCGA-D5-6529-01	1	MSI-L		TCGA-A6-5666-01	MSI-L			TCGA-5M-AATE-01	1	MSS
TCGA-D5-6532-01	1	MSI-L		TCGA-A6-5667-01	MSS			TCGA-A6-2685-01	1	MSS
TCGA-D5-6541-01	1	MSS		TCGA-A6-5667-11	MSS			TCGA-A6-6138-01	1	MSS
TCGA-D5-6898-01	1	MSS		TCGA-A6-6137-01	MSS			TCGA-A6-6140-01	1	MSS
TCGA-D5-6920-01	1	MSS		TCGA-A6-6138-01	MSS			TCGA-A6-6141-01	1	MSS
TCGA-D5-6923-01	1	MSS		TCGA-A6-6140-01	MSS			TCGA-A6-6782-01	1	MSS
TCGA-D5-6924-01	1	MSS		TCGA-A6-6141-01	MSS			TCGA-AA-3495-01	1	MSS
TCGA-D5-6932-01	1	MSS		TCGA-A6-6142-01	MSS			TCGA-AA-3506-01	1	MSS
TCGA-D5-7000-01	1	MSS		TCGA-A6-6648-01	MSS			TCGA-AA-3509-01	1	MSS
TCGA-DM-A0X9-01	1	MSS		TCGA-A6-6649-01	MSS			TCGA-AA-3511-01	1	MSS
TCGA-DM-A1D0-01	1	MSS		TCGA-A6-6650-01				TCGA-AA-3660-01	1	MSS
TCGA-DM-A1D4-01	1	MSI-L		TCGA-A6-6651-01	MSS			TCGA-AA-3675-01	1	MSS
TCGA-DM-A1D7-01	1	MSS		TCGA-A6-6652-01	MSS			TCGA-AA-3685-01	1	MSS
TCGA-DM-A1D9-01	1	MSS		TCGA-A6-6653-01	MSI-H			TCGA-AA-A02Y-01	1	MSS
TCGA-DM-A282-01	1	MSS		TCGA-A6-6654-01	MSS			TCGA-AD-A5EK-01	1	MSS
TCGA-DM-A28C-01	1	MSS		TCGA-A6-6780-01				TCGA-AZ-4315-01	1	MSS
TCGA-DM-A28E-01	1	MSS		TCGA-A6-6781-01				TCGA-AZ-5403-01	1	MSS
TCGA-DM-A28G-01	1	MSS		TCGA-A6-6782-01	MSS			TCGA-AZ-5407-01	1	MSS
TCGA-DM-A28K-01	1	MSS		TCGA-A6-A565-01	MSI-L			TCGA-AZ-6599-01	1	MSS
TCGA-DM-A28M-01	1	MSS		TCGA-A6-A566-01	MSI-L			TCGA-CA-5256-01	1	MSS
TCGA-F4-6463-01	1	MSS		TCGA-A6-A567-01	MSS			TCGA-CA-5796-01	1	MSS
TCGA-F4-6805-01	1	MSS		TCGA-A6-A56B-01	MSS			TCGA-CA-6716-01	1	MSS
TCGA-F4-6806-01	1	MSS		TCGA-A6-A5ZU-01	MSS			TCGA-CK-4952-01	1	MSS
TCGA-F4-6808-01	1	MSS		TCGA-AA-3488-01	MSS			TCGA-CK-5912-01	1	MSS
TCGA-F4-6854-01	1	MSS		TCGA-AA-3488-11	MSS			TCGA-CK-5915-01	1	MSS
TCGA-F4-6855-01	1	MSI-L		TCGA-AA-3489-01	MSS			TCGA-CK-6751-01	1	MSS
TCGA-G4-6295-01	1	MSI-L		TCGA-AA-3489-11	MSS			TCGA-CM-5349-01	1	MSS
TCGA-G4-6304-01	1	MSI-H		TCGA-AA-3492-01	MSI-H			TCGA-CM-5860-01	1	MSS
TCGA-G4-6323-01	1	MSS		TCGA-AA-3492-11	MSI-H			TCGA-CM-5864-01	1	MSS
TCGA-G4-6625-01	1	MSS		TCGA-AA-3494-01	MSS			TCGA-CM-6164-01	1	MSS
TCGA-G4-6627-01	1	MSI-L		TCGA-AA-3494-11	MSS			TCGA-CM-6165-01	1	MSS
TCGA-NH-A50T-01	1	MSS		TCGA-AA-3495-01	MSS			TCGA-CM-6166-01	1	MSS
TCGA-NH-A8F7-01	1	Indeterminate		TCGA-AA-3495-11	MSS			TCGA-CM-6169-01	1	MSS
TCGA-QG-A5YX-01	1	MSI-L		TCGA-AA-3496-01	MSI-L			TCGA-CM-6170-01	1	MSS
TCGA-QL-A97D-01	1	MSS		TCGA-AA-3496-11	MSI-L			TCGA-CM-6677-01	1	MSS
TCGA-SS-A7HO-01	1	MSS		TCGA-AA-3502-01	MSI-L			TCGA-CM-6679-01	1	MSS
TCGA-T9-A92H-01	1	MSS		TCGA-AA-3502-11	MSI-L			TCGA-D5-6541-01	1	MSS
TCGA-A6-2686-01	2	MSI-H		TCGA-AA-3506-01	MSS			TCGA-D5-6898-01	1	MSS
TCGA-A6-5665-01	2	MSI-H		TCGA-AA-3506-11	MSS			TCGA-D5-6920-01	1	MSS
TCGA-A6-6653-01	2	MSI-H		TCGA-AA-3509-01	MSS			TCGA-D5-6923-01	1	MSS
TCGA-A6-6780-01	2	0		TCGA-AA-3509-11	MSS			TCGA-D5-6924-01	1	MSS
TCGA-AA-3489-01	2	MSS		TCGA-AA-3510-01	MSS			TCGA-D5-6932-01	1	MSS
TCGA-AA-3492-01	2	MSI-H		TCGA-AA-3510-11	MSS			TCGA-D5-7000-01	1	MSS
TCGA-AA-3496-01	2	MSI-L		TCGA-AA-3511-01	MSS			TCGA-DM-A0X9-01	1	MSS
TCGA-AA-3655-01	2	MSS		TCGA-AA-3511-11	MSS			TCGA-DM-A1D0-01	1	MSS
TCGA-AA-A01Z-01	2	MSS		TCGA-AA-3514-01	MSS			TCGA-DM-A1D7-01	1	MSS
TCGA-AD-5900-01	2	MSI-H		TCGA-AA-3514-11	MSS			TCGA-DM-A1D9-01	1	MSS
TCGA-AD-6889-01	2	MSI-H		TCGA-AA-3516-01	MSI-H			TCGA-DM-A282-01	1	MSS
TCGA-AD-A5EJ-01	2	MSI-H		TCGA-AA-3516-11	MSI-H			TCGA-DM-A28C-01	1	MSS
TCGA-AM-5821-01	2	MSI-H		TCGA-AA-3517-01	MSI-L			TCGA-DM-A28E-01	1	MSS
TCGA-AU-6004-01	2	MSI-H		TCGA-AA-3517-11	MSI-L			TCGA-DM-A28G-01	1	MSS
TCGA-AY-6197-01	2	MSI-H		TCGA-AA-3518-01	MSI-H			TCGA-DM-A28K-01	1	MSS
TCGA-AY-A71X-01	2	MSS		TCGA-AA-3518-11	MSI-H			TCGA-DM-A28M-01	1	MSS
TCGA-AZ-6601-01	2	MSI-H		TCGA-AA-3519-01	MSS			TCGA-F4-6463-01	1	MSS
TCGA-CA-5254-01	2	MSI-L		TCGA-AA-3519-11	MSS			TCGA-F4-6805-01	1	MSS
TCGA-CA-5255-01	2	MSS		TCGA-AA-3520-01	MSI-L			TCGA-F4-6806-01	1	MSS
TCGA-CA-5797-01	2	MSS		TCGA-AA-3520-11	MSI-L			TCGA-F4-6808-01	1	MSS
TCGA-CA-6717-01	2	MSS		TCGA-AA-3521-01	MSS			TCGA-F4-6854-01	1	MSS
TCGA-CA-6718-01	2	MSS		TCGA-AA-3521-11	MSS			TCGA-G4-6323-01	1	MSS
TCGA-CA-6719-01	2	MSI-L		TCGA-AA-3522-01	MSS			TCGA-G4-6625-01	1	MSS
TCGA-CK-4951-01	2	MSI-H		TCGA-AA-3522-11	MSS			TCGA-NH-A50T-01	1	MSS
TCGA-CK-5916-01	2	MSI-H		TCGA-AA-3524-01	MSS			TCGA-QL-A97D-01	1	MSS
TCGA-CM-4743-01	2	MSI-H		TCGA-AA-3524-11	MSS			TCGA-SS-A7HO-01	1	MSS
TCGA-CM-4744-01	2	MSS		TCGA-AA-3525-01	MSI-H			TCGA-T9-A92H-01	1	MSS
TCGA-CM-5861-01	2	MSI-H		TCGA-AA-3525-11	MSI-H			TCGA-AA-3489-01	2	MSS
TCGA-CM-6163-01	2	MSS		TCGA-AA-3526-01	MSI-L			TCGA-AA-3655-01	2	MSS
TCGA-CM-6171-01	2	MSI-H		TCGA-AA-3526-11	MSI-L			TCGA-AA-A01Z-01	2	MSS
TCGA-CM-6674-01	2	MSI-H		TCGA-AA-3527-01	MSS			TCGA-AY-A71X-01	2	MSS
TCGA-D5-5537-01	2	MSS		TCGA-AA-3527-11	MSS			TCGA-CA-5255-01	2	MSS
TCGA-D5-6530-01	2	MSI-H		TCGA-AA-3529-01	MSI-L			TCGA-CA-5797-01	2	MSS
TCGA-D5-6531-01	2	MSS		TCGA-AA-3529-11	MSI-L			TCGA-CA-6717-01	2	MSS
TCGA-D5-6534-01	2	MSS		TCGA-AA-3530-01	MSS			TCGA-CA-6718-01	2	MSS
TCGA-D5-6536-01	2	MSS		TCGA-AA-3531-01	MSI-L			TCGA-CM-4744-01	2	MSS
TCGA-D5-6540-01	2	MSI-H		TCGA-AA-3531-11	MSI-L			TCGA-CM-6163-01	2	MSS
TCGA-D5-6928-01	2	MSI-H		TCGA-AA-3532-01	MSS			TCGA-D5-5537-01	2	MSS
TCGA-D5-6930-01	2	MSI-H		TCGA-AA-3532-11	MSS			TCGA-D5-6531-01	2	MSS
TCGA-DM-A0XD-01	2	MSI-L		TCGA-AA-3534-01	MSS			TCGA-D5-6534-01	2	MSS
TCGA-DM-A1D6-01	2	MSS		TCGA-AA-3534-11	MSS			TCGA-D5-6536-01	2	MSS
TCGA-DM-A1DB-01	2	MSS		TCGA-AA-3538-01	MSS			TCGA-DM-A1D6-01	2	MSS
TCGA-DM-A280-01	2	MSS		TCGA-AA-3542-01	MSS			TCGA-DM-A1DB-01	2	MSS
TCGA-F4-6569-01	2	MSS		TCGA-AA-3543-01	MSI-H			TCGA-DM-A280-01	2	MSS
TCGA-F4-6570-01	2	MSI-H		TCGA-AA-3544-01	MSS			TCGA-F4-6569-01	2	MSS
TCGA-F4-6703-01	2	MSI-H		TCGA-AA-3548-01	MSS			TCGA-G4-6626-01	2	MSS
TCGA-F4-6856-01	2	MSI-H		TCGA-AA-3549-01	MSS
TCGA-G4-6302-01	2	MSI-H		TCGA-AA-3552-01	MSS
TCGA-G4-6586-01	2	MSI-H		TCGA-AA-3553-01	MSI-L
TCGA-G4-6588-01	2	MSI-H		TCGA-AA-3554-01	MSI-H
TCGA-G4-6626-01	2	MSS		TCGA-AA-3555-01	MSS
TCGA-G4-6628-01	2	MSI-H		TCGA-AA-3556-01	MSS
TCGA-NH-A5IV-01	2	MSI-H		TCGA-AA-3558-01	MSS
TCGA-QG-A5Z2-01	2	MSI-H		TCGA-AA-3560-01	MSS
TCGA-WS-AB45-01	2	MSI-H		TCGA-AA-3561-01	MSS
				TCGA-AA-3562-01	MSS
				TCGA-AA-3655-01	MSS
				TCGA-AA-3655-11	MSS
				TCGA-AA-3660-01	MSS
				TCGA-AA-3660-11	MSS
				TCGA-AA-3662-01	MSS
				TCGA-AA-3662-11	MSS
				TCGA-AA-3663-01	MSI-H
				TCGA-AA-3663-11	MSI-H
				TCGA-AA-3664-01	MSS
				TCGA-AA-3666-01	MSS
				TCGA-AA-3667-01	MSI-L
				TCGA-AA-3672-01	MSI-H
				TCGA-AA-3673-01	MSS
				TCGA-AA-3675-01	MSS
				TCGA-AA-3678-01	MSS
				TCGA-AA-3679-01	MSS
				TCGA-AA-3680-01	MSI-L
				TCGA-AA-3681-01	MSS
				TCGA-AA-3684-01	MSS
				TCGA-AA-3685-01	MSS
				TCGA-AA-3688-01	MSS
				TCGA-AA-3692-01	MSS
				TCGA-AA-3693-01	MSS
				TCGA-AA-3695-01	MSS
				TCGA-AA-3696-01	MSS
				TCGA-AA-3697-01	MSI-L
				TCGA-AA-3697-11	MSI-L
				TCGA-AA-3710-01	MSI-H
				TCGA-AA-3712-01	MSS
				TCGA-AA-3712-11	MSS
				TCGA-AA-3713-01	MSI-H
				TCGA-AA-3713-11	MSI-H
				TCGA-AA-3715-01	MSI-H
				TCGA-AA-3811-01	MSI-H
				TCGA-AA-3812-01	MSS
				TCGA-AA-3814-01	MSS
				TCGA-AA-3815-01	MSI-H
				TCGA-AA-3818-01	MSS
				TCGA-AA-3819-01	MSS
				TCGA-AA-3821-01	MSI-H
				TCGA-AA-3831-01	MSS
				TCGA-AA-3833-01	MSI-H
				TCGA-AA-3837-01	MSS
				TCGA-AA-3841-01	MSS
				TCGA-AA-3842-01	MSS
				TCGA-AA-3844-01	MSS
				TCGA-AA-3845-01	MSI-H
				TCGA-AA-3846-01	MSS
				TCGA-AA-3848-01	MSS
				TCGA-AA-3850-01	MSS
				TCGA-AA-3851-01	MSS
				TCGA-AA-3852-01	MSI-L
				TCGA-AA-3854-01	MSI-L
				TCGA-AA-3855-01	MSI-L
				TCGA-AA-3856-01	MSS
				TCGA-AA-3858-01	MSS
				TCGA-AA-3860-01	MSS
				TCGA-AA-3861-01	MSI-L
				TCGA-AA-3862-01	MSS
				TCGA-AA-3864-01	MSI-H
				TCGA-AA-3866-01	MSI-L
				TCGA-AA-3867-01	MSS
				TCGA-AA-3869-01	MSS
				TCGA-AA-3870-01	MSS
				TCGA-AA-3872-01	MSS
				TCGA-AA-3875-01	MSS
				TCGA-AA-3877-01	MSI-H
				TCGA-AA-3930-01	MSI-L
				TCGA-AA-3939-01	MSS
				TCGA-AA-3941-01	MSS
				TCGA-AA-3947-01	MSI-H
				TCGA-AA-3949-01	MSI-H
				TCGA-AA-3950-01	MSI-H
				TCGA-AA-3952-01	MSS
				TCGA-AA-3955-01	MSS
				TCGA-AA-3956-01	MSS
				TCGA-AA-3966-01	MSI-H
				TCGA-AA-3968-01	MSS
				TCGA-AA-3970-01	MSS
				TCGA-AA-3971-01	MSS
				TCGA-AA-3972-01	MSI-L
				TCGA-AA-3973-01	MSI-L
				TCGA-AA-3975-01	MSS
				TCGA-AA-3976-01	MSS
				TCGA-AA-3977-01	MSS
				TCGA-AA-3979-01	MSS
				TCGA-AA-3980-01	MSS
				TCGA-AA-3982-01	MSI-L
				TCGA-AA-3984-01	MSS
				TCGA-AA-3986-01	MSS
				TCGA-AA-3989-01	MSS
				TCGA-AA-3994-01	MSS
				TCGA-AA-A004-01	MSI-L
				TCGA-AA-A00A-01	MSI-H
				TCGA-AA-A00D-01	MSS
				TCGA-AA-A00E-01	MSI-H
				TCGA-AA-A00F-01	MSS
				TCGA-AA-A00J-01	MSS
				TCGA-AA-A00K-01	MSI-L
				TCGA-AA-A00L-01	MSS
				TCGA-AA-A00N-01	MSI-L
				TCGA-AA-A00O-01	MSS
				TCGA-AA-A00Q-01	MSS
				TCGA-AA-A00R-01	MSI-H
				TCGA-AA-A00U-01	MSS
				TCGA-AA-A00W-01	MSS
				TCGA-AA-A00Z-01	MSS
				TCGA-AA-A010-01	MSI-L
				TCGA-AA-A017-01	MSS
				TCGA-AA-A01C-01	MSS
				TCGA-AA-A01D-01	MSS
				TCGA-AA-A01F-01	MSS
				TCGA-AA-A01G-01	MSI-L
				TCGA-AA-A01I-01	MSS
				TCGA-AA-A01K-01	MSS
				TCGA-AA-A01P-01	MSI-H
				TCGA-AA-A01P-11	MSI-H
				TCGA-AA-A01Q-01	MSI-H
				TCGA-AA-A01R-01	MSI-H
				TCGA-AA-A01R-11	MSI-H
				TCGA-AA-A01S-01	MSI-L
				TCGA-AA-A01S-11	MSI-L
				TCGA-AA-A01T-01	MSS
				TCGA-AA-A01T-11	MSS
				TCGA-AA-A01V-01	MSS
				TCGA-AA-A01V-11	MSS
				TCGA-AA-A01X-01	MSS
				TCGA-AA-A01X-11	MSS
				TCGA-AA-A01Z-01	MSS
				TCGA-AA-A01Z-11	MSS
				TCGA-AA-A022-01	MSI-H
				TCGA-AA-A022-11	MSI-H
				TCGA-AA-A024-01	MSI-L
				TCGA-AA-A029-01	MSI-L
				TCGA-AA-A02E-01	MSI-L
				TCGA-AA-A02F-01	MSS
				TCGA-AA-A02H-01	MSS
				TCGA-AA-A02J-01	MSS
				TCGA-AA-A02K-01	MSS
				TCGA-AA-A02O-01	MSS
				TCGA-AA-A02O-11	MSS
				TCGA-AA-A02R-01	MSI-H
				TCGA-AA-A02W-01	MSI-L
				TCGA-AA-A02Y-01	MSS
				TCGA-AA-A03F-01	MSS
				TCGA-AA-A03F-11	MSS
				TCGA-AA-A03J-01	MSS
				TCGA-AA-A03J-11	MSS
				TCGA-AD-5900-01	MSI-H
				TCGA-AD-6548-01	MSI-L
				TCGA-AD-6888-01	MSS
				TCGA-AD-6889-01	MSI-H
				TCGA-AD-6890-01	MSS
				TCGA-AD-6895-01	MSI-H
				TCGA-AD-6899-01	MSS
				TCGA-AD-6901-01	MSI-L
				TCGA-AD-6963-01	MSS
				TCGA-AD-6964-01	MSI-H
				TCGA-AD-6965-01	MSS
				TCGA-AD-A5EJ-01	MSI-H
				TCGA-AD-A5EK-01	MSS
				TCGA-AF-6784-01
				TCGA-AM-5820-01	MSS
				TCGA-AM-5821-01	MSI-H
				TCGA-AU-3779-01	MSS
				TCGA-AU-6004-01	MSI-H
				TCGA-AY-4070-01	MSS
				TCGA-AY-4071-01	MSS
				TCGA-AY-5543-01	MSS
				TCGA-AY-6196-01	MSI-L
				TCGA-AY-6197-01	MSI-H
				TCGA-AY-6386-01	MSS
				TCGA-AY-A54L-01	MSI-L
				TCGA-AY-A69D-01	MSI-L
				TCGA-AY-A71X-01	MSS
				TCGA-AY-A8YK-01	MSS
				TCGA-AZ-4308-01	MSS
				TCGA-AZ-4313-01	MSI-H
				TCGA-AZ-4315-01	MSS
				TCGA-AZ-4323-01	MSI-L
				TCGA-AZ-4614-01	MSI-L
				TCGA-AZ-4615-01	MSI-H
				TCGA-AZ-4616-01	MSI-L
				TCGA-AZ-4681-01	MSS
				TCGA-AZ-4682-01	MSS
				TCGA-AZ-4684-01	MSI-L
				TCGA-AZ-5403-01	MSS
				TCGA-AZ-5407-01	MSS
				TCGA-AZ-6598-01	MSI-H
				TCGA-AZ-6598-11	MSI-H
				TCGA-AZ-6599-01	MSS
				TCGA-AZ-6599-11	MSS
				TCGA-AZ-6600-01	MSS
				TCGA-AZ-6600-11	MSS
				TCGA-AZ-6601-01	MSI-H
				TCGA-AZ-6601-11	MSI-H
				TCGA-AZ-6603-01	MSS
				TCGA-AZ-6603-11	MSS
				TCGA-AZ-6605-01	MSS
				TCGA-AZ-6605-11	MSS
				TCGA-AZ-6606-01	MSS
				TCGA-AZ-6607-01	MSS
				TCGA-AZ-6608-01	MSI-L
				TCGA-CA-5254-01	MSI-L
				TCGA-CA-5255-01	MSS
				TCGA-CA-5256-01	MSS
				TCGA-CA-5796-01	MSS
				TCGA-CA-5797-01	MSS
				TCGA-CA-6715-01	MSS
				TCGA-CA-6716-01	MSS
				TCGA-CA-6717-01	MSS
				TCGA-CA-6718-01	MSS
				TCGA-CA-6719-01	MSI-L
				TCGA-CK-4947-01	MSS
				TCGA-CK-4948-01	MSI-L
				TCGA-CK-4950-01	MSS
				TCGA-CK-4951-01	MSI-H
				TCGA-CK-4952-01	MSS
				TCGA-CK-5912-01	MSS
				TCGA-CK-5913-01	MSI-H
				TCGA-CK-5914-01	MSS
				TCGA-CK-5915-01	MSS
				TCGA-CK-5916-01	MSI-H
				TCGA-CK-6746-01	MSI-H
				TCGA-CK-6747-01	MSI-H
				TCGA-CK-6748-01	MSS
				TCGA-CK-6751-01	MSS
				TCGA-CM-4743-01	MSI-H
				TCGA-CM-4744-01	MSS
				TCGA-CM-4746-01	MSI-H
				TCGA-CM-4747-01	MSI-L
				TCGA-CM-4748-01	MSS
				TCGA-CM-4750-01	MSI-L
				TCGA-CM-4751-01	MSS
				TCGA-CM-4752-01	MSS
				TCGA-CM-5341-01	MSS
				TCGA-CM-5344-01	MSS
				TCGA-CM-5348-01	MSS
				TCGA-CM-5349-01	MSS
				TCGA-CM-5860-01	MSS
				TCGA-CM-5861-01	MSI-H
				TCGA-CM-5862-01	MSS
				TCGA-CM-5863-01	MSS
				TCGA-CM-5864-01	MSS
				TCGA-CM-5868-01	MSS
				TCGA-CM-6161-01	MSI-L
				TCGA-CM-6162-01	MSI-H
				TCGA-CM-6163-01	MSS
				TCGA-CM-6164-01	MSS
				TCGA-CM-6165-01	MSS
				TCGA-CM-6166-01	MSS
				TCGA-CM-6167-01	MSS
				TCGA-CM-6168-01	MSI-L
				TCGA-CM-6169-01	MSS
				TCGA-CM-6170-01	MSS
				TCGA-CM-6171-01	MSI-H
				TCGA-CM-6172-01	MSS
				TCGA-CM-6674-01	MSI-H
				TCGA-CM-6675-01	MSS
				TCGA-CM-6676-01	MSI-L
				TCGA-CM-6677-01	MSS
				TCGA-CM-6678-01	MSS
				TCGA-CM-6679-01	MSS
				TCGA-CM-6680-01	MSS
				TCGA-D5-5537-01	MSS
				TCGA-D5-5538-01	MSS
				TCGA-D5-5539-01	MSS
				TCGA-D5-5540-01	MSI-L
				TCGA-D5-5541-01	MSS
				TCGA-D5-6529-01	MSI-L
				TCGA-D5-6530-01	MSI-H
				TCGA-D5-6531-01	MSS
				TCGA-D5-6532-01	MSI-L
				TCGA-D5-6533-01	MSS
				TCGA-D5-6534-01	MSS
				TCGA-D5-6535-01	MSS
				TCGA-D5-6536-01	MSS
				TCGA-D5-6537-01	MSS
				TCGA-D5-6538-01	MSI-L
				TCGA-D5-6539-01	MSS
				TCGA-D5-6540-01	MSI-H
				TCGA-D5-6541-01	MSS
				TCGA-D5-6898-01	MSS
				TCGA-D5-6920-01	MSS
				TCGA-D5-6922-01	MSS
				TCGA-D5-6923-01	MSS
				TCGA-D5-6924-01	MSS
				TCGA-D5-6926-01	MSS
				TCGA-D5-6927-01	MSI-H
				TCGA-D5-6928-01	MSI-H
				TCGA-D5-6929-01	MSI-L
				TCGA-D5-6930-01	MSI-H
				TCGA-D5-6931-01	MSS
				TCGA-D5-6932-01	MSS
				TCGA-D5-7000-01	MSS
				TCGA-DM-A0X9-01	MSS
				TCGA-DM-A0XD-01	MSI-L
				TCGA-DM-A0XF-01	MSI-L
				TCGA-DM-A1D0-01	MSS
				TCGA-DM-A1D4-01	MSI-L
				TCGA-DM-A1D6-01	MSS
				TCGA-DM-A1D7-01	MSS
				TCGA-DM-A1D8-01	MSS
				TCGA-DM-A1D9-01	MSS
				TCGA-DM-A1DA-01	MSI-L
				TCGA-DM-A1DB-01	MSS
				TCGA-DM-A1HA-01	MSS
				TCGA-DM-A1HB-01	MSI-H
				TCGA-DM-A280-01	MSS
				TCGA-DM-A282-01	MSS
				TCGA-DM-A285-01	MSS
				TCGA-DM-A286-01
				TCGA-DM-A288-01	MSS
				TCGA-DM-A28A-01	MSS
				TCGA-DM-A28C-01	MSS
				TCGA-DM-A28E-01	MSS
				TCGA-DM-A28F-01	MSS
				TCGA-DM-A28G-01	MSS
				TCGA-DM-A28H-01	MSI-L
				TCGA-DM-A28K-01	MSS
				TCGA-DM-A28M-01	MSS
				TCGA-F4-6459-01	MSS
				TCGA-F4-6460-01	MSS
				TCGA-F4-6461-01	MSS
				TCGA-F4-6463-01	MSS
				TCGA-F4-6569-01	MSS
				TCGA-F4-6570-01	MSI-H
				TCGA-F4-6703-01	MSI-H
				TCGA-F4-6704-01	MSS
				TCGA-F4-6704-11	MSS
				TCGA-F4-6805-01	MSS
				TCGA-F4-6806-01	MSS
				TCGA-F4-6807-01	MSS
				TCGA-F4-6808-01	MSS
				TCGA-F4-6809-01	MSS
				TCGA-F4-6854-01	MSS
				TCGA-F4-6855-01	MSI-L
				TCGA-F4-6856-01	MSI-H
				TCGA-F4-6857-01	MSS
				TCGA-G4-6293-01	MSI-L
				TCGA-G4-6294-01	MSS
				TCGA-G4-6295-01	MSI-L
				TCGA-G4-6295-11	MSI-L
				TCGA-G4-6297-01	MSS
				TCGA-G4-6297-11	MSS
				TCGA-G4-6298-01	MSI-L
				TCGA-G4-6298-11	MSI-L
				TCGA-G4-6299-01	MSS
				TCGA-G4-6302-01	MSI-H
				TCGA-G4-6302-11	MSI-H
				TCGA-G4-6303-01	MSI-L
				TCGA-G4-6304-01	MSI-H
				TCGA-G4-6306-01	MSS
				TCGA-G4-6307-01	MSS
				TCGA-G4-6309-01	MSI-H
				TCGA-G4-6310-01	MSS
				TCGA-G4-6311-01	MSS
				TCGA-G4-6311-11	MSS
				TCGA-G4-6314-01	MSS
				TCGA-G4-6314-11	MSS
				TCGA-G4-6315-01	MSS
				TCGA-G4-6317-01	MSI-L
				TCGA-G4-6317-02	MSI-L
				TCGA-G4-6320-01	MSI-H
				TCGA-G4-6320-11	MSI-H
				TCGA-G4-6321-01	MSI-L
				TCGA-G4-6322-01	MSI-L
				TCGA-G4-6322-11	MSI-L
				TCGA-G4-6323-01	MSS
				TCGA-G4-6586-01	MSI-H
				TCGA-G4-6588-01	MSI-H
				TCGA-G4-6625-01	MSS
				TCGA-G4-6625-11	MSS
				TCGA-G4-6626-01	MSS
				TCGA-G4-6627-01	MSI-L
				TCGA-G4-6628-01	MSI-H
				TCGA-NH-A50T-01	MSS
				TCGA-NH-A50U-01	MSS
				TCGA-NH-A50V-01	MSI-L
				TCGA-NH-A5IV-01	MSI-H
				TCGA-NH-A6GA-01	MSS
				TCGA-NH-A6GB-01	MSS
				TCGA-NH-A6GC-01	MSS
				TCGA-NH-A6GC-06	MSS
				TCGA-NH-A8F7-01	Indeterminate
				TCGA-NH-A8F7-06	Indeterminate
				TCGA-NH-A8F8-01	MSS
				TCGA-QG-A5YV-01	MSS
				TCGA-QG-A5YW-01	MSI-L
				TCGA-QG-A5YX-01	MSI-L
				TCGA-QG-A5Z1-01	MSI-L
				TCGA-QG-A5Z2-01	MSI-H
				TCGA-QL-A97D-01	MSS
				TCGA-RU-A8FL-01	MSS
				TCGA-SS-A7HO-01	MSS
				TCGA-T9-A92H-01	MSS
				TCGA-WS-AB45-01	MSI-H
