# Supplementary material for: Reclassifying TNM stage I/II colorectal cancer into two subgroups with different overall survival, tumor microenvironment, and response to immune checkpoint blockade treatment
Source: Front Genet. 2022 Sep 21;13:948920. doi: 10.3389/fgene.2022.948920 (PMC9532767; doi:10.3389/fgene.2022.948920)
Supplement: Supplementary file 10 [file DataSheet7.ZIP › datasheet of Figure 7/Meta information.xlsx]

## Sheet: Sheet1
Cell	UMAP_1	UMAP_2	Celltype (malignancy)	Celltype (major-lineage)	Celltype (minor-lineage)	Cluster	Treatment	Model
AAACCTGAGCCACGCT.1	1.11316	1.75261	Immune cells	CD8T	CD8Teff	6	Isotype	WT _mice_MC38-OVA
AAACCTGCAATAAGCA.1	-2.03252	-4.87593	Immune cells	CD8T	CD8Tn	5	Isotype	WT _mice_MC38-OVA
AAACCTGCATTTCACT.1	0.12966	-5.22328	Immune cells	CD8T	CD8Tn	3	Isotype	WT _mice_MC38-OVA
AAACCTGGTCTCTTAT.1	-0.122342	-5.21179	Immune cells	CD8T	CD8Tn	3	Isotype	WT _mice_MC38-OVA
AAACCTGGTGACGGTA.1	-1.57766	-5.27405	Immune cells	CD8T	CD8Tn	5	Isotype	WT _mice_MC38-OVA
AAACGGGGTATATGGA.1	-0.342128	-3.86535	Immune cells	CD8T	CD8Tn	3	Isotype	WT _mice_MC38-OVA
AAACGGGGTTTGACTG.1	-0.23771	-0.836892	Immune cells	CD8T	CD8Teff	9	Isotype	WT _mice_MC38-OVA
AAACGGGTCCAGAGGA.1	-2.29756	-1.91097	Immune cells	CD8T	CD8Tn	2	Isotype	WT _mice_MC38-OVA
AAACGGGTCTTAGAGC.1	-0.780372	-4.5041	Immune cells	CD8T	CD8Tn	3	Isotype	WT _mice_MC38-OVA
AAACGGGTCTTTAGGG.1	-4.00099	-1.79671	Immune cells	CD8T	Others	7	Isotype	WT _mice_MC38-OVA
AAAGATGCAGCAGTTT.1	-1.54759	-2.81599	Immune cells	CD8T	CD8Tn	2	Isotype	WT _mice_MC38-OVA
AAAGATGCAGGTCCAC.1	0.97712	-3.76458	Immune cells	CD8T	CD8Tn	3	Isotype	WT _mice_MC38-OVA
AAAGATGGTAAGTTCC.1	1.05189	-4.64432	Immune cells	CD8T	CD8Teff	9	Isotype	WT _mice_MC38-OVA
AAAGATGGTCATGCCG.1	-0.650558	-0.571803	Immune cells	CD8T	CD8Tn	2	Isotype	WT _mice_MC38-OVA
AAAGATGGTGATGTGG.1	-2.76361	-2.82346	Immune cells	CD8T	CD8Tn	2	Isotype	WT _mice_MC38-OVA
AAAGCAACAATTCCTT.1	4.27847	1.59078	Immune cells	CD8T	CD8Tcm	4	Isotype	WT _mice_MC38-OVA
AAAGCAAGTACAGCAG.1	-0.271307	-1.61942	Immune cells	CD8T	CD8Tn	2	Isotype	WT _mice_MC38-OVA
AAAGCAAGTTCCAACA.1	0.817824	-4.29067	Immune cells	CD8T	CD8Tn	3	Isotype	WT _mice_MC38-OVA
AAAGTAGAGAACTCGG.1	0.719597	-5.49155	Immune cells	CD8T	CD8Tn	3	Isotype	WT _mice_MC38-OVA
AAAGTAGAGTTGAGTA.1	2.6571	1.58553	Immune cells	CD8T	CD8Tcm	4	Isotype	WT _mice_MC38-OVA
AAAGTAGCATCTATGG.1	-2.87951	-4.69918	Immune cells	CD8T	CD8Tn	5	Isotype	WT _mice_MC38-OVA
AAAGTAGGTACATGTC.1	-0.653937	-1.13202	Immune cells	CD8T	CD8Tcm	8	Isotype	WT _mice_MC38-OVA
AAAGTAGGTATGGTTC.1	3.49093	1.2791	Immune cells	CD8T	CD8Tcm	4	Isotype	WT _mice_MC38-OVA
AAAGTAGGTTAAGATG.1	-3.45633	-4.11321	Immune cells	CD8T	CD8Tn	2	Isotype	WT _mice_MC38-OVA
AAAGTAGTCAGGCCCA.1	-2.45749	1.91238	Immune cells	CD8T	Others	7	Isotype	WT _mice_MC38-OVA
AAAGTAGTCCGCATCT.1	-3.30702	-2.7301	Immune cells	CD8T	CD8Tn	5	Isotype	WT _mice_MC38-OVA
AAATGCCAGAGCTGCA.1	3.12121	1.03823	Immune cells	CD8T	CD8Tcm	4	Isotype	WT _mice_MC38-OVA
AAATGCCAGCTAGTGG.1	-4.38031	1.06773	Immune cells	CD8T	Others	7	Isotype	WT _mice_MC38-OVA
AAATGCCAGGAGTAGA.1	-0.478815	0.156295	Immune cells	CD8T	CD8Teff	6	Isotype	WT _mice_MC38-OVA
AAATGCCCACAACGCC.1	0.511642	-4.08468	Immune cells	CD8T	CD8Tn	3	Isotype	WT _mice_MC38-OVA
AAATGCCCAGCCTATA.1	-3.49014	-1.38367	Immune cells	CD8T	CD8Tn	2	Isotype	WT _mice_MC38-OVA
AAATGCCCAGTCGTGC.1	0.936695	-4.18249	Immune cells	CD8T	CD8Tn	3	Isotype	WT _mice_MC38-OVA
AAATGCCGTACGCTGC.1	-4.02516	-3.98951	Immune cells	CD8T	CD8Tn	5	Isotype	WT _mice_MC38-OVA
AAATGCCGTTGGACCC.1	3.29596	0.556167	Immune cells	CD8T	CD8Tcm	4	Isotype	WT _mice_MC38-OVA
AAATGCCTCACGACTA.1	1.63321	0.179179	Immune cells	CD8T	CD8Teff	6	Isotype	WT _mice_MC38-OVA
AACACGTAGTGGGTTG.1	-1.0728	-3.41217	Immune cells	CD8T	CD8Tn	2	Isotype	WT _mice_MC38-OVA
AACACGTCACGTAAGG.1	-3.9926	-3.02169	Immune cells	CD8T	CD8Tn	5	Isotype	WT _mice_MC38-OVA
AACACGTCAGCATGAG.1	-4.07275	1.29524	Immune cells	CD8T	Others	7	Isotype	WT _mice_MC38-OVA
AACACGTGTGCAACTT.1	-1.86859	-3.89343	Immune cells	CD8T	CD8Tn	5	Isotype	WT _mice_MC38-OVA
AACACGTTCTGGAGCC.1	-1.08977	-1.88953	Immune cells	CD8T	Others	7	Isotype	WT _mice_MC38-OVA
AACCATGCACAGGTTT.1	-1.78214	-3.72437	Immune cells	CD8T	CD8Tn	2	Isotype	WT _mice_MC38-OVA
AACCATGCAGGTGCCT.1	-0.931517	-2.16584	Immune cells	CD8T	CD8Tn	2	Isotype	WT _mice_MC38-OVA
AACCATGGTACCTACA.1	0.767493	-5.16118	Immune cells	CD8T	CD8Tn	3	Isotype	WT _mice_MC38-OVA
AACCATGGTCACAAGG.1	-0.0956563	-4.84644	Immune cells	CD8T	CD8Tn	3	Isotype	WT _mice_MC38-OVA
AACCATGGTCAGAGGT.1	-2.4884	-1.9418	Immune cells	CD8T	CD8Tn	2	Isotype	WT _mice_MC38-OVA
AACCATGTCGCTTGTC.1	4.52304	1.88861	Immune cells	CD8T	CD8Tcm	4	Isotype	WT _mice_MC38-OVA
AACCATGTCTGAGTGT.1	-2.39669	-5.0848	Immune cells	CD8T	CD8Tn	5	Isotype	WT _mice_MC38-OVA
AACCGCGAGAGTACCG.1	0.342913	-4.27227	Immune cells	CD8T	CD8Tn	3	Isotype	WT _mice_MC38-OVA
AACCGCGAGCCAGTTT.1	-0.586957	-4.28405	Immune cells	CD8T	CD8Tn	3	Isotype	WT _mice_MC38-OVA
AACCGCGTCAGCTCGG.1	-2.64536	1.38358	Immune cells	CD8T	CD8Tcm	8	Isotype	WT _mice_MC38-OVA
AACGTTGAGGCGATAC.1	-0.674933	-3.55203	Immune cells	CD8T	CD8Tn	3	Isotype	WT _mice_MC38-OVA
AACGTTGGTTATGCGT.1	-0.954762	-3.98853	Immune cells	CD8T	CD8Tn	3	Isotype	WT _mice_MC38-OVA
AACGTTGGTTGTGGCC.1	1.40799	-4.7335	Immune cells	CD8T	CD8Tn	3	Isotype	WT _mice_MC38-OVA
AACGTTGTCAACACCA.1	0.850708	-5.16554	Immune cells	CD8T	CD8Tn	3	Isotype	WT _mice_MC38-OVA
AACGTTGTCTAACTCT.1	-0.888283	0.802251	Immune cells	CD8T	CD8Teff	6	Isotype	WT _mice_MC38-OVA
AACTCAGAGTACATGA.1	-1.40634	-4.86775	Immune cells	CD8T	CD8Tn	5	Isotype	WT _mice_MC38-OVA
AACTCAGAGTTAGGTA.1	-4.24895	-2.87298	Immune cells	CD8T	Others	7	Isotype	WT _mice_MC38-OVA
AACTCAGGTCTCTCGT.1	-0.927438	-3.87871	Immune cells	CD8T	CD8Tn	2	Isotype	WT _mice_MC38-OVA
AACTCCCAGGCGTACA.1	4.44516	2.49979	Immune cells	CD8T	CD8Tcm	4	Isotype	WT _mice_MC38-OVA
AACTCCCCAAGACGTG.1	0.156476	-4.76695	Immune cells	CD8T	CD8Tn	3	Isotype	WT _mice_MC38-OVA
AACTCCCCAAGTTAAG.1	-3.50479	-3.36259	Immune cells	CD8T	CD8Tn	5	Isotype	WT _mice_MC38-OVA
AACTCCCCAGCTGCAC.1	-4.32499	1.17884	Immune cells	CD8T	Others	7	Isotype	WT _mice_MC38-OVA
AACTCCCGTTTGTTGG.1	1.62715	-3.84496	Immune cells	CD8T	CD8Tn	3	Isotype	WT _mice_MC38-OVA
AACTCCCTCATCACCC.1	-4.08573	-0.691637	Immune cells	CD8T	Others	7	Isotype	WT _mice_MC38-OVA
AACTCCCTCCCAAGTA.1	-3.99623	0.0233341	Immune cells	CD8T	Others	7	Isotype	WT _mice_MC38-OVA
AACTCTTAGTCCGGTC.1	-2.2038	-5.04067	Immune cells	CD8T	CD8Tn	5	Isotype	WT _mice_MC38-OVA
AACTCTTCACAACTGT.1	-2.70833	-1.54661	Immune cells	CD8T	CD8Tn	2	Isotype	WT _mice_MC38-OVA
AACTCTTTCGCCCTTA.1	-3.35254	-1.61205	Immune cells	CD8T	CD8Tcm	8	Isotype	WT _mice_MC38-OVA
AACTCTTTCTTAGAGC.1	1.77832	-1.85708	Immune cells	CD8T	CD8Teff	9	Isotype	WT _mice_MC38-OVA
AACTGGTCATAAAGGT.1	-0.290849	-4.71461	Immune cells	CD8T	CD8Tn	3	Isotype	WT _mice_MC38-OVA
AACTGGTGTCAGGACA.1	0.122298	-5.57784	Immune cells	CD8T	CD8Tn	3	Isotype	WT _mice_MC38-OVA
AACTGGTGTGTGGCTC.1	0.728705	-2.5549	Immune cells	CD8T	CD8Teff	9	Isotype	WT _mice_MC38-OVA
AACTGGTTCGTGTAGT.1	2.979	-0.086626	Immune cells	CD8T	CD8Tcm	4	Isotype	WT _mice_MC38-OVA
AACTTTCAGATGTCGG.1	-1.20989	-5.1483	Immune cells	CD8T	CD8Tn	3	Isotype	WT _mice_MC38-OVA
AACTTTCAGCACACAG.1	1.27677	-4.52904	Immune cells	CD8T	CD8Tn	3	Isotype	WT _mice_MC38-OVA
AACTTTCAGCCCTAAT.1	-1.74877	-5.6336	Immune cells	CD8T	CD8Tn	5	Isotype	WT _mice_MC38-OVA
AACTTTCAGCGATATA.1	-0.187123	-5.11569	Immune cells	CD8T	CD8Tn	3	Isotype	WT _mice_MC38-OVA
AACTTTCAGGGTGTTG.1	0.893283	-4.86073	Immune cells	CD8T	CD8Tn	3	Isotype	WT _mice_MC38-OVA
AACTTTCCAAGGTTCT.1	-1.33281	-4.16087	Immune cells	CD8T	CD8Tn	3	Isotype	WT _mice_MC38-OVA
AACTTTCCACTACAGT.1	-0.0612781	-3.3239	Immune cells	CD8T	CD8Tn	2	Isotype	WT _mice_MC38-OVA
AACTTTCGTACCCAAT.1	0.502051	-0.414503	Immune cells	CD8T	CD8Teff	6	Isotype	WT _mice_MC38-OVA
AACTTTCGTCGGGTCT.1	0.216068	-0.912607	Immune cells	CD8T	CD8Teff	6	Isotype	WT _mice_MC38-OVA
AACTTTCGTTCGCGAC.1	-4.40557	-3.67841	Immune cells	CD8T	CD8Tn	5	Isotype	WT _mice_MC38-OVA
AAGACCTAGAATAGGG.1	-3.21308	-0.951311	Immune cells	CD8T	Others	7	Isotype	WT _mice_MC38-OVA
AAGACCTAGGTCGGAT.1	-2.3154	-1.33886	Immune cells	CD8T	Others	7	Isotype	WT _mice_MC38-OVA
AAGACCTCACAGATTC.1	-1.92074	-0.642546	Immune cells	CD8T	CD8Tn	2	Isotype	WT _mice_MC38-OVA
AAGACCTTCCTGCCAT.1	-2.15563	-2.54189	Immune cells	CD8T	CD8Tn	2	Isotype	WT _mice_MC38-OVA
AAGCCGCCAAACTGCT.1	-3.83145	1.09027	Immune cells	CD8T	Others	7	Isotype	WT _mice_MC38-OVA
AAGGAGCAGCGATGAC.1	-4.33271	-1.646	Immune cells	CD8T	Others	7	Isotype	WT _mice_MC38-OVA
AAGGAGCAGTGAAGAG.1	3.79944	0.883109	Immune cells	CD8T	CD8Tcm	4	Isotype	WT _mice_MC38-OVA
AAGGAGCGTACAGTGG.1	-1.08388	-5.08334	Immune cells	CD8T	CD8Tn	5	Isotype	WT _mice_MC38-OVA
AAGGAGCGTGTCTGAT.1	-1.73941	-4.20715	Immune cells	CD8T	CD8Tn	5	Isotype	WT _mice_MC38-OVA
AAGGAGCGTTACGACT.1	-2.35871	-4.77925	Immune cells	CD8T	CD8Tn	5	Isotype	WT _mice_MC38-OVA
AAGGAGCGTTCAGTAC.1	-3.46017	-4.78115	Immune cells	CD8T	CD8Tn	5	Isotype	WT _mice_MC38-OVA
AAGGAGCGTTGAACTC.1	0.422617	-4.16282	Immune cells	CD8T	CD8Tn	3	Isotype	WT _mice_MC38-OVA
AAGGAGCTCCAAACAC.1	0.364592	-5.16299	Immune cells	CD8T	CD8Tn	3	Isotype	WT _mice_MC38-OVA
AAGGCAGAGACCTTTG.1	-4.44323	1.05863	Immune cells	CD8T	Others	7	Isotype	WT _mice_MC38-OVA
AAGGCAGAGGCGATAC.1	-0.678127	0.674876	Immune cells	CD8T	CD8Teff	6	Isotype	WT _mice_MC38-OVA
AAGGCAGAGTCGTTTG.1	-4.60818	-2.93341	Immune cells	CD8T	Others	7	Isotype	WT _mice_MC38-OVA
AAGGCAGCAGTATGCT.1	-4.06306	-1.93345	Immune cells	CD8T	Others	7	Isotype	WT _mice_MC38-OVA
AAGGCAGCATTATCTC.1	3.32625	1.09162	Immune cells	CD8T	CD8Tcm	4	Isotype	WT _mice_MC38-OVA
AAGGCAGTCAGTTGAC.1	-2.22748	-4.54083	Immune cells	CD8T	CD8Tn	5	Isotype	WT _mice_MC38-OVA
AAGGCAGTCATCGATG.1	-0.422893	-5.34925	Immune cells	CD8T	CD8Tn	3	Isotype	WT _mice_MC38-OVA
AAGGTTCCATTTCACT.1	-4.34358	1.02562	Immune cells	CD8T	Others	7	Isotype	WT _mice_MC38-OVA
AAGGTTCTCGAGCCCA.1	1.0637	-4.76314	Immune cells	CD8T	CD8Tn	3	Isotype	WT _mice_MC38-OVA
AAGTCTGCAAACGCGA.1	-1.75838	-0.182538	Immune cells	CD8T	Others	7	Isotype	WT _mice_MC38-OVA
AAGTCTGGTCGACTGC.1	-1.22008	-4.9302	Immune cells	CD8T	CD8Tn	5	Isotype	WT _mice_MC38-OVA
AAGTCTGTCAGAAATG.1	-3.92839	-0.926367	Immune cells	CD8T	Others	7	Isotype	WT _mice_MC38-OVA
AAGTCTGTCTAACTCT.1	-0.593241	-1.16656	Immune cells	CD8T	CD8Tn	2	Isotype	WT _mice_MC38-OVA
AATCCAGAGACCCACC.1	2.98494	0.0998361	Immune cells	CD8T	CD8Tcm	4	Isotype	WT _mice_MC38-OVA
AATCCAGCAATACGCT.1	-4.4296	-3.30977	Immune cells	CD8T	CD8Tn	5	Isotype	WT _mice_MC38-OVA
AATCCAGCAGATGGCA.1	0.159776	-4.90544	Immune cells	CD8T	CD8Tn	3	Isotype	WT _mice_MC38-OVA
AATCCAGTCAATCACG.1	-0.00460462	-3.93445	Immune cells	CD8T	CD8Tn	3	Isotype	WT _mice_MC38-OVA
AATCCAGTCAGTGTTG.1	-0.83437	-4.47769	Immune cells	CD8T	CD8Tn	3	Isotype	WT _mice_MC38-OVA
AATCCAGTCCATGCTC.1	0.254726	-5.17018	Immune cells	CD8T	CD8Tn	3	Isotype	WT _mice_MC38-OVA
AATCCAGTCTCGAGTA.1	-0.884105	-1.37319	Immune cells	CD8T	CD8Tn	2	Isotype	WT _mice_MC38-OVA
AATCGGTAGACAGGCT.1	-2.05255	-1.66607	Immune cells	CD8T	CD8Tn	2	Isotype	WT _mice_MC38-OVA
AATCGGTAGCCGGTAA.1	0.297205	-3.57576	Immune cells	CD8T	CD8Tn	3	Isotype	WT _mice_MC38-OVA
AATCGGTAGTGAATTG.1	-1.41802	-4.50148	Immune cells	CD8T	CD8Tn	5	Isotype	WT _mice_MC38-OVA
AATCGGTCACACTGCG.1	-1.48821	-4.39208	Immune cells	CD8T	CD8Tn	5	Isotype	WT _mice_MC38-OVA
AATCGGTCACGTAAGG.1	-0.0207997	-4.89652	Immune cells	CD8T	CD8Tn	3	Isotype	WT _mice_MC38-OVA
AATCGGTCAGGCGATA.1	-2.8518	-0.61313	Immune cells	CD8T	CD8Tcm	8	Isotype	WT _mice_MC38-OVA
AATCGGTGTGTTCTTT.1	-0.655839	-1.00651	Immune cells	CD8T	CD8Tn	2	Isotype	WT _mice_MC38-OVA
AATCGGTTCCTTGCCA.1	-1.47443	0.875497	Immune cells	CD8T	CD8Tcm	8	Isotype	WT _mice_MC38-OVA
AATCGGTTCTGGAGCC.1	1.17574	-2.37518	Immune cells	CD8T	CD8Teff	9	Isotype	WT _mice_MC38-OVA
ACACCAAAGACCTAGG.1	1.36739	-4.48253	Immune cells	CD8T	CD8Tn	3	Isotype	WT _mice_MC38-OVA
ACACCAAGTCGCTTCT.1	-1.11931	-2.80836	Immune cells	CD8T	CD8Tn	2	Isotype	WT _mice_MC38-OVA
ACACCCTAGGCAATTA.1	2.18163	-10.687	Immune cells	CD8T	CD8Tcm	4	Isotype	WT _mice_MC38-OVA
ACACCCTAGGGTTCCC.1	-2.00185	-1.86318	Immune cells	CD8T	CD8Tn	2	Isotype	WT _mice_MC38-OVA
ACACCCTAGTGTTAGA.1	-3.0536	-2.75842	Immune cells	CD8T	CD8Tn	5	Isotype	WT _mice_MC38-OVA
ACACCCTAGTTATCGC.1	-0.167979	-0.333166	Immune cells	CD8T	CD8Teff	6	Isotype	WT _mice_MC38-OVA
ACACCCTCAAGTTGTC.1	-0.448494	-5.23404	Immune cells	CD8T	CD8Tn	3	Isotype	WT _mice_MC38-OVA
ACACCCTCAGAAGCAC.1	1.50476	-1.96163	Immune cells	CD8T	CD8Teff	9	Isotype	WT _mice_MC38-OVA
ACACCCTCAGACGCAA.1	-2.98517	-4.377	Immune cells	CD8T	CD8Tn	5	Isotype	WT _mice_MC38-OVA
ACACCCTCATCGATGT.1	0.341804	0.276228	Immune cells	CD8T	CD8Teff	6	Isotype	WT _mice_MC38-OVA
ACACCCTGTATATGAG.1	4.03573	0.533364	Immune cells	CD8T	CD8Tcm	4	Isotype	WT _mice_MC38-OVA
ACACCCTGTTCAGCGC.1	-3.73771	0.196517	Immune cells	CD8T	Others	7	Isotype	WT _mice_MC38-OVA
ACACCCTTCAGCTTAG.1	-0.136741	-5.24679	Immune cells	CD8T	CD8Tn	3	Isotype	WT _mice_MC38-OVA
ACACCCTTCAGTTGAC.1	-1.84604	-2.32953	Immune cells	CD8T	CD8Tn	2	Isotype	WT _mice_MC38-OVA
ACACCGGAGAAACCAT.1	0.433534	-0.0754082	Immune cells	CD8T	CD8Teff	6	Isotype	WT _mice_MC38-OVA
ACACCGGAGAATAGGG.1	-0.521941	-3.85673	Immune cells	CD8T	CD8Tn	3	Isotype	WT _mice_MC38-OVA
ACACCGGCACAACGTT.1	-4.20485	-0.081011	Immune cells	CD8T	Others	7	Isotype	WT _mice_MC38-OVA
ACACCGGCACCCTATC.1	-0.95148	-3.94797	Immune cells	CD8T	CD8Tn	3	Isotype	WT _mice_MC38-OVA
ACACCGGCAGAGTGTG.1	0.271566	-5.36855	Immune cells	CD8T	CD8Tn	5	Isotype	WT _mice_MC38-OVA
ACACCGGGTAAGAGAG.1	-1.96371	-2.8819	Immune cells	CD8T	CD8Tn	2	Isotype	WT _mice_MC38-OVA
ACACCGGGTATGAATG.1	-2.97598	-0.700402	Immune cells	CD8T	Others	7	Isotype	WT _mice_MC38-OVA
ACACCGGGTTCGGCAC.1	0.664409	-4.96714	Immune cells	CD8T	CD8Tn	3	Isotype	WT _mice_MC38-OVA
ACACTGAAGGCCCTTG.1	-1.4289	-4.291	Immune cells	CD8T	CD8Tn	2	Isotype	WT _mice_MC38-OVA
ACACTGAAGTTAGCGG.1	-1.88489	-2.4271	Immune cells	CD8T	CD8Tn	2	Isotype	WT _mice_MC38-OVA
ACACTGACAACACCTA.1	0.768168	-4.28186	Immune cells	CD8T	CD8Tn	3	Isotype	WT _mice_MC38-OVA
ACACTGACAATACGCT.1	-4.05533	-0.132294	Immune cells	CD8T	Others	7	Isotype	WT _mice_MC38-OVA
ACACTGACAGGATTGG.1	3.63765	0.956851	Immune cells	CD8T	CD8Tcm	4	Isotype	WT _mice_MC38-OVA
ACACTGACATCCTAGA.1	2.75356	0.890584	Immune cells	CD8T	CD8Tcm	4	Isotype	WT _mice_MC38-OVA
ACACTGACATTGTGCA.1	-2.68418	-4.76366	Immune cells	CD8T	CD8Tn	5	Isotype	WT _mice_MC38-OVA
ACACTGAGTAGCTGCC.1	-1.05093	-4.10292	Immune cells	CD8T	CD8Tn	3	Isotype	WT _mice_MC38-OVA
ACACTGATCTTGTACT.1	0.41188	-5.09247	Immune cells	CD8T	CD8Tn	3	Isotype	WT _mice_MC38-OVA
ACAGCCGAGACCTTTG.1	-4.24469	0.826153	Immune cells	CD8T	Others	7	Isotype	WT _mice_MC38-OVA
ACAGCCGGTCTTTCAT.1	4.51591	1.65794	Immune cells	CD8T	CD8Tcm	4	Isotype	WT _mice_MC38-OVA
ACAGCCGGTGCCTTGG.1	-0.337572	-4.03037	Immune cells	CD8T	CD8Tn	3	Isotype	WT _mice_MC38-OVA
ACAGCCGGTTGATTGC.1	-0.888618	-5.17435	Immune cells	CD8T	CD8Tn	5	Isotype	WT _mice_MC38-OVA
ACAGCTAAGCGTGTCC.1	-2.19732	-4.42914	Immune cells	CD8T	CD8Tn	2	Isotype	WT _mice_MC38-OVA
ACAGCTACAAGCGAGT.1	-3.67508	-2.67799	Immune cells	CD8T	CD8Tn	5	Isotype	WT _mice_MC38-OVA
ACAGCTACACGGATAG.1	1.06068	-3.29069	Immune cells	CD8T	CD8Tn	3	Isotype	WT _mice_MC38-OVA
ACAGCTAGTCACAAGG.1	-3.80615	-1.2475	Immune cells	CD8T	Others	7	Isotype	WT _mice_MC38-OVA
ACAGCTATCCCTTGTG.1	-1.18408	0.952616	Immune cells	CD8T	CD8Tcm	8	Isotype	WT _mice_MC38-OVA
ACAGCTATCCTCTAGC.1	-4.23745	1.4953	Immune cells	CD8T	Others	7	Isotype	WT _mice_MC38-OVA
ACAGCTATCCTTGCCA.1	-0.923802	-4.42579	Immune cells	CD8T	CD8Tn	3	Isotype	WT _mice_MC38-OVA
ACATCAGAGCAGCCTC.1	-3.32506	-3.38787	Immune cells	CD8T	CD8Tn	5	Isotype	WT _mice_MC38-OVA
ACATCAGCACCTTGTC.1	-3.90635	-3.55512	Immune cells	CD8T	CD8Tn	5	Isotype	WT _mice_MC38-OVA
ACATCAGCATCATCCC.1	0.073171	-0.939949	Immune cells	CD8T	CD8Teff	9	Isotype	WT _mice_MC38-OVA
ACATCAGGTGGGTCAA.1	4.23666	0.894645	Immune cells	CD8T	CD8Tcm	4	Isotype	WT _mice_MC38-OVA
ACATCAGGTGTTGAGG.1	-4.57294	-2.08662	Immune cells	CD8T	Others	7	Isotype	WT _mice_MC38-OVA
ACATCAGTCCGTCATC.1	0.298619	-3.52317	Immune cells	CD8T	CD8Tn	3	Isotype	WT _mice_MC38-OVA
ACATGGTCAGGGTATG.1	1.02747	-3.92497	Immune cells	CD8T	CD8Tn	3	Isotype	WT _mice_MC38-OVA
ACATGGTTCACTCCTG.1	4.00121	1.7077	Immune cells	CD8T	CD8Tcm	4	Isotype	WT _mice_MC38-OVA
ACATGGTTCTGTCTAT.1	-3.01977	-3.1211	Immune cells	CD8T	CD8Tn	5	Isotype	WT _mice_MC38-OVA
ACCAGTAAGCTCCTCT.1	0.320491	-0.014024	Immune cells	CD8T	CD8Teff	6	Isotype	WT _mice_MC38-OVA
ACCAGTAAGTAGATGT.1	-0.791561	1.83008	Immune cells	CD8T	CD8Tcm	8	Isotype	WT _mice_MC38-OVA
ACCAGTACACCCATGG.1	-2.13358	-4.7528	Immune cells	CD8T	CD8Tn	5	Isotype	WT _mice_MC38-OVA
ACCCACTAGCCAACAG.1	0.864868	-5.08985	Immune cells	CD8T	CD8Tn	3	Isotype	WT _mice_MC38-OVA
ACCCACTAGGATATAC.1	-2.95013	-2.59983	Immune cells	CD8T	CD8Tn	2	Isotype	WT _mice_MC38-OVA
ACCCACTCAGGTCCAC.1	-1.35886	2.21541	Immune cells	CD8T	CD8Tcm	8	Isotype	WT _mice_MC38-OVA
ACCCACTGTCTCTTAT.1	-4.42122	-3.46136	Immune cells	CD8T	Others	7	Isotype	WT _mice_MC38-OVA
ACCCACTGTCTGCCAG.1	-0.411496	-4.02973	Immune cells	CD8T	CD8Tn	3	Isotype	WT _mice_MC38-OVA
ACCCACTTCCCTTGTG.1	2.30404	-0.214294	Immune cells	CD8T	CD8Tcm	4	Isotype	WT _mice_MC38-OVA
ACCGTAAAGACTTGAA.1	-0.423674	-3.74519	Immune cells	CD8T	CD8Tn	3	Isotype	WT _mice_MC38-OVA
ACCGTAATCCATGAGT.1	-0.470206	2.77967	Immune cells	CD8T	CD8Tcm	8	Isotype	WT _mice_MC38-OVA
ACCGTAATCTAACCGA.1	3.00437	-0.203619	Immune cells	CD8T	CD8Teff	9	Isotype	WT _mice_MC38-OVA
ACCGTAATCTTACCGC.1	-1.35326	-5.25142	Immune cells	CD8T	CD8Tn	5	Isotype	WT _mice_MC38-OVA
ACCTTTAAGACTAGAT.1	-2.44627	-4.44894	Immune cells	CD8T	CD8Tn	5	Isotype	WT _mice_MC38-OVA
ACCTTTAAGCGTCAAG.1	-4.03125	-3.37207	Immune cells	CD8T	CD8Tn	5	Isotype	WT _mice_MC38-OVA
ACCTTTAAGTAATCCC.1	0.843547	-4.69274	Immune cells	CD8T	CD8Tn	3	Isotype	WT _mice_MC38-OVA
ACCTTTAAGTACACCT.1	0.569513	-5.25064	Immune cells	CD8T	CD8Tn	3	Isotype	WT _mice_MC38-OVA
ACCTTTAGTCTGCGGT.1	-1.13341	-4.53263	Immune cells	CD8T	CD8Tn	3	Isotype	WT _mice_MC38-OVA
ACCTTTATCAGTTGAC.1	-2.26897	-3.85969	Immune cells	CD8T	CD8Tn	2	Isotype	WT _mice_MC38-OVA
ACCTTTATCGGCTTGG.1	0.382421	0.0245478	Immune cells	CD8T	CD8Teff	6	Isotype	WT _mice_MC38-OVA
ACCTTTATCTGATACG.1	-0.105279	0.417937	Immune cells	CD8T	CD8Teff	6	Isotype	WT _mice_MC38-OVA
ACGAGCCAGTGTCTCA.1	0.120837	-5.43899	Immune cells	CD8T	CD8Tn	3	Isotype	WT _mice_MC38-OVA
ACGAGCCAGTTCGATC.1	-2.11977	0.121771	Immune cells	CD8T	Others	7	Isotype	WT _mice_MC38-OVA
ACGAGCCCAGTACACT.1	-4.46479	-3.52653	Immune cells	CD8T	Others	7	Isotype	WT _mice_MC38-OVA
ACGAGCCGTAGAGTGC.1	2.43242	1.11342	Immune cells	CD8T	CD8Tcm	4	Isotype	WT _mice_MC38-OVA
ACGAGCCGTTGAACTC.1	-2.55682	-2.05467	Immune cells	CD8T	CD8Tn	2	Isotype	WT _mice_MC38-OVA
ACGAGCCTCACTCTTA.1	0.470709	-1.91997	Immune cells	CD8T	CD8Teff	9	Isotype	WT _mice_MC38-OVA
ACGAGCCTCAGAGACG.1	1.82806	-1.7813	Immune cells	CD8T	CD8Teff	9	Isotype	WT _mice_MC38-OVA
ACGAGCCTCGACCAGC.1	-3.35384	-4.53569	Immune cells	CD8T	CD8Tn	5	Isotype	WT _mice_MC38-OVA
ACGAGCCTCGCAAGCC.1	3.08692	-0.0512333	Immune cells	CD8T	CD8Tcm	4	Isotype	WT _mice_MC38-OVA
ACGAGCCTCTGTGCAA.1	-2.44754	-1.90316	Immune cells	CD8T	CD8Tn	2	Isotype	WT _mice_MC38-OVA
ACGAGGAAGCTAAGAT.1	-1.53851	-4.61819	Immune cells	CD8T	CD8Tn	5	Isotype	WT _mice_MC38-OVA
ACGAGGACAGGGATTG.1	0.956794	-2.39894	Immune cells	CD8T	CD8Teff	9	Isotype	WT _mice_MC38-OVA
ACGAGGACATCATCCC.1	-3.2221	-0.969659	Immune cells	CD8T	Others	7	Isotype	WT _mice_MC38-OVA
ACGAGGAGTCGCGTGT.1	3.06287	0.318438	Immune cells	CD8T	CD8Tcm	4	Isotype	WT _mice_MC38-OVA
ACGAGGAGTGCGGTAA.1	-2.77566	-3.75596	Immune cells	CD8T	CD8Tn	5	Isotype	WT _mice_MC38-OVA
ACGAGGATCCAATGGT.1	-0.359576	-4.81704	Immune cells	CD8T	CD8Tn	3	Isotype	WT _mice_MC38-OVA
ACGAGGATCGTCACGG.1	-2.78692	-3.69204	Immune cells	CD8T	CD8Tn	5	Isotype	WT _mice_MC38-OVA
ACGAGGATCGTTTGCC.1	-1.38303	-2.51164	Immune cells	CD8T	CD8Tn	2	Isotype	WT _mice_MC38-OVA
ACGATACAGCGCCTTG.1	-3.5284	-3.21729	Immune cells	CD8T	CD8Tn	5	Isotype	WT _mice_MC38-OVA
ACGATACAGGACTGGT.1	-4.2586	0.958891	Immune cells	CD8T	Others	7	Isotype	WT _mice_MC38-OVA
ACGATACAGTACGCCC.1	3.19358	0.0343921	Immune cells	CD8T	CD8Tcm	4	Isotype	WT _mice_MC38-OVA
ACGATACCACACCGAC.1	-1.68351	-4.66643	Immune cells	CD8T	CD8Tn	5	Isotype	WT _mice_MC38-OVA
ACGATACCAGACTCGC.1	-0.30715	0.311406	Immune cells	CD8T	CD8Teff	6	Isotype	WT _mice_MC38-OVA
ACGATACCAGGACCCT.1	0.502079	-5.55642	Immune cells	CD8T	CD8Tn	3	Isotype	WT _mice_MC38-OVA
ACGATACGTCCGAATT.1	-1.76401	-1.67997	Immune cells	CD8T	CD8Tn	2	Isotype	WT _mice_MC38-OVA
ACGATACGTTGAGGTG.1	1.08537	-4.81816	Immune cells	CD8T	CD8Tn	3	Isotype	WT _mice_MC38-OVA
ACGATGTAGCACCGCT.1	-1.11813	-3.80115	Immune cells	CD8T	CD8Tn	3	Isotype	WT _mice_MC38-OVA
ACGATGTCAGTGAGTG.1	-2.96721	-4.69456	Immune cells	CD8T	CD8Tn	5	Isotype	WT _mice_MC38-OVA
ACGATGTGTTAAGAAC.1	-0.762225	-1.99266	Immune cells	CD8T	CD8Tn	2	Isotype	WT _mice_MC38-OVA
ACGATGTGTTACGACT.1	0.927163	-4.31735	Immune cells	CD8T	CD8Tn	3	Isotype	WT _mice_MC38-OVA
ACGATGTTCAGCAACT.1	-3.80395	-2.76928	Immune cells	CD8T	CD8Tn	5	Isotype	WT _mice_MC38-OVA
ACGATGTTCCCATTTA.1	-4.1825	-0.424671	Immune cells	CD8T	Others	7	Isotype	WT _mice_MC38-OVA
ACGCAGCCAAAGCGGT.1	2.47704	0.829812	Immune cells	CD8T	CD8Tcm	4	Isotype	WT _mice_MC38-OVA
ACGCAGCCAATAGCAA.1	0.899799	-5.2694	Immune cells	CD8T	CD8Tn	3	Isotype	WT _mice_MC38-OVA
ACGCAGCGTAAACCTC.1	-3.43217	-2.67632	Immune cells	CD8T	Others	7	Isotype	WT _mice_MC38-OVA
ACGCAGCGTTATTCTC.1	2.41558	-0.21737	Immune cells	CD8T	CD8Tcm	4	Isotype	WT _mice_MC38-OVA
ACGCAGCTCGTTGCCT.1	1.12586	-4.45982	Immune cells	CD8T	CD8Tn	3	Isotype	WT _mice_MC38-OVA
ACGCAGCTCTACGAGT.1	-3.21078	-1.0078	Immune cells	CD8T	Others	7	Isotype	WT _mice_MC38-OVA
ACGCAGCTCTTTACAC.1	-3.82732	-3.6334	Immune cells	CD8T	CD8Tn	5	Isotype	WT _mice_MC38-OVA
ACGCCAGAGAGTAATC.1	1.8588	-4.27128	Immune cells	CD8T	CD8Tn	3	Isotype	WT _mice_MC38-OVA
ACGCCAGAGCCTCGTG.1	-3.87553	1.65554	Immune cells	CD8T	Others	7	Isotype	WT _mice_MC38-OVA
ACGCCAGAGGACAGCT.1	0.215861	-5.43518	Immune cells	CD8T	CD8Tn	3	Isotype	WT _mice_MC38-OVA
ACGCCAGCAGCCTGTG.1	-0.67355	-2.50228	Immune cells	CD8T	CD8Tn	2	Isotype	WT _mice_MC38-OVA
ACGCCAGGTGCCTGGT.1	-2.44611	-3.53203	Immune cells	CD8T	CD8Tn	2	Isotype	WT _mice_MC38-OVA
ACGCCAGTCGTAGGTT.1	-1.55635	-2.25506	Immune cells	CD8T	CD8Tn	2	Isotype	WT _mice_MC38-OVA
ACGCCAGTCGTGGTCG.1	0.702226	-5.26801	Immune cells	CD8T	CD8Tn	3	Isotype	WT _mice_MC38-OVA
ACGCCGACACGCTTTC.1	-0.924545	-5.38872	Immune cells	CD8T	CD8Tn	5	Isotype	WT _mice_MC38-OVA
ACGCCGACATCAGTCA.1	-0.106147	-0.161716	Immune cells	CD8T	CD8Tcm	4	Isotype	WT _mice_MC38-OVA
ACGCCGAGTCATATGC.1	-1.74214	1.10519	Immune cells	CD8T	CD8Tcm	8	Isotype	WT _mice_MC38-OVA
ACGCCGAGTGTAAGTA.1	3.04661	-1.50395	Immune cells	CD8T	CD8Teff	9	Isotype	WT _mice_MC38-OVA
ACGCCGATCACTGGGC.1	3.78966	1.58936	Immune cells	CD8T	CD8Tcm	4	Isotype	WT _mice_MC38-OVA
ACGCCGATCATTCACT.1	-4.02931	1.6679	Immune cells	CD8T	Others	7	Isotype	WT _mice_MC38-OVA
ACGGAGAAGAGTACCG.1	-0.87575	-3.93496	Immune cells	CD8T	CD8Tn	3	Isotype	WT _mice_MC38-OVA
ACGGAGAAGCCCGAAA.1	-3.44945	-3.48295	Immune cells	CD8T	CD8Tn	5	Isotype	WT _mice_MC38-OVA
ACGGAGAAGTGTGGCA.1	1.77134	0.295313	Immune cells	CD8T	CD8Teff	6	Isotype	WT _mice_MC38-OVA
ACGGAGAAGTGTTTGC.1	-0.342152	-4.18531	Immune cells	CD8T	CD8Tn	3	Isotype	WT _mice_MC38-OVA
ACGGAGAAGTTTAGGA.1	-1.01044	-4.0904	Immune cells	CD8T	CD8Tn	3	Isotype	WT _mice_MC38-OVA
ACGGAGACATTCACTT.1	4.49177	1.77661	Immune cells	CD8T	CD8Tcm	4	Isotype	WT _mice_MC38-OVA
ACGGAGATCGGCCGAT.1	-1.62867	-4.9337	Immune cells	CD8T	CD8Tn	5	Isotype	WT _mice_MC38-OVA
ACGGAGATCTCTAAGG.1	-3.46489	-0.126761	Immune cells	CD8T	Others	7	Isotype	WT _mice_MC38-OVA
ACGGCCAAGAGCTGCA.1	-4.10178	1.76546	Immune cells	CD8T	Others	7	Isotype	WT _mice_MC38-OVA
ACGGCCAAGAGTAAGG.1	0.181606	-3.52457	Immune cells	CD8T	CD8Tn	3	Isotype	WT _mice_MC38-OVA
ACGGCCAAGGCTACGA.1	-1.64099	-2.82191	Immune cells	CD8T	CD8Tn	2	Isotype	WT _mice_MC38-OVA
ACGGCCACACGGTGTC.1	-3.92019	-4.38913	Immune cells	CD8T	CD8Tn	5	Isotype	WT _mice_MC38-OVA
ACGGCCACATCAGTAC.1	-0.147213	-4.90136	Immune cells	CD8T	CD8Tn	3	Isotype	WT _mice_MC38-OVA
ACGGCCAGTCTTGTCC.1	-3.7237	-1.79711	Immune cells	CD8T	Others	7	Isotype	WT _mice_MC38-OVA
ACGGCCAGTGACGCCT.1	2.66946	0.217845	Immune cells	CD8T	CD8Teff	6	Isotype	WT _mice_MC38-OVA
ACGGCCATCATGTAGC.1	-1.17843	-3.51284	Immune cells	CD8T	CD8Tn	2	Isotype	WT _mice_MC38-OVA
ACGGCCATCTGGCGAC.1	4.38781	1.50765	Immune cells	CD8T	CD8Tcm	4	Isotype	WT _mice_MC38-OVA
ACGGGCTAGTCGTTTG.1	-1.37813	-5.20351	Immune cells	CD8T	CD8Tn	5	Isotype	WT _mice_MC38-OVA
ACGGGCTAGTGGGCTA.1	-4.5025	-1.84893	Immune cells	CD8T	Others	7	Isotype	WT _mice_MC38-OVA
ACGGGCTCAACACGCC.1	3.94293	1.34655	Immune cells	CD8T	CD8Tcm	4	Isotype	WT _mice_MC38-OVA
ACGGGTCAGAAGGTGA.1	3.32008	3.58751	Immune cells	CD8T	CD8Tcm	4	Isotype	WT _mice_MC38-OVA
ACGGGTCCAAGCTGTT.1	-2.57957	-3.71174	Immune cells	CD8T	CD8Tn	5	Isotype	WT _mice_MC38-OVA
ACGGGTCCAAGTCTGT.1	-2.08576	-4.82306	Immune cells	CD8T	CD8Tn	5	Isotype	WT _mice_MC38-OVA
ACGGGTCCACATTCGA.1	-0.770716	-2.09863	Immune cells	CD8T	CD8Tn	2	Isotype	WT _mice_MC38-OVA
ACGGGTCCAGGTCGTC.1	0.839166	-0.148461	Immune cells	CD8T	CD8Teff	6	Isotype	WT _mice_MC38-OVA
ACGGGTCCATGGTCAT.1	-0.0707198	-4.3184	Immune cells	CD8T	CD8Tn	3	Isotype	WT _mice_MC38-OVA
ACGTCAAAGAGCTGGT.1	-2.06309	-0.1223	Immune cells	CD8T	CD8Tcm	8	Isotype	WT _mice_MC38-OVA
ACGTCAAAGGCAGGTT.1	-2.85808	-0.952635	Immune cells	CD8T	Others	7	Isotype	WT _mice_MC38-OVA
ACGTCAAAGTAGCCGA.1	-0.255569	-4.08815	Immune cells	CD8T	CD8Tn	3	Isotype	WT _mice_MC38-OVA
ACGTCAACAATGGTCT.1	-0.239602	-3.24742	Immune cells	CD8T	CD8Tn	3	Isotype	WT _mice_MC38-OVA
ACGTCAACAATGTAAG.1	-4.4483	-1.27725	Immune cells	CD8T	Others	7	Isotype	WT _mice_MC38-OVA
ACGTCAACAGACGTAG.1	-0.105159	-4.42104	Immune cells	CD8T	CD8Tn	3	Isotype	WT _mice_MC38-OVA
ACGTCAAGTAAGTAGT.1	3.51358	1.50867	Immune cells	CD8T	CD8Tcm	4	Isotype	WT _mice_MC38-OVA
ACGTCAAGTAGAAAGG.1	-3.8504	-1.86491	Immune cells	CD8T	CD8Tn	5	Isotype	WT _mice_MC38-OVA
ACGTCAAGTGGTTTCA.1	-4.15477	0.55809	Immune cells	CD8T	Others	7	Isotype	WT _mice_MC38-OVA
ACTATCTCACTAAGTC.1	2.56262	-0.936985	Immune cells	CD8T	CD8Teff	9	Isotype	WT _mice_MC38-OVA
ACTATCTCAGCTCGAC.1	0.673607	-5.4465	Immune cells	CD8T	CD8Tn	3	Isotype	WT _mice_MC38-OVA
ACTATCTGTAATCACC.1	1.50638	-4.4776	Immune cells	CD8T	CD8Tn	3	Isotype	WT _mice_MC38-OVA
ACTATCTGTCACTGGC.1	-4.16582	1.1397	Immune cells	CD8T	Others	7	Isotype	WT _mice_MC38-OVA
ACTATCTGTTCATGGT.1	-1.34183	-4.3461	Immune cells	CD8T	CD8Tn	3	Isotype	WT _mice_MC38-OVA
ACTGAACAGGTAAACT.1	-3.12312	-2.26018	Immune cells	CD8T	CD8Tn	2	Isotype	WT _mice_MC38-OVA
ACTGAACAGTCAAGGC.1	-4.2433	0.810533	Immune cells	CD8T	Others	7	Isotype	WT _mice_MC38-OVA
ACTGAACGTCTAGCGC.1	-2.63017	-4.1552	Immune cells	CD8T	CD8Tn	5	Isotype	WT _mice_MC38-OVA
ACTGAGTGTCCGCTGA.1	0.297888	-4.22935	Immune cells	CD8T	CD8Tn	3	Isotype	WT _mice_MC38-OVA
ACTGAGTGTGATGTGG.1	-1.80554	-4.57388	Immune cells	CD8T	CD8Tn	5	Isotype	WT _mice_MC38-OVA
ACTGAGTGTTAAAGAC.1	-1.75145	-3.77491	Immune cells	CD8T	CD8Tn	3	Isotype	WT _mice_MC38-OVA
ACTGAGTTCAGGCCCA.1	-2.18057	-3.02014	Immune cells	CD8T	CD8Tn	2	Isotype	WT _mice_MC38-OVA
ACTGAGTTCCAATGGT.1	0.671079	-3.36235	Immune cells	CD8T	CD8Teff	9	Isotype	WT _mice_MC38-OVA
ACTGATGAGATGTGGC.1	0.470199	-4.42067	Immune cells	CD8T	CD8Tn	3	Isotype	WT _mice_MC38-OVA
ACTGATGCAACACGCC.1	-3.69884	-1.32123	Immune cells	CD8T	Others	7	Isotype	WT _mice_MC38-OVA
ACTGATGTCCTGTAGA.1	0.0530268	-5.00218	Immune cells	CD8T	CD8Tn	3	Isotype	WT _mice_MC38-OVA
ACTGCTCAGACGACGT.1	3.62371	1.41423	Immune cells	CD8T	CD8Tcm	4	Isotype	WT _mice_MC38-OVA
ACTGCTCAGCTAACTC.1	-3.71052	-1.32696	Immune cells	CD8T	Others	7	Isotype	WT _mice_MC38-OVA
ACTGCTCAGTACATGA.1	0.382328	-4.52218	Immune cells	CD8T	CD8Tn	3	Isotype	WT _mice_MC38-OVA
ACTGCTCAGTGGACGT.1	-3.03915	-3.36269	Immune cells	CD8T	CD8Tn	5	Isotype	WT _mice_MC38-OVA
ACTGCTCGTCTGGAGA.1	-3.61531	-3.47823	Immune cells	CD8T	CD8Tn	5	Isotype	WT _mice_MC38-OVA
ACTGCTCGTGGCGAAT.1	-2.08721	-3.50619	Immune cells	CD8T	CD8Tn	2	Isotype	WT _mice_MC38-OVA
ACTGTCCAGTGTTAGA.1	-1.15941	-3.61878	Immune cells	CD8T	CD8Tn	2	Isotype	WT _mice_MC38-OVA
ACTGTCCCAAGCCGCT.1	-1.66544	-4.12568	Immune cells	CD8T	CD8Tn	5	Isotype	WT _mice_MC38-OVA
ACTGTCCGTCATTAGC.1	1.11924	-4.54143	Immune cells	CD8T	CD8Tn	3	Isotype	WT _mice_MC38-OVA
ACTGTCCGTGCAGTAG.1	-0.504073	-4.97668	Immune cells	CD8T	CD8Tn	3	Isotype	WT _mice_MC38-OVA
ACTGTCCTCTAACTGG.1	3.6282	1.82524	Immune cells	CD8T	CD8Tcm	4	Isotype	WT _mice_MC38-OVA
ACTTACTAGCCTATGT.1	0.284603	-5.60734	Immune cells	CD8T	CD8Tn	3	Isotype	WT _mice_MC38-OVA
ACTTACTCAGCATGAG.1	-0.588957	-5.42026	Immune cells	CD8T	CD8Tn	3	Isotype	WT _mice_MC38-OVA
ACTTACTGTCCCGACA.1	-0.511021	-4.44259	Immune cells	CD8T	CD8Tn	3	Isotype	WT _mice_MC38-OVA
ACTTACTGTCTCCACT.1	-3.69504	-2.65639	Immune cells	CD8T	CD8Tn	2	Isotype	WT _mice_MC38-OVA
ACTTACTGTGCTTCTC.1	-2.96751	-5.04526	Immune cells	CD8T	CD8Tn	5	Isotype	WT _mice_MC38-OVA
ACTTACTGTTCGTTGA.1	-0.312998	-2.87067	Immune cells	CD8T	CD8Tn	2	Isotype	WT _mice_MC38-OVA
ACTTACTTCAATCTCT.1	-0.0416339	-2.67315	Immune cells	CD8T	CD8Tn	2	Isotype	WT _mice_MC38-OVA
ACTTACTTCATCGGAT.1	-0.959298	-4.90375	Immune cells	CD8T	CD8Tn	3	Isotype	WT _mice_MC38-OVA
ACTTACTTCCTGTACC.1	-3.31053	-4.20901	Immune cells	CD8T	CD8Tn	5	Isotype	WT _mice_MC38-OVA
ACTTGTTAGCAACGGT.1	-3.32257	-3.12764	Immune cells	CD8T	CD8Tn	5	Isotype	WT _mice_MC38-OVA
ACTTGTTCAATGTTGC.1	-0.417	-0.673209	Immune cells	CD8T	CD8Tn	2	Isotype	WT _mice_MC38-OVA
ACTTGTTGTAACGACG.1	-0.178339	-5.34188	Immune cells	CD8T	CD8Tn	3	Isotype	WT _mice_MC38-OVA
ACTTTCACACGCCAGT.1	-3.18447	-0.435086	Immune cells	CD8T	CD8Tcm	4	Isotype	WT _mice_MC38-OVA
ACTTTCACAGTTCCCT.1	-1.23673	-3.35545	Immune cells	CD8T	CD8Tn	2	Isotype	WT _mice_MC38-OVA
AGAATAGCATCCCATC.1	-1.7339	-0.381561	Immune cells	CD8T	CD8Tcm	8	Isotype	WT _mice_MC38-OVA
AGAATAGTCAAACCGT.1	-2.58532	-4.66665	Immune cells	CD8T	CD8Tn	5	Isotype	WT _mice_MC38-OVA
AGAATAGTCGCTTGTC.1	-1.10536	1.06144	Immune cells	CD8T	CD8Tcm	8	Isotype	WT _mice_MC38-OVA
AGACGTTAGAAGGTGA.1	0.139774	-5.3806	Immune cells	CD8T	CD8Tn	3	Isotype	WT _mice_MC38-OVA
AGACGTTCAAGGACAC.1	-3.35097	-3.76881	Immune cells	CD8T	CD8Tn	5	Isotype	WT _mice_MC38-OVA
AGACGTTGTTCCTCCA.1	-2.90057	-4.25261	Immune cells	CD8T	CD8Tn	5	Isotype	WT _mice_MC38-OVA
AGACGTTTCTCTGCTG.1	-4.28975	-0.818533	Immune cells	CD8T	Others	7	Isotype	WT _mice_MC38-OVA
AGAGCGAGTCGAGTTT.1	-2.25581	-4.47376	Immune cells	CD8T	CD8Tn	5	Isotype	WT _mice_MC38-OVA
AGAGCGATCACCGTAA.1	-2.12872	-1.16779	Immune cells	CD8T	Others	7	Isotype	WT _mice_MC38-OVA
AGAGCTTAGCTCCCAG.1	-1.8966	-4.12011	Immune cells	CD8T	CD8Tn	5	Isotype	WT _mice_MC38-OVA
AGAGCTTTCAAGGTAA.1	1.43397	-0.150291	Immune cells	CD8T	CD8Tcm	4	Isotype	WT _mice_MC38-OVA
AGAGCTTTCGCTTAGA.1	-3.87451	0.348058	Immune cells	CD8T	Others	7	Isotype	WT _mice_MC38-OVA
AGAGTGGAGGCGTACA.1	-1.73624	-2.82042	Immune cells	CD8T	CD8Tn	2	Isotype	WT _mice_MC38-OVA
AGAGTGGCAAAGTGCG.1	-1.77654	-5.00518	Immune cells	CD8T	CD8Tn	5	Isotype	WT _mice_MC38-OVA
AGATCTGCAGCTGTAT.1	1.45557	-4.67523	Immune cells	CD8T	CD8Tn	3	Isotype	WT _mice_MC38-OVA
AGATCTGGTACCGTTA.1	3.0023	0.364194	Immune cells	CD8T	CD8Tcm	4	Isotype	WT _mice_MC38-OVA
AGATCTGTCGCAAGCC.1	-0.308734	-4.15768	Immune cells	CD8T	CD8Tn	3	Isotype	WT _mice_MC38-OVA
AGATCTGTCTCTGAGA.1	-2.98732	-3.69768	Immune cells	CD8T	CD8Tn	5	Isotype	WT _mice_MC38-OVA
AGATTGCAGTGTGAAT.1	-0.12154	-4.10183	Immune cells	CD8T	CD8Tn	3	Isotype	WT _mice_MC38-OVA
AGATTGCGTAAGGGCT.1	-0.634159	-4.83057	Immune cells	CD8T	CD8Tn	3	Isotype	WT _mice_MC38-OVA
AGATTGCGTACCCAAT.1	-1.16093	-4.52498	Immune cells	CD8T	CD8Tn	2	Isotype	WT _mice_MC38-OVA
AGATTGCGTCGGCATC.1	-3.24129	-1.11882	Immune cells	CD8T	Others	7	Isotype	WT _mice_MC38-OVA
AGATTGCTCCCTCTTT.1	-2.98698	-1.44037	Immune cells	CD8T	CD8Tn	2	Isotype	WT _mice_MC38-OVA
AGATTGCTCGAACTGT.1	-1.73389	-3.28922	Immune cells	CD8T	CD8Tn	2	Isotype	WT _mice_MC38-OVA
AGATTGCTCTTAACCT.1	4.39772	1.85053	Immune cells	CD8T	CD8Tcm	4	Isotype	WT _mice_MC38-OVA
AGCAGCCCAAGCCCAC.1	-2.5902	-1.41891	Immune cells	CD8T	CD8Tn	2	Isotype	WT _mice_MC38-OVA
AGCAGCCCACATTTCT.1	0.956161	-4.18683	Immune cells	CD8T	CD8Tn	3	Isotype	WT _mice_MC38-OVA
AGCAGCCGTAAGTGTA.1	3.47718	1.14426	Immune cells	CD8T	CD8Tcm	4	Isotype	WT _mice_MC38-OVA
AGCAGCCTCACATACG.1	-2.23599	-4.62106	Immune cells	CD8T	CD8Tn	5	Isotype	WT _mice_MC38-OVA
AGCAGCCTCCAAACTG.1	-3.89146	-3.71989	Immune cells	CD8T	CD8Tn	5	Isotype	WT _mice_MC38-OVA
AGCATACAGTACTTGC.1	-0.951644	-0.761163	Immune cells	CD8T	CD8Tn	2	Isotype	WT _mice_MC38-OVA
AGCATACCATTGTGCA.1	-1.44457	-4.97686	Immune cells	CD8T	CD8Tn	3	Isotype	WT _mice_MC38-OVA
AGCATACGTTCACGGC.1	-3.9375	-0.475868	Immune cells	CD8T	CD8Tcm	8	Isotype	WT _mice_MC38-OVA
AGCCTAAAGCCAACAG.1	-2.19353	-3.87435	Immune cells	CD8T	CD8Tn	2	Isotype	WT _mice_MC38-OVA
AGCCTAAAGCTATGCT.1	-4.50171	-3.4058	Immune cells	CD8T	CD8Tn	5	Isotype	WT _mice_MC38-OVA
AGCCTAAAGGCCATAG.1	-2.81773	-1.20722	Immune cells	CD8T	Others	7	Isotype	WT _mice_MC38-OVA
AGCCTAACAATGGATA.1	3.45194	-0.251183	Immune cells	CD8T	CD8Tcm	4	Isotype	WT _mice_MC38-OVA
AGCCTAAGTGCGAAAC.1	1.97998	-1.07552	Immune cells	CD8T	CD8Teff	9	Isotype	WT _mice_MC38-OVA
AGCGGTCAGCGTTTAC.1	-1.41537	-3.77609	Immune cells	CD8T	CD8Tn	2	Isotype	WT _mice_MC38-OVA
AGCGGTCAGGGATCTG.1	-2.56264	-2.36487	Immune cells	CD8T	CD8Tn	2	Isotype	WT _mice_MC38-OVA
AGCGGTCCAAGGACAC.1	0.5115	-3.93083	Immune cells	CD8T	CD8Teff	9	Isotype	WT _mice_MC38-OVA
AGCGGTCCATCAGTCA.1	-1.25907	-4.24805	Immune cells	CD8T	CD8Tn	3	Isotype	WT _mice_MC38-OVA
AGCGGTCGTAGGCTGA.1	-1.41807	-2.17667	Immune cells	CD8T	CD8Tn	2	Isotype	WT _mice_MC38-OVA
AGCGGTCGTGCGATAG.1	-2.75813	-4.99113	Immune cells	CD8T	CD8Tn	5	Isotype	WT _mice_MC38-OVA
AGCGGTCTCAAGCCTA.1	-3.86604	-2.67806	Immune cells	CD8T	CD8Tn	5	Isotype	WT _mice_MC38-OVA
AGCGTATCACAAGACG.1	-3.39708	-4.10957	Immune cells	CD8T	CD8Tn	5	Isotype	WT _mice_MC38-OVA
AGCGTATGTAGGAGTC.1	1.22913	-4.77308	Immune cells	CD8T	CD8Tn	3	Isotype	WT _mice_MC38-OVA
AGCGTATTCTCGTTTA.1	1.24805	-1.3944	Immune cells	CD8T	CD8Teff	9	Isotype	WT _mice_MC38-OVA
AGCGTCGAGGATGGAA.1	-1.74658	-4.68212	Immune cells	CD8T	CD8Tn	5	Isotype	WT _mice_MC38-OVA
AGCGTCGCATTCACTT.1	-0.783696	1.06643	Immune cells	CD8T	CD8Teff	6	Isotype	WT _mice_MC38-OVA
AGCGTCGGTTGAGTTC.1	0.643806	-1.56313	Immune cells	CD8T	CD8Teff	9	Isotype	WT _mice_MC38-OVA
AGCGTCGTCTGCTTGC.1	-3.80471	-3.78586	Immune cells	CD8T	CD8Tn	5	Isotype	WT _mice_MC38-OVA
AGCTCCTAGTTAAGTG.1	1.22227	-4.5384	Immune cells	CD8T	CD8Tn	3	Isotype	WT _mice_MC38-OVA
AGCTCCTTCGTTACGA.1	-2.99158	-2.16864	Immune cells	CD8T	CD8Tn	2	Isotype	WT _mice_MC38-OVA
AGCTCTCAGGCACATG.1	4.2635	2.0911	Immune cells	CD8T	CD8Tcm	4	Isotype	WT _mice_MC38-OVA
AGCTCTCCAATGTAAG.1	1.37603	-2.88105	Immune cells	CD8T	CD8Tn	3	Isotype	WT _mice_MC38-OVA
AGCTCTCGTACGCTGC.1	-2.79282	-2.49161	Immune cells	CD8T	CD8Tn	2	Isotype	WT _mice_MC38-OVA
AGCTCTCTCCTTTCTC.1	1.29481	-1.2137	Immune cells	CD8T	CD8Teff	9	Isotype	WT _mice_MC38-OVA
AGCTTGAAGCGTGAAC.1	0.106574	-3.92264	Immune cells	CD8T	CD8Tn	3	Isotype	WT _mice_MC38-OVA
AGCTTGACAGATCGGA.1	-1.02866	-3.80037	Immune cells	CD8T	CD8Tn	2	Isotype	WT _mice_MC38-OVA
AGCTTGACAGGACGTA.1	-2.1847	0.563534	Immune cells	CD8T	CD8Tcm	8	Isotype	WT _mice_MC38-OVA
AGCTTGATCGTTACAG.1	-3.18946	-4.39678	Immune cells	CD8T	CD8Tn	5	Isotype	WT _mice_MC38-OVA
AGGCCACGTTGGACCC.1	4.32342	2.59967	Immune cells	CD8T	CD8Tcm	4	Isotype	WT _mice_MC38-OVA
AGGCCACTCACTGGGC.1	0.185329	-3.24278	Immune cells	CD8T	CD8Tn	3	Isotype	WT _mice_MC38-OVA
AGGCCACTCCGCGGTA.1	-0.328221	-4.84158	Immune cells	CD8T	CD8Tn	3	Isotype	WT _mice_MC38-OVA
AGGGAGTAGTCCGGTC.1	-3.30724	-1.99452	Immune cells	CD8T	CD8Tn	2	Isotype	WT _mice_MC38-OVA
AGGGAGTCACTCAGGC.1	4.24664	1.43571	Immune cells	CD8T	CD8Tcm	4	Isotype	WT _mice_MC38-OVA
AGGGAGTCATGTAGTC.1	-2.97993	-4.662	Immune cells	CD8T	CD8Tn	5	Isotype	WT _mice_MC38-OVA
AGGGAGTGTCCGAAGA.1	-0.909833	-4.20467	Immune cells	CD8T	CD8Tn	3	Isotype	WT _mice_MC38-OVA
AGGGAGTGTCTCCACT.1	3.28886	1.60077	Immune cells	CD8T	CD8Tcm	4	Isotype	WT _mice_MC38-OVA
AGGGAGTTCGGCTACG.1	0.593624	-0.0308842	Immune cells	CD8T	CD8Teff	6	Isotype	WT _mice_MC38-OVA
AGGGATGAGGTAAACT.1	4.01623	1.2599	Immune cells	CD8T	CD8Tcm	4	Isotype	WT _mice_MC38-OVA
AGGGATGCAATCGGTT.1	-2.37625	-4.78096	Immune cells	CD8T	CD8Tn	5	Isotype	WT _mice_MC38-OVA
AGGGATGGTCGCCATG.1	-3.7397	-4.25315	Immune cells	CD8T	CD8Tn	5	Isotype	WT _mice_MC38-OVA
AGGGATGGTGGAAAGA.1	-0.980943	-3.39601	Immune cells	CD8T	CD8Tn	3	Isotype	WT _mice_MC38-OVA
AGGGATGTCACCAGGC.1	3.09871	0.473754	Immune cells	CD8T	CD8Tcm	4	Isotype	WT _mice_MC38-OVA
AGGGATGTCATGTGGT.1	-1.12653	-4.22305	Immune cells	CD8T	CD8Tn	3	Isotype	WT _mice_MC38-OVA
AGGGATGTCGGCATCG.1	3.27681	3.58186	Immune cells	CD8T	CD8Tcm	4	Isotype	WT _mice_MC38-OVA
AGGGATGTCGTAGATC.1	1.53482	-3.43562	Immune cells	CD8T	CD8Teff	9	Isotype	WT _mice_MC38-OVA
AGGGATGTCTGAGGGA.1	-0.329031	-4.32189	Immune cells	CD8T	CD8Tn	3	Isotype	WT _mice_MC38-OVA
AGGGTGACAAGTAATG.1	-0.391768	-0.774823	Immune cells	CD8T	CD8Tcm	4	Isotype	WT _mice_MC38-OVA
AGGGTGACACCCAGTG.1	-1.33808	-3.44518	Immune cells	CD8T	CD8Tn	2	Isotype	WT _mice_MC38-OVA
AGGGTGACATTCCTCG.1	-2.98611	-1.96206	Immune cells	CD8T	CD8Tn	2	Isotype	WT _mice_MC38-OVA
AGGTCATAGGCGACAT.1	-3.91004	0.478886	Immune cells	CD8T	Others	7	Isotype	WT _mice_MC38-OVA
AGGTCATAGTGAACAT.1	0.201097	-4.57948	Immune cells	CD8T	CD8Tn	3	Isotype	WT _mice_MC38-OVA
AGGTCATCAGCTTAAC.1	-0.740934	-1.07902	Immune cells	CD8T	CD8Tcm	4	Isotype	WT _mice_MC38-OVA
AGGTCATGTAACGTTC.1	-4.03809	1.0824	Immune cells	CD8T	Others	7	Isotype	WT _mice_MC38-OVA
AGGTCCGCAGATCGGA.1	0.389322	-2.63392	Immune cells	CD8T	CD8Tcm	4	Isotype	WT _mice_MC38-OVA
AGGTCCGCATGACATC.1	-2.9212	-1.68847	Immune cells	CD8T	CD8Tn	2	Isotype	WT _mice_MC38-OVA
AGGTCCGGTTTGGCGC.1	-1.36587	-2.04099	Immune cells	CD8T	CD8Tn	2	Isotype	WT _mice_MC38-OVA
AGGTCCGTCGCGATCG.1	-3.16942	-1.80874	Immune cells	CD8T	Others	7	Isotype	WT _mice_MC38-OVA
AGTAGTCAGAAACGCC.1	0.138481	-4.91133	Immune cells	CD8T	CD8Tn	3	Isotype	WT _mice_MC38-OVA
AGTAGTCCAAGCGATG.1	-2.21926	-2.88761	Immune cells	CD8T	CD8Tn	2	Isotype	WT _mice_MC38-OVA
AGTAGTCCAGGGCATA.1	0.609524	-0.0594575	Immune cells	CD8T	CD8Teff	6	Isotype	WT _mice_MC38-OVA
AGTAGTCCATCCGCGA.1	0.803465	0.119766	Immune cells	CD8T	CD8Teff	6	Isotype	WT _mice_MC38-OVA
AGTAGTCGTTGGTAAA.1	0.620721	-5.19135	Immune cells	CD8T	CD8Tn	3	Isotype	WT _mice_MC38-OVA
AGTAGTCTCCCGGATG.1	-0.555376	2.01804	Immune cells	CD8T	CD8Tcm	8	Isotype	WT _mice_MC38-OVA
AGTAGTCTCTCGATGA.1	-1.23494	-4.7702	Immune cells	CD8T	CD8Tn	5	Isotype	WT _mice_MC38-OVA
AGTCTTTCAGGACCCT.1	3.24398	1.8106	Immune cells	CD8T	CD8Tcm	4	Isotype	WT _mice_MC38-OVA
AGTCTTTCAGTATCTG.1	-3.57891	-3.85769	Immune cells	CD8T	CD8Tn	5	Isotype	WT _mice_MC38-OVA
AGTCTTTTCCTGTACC.1	-3.22868	-3.9489	Immune cells	CD8T	CD8Tn	5	Isotype	WT _mice_MC38-OVA
AGTCTTTTCGCCAAAT.1	-3.42055	-0.398684	Immune cells	CD8T	CD8Tcm	8	Isotype	WT _mice_MC38-OVA
AGTGAGGAGACTCGGA.1	-1.85951	-0.820763	Immune cells	CD8T	CD8Tn	2	Isotype	WT _mice_MC38-OVA
AGTGAGGAGAGCTGCA.1	-2.52475	-1.23875	Immune cells	CD8T	CD8Tn	2	Isotype	WT _mice_MC38-OVA
AGTGAGGAGTGTACCT.1	-0.310311	0.0949593	Immune cells	CD8T	CD8Teff	6	Isotype	WT _mice_MC38-OVA
AGTGAGGCACTTACGA.1	-1.2959	1.14729	Immune cells	CD8T	CD8Tcm	8	Isotype	WT _mice_MC38-OVA
AGTGAGGCATTTGCCC.1	-2.44025	-4.02672	Immune cells	CD8T	CD8Tn	5	Isotype	WT _mice_MC38-OVA
AGTGAGGGTCGGATCC.1	-0.193009	-3.69324	Immune cells	CD8T	CD8Tn	3	Isotype	WT _mice_MC38-OVA
AGTGAGGTCAGCTGGC.1	-3.66167	-3.61541	Immune cells	CD8T	CD8Tn	5	Isotype	WT _mice_MC38-OVA
AGTGAGGTCCAGTAGT.1	-0.884889	1.78771	Immune cells	CD8T	CD8Tcm	8	Isotype	WT _mice_MC38-OVA
AGTGAGGTCCGGCACA.1	-1.85295	-3.35516	Immune cells	CD8T	CD8Tn	2	Isotype	WT _mice_MC38-OVA
AGTGAGGTCGAATGCT.1	0.38146	1.56128	Immune cells	CD8T	CD8Teff	6	Isotype	WT _mice_MC38-OVA
AGTGAGGTCGGCTTGG.1	-0.114156	-5.3551	Immune cells	CD8T	CD8Tn	3	Isotype	WT _mice_MC38-OVA
AGTGGGAAGCATCATC.1	-2.44257	-4.3034	Immune cells	CD8T	CD8Tn	5	Isotype	WT _mice_MC38-OVA
AGTGGGACATCAGTCA.1	0.634419	0.461172	Immune cells	CD8T	CD8Teff	6	Isotype	WT _mice_MC38-OVA
AGTGGGATCCTTGCCA.1	1.05392	-4.66716	Immune cells	CD8T	CD8Tn	3	Isotype	WT _mice_MC38-OVA
AGTGTCAAGTAAGTAC.1	0.0767858	-3.51681	Immune cells	CD8T	CD8Tn	3	Isotype	WT _mice_MC38-OVA
AGTGTCATCACGGTTA.1	2.26479	-0.51872	Immune cells	CD8T	CD8Tcm	4	Isotype	WT _mice_MC38-OVA
AGTGTCATCCCTTGTG.1	2.97816	0.22039	Immune cells	CD8T	CD8Teff	9	Isotype	WT _mice_MC38-OVA
AGTGTCATCGTCCGTT.1	-2.20626	-1.81407	Immune cells	CD8T	CD8Tn	2	Isotype	WT _mice_MC38-OVA
AGTTGGTAGTAGGCCA.1	-3.47311	-4.34038	Immune cells	CD8T	CD8Tn	5	Isotype	WT _mice_MC38-OVA
AGTTGGTCACAACGCC.1	-2.96111	-3.39583	Immune cells	CD8T	CD8Tn	5	Isotype	WT _mice_MC38-OVA
AGTTGGTCACTCAGGC.1	-0.169812	-5.05258	Immune cells	CD8T	CD8Tn	3	Isotype	WT _mice_MC38-OVA
AGTTGGTCAGACGCAA.1	-2.07966	-2.62678	Immune cells	CD8T	CD8Tn	2	Isotype	WT _mice_MC38-OVA
AGTTGGTCAGATCTGT.1	1.80784	-2.55163	Immune cells	CD8T	CD8Teff	9	Isotype	WT _mice_MC38-OVA
AGTTGGTGTGAACCTT.1	1.05267	1.05865	Immune cells	CD8T	CD8Teff	6	Isotype	WT _mice_MC38-OVA
AGTTGGTGTGTGCCTG.1	-4.30228	-2.23365	Immune cells	CD8T	CD8Tcm	8	Isotype	WT _mice_MC38-OVA
AGTTGGTTCTTGCATT.1	-3.74931	-3.88379	Immune cells	CD8T	CD8Tn	5	Isotype	WT _mice_MC38-OVA
ATAACGCAGAAACCAT.1	-3.52902	-2.79449	Immune cells	CD8T	CD8Tn	2	Isotype	WT _mice_MC38-OVA
ATAACGCAGGCCCGTT.1	-1.78424	-4.22566	Immune cells	CD8T	CD8Tn	2	Isotype	WT _mice_MC38-OVA
ATAACGCAGTGTCCAT.1	-2.53904	-4.89652	Immune cells	CD8T	CD8Tn	5	Isotype	WT _mice_MC38-OVA
ATAACGCCACTTCGAA.1	1.27194	-4.40915	Immune cells	CD8T	CD8Tn	3	Isotype	WT _mice_MC38-OVA
ATAACGCCATAGTAAG.1	0.578376	-4.87135	Immune cells	CD8T	CD8Tn	3	Isotype	WT _mice_MC38-OVA
ATAACGCTCAGTGTTG.1	2.62032	-0.30977	Immune cells	CD8T	CD8Tcm	4	Isotype	WT _mice_MC38-OVA
ATAAGAGCACAACGCC.1	0.144605	-0.217824	Immune cells	CD8T	CD8Teff	6	Isotype	WT _mice_MC38-OVA
ATAAGAGGTATAATGG.1	-4.20306	-0.217205	Immune cells	CD8T	Others	7	Isotype	WT _mice_MC38-OVA
ATAAGAGTCACCCTCA.1	-2.74129	-1.63093	Immune cells	CD8T	CD8Tn	2	Isotype	WT _mice_MC38-OVA
ATAAGAGTCTCTAAGG.1	-3.78019	-1.36859	Immune cells	CD8T	Others	7	Isotype	WT _mice_MC38-OVA
ATAGACCAGACAAAGG.1	-1.97651	1.76879	Immune cells	CD8T	Others	7	Isotype	WT _mice_MC38-OVA
ATAGACCAGAGCAATT.1	-1.40748	-0.615534	Immune cells	CD8T	CD8Tcm	8	Isotype	WT _mice_MC38-OVA
ATAGACCAGTACGACG.1	-1.78964	-0.858918	Immune cells	CD8T	CD8Tn	2	Isotype	WT _mice_MC38-OVA
ATAGACCCAAGGTTCT.1	-3.80829	-3.39536	Immune cells	CD8T	CD8Tn	5	Isotype	WT _mice_MC38-OVA
ATAGACCCACACCGAC.1	3.84669	3.65719	Immune cells	CD8T	CD8Tcm	4	Isotype	WT _mice_MC38-OVA
ATAGACCCAGACAAGC.1	-2.3418	-2.62906	Immune cells	CD8T	CD8Tn	2	Isotype	WT _mice_MC38-OVA
ATAGACCCAGCGTCCA.1	-1.81655	-1.74262	Immune cells	CD8T	CD8Tn	2	Isotype	WT _mice_MC38-OVA
ATAGACCCAGCTTAAC.1	-0.445324	-4.84145	Immune cells	CD8T	CD8Tn	3	Isotype	WT _mice_MC38-OVA
ATAGACCGTCACCCAG.1	-0.163501	-5.0119	Immune cells	CD8T	CD8Tn	3	Isotype	WT _mice_MC38-OVA
ATAGACCTCCAGGGCT.1	4.26752	1.6825	Immune cells	CD8T	CD8Tcm	4	Isotype	WT _mice_MC38-OVA
ATCACGAAGCAAATCA.1	-3.77228	1.04812	Immune cells	CD8T	Others	7	Isotype	WT _mice_MC38-OVA
ATCACGACACAAGCCC.1	1.90096	1.43897	Immune cells	CD8T	CD8Tcm	4	Isotype	WT _mice_MC38-OVA
ATCACGACAGCGAACA.1	3.62685	1.43652	Immune cells	CD8T	CD8Tcm	4	Isotype	WT _mice_MC38-OVA
ATCATCTAGGCGATAC.1	-0.722331	-4.40816	Immune cells	CD8T	CD8Tn	3	Isotype	WT _mice_MC38-OVA
ATCATCTAGTTCCACA.1	4.60486	1.9113	Immune cells	CD8T	CD8Tcm	4	Isotype	WT _mice_MC38-OVA
ATCATCTCACACCGCA.1	-1.2176	1.58443	Immune cells	CD8T	CD8Tcm	8	Isotype	WT _mice_MC38-OVA
ATCATCTCAGGGATTG.1	-4.22459	-2.18544	Immune cells	CD8T	Others	7	Isotype	WT _mice_MC38-OVA
ATCATCTTCATGCAAC.1	-1.98336	-3.70262	Immune cells	CD8T	CD8Tn	2	Isotype	WT _mice_MC38-OVA
ATCATCTTCCAACCAA.1	2.47376	-0.108666	Immune cells	CD8T	CD8Tcm	4	Isotype	WT _mice_MC38-OVA
ATCATGGAGAGCTTCT.1	0.949911	-3.3797	Immune cells	CD8T	CD8Tn	3	Isotype	WT _mice_MC38-OVA
ATCATGGAGATCGATA.1	0.281509	1.16022	Immune cells	CD8T	CD8Teff	6	Isotype	WT _mice_MC38-OVA
ATCATGGAGTCCGGTC.1	-2.18358	-4.48888	Immune cells	CD8T	CD8Tn	5	Isotype	WT _mice_MC38-OVA
ATCATGGCACCAGATT.1	-2.807	-1.73149	Immune cells	CD8T	CD8Tn	2	Isotype	WT _mice_MC38-OVA
ATCATGGCAGACACTT.1	-0.40252	-4.20855	Immune cells	CD8T	CD8Tn	3	Isotype	WT _mice_MC38-OVA
ATCATGGCATAGTAAG.1	1.39097	-4.75928	Immune cells	CD8T	CD8Tn	3	Isotype	WT _mice_MC38-OVA
ATCATGGGTACAGTGG.1	-2.59436	-4.03588	Immune cells	CD8T	CD8Tn	5	Isotype	WT _mice_MC38-OVA
ATCATGGGTCGAATCT.1	-3.43267	-3.4323	Immune cells	CD8T	CD8Tn	5	Isotype	WT _mice_MC38-OVA
ATCATGGGTCTGCGGT.1	-3.47918	-1.463	Immune cells	CD8T	Others	7	Isotype	WT _mice_MC38-OVA
ATCATGGGTTAGTGGG.1	-4.17788	1.18887	Immune cells	CD8T	Others	7	Isotype	WT _mice_MC38-OVA
ATCATGGTCAGAGCTT.1	-0.11556	-4.24545	Immune cells	CD8T	CD8Tn	3	Isotype	WT _mice_MC38-OVA
ATCATGGTCTCTTATG.1	-0.832914	-4.10048	Immune cells	CD8T	CD8Tn	3	Isotype	WT _mice_MC38-OVA
ATCCACCAGCTGCAAG.1	-3.58296	-2.87757	Immune cells	CD8T	CD8Tn	5	Isotype	WT _mice_MC38-OVA
ATCCACCCACGTCAGC.1	-1.0099	-4.30394	Immune cells	CD8T	CD8Tn	3	Isotype	WT _mice_MC38-OVA
ATCCACCCATCTCGCT.1	-0.983033	-2.34649	Immune cells	CD8T	CD8Tn	2	Isotype	WT _mice_MC38-OVA
ATCCACCTCACCTTAT.1	-1.1515	-0.865799	Immune cells	CD8T	CD8Tn	2	Isotype	WT _mice_MC38-OVA
ATCCGAAAGTAGTGCG.1	-0.0541809	-5.10926	Immune cells	CD8T	CD8Tn	3	Isotype	WT _mice_MC38-OVA
ATCCGAAAGTGATCGG.1	0.74916	-5.13343	Immune cells	CD8T	CD8Tn	3	Isotype	WT _mice_MC38-OVA
ATCCGAAAGTTGAGAT.1	-4.28584	-2.22056	Immune cells	CD8T	CD8Tn	5	Isotype	WT _mice_MC38-OVA
ATCCGAACAAGCGAGT.1	-2.75975	-2.98382	Immune cells	CD8T	CD8Tn	5	Isotype	WT _mice_MC38-OVA
ATCCGAATCAGGTTCA.1	-2.90808	-2.70942	Immune cells	CD8T	CD8Tn	2	Isotype	WT _mice_MC38-OVA
ATCGAGTAGGGATGGG.1	-2.89325	-3.45467	Immune cells	CD8T	CD8Tn	5	Isotype	WT _mice_MC38-OVA
ATCGAGTCAACTGGCC.1	2.87333	5.49959	Immune cells	CD8T	CD8Tcm	4	Isotype	WT _mice_MC38-OVA
ATCGAGTCAAGCGTAG.1	0.375645	-3.82389	Immune cells	CD8T	CD8Tn	3	Isotype	WT _mice_MC38-OVA
ATCGAGTCATCTATGG.1	-3.73501	-2.71454	Immune cells	CD8T	Others	7	Isotype	WT _mice_MC38-OVA
ATCGAGTGTAGTAGTA.1	0.0870111	-5.48545	Immune cells	CD8T	CD8Tn	3	Isotype	WT _mice_MC38-OVA
ATCGAGTGTGAAAGAG.1	0.0966279	-4.89705	Immune cells	CD8T	CD8Tn	3	Isotype	WT _mice_MC38-OVA
ATCGAGTTCCCTTGTG.1	-3.13677	-1.22778	Immune cells	CD8T	CD8Tn	2	Isotype	WT _mice_MC38-OVA
ATCGAGTTCGCCTGTT.1	-2.61595	-2.05906	Immune cells	CD8T	CD8Tn	2	Isotype	WT _mice_MC38-OVA
ATCTACTAGCGCTTAT.1	0.00484831	-4.39586	Immune cells	CD8T	CD8Tn	3	Isotype	WT _mice_MC38-OVA
ATCTACTCACATTCGA.1	-0.998853	-4.45151	Immune cells	CD8T	CD8Tn	3	Isotype	WT _mice_MC38-OVA
ATCTACTTCATTTGGG.1	-3.15078	-4.4147	Immune cells	CD8T	CD8Tn	5	Isotype	WT _mice_MC38-OVA
ATCTGCCTCATAAAGG.1	-3.43156	-0.830364	Immune cells	CD8T	Others	7	Isotype	WT _mice_MC38-OVA
ATGAGGGCAAGGACAC.1	-3.90565	-1.78578	Immune cells	CD8T	Others	7	Isotype	WT _mice_MC38-OVA
ATGAGGGCAGATCCAT.1	-2.16105	-1.99251	Immune cells	CD8T	CD8Tn	2	Isotype	WT _mice_MC38-OVA
ATGAGGGCATCCGGGT.1	3.86584	2.49447	Immune cells	CD8T	CD8Tcm	4	Isotype	WT _mice_MC38-OVA
ATGAGGGGTCGCCATG.1	-0.0965163	-2.49029	Immune cells	CD8T	CD8Tcm	8	Isotype	WT _mice_MC38-OVA
ATGAGGGGTGTAATGA.1	-3.45418	-3.50536	Immune cells	CD8T	CD8Tn	5	Isotype	WT _mice_MC38-OVA
ATGAGGGGTGTGAAAT.1	3.96824	2.35389	Immune cells	CD8T	CD8Tcm	4	Isotype	WT _mice_MC38-OVA
ATGAGGGTCACAGTAC.1	-2.01807	-5.38968	Immune cells	CD8T	CD8Tn	5	Isotype	WT _mice_MC38-OVA
ATGAGGGTCAGCGACC.1	-1.12979	-3.51877	Immune cells	CD8T	CD8Tn	2	Isotype	WT _mice_MC38-OVA
ATGAGGGTCTGTCTAT.1	-1.28158	-2.12169	Immune cells	CD8T	CD8Tn	2	Isotype	WT _mice_MC38-OVA
ATGCGATCAGTCCTTC.1	-3.37132	-3.86624	Immune cells	CD8T	CD8Tn	5	Isotype	WT _mice_MC38-OVA
ATGCGATGTAAATGTG.1	-0.122873	-3.84413	Immune cells	CD8T	CD8Tn	3	Isotype	WT _mice_MC38-OVA
ATGGGAGCAAGTCTGT.1	-2.72185	3.23743	Immune cells	CD8T	Others	7	Isotype	WT _mice_MC38-OVA
ATGGGAGGTCTGGTCG.1	-3.99817	-4.06668	Immune cells	CD8T	CD8Tn	5	Isotype	WT _mice_MC38-OVA
ATGGGAGTCACTTCAT.1	-1.75496	1.30462	Immune cells	CD8T	CD8Tcm	8	Isotype	WT _mice_MC38-OVA
ATGGGAGTCCAAACAC.1	0.60536	1.45165	Immune cells	CD8T	CD8Teff	6	Isotype	WT _mice_MC38-OVA
ATGTGTGAGAGATGAG.1	-3.00193	-4.20646	Immune cells	CD8T	CD8Tn	5	Isotype	WT _mice_MC38-OVA
ATGTGTGGTTTCGCTC.1	-3.73305	-2.71124	Immune cells	CD8T	CD8Tn	2	Isotype	WT _mice_MC38-OVA
ATTACTCAGACTACAA.1	1.27276	-4.6067	Immune cells	CD8T	CD8Tn	3	Isotype	WT _mice_MC38-OVA
ATTACTCAGAGACTTA.1	-2.58658	-4.10384	Immune cells	CD8T	CD8Tn	5	Isotype	WT _mice_MC38-OVA
ATTACTCAGCATGGCA.1	-4.37681	0.679953	Immune cells	CD8T	Others	7	Isotype	WT _mice_MC38-OVA
ATTACTCAGTGCTGCC.1	-1.75398	-4.08761	Immune cells	CD8T	CD8Tn	2	Isotype	WT _mice_MC38-OVA
ATTACTCGTACGACCC.1	-1.6878	-2.1045	Immune cells	CD8T	CD8Tn	2	Isotype	WT _mice_MC38-OVA
ATTACTCGTCCTAGCG.1	-3.62449	-2.49752	Immune cells	CD8T	Others	7	Isotype	WT _mice_MC38-OVA
ATTACTCGTGTTCTTT.1	-0.242999	-5.67419	Immune cells	CD8T	CD8Tn	3	Isotype	WT _mice_MC38-OVA
ATTACTCTCCTCAACC.1	-3.9448	-2.45421	Immune cells	CD8T	Others	7	Isotype	WT _mice_MC38-OVA
ATTATCCAGCTGCCCA.1	-0.871385	-5.11314	Immune cells	CD8T	CD8Tn	3	Isotype	WT _mice_MC38-OVA
ATTATCCAGTATGACA.1	-1.54691	-0.728907	Immune cells	CD8T	CD8Tcm	8	Isotype	WT _mice_MC38-OVA
ATTATCCCAGCTTAAC.1	0.379533	-4.10431	Immune cells	CD8T	CD8Tn	3	Isotype	WT _mice_MC38-OVA
ATTATCCGTATATCCG.1	0.261313	-5.10813	Immune cells	CD8T	CD8Tn	3	Isotype	WT _mice_MC38-OVA
ATTATCCGTGACTCAT.1	-2.24599	1.50606	Immune cells	CD8T	CD8Tcm	8	Isotype	WT _mice_MC38-OVA
ATTATCCTCGAATGGG.1	-2.18235	-3.91779	Immune cells	CD8T	CD8Tn	5	Isotype	WT _mice_MC38-OVA
ATTCTACAGCGCTTAT.1	-3.17794	-3.25383	Immune cells	CD8T	CD8Tn	5	Isotype	WT _mice_MC38-OVA
ATTCTACAGTTCGCGC.1	-0.000861482	-2.79353	Immune cells	CD8T	CD8Tcm	4	Isotype	WT _mice_MC38-OVA
ATTCTACCATGCATGT.1	1.26021	-4.58104	Immune cells	CD8T	CD8Tn	3	Isotype	WT _mice_MC38-OVA
ATTCTACTCTCTAGGA.1	-3.08291	-1.70412	Immune cells	CD8T	Others	7	Isotype	WT _mice_MC38-OVA
ATTGGACAGAAACGCC.1	4.20278	1.68674	Immune cells	CD8T	CD8Tcm	4	Isotype	WT _mice_MC38-OVA
ATTGGACAGGAGTACC.1	-0.344362	-4.11225	Immune cells	CD8T	CD8Tn	3	Isotype	WT _mice_MC38-OVA
ATTGGACAGGATGGAA.1	-3.62996	-4.09841	Immune cells	CD8T	CD8Tn	5	Isotype	WT _mice_MC38-OVA
ATTGGACCACCAGCAC.1	-0.218581	-3.4924	Immune cells	CD8T	CD8Tn	3	Isotype	WT _mice_MC38-OVA
ATTGGACCACTGCCAG.1	-3.30565	-1.2752	Immune cells	CD8T	CD8Tn	2	Isotype	WT _mice_MC38-OVA
ATTGGACCAGATCGGA.1	0.344337	-4.987	Immune cells	CD8T	CD8Tn	3	Isotype	WT _mice_MC38-OVA
ATTGGACCATGCCTTC.1	2.10087	0.515448	Immune cells	CD8T	CD8Tcm	4	Isotype	WT _mice_MC38-OVA
ATTGGACGTCACAAGG.1	-0.529944	-4.75966	Immune cells	CD8T	CD8Tn	3	Isotype	WT _mice_MC38-OVA
ATTGGACGTCGGGTCT.1	-3.85049	-2.58513	Immune cells	CD8T	CD8Tn	5	Isotype	WT _mice_MC38-OVA
ATTGGACGTGAACCTT.1	0.550895	-5.32797	Immune cells	CD8T	CD8Tn	3	Isotype	WT _mice_MC38-OVA
ATTGGACTCGTTACAG.1	2.55523	-0.564753	Immune cells	CD8T	CD8Teff	9	Isotype	WT _mice_MC38-OVA
ATTGGTGCAGGACCCT.1	4.59131	2.47464	Immune cells	CD8T	CD8Tcm	4	Isotype	WT _mice_MC38-OVA
ATTGGTGGTCACACGC.1	-3.29572	-1.64584	Immune cells	CD8T	CD8Tn	2	Isotype	WT _mice_MC38-OVA
ATTGGTGGTCGGGTCT.1	-3.666	-4.23047	Immune cells	CD8T	CD8Tn	5	Isotype	WT _mice_MC38-OVA
ATTGGTGGTGCGGTAA.1	-0.2681	1.85573	Immune cells	CD8T	CD8Teff	6	Isotype	WT _mice_MC38-OVA
ATTGGTGTCTGTCTAT.1	-2.24043	-0.777083	Immune cells	CD8T	CD8Tn	2	Isotype	WT _mice_MC38-OVA
ATTTCTGAGAAACCAT.1	0.123356	0.123786	Immune cells	CD8T	CD8Teff	6	Isotype	WT _mice_MC38-OVA
ATTTCTGAGAAAGTGG.1	2.30015	-0.942604	Immune cells	CD8T	CD8Tcm	4	Isotype	WT _mice_MC38-OVA
ATTTCTGTCAAACGGG.1	1.12989	-4.24821	Immune cells	CD8T	CD8Tn	3	Isotype	WT _mice_MC38-OVA
ATTTCTGTCCAGTATG.1	-1.06814	-3.7294	Immune cells	CD8T	CD8Tn	2	Isotype	WT _mice_MC38-OVA
CAACCAAAGAGGACGG.1	-3.17303	-2.89096	Immune cells	CD8T	CD8Tn	5	Isotype	WT _mice_MC38-OVA
CAACCAACAATGGAGC.1	-1.48571	-2.76121	Immune cells	CD8T	CD8Tn	2	Isotype	WT _mice_MC38-OVA
CAACCAAGTCCAGTTA.1	-2.25617	1.95833	Immune cells	CD8T	Others	7	Isotype	WT _mice_MC38-OVA
CAACCAAGTTCCGGCA.1	-2.64142	-5.20369	Immune cells	CD8T	CD8Tn	5	Isotype	WT _mice_MC38-OVA
CAACCTCAGGGATGGG.1	-0.493062	-4.93452	Immune cells	CD8T	CD8Tn	3	Isotype	WT _mice_MC38-OVA
CAACCTCGTAAGGATT.1	-4.02898	-0.0463314	Immune cells	CD8T	Others	7	Isotype	WT _mice_MC38-OVA
CAACCTCGTAAGTTCC.1	0.437391	-0.204263	Immune cells	CD8T	CD8Teff	6	Isotype	WT _mice_MC38-OVA
CAACCTCGTATAGTAG.1	0.587963	-0.375666	Immune cells	CD8T	CD8Teff	6	Isotype	WT _mice_MC38-OVA
CAACCTCTCACAACGT.1	3.96161	1.68198	Immune cells	CD8T	CD8Tcm	4	Isotype	WT _mice_MC38-OVA
CAACCTCTCCTCCTAG.1	-2.22576	-0.494177	Immune cells	CD8T	CD8Tn	2	Isotype	WT _mice_MC38-OVA
CAACCTCTCTTTACGT.1	-1.25963	-4.09234	Immune cells	CD8T	CD8Tn	2	Isotype	WT _mice_MC38-OVA
CAACTAGAGACGACGT.1	-3.66341	-2.81355	Immune cells	CD8T	CD8Tn	2	Isotype	WT _mice_MC38-OVA
CAACTAGTCCCTCAGT.1	-3.34062	-0.914034	Immune cells	CD8T	Others	7	Isotype	WT _mice_MC38-OVA
CAAGAAAAGTGCGATG.1	-3.91517	0.59344	Immune cells	CD8T	CD8Tcm	8	Isotype	WT _mice_MC38-OVA
CAAGAAACATAACCTG.1	-0.744671	-3.3481	Immune cells	CD8T	CD8Tn	2	Isotype	WT _mice_MC38-OVA
CAAGAAACATGTAAGA.1	3.56755	0.133861	Immune cells	CD8T	CD8Tcm	4	Isotype	WT _mice_MC38-OVA
CAAGAAATCGTCCGTT.1	-0.311506	-3.66083	Immune cells	CD8T	CD8Tn	3	Isotype	WT _mice_MC38-OVA
CAAGAAATCTTCGAGA.1	-4.04013	-2.31303	Immune cells	CD8T	Others	7	Isotype	WT _mice_MC38-OVA
CAAGATCAGGCTAGAC.1	-2.1922	-4.08231	Immune cells	CD8T	CD8Tn	5	Isotype	WT _mice_MC38-OVA
CAAGATCAGGTAAACT.1	-2.89474	-2.61522	Immune cells	CD8T	CD8Tn	2	Isotype	WT _mice_MC38-OVA
CAAGATCCATCGTCGG.1	3.07511	0.226892	Immune cells	CD8T	CD8Tcm	4	Isotype	WT _mice_MC38-OVA
CAAGATCGTCCAGTTA.1	-3.63659	1.25667	Immune cells	CD8T	Others	7	Isotype	WT _mice_MC38-OVA
CAAGATCTCATAAAGG.1	-1.34214	-2.10806	Immune cells	CD8T	CD8Tn	2	Isotype	WT _mice_MC38-OVA
CAAGATCTCTGTCAAG.1	-0.0558727	-5.72534	Immune cells	CD8T	CD8Tn	5	Isotype	WT _mice_MC38-OVA
CAAGGCCAGAACTCGG.1	-2.23194	-1.71272	Immune cells	CD8T	CD8Tn	2	Isotype	WT _mice_MC38-OVA
CAAGGCCAGATATACG.1	-4.44935	-1.34864	Immune cells	CD8T	Others	7	Isotype	WT _mice_MC38-OVA
CAAGGCCCAGCGTTCG.1	-1.42438	-3.67137	Immune cells	CD8T	CD8Tn	2	Isotype	WT _mice_MC38-OVA
CAAGGCCTCATCTGCC.1	0.759427	-5.07562	Immune cells	CD8T	CD8Tn	3	Isotype	WT _mice_MC38-OVA
CAAGGCCTCGAATCCA.1	-2.97348	-0.302773	Immune cells	CD8T	CD8Tcm	8	Isotype	WT _mice_MC38-OVA
CAAGGCCTCGGTCTAA.1	-2.24941	-2.23712	Immune cells	CD8T	CD8Tn	2	Isotype	WT _mice_MC38-OVA
CAAGTTGAGCAGATCG.1	-2.45458	-3.63101	Immune cells	CD8T	CD8Tn	2	Isotype	WT _mice_MC38-OVA
CAAGTTGAGGCCATAG.1	-0.00556285	-2.23998	Immune cells	CD8T	CD8Teff	9	Isotype	WT _mice_MC38-OVA
CAAGTTGCAGGGATTG.1	-1.8674	-1.61479	Immune cells	CD8T	CD8Tn	2	Isotype	WT _mice_MC38-OVA
CAAGTTGGTAGAAGGA.1	-0.682044	-4.56232	Immune cells	CD8T	CD8Tn	3	Isotype	WT _mice_MC38-OVA
CACAAACCAAGAAGAG.1	2.64619	5.70385	Immune cells	CD8T	CD8Tcm	4	Isotype	WT _mice_MC38-OVA
CACAAACCAGGCTCAC.1	0.0579397	-3.25837	Immune cells	CD8T	CD8Tn	3	Isotype	WT _mice_MC38-OVA
CACAAACCATTGGCGC.1	-1.99098	-4.94022	Immune cells	CD8T	CD8Tn	5	Isotype	WT _mice_MC38-OVA
CACAAACGTGCGCTTG.1	0.631549	-5.3601	Immune cells	CD8T	CD8Teff	9	Isotype	WT _mice_MC38-OVA
CACAAACTCCTTCAAT.1	-1.52003	-5.51908	Immune cells	CD8T	CD8Tn	5	Isotype	WT _mice_MC38-OVA
CACAAACTCGGTGTTA.1	0.708215	-3.92582	Immune cells	CD8T	CD8Tn	3	Isotype	WT _mice_MC38-OVA
CACAAACTCGTCACGG.1	-1.30003	-3.82056	Immune cells	CD8T	CD8Tn	2	Isotype	WT _mice_MC38-OVA
CACACAAAGCCGGTAA.1	0.527503	1.36028	Immune cells	CD8T	CD8Teff	6	Isotype	WT _mice_MC38-OVA
CACACAAAGTTAAGTG.1	-3.25185	-3.91523	Immune cells	CD8T	CD8Tn	5	Isotype	WT _mice_MC38-OVA
CACACAACAACAACCT.1	-1.55716	-3.53031	Immune cells	CD8T	CD8Tn	2	Isotype	WT _mice_MC38-OVA
CACACAACATCTGGTA.1	-1.12605	-5.54457	Immune cells	CD8T	CD8Tn	5	Isotype	WT _mice_MC38-OVA
CACACAAGTGATGTGG.1	-1.5985	-3.71598	Immune cells	CD8T	CD8Tn	2	Isotype	WT _mice_MC38-OVA
CACACAAGTGTTCGAT.1	1.45524	2.28381	Immune cells	CD8T	CD8Tcm	4	Isotype	WT _mice_MC38-OVA
CACACAAGTTTAGGAA.1	1.52203	-4.37978	Immune cells	CD8T	CD8Tn	3	Isotype	WT _mice_MC38-OVA
CACACAATCATCTGTT.1	-2.9267	-2.55142	Immune cells	CD8T	CD8Tn	2	Isotype	WT _mice_MC38-OVA
CACACAATCGGATGGA.1	1.48084	-2.40821	Immune cells	CD8T	CD8Teff	9	Isotype	WT _mice_MC38-OVA
CACACAATCGTCGTTC.1	-4.30194	1.40324	Immune cells	CD8T	Others	7	Isotype	WT _mice_MC38-OVA
CACACCTAGTGCAAGC.1	-1.47136	-4.2612	Immune cells	CD8T	CD8Tn	3	Isotype	WT _mice_MC38-OVA
CACACCTCACATGTGT.1	-0.935778	1.23587	Immune cells	CD8T	CD8Teff	6	Isotype	WT _mice_MC38-OVA
CACACCTTCTCGTTTA.1	-3.9207	-2.28721	Immune cells	CD8T	Others	7	Isotype	WT _mice_MC38-OVA
CACACTCAGTGGTAAT.1	0.778807	-4.5612	Immune cells	CD8T	CD8Tn	3	Isotype	WT _mice_MC38-OVA
CACACTCCAAGCCCAC.1	-3.14669	2.09106	Immune cells	CD8T	Others	7	Isotype	WT _mice_MC38-OVA
CACACTCGTAGAGTGC.1	-4.048	-2.80211	Immune cells	CD8T	CD8Tn	5	Isotype	WT _mice_MC38-OVA
CACACTCGTGGTCTCG.1	1.08052	-4.52229	Immune cells	CD8T	CD8Tn	3	Isotype	WT _mice_MC38-OVA
CACACTCTCCTACAGA.1	-2.39797	-2.94377	Immune cells	CD8T	CD8Tn	2	Isotype	WT _mice_MC38-OVA
CACAGGCAGGCAGTCA.1	-2.75243	-0.83704	Immune cells	CD8T	CD8Tn	2	Isotype	WT _mice_MC38-OVA
CACAGGCAGTCGAGTG.1	-3.16051	2.0348	Immune cells	CD8T	Others	7	Isotype	WT _mice_MC38-OVA
CACAGGCAGTGCTGCC.1	-0.730103	0.305781	Immune cells	CD8T	CD8Tcm	8	Isotype	WT _mice_MC38-OVA
CACAGGCAGTTGTCGT.1	-0.437262	-2.69573	Immune cells	CD8T	CD8Tn	2	Isotype	WT _mice_MC38-OVA
CACAGGCGTGTAAGTA.1	-1.27284	-1.80868	Immune cells	CD8T	CD8Tn	2	Isotype	WT _mice_MC38-OVA
CACAGGCTCCTCGCAT.1	-3.54634	-2.17615	Immune cells	CD8T	Others	7	Isotype	WT _mice_MC38-OVA
CACAGTAAGACTGGGT.1	-2.66278	-4.2518	Immune cells	CD8T	CD8Tn	5	Isotype	WT _mice_MC38-OVA
CACAGTACAGGTCCAC.1	-3.87356	1.17492	Immune cells	CD8T	Others	7	Isotype	WT _mice_MC38-OVA
CACAGTACATAAAGGT.1	1.94341	-1.26858	Immune cells	CD8T	CD8Teff	9	Isotype	WT _mice_MC38-OVA
CACAGTAGTAACGACG.1	2.38538	-1.10983	Immune cells	CD8T	CD8Teff	9	Isotype	WT _mice_MC38-OVA
CACAGTATCAGGCGAA.1	-3.08618	-2.71051	Immune cells	CD8T	CD8Tn	2	Isotype	WT _mice_MC38-OVA
CACATAGCAGATGGGT.1	3.5419	3.61102	Immune cells	CD8T	CD8Tcm	4	Isotype	WT _mice_MC38-OVA
CACATAGCAGGCTGAA.1	3.54855	0.322605	Immune cells	CD8T	CD8Tcm	4	Isotype	WT _mice_MC38-OVA
CACATAGGTAAAGGAG.1	-1.4908	-1.52137	Immune cells	CD8T	CD8Tn	2	Isotype	WT _mice_MC38-OVA
CACATAGGTCCTCCAT.1	-1.4434	-4.48835	Immune cells	CD8T	CD8Tn	5	Isotype	WT _mice_MC38-OVA
CACATTTAGCAGACTG.1	0.803332	0.602484	Immune cells	CD8T	CD8Teff	6	Isotype	WT _mice_MC38-OVA
CACATTTAGCCCGAAA.1	1.44155	-0.305841	Immune cells	CD8T	CD8Teff	6	Isotype	WT _mice_MC38-OVA
CACATTTAGTATGACA.1	0.534136	-5.09338	Immune cells	CD8T	CD8Tn	3	Isotype	WT _mice_MC38-OVA
CACATTTGTATTACCG.1	-4.09993	1.38011	Immune cells	CD8T	Others	7	Isotype	WT _mice_MC38-OVA
CACATTTGTCAATACC.1	-2.79585	-5.06028	Immune cells	CD8T	CD8Tn	5	Isotype	WT _mice_MC38-OVA
CACATTTGTCGCCATG.1	-2.90584	-3.40438	Immune cells	CD8T	CD8Tn	2	Isotype	WT _mice_MC38-OVA
CACATTTGTGACTACT.1	1.05737	-5.02611	Immune cells	CD8T	CD8Tn	3	Isotype	WT _mice_MC38-OVA
CACATTTGTGACTCAT.1	-1.32665	0.696942	Immune cells	CD8T	CD8Tcm	8	Isotype	WT _mice_MC38-OVA
CACATTTGTTCATGGT.1	1.69855	-4.10803	Immune cells	CD8T	CD8Tn	3	Isotype	WT _mice_MC38-OVA
CACATTTGTTGGAGGT.1	-3.7541	-2.00659	Immune cells	CD8T	Others	7	Isotype	WT _mice_MC38-OVA
CACATTTTCCCACTTG.1	-1.59472	-2.17424	Immune cells	CD8T	CD8Tn	2	Isotype	WT _mice_MC38-OVA
CACCACTAGATAGTCA.1	-2.74411	-2.51728	Immune cells	CD8T	CD8Tn	2	Isotype	WT _mice_MC38-OVA
CACCACTCATTCACTT.1	-2.64887	-1.2319	Immune cells	CD8T	CD8Tn	2	Isotype	WT _mice_MC38-OVA
CACCACTGTTCCACAA.1	-1.27251	-1.95435	Immune cells	CD8T	CD8Tn	2	Isotype	WT _mice_MC38-OVA
CACCACTTCCTAGGGC.1	-2.3433	-3.21035	Immune cells	CD8T	CD8Tn	2	Isotype	WT _mice_MC38-OVA
CACCACTTCGGCATCG.1	4.30812	2.26734	Immune cells	CD8T	CD8Tcm	4	Isotype	WT _mice_MC38-OVA
CACCAGGAGACCTAGG.1	-0.138146	-4.12341	Immune cells	CD8T	CD8Teff	9	Isotype	WT _mice_MC38-OVA
CACCAGGAGCCCAATT.1	-4.24461	0.359322	Immune cells	CD8T	Others	7	Isotype	WT _mice_MC38-OVA
CACCAGGAGCGTGTCC.1	0.60201	-2.62712	Immune cells	CD8T	CD8Teff	9	Isotype	WT _mice_MC38-OVA
CACCAGGAGCTCAACT.1	-0.543067	-4.61494	Immune cells	CD8T	CD8Tn	3	Isotype	WT _mice_MC38-OVA
CACCAGGGTGAGCGAT.1	0.915015	-4.25386	Immune cells	CD8T	CD8Tn	3	Isotype	WT _mice_MC38-OVA
CACCAGGGTTTCCACC.1	-2.38701	-4.57644	Immune cells	CD8T	CD8Tn	5	Isotype	WT _mice_MC38-OVA
CACCAGGTCCTTTCGG.1	0.0260487	-4.35194	Immune cells	CD8T	CD8Tn	3	Isotype	WT _mice_MC38-OVA
CACCAGGTCGGGAGTA.1	-3.39586	-0.770054	Immune cells	CD8T	CD8Tcm	4	Isotype	WT _mice_MC38-OVA
CACCTTGAGAAGATTC.1	0.474164	-0.16045	Immune cells	CD8T	CD8Teff	6	Isotype	WT _mice_MC38-OVA
CACCTTGCAAACTGTC.1	-4.13979	-1.54072	Immune cells	CD8T	Others	7	Isotype	WT _mice_MC38-OVA
CACCTTGGTCGACTAT.1	-2.95161	1.28255	Immune cells	CD8T	Others	7	Isotype	WT _mice_MC38-OVA
CACCTTGTCCTATGTT.1	-2.02661	-5.06449	Immune cells	CD8T	CD8Tn	5	Isotype	WT _mice_MC38-OVA
CACTCCAAGGGCACTA.1	4.67149	2.07689	Immune cells	CD8T	CD8Tcm	4	Isotype	WT _mice_MC38-OVA
CACTCCAAGGTGATAT.1	-4.00844	-4.07952	Immune cells	CD8T	CD8Tn	5	Isotype	WT _mice_MC38-OVA
CACTCCAGTAGCGATG.1	1.59792	-0.953533	Immune cells	CD8T	CD8Teff	6	Isotype	WT _mice_MC38-OVA
CACTCCAGTCAGTGGA.1	-1.59815	-3.45999	Immune cells	CD8T	CD8Tn	2	Isotype	WT _mice_MC38-OVA
CACTCCAGTCTAGTGT.1	0.380477	-4.756	Immune cells	CD8T	CD8Tcm	4	Isotype	WT _mice_MC38-OVA
CACTCCAGTGTGGCTC.1	0.0335557	-4.80351	Immune cells	CD8T	CD8Tn	3	Isotype	WT _mice_MC38-OVA
CACTCCAGTTGGTTTG.1	-0.654695	-3.93097	Immune cells	CD8T	CD8Tn	3	Isotype	WT _mice_MC38-OVA
CACTCCATCACATACG.1	-4.27243	1.392	Immune cells	CD8T	Others	7	Isotype	WT _mice_MC38-OVA
CACTCCATCTTGGGTA.1	-2.37685	-5.04422	Immune cells	CD8T	CD8Tn	5	Isotype	WT _mice_MC38-OVA
CAGAATCAGCGATGAC.1	-2.95037	-3.2376	Immune cells	CD8T	CD8Tn	5	Isotype	WT _mice_MC38-OVA
CAGAATCAGTGGCACA.1	-1.73477	-0.147812	Immune cells	CD8T	CD8Tn	2	Isotype	WT _mice_MC38-OVA
CAGAATCTCGGAAACG.1	1.1235	-4.93606	Immune cells	CD8T	CD8Tn	3	Isotype	WT _mice_MC38-OVA
CAGAGAGAGCCCAGCT.1	-2.39894	-2.32737	Immune cells	CD8T	CD8Tn	2	Isotype	WT _mice_MC38-OVA
CAGAGAGAGTGTACCT.1	-0.615946	-4.97373	Immune cells	CD8T	CD8Tn	3	Isotype	WT _mice_MC38-OVA
CAGAGAGCATCTACGA.1	4.06242	1.57383	Immune cells	CD8T	CD8Tcm	4	Isotype	WT _mice_MC38-OVA
CAGAGAGGTTCAGGCC.1	-1.32016	-4.23518	Immune cells	CD8T	CD8Tn	3	Isotype	WT _mice_MC38-OVA
CAGAGAGTCAGATAAG.1	-1.16006	-4.10327	Immune cells	CD8T	CD8Tn	3	Isotype	WT _mice_MC38-OVA
CAGATCAAGCGTGTCC.1	-3.89566	-2.35699	Immune cells	CD8T	Others	7	Isotype	WT _mice_MC38-OVA
CAGATCACACCGATAT.1	0.699247	-1.4499	Immune cells	CD8T	CD8Teff	9	Isotype	WT _mice_MC38-OVA
CAGCAGCAGGCTAGCA.1	-2.65367	-1.75827	Immune cells	CD8T	CD8Tn	2	Isotype	WT _mice_MC38-OVA
CAGCAGCAGTGTTGAA.1	2.42322	0.029485	Immune cells	CD8T	CD8Tcm	4	Isotype	WT _mice_MC38-OVA
CAGCAGCGTGTCTGAT.1	0.0609909	-0.110359	Immune cells	CD8T	CD8Teff	6	Isotype	WT _mice_MC38-OVA
CAGCAGCGTTCGCTAA.1	2.13405	1.15031	Immune cells	CD8T	CD8Tcm	4	Isotype	WT _mice_MC38-OVA
CAGCAGCTCAACCAAC.1	-0.509215	-3.63623	Immune cells	CD8T	CD8Tn	3	Isotype	WT _mice_MC38-OVA
CAGCAGCTCAGGTTCA.1	-1.41751	-3.87051	Immune cells	CD8T	CD8Tn	2	Isotype	WT _mice_MC38-OVA
CAGCAGCTCATAGCAC.1	3.42721	0.0939884	Immune cells	CD8T	CD8Tcm	4	Isotype	WT _mice_MC38-OVA
CAGCATAAGACTACAA.1	-3.24541	-3.81552	Immune cells	CD8T	CD8Tn	5	Isotype	WT _mice_MC38-OVA
CAGCATAGTGATGTCT.1	-3.6878	-3.24202	Immune cells	CD8T	CD8Tn	5	Isotype	WT _mice_MC38-OVA
CAGCATATCACAATGC.1	0.997947	-1.00133	Immune cells	CD8T	CD8Teff	9	Isotype	WT _mice_MC38-OVA
CAGCATATCCTATTCA.1	0.997955	-1.8665	Immune cells	CD8T	CD8Teff	9	Isotype	WT _mice_MC38-OVA
CAGCATATCCTTGGTC.1	-0.701298	-3.26088	Immune cells	CD8T	CD8Tn	3	Isotype	WT _mice_MC38-OVA
CAGCATATCGAGCCCA.1	-2.68003	-3.44807	Immune cells	CD8T	CD8Tn	2	Isotype	WT _mice_MC38-OVA
CAGCCGACATTACGAC.1	0.265566	-1.44037	Immune cells	CD8T	CD8Teff	9	Isotype	WT _mice_MC38-OVA
CAGCCGAGTCCTAGCG.1	-4.58002	-2.56597	Immune cells	CD8T	Others	7	Isotype	WT _mice_MC38-OVA
CAGCCGATCACATGCA.1	-0.142914	-4.78902	Immune cells	CD8T	CD8Tn	3	Isotype	WT _mice_MC38-OVA
CAGCCGATCCGCTGTT.1	-4.48418	0.0782688	Immune cells	CD8T	Others	7	Isotype	WT _mice_MC38-OVA
CAGCCGATCTAACTTC.1	-0.359489	-1.08519	Immune cells	CD8T	CD8Tn	2	Isotype	WT _mice_MC38-OVA
CAGCCGATCTACCTGC.1	-1.74663	-4.46094	Immune cells	CD8T	CD8Tn	5	Isotype	WT _mice_MC38-OVA
CAGCGACAGATGCGAC.1	-1.80783	-1.654	Immune cells	CD8T	CD8Tn	2	Isotype	WT _mice_MC38-OVA
CAGCGACAGCTGCCCA.1	-1.66547	3.25931	Immune cells	CD8T	CD8Tcm	8	Isotype	WT _mice_MC38-OVA
CAGCGACCAAGACACG.1	-2.75257	-1.06674	Immune cells	CD8T	Others	7	Isotype	WT _mice_MC38-OVA
CAGCGACGTATAGGTA.1	1.15085	-4.45742	Immune cells	CD8T	CD8Tn	3	Isotype	WT _mice_MC38-OVA
CAGCGACGTCTAACGT.1	-1.8244	-1.97678	Immune cells	CD8T	CD8Tn	2	Isotype	WT _mice_MC38-OVA
CAGCGACGTTTACTCT.1	-0.0408299	-3.65221	Immune cells	CD8T	CD8Tn	3	Isotype	WT _mice_MC38-OVA
CAGCGACTCACTTCAT.1	3.79776	0.743342	Immune cells	CD8T	CD8Tcm	4	Isotype	WT _mice_MC38-OVA
CAGCGACTCTTGTACT.1	1.08754	-4.99764	Immune cells	CD8T	CD8Tcm	4	Isotype	WT _mice_MC38-OVA
CAGCTAAAGCCGCCTA.1	-1.68709	-2.37694	Immune cells	CD8T	CD8Tn	2	Isotype	WT _mice_MC38-OVA
CAGCTAAAGCTCCTCT.1	-1.39263	-4.86319	Immune cells	CD8T	CD8Tn	5	Isotype	WT _mice_MC38-OVA
CAGCTAACAGGCAGTA.1	0.88856	2.71764	Immune cells	CD8T	CD8Teff	6	Isotype	WT _mice_MC38-OVA
CAGCTAACATGCCTAA.1	-3.36934	-2.77685	Immune cells	CD8T	CD8Tn	2	Isotype	WT _mice_MC38-OVA
CAGCTAAGTCTAGGTT.1	1.03161	-4.64973	Immune cells	CD8T	CD8Tn	3	Isotype	WT _mice_MC38-OVA
CAGCTAATCATGTAGC.1	-2.32266	-4.89194	Immune cells	CD8T	CD8Tn	5	Isotype	WT _mice_MC38-OVA
CAGCTAATCTATCCCG.1	-1.01209	-2.4094	Immune cells	CD8T	CD8Tn	2	Isotype	WT _mice_MC38-OVA
CAGCTGGCAGTAACGG.1	-0.445414	-4.8246	Immune cells	CD8T	CD8Tn	3	Isotype	WT _mice_MC38-OVA
CAGGTGCAGCCACCTG.1	-1.92428	-0.583939	Immune cells	CD8T	Others	7	Isotype	WT _mice_MC38-OVA
CAGGTGCAGTCAATAG.1	1.54747	-3.94922	Immune cells	CD8T	CD8Tn	3	Isotype	WT _mice_MC38-OVA
CAGGTGCTCCGCTGTT.1	-3.15939	-3.59851	Immune cells	CD8T	CD8Tn	5	Isotype	WT _mice_MC38-OVA
CAGTAACAGCCCTAAT.1	-0.925987	-2.53299	Immune cells	CD8T	CD8Tn	2	Isotype	WT _mice_MC38-OVA
CAGTAACAGTATGACA.1	-2.17085	2.54515	Immune cells	CD8T	Others	7	Isotype	WT _mice_MC38-OVA
CAGTAACCATGGTCTA.1	0.414157	-5.10259	Immune cells	CD8T	CD8Tn	3	Isotype	WT _mice_MC38-OVA
CAGTAACGTAAGGATT.1	-1.70649	-0.554361	Immune cells	CD8T	CD8Tn	2	Isotype	WT _mice_MC38-OVA
CAGTAACGTGAACCTT.1	0.10683	-5.50976	Immune cells	CD8T	CD8Tn	3	Isotype	WT _mice_MC38-OVA
CAGTAACGTGCCTGGT.1	-0.127626	-4.97071	Immune cells	CD8T	CD8Tn	5	Isotype	WT _mice_MC38-OVA
CAGTAACTCACTTATC.1	-1.71592	-5.01268	Immune cells	CD8T	CD8Tn	5	Isotype	WT _mice_MC38-OVA
CAGTAACTCCAGATCA.1	-2.15765	-4.09473	Immune cells	CD8T	CD8Tn	2	Isotype	WT _mice_MC38-OVA
CAGTCCTAGAACAACT.1	0.279871	-4.72506	Immune cells	CD8T	CD8Tn	3	Isotype	WT _mice_MC38-OVA
CAGTCCTAGACGCAAC.1	-0.604529	-1.37309	Immune cells	CD8T	CD8Teff	9	Isotype	WT _mice_MC38-OVA
CAGTCCTCAAGAAGAG.1	-3.87857	-3.72916	Immune cells	CD8T	CD8Tn	5	Isotype	WT _mice_MC38-OVA
CAGTCCTCAATGTAAG.1	-4.45147	-1.36224	Immune cells	CD8T	CD8Tcm	8	Isotype	WT _mice_MC38-OVA
CAGTCCTCACCATGTA.1	-3.94617	-1.05803	Immune cells	CD8T	Others	7	Isotype	WT _mice_MC38-OVA
CAGTCCTGTTAAGTAG.1	-2.28004	-4.57932	Immune cells	CD8T	CD8Tn	5	Isotype	WT _mice_MC38-OVA
CAGTCCTTCTCTGTCG.1	0.671666	-0.458017	Immune cells	CD8T	CD8Tcm	4	Isotype	WT _mice_MC38-OVA
CAGTCCTTCTTCCTTC.1	-3.65287	-1.56239	Immune cells	CD8T	Others	7	Isotype	WT _mice_MC38-OVA
CATATGGAGCATCATC.1	-2.69831	-2.59485	Immune cells	CD8T	CD8Tn	2	Isotype	WT _mice_MC38-OVA
CATATGGAGTTAAGTG.1	-2.33258	-3.24419	Immune cells	CD8T	CD8Tn	2	Isotype	WT _mice_MC38-OVA
CATATGGCACTACAGT.1	-2.62037	-4.16704	Immune cells	CD8T	CD8Tn	5	Isotype	WT _mice_MC38-OVA
CATATGGGTACTCGCG.1	-3.54776	-2.45301	Immune cells	CD8T	Others	7	Isotype	WT _mice_MC38-OVA
CATATTCAGTGGTCCC.1	0.227166	-5.36961	Immune cells	CD8T	CD8Tn	3	Isotype	WT _mice_MC38-OVA
CATATTCCACGAGGTA.1	-4.04265	-1.59892	Immune cells	CD8T	Others	7	Isotype	WT _mice_MC38-OVA
CATATTCCATGGTCTA.1	-3.63879	-2.30363	Immune cells	CD8T	Others	7	Isotype	WT _mice_MC38-OVA
CATATTCGTAGCAAAT.1	-0.299256	-4.58237	Immune cells	CD8T	CD8Tn	3	Isotype	WT _mice_MC38-OVA
CATATTCTCAAACCGT.1	-0.104272	-0.197072	Immune cells	CD8T	CD8Teff	6	Isotype	WT _mice_MC38-OVA
CATCAAGCAAGGGTCA.1	-4.03714	-3.94896	Immune cells	CD8T	CD8Tn	5	Isotype	WT _mice_MC38-OVA
CATCAAGCACGGCTAC.1	-3.05876	-0.0409221	Immune cells	CD8T	CD8Tcm	4	Isotype	WT _mice_MC38-OVA
CATCAAGTCCACGAAT.1	-1.43038	-2.1894	Immune cells	CD8T	CD8Tn	2	Isotype	WT _mice_MC38-OVA
CATCAGAAGGCATTGG.1	-0.741062	-4.42694	Immune cells	CD8T	CD8Tn	3	Isotype	WT _mice_MC38-OVA
CATCAGACATCCGGGT.1	1.50308	-4.11047	Immune cells	CD8T	CD8Teff	9	Isotype	WT _mice_MC38-OVA
CATCAGATCCACGTGG.1	3.81579	1.5836	Immune cells	CD8T	CD8Tcm	4	Isotype	WT _mice_MC38-OVA
CATCAGATCGATCCCT.1	-3.22041	0.314882	Immune cells	CD8T	CD8Tcm	4	Isotype	WT _mice_MC38-OVA
CATCAGATCTGAGGGA.1	-4.18989	-1.0542	Immune cells	CD8T	Others	7	Isotype	WT _mice_MC38-OVA
CATCCACAGTTGCAGG.1	-0.752889	-3.22032	Immune cells	CD8T	CD8Tcm	4	Isotype	WT _mice_MC38-OVA
CATCCACGTCTAGCCG.1	-0.939098	-2.76474	Immune cells	CD8T	CD8Tn	2	Isotype	WT _mice_MC38-OVA
CATCCACTCAAGGCTT.1	-3.21333	-1.10829	Immune cells	CD8T	CD8Tn	2	Isotype	WT _mice_MC38-OVA
CATCCACTCACATACG.1	4.34432	2.14443	Immune cells	CD8T	CD8Tcm	4	Isotype	WT _mice_MC38-OVA
CATCGAAAGGAGTACC.1	0.683698	-1.28996	Immune cells	CD8T	CD8Teff	9	Isotype	WT _mice_MC38-OVA
CATCGAACAAACTGCT.1	-2.49277	-2.68131	Immune cells	CD8T	CD8Tn	2	Isotype	WT _mice_MC38-OVA
CATCGAAGTATTACCG.1	0.892186	-4.31155	Immune cells	CD8T	CD8Tn	3	Isotype	WT _mice_MC38-OVA
CATCGAATCTTGTCAT.1	0.322615	-4.46511	Immune cells	CD8T	CD8Tn	3	Isotype	WT _mice_MC38-OVA
CATCGGGCAGCTGTAT.1	0.720875	-3.01914	Immune cells	CD8T	CD8Tn	3	Isotype	WT _mice_MC38-OVA
CATCGGGCATATGGTC.1	-0.521062	-1.05279	Immune cells	CD8T	CD8Tn	2	Isotype	WT _mice_MC38-OVA
CATGCCTAGCGATTCT.1	-4.10454	-1.12656	Immune cells	CD8T	Others	7	Isotype	WT _mice_MC38-OVA
CATGCCTCAACACCTA.1	-4.18297	0.833976	Immune cells	CD8T	Others	7	Isotype	WT _mice_MC38-OVA
CATGCCTCAAGTTAAG.1	-1.37087	1.59336	Immune cells	CD8T	CD8Tcm	8	Isotype	WT _mice_MC38-OVA
CATGCCTCAATCGGTT.1	1.35529	-4.61358	Immune cells	CD8T	CD8Tn	3	Isotype	WT _mice_MC38-OVA
CATGCCTCACAGTCGC.1	0.283389	-5.07506	Immune cells	CD8T	CD8Tn	3	Isotype	WT _mice_MC38-OVA
CATGCCTCAGTTCCCT.1	-1.9459	-3.5086	Immune cells	CD8T	CD8Tn	2	Isotype	WT _mice_MC38-OVA
CATGCCTGTCCCTTGT.1	-1.24772	-4.46956	Immune cells	CD8T	CD8Tn	3	Isotype	WT _mice_MC38-OVA
CATGCCTTCATCTGTT.1	-3.27673	-1.84041	Immune cells	CD8T	CD8Tn	2	Isotype	WT _mice_MC38-OVA
CATGGCGAGCGAGAAA.1	-3.15213	-4.49793	Immune cells	CD8T	CD8Tn	5	Isotype	WT _mice_MC38-OVA
CATGGCGCACGGATAG.1	-1.28637	-3.2657	Immune cells	CD8T	CD8Tn	2	Isotype	WT _mice_MC38-OVA
CATGGCGGTGGCGAAT.1	-1.27026	0.295138	Immune cells	CD8T	CD8Tcm	8	Isotype	WT _mice_MC38-OVA
CATGGCGGTGTTGGGA.1	-1.16122	-2.44245	Immune cells	CD8T	CD8Tn	2	Isotype	WT _mice_MC38-OVA
CATGGCGTCATTGCCC.1	-1.73773	-3.95583	Immune cells	CD8T	CD8Tn	2	Isotype	WT _mice_MC38-OVA
CATGGCGTCCTATTCA.1	-0.678362	-1.34801	Immune cells	CD8T	CD8Tn	2	Isotype	WT _mice_MC38-OVA
CATTATCCAGCCAATT.1	-2.095	-3.5178	Immune cells	CD8T	CD8Tn	2	Isotype	WT _mice_MC38-OVA
CATTATCCAGTCGTGC.1	-4.08597	-4.01841	Immune cells	CD8T	CD8Tn	5	Isotype	WT _mice_MC38-OVA
CATTATCCATGTTGAC.1	-0.098788	-5.35449	Immune cells	CD8T	CD8Tn	3	Isotype	WT _mice_MC38-OVA
CATTCGCAGTTATCGC.1	-3.32165	1.66706	Immune cells	CD8T	CD8Tcm	8	Isotype	WT _mice_MC38-OVA
CATTCGCCACACAGAG.1	-1.28182	-3.85282	Immune cells	CD8T	CD8Tn	3	Isotype	WT _mice_MC38-OVA
CCAATCCAGAGACTTA.1	0.0356211	-4.54301	Immune cells	CD8T	CD8Tn	3	Isotype	WT _mice_MC38-OVA
CCAATCCAGCCAGAAC.1	-2.42835	-4.25336	Immune cells	CD8T	CD8Tn	5	Isotype	WT _mice_MC38-OVA
CCAATCCAGTGGACGT.1	-3.19616	0.074297	Immune cells	CD8T	CD8Tcm	8	Isotype	WT _mice_MC38-OVA
CCAATCCAGTGGTAGC.1	-1.87818	-1.85324	Immune cells	CD8T	CD8Tn	2	Isotype	WT _mice_MC38-OVA
CCAATCCCACTGTCGG.1	0.807543	-5.35499	Immune cells	CD8T	CD8Tn	3	Isotype	WT _mice_MC38-OVA
CCAATCCCATCCAACA.1	-3.60177	-0.299252	Immune cells	CD8T	CD8Tcm	8	Isotype	WT _mice_MC38-OVA
CCAATCCCATCTACGA.1	0.594268	-2.09576	Immune cells	CD8T	CD8Teff	9	Isotype	WT _mice_MC38-OVA
CCAATCCGTGTCTGAT.1	0.118338	-4.48791	Immune cells	CD8T	CD8Teff	9	Isotype	WT _mice_MC38-OVA
CCAATCCGTTCCGTCT.1	-3.39919	-3.1881	Immune cells	CD8T	CD8Tn	5	Isotype	WT _mice_MC38-OVA
CCAATCCTCTGGTGTA.1	-3.0053	-2.77182	Immune cells	CD8T	CD8Tn	5	Isotype	WT _mice_MC38-OVA
CCAATCCTCTTGTATC.1	-0.318771	-3.85408	Immune cells	CD8T	CD8Tn	3	Isotype	WT _mice_MC38-OVA
CCACCTAAGGACATTA.1	-3.35303	-1.58849	Immune cells	CD8T	Others	7	Isotype	WT _mice_MC38-OVA
CCACCTAAGTCGATAA.1	3.97508	2.0999	Immune cells	CD8T	CD8Tcm	4	Isotype	WT _mice_MC38-OVA
CCACCTACAGCCTTTC.1	-3.7855	-1.60833	Immune cells	CD8T	Others	7	Isotype	WT _mice_MC38-OVA
CCACCTAGTTACTGAC.1	0.543981	-4.48864	Immune cells	CD8T	CD8Tn	3	Isotype	WT _mice_MC38-OVA
CCACGGAAGCGAAGGG.1	0.675715	-0.308976	Immune cells	CD8T	CD8Teff	6	Isotype	WT _mice_MC38-OVA
CCACGGACAACTGCGC.1	-1.70721	0.668645	Immune cells	CD8T	CD8Tcm	8	Isotype	WT _mice_MC38-OVA
CCACGGACAGGGCATA.1	-3.69856	-2.21649	Immune cells	CD8T	CD8Tn	5	Isotype	WT _mice_MC38-OVA
CCACGGACATCCGCGA.1	-0.774303	-0.851083	Immune cells	CD8T	CD8Tcm	4	Isotype	WT _mice_MC38-OVA
CCACGGAGTCCAAGTT.1	0.582032	-1.7423	Immune cells	CD8T	CD8Teff	9	Isotype	WT _mice_MC38-OVA
CCACGGATCACAAACC.1	-2.15779	-4.49811	Immune cells	CD8T	CD8Tn	5	Isotype	WT _mice_MC38-OVA
CCACGGATCTGTCTAT.1	0.033184	-3.35107	Immune cells	CD8T	CD8Tn	3	Isotype	WT _mice_MC38-OVA
CCACTACAGGGAACGG.1	-2.82941	-2.22356	Immune cells	CD8T	CD8Tn	2	Isotype	WT _mice_MC38-OVA
CCACTACAGTAGCGGT.1	2.48551	0.600681	Immune cells	CD8T	CD8Tcm	4	Isotype	WT _mice_MC38-OVA
CCACTACAGTGGCACA.1	-1.54123	-5.30423	Immune cells	CD8T	CD8Tn	5	Isotype	WT _mice_MC38-OVA
CCACTACCAAGAAAGG.1	-4.05055	-2.14623	Immune cells	CD8T	Others	7	Isotype	WT _mice_MC38-OVA
CCACTACTCGTAGGTT.1	-3.87691	0.0408552	Immune cells	CD8T	Others	7	Isotype	WT _mice_MC38-OVA
CCACTACTCTGATACG.1	4.07445	1.41357	Immune cells	CD8T	CD8Tcm	4	Isotype	WT _mice_MC38-OVA
CCAGCGACACACTGCG.1	-0.269614	-4.18768	Immune cells	CD8T	CD8Tn	3	Isotype	WT _mice_MC38-OVA
CCAGCGACACATTTCT.1	-2.29811	-2.86466	Immune cells	CD8T	CD8Tn	5	Isotype	WT _mice_MC38-OVA
CCAGCGACATATGGTC.1	-0.25892	-4.80734	Immune cells	CD8T	CD8Tn	3	Isotype	WT _mice_MC38-OVA
CCAGCGATCAGAGCTT.1	-1.94523	-3.10958	Immune cells	CD8T	CD8Tn	2	Isotype	WT _mice_MC38-OVA
CCAGCGATCGCAAACT.1	-1.82065	-3.83134	Immune cells	CD8T	CD8Tn	2	Isotype	WT _mice_MC38-OVA
CCAGCGATCGGAAACG.1	0.78422	-1.11239	Immune cells	CD8T	CD8Tcm	4	Isotype	WT _mice_MC38-OVA
CCATGTCAGCACCGTC.1	-3.78263	-3.92518	Immune cells	CD8T	CD8Tn	5	Isotype	WT _mice_MC38-OVA
CCATGTCAGGAATTAC.1	-0.185273	-4.25549	Immune cells	CD8T	CD8Tn	3	Isotype	WT _mice_MC38-OVA
CCATGTCCAGTGGGAT.1	-3.05209	-3.87562	Immune cells	CD8T	CD8Tn	5	Isotype	WT _mice_MC38-OVA
CCATGTCTCACAGTAC.1	-2.40858	-2.24339	Immune cells	CD8T	CD8Tn	2	Isotype	WT _mice_MC38-OVA
CCATGTCTCTCGTATT.1	-4.19762	1.25927	Immune cells	CD8T	Others	7	Isotype	WT _mice_MC38-OVA
CCATTCGAGCTGTCTA.1	3.81752	0.525113	Immune cells	CD8T	CD8Tcm	4	Isotype	WT _mice_MC38-OVA
CCATTCGCACCAACCG.1	2.54419	-0.943225	Immune cells	CD8T	CD8Teff	9	Isotype	WT _mice_MC38-OVA
CCATTCGGTTCTCATT.1	-4.40865	-3.2903	Immune cells	CD8T	CD8Tn	5	Isotype	WT _mice_MC38-OVA
CCATTCGTCACGATGT.1	-1.80671	-2.30745	Immune cells	CD8T	CD8Tn	2	Isotype	WT _mice_MC38-OVA
CCATTCGTCTACCTGC.1	0.130035	-1.02754	Immune cells	CD8T	CD8Tcm	4	Isotype	WT _mice_MC38-OVA
CCCAATCAGTTAGCGG.1	-2.15321	-5.02682	Immune cells	CD8T	CD8Tn	5	Isotype	WT _mice_MC38-OVA
CCCAATCCACCATCCT.1	-3.38618	-1.73744	Immune cells	CD8T	Others	7	Isotype	WT _mice_MC38-OVA
CCCAATCGTAAGAGGA.1	-2.03669	-2.02215	Immune cells	CD8T	CD8Tn	2	Isotype	WT _mice_MC38-OVA
CCCAGTTCACTATCTT.1	-4.55704	-3.25749	Immune cells	CD8T	CD8Tn	5	Isotype	WT _mice_MC38-OVA
CCCAGTTCAGGTCGTC.1	-2.44657	-3.98522	Immune cells	CD8T	CD8Tn	5	Isotype	WT _mice_MC38-OVA
CCCAGTTCAGTCTTCC.1	-2.44913	-2.14818	Immune cells	CD8T	CD8Tn	2	Isotype	WT _mice_MC38-OVA
CCCAGTTGTAGCAAAT.1	0.161197	-5.4506	Immune cells	CD8T	CD8Tn	3	Isotype	WT _mice_MC38-OVA
CCCAGTTGTGTGGCTC.1	-1.84983	-3.35927	Immune cells	CD8T	CD8Tn	2	Isotype	WT _mice_MC38-OVA
CCCATACCACAAGTAA.1	-0.542195	-5.11518	Immune cells	CD8T	CD8Tn	3	Isotype	WT _mice_MC38-OVA
CCCATACCACCGGAAA.1	-2.13834	-2.59207	Immune cells	CD8T	CD8Tn	2	Isotype	WT _mice_MC38-OVA
CCCATACGTCATCGGC.1	0.925169	-3.92992	Immune cells	CD8T	CD8Teff	9	Isotype	WT _mice_MC38-OVA
CCCATACGTCATGCAT.1	-1.21777	-3.15572	Immune cells	CD8T	CD8Tn	2	Isotype	WT _mice_MC38-OVA
CCCATACGTCGTGGCT.1	0.256002	-1.32211	Immune cells	CD8T	CD8Teff	9	Isotype	WT _mice_MC38-OVA
CCCATACTCAACACGT.1	3.13575	0.336791	Immune cells	CD8T	CD8Tcm	4	Isotype	WT _mice_MC38-OVA
CCCATACTCCGAGCCA.1	-1.35792	-0.607392	Immune cells	CD8T	CD8Tn	2	Isotype	WT _mice_MC38-OVA
CCCATACTCGGGAGTA.1	-0.941625	-3.40289	Immune cells	CD8T	CD8Tn	2	Isotype	WT _mice_MC38-OVA
CCCTCCTAGGCTCATT.1	0.395278	-3.5932	Immune cells	CD8T	CD8Teff	9	Isotype	WT _mice_MC38-OVA
CCCTCCTAGTGGAGAA.1	-1.01114	-2.22965	Immune cells	CD8T	CD8Tn	2	Isotype	WT _mice_MC38-OVA
CCCTCCTAGTGGGATC.1	-3.96787	-1.63773	Immune cells	CD8T	CD8Tn	5	Isotype	WT _mice_MC38-OVA
CCCTCCTCAGGCAGTA.1	-1.94697	-4.86902	Immune cells	CD8T	CD8Tn	5	Isotype	WT _mice_MC38-OVA
CCCTCCTGTAGCGTAG.1	0.312388	-5.44806	Immune cells	CD8T	CD8Tn	3	Isotype	WT _mice_MC38-OVA
CCCTCCTGTGTTTGGT.1	0.633365	-0.288414	Immune cells	CD8T	CD8Teff	6	Isotype	WT _mice_MC38-OVA
CCCTCCTGTTGATTGC.1	-4.18289	-0.541112	Immune cells	CD8T	Others	7	Isotype	WT _mice_MC38-OVA
CCGGGATCACCGCTAG.1	-2.32577	-5.08336	Immune cells	CD8T	CD8Tn	5	Isotype	WT _mice_MC38-OVA
CCGGGATGTACGCACC.1	-0.696521	-2.5122	Immune cells	CD8T	CD8Tn	2	Isotype	WT _mice_MC38-OVA
CCGGGATGTTCTCATT.1	-1.19473	-5.05805	Immune cells	CD8T	CD8Tn	3	Isotype	WT _mice_MC38-OVA
CCGGGATTCACGCGGT.1	1.93192	-0.609253	Immune cells	CD8T	CD8Teff	9	Isotype	WT _mice_MC38-OVA
CCGGGATTCGCCTGTT.1	0.925699	-3.96773	Immune cells	CD8T	CD8Tn	3	Isotype	WT _mice_MC38-OVA
CCGGGATTCTAACCGA.1	-0.861087	-3.61095	Immune cells	CD8T	CD8Tn	3	Isotype	WT _mice_MC38-OVA
CCGGTAGAGCGTTGCC.1	-3.03847	0.0585866	Immune cells	CD8T	CD8Tcm	4	Isotype	WT _mice_MC38-OVA
CCGGTAGCACACCGCA.1	-1.17942	-1.37337	Immune cells	CD8T	CD8Tn	2	Isotype	WT _mice_MC38-OVA
CCGGTAGCACAGATTC.1	-1.72827	-1.77335	Immune cells	CD8T	CD8Tn	2	Isotype	WT _mice_MC38-OVA
CCGGTAGCACGAGGTA.1	-1.35412	-3.92847	Immune cells	CD8T	CD8Tn	2	Isotype	WT _mice_MC38-OVA
CCGGTAGGTGGGTCAA.1	-2.73891	-2.74803	Immune cells	CD8T	CD8Tn	2	Isotype	WT _mice_MC38-OVA
CCGGTAGTCGCCCTTA.1	-4.20597	1.45407	Immune cells	CD8T	Others	7	Isotype	WT _mice_MC38-OVA
CCGTACTGTCCCTTGT.1	-3.44907	-4.53893	Immune cells	CD8T	CD8Tn	5	Isotype	WT _mice_MC38-OVA
CCGTACTGTGCCTGGT.1	-2.85462	-3.69192	Immune cells	CD8T	CD8Tn	5	Isotype	WT _mice_MC38-OVA
CCGTACTGTGCTAGCC.1	-2.73072	-3.84212	Immune cells	CD8T	CD8Tn	5	Isotype	WT _mice_MC38-OVA
CCGTACTGTGGCAAAC.1	-0.229773	-4.34269	Immune cells	CD8T	CD8Tn	3	Isotype	WT _mice_MC38-OVA
CCGTACTTCGAATGCT.1	-4.70186	-2.78749	Immune cells	CD8T	Others	7	Isotype	WT _mice_MC38-OVA
CCGTGGAAGGACAGCT.1	1.12898	1.25275	Immune cells	CD8T	CD8Teff	6	Isotype	WT _mice_MC38-OVA
CCGTGGAAGTCATCCA.1	-3.60156	-1.48627	Immune cells	CD8T	CD8Tn	2	Isotype	WT _mice_MC38-OVA
CCGTGGACAACTGGCC.1	-0.316222	-3.86353	Immune cells	CD8T	CD8Tn	3	Isotype	WT _mice_MC38-OVA
CCGTGGACAGCTATTG.1	-3.84443	-0.156578	Immune cells	CD8T	Others	7	Isotype	WT _mice_MC38-OVA
CCGTGGATCACTCCTG.1	0.205326	-3.86472	Immune cells	CD8T	CD8Tn	2	Isotype	WT _mice_MC38-OVA
CCGTGGATCCCTTGCA.1	-1.96481	-2.04718	Immune cells	CD8T	CD8Tn	2	Isotype	WT _mice_MC38-OVA
CCGTGGATCGTATCAG.1	-1.76986	-4.5396	Immune cells	CD8T	CD8Tn	2	Isotype	WT _mice_MC38-OVA
CCGTTCACATACTACG.1	-0.763954	-1.15831	Immune cells	CD8T	CD8Tn	2	Isotype	WT _mice_MC38-OVA
CCGTTCACATCGGACC.1	-4.04304	0.0779093	Immune cells	CD8T	Others	7	Isotype	WT _mice_MC38-OVA
CCGTTCAGTGTTGAGG.1	-3.78816	-0.352088	Immune cells	CD8T	Others	7	Isotype	WT _mice_MC38-OVA
CCGTTCAGTTCGTGAT.1	-2.6958	3.5206	Immune cells	CD8T	Others	7	Isotype	WT _mice_MC38-OVA
CCGTTCATCAATCACG.1	-2.60724	-2.29096	Immune cells	CD8T	CD8Tn	2	Isotype	WT _mice_MC38-OVA
CCGTTCATCCACGTGG.1	-1.46609	-2.11106	Immune cells	CD8T	CD8Tn	2	Isotype	WT _mice_MC38-OVA
CCGTTCATCCACGTTC.1	-1.33279	-2.36406	Immune cells	CD8T	CD8Tn	2	Isotype	WT _mice_MC38-OVA
CCTAAAGAGCAATCTC.1	-1.25151	-2.57354	Immune cells	CD8T	CD8Tn	2	Isotype	WT _mice_MC38-OVA
CCTAAAGAGCCACGCT.1	-3.6924	1.05537	Immune cells	CD8T	Others	7	Isotype	WT _mice_MC38-OVA
CCTAAAGAGGATATAC.1	-2.6091	-4.87969	Immune cells	CD8T	CD8Tn	5	Isotype	WT _mice_MC38-OVA
CCTAAAGCAAAGGCGT.1	-0.147508	-4.45475	Immune cells	CD8T	CD8Tn	3	Isotype	WT _mice_MC38-OVA
CCTAAAGCACCTATCC.1	-4.60007	-2.48977	Immune cells	CD8T	Others	7	Isotype	WT _mice_MC38-OVA
CCTAAAGCAGGGTATG.1	0.185087	-4.70902	Immune cells	CD8T	CD8Tn	3	Isotype	WT _mice_MC38-OVA
CCTAAAGCATTCTCAT.1	-0.421952	0.0388234	Immune cells	CD8T	CD8Teff	6	Isotype	WT _mice_MC38-OVA
CCTAAAGTCTACTATC.1	-4.0723	-3.94136	Immune cells	CD8T	CD8Tn	5	Isotype	WT _mice_MC38-OVA
CCTACACCACAGGTTT.1	4.44679	2.77317	Immune cells	CD8T	CD8Tcm	4	Isotype	WT _mice_MC38-OVA
CCTACACGTATATGAG.1	0.51537	-4.49886	Immune cells	CD8T	CD8Tn	3	Isotype	WT _mice_MC38-OVA
CCTACACGTCTGGTCG.1	2.3821	0.150243	Immune cells	CD8T	CD8Teff	6	Isotype	WT _mice_MC38-OVA
CCTACACGTTAAGGGC.1	2.16822	0.424641	Immune cells	CD8T	CD8Tcm	4	Isotype	WT _mice_MC38-OVA
CCTACACTCACGACTA.1	-0.654375	-5.6121	Immune cells	CD8T	CD8Tn	3	Isotype	WT _mice_MC38-OVA
CCTACACTCCAGGGCT.1	-4.14446	0.841163	Immune cells	CD8T	Others	7	Isotype	WT _mice_MC38-OVA
CCTACACTCCTTCAAT.1	1.45392	-3.66023	Immune cells	CD8T	CD8Tn	3	Isotype	WT _mice_MC38-OVA
CCTACACTCGTTGCCT.1	0.220044	-1.03851	Immune cells	CD8T	CD8Tcm	4	Isotype	WT _mice_MC38-OVA
CCTACCAAGGACAGAA.1	0.514863	-5.13228	Immune cells	CD8T	CD8Tn	3	Isotype	WT _mice_MC38-OVA
CCTACCAAGGTACTCT.1	2.72701	-0.436804	Immune cells	CD8T	CD8Tcm	4	Isotype	WT _mice_MC38-OVA
CCTAGCTAGATCGATA.1	-2.782	-4.30987	Immune cells	CD8T	CD8Tn	5	Isotype	WT _mice_MC38-OVA
CCTAGCTCACTCGACG.1	0.790847	-4.73452	Immune cells	CD8T	CD8Tn	3	Isotype	WT _mice_MC38-OVA
CCTAGCTCATAGTAAG.1	3.5266	1.70384	Immune cells	CD8T	CD8Tcm	4	Isotype	WT _mice_MC38-OVA
CCTAGCTGTTCCCGAG.1	1.62496	-4.49586	Immune cells	CD8T	CD8Tn	3	Isotype	WT _mice_MC38-OVA
CCTAGCTTCCAATGGT.1	-0.191251	-4.27826	Immune cells	CD8T	CD8Teff	9	Isotype	WT _mice_MC38-OVA
CCTATTAAGATCACGG.1	1.82896	-3.62127	Immune cells	CD8T	CD8Teff	9	Isotype	WT _mice_MC38-OVA
CCTATTAAGCACCGCT.1	-1.98539	-3.10486	Immune cells	CD8T	CD8Tn	2	Isotype	WT _mice_MC38-OVA
CCTATTAAGGACGAAA.1	0.422267	-1.35078	Immune cells	CD8T	CD8Teff	9	Isotype	WT _mice_MC38-OVA
CCTATTAAGGCGATAC.1	1.58551	-1.63297	Immune cells	CD8T	CD8Teff	9	Isotype	WT _mice_MC38-OVA
CCTATTACATGCCACG.1	0.115519	5.49106	Immune cells	CD8T	CD8Tcm	4	Isotype	WT _mice_MC38-OVA
CCTATTAGTATAGGTA.1	1.06165	0.054488	Immune cells	CD8T	CD8Teff	6	Isotype	WT _mice_MC38-OVA
CCTATTAGTATAGTAG.1	-0.0174396	-3.24239	Immune cells	CD8T	CD8Tn	3	Isotype	WT _mice_MC38-OVA
CCTATTAGTGTCTGAT.1	-0.405618	-4.03474	Immune cells	CD8T	CD8Tn	3	Isotype	WT _mice_MC38-OVA
CCTATTATCGCGTTTC.1	0.424283	-1.27668	Immune cells	CD8T	CD8Teff	9	Isotype	WT _mice_MC38-OVA
CCTCAGTAGAGAGCTC.1	0.252454	-5.28188	Immune cells	CD8T	CD8Tn	3	Isotype	WT _mice_MC38-OVA
CCTCAGTAGCTGGAAC.1	-2.94227	-4.47639	Immune cells	CD8T	CD8Tn	5	Isotype	WT _mice_MC38-OVA
CCTCAGTAGGTAGCCA.1	0.498235	-4.34012	Immune cells	CD8T	CD8Tn	3	Isotype	WT _mice_MC38-OVA
CCTCAGTCAATGTAAG.1	-2.74247	-1.68539	Immune cells	CD8T	CD8Tn	2	Isotype	WT _mice_MC38-OVA
CCTCAGTGTAAGGATT.1	-2.63678	-0.167084	Immune cells	CD8T	CD8Tcm	8	Isotype	WT _mice_MC38-OVA
CCTCTGAAGATAGCAT.1	-1.69836	-1.71848	Immune cells	CD8T	CD8Tn	2	Isotype	WT _mice_MC38-OVA
CCTCTGAAGCGCCTCA.1	-3.92942	-0.0959818	Immune cells	CD8T	Others	7	Isotype	WT _mice_MC38-OVA
CCTCTGACACTCAGGC.1	-1.18803	-4.75381	Immune cells	CD8T	CD8Tn	3	Isotype	WT _mice_MC38-OVA
CCTCTGAGTCTCGTTC.1	1.71534	-2.27619	Immune cells	CD8T	CD8Tcm	4	Isotype	WT _mice_MC38-OVA
CCTCTGATCAGAGACG.1	-0.963885	-4.81502	Immune cells	CD8T	CD8Tn	3	Isotype	WT _mice_MC38-OVA
CCTTACGAGTCTCCTC.1	-4.4323	-3.17524	Immune cells	CD8T	CD8Tn	5	Isotype	WT _mice_MC38-OVA
CCTTACGAGTTACCCA.1	-1.10476	-0.582798	Immune cells	CD8T	CD8Tn	2	Isotype	WT _mice_MC38-OVA
CCTTACGCAAGCGCTC.1	-2.37238	-1.87629	Immune cells	CD8T	CD8Tn	2	Isotype	WT _mice_MC38-OVA
CCTTACGCACGTCAGC.1	-2.95141	-4.37039	Immune cells	CD8T	CD8Tn	2	Isotype	WT _mice_MC38-OVA
CCTTACGGTCAAACTC.1	1.69466	-1.5293	Immune cells	CD8T	CD8Teff	9	Isotype	WT _mice_MC38-OVA
CCTTACGTCTCTAAGG.1	-2.68051	-4.17684	Immune cells	CD8T	CD8Tn	5	Isotype	WT _mice_MC38-OVA
CCTTCCCAGATAGTCA.1	-2.59967	-1.51644	Immune cells	CD8T	CD8Tn	2	Isotype	WT _mice_MC38-OVA
CCTTCCCCATGCCACG.1	-0.693721	-3.63134	Immune cells	CD8T	CD8Tn	3	Isotype	WT _mice_MC38-OVA
CCTTCCCGTACTTGAC.1	-1.98379	-1.39815	Immune cells	CD8T	CD8Tn	2	Isotype	WT _mice_MC38-OVA
CCTTCCCTCACCGGGT.1	0.0793064	-1.5346	Immune cells	CD8T	CD8Teff	9	Isotype	WT _mice_MC38-OVA
CCTTCGAAGGCTATCT.1	3.35358	2.12763	Immune cells	CD8T	CD8Tcm	8	Isotype	WT _mice_MC38-OVA
CCTTCGACAGTCACTA.1	-1.09945	-2.14814	Immune cells	CD8T	CD8Tn	2	Isotype	WT _mice_MC38-OVA
CCTTCGAGTCCGTGAC.1	3.98463	1.13851	Immune cells	CD8T	CD8Tcm	4	Isotype	WT _mice_MC38-OVA
CCTTCGATCCAGAGGA.1	-0.375617	1.56021	Immune cells	CD8T	CD8Teff	6	Isotype	WT _mice_MC38-OVA
CCTTTCTAGTACGTTC.1	-0.664878	-5.47343	Immune cells	CD8T	CD8Tn	3	Isotype	WT _mice_MC38-OVA
CCTTTCTCACGGCTAC.1	-0.517744	-4.90022	Immune cells	CD8T	CD8Tn	2	Isotype	WT _mice_MC38-OVA
CCTTTCTCAGTCAGAG.1	-0.339269	-4.96053	Immune cells	CD8T	CD8Tn	3	Isotype	WT _mice_MC38-OVA
CCTTTCTGTGCACCAC.1	1.62322	-4.13981	Immune cells	CD8T	CD8Tn	3	Isotype	WT _mice_MC38-OVA
CCTTTCTGTTGAACTC.1	-3.13637	-2.05346	Immune cells	CD8T	CD8Tn	2	Isotype	WT _mice_MC38-OVA
CGAACATAGATGCCTT.1	0.0368795	-0.00352952	Immune cells	CD8T	CD8Teff	6	Isotype	WT _mice_MC38-OVA
CGAACATCAAGTACCT.1	-2.33596	-2.6531	Immune cells	CD8T	CD8Tn	2	Isotype	WT _mice_MC38-OVA
CGAACATCACCAGGCT.1	-2.1445	-1.50555	Immune cells	CD8T	CD8Tn	2	Isotype	WT _mice_MC38-OVA
CGAACATGTTCGGGCT.1	-3.03462	-2.28068	Immune cells	CD8T	CD8Tn	2	Isotype	WT _mice_MC38-OVA
CGAACATTCCCAACGG.1	3.61781	1.91882	Immune cells	CD8T	CD8Tcm	4	Isotype	WT _mice_MC38-OVA
CGAACATTCTAACTGG.1	-1.27121	-1.74036	Immune cells	CD8T	CD8Tn	2	Isotype	WT _mice_MC38-OVA
CGAACATTCTATCCTA.1	0.913167	-3.0381	Immune cells	CD8T	CD8Teff	9	Isotype	WT _mice_MC38-OVA
CGAATGTAGAAACCAT.1	-3.29205	-1.91753	Immune cells	CD8T	CD8Tn	2	Isotype	WT _mice_MC38-OVA
CGAATGTCAAGCCGTC.1	-0.884532	-2.46792	Immune cells	CD8T	CD8Tn	2	Isotype	WT _mice_MC38-OVA
CGAATGTGTGGCTCCA.1	-2.09039	-4.54044	Immune cells	CD8T	CD8Tn	5	Isotype	WT _mice_MC38-OVA
CGACCTTAGGCAATTA.1	-0.632036	-4.40607	Immune cells	CD8T	CD8Tn	3	Isotype	WT _mice_MC38-OVA
CGACCTTAGTGTGAAT.1	-4.19246	-1.36406	Immune cells	CD8T	CD8Tcm	8	Isotype	WT _mice_MC38-OVA
CGACCTTCACATGGGA.1	4.503	2.14362	Immune cells	CD8T	CD8Tcm	4	Isotype	WT _mice_MC38-OVA
CGACCTTCATCGATTG.1	-3.14966	-2.62687	Immune cells	CD8T	CD8Tn	2	Isotype	WT _mice_MC38-OVA
CGACCTTGTCTCTCGT.1	-1.26158	-4.7154	Immune cells	CD8T	CD8Tn	5	Isotype	WT _mice_MC38-OVA
CGACCTTTCCCGACTT.1	-0.182375	-5.00281	Immune cells	CD8T	CD8Tn	3	Isotype	WT _mice_MC38-OVA
CGACCTTTCTGCCCTA.1	3.8952	0.439746	Immune cells	CD8T	CD8Tcm	4	Isotype	WT _mice_MC38-OVA
CGACTTCCACTAAGTC.1	1.61728	4.6541	Immune cells	CD8T	CD8Tcm	4	Isotype	WT _mice_MC38-OVA
CGACTTCCATCAGTCA.1	-1.7234	-3.49912	Immune cells	CD8T	CD8Tn	2	Isotype	WT _mice_MC38-OVA
CGACTTCGTCGTGGCT.1	-4.15433	0.526149	Immune cells	CD8T	Others	7	Isotype	WT _mice_MC38-OVA
CGACTTCTCTGCCAGG.1	-1.35834	-0.718296	Immune cells	CD8T	CD8Tcm	8	Isotype	WT _mice_MC38-OVA
CGAGAAGAGCCACGTC.1	-0.000448943	-3.58629	Immune cells	CD8T	CD8Tn	3	Isotype	WT _mice_MC38-OVA
CGAGAAGAGGGTATCG.1	-0.171683	2.08512	Immune cells	CD8T	CD8Tcm	4	Isotype	WT _mice_MC38-OVA
CGAGAAGCACCAGGCT.1	-1.68191	-0.717706	Immune cells	CD8T	CD8Tcm	8	Isotype	WT _mice_MC38-OVA
CGAGAAGGTAGCGATG.1	-3.08151	-4.13611	Immune cells	CD8T	CD8Tn	5	Isotype	WT _mice_MC38-OVA
CGAGAAGGTCAATACC.1	3.73273	2.18934	Immune cells	CD8T	CD8Tcm	8	Isotype	WT _mice_MC38-OVA
CGAGCACAGACAAGCC.1	-1.08493	-4.01925	Immune cells	CD8T	CD8Tn	3	Isotype	WT _mice_MC38-OVA
CGAGCACAGAGTACAT.1	-3.47732	-2.90546	Immune cells	CD8T	CD8Tn	2	Isotype	WT _mice_MC38-OVA
CGAGCACCAAGGACTG.1	-3.85334	-3.86607	Immune cells	CD8T	CD8Tn	5	Isotype	WT _mice_MC38-OVA
CGAGCACGTTTCGCTC.1	-1.5772	-2.55653	Immune cells	CD8T	CD8Tn	2	Isotype	WT _mice_MC38-OVA
CGAGCACTCACGCGGT.1	3.53258	0.350009	Immune cells	CD8T	CD8Tcm	4	Isotype	WT _mice_MC38-OVA
CGAGCACTCCGCGGTA.1	-2.09952	-4.09822	Immune cells	CD8T	CD8Tn	5	Isotype	WT _mice_MC38-OVA
CGAGCACTCGAATGGG.1	-1.95714	-2.18589	Immune cells	CD8T	CD8Tn	2	Isotype	WT _mice_MC38-OVA
CGAGCCACACCGTTGG.1	-0.448226	-4.74765	Immune cells	CD8T	CD8Tn	3	Isotype	WT _mice_MC38-OVA
CGAGCCACATCAGTAC.1	-0.469218	-4.90786	Immune cells	CD8T	CD8Tn	3	Isotype	WT _mice_MC38-OVA
CGAGCCATCTTCGAGA.1	-1.56687	-1.93031	Immune cells	CD8T	CD8Tn	2	Isotype	WT _mice_MC38-OVA
CGATCGGAGATTACCC.1	-3.16849	-1.47583	Immune cells	CD8T	CD8Tn	2	Isotype	WT _mice_MC38-OVA
CGATCGGCAAACTGTC.1	3.94848	0.619573	Immune cells	CD8T	CD8Tcm	4	Isotype	WT _mice_MC38-OVA
CGATCGGCAATCACAC.1	-0.806935	-4.00038	Immune cells	CD8T	CD8Tn	3	Isotype	WT _mice_MC38-OVA
CGATCGGGTAGAAGGA.1	-1.48324	-1.50917	Immune cells	CD8T	CD8Tn	2	Isotype	WT _mice_MC38-OVA
CGATCGGGTTTAGGAA.1	0.0506662	-4.37694	Immune cells	CD8T	CD8Tn	3	Isotype	WT _mice_MC38-OVA
CGATCGGTCGCAGGCT.1	0.125143	0.144048	Immune cells	CD8T	CD8Teff	6	Isotype	WT _mice_MC38-OVA
CGATGGCAGCCAGTAG.1	-2.77152	-3.45148	Immune cells	CD8T	CD8Tn	5	Isotype	WT _mice_MC38-OVA
CGATGGCCAGTATAAG.1	-3.1504	-2.42311	Immune cells	CD8T	CD8Tn	2	Isotype	WT _mice_MC38-OVA
CGATGGCCATCCGGGT.1	-4.2136	-3.73097	Immune cells	CD8T	CD8Tn	5	Isotype	WT _mice_MC38-OVA
CGATGTAAGGCCCTCA.1	-0.321351	-5.68474	Immune cells	CD8T	CD8Tn	3	Isotype	WT _mice_MC38-OVA
CGATGTATCAAAGACA.1	-1.70549	-3.54963	Immune cells	CD8T	CD8Tn	2	Isotype	WT _mice_MC38-OVA
CGATGTATCACTCCTG.1	0.0600121	-1.61236	Immune cells	CD8T	CD8Teff	9	Isotype	WT _mice_MC38-OVA
CGATTGAAGAAGGCCT.1	-1.97772	-3.52794	Immune cells	CD8T	CD8Tn	2	Isotype	WT _mice_MC38-OVA
CGATTGAAGTGACATA.1	0.0769957	-5.21715	Immune cells	CD8T	CD8Tn	3	Isotype	WT _mice_MC38-OVA
CGATTGACACTTAACG.1	-1.57515	-4.37399	Immune cells	CD8T	CD8Tn	3	Isotype	WT _mice_MC38-OVA
CGATTGACAGAGCCAA.1	-3.4255	-3.33462	Immune cells	CD8T	CD8Tn	5	Isotype	WT _mice_MC38-OVA
CGATTGACATGCTAGT.1	-3.88574	-3.99417	Immune cells	CD8T	CD8Tn	5	Isotype	WT _mice_MC38-OVA
CGATTGATCCTGCAGG.1	0.467267	-5.28205	Immune cells	CD8T	CD8Tn	3	Isotype	WT _mice_MC38-OVA
CGCCAAGCATCCCACT.1	-2.10045	-1.71638	Immune cells	CD8T	CD8Tn	2	Isotype	WT _mice_MC38-OVA
CGCCAAGTCACCTCGT.1	-1.68483	-3.96473	Immune cells	CD8T	CD8Tn	2	Isotype	WT _mice_MC38-OVA
CGCGGTAAGTGGGTTG.1	-3.2605	-4.61843	Immune cells	CD8T	CD8Tn	5	Isotype	WT _mice_MC38-OVA
CGCGGTACAATCGAAA.1	-3.50631	-2.53603	Immune cells	CD8T	CD8Tn	2	Isotype	WT _mice_MC38-OVA
CGCGGTATCTAAGCCA.1	-0.720651	-3.60831	Immune cells	CD8T	CD8Tn	2	Isotype	WT _mice_MC38-OVA
CGCGTTTAGAAACGAG.1	-1.49262	-2.79717	Immune cells	CD8T	CD8Tn	2	Isotype	WT _mice_MC38-OVA
CGCGTTTCACGTAAGG.1	-2.26052	-2.88093	Immune cells	CD8T	CD8Tn	2	Isotype	WT _mice_MC38-OVA
CGCGTTTCATTAACCG.1	-2.50347	-4.63542	Immune cells	CD8T	CD8Tn	5	Isotype	WT _mice_MC38-OVA
CGCGTTTCATTCGACA.1	0.339209	-4.75498	Immune cells	CD8T	CD8Tn	3	Isotype	WT _mice_MC38-OVA
CGCGTTTTCTCGCTTG.1	-2.80032	3.50644	Immune cells	CD8T	Others	7	Isotype	WT _mice_MC38-OVA
CGCGTTTTCTCTGAGA.1	-2.76702	-1.99621	Immune cells	CD8T	CD8Tn	2	Isotype	WT _mice_MC38-OVA
CGCTATCGTAAGAGAG.1	-4.25351	0.459829	Immune cells	CD8T	Others	7	Isotype	WT _mice_MC38-OVA
CGCTATCGTACCATCA.1	2.01433	-0.360733	Immune cells	CD8T	CD8Teff	6	Isotype	WT _mice_MC38-OVA
CGCTATCGTCCCTACT.1	-0.53355	-5.26118	Immune cells	CD8T	CD8Tn	3	Isotype	WT _mice_MC38-OVA
CGCTATCTCACATACG.1	-3.9325	0.0326143	Immune cells	CD8T	Others	7	Isotype	WT _mice_MC38-OVA
CGCTGGAAGCGTAATA.1	-0.850118	-4.2083	Immune cells	CD8T	CD8Tn	3	Isotype	WT _mice_MC38-OVA
CGCTGGACAAGCCTAT.1	1.36811	-3.14363	Immune cells	CD8T	CD8Teff	9	Isotype	WT _mice_MC38-OVA
CGCTGGACACCATGTA.1	-0.0821381	-4.75991	Immune cells	CD8T	CD8Tn	3	Isotype	WT _mice_MC38-OVA
CGCTGGACAGATGGGT.1	0.279879	-0.203693	Immune cells	CD8T	CD8Tcm	4	Isotype	WT _mice_MC38-OVA
CGCTGGAGTGAAATCA.1	-3.34635	-4.80677	Immune cells	CD8T	CD8Tn	5	Isotype	WT _mice_MC38-OVA
CGCTGGAGTGCGCTTG.1	1.89433	-1.7964	Immune cells	CD8T	CD8Teff	9	Isotype	WT _mice_MC38-OVA
CGCTGGATCCGTCAAA.1	1.01955	-5.08261	Immune cells	CD8T	CD8Tn	3	Isotype	WT _mice_MC38-OVA
CGCTGGATCTCCTATA.1	0.345063	-3.07402	Immune cells	CD8T	CD8Tn	3	Isotype	WT _mice_MC38-OVA
CGCTTCAAGAGACGAA.1	-2.52714	2.52424	Immune cells	CD8T	Others	7	Isotype	WT _mice_MC38-OVA
CGCTTCAAGATTACCC.1	-2.64453	-1.84214	Immune cells	CD8T	CD8Tn	2	Isotype	WT _mice_MC38-OVA
CGCTTCAAGCTGGAAC.1	-4.60734	-3.13393	Immune cells	CD8T	Others	7	Isotype	WT _mice_MC38-OVA
CGCTTCACACAAGCCC.1	-2.078	-1.88839	Immune cells	CD8T	CD8Tn	2	Isotype	WT _mice_MC38-OVA
CGCTTCAGTTATTCTC.1	0.176695	-1.23115	Immune cells	CD8T	CD8Teff	9	Isotype	WT _mice_MC38-OVA
CGCTTCATCACATGCA.1	3.47142	1.01887	Immune cells	CD8T	CD8Tcm	4	Isotype	WT _mice_MC38-OVA
CGCTTCATCACTTACT.1	-3.27698	-3.51534	Immune cells	CD8T	CD8Tn	5	Isotype	WT _mice_MC38-OVA
CGCTTCATCCGCATCT.1	0.19309	-4.46968	Immune cells	CD8T	CD8Tn	3	Isotype	WT _mice_MC38-OVA
CGCTTCATCCTATGTT.1	-1.12169	-3.64694	Immune cells	CD8T	CD8Tn	3	Isotype	WT _mice_MC38-OVA
CGCTTCATCGTCTGCT.1	-2.15251	-5.21174	Immune cells	CD8T	CD8Tn	5	Isotype	WT _mice_MC38-OVA
CGGACACCACTGTCGG.1	-2.55397	-4.1261	Immune cells	CD8T	CD8Tn	5	Isotype	WT _mice_MC38-OVA
CGGACACCATGGTCTA.1	0.827518	-4.0938	Immune cells	CD8T	CD8Tn	3	Isotype	WT _mice_MC38-OVA
CGGACACGTCGGCACT.1	-3.1523	-3.6731	Immune cells	CD8T	CD8Tn	5	Isotype	WT _mice_MC38-OVA
CGGACGTAGAGGTTGC.1	-2.54805	-2.783	Immune cells	CD8T	CD8Tn	2	Isotype	WT _mice_MC38-OVA
CGGACGTAGGTTACCT.1	3.54197	2.26459	Immune cells	CD8T	CD8Tcm	4	Isotype	WT _mice_MC38-OVA
CGGACGTCATGGGAAC.1	-0.393288	-4.57863	Immune cells	CD8T	CD8Tn	3	Isotype	WT _mice_MC38-OVA
CGGACGTGTAACGTTC.1	-4.32673	1.29121	Immune cells	CD8T	Others	7	Isotype	WT _mice_MC38-OVA
CGGACGTGTGATGCCC.1	0.0235447	-5.09254	Immune cells	CD8T	CD8Tn	3	Isotype	WT _mice_MC38-OVA
CGGACGTTCAACACCA.1	-1.38882	-4.90178	Immune cells	CD8T	CD8Tn	3	Isotype	WT _mice_MC38-OVA
CGGACTGTCTAAGCCA.1	-3.57775	-2.01056	Immune cells	CD8T	Others	7	Isotype	WT _mice_MC38-OVA
CGGAGCTAGAACAACT.1	0.324263	-5.11842	Immune cells	CD8T	CD8Tn	3	Isotype	WT _mice_MC38-OVA
CGGAGCTCAGCCTATA.1	-1.61167	-4.29812	Immune cells	CD8T	CD8Tn	3	Isotype	WT _mice_MC38-OVA
CGGAGCTCATCGACGC.1	-4.10581	-4.18459	Immune cells	CD8T	CD8Tn	5	Isotype	WT _mice_MC38-OVA
CGGAGCTCATCGGACC.1	-1.67707	-3.13422	Immune cells	CD8T	CD8Tn	2	Isotype	WT _mice_MC38-OVA
CGGAGCTGTCGGCACT.1	-3.96436	-3.30572	Immune cells	CD8T	CD8Tn	5	Isotype	WT _mice_MC38-OVA
CGGAGCTTCCCTTGTG.1	0.29129	-4.09759	Immune cells	CD8T	CD8Tn	3	Isotype	WT _mice_MC38-OVA
CGGAGTCCAACTTGAC.1	-0.404207	-2.54064	Immune cells	CD8T	CD8Tn	2	Isotype	WT _mice_MC38-OVA
CGGAGTCCACGAAAGC.1	-1.88122	-5.07287	Immune cells	CD8T	CD8Tn	5	Isotype	WT _mice_MC38-OVA
CGGAGTCCATCCGCGA.1	-0.700889	-4.65379	Immune cells	CD8T	CD8Tn	3	Isotype	WT _mice_MC38-OVA
CGGAGTCGTATATGGA.1	-2.28695	-4.18442	Immune cells	CD8T	CD8Tn	5	Isotype	WT _mice_MC38-OVA
CGGAGTCTCCCTGACT.1	-0.796811	-3.87373	Immune cells	CD8T	CD8Tn	2	Isotype	WT _mice_MC38-OVA
CGGAGTCTCGCCAAAT.1	-3.59773	-2.66018	Immune cells	CD8T	CD8Tn	5	Isotype	WT _mice_MC38-OVA
CGGCTAGAGCACAGGT.1	-4.3435	1.13473	Immune cells	CD8T	Others	7	Isotype	WT _mice_MC38-OVA
CGGCTAGCAAACGCGA.1	-4.52748	-3.36956	Immune cells	CD8T	CD8Tn	5	Isotype	WT _mice_MC38-OVA
CGGCTAGCACTGAAGG.1	0.454134	-5.60446	Immune cells	CD8T	CD8Tn	3	Isotype	WT _mice_MC38-OVA
CGGCTAGCAGATAATG.1	1.24397	-4.45413	Immune cells	CD8T	CD8Tn	3	Isotype	WT _mice_MC38-OVA
CGGCTAGCATCCGGGT.1	1.72328	-1.39313	Immune cells	CD8T	CD8Teff	9	Isotype	WT _mice_MC38-OVA
CGGCTAGGTGCTAGCC.1	-0.663129	-3.46159	Immune cells	CD8T	CD8Tn	3	Isotype	WT _mice_MC38-OVA
CGGGTCAAGTTAGCGG.1	-0.799301	1.41428	Immune cells	CD8T	CD8Teff	6	Isotype	WT _mice_MC38-OVA
CGGGTCACAGTCGTGC.1	2.13984	-1.48357	Immune cells	CD8T	CD8Teff	9	Isotype	WT _mice_MC38-OVA
CGGGTCAGTACCCAAT.1	-2.03159	-0.920171	Immune cells	CD8T	CD8Tn	2	Isotype	WT _mice_MC38-OVA
CGGGTCATCAGCTCGG.1	-3.76922	-0.870545	Immune cells	CD8T	Others	7	Isotype	WT _mice_MC38-OVA
CGGGTCATCGGTGTTA.1	-2.84954	-4.23692	Immune cells	CD8T	CD8Tn	5	Isotype	WT _mice_MC38-OVA
CGGGTCATCTGTCTCG.1	-1.58385	-4.75904	Immune cells	CD8T	CD8Tn	3	Isotype	WT _mice_MC38-OVA
CGGGTCATCTTCAACT.1	-0.403895	-0.120458	Immune cells	CD8T	CD8Tcm	4	Isotype	WT _mice_MC38-OVA
CGTAGCGAGACTAGAT.1	-2.23432	-4.51224	Immune cells	CD8T	CD8Tn	5	Isotype	WT _mice_MC38-OVA
CGTAGCGAGCAATATG.1	-0.838316	-2.09093	Immune cells	CD8T	CD8Tn	2	Isotype	WT _mice_MC38-OVA
CGTAGCGGTATCTGCA.1	-2.37021	-5.01348	Immune cells	CD8T	CD8Tn	5	Isotype	WT _mice_MC38-OVA
CGTAGCGTCCCAACGG.1	-0.581811	-5.24012	Immune cells	CD8T	CD8Tn	3	Isotype	WT _mice_MC38-OVA
CGTAGCGTCGTAGGAG.1	-2.60583	-2.43609	Immune cells	CD8T	CD8Tn	2	Isotype	WT _mice_MC38-OVA
CGTAGGCAGATAGCAT.1	-2.20105	-3.26211	Immune cells	CD8T	CD8Tn	2	Isotype	WT _mice_MC38-OVA
CGTAGGCAGGCTCAGA.1	-0.894696	-0.738754	Immune cells	CD8T	CD8Tn	2	Isotype	WT _mice_MC38-OVA
CGTAGGCAGTGCAAGC.1	3.68698	1.09914	Immune cells	CD8T	CD8Tcm	4	Isotype	WT _mice_MC38-OVA
CGTAGGCCATACTCTT.1	-3.66664	-2.79119	Immune cells	CD8T	CD8Tn	5	Isotype	WT _mice_MC38-OVA
CGTAGGCGTCACAAGG.1	0.226075	-3.32061	Immune cells	CD8T	CD8Tn	3	Isotype	WT _mice_MC38-OVA
CGTAGGCGTGTATGGG.1	-0.92084	1.27599	Immune cells	CD8T	CD8Teff	6	Isotype	WT _mice_MC38-OVA
CGTCACTAGCACGCCT.1	-2.73088	-2.17374	Immune cells	CD8T	CD8Tn	2	Isotype	WT _mice_MC38-OVA
CGTCACTCAGATGGGT.1	-3.22973	-1.66657	Immune cells	CD8T	Others	7	Isotype	WT _mice_MC38-OVA
CGTCACTGTACCCAAT.1	-0.46984	-1.96884	Immune cells	CD8T	CD8Tcm	4	Isotype	WT _mice_MC38-OVA
CGTCACTGTTGATTGC.1	-0.940941	-5.70516	Immune cells	CD8T	CD8Teff	9	Isotype	WT _mice_MC38-OVA
CGTCACTTCGTTTAGG.1	-3.40286	-2.5285	Immune cells	CD8T	CD8Tn	2	Isotype	WT _mice_MC38-OVA
CGTCAGGAGGGTATCG.1	-1.69338	-2.71214	Immune cells	CD8T	CD8Tn	2	Isotype	WT _mice_MC38-OVA
CGTCAGGCAGTTTACG.1	-4.54077	-3.05066	Immune cells	CD8T	CD8Tn	5	Isotype	WT _mice_MC38-OVA
CGTCAGGGTGATGTCT.1	0.472172	-4.38015	Immune cells	CD8T	CD8Tn	3	Isotype	WT _mice_MC38-OVA
CGTCAGGGTTGATTGC.1	-0.335282	-3.02064	Immune cells	CD8T	CD8Tn	2	Isotype	WT _mice_MC38-OVA
CGTCAGGGTTGTCTTT.1	-3.45472	-3.68034	Immune cells	CD8T	CD8Tn	5	Isotype	WT _mice_MC38-OVA
CGTCCATCATAGTAAG.1	-2.25766	-1.51949	Immune cells	CD8T	Others	7	Isotype	WT _mice_MC38-OVA
CGTCCATTCCTCTAGC.1	0.804911	-3.94696	Immune cells	CD8T	CD8Tn	3	Isotype	WT _mice_MC38-OVA
CGTCCATTCTGAAAGA.1	0.4452	-0.47365	Immune cells	CD8T	CD8Teff	6	Isotype	WT _mice_MC38-OVA
CGTCTACAGTACGCCC.1	-2.34883	-4.96912	Immune cells	CD8T	CD8Tn	5	Isotype	WT _mice_MC38-OVA
CGTCTACGTATATGAG.1	-0.773992	-4.41296	Immune cells	CD8T	CD8Tn	3	Isotype	WT _mice_MC38-OVA
CGTCTACGTTGGACCC.1	-2.85255	1.56007	Immune cells	CD8T	Others	7	Isotype	WT _mice_MC38-OVA
CGTCTACTCGCCATAA.1	-1.21267	-3.69273	Immune cells	CD8T	CD8Tn	2	Isotype	WT _mice_MC38-OVA
CGTGAGCAGTGACTCT.1	-1.31608	-2.10617	Immune cells	CD8T	CD8Tn	2	Isotype	WT _mice_MC38-OVA
CGTGAGCCAACTGGCC.1	0.202577	0.09955	Immune cells	CD8T	CD8Teff	6	Isotype	WT _mice_MC38-OVA
CGTGAGCCAAGAGGCT.1	0.562748	0.65064	Immune cells	CD8T	CD8Teff	6	Isotype	WT _mice_MC38-OVA
CGTGAGCCACCATGTA.1	3.87561	1.54803	Immune cells	CD8T	CD8Tcm	4	Isotype	WT _mice_MC38-OVA
CGTGAGCTCTCTAGGA.1	4.5891	2.19027	Immune cells	CD8T	CD8Tcm	4	Isotype	WT _mice_MC38-OVA
CGTGAGCTCTGTACGA.1	-2.72404	-4.39668	Immune cells	CD8T	CD8Tn	5	Isotype	WT _mice_MC38-OVA
CGTGTAACAGATCCAT.1	-1.27858	-4.25311	Immune cells	CD8T	CD8Tn	3	Isotype	WT _mice_MC38-OVA
CGTGTAACATGCAACT.1	-0.334413	-5.69869	Immune cells	CD8T	CD8Tn	5	Isotype	WT _mice_MC38-OVA
CGTGTAAGTGGGTATG.1	-0.199875	-4.94452	Immune cells	CD8T	CD8Tn	3	Isotype	WT _mice_MC38-OVA
CGTGTAATCTGTCTAT.1	-4.29072	0.580466	Immune cells	CD8T	Others	7	Isotype	WT _mice_MC38-OVA
CGTGTCTAGCAATCTC.1	-1.82169	-1.46116	Immune cells	CD8T	CD8Tn	2	Isotype	WT _mice_MC38-OVA
CGTGTCTAGCCACCTG.1	-1.66198	-2.0864	Immune cells	CD8T	CD8Tn	2	Isotype	WT _mice_MC38-OVA
CGTGTCTGTCGGGTCT.1	-2.04087	-4.58503	Immune cells	CD8T	CD8Tn	5	Isotype	WT _mice_MC38-OVA
CGTTAGAAGCACACAG.1	-2.48335	-3.37674	Immune cells	CD8T	CD8Tn	5	Isotype	WT _mice_MC38-OVA
CGTTAGAAGTAATCCC.1	-1.56987	-4.74609	Immune cells	CD8T	CD8Tn	5	Isotype	WT _mice_MC38-OVA
CGTTAGAAGTACGCGA.1	-2.67533	-4.45015	Immune cells	CD8T	CD8Tn	5	Isotype	WT _mice_MC38-OVA
CGTTAGACAATAGAGT.1	-4.15316	-0.891719	Immune cells	CD8T	Others	7	Isotype	WT _mice_MC38-OVA
CGTTAGACACAGACAG.1	-2.91278	-0.91939	Immune cells	CD8T	CD8Tn	2	Isotype	WT _mice_MC38-OVA
CGTTAGAGTCCAGTTA.1	-3.80979	-1.4598	Immune cells	CD8T	Others	7	Isotype	WT _mice_MC38-OVA
CGTTAGAGTTCGGGCT.1	-4.00509	-0.785696	Immune cells	CD8T	Others	7	Isotype	WT _mice_MC38-OVA
CGTTCTGAGGCCATAG.1	0.385863	-3.05728	Immune cells	CD8T	CD8Tn	3	Isotype	WT _mice_MC38-OVA
CGTTCTGGTTCCGGCA.1	0.440146	-4.61908	Immune cells	CD8T	CD8Tn	3	Isotype	WT _mice_MC38-OVA
CGTTGGGAGTGACTCT.1	-2.49042	-0.756011	Immune cells	CD8T	Others	7	Isotype	WT _mice_MC38-OVA
CGTTGGGCAAACTGCT.1	-3.01869	-5.18133	Immune cells	CD8T	CD8Tn	5	Isotype	WT _mice_MC38-OVA
CGTTGGGCAGCCAATT.1	0.208098	-5.20057	Immune cells	CD8T	CD8Tn	3	Isotype	WT _mice_MC38-OVA
CGTTGGGCATACAGCT.1	-1.79092	-2.22221	Immune cells	CD8T	CD8Tn	2	Isotype	WT _mice_MC38-OVA
CGTTGGGGTAACGACG.1	-2.86198	-5.10388	Immune cells	CD8T	CD8Tn	5	Isotype	WT _mice_MC38-OVA
CGTTGGGTCCCAAGAT.1	0.0646284	-4.52797	Immune cells	CD8T	CD8Tn	3	Isotype	WT _mice_MC38-OVA
CGTTGGGTCCGAAGAG.1	-1.6021	-3.56619	Immune cells	CD8T	CD8Tn	2	Isotype	WT _mice_MC38-OVA
CTAACTTCAAGTCTAC.1	-4.53623	-3.21015	Immune cells	CD8T	Others	7	Isotype	WT _mice_MC38-OVA
CTAACTTGTTCTGAAC.1	-3.63081	-3.82273	Immune cells	CD8T	CD8Tn	5	Isotype	WT _mice_MC38-OVA
CTAACTTGTTGCGCAC.1	3.24844	1.48463	Immune cells	CD8T	CD8Tcm	4	Isotype	WT _mice_MC38-OVA
CTAACTTTCGTACCGG.1	-3.24592	-2.89138	Immune cells	CD8T	CD8Tn	2	Isotype	WT _mice_MC38-OVA
CTAAGACAGAAAGTGG.1	0.402257	-1.51307	Immune cells	CD8T	CD8Teff	9	Isotype	WT _mice_MC38-OVA
CTAAGACAGACGCACA.1	-2.09382	1.53928	Immune cells	CD8T	Others	7	Isotype	WT _mice_MC38-OVA
CTAAGACAGATGTGGC.1	-2.39255	-0.634606	Immune cells	CD8T	CD8Tcm	8	Isotype	WT _mice_MC38-OVA
CTAAGACCAGACTCGC.1	3.33163	1.41809	Immune cells	CD8T	CD8Tcm	4	Isotype	WT _mice_MC38-OVA
CTAAGACGTATTAGCC.1	-1.45273	-3.49927	Immune cells	CD8T	CD8Tn	2	Isotype	WT _mice_MC38-OVA
CTAAGACGTCCTGCTT.1	-0.396324	-3.96353	Immune cells	CD8T	CD8Tn	3	Isotype	WT _mice_MC38-OVA
CTAAGACGTCTAGCCG.1	0.176645	1.51586	Immune cells	CD8T	CD8Teff	6	Isotype	WT _mice_MC38-OVA
CTAAGACGTCTTCTCG.1	1.51059	-3.87219	Immune cells	CD8T	CD8Tn	3	Isotype	WT _mice_MC38-OVA
CTAAGACGTTGTACAC.1	-3.15073	0.0749662	Immune cells	CD8T	Others	7	Isotype	WT _mice_MC38-OVA
CTAAGACTCGACCAGC.1	3.91265	1.73831	Immune cells	CD8T	CD8Tcm	4	Isotype	WT _mice_MC38-OVA
CTAAGACTCTAAGCCA.1	-0.941922	-3.54905	Immune cells	CD8T	CD8Tn	2	Isotype	WT _mice_MC38-OVA
CTAATGGAGGAGTCTG.1	-0.934928	-4.7255	Immune cells	CD8T	CD8Tn	3	Isotype	WT _mice_MC38-OVA
CTAATGGAGTCTCCTC.1	-2.33041	-1.8073	Immune cells	CD8T	CD8Tn	2	Isotype	WT _mice_MC38-OVA
CTAATGGAGTGGAGAA.1	-2.34171	0.167987	Immune cells	CD8T	CD8Tcm	4	Isotype	WT _mice_MC38-OVA
CTAATGGCACAGCGTC.1	0.489561	-4.6076	Immune cells	CD8T	CD8Tn	3	Isotype	WT _mice_MC38-OVA
CTAATGGGTCATGCAT.1	-1.50303	-4.66167	Immune cells	CD8T	CD8Tn	2	Isotype	WT _mice_MC38-OVA
CTAATGGTCTTGTCAT.1	-3.42277	-2.93264	Immune cells	CD8T	CD8Tn	5	Isotype	WT _mice_MC38-OVA
CTACACCAGTGAAGTT.1	-0.0344071	-4.67942	Immune cells	CD8T	CD8Teff	9	Isotype	WT _mice_MC38-OVA
CTACACCCAAGAGTCG.1	-1.04941	-1.54612	Immune cells	CD8T	CD8Tn	2	Isotype	WT _mice_MC38-OVA
CTACACCGTAAGGGAA.1	-3.42176	-1.79709	Immune cells	CD8T	CD8Tn	2	Isotype	WT _mice_MC38-OVA
CTACACCGTCAAGCGA.1	-1.80692	-3.36722	Immune cells	CD8T	CD8Tn	2	Isotype	WT _mice_MC38-OVA
CTACACCGTGATGTGG.1	-1.41989	-1.68731	Immune cells	CD8T	CD8Tn	2	Isotype	WT _mice_MC38-OVA
CTACATTAGCAAATCA.1	1.48911	-0.107629	Immune cells	CD8T	CD8Teff	6	Isotype	WT _mice_MC38-OVA
CTACATTAGCGATAGC.1	-4.07734	-2.68523	Immune cells	CD8T	Others	7	Isotype	WT _mice_MC38-OVA
CTACATTAGTGTTGAA.1	-3.73659	0.768561	Immune cells	CD8T	Others	7	Isotype	WT _mice_MC38-OVA
CTACATTCAAAGGCGT.1	0.315667	-4.57397	Immune cells	CD8T	CD8Tn	3	Isotype	WT _mice_MC38-OVA
CTACATTCAAGTTCTG.1	0.901845	0.176764	Immune cells	CD8T	CD8Teff	6	Isotype	WT _mice_MC38-OVA
CTACATTGTATATGGA.1	0.471502	-5.59845	Immune cells	CD8T	CD8Tn	3	Isotype	WT _mice_MC38-OVA
CTACATTGTGACGCCT.1	0.332324	-3.6788	Immune cells	CD8T	CD8Tn	3	Isotype	WT _mice_MC38-OVA
CTACATTTCGAACTGT.1	4.09831	1.25663	Immune cells	CD8T	CD8Tcm	4	Isotype	WT _mice_MC38-OVA
CTACATTTCTACTCAT.1	-2.93813	-2.53944	Immune cells	CD8T	CD8Tn	2	Isotype	WT _mice_MC38-OVA
CTACATTTCTGATTCT.1	1.58692	-4.05894	Immune cells	CD8T	CD8Tn	3	Isotype	WT _mice_MC38-OVA
CTACATTTCTGGAGCC.1	3.63658	2.86288	Immune cells	CD8T	CD8Tcm	4	Isotype	WT _mice_MC38-OVA
CTACATTTCTTTAGGG.1	-1.8013	-3.10457	Immune cells	CD8T	CD8Tn	2	Isotype	WT _mice_MC38-OVA
CTACCCAAGGATGGTC.1	-1.42248	-5.38389	Immune cells	CD8T	CD8Tn	5	Isotype	WT _mice_MC38-OVA
CTACCCAGTGAACCTT.1	-4.09549	-0.55782	Immune cells	CD8T	Others	7	Isotype	WT _mice_MC38-OVA
CTACGTCAGATCGGGT.1	-2.80032	-2.06718	Immune cells	CD8T	CD8Tn	2	Isotype	WT _mice_MC38-OVA
CTACGTCAGCCCAACC.1	-2.3113	-3.00119	Immune cells	CD8T	CD8Tn	2	Isotype	WT _mice_MC38-OVA
CTACGTCCAAAGTCAA.1	-3.97316	0.720218	Immune cells	CD8T	Others	7	Isotype	WT _mice_MC38-OVA
CTACGTCCAACGATCT.1	-4.38179	-3.58349	Immune cells	CD8T	CD8Tn	5	Isotype	WT _mice_MC38-OVA
CTACGTCCACAAGACG.1	-0.412009	-3.06554	Immune cells	CD8T	CD8Tn	2	Isotype	WT _mice_MC38-OVA
CTACGTCCATTTGCTT.1	0.991669	-4.22249	Immune cells	CD8T	CD8Tn	3	Isotype	WT _mice_MC38-OVA
CTACGTCGTTATGTGC.1	-3.43075	0.999036	Immune cells	CD8T	Others	7	Isotype	WT _mice_MC38-OVA
CTACGTCTCCGCGTTT.1	-2.16034	-1.60085	Immune cells	CD8T	CD8Tn	2	Isotype	WT _mice_MC38-OVA
CTACGTCTCGTGGACC.1	-2.80357	-3.22126	Immune cells	CD8T	CD8Tn	2	Isotype	WT _mice_MC38-OVA
CTAGAGTAGACAGGCT.1	-1.9073	-4.87767	Immune cells	CD8T	CD8Tn	5	Isotype	WT _mice_MC38-OVA
CTAGAGTAGTTGTAGA.1	-1.61418	-1.11938	Immune cells	CD8T	CD8Tn	2	Isotype	WT _mice_MC38-OVA
CTAGAGTCACAGAGGT.1	2.29369	-0.279796	Immune cells	CD8T	CD8Teff	6	Isotype	WT _mice_MC38-OVA
CTAGAGTGTGAGTGAC.1	-0.535557	-5.1301	Immune cells	CD8T	CD8Tn	3	Isotype	WT _mice_MC38-OVA
CTAGAGTTCACCATAG.1	0.166842	-4.62116	Immune cells	CD8T	CD8Tn	3	Isotype	WT _mice_MC38-OVA
CTAGCCTCACCGAAAG.1	-2.32715	-2.65448	Immune cells	CD8T	CD8Tn	2	Isotype	WT _mice_MC38-OVA
CTAGCCTCATTGGGCC.1	-0.985389	-5.13079	Immune cells	CD8T	CD8Tn	3	Isotype	WT _mice_MC38-OVA
CTAGCCTGTACCCAAT.1	-3.95706	-2.71231	Immune cells	CD8T	Others	7	Isotype	WT _mice_MC38-OVA
CTAGCCTGTTCGTGAT.1	-0.310809	-2.74485	Immune cells	CD8T	CD8Tn	2	Isotype	WT _mice_MC38-OVA
CTAGCCTTCAGAGACG.1	-1.0138	-4.31629	Immune cells	CD8T	CD8Tn	3	Isotype	WT _mice_MC38-OVA
CTAGCCTTCAGTTCGA.1	-0.399423	-2.75431	Immune cells	CD8T	CD8Tn	2	Isotype	WT _mice_MC38-OVA
CTAGCCTTCTGGCGTG.1	0.174835	-3.34365	Immune cells	CD8T	CD8Tn	3	Isotype	WT _mice_MC38-OVA
CTAGTGAAGATATGCA.1	-3.67152	-3.25897	Immune cells	CD8T	CD8Tn	5	Isotype	WT _mice_MC38-OVA
CTAGTGACAACACGCC.1	-3.84608	-1.1926	Immune cells	CD8T	Others	7	Isotype	WT _mice_MC38-OVA
CTAGTGAGTGCACCAC.1	-1.29105	-5.14286	Immune cells	CD8T	CD8Tn	5	Isotype	WT _mice_MC38-OVA
CTAGTGAGTGGTTTCA.1	-1.7221	-5.00591	Immune cells	CD8T	CD8Tn	5	Isotype	WT _mice_MC38-OVA
CTAGTGATCGGAGCAA.1	3.3758	0.884341	Immune cells	CD8T	CD8Tcm	4	Isotype	WT _mice_MC38-OVA
CTAGTGATCGGTCCGA.1	4.53698	1.80027	Immune cells	CD8T	CD8Tcm	4	Isotype	WT _mice_MC38-OVA
CTCACACAGTAATCCC.1	-3.5155	-2.01271	Immune cells	CD8T	Others	7	Isotype	WT _mice_MC38-OVA
CTCACACCAGCATGAG.1	-3.51187	-0.0716383	Immune cells	CD8T	Others	7	Isotype	WT _mice_MC38-OVA
CTCACACGTCGGCATC.1	-0.489233	-3.61005	Immune cells	CD8T	CD8Tn	2	Isotype	WT _mice_MC38-OVA
CTCACACGTGTTTGGT.1	-1.64964	-4.62449	Immune cells	CD8T	CD8Tn	5	Isotype	WT _mice_MC38-OVA
CTCAGAAAGTGCGATG.1	-1.35177	-3.93475	Immune cells	CD8T	CD8Tn	2	Isotype	WT _mice_MC38-OVA
CTCAGAAGTGGTCTCG.1	-3.86261	-2.36131	Immune cells	CD8T	Others	7	Isotype	WT _mice_MC38-OVA
CTCATTAAGGGAACGG.1	-2.75187	-4.5257	Immune cells	CD8T	CD8Tn	5	Isotype	WT _mice_MC38-OVA
CTCATTAAGTGACTCT.1	1.34769	-4.48767	Immune cells	CD8T	CD8Tn	3	Isotype	WT _mice_MC38-OVA
CTCATTACAAGGTGTG.1	-1.33188	-2.45459	Immune cells	CD8T	CD8Tn	2	Isotype	WT _mice_MC38-OVA
CTCATTACATCGGGTC.1	0.633008	-4.13045	Immune cells	CD8T	CD8Tn	3	Isotype	WT _mice_MC38-OVA
CTCATTACATTGCGGC.1	1.20633	-3.75906	Immune cells	CD8T	CD8Tn	3	Isotype	WT _mice_MC38-OVA
CTCCTAGAGGCTCAGA.1	-3.81996	-4.06894	Immune cells	CD8T	CD8Tn	5	Isotype	WT _mice_MC38-OVA
CTCCTAGCAATCTACG.1	3.68321	1.46892	Immune cells	CD8T	CD8Tcm	4	Isotype	WT _mice_MC38-OVA
CTCCTAGCACATTAGC.1	1.47021	-3.28535	Immune cells	CD8T	CD8Teff	9	Isotype	WT _mice_MC38-OVA
CTCCTAGCATCACGAT.1	-0.692245	-2.58841	Immune cells	CD8T	CD8Tn	2	Isotype	WT _mice_MC38-OVA
CTCCTAGGTAGGGTAC.1	-1.95174	-4.65415	Immune cells	CD8T	CD8Tn	2	Isotype	WT _mice_MC38-OVA
CTCCTAGTCGCGTTTC.1	-0.971103	-4.5466	Immune cells	CD8T	CD8Tn	3	Isotype	WT _mice_MC38-OVA
CTCCTAGTCTAACTCT.1	-2.81645	-2.05081	Immune cells	CD8T	CD8Tn	2	Isotype	WT _mice_MC38-OVA
CTCGAAAAGTACACCT.1	0.566955	-4.81883	Immune cells	CD8T	CD8Tn	3	Isotype	WT _mice_MC38-OVA
CTCGAAAAGTATGACA.1	-2.63647	-4.07936	Immune cells	CD8T	CD8Tn	5	Isotype	WT _mice_MC38-OVA
CTCGAAAGTCCGTGAC.1	-1.97676	2.03207	Immune cells	CD8T	Others	7	Isotype	WT _mice_MC38-OVA
CTCGAAAGTTTGACAC.1	2.75773	-0.74465	Immune cells	CD8T	CD8Teff	9	Isotype	WT _mice_MC38-OVA
CTCGAAATCTTCGGTC.1	0.77783	-4.67133	Immune cells	CD8T	CD8Tn	3	Isotype	WT _mice_MC38-OVA
CTCGAGGCACCGAATT.1	-2.30723	-5.06261	Immune cells	CD8T	CD8Tn	5	Isotype	WT _mice_MC38-OVA
CTCGAGGCAGCTTAAC.1	-2.11362	-4.72548	Immune cells	CD8T	CD8Tn	5	Isotype	WT _mice_MC38-OVA
CTCGAGGCAGTATCTG.1	-1.53884	-4.988	Immune cells	CD8T	CD8Tn	3	Isotype	WT _mice_MC38-OVA
CTCGAGGGTCGTCTTC.1	1.18331	-4.09439	Immune cells	CD8T	CD8Tn	3	Isotype	WT _mice_MC38-OVA
CTCGAGGGTGGGTCAA.1	-4.23445	1.17698	Immune cells	CD8T	Others	7	Isotype	WT _mice_MC38-OVA
CTCGAGGGTGTGAAAT.1	-3.23383	-1.40581	Immune cells	CD8T	Others	7	Isotype	WT _mice_MC38-OVA
CTCGAGGTCACCATAG.1	0.637149	-4.87823	Immune cells	CD8T	CD8Tn	3	Isotype	WT _mice_MC38-OVA
CTCGGAGCAGACGCAA.1	-2.65526	-1.84156	Immune cells	CD8T	CD8Tn	2	Isotype	WT _mice_MC38-OVA
CTCGGAGGTAGCTCCG.1	-2.41323	-2.80859	Immune cells	CD8T	CD8Tn	2	Isotype	WT _mice_MC38-OVA
CTCGGAGGTGCACCAC.1	-0.14838	-1.03517	Immune cells	CD8T	CD8Tcm	8	Isotype	WT _mice_MC38-OVA
CTCGGAGGTTACTGAC.1	-0.740875	-5.0763	Immune cells	CD8T	CD8Tn	3	Isotype	WT _mice_MC38-OVA
CTCGGAGGTTGAACTC.1	4.16751	2.37128	Immune cells	CD8T	CD8Tcm	4	Isotype	WT _mice_MC38-OVA
CTCGGGAAGACTAGAT.1	-0.47339	3.02379	Immune cells	CD8T	CD8Tcm	8	Isotype	WT _mice_MC38-OVA
CTCGGGACACGAAACG.1	-1.0129	-2.91261	Immune cells	CD8T	CD8Tn	2	Isotype	WT _mice_MC38-OVA
CTCGGGACAGGCTGAA.1	0.0849026	-2.90722	Immune cells	CD8T	CD8Tn	3	Isotype	WT _mice_MC38-OVA
CTCGGGAGTACATCCA.1	-2.48406	-4.69311	Immune cells	CD8T	CD8Tn	5	Isotype	WT _mice_MC38-OVA
CTCGGGAGTGGTCTCG.1	1.67259	-4.2499	Immune cells	CD8T	CD8Teff	9	Isotype	WT _mice_MC38-OVA
CTCGGGATCAACCAAC.1	-2.41133	-2.29578	Immune cells	CD8T	CD8Tn	2	Isotype	WT _mice_MC38-OVA
CTCGGGATCGTCCGTT.1	0.924507	-1.95765	Immune cells	CD8T	CD8Tcm	4	Isotype	WT _mice_MC38-OVA
CTCGGGATCTTGAGAC.1	-3.17873	-1.6512	Immune cells	CD8T	CD8Tn	2	Isotype	WT _mice_MC38-OVA
CTCGTACAGTCATGCT.1	3.31972	1.19055	Immune cells	CD8T	CD8Tcm	4	Isotype	WT _mice_MC38-OVA
CTCGTACAGTGCGTGA.1	-2.18601	-4.48887	Immune cells	CD8T	CD8Tn	5	Isotype	WT _mice_MC38-OVA
CTCGTACCACGAGAGT.1	3.17872	0.566117	Immune cells	CD8T	CD8Tcm	4	Isotype	WT _mice_MC38-OVA
CTCGTACCACGCGAAA.1	0.454121	-4.49522	Immune cells	CD8T	CD8Tn	3	Isotype	WT _mice_MC38-OVA
CTCGTACCAGACGCCT.1	-3.72669	-1.99586	Immune cells	CD8T	Others	7	Isotype	WT _mice_MC38-OVA
CTCGTACCAGCTGCAC.1	-4.43951	1.03053	Immune cells	CD8T	Others	7	Isotype	WT _mice_MC38-OVA
CTCGTACGTGAGTGAC.1	-0.545811	-3.5178	Immune cells	CD8T	CD8Tn	3	Isotype	WT _mice_MC38-OVA
CTCGTACGTTACGCGC.1	-1.02438	-2.25294	Immune cells	CD8T	CD8Tn	2	Isotype	WT _mice_MC38-OVA
CTCGTACTCAACACGT.1	-4.01928	-0.363146	Immune cells	CD8T	Others	7	Isotype	WT _mice_MC38-OVA
CTCGTACTCAGTACGT.1	-2.28953	-2.6501	Immune cells	CD8T	CD8Tn	2	Isotype	WT _mice_MC38-OVA
CTCGTACTCCGCAGTG.1	-3.62869	-0.647866	Immune cells	CD8T	CD8Tcm	8	Isotype	WT _mice_MC38-OVA
CTCGTCAAGGATTCGG.1	-2.74856	1.28811	Immune cells	CD8T	Others	7	Isotype	WT _mice_MC38-OVA
CTCGTCAAGTCCTCCT.1	-3.50331	-0.525737	Immune cells	CD8T	CD8Tcm	8	Isotype	WT _mice_MC38-OVA
CTCGTCACATCTACGA.1	-2.82548	-4.87724	Immune cells	CD8T	CD8Tn	5	Isotype	WT _mice_MC38-OVA
CTCGTCATCCCTCAGT.1	-2.53222	-3.36258	Immune cells	CD8T	CD8Tn	5	Isotype	WT _mice_MC38-OVA
CTCGTCATCCCTTGTG.1	-3.61306	-1.47944	Immune cells	CD8T	Others	7	Isotype	WT _mice_MC38-OVA
CTCGTCATCCTTGACC.1	-2.1518	-3.74617	Immune cells	CD8T	CD8Tn	5	Isotype	WT _mice_MC38-OVA
CTCTAATAGCTAGGCA.1	-0.832184	-3.66289	Immune cells	CD8T	CD8Tn	2	Isotype	WT _mice_MC38-OVA
CTCTAATAGGGATCTG.1	-1.25625	0.776922	Immune cells	CD8T	CD8Tcm	8	Isotype	WT _mice_MC38-OVA
CTCTAATAGGGCTTCC.1	-3.7398	-2.99197	Immune cells	CD8T	CD8Tn	5	Isotype	WT _mice_MC38-OVA
CTCTAATCAAGTTGTC.1	-3.12311	-3.72212	Immune cells	CD8T	CD8Tn	5	Isotype	WT _mice_MC38-OVA
CTCTAATCAGACACTT.1	0.187494	-4.91068	Immune cells	CD8T	CD8Tn	3	Isotype	WT _mice_MC38-OVA
CTCTACGGTCTCCACT.1	-0.773113	-3.89177	Immune cells	CD8T	CD8Tcm	4	Isotype	WT _mice_MC38-OVA
CTCTACGGTGCTAGCC.1	-1.31484	-3.45745	Immune cells	CD8T	CD8Tn	2	Isotype	WT _mice_MC38-OVA
CTCTACGGTTCAGCGC.1	-1.82572	-5.10367	Immune cells	CD8T	CD8Tn	5	Isotype	WT _mice_MC38-OVA
CTCTACGTCAGCGACC.1	1.38061	-1.27373	Immune cells	CD8T	CD8Tcm	4	Isotype	WT _mice_MC38-OVA
CTCTACGTCATAAAGG.1	-1.00039	-2.86373	Immune cells	CD8T	CD8Tn	2	Isotype	WT _mice_MC38-OVA
CTCTACGTCGGAAATA.1	-1.68755	-2.90158	Immune cells	CD8T	CD8Tn	2	Isotype	WT _mice_MC38-OVA
CTCTGGTAGGAGTAGA.1	-0.97406	-3.17854	Immune cells	CD8T	CD8Tn	2	Isotype	WT _mice_MC38-OVA
CTCTGGTAGGGCACTA.1	-2.43649	-3.30604	Immune cells	CD8T	CD8Tn	2	Isotype	WT _mice_MC38-OVA
CTCTGGTGTGACTACT.1	-4.35127	-0.661464	Immune cells	CD8T	Others	7	Isotype	WT _mice_MC38-OVA
CTCTGGTTCAACCAAC.1	-0.793998	-2.10017	Immune cells	CD8T	CD8Tn	2	Isotype	WT _mice_MC38-OVA
CTGAAACAGCCCAACC.1	-1.52765	-3.39913	Immune cells	CD8T	CD8Tn	2	Isotype	WT _mice_MC38-OVA
CTGAAACAGTTAACGA.1	-2.45001	-1.85022	Immune cells	CD8T	CD8Tn	2	Isotype	WT _mice_MC38-OVA
CTGAAACGTGCACTTA.1	-1.4424	-1.75279	Immune cells	CD8T	CD8Tn	2	Isotype	WT _mice_MC38-OVA
CTGAAACTCTCCTATA.1	-0.78436	-2.57207	Immune cells	CD8T	CD8Tn	2	Isotype	WT _mice_MC38-OVA
CTGAAACTCTCTGCTG.1	-1.70891	-0.639837	Immune cells	CD8T	CD8Tcm	8	Isotype	WT _mice_MC38-OVA
CTGAAGTAGCAGGCTA.1	-1.46412	-4.92994	Immune cells	CD8T	CD8Tn	5	Isotype	WT _mice_MC38-OVA
CTGAAGTCAGCGTAAG.1	-2.04451	-4.41972	Immune cells	CD8T	CD8Tn	5	Isotype	WT _mice_MC38-OVA
CTGAAGTGTAAGGGAA.1	-2.29405	-2.59845	Immune cells	CD8T	CD8Tn	2	Isotype	WT _mice_MC38-OVA
CTGAAGTGTGAGGGTT.1	-2.10998	-4.09591	Immune cells	CD8T	CD8Tn	5	Isotype	WT _mice_MC38-OVA
CTGAAGTTCTCCAACC.1	0.32624	-1.33303	Immune cells	CD8T	CD8Teff	9	Isotype	WT _mice_MC38-OVA
CTGATAGAGGGCTTGA.1	-3.53798	-1.66211	Immune cells	CD8T	CD8Tn	2	Isotype	WT _mice_MC38-OVA
CTGATAGGTTACGGAG.1	0.207699	-4.39716	Immune cells	CD8T	CD8Tn	3	Isotype	WT _mice_MC38-OVA
CTGATAGGTTCATGGT.1	0.0107537	-2.74683	Immune cells	CD8T	CD8Teff	9	Isotype	WT _mice_MC38-OVA
CTGATAGTCCACGTTC.1	-0.410353	-4.00546	Immune cells	CD8T	CD8Tn	3	Isotype	WT _mice_MC38-OVA
CTGATAGTCCTTTCTC.1	-1.94598	-5.00571	Immune cells	CD8T	CD8Tn	5	Isotype	WT _mice_MC38-OVA
CTGATAGTCTCGGACG.1	-1.12267	-0.17413	Immune cells	CD8T	CD8Tcm	8	Isotype	WT _mice_MC38-OVA
CTGATCCAGGAGTACC.1	-1.0854	-0.207794	Immune cells	CD8T	CD8Tcm	8	Isotype	WT _mice_MC38-OVA
CTGATCCAGTGTGAAT.1	-0.787868	0.694546	Immune cells	CD8T	CD8Teff	6	Isotype	WT _mice_MC38-OVA
CTGATCCGTAGGGACT.1	-2.06369	-5.01515	Immune cells	CD8T	CD8Tn	5	Isotype	WT _mice_MC38-OVA
CTGCCTACACACTGCG.1	-1.43164	0.120012	Immune cells	CD8T	CD8Tcm	8	Isotype	WT _mice_MC38-OVA
CTGCCTAGTCACTTCC.1	-2.45688	-4.97632	Immune cells	CD8T	CD8Tn	5	Isotype	WT _mice_MC38-OVA
CTGCCTAGTTTGTTGG.1	-3.12399	-1.35886	Immune cells	CD8T	CD8Tn	2	Isotype	WT _mice_MC38-OVA
CTGCCTATCGTGACAT.1	0.13075	-1.4018	Immune cells	CD8T	CD8Tn	2	Isotype	WT _mice_MC38-OVA
CTGCGGAAGAGTTGGC.1	-0.953821	-4.60001	Immune cells	CD8T	CD8Tn	3	Isotype	WT _mice_MC38-OVA
CTGCGGAAGCGATCCC.1	-2.33279	-2.06338	Immune cells	CD8T	CD8Tn	2	Isotype	WT _mice_MC38-OVA
CTGCGGAAGCTGTTCA.1	4.20341	2.29056	Immune cells	CD8T	CD8Tcm	4	Isotype	WT _mice_MC38-OVA
CTGCGGAAGTCTCAAC.1	3.78303	1.73487	Immune cells	CD8T	CD8Tcm	4	Isotype	WT _mice_MC38-OVA
CTGCGGACACCACCAG.1	-3.92884	1.7752	Immune cells	CD8T	Others	7	Isotype	WT _mice_MC38-OVA
CTGCGGAGTATATCCG.1	-0.052092	-5.25758	Immune cells	CD8T	CD8Tn	3	Isotype	WT _mice_MC38-OVA
CTGCGGAGTCAAAGAT.1	-2.55716	-2.83259	Immune cells	CD8T	CD8Tn	2	Isotype	WT _mice_MC38-OVA
CTGCGGAGTCGAGTTT.1	3.23189	1.68963	Immune cells	CD8T	CD8Tcm	4	Isotype	WT _mice_MC38-OVA
CTGCGGAGTTACGTCA.1	-2.92648	-0.691862	Immune cells	CD8T	CD8Tn	2	Isotype	WT _mice_MC38-OVA
CTGCGGAGTTCCAACA.1	0.0913467	-5.05907	Immune cells	CD8T	CD8Tn	3	Isotype	WT _mice_MC38-OVA
CTGCGGATCCTATGTT.1	-3.80372	-3.18428	Immune cells	CD8T	CD8Tn	5	Isotype	WT _mice_MC38-OVA
CTGCGGATCGCCAAAT.1	-0.526408	-4.37984	Immune cells	CD8T	CD8Tn	2	Isotype	WT _mice_MC38-OVA
CTGCTGTCATTGGTAC.1	-2.72245	-4.08063	Immune cells	CD8T	CD8Tn	5	Isotype	WT _mice_MC38-OVA
CTGCTGTGTCTAGTCA.1	-2.05761	-2.5734	Immune cells	CD8T	CD8Tn	2	Isotype	WT _mice_MC38-OVA
CTGCTGTTCCACGTGG.1	-3.11042	-1.13071	Immune cells	CD8T	Others	7	Isotype	WT _mice_MC38-OVA
CTGCTGTTCCATGCTC.1	-1.16668	-0.32438	Immune cells	CD8T	CD8Tn	2	Isotype	WT _mice_MC38-OVA
CTGGTCTAGTAGCGGT.1	-0.793515	-3.62957	Immune cells	CD8T	CD8Tn	3	Isotype	WT _mice_MC38-OVA
CTGGTCTCAACGATGG.1	-3.67326	-1.80848	Immune cells	CD8T	CD8Tn	5	Isotype	WT _mice_MC38-OVA
CTGGTCTGTTCGCGAC.1	-0.604728	0.164616	Immune cells	CD8T	CD8Tcm	8	Isotype	WT _mice_MC38-OVA
CTGGTCTGTTTCCACC.1	1.42773	-4.64123	Immune cells	CD8T	CD8Tn	3	Isotype	WT _mice_MC38-OVA
CTGGTCTTCTCGTTTA.1	0.271649	-0.0514979	Immune cells	CD8T	CD8Teff	6	Isotype	WT _mice_MC38-OVA
CTGGTCTTCTGCAAGT.1	-4.07434	1.28681	Immune cells	CD8T	Others	7	Isotype	WT _mice_MC38-OVA
CTGTGCTAGAACAACT.1	-1.068	-1.67296	Immune cells	CD8T	CD8Tn	2	Isotype	WT _mice_MC38-OVA
CTGTGCTAGTTCGATC.1	-3.00398	-2.33972	Immune cells	CD8T	CD8Tn	2	Isotype	WT _mice_MC38-OVA
CTGTGCTCATGCCTTC.1	-3.80891	-2.52359	Immune cells	CD8T	Others	7	Isotype	WT _mice_MC38-OVA
CTGTGCTGTCCGAATT.1	-1.71475	-1.2911	Immune cells	CD8T	CD8Tn	2	Isotype	WT _mice_MC38-OVA
CTGTTTACACTCAGGC.1	0.78835	-3.68843	Immune cells	CD8T	CD8Teff	9	Isotype	WT _mice_MC38-OVA
CTGTTTACAGATCGGA.1	0.567919	-2.62085	Immune cells	CD8T	CD8Teff	9	Isotype	WT _mice_MC38-OVA
CTGTTTACATCATCCC.1	-3.84278	0.848391	Immune cells	CD8T	Others	7	Isotype	WT _mice_MC38-OVA
CTGTTTAGTCAACATC.1	3.80177	1.10637	Immune cells	CD8T	CD8Tcm	4	Isotype	WT _mice_MC38-OVA
CTGTTTATCACAAACC.1	-2.0541	-3.52827	Immune cells	CD8T	CD8Tn	2	Isotype	WT _mice_MC38-OVA
CTTAACTAGAGCTGCA.1	-4.09138	-2.24298	Immune cells	CD8T	Others	7	Isotype	WT _mice_MC38-OVA
CTTAACTAGATACACA.1	-3.08329	-1.85697	Immune cells	CD8T	CD8Tn	2	Isotype	WT _mice_MC38-OVA
CTTAACTAGCTAACTC.1	-0.416039	-2.99	Immune cells	CD8T	CD8Tn	3	Isotype	WT _mice_MC38-OVA
CTTAACTCAGCATGAG.1	-3.83543	-1.70667	Immune cells	CD8T	Others	7	Isotype	WT _mice_MC38-OVA
CTTAACTGTATAGGGC.1	-3.32906	-2.13854	Immune cells	CD8T	CD8Tn	2	Isotype	WT _mice_MC38-OVA
CTTAACTGTATAGTAG.1	-1.69745	-2.1869	Immune cells	CD8T	CD8Tn	2	Isotype	WT _mice_MC38-OVA
CTTAACTGTTCAGGCC.1	-1.11995	-4.98795	Immune cells	CD8T	CD8Tn	5	Isotype	WT _mice_MC38-OVA
CTTAACTTCAGCACAT.1	4.70786	2.40818	Immune cells	CD8T	CD8Tcm	4	Isotype	WT _mice_MC38-OVA
CTTAACTTCCCTCAGT.1	-0.0276935	-4.05978	Immune cells	CD8T	CD8Tn	3	Isotype	WT _mice_MC38-OVA
CTTAACTTCTGTCTAT.1	-4.67446	-3.19868	Immune cells	CD8T	CD8Tn	5	Isotype	WT _mice_MC38-OVA
CTTACCGCAAGTACCT.1	-3.99332	0.0460229	Immune cells	CD8T	Others	7	Isotype	WT _mice_MC38-OVA
CTTACCGCAATGTTGC.1	-1.42954	-3.76096	Immune cells	CD8T	CD8Tn	2	Isotype	WT _mice_MC38-OVA
CTTACCGCATCACCCT.1	-3.47863	-1.23079	Immune cells	CD8T	CD8Tn	2	Isotype	WT _mice_MC38-OVA
CTTACCGCATGCCTTC.1	-4.05388	0.203424	Immune cells	CD8T	Others	7	Isotype	WT _mice_MC38-OVA
CTTACCGTCAGAAATG.1	-2.29189	-4.78808	Immune cells	CD8T	CD8Tn	5	Isotype	WT _mice_MC38-OVA
CTTAGGACAACACCCG.1	0.311036	-0.0348654	Immune cells	CD8T	CD8Teff	6	Isotype	WT _mice_MC38-OVA
CTTAGGACAATAGAGT.1	-0.266518	-5.09111	Immune cells	CD8T	CD8Tn	3	Isotype	WT _mice_MC38-OVA
CTTAGGACATCTACGA.1	-0.00377725	-4.13537	Immune cells	CD8T	CD8Tn	3	Isotype	WT _mice_MC38-OVA
CTTAGGATCCAAAGTC.1	0.422256	-4.95727	Immune cells	CD8T	CD8Tn	3	Isotype	WT _mice_MC38-OVA
CTTCTCTAGGTAGCTG.1	0.0878409	-3.20319	Immune cells	CD8T	CD8Tn	3	Isotype	WT _mice_MC38-OVA
CTTCTCTCACGGTGTC.1	-2.55625	-2.32793	Immune cells	CD8T	CD8Tn	2	Isotype	WT _mice_MC38-OVA
CTTCTCTCAGAGTGTG.1	-0.721149	-3.83565	Immune cells	CD8T	CD8Tn	3	Isotype	WT _mice_MC38-OVA
CTTCTCTCAGCCTTTC.1	-3.00559	-2.13123	Immune cells	CD8T	CD8Tn	2	Isotype	WT _mice_MC38-OVA
CTTCTCTGTAGAAGGA.1	-2.15352	-4.42279	Immune cells	CD8T	CD8Tn	5	Isotype	WT _mice_MC38-OVA
CTTCTCTGTCATATCG.1	-3.68493	-1.61141	Immune cells	CD8T	Others	7	Isotype	WT _mice_MC38-OVA
CTTCTCTGTCTTTCAT.1	-0.0312776	-4.83609	Immune cells	CD8T	CD8Tn	3	Isotype	WT _mice_MC38-OVA
CTTCTCTTCAGTACGT.1	1.02682	-3.39602	Immune cells	CD8T	CD8Tn	3	Isotype	WT _mice_MC38-OVA
CTTGGCTAGGGATCTG.1	-1.72772	-3.65574	Immune cells	CD8T	CD8Tn	2	Isotype	WT _mice_MC38-OVA
CTTGGCTCAGACGCCT.1	0.968894	-4.16215	Immune cells	CD8T	CD8Tn	3	Isotype	WT _mice_MC38-OVA
CTTGGCTTCACGCATA.1	-2.71301	-0.050091	Immune cells	CD8T	CD8Tcm	8	Isotype	WT _mice_MC38-OVA
CTTTGCGAGAAGATTC.1	4.02089	1.36435	Immune cells	CD8T	CD8Tcm	4	Isotype	WT _mice_MC38-OVA
CTTTGCGAGAGTAAGG.1	0.318127	-4.77665	Immune cells	CD8T	CD8Tn	3	Isotype	WT _mice_MC38-OVA
CTTTGCGAGGCTAGCA.1	1.31568	-2.064	Immune cells	CD8T	CD8Teff	9	Isotype	WT _mice_MC38-OVA
CTTTGCGCAGCCACCA.1	3.89852	1.63978	Immune cells	CD8T	CD8Tcm	4	Isotype	WT _mice_MC38-OVA
CTTTGCGCATTCTTAC.1	0.0536089	-4.9118	Immune cells	CD8T	CD8Tn	3	Isotype	WT _mice_MC38-OVA
GAAACTCAGATGTAAC.1	-3.92564	-0.609868	Immune cells	CD8T	Others	7	Isotype	WT _mice_MC38-OVA
GAAACTCAGCTGTTCA.1	0.164747	-4.64087	Immune cells	CD8T	CD8Tn	3	Isotype	WT _mice_MC38-OVA
GAAACTCAGGAGCGAG.1	-0.370226	-4.16945	Immune cells	CD8T	CD8Teff	9	Isotype	WT _mice_MC38-OVA
GAAACTCAGGGCATGT.1	-1.05494	-1.59212	Immune cells	CD8T	Others	7	Isotype	WT _mice_MC38-OVA
GAAACTCTCGCAAGCC.1	1.08525	-4.24141	Immune cells	CD8T	CD8Tn	3	Isotype	WT _mice_MC38-OVA
GAAACTCTCGTAGGAG.1	-0.204028	-3.56922	Immune cells	CD8T	CD8Tn	3	Isotype	WT _mice_MC38-OVA
GAAACTCTCTTGCATT.1	-2.33106	-1.22104	Immune cells	CD8T	Others	7	Isotype	WT _mice_MC38-OVA
GAAATGAAGTAGCGGT.1	-3.10013	-3.66805	Immune cells	CD8T	CD8Tn	5	Isotype	WT _mice_MC38-OVA
GAAATGAGTTACTGAC.1	-1.95577	-4.51672	Immune cells	CD8T	CD8Tn	5	Isotype	WT _mice_MC38-OVA
GAAATGATCCTCTAGC.1	0.23308	-2.67748	Immune cells	CD8T	CD8Tcm	4	Isotype	WT _mice_MC38-OVA
GAAATGATCTGCGACG.1	-2.01365	-2.07488	Immune cells	CD8T	CD8Tn	2	Isotype	WT _mice_MC38-OVA
GAAATGATCTTGAGGT.1	0.692697	-0.501737	Immune cells	CD8T	CD8Teff	6	Isotype	WT _mice_MC38-OVA
GAACATCAGACCTAGG.1	-3.07315	-1.29771	Immune cells	CD8T	CD8Tn	2	Isotype	WT _mice_MC38-OVA
GAACATCGTAGCTAAA.1	2.20771	0.764396	Immune cells	CD8T	CD8Tcm	4	Isotype	WT _mice_MC38-OVA
GAACCTAAGCCCAACC.1	0.0687496	-4.37167	Immune cells	CD8T	CD8Tn	3	Isotype	WT _mice_MC38-OVA
GAACCTAAGTGGTCCC.1	-0.830732	-5.00913	Immune cells	CD8T	CD8Tn	3	Isotype	WT _mice_MC38-OVA
GAACGGAAGGAGTTTA.1	-2.30158	-1.45656	Immune cells	CD8T	CD8Tn	2	Isotype	WT _mice_MC38-OVA
GAACGGACAATGAATG.1	-0.817209	-4.78656	Immune cells	CD8T	CD8Tn	5	Isotype	WT _mice_MC38-OVA
GAACGGAGTAAATGTG.1	-2.87863	-3.10612	Immune cells	CD8T	CD8Tn	2	Isotype	WT _mice_MC38-OVA
GAACGGATCCCATTTA.1	-1.1819	-2.50702	Immune cells	CD8T	CD8Tn	2	Isotype	WT _mice_MC38-OVA
GAACGGATCTAACTTC.1	4.09591	2.67897	Immune cells	CD8T	CD8Tcm	4	Isotype	WT _mice_MC38-OVA
GAAGCAGAGAAGGACA.1	-1.3713	-2.93839	Immune cells	CD8T	CD8Tn	2	Isotype	WT _mice_MC38-OVA
GAAGCAGAGACGCAAC.1	-3.66297	-2.67107	Immune cells	CD8T	CD8Tn	5	Isotype	WT _mice_MC38-OVA
GAAGCAGAGAGTGAGA.1	-1.0629	-2.32742	Immune cells	CD8T	CD8Tn	2	Isotype	WT _mice_MC38-OVA
GAAGCAGAGGACCACA.1	-1.57499	-4.01419	Immune cells	CD8T	CD8Tn	2	Isotype	WT _mice_MC38-OVA
GAAGCAGAGGATGGAA.1	1.37118	-3.35196	Immune cells	CD8T	CD8Tn	3	Isotype	WT _mice_MC38-OVA
GAAGCAGAGGCGCTCT.1	-0.601988	-1.04902	Immune cells	CD8T	CD8Tn	2	Isotype	WT _mice_MC38-OVA
GAAGCAGAGTCTCCTC.1	-2.54342	-3.71928	Immune cells	CD8T	CD8Tcm	4	Isotype	WT _mice_MC38-OVA
GAAGCAGTCAAGAAGT.1	-2.58225	-2.08957	Immune cells	CD8T	CD8Tn	2	Isotype	WT _mice_MC38-OVA
GAATAAGCATTAGGCT.1	-1.22381	-1.95456	Immune cells	CD8T	CD8Tn	2	Isotype	WT _mice_MC38-OVA
GAATAAGGTCACCCAG.1	-0.749145	-4.33393	Immune cells	CD8T	CD8Tn	3	Isotype	WT _mice_MC38-OVA
GAATAAGTCTTCATGT.1	0.317788	-5.32248	Immune cells	CD8T	CD8Tn	3	Isotype	WT _mice_MC38-OVA
GAATGAAAGATCTGCT.1	-0.674279	-5.34306	Immune cells	CD8T	CD8Tn	3	Isotype	WT _mice_MC38-OVA
GAATGAACAAGCCTAT.1	1.62545	-4.45555	Immune cells	CD8T	CD8Tn	3	Isotype	WT _mice_MC38-OVA
GAATGAAGTGTTGAGG.1	3.87794	1.58847	Immune cells	CD8T	CD8Tcm	4	Isotype	WT _mice_MC38-OVA
GACACGCCAGCCAATT.1	-1.32382	-2.15498	Immune cells	CD8T	CD8Tn	2	Isotype	WT _mice_MC38-OVA
GACACGCCAGGGTATG.1	-3.03326	-1.24251	Immune cells	CD8T	CD8Tn	2	Isotype	WT _mice_MC38-OVA
GACACGCGTCCGAGTC.1	-2.52359	-5.05519	Immune cells	CD8T	CD8Tn	5	Isotype	WT _mice_MC38-OVA
GACACGCTCCAAAGTC.1	-0.841561	-2.37327	Immune cells	CD8T	CD8Tn	2	Isotype	WT _mice_MC38-OVA
GACACGCTCCGCGGTA.1	-1.93013	-0.723634	Immune cells	CD8T	CD8Tn	2	Isotype	WT _mice_MC38-OVA
GACAGAGAGACACTAA.1	3.32272	0.268161	Immune cells	CD8T	CD8Tcm	4	Isotype	WT _mice_MC38-OVA
GACAGAGCACGGCCAT.1	-1.55011	-3.75802	Immune cells	CD8T	CD8Tn	2	Isotype	WT _mice_MC38-OVA
GACAGAGGTATCGCAT.1	3.77145	1.78928	Immune cells	CD8T	CD8Tcm	4	Isotype	WT _mice_MC38-OVA
GACAGAGGTGAGTATA.1	-0.495079	-4.47694	Immune cells	CD8T	CD8Tn	3	Isotype	WT _mice_MC38-OVA
GACCAATAGCGACGTA.1	3.5442	2.19908	Immune cells	CD8T	CD8Tcm	4	Isotype	WT _mice_MC38-OVA
GACCAATCAAATTGCC.1	-2.1853	-4.61838	Immune cells	CD8T	CD8Tn	5	Isotype	WT _mice_MC38-OVA
GACCAATGTCAACTGT.1	-0.28247	-5.1618	Immune cells	CD8T	CD8Tn	3	Isotype	WT _mice_MC38-OVA
GACCAATGTCTAGGTT.1	0.350569	-5.43694	Immune cells	CD8T	CD8Tn	3	Isotype	WT _mice_MC38-OVA
GACCAATGTGGGTCAA.1	-0.692294	-5.44219	Immune cells	CD8T	CD8Tn	3	Isotype	WT _mice_MC38-OVA
GACCAATGTTTGTTTC.1	-2.25631	0.228864	Immune cells	CD8T	CD8Tcm	4	Isotype	WT _mice_MC38-OVA
GACCAATTCTACTCAT.1	-4.45567	-1.03454	Immune cells	CD8T	Others	7	Isotype	WT _mice_MC38-OVA
GACCTGGAGATGGCGT.1	1.09285	-4.40482	Immune cells	CD8T	CD8Tn	3	Isotype	WT _mice_MC38-OVA
GACCTGGCAAGAGTCG.1	-3.36894	-1.31528	Immune cells	CD8T	Others	7	Isotype	WT _mice_MC38-OVA
GACCTGGTCCTCCTAG.1	-2.50649	-0.623154	Immune cells	CD8T	CD8Tcm	8	Isotype	WT _mice_MC38-OVA
GACCTGGTCTTGACGA.1	-0.179874	-1.41727	Immune cells	CD8T	CD8Tn	2	Isotype	WT _mice_MC38-OVA
GACGCGTAGGCAAAGA.1	-2.96205	-2.65642	Immune cells	CD8T	CD8Tn	5	Isotype	WT _mice_MC38-OVA
GACGCGTCAAGCCGCT.1	-2.727	-5.31212	Immune cells	CD8T	CD8Tn	5	Isotype	WT _mice_MC38-OVA
GACGCGTGTCCGAATT.1	4.51582	2.35677	Immune cells	CD8T	CD8Tcm	4	Isotype	WT _mice_MC38-OVA
GACGCGTGTCGTCTTC.1	-4.41862	0.473953	Immune cells	CD8T	Others	7	Isotype	WT _mice_MC38-OVA
GACGCGTGTGCAACGA.1	-2.1085	-3.80247	Immune cells	CD8T	CD8Tn	5	Isotype	WT _mice_MC38-OVA
GACGCGTGTTTCGCTC.1	3.71788	1.64052	Immune cells	CD8T	CD8Tcm	4	Isotype	WT _mice_MC38-OVA
GACGCGTTCGTAGGTT.1	-0.704239	-3.95765	Immune cells	CD8T	CD8Tn	2	Isotype	WT _mice_MC38-OVA
GACGGCTAGTAATCCC.1	-0.961049	-3.82165	Immune cells	CD8T	CD8Tn	3	Isotype	WT _mice_MC38-OVA
GACGGCTTCAGGTAAA.1	-1.32199	-3.49179	Immune cells	CD8T	CD8Tn	2	Isotype	WT _mice_MC38-OVA
GACGTGCAGCCAACAG.1	-0.634284	-1.55019	Immune cells	CD8T	CD8Tn	2	Isotype	WT _mice_MC38-OVA
GACGTGCGTACTTGAC.1	-2.42781	-1.90026	Immune cells	CD8T	CD8Tn	2	Isotype	WT _mice_MC38-OVA
GACGTGCTCAATCACG.1	-0.684943	-5.45199	Immune cells	CD8T	CD8Tn	5	Isotype	WT _mice_MC38-OVA
GACGTTAAGATCCGAG.1	-2.68998	2.98023	Immune cells	CD8T	Others	7	Isotype	WT _mice_MC38-OVA
GACGTTACACCAGGCT.1	-1.05768	-4.3227	Immune cells	CD8T	CD8Tn	3	Isotype	WT _mice_MC38-OVA
GACGTTAGTAGCACGA.1	-1.65133	-3.87658	Immune cells	CD8T	CD8Tn	2	Isotype	WT _mice_MC38-OVA
GACGTTAGTTGCCTCT.1	-0.911351	-2.31293	Immune cells	CD8T	CD8Tn	2	Isotype	WT _mice_MC38-OVA
GACGTTATCCGTTGTC.1	-2.34189	-3.70976	Immune cells	CD8T	CD8Tn	2	Isotype	WT _mice_MC38-OVA
GACTAACAGTCCAGGA.1	-1.5557	-2.33223	Immune cells	CD8T	CD8Tn	2	Isotype	WT _mice_MC38-OVA
GACTAACCATGAACCT.1	-3.98602	-0.423879	Immune cells	CD8T	Others	7	Isotype	WT _mice_MC38-OVA
GACTAACCATTTCACT.1	-1.55321	-3.11553	Immune cells	CD8T	CD8Tn	2	Isotype	WT _mice_MC38-OVA
GACTAACGTGTGACGA.1	-3.64215	-4.68828	Immune cells	CD8T	CD8Tn	5	Isotype	WT _mice_MC38-OVA
GACTACAAGACCTTTG.1	0.752307	-4.43392	Immune cells	CD8T	CD8Tn	3	Isotype	WT _mice_MC38-OVA
GACTACACAAACGTGG.1	0.394563	-2.41076	Immune cells	CD8T	CD8Teff	9	Isotype	WT _mice_MC38-OVA
GACTACACAGTATCTG.1	-0.356289	-4.34044	Immune cells	CD8T	CD8Tn	3	Isotype	WT _mice_MC38-OVA
GACTACATCAGTACGT.1	-0.964131	-2.91477	Immune cells	CD8T	CD8Tn	2	Isotype	WT _mice_MC38-OVA
GACTACATCTCTGTCG.1	-2.86352	-2.06002	Immune cells	CD8T	CD8Tn	2	Isotype	WT _mice_MC38-OVA
GACTGCGAGAGGTTAT.1	-0.0201533	-5.54351	Immune cells	CD8T	CD8Tn	3	Isotype	WT _mice_MC38-OVA
GACTGCGAGCTAGGCA.1	0.885043	1.84197	Immune cells	CD8T	CD8Teff	6	Isotype	WT _mice_MC38-OVA
GACTGCGCAATGTAAG.1	-1.5159	-3.12497	Immune cells	CD8T	CD8Tn	2	Isotype	WT _mice_MC38-OVA
GACTGCGCAGCATACT.1	-1.15862	-1.76071	Immune cells	CD8T	CD8Tn	2	Isotype	WT _mice_MC38-OVA
GACTGCGGTAACGCGA.1	4.62414	2.06198	Immune cells	CD8T	CD8Tcm	4	Isotype	WT _mice_MC38-OVA
GAGCAGAAGTGGCACA.1	-1.46471	-2.15213	Immune cells	CD8T	CD8Tn	2	Isotype	WT _mice_MC38-OVA
GAGCAGACAATACGCT.1	4.47683	1.36792	Immune cells	CD8T	CD8Tcm	4	Isotype	WT _mice_MC38-OVA
GAGCAGAGTAGCGTCC.1	-2.927	-1.41811	Immune cells	CD8T	CD8Tn	2	Isotype	WT _mice_MC38-OVA
GAGCAGAGTTCACGGC.1	-1.69651	-2.03967	Immune cells	CD8T	CD8Tn	2	Isotype	WT _mice_MC38-OVA
GAGCAGATCTACTATC.1	-3.90279	1.19012	Immune cells	CD8T	Others	7	Isotype	WT _mice_MC38-OVA
GAGGTGAAGTCTCAAC.1	0.0865332	-3.86281	Immune cells	CD8T	CD8Tn	3	Isotype	WT _mice_MC38-OVA
GAGGTGATCAGAGCTT.1	-1.46904	-0.749374	Immune cells	CD8T	CD8Tn	2	Isotype	WT _mice_MC38-OVA
GAGGTGATCGGAATCT.1	0.673353	-3.87909	Immune cells	CD8T	CD8Tn	3	Isotype	WT _mice_MC38-OVA
GAGGTGATCTGCGTAA.1	-3.40302	-1.07772	Immune cells	CD8T	Others	7	Isotype	WT _mice_MC38-OVA
GAGTCCGAGCTCCCAG.1	-3.01783	-4.04013	Immune cells	CD8T	CD8Tn	5	Isotype	WT _mice_MC38-OVA
GAGTCCGAGGCTATCT.1	-2.25959	-5.20095	Immune cells	CD8T	CD8Tn	5	Isotype	WT _mice_MC38-OVA
GAGTCCGTCTATCCTA.1	0.421049	-4.37378	Immune cells	CD8T	CD8Tn	3	Isotype	WT _mice_MC38-OVA
GAGTCCGTCTCAAGTG.1	0.0442424	-2.95509	Immune cells	CD8T	CD8Tn	3	Isotype	WT _mice_MC38-OVA
GATCAGTAGGATGGAA.1	0.967426	-5.00646	Immune cells	CD8T	CD8Tn	3	Isotype	WT _mice_MC38-OVA
GATCAGTCAGATCCAT.1	-1.91824	-0.463541	Immune cells	CD8T	CD8Tn	2	Isotype	WT _mice_MC38-OVA
GATCAGTGTCAATGTC.1	-0.840747	-3.99905	Immune cells	CD8T	CD8Tn	3	Isotype	WT _mice_MC38-OVA
GATCAGTGTTCGTCTC.1	1.29822	-3.82011	Immune cells	CD8T	CD8Tn	3	Isotype	WT _mice_MC38-OVA
GATCAGTTCAAAGTAG.1	-2.09734	-2.27067	Immune cells	CD8T	CD8Tn	2	Isotype	WT _mice_MC38-OVA
GATCGATAGCAGATCG.1	0.576004	-4.60093	Immune cells	CD8T	CD8Tn	3	Isotype	WT _mice_MC38-OVA
GATCGATTCATCGCTC.1	-3.87444	0.247966	Immune cells	CD8T	Others	7	Isotype	WT _mice_MC38-OVA
GATCGCGAGCGAAGGG.1	-1.94813	-2.87328	Immune cells	CD8T	CD8Tn	2	Isotype	WT _mice_MC38-OVA
GATCGCGAGTCCCACG.1	-3.18525	-1.7293	Immune cells	CD8T	Others	7	Isotype	WT _mice_MC38-OVA
GATCGCGCATCCGTGG.1	-2.86874	2.01999	Immune cells	CD8T	Others	7	Isotype	WT _mice_MC38-OVA
GATCGCGTCGATCCCT.1	0.986639	-3.87885	Immune cells	CD8T	CD8Tn	3	Isotype	WT _mice_MC38-OVA
GATCGTAAGCCAGAAC.1	-2.41667	-4.8777	Immune cells	CD8T	CD8Tn	5	Isotype	WT _mice_MC38-OVA
GATCGTAAGTTGAGAT.1	0.433014	-3.13884	Immune cells	CD8T	CD8Tn	3	Isotype	WT _mice_MC38-OVA
GATCGTACAGCATACT.1	-3.69483	-3.89719	Immune cells	CD8T	CD8Tn	5	Isotype	WT _mice_MC38-OVA
GATCGTAGTACCGAGA.1	3.39745	1.35889	Immune cells	CD8T	CD8Tcm	4	Isotype	WT _mice_MC38-OVA
GATCGTATCACAACGT.1	-1.2226	-3.81817	Immune cells	CD8T	CD8Tn	2	Isotype	WT _mice_MC38-OVA
GATCGTATCTCTAGGA.1	-3.67292	-3.32107	Immune cells	CD8T	CD8Tn	5	Isotype	WT _mice_MC38-OVA
GATCTAGAGTTACGGG.1	-2.25609	-2.00761	Immune cells	CD8T	CD8Tn	2	Isotype	WT _mice_MC38-OVA
GATCTAGGTTCTGGTA.1	-1.72401	-2.66835	Immune cells	CD8T	CD8Tn	2	Isotype	WT _mice_MC38-OVA
GATCTAGTCTGCGGCA.1	-3.08314	-1.97742	Immune cells	CD8T	CD8Tn	2	Isotype	WT _mice_MC38-OVA
GATGAAAAGAAGGACA.1	-0.149695	-2.65702	Immune cells	CD8T	CD8Tcm	4	Isotype	WT _mice_MC38-OVA
GATGAAAAGCAGGTCA.1	0.57764	-1.40287	Immune cells	CD8T	CD8Teff	9	Isotype	WT _mice_MC38-OVA
GATGAAAAGCGTAATA.1	1.92192	0.0398991	Immune cells	CD8T	CD8Tcm	4	Isotype	WT _mice_MC38-OVA
GATGAAAAGGTGCAAC.1	-1.04381	-2.89916	Immune cells	CD8T	CD8Tn	2	Isotype	WT _mice_MC38-OVA
GATGAAAAGTCCTCCT.1	-0.345119	-2.83552	Immune cells	CD8T	CD8Tn	2	Isotype	WT _mice_MC38-OVA
GATGAAACACACCGAC.1	-0.472718	-4.80133	Immune cells	CD8T	CD8Tn	3	Isotype	WT _mice_MC38-OVA
GATGAAACACTGAAGG.1	3.46007	1.02734	Immune cells	CD8T	CD8Tcm	4	Isotype	WT _mice_MC38-OVA
GATGAAACAGTCACTA.1	1.91276	1.23314	Immune cells	CD8T	CD8Tcm	4	Isotype	WT _mice_MC38-OVA
GATGAAAGTCGGCTCA.1	-3.13791	-4.54449	Immune cells	CD8T	CD8Tn	5	Isotype	WT _mice_MC38-OVA
GATGAGGAGCTACCTA.1	1.8761	-1.32598	Immune cells	CD8T	CD8Teff	9	Isotype	WT _mice_MC38-OVA
GATGAGGCAGCCAATT.1	-2.19558	-1.67256	Immune cells	CD8T	CD8Tn	2	Isotype	WT _mice_MC38-OVA
GATGAGGGTCTTGATG.1	-1.98141	-4.6445	Immune cells	CD8T	CD8Tn	5	Isotype	WT _mice_MC38-OVA
GATGAGGTCCCACTTG.1	-2.70598	-0.811396	Immune cells	CD8T	Others	7	Isotype	WT _mice_MC38-OVA
GATGAGGTCTGCCCTA.1	0.706329	-3.16907	Immune cells	CD8T	CD8Tn	3	Isotype	WT _mice_MC38-OVA
GATGCTAAGTCAAGCG.1	0.499097	-1.45763	Immune cells	CD8T	CD8Teff	9	Isotype	WT _mice_MC38-OVA
GATGCTACAAATTGCC.1	-2.93934	-4.18139	Immune cells	CD8T	CD8Tn	5	Isotype	WT _mice_MC38-OVA
GATGCTACACGAGAGT.1	-2.52464	-0.665292	Immune cells	CD8T	CD8Tcm	8	Isotype	WT _mice_MC38-OVA
GATGCTAGTCAAAGAT.1	0.853527	-1.49599	Immune cells	CD8T	CD8Teff	9	Isotype	WT _mice_MC38-OVA
GATGCTAGTCATATCG.1	-3.30625	-0.250616	Immune cells	CD8T	Others	7	Isotype	WT _mice_MC38-OVA
GATGCTAGTTGGGACA.1	0.793745	-4.49964	Immune cells	CD8T	CD8Tn	3	Isotype	WT _mice_MC38-OVA
GATTCAGAGACAGAGA.1	-3.27735	-2.83333	Immune cells	CD8T	CD8Tn	5	Isotype	WT _mice_MC38-OVA
GATTCAGAGAGACTTA.1	-3.31116	-4.76858	Immune cells	CD8T	CD8Tn	5	Isotype	WT _mice_MC38-OVA
GATTCAGAGTGGTAGC.1	-3.05772	-2.92599	Immune cells	CD8T	CD8Tn	2	Isotype	WT _mice_MC38-OVA
GATTCAGGTAGGCTGA.1	1.03871	1.26351	Immune cells	CD8T	CD8Teff	6	Isotype	WT _mice_MC38-OVA
GATTCAGGTTCCAACA.1	-1.97697	0.25702	Immune cells	CD8T	CD8Tcm	8	Isotype	WT _mice_MC38-OVA
GATTCAGTCACGGTTA.1	-2.96109	2.80382	Immune cells	CD8T	Others	7	Isotype	WT _mice_MC38-OVA
GATTCAGTCATACGGT.1	-2.1176	-1.75518	Immune cells	CD8T	CD8Tn	2	Isotype	WT _mice_MC38-OVA
GCAAACTCAGTGACAG.1	-3.04387	-1.39883	Immune cells	CD8T	Others	7	Isotype	WT _mice_MC38-OVA
GCAAACTCATTTCACT.1	-1.77705	-3.89273	Immune cells	CD8T	CD8Tn	2	Isotype	WT _mice_MC38-OVA
GCAAACTGTCAGCTAT.1	0.872562	-4.81591	Immune cells	CD8T	CD8Tn	3	Isotype	WT _mice_MC38-OVA
GCAATCAAGATGCCAG.1	1.62178	-1.39708	Immune cells	CD8T	CD8Tcm	4	Isotype	WT _mice_MC38-OVA
GCAATCACAGCCTATA.1	-3.87222	-3.02235	Immune cells	CD8T	CD8Tn	5	Isotype	WT _mice_MC38-OVA
GCAATCAGTAGCGTAG.1	-1.50555	-2.34667	Immune cells	CD8T	CD8Tn	2	Isotype	WT _mice_MC38-OVA
GCAATCAGTGTATGGG.1	1.32502	-3.46275	Immune cells	CD8T	CD8Tcm	4	Isotype	WT _mice_MC38-OVA
GCACATAAGAGTGAGA.1	0.348757	-2.35697	Immune cells	CD8T	CD8Teff	9	Isotype	WT _mice_MC38-OVA
GCACATAAGCCAGAAC.1	-0.783804	-4.22106	Immune cells	CD8T	CD8Tn	3	Isotype	WT _mice_MC38-OVA
GCACATACACGTCTCT.1	1.54611	-1.92145	Immune cells	CD8T	CD8Teff	9	Isotype	WT _mice_MC38-OVA
GCACATAGTCCAGTGC.1	-1.04947	-4.20672	Immune cells	CD8T	CD8Tn	3	Isotype	WT _mice_MC38-OVA
GCACATAGTGATGCCC.1	-3.85111	0.575208	Immune cells	CD8T	CD8Tcm	8	Isotype	WT _mice_MC38-OVA
GCACATAGTTGTGGAG.1	1.43988	0.686016	Immune cells	CD8T	CD8Tcm	4	Isotype	WT _mice_MC38-OVA
GCACTCTAGTACCGGA.1	4.41277	2.04833	Immune cells	CD8T	CD8Tcm	4	Isotype	WT _mice_MC38-OVA
GCACTCTAGTGCGTGA.1	-3.48298	-3.81971	Immune cells	CD8T	CD8Tn	5	Isotype	WT _mice_MC38-OVA
GCACTCTGTAAGAGAG.1	-2.73761	-4.321	Immune cells	CD8T	CD8Tn	5	Isotype	WT _mice_MC38-OVA
GCACTCTTCCGTACAA.1	-0.6851	-5.1087	Immune cells	CD8T	CD8Tn	3	Isotype	WT _mice_MC38-OVA
GCACTCTTCTCGTATT.1	-3.67812	-3.13729	Immune cells	CD8T	CD8Tn	5	Isotype	WT _mice_MC38-OVA
GCAGCCAAGGTGCACA.1	-3.83246	-3.89624	Immune cells	CD8T	CD8Tn	5	Isotype	WT _mice_MC38-OVA
GCAGCCACACGTCAGC.1	-4.18222	0.871099	Immune cells	CD8T	Others	7	Isotype	WT _mice_MC38-OVA
GCAGCCAGTGAGTGAC.1	-0.854935	-5.00563	Immune cells	CD8T	CD8Tn	3	Isotype	WT _mice_MC38-OVA
GCAGCCATCAAAGTAG.1	1.11942	-3.69283	Immune cells	CD8T	CD8Tn	3	Isotype	WT _mice_MC38-OVA
GCAGCCATCCAGAGGA.1	-1.25055	-2.36555	Immune cells	CD8T	CD8Tcm	4	Isotype	WT _mice_MC38-OVA
GCAGCCATCTGTCTCG.1	0.372047	-5.57111	Immune cells	CD8T	CD8Tn	3	Isotype	WT _mice_MC38-OVA
GCAGTTAAGAGAGCTC.1	-2.19239	-5.4487	Immune cells	CD8T	CD8Tn	5	Isotype	WT _mice_MC38-OVA
GCAGTTAAGCGGCTTC.1	0.437633	-4.34866	Immune cells	CD8T	CD8Tn	3	Isotype	WT _mice_MC38-OVA
GCAGTTAAGTCGTACT.1	-4.17495	1.57332	Immune cells	CD8T	CD8Tcm	4	Isotype	WT _mice_MC38-OVA
GCAGTTACACGTGAGA.1	1.41067	-3.61462	Immune cells	CD8T	CD8Tn	3	Isotype	WT _mice_MC38-OVA
GCAGTTAGTCGCTTTC.1	-0.711597	-4.9109	Immune cells	CD8T	CD8Tn	3	Isotype	WT _mice_MC38-OVA
GCAGTTAGTTGGAGGT.1	-1.74747	-4.36217	Immune cells	CD8T	CD8Tn	5	Isotype	WT _mice_MC38-OVA
GCATACACACCAGGCT.1	-2.2277	-2.35164	Immune cells	CD8T	CD8Tn	2	Isotype	WT _mice_MC38-OVA
GCATACACACGAAGCA.1	-0.480681	-3.80919	Immune cells	CD8T	CD8Tn	3	Isotype	WT _mice_MC38-OVA
GCATACAGTGTTCTTT.1	-0.877191	-4.49845	Immune cells	CD8T	CD8Tn	2	Isotype	WT _mice_MC38-OVA
GCATACATCTTTCCTC.1	-3.93709	-4.33415	Immune cells	CD8T	CD8Tn	5	Isotype	WT _mice_MC38-OVA
GCATGATAGCGCCTTG.1	-2.42874	-4.2164	Immune cells	CD8T	CD8Tn	5	Isotype	WT _mice_MC38-OVA
GCATGATCAAATACAG.1	-2.46239	5.37258	Immune cells	CD8T	Others	7	Isotype	WT _mice_MC38-OVA
GCATGATGTGCGCTTG.1	-1.79958	-5.51813	Immune cells	CD8T	CD8Tn	5	Isotype	WT _mice_MC38-OVA
GCATGATGTTGCGCAC.1	-2.57584	-3.14786	Immune cells	CD8T	CD8Tn	2	Isotype	WT _mice_MC38-OVA
GCATGATTCACGCATA.1	-1.18109	-4.18916	Immune cells	CD8T	CD8Tn	3	Isotype	WT _mice_MC38-OVA
GCATGATTCCGCTGTT.1	-1.91118	-5.17942	Immune cells	CD8T	CD8Tcm	4	Isotype	WT _mice_MC38-OVA
GCATGCGAGACAAAGG.1	-2.56839	-2.53645	Immune cells	CD8T	CD8Tn	2	Isotype	WT _mice_MC38-OVA
GCATGCGCAAGCCGTC.1	-1.38553	-5.2777	Immune cells	CD8T	CD8Tn	3	Isotype	WT _mice_MC38-OVA
GCATGTAAGTAGGCCA.1	-1.37952	-3.67557	Immune cells	CD8T	CD8Tn	3	Isotype	WT _mice_MC38-OVA
GCATGTAAGTCCAGGA.1	-1.83538	-1.99875	Immune cells	CD8T	CD8Tn	2	Isotype	WT _mice_MC38-OVA
GCATGTACAAGACACG.1	-0.460204	-4.18821	Immune cells	CD8T	CD8Tn	3	Isotype	WT _mice_MC38-OVA
GCATGTATCATGGTCA.1	-3.0367	-1.01653	Immune cells	CD8T	CD8Tcm	8	Isotype	WT _mice_MC38-OVA
GCATGTATCGACAGCC.1	-3.18052	-1.39226	Immune cells	CD8T	CD8Tn	2	Isotype	WT _mice_MC38-OVA
GCATGTATCTGGAGCC.1	-1.71822	-4.59772	Immune cells	CD8T	CD8Tn	5	Isotype	WT _mice_MC38-OVA
GCCAAATAGGGTTCCC.1	-0.0302974	-2.71559	Immune cells	CD8T	CD8Tcm	4	Isotype	WT _mice_MC38-OVA
GCCAAATTCAGGATCT.1	0.406151	-0.53879	Immune cells	CD8T	CD8Teff	6	Isotype	WT _mice_MC38-OVA
GCCAAATTCAGTCCCT.1	-3.17977	-1.744	Immune cells	CD8T	CD8Tn	2	Isotype	WT _mice_MC38-OVA
GCCAAATTCATGTCCC.1	-3.61511	-1.91188	Immune cells	CD8T	CD8Tn	2	Isotype	WT _mice_MC38-OVA
GCCTCTAAGGATATAC.1	0.367098	-3.4199	Immune cells	CD8T	CD8Tn	3	Isotype	WT _mice_MC38-OVA
GCCTCTACAAGCCGTC.1	0.861512	-3.61623	Immune cells	CD8T	CD8Tn	3	Isotype	WT _mice_MC38-OVA
GCCTCTAGTAATAGCA.1	0.0275513	-5.29161	Immune cells	CD8T	CD8Tn	3	Isotype	WT _mice_MC38-OVA
GCCTCTAGTACCATCA.1	-1.8522	-1.82289	Immune cells	CD8T	CD8Tn	2	Isotype	WT _mice_MC38-OVA
GCCTCTAGTGGCCCTA.1	-1.35207	1.26521	Immune cells	CD8T	CD8Tcm	8	Isotype	WT _mice_MC38-OVA
GCCTCTATCGTACCGG.1	0.458394	-0.249003	Immune cells	CD8T	CD8Teff	6	Isotype	WT _mice_MC38-OVA
GCGAGAAAGACAATAC.1	-1.27372	-2.00311	Immune cells	CD8T	CD8Tn	2	Isotype	WT _mice_MC38-OVA
GCGAGAAGTACCAGTT.1	0.599386	-4.84276	Immune cells	CD8T	CD8Tn	3	Isotype	WT _mice_MC38-OVA
GCGAGAATCTGACCTC.1	0.866566	-4.51843	Immune cells	CD8T	CD8Tn	3	Isotype	WT _mice_MC38-OVA
GCGCAACAGGACACCA.1	0.345852	-4.74038	Immune cells	CD8T	CD8Teff	9	Isotype	WT _mice_MC38-OVA
GCGCAACCAGACTCGC.1	1.02867	-4.67481	Immune cells	CD8T	CD8Tn	3	Isotype	WT _mice_MC38-OVA
GCGCAACCAGATTGCT.1	-4.01355	-0.762212	Immune cells	CD8T	Others	7	Isotype	WT _mice_MC38-OVA
GCGCAACCATTATCTC.1	-2.17206	-3.95359	Immune cells	CD8T	CD8Tn	2	Isotype	WT _mice_MC38-OVA
GCGCAACGTGTTGGGA.1	-3.10728	-0.597426	Immune cells	CD8T	CD8Tcm	4	Isotype	WT _mice_MC38-OVA
GCGCAACGTTTCGCTC.1	-2.72586	-3.26032	Immune cells	CD8T	CD8Tn	2	Isotype	WT _mice_MC38-OVA
GCGCAACTCCGCAAGC.1	-2.2085	-3.57328	Immune cells	CD8T	CD8Tn	2	Isotype	WT _mice_MC38-OVA
GCGCAACTCTTGCCGT.1	-1.01137	-3.67403	Immune cells	CD8T	CD8Tn	2	Isotype	WT _mice_MC38-OVA
GCGCAGTAGCACACAG.1	0.769363	-0.167411	Immune cells	CD8T	CD8Teff	6	Isotype	WT _mice_MC38-OVA
GCGCAGTCACGCTTTC.1	2.48126	5.63913	Immune cells	CD8T	CD8Tcm	4	Isotype	WT _mice_MC38-OVA
GCGCAGTCATGCTAGT.1	0.230089	-4.43989	Immune cells	CD8T	CD8Tn	3	Isotype	WT _mice_MC38-OVA
GCGCAGTGTAGCCTCG.1	-3.85199	-3.39262	Immune cells	CD8T	CD8Tn	5	Isotype	WT _mice_MC38-OVA
GCGCAGTTCCACGCAG.1	-0.123934	-5.10267	Immune cells	CD8T	CD8Tn	3	Isotype	WT _mice_MC38-OVA
GCGCAGTTCGCACTCT.1	-2.88216	-2.12996	Immune cells	CD8T	CD8Tn	2	Isotype	WT _mice_MC38-OVA
GCGCCAAAGCACCGCT.1	0.408356	-1.14056	Immune cells	CD8T	CD8Teff	9	Isotype	WT _mice_MC38-OVA
GCGCCAAAGTCGATAA.1	-0.116552	-3.98277	Immune cells	CD8T	CD8Tn	3	Isotype	WT _mice_MC38-OVA
GCGCCAAAGTGATCGG.1	-0.783583	-3.44775	Immune cells	CD8T	CD8Tn	3	Isotype	WT _mice_MC38-OVA
GCGCCAACACGAAATA.1	4.06443	2.02694	Immune cells	CD8T	CD8Tcm	4	Isotype	WT _mice_MC38-OVA
GCGCCAATCAGCACAT.1	3.99243	2.75252	Immune cells	CD8T	CD8Tcm	4	Isotype	WT _mice_MC38-OVA
GCGCCAATCCTATTCA.1	-3.53463	-4.10834	Immune cells	CD8T	CD8Tn	5	Isotype	WT _mice_MC38-OVA
GCGCCAATCGCGCCAA.1	0.538199	-4.73077	Immune cells	CD8T	CD8Tn	3	Isotype	WT _mice_MC38-OVA
GCGCCAATCTATCCCG.1	0.976492	-4.10171	Immune cells	CD8T	CD8Tn	3	Isotype	WT _mice_MC38-OVA
GCGCGATAGTGCAAGC.1	-0.37244	-1.07327	Immune cells	CD8T	CD8Tn	2	Isotype	WT _mice_MC38-OVA
GCGCGATCAAGCTGAG.1	-3.39422	0.0295198	Immune cells	CD8T	Others	7	Isotype	WT _mice_MC38-OVA
GCGCGATCAATAGCAA.1	0.219524	-4.42254	Immune cells	CD8T	CD8Tn	3	Isotype	WT _mice_MC38-OVA
GCGCGATGTAGGCATG.1	-2.53721	-4.62761	Immune cells	CD8T	CD8Tn	5	Isotype	WT _mice_MC38-OVA
GCGGGTTAGTCATCCA.1	-0.898817	-5.09105	Immune cells	CD8T	CD8Tn	3	Isotype	WT _mice_MC38-OVA
GCGGGTTCAAATTGCC.1	-0.27285	-3.48666	Immune cells	CD8T	CD8Tn	3	Isotype	WT _mice_MC38-OVA
GCGGGTTGTAATTGGA.1	0.646619	-3.87444	Immune cells	CD8T	CD8Tn	3	Isotype	WT _mice_MC38-OVA
GCGGGTTTCAAGATCC.1	3.75805	1.42364	Immune cells	CD8T	CD8Tcm	4	Isotype	WT _mice_MC38-OVA
GCTCCTACAGCTCGCA.1	-2.25893	-4.29691	Immune cells	CD8T	CD8Tn	5	Isotype	WT _mice_MC38-OVA
GCTCCTACATCAGTCA.1	-4.07562	0.728462	Immune cells	CD8T	Others	7	Isotype	WT _mice_MC38-OVA
GCTCCTACATGTTCCC.1	0.0996891	-3.10555	Immune cells	CD8T	CD8Tn	3	Isotype	WT _mice_MC38-OVA
GCTCCTAGTGTCGCTG.1	-3.60499	-4.74046	Immune cells	CD8T	CD8Tn	5	Isotype	WT _mice_MC38-OVA
GCTCCTATCTTTAGTC.1	1.39219	-4.03396	Immune cells	CD8T	CD8Tn	3	Isotype	WT _mice_MC38-OVA
GCTCTGTAGCCCAATT.1	-2.24884	-5.10676	Immune cells	CD8T	CD8Tn	5	Isotype	WT _mice_MC38-OVA
GCTCTGTCACGTCTCT.1	1.0602	-4.7592	Immune cells	CD8T	CD8Tcm	4	Isotype	WT _mice_MC38-OVA
GCTCTGTCACTGCCAG.1	-2.6826	3.40505	Immune cells	CD8T	Others	7	Isotype	WT _mice_MC38-OVA
GCTCTGTCACTGTTAG.1	-2.86631	-3.75486	Immune cells	CD8T	CD8Tn	5	Isotype	WT _mice_MC38-OVA
GCTCTGTGTTTAAGCC.1	-2.66501	-5.14243	Immune cells	CD8T	CD8Tn	5	Isotype	WT _mice_MC38-OVA
GCTCTGTTCCCTGACT.1	2.49704	-1.04946	Immune cells	CD8T	CD8Teff	9	Isotype	WT _mice_MC38-OVA
GCTCTGTTCTGCTGTC.1	-1.43607	-0.447937	Immune cells	CD8T	CD8Tcm	8	Isotype	WT _mice_MC38-OVA
GCTGCAGCACCTATCC.1	-2.35143	2.04938	Immune cells	CD8T	CD8Tcm	8	Isotype	WT _mice_MC38-OVA
GCTGCAGGTCCCGACA.1	-1.77129	-0.693029	Immune cells	CD8T	Others	7	Isotype	WT _mice_MC38-OVA
GCTGCGAAGCTAGTTC.1	3.29489	3.11511	Immune cells	CD8T	CD8Tcm	4	Isotype	WT _mice_MC38-OVA
GCTGCGACACAGCGTC.1	-2.6685	-3.25944	Immune cells	CD8T	CD8Tn	5	Isotype	WT _mice_MC38-OVA
GCTGCTTAGAAACCAT.1	-3.866	-3.58592	Immune cells	CD8T	CD8Tn	5	Isotype	WT _mice_MC38-OVA
GCTGCTTCAAGAAGAG.1	-2.74111	3.67727	Immune cells	CD8T	Others	7	Isotype	WT _mice_MC38-OVA
GCTGCTTCAAGCTGGA.1	0.197608	-0.171303	Immune cells	CD8T	CD8Teff	6	Isotype	WT _mice_MC38-OVA
GCTGCTTCAATAGAGT.1	2.7911	-0.354759	Immune cells	CD8T	CD8Tcm	4	Isotype	WT _mice_MC38-OVA
GCTGCTTGTTCGGCAC.1	-4.39692	-3.5149	Immune cells	CD8T	CD8Tn	5	Isotype	WT _mice_MC38-OVA
GCTGCTTTCATGGTCA.1	-1.39774	-0.831219	Immune cells	CD8T	CD8Tn	2	Isotype	WT _mice_MC38-OVA
GCTGGGTAGAAGGCCT.1	-2.29946	-5.10394	Immune cells	CD8T	CD8Tn	5	Isotype	WT _mice_MC38-OVA
GCTGGGTAGCCCAATT.1	1.27978	-0.159004	Immune cells	CD8T	CD8Tcm	4	Isotype	WT _mice_MC38-OVA
GCTGGGTAGGATGTAT.1	3.5631	0.211243	Immune cells	CD8T	CD8Tcm	4	Isotype	WT _mice_MC38-OVA
GCTGGGTCATCCGCGA.1	-3.92277	-3.93742	Immune cells	CD8T	CD8Tn	5	Isotype	WT _mice_MC38-OVA
GCTGGGTTCTCGAGTA.1	1.3735	-4.69503	Immune cells	CD8T	CD8Tn	3	Isotype	WT _mice_MC38-OVA
GCTTCCAAGTACCGGA.1	-2.52536	-3.71449	Immune cells	CD8T	CD8Tn	2	Isotype	WT _mice_MC38-OVA
GCTTCCACAAGACACG.1	-3.93465	-3.3908	Immune cells	CD8T	CD8Tcm	8	Isotype	WT _mice_MC38-OVA
GCTTCCACAATCGAAA.1	2.67357	0.154569	Immune cells	CD8T	CD8Tcm	4	Isotype	WT _mice_MC38-OVA
GCTTCCAGTAATAGCA.1	1.88959	-0.386815	Immune cells	CD8T	CD8Teff	6	Isotype	WT _mice_MC38-OVA
GCTTCCAGTATTAGCC.1	-0.325035	-0.600794	Immune cells	CD8T	CD8Tn	2	Isotype	WT _mice_MC38-OVA
GCTTCCATCGCATGAT.1	1.06808	-4.53768	Immune cells	CD8T	CD8Tn	3	Isotype	WT _mice_MC38-OVA
GCTTCCATCGGCTTGG.1	3.3883	1.32527	Immune cells	CD8T	CD8Tcm	4	Isotype	WT _mice_MC38-OVA
GCTTGAATCACAGGCC.1	-3.93467	-2.06923	Immune cells	CD8T	CD8Tn	5	Isotype	WT _mice_MC38-OVA
GCTTGAATCTTTAGGG.1	-3.37167	-2.38739	Immune cells	CD8T	CD8Tn	5	Isotype	WT _mice_MC38-OVA
GGAAAGCAGATATGGT.1	4.25198	2.31981	Immune cells	CD8T	CD8Tcm	4	Isotype	WT _mice_MC38-OVA
GGAAAGCAGATCTGCT.1	3.98935	2.48376	Immune cells	CD8T	CD8Tcm	4	Isotype	WT _mice_MC38-OVA
GGAAAGCAGGAACTGC.1	-3.30857	-4.94562	Immune cells	CD8T	CD8Tn	5	Isotype	WT _mice_MC38-OVA
GGAAAGCAGGCATGGT.1	-1.48038	-3.88618	Immune cells	CD8T	CD8Tn	5	Isotype	WT _mice_MC38-OVA
GGAAAGCAGTTGTAGA.1	0.0236243	-0.851503	Immune cells	CD8T	CD8Teff	9	Isotype	WT _mice_MC38-OVA
GGAAAGCCAACGCACC.1	-0.446009	-4.29405	Immune cells	CD8T	CD8Tn	3	Isotype	WT _mice_MC38-OVA
GGAAAGCCACCCATTC.1	-2.68255	-3.05122	Immune cells	CD8T	CD8Tn	5	Isotype	WT _mice_MC38-OVA
GGAAAGCCAGCCTATA.1	0.04222	0.0536332	Immune cells	CD8T	CD8Teff	6	Isotype	WT _mice_MC38-OVA
GGAAAGCCATCCTAGA.1	-0.279501	0.108775	Immune cells	CD8T	CD8Teff	6	Isotype	WT _mice_MC38-OVA
GGAAAGCGTTTAGGAA.1	-1.76156	-4.82351	Immune cells	CD8T	CD8Tn	3	Isotype	WT _mice_MC38-OVA
GGAAAGCTCAAACCGT.1	3.71675	1.23908	Immune cells	CD8T	CD8Tcm	4	Isotype	WT _mice_MC38-OVA
GGAAAGCTCAGTGCAT.1	-3.05173	-3.80597	Immune cells	CD8T	CD8Tn	5	Isotype	WT _mice_MC38-OVA
GGAAAGCTCCCATTTA.1	-2.0451	-3.11715	Immune cells	CD8T	CD8Tn	2	Isotype	WT _mice_MC38-OVA
GGAAAGCTCGATCCCT.1	-2.78712	-1.57831	Immune cells	CD8T	CD8Tn	2	Isotype	WT _mice_MC38-OVA
GGAACTTAGAGATGAG.1	-3.69489	-3.35163	Immune cells	CD8T	CD8Tn	5	Isotype	WT _mice_MC38-OVA
GGAACTTGTCTAGGTT.1	-2.68245	-4.97674	Immune cells	CD8T	CD8Tn	5	Isotype	WT _mice_MC38-OVA
GGAACTTGTGGTGTAG.1	0.132721	-0.435173	Immune cells	CD8T	CD8Teff	6	Isotype	WT _mice_MC38-OVA
GGAACTTTCAAAGTAG.1	0.211559	-3.73802	Immune cells	CD8T	CD8Teff	9	Isotype	WT _mice_MC38-OVA
GGAATAAAGATCCTGT.1	-3.09312	-2.01223	Immune cells	CD8T	Others	7	Isotype	WT _mice_MC38-OVA
GGAATAAAGTGTTGAA.1	-0.594094	-4.01137	Immune cells	CD8T	CD8Tn	3	Isotype	WT _mice_MC38-OVA
GGAATAACAAACCCAT.1	-2.68801	-2.23283	Immune cells	CD8T	CD8Tn	2	Isotype	WT _mice_MC38-OVA
GGAATAACACCCATTC.1	-2.16587	-1.98227	Immune cells	CD8T	CD8Tn	2	Isotype	WT _mice_MC38-OVA
GGAATAACATTATCTC.1	-4.52222	0.792432	Immune cells	CD8T	Others	7	Isotype	WT _mice_MC38-OVA
GGACAAGAGTTACCCA.1	0.287253	-4.50972	Immune cells	CD8T	CD8Tn	3	Isotype	WT _mice_MC38-OVA
GGACAAGAGTTAGGTA.1	-3.46743	-3.21331	Immune cells	CD8T	CD8Tn	5	Isotype	WT _mice_MC38-OVA
GGACAAGCACTTAACG.1	-3.93091	-1.2854	Immune cells	CD8T	Others	7	Isotype	WT _mice_MC38-OVA
GGACAAGGTGAGTATA.1	-2.04634	-4.35007	Immune cells	CD8T	CD8Tn	5	Isotype	WT _mice_MC38-OVA
GGACAAGTCAACACGT.1	-3.69489	-1.69758	Immune cells	CD8T	CD8Tn	2	Isotype	WT _mice_MC38-OVA
GGACAAGTCCTCAATT.1	-1.17681	-3.83859	Immune cells	CD8T	CD8Tn	3	Isotype	WT _mice_MC38-OVA
GGACAGAAGACGCACA.1	1.4261	-4.24031	Immune cells	CD8T	CD8Tn	3	Isotype	WT _mice_MC38-OVA
GGACAGACACGCTTTC.1	1.9202	1.42434	Immune cells	CD8T	CD8Tcm	4	Isotype	WT _mice_MC38-OVA
GGACAGACACGTAAGG.1	-3.1207	-1.00962	Immune cells	CD8T	CD8Tn	2	Isotype	WT _mice_MC38-OVA
GGACAGAGTGTCCTCT.1	-3.19894	-5.13136	Immune cells	CD8T	CD8Tn	5	Isotype	WT _mice_MC38-OVA
GGACAGATCTGCGACG.1	-0.0279689	-1.30869	Immune cells	CD8T	CD8Tcm	4	Isotype	WT _mice_MC38-OVA
GGACATTCATTAGGCT.1	-2.69655	-1.0475	Immune cells	CD8T	CD8Tn	2	Isotype	WT _mice_MC38-OVA
GGACATTGTCAGAATA.1	-3.15118	-3.98601	Immune cells	CD8T	CD8Tn	5	Isotype	WT _mice_MC38-OVA
GGACGTCAGCTGCAAG.1	-1.45442	0.437043	Immune cells	CD8T	CD8Tcm	8	Isotype	WT _mice_MC38-OVA
GGACGTCCAAGCTGGA.1	3.41484	2.07007	Immune cells	CD8T	CD8Tcm	4	Isotype	WT _mice_MC38-OVA
GGACGTCGTCAATACC.1	1.60508	0.787148	Immune cells	CD8T	CD8Teff	6	Isotype	WT _mice_MC38-OVA
GGACGTCTCCAAACTG.1	4.32397	1.70855	Immune cells	CD8T	CD8Tcm	4	Isotype	WT _mice_MC38-OVA
GGACGTCTCGCCCTTA.1	-1.48226	-1.75071	Immune cells	CD8T	CD8Tn	2	Isotype	WT _mice_MC38-OVA
GGAGCAAAGACGCACA.1	0.625905	-4.63415	Immune cells	CD8T	CD8Tn	3	Isotype	WT _mice_MC38-OVA
GGAGCAACACAGGCCT.1	-4.08597	-1.43977	Immune cells	CD8T	Others	7	Isotype	WT _mice_MC38-OVA
GGATGTTAGTAACCCT.1	-1.05305	-5.22073	Immune cells	CD8T	CD8Tn	5	Isotype	WT _mice_MC38-OVA
GGATGTTAGTCAAGCG.1	-3.14555	-3.22189	Immune cells	CD8T	CD8Tn	5	Isotype	WT _mice_MC38-OVA
GGATGTTCACTTCGAA.1	0.717963	-2.7616	Immune cells	CD8T	CD8Teff	9	Isotype	WT _mice_MC38-OVA
GGATGTTGTCTAGTGT.1	0.686535	-2.34072	Immune cells	CD8T	CD8Teff	9	Isotype	WT _mice_MC38-OVA
GGATGTTGTCTCCCTA.1	0.648939	-5.2094	Immune cells	CD8T	CD8Tn	3	Isotype	WT _mice_MC38-OVA
GGATGTTTCGCGGATC.1	-0.66781	1.04955	Immune cells	CD8T	CD8Tcm	4	Isotype	WT _mice_MC38-OVA
GGATGTTTCGGTTCGG.1	-3.69088	0.947295	Immune cells	CD8T	Others	7	Isotype	WT _mice_MC38-OVA
GGATTACAGCTAAACA.1	0.153302	-2.89901	Immune cells	CD8T	CD8Tn	3	Isotype	WT _mice_MC38-OVA
GGATTACAGTAGCCGA.1	-3.53088	-0.485324	Immune cells	CD8T	CD8Tcm	8	Isotype	WT _mice_MC38-OVA
GGATTACCACTTAACG.1	3.84628	1.59516	Immune cells	CD8T	CD8Tcm	4	Isotype	WT _mice_MC38-OVA
GGATTACGTACTTAGC.1	-0.942679	-5.26893	Immune cells	CD8T	CD8Tn	3	Isotype	WT _mice_MC38-OVA
GGATTACGTCCGAACC.1	-2.50873	-1.63975	Immune cells	CD8T	CD8Tn	2	Isotype	WT _mice_MC38-OVA
GGATTACGTCCGAATT.1	-2.61739	-4.75078	Immune cells	CD8T	CD8Tn	5	Isotype	WT _mice_MC38-OVA
GGATTACGTCTAGTGT.1	-2.37743	-5.05164	Immune cells	CD8T	CD8Tn	5	Isotype	WT _mice_MC38-OVA
GGATTACGTGGTGTAG.1	-3.50406	-2.30297	Immune cells	CD8T	Others	7	Isotype	WT _mice_MC38-OVA
GGATTACTCACATAGC.1	0.86256	-4.73544	Immune cells	CD8T	CD8Tn	3	Isotype	WT _mice_MC38-OVA
GGCAATTAGCAGGTCA.1	0.0912413	-4.97638	Immune cells	CD8T	CD8Tn	3	Isotype	WT _mice_MC38-OVA
GGCAATTCATGTCCTC.1	-2.0402	-3.64696	Immune cells	CD8T	CD8Tn	2	Isotype	WT _mice_MC38-OVA
GGCAATTGTAGGCATG.1	1.43828	-2.3811	Immune cells	CD8T	CD8Teff	9	Isotype	WT _mice_MC38-OVA
GGCAATTTCTTGGGTA.1	-3.06425	-4.11765	Immune cells	CD8T	CD8Tn	5	Isotype	WT _mice_MC38-OVA
GGCAATTTCTTTAGTC.1	-3.58264	-4.04451	Immune cells	CD8T	CD8Tn	5	Isotype	WT _mice_MC38-OVA
GGCCGATAGGCTAGAC.1	-1.35575	-4.40635	Immune cells	CD8T	CD8Tn	5	Isotype	WT _mice_MC38-OVA
GGCCGATAGTTGCAGG.1	-0.400283	-1.86392	Immune cells	CD8T	CD8Teff	9	Isotype	WT _mice_MC38-OVA
GGCCGATCACGAAACG.1	1.39552	-0.371435	Immune cells	CD8T	CD8Teff	6	Isotype	WT _mice_MC38-OVA
GGCCGATGTCTCCCTA.1	-2.97121	-1.14661	Immune cells	CD8T	CD8Tn	2	Isotype	WT _mice_MC38-OVA
GGCCGATGTCTGATCA.1	-1.38562	-4.41626	Immune cells	CD8T	CD8Tn	3	Isotype	WT _mice_MC38-OVA
GGCCGATTCGTCGTTC.1	-2.56184	-4.69978	Immune cells	CD8T	CD8Tn	5	Isotype	WT _mice_MC38-OVA
GGCCGATTCGTTACGA.1	-0.463707	-3.59111	Immune cells	CD8T	CD8Tn	3	Isotype	WT _mice_MC38-OVA
GGCGACTAGTCACGCC.1	-0.803359	-5.61913	Immune cells	CD8T	CD8Tn	5	Isotype	WT _mice_MC38-OVA
GGCGACTCACTTAAGC.1	4.29965	2.20425	Immune cells	CD8T	CD8Tcm	4	Isotype	WT _mice_MC38-OVA
GGCGACTCATTTCACT.1	-2.84918	-0.722624	Immune cells	CD8T	Others	7	Isotype	WT _mice_MC38-OVA
GGCGACTGTATTAGCC.1	-4.2528	-2.83808	Immune cells	CD8T	CD8Tn	5	Isotype	WT _mice_MC38-OVA
GGCGACTGTGTATGGG.1	-1.58182	-1.16086	Immune cells	CD8T	CD8Tn	2	Isotype	WT _mice_MC38-OVA
GGCGTGTCAATGCCAT.1	3.16865	1.25077	Immune cells	CD8T	CD8Tcm	4	Isotype	WT _mice_MC38-OVA
GGCGTGTCAGCTCGCA.1	-2.09383	-4.82804	Immune cells	CD8T	CD8Tn	5	Isotype	WT _mice_MC38-OVA
GGCGTGTGTCAAAGAT.1	-3.21059	-4.01366	Immune cells	CD8T	CD8Tn	5	Isotype	WT _mice_MC38-OVA
GGCGTGTGTCCATGAT.1	1.35821	1.2997	Immune cells	CD8T	CD8Teff	6	Isotype	WT _mice_MC38-OVA
GGCGTGTGTGAAAGAG.1	-1.3506	-3.02703	Immune cells	CD8T	CD8Tn	2	Isotype	WT _mice_MC38-OVA
GGCGTGTTCCATGAGT.1	-1.44681	-0.0360071	Immune cells	CD8T	CD8Tcm	8	Isotype	WT _mice_MC38-OVA
GGCGTGTTCCCATTAT.1	-1.35014	-0.847555	Immune cells	CD8T	CD8Tn	2	Isotype	WT _mice_MC38-OVA
GGCTCGAAGACTAAGT.1	0.677552	-3.67561	Immune cells	CD8T	CD8Teff	9	Isotype	WT _mice_MC38-OVA
GGCTCGAAGCTAACAA.1	-0.0500764	-1.34665	Immune cells	CD8T	CD8Teff	9	Isotype	WT _mice_MC38-OVA
GGCTCGAAGGCCCTTG.1	-1.49704	-2.52363	Immune cells	CD8T	CD8Tn	2	Isotype	WT _mice_MC38-OVA
GGCTCGACACCAGATT.1	0.518874	-0.847434	Immune cells	CD8T	CD8Tcm	4	Isotype	WT _mice_MC38-OVA
GGCTCGACAGATAATG.1	0.780703	-5.03392	Immune cells	CD8T	CD8Tn	3	Isotype	WT _mice_MC38-OVA
GGCTCGAGTCGCTTTC.1	0.289041	-5.06864	Immune cells	CD8T	CD8Tn	3	Isotype	WT _mice_MC38-OVA
GGCTGGTAGATGTGGC.1	-4.17969	-2.97826	Immune cells	CD8T	CD8Tn	5	Isotype	WT _mice_MC38-OVA
GGCTGGTAGGCACATG.1	-1.73308	-4.72442	Immune cells	CD8T	CD8Tn	5	Isotype	WT _mice_MC38-OVA
GGCTGGTAGGGATCTG.1	-3.39909	-3.41032	Immune cells	CD8T	CD8Tn	5	Isotype	WT _mice_MC38-OVA
GGCTGGTCACGAAGCA.1	0.531237	-4.37029	Immune cells	CD8T	CD8Tn	3	Isotype	WT _mice_MC38-OVA
GGCTGGTCATGAAGTA.1	-0.158644	-4.39221	Immune cells	CD8T	CD8Tn	3	Isotype	WT _mice_MC38-OVA
GGCTGGTGTTCAGACT.1	1.59671	-3.31705	Immune cells	CD8T	CD8Teff	9	Isotype	WT _mice_MC38-OVA
GGCTGGTTCCTATGTT.1	-3.70099	-1.89215	Immune cells	CD8T	Others	7	Isotype	WT _mice_MC38-OVA
GGGAATGCATCCGTGG.1	-1.9574	-1.61708	Immune cells	CD8T	CD8Tn	2	Isotype	WT _mice_MC38-OVA
GGGAATGGTACCGCTG.1	0.273675	-5.52231	Immune cells	CD8T	CD8Tn	3	Isotype	WT _mice_MC38-OVA
GGGAATGGTGATAAAC.1	-1.45365	-0.635127	Immune cells	CD8T	CD8Tn	2	Isotype	WT _mice_MC38-OVA
GGGAATGTCAAACGGG.1	1.65944	-4.34479	Immune cells	CD8T	CD8Tn	3	Isotype	WT _mice_MC38-OVA
GGGAATGTCCACGAAT.1	-4.15204	-3.73648	Immune cells	CD8T	CD8Tn	5	Isotype	WT _mice_MC38-OVA
GGGACCTCAAATCCGT.1	-2.41926	2.16812	Immune cells	CD8T	Others	7	Isotype	WT _mice_MC38-OVA
GGGACCTCAGAGCCAA.1	-2.65384	-3.57919	Immune cells	CD8T	CD8Tn	5	Isotype	WT _mice_MC38-OVA
GGGACCTGTCAATACC.1	4.60577	1.98638	Immune cells	CD8T	CD8Tcm	4	Isotype	WT _mice_MC38-OVA
GGGAGATAGAGTAAGG.1	1.61359	-1.51077	Immune cells	CD8T	CD8Teff	9	Isotype	WT _mice_MC38-OVA
GGGAGATCACAAGTAA.1	-4.29641	-3.36939	Immune cells	CD8T	CD8Tn	5	Isotype	WT _mice_MC38-OVA
GGGAGATCATGAGCGA.1	-2.75961	-2.39378	Immune cells	CD8T	CD8Tn	2	Isotype	WT _mice_MC38-OVA
GGGAGATGTGCCTTGG.1	-2.01958	-2.28863	Immune cells	CD8T	CD8Tn	2	Isotype	WT _mice_MC38-OVA
GGGAGATTCTTCTGGC.1	-2.78591	-2.04706	Immune cells	CD8T	CD8Tn	2	Isotype	WT _mice_MC38-OVA
GGGATGACATGTAGTC.1	1.39805	-4.22044	Immune cells	CD8T	CD8Tn	3	Isotype	WT _mice_MC38-OVA
GGGATGAGTCCAGTTA.1	-0.445201	-3.20217	Immune cells	CD8T	CD8Teff	9	Isotype	WT _mice_MC38-OVA
GGGATGAGTTCGGGCT.1	-2.90288	-2.33077	Immune cells	CD8T	CD8Tn	2	Isotype	WT _mice_MC38-OVA
GGGATGATCACTATTC.1	1.14551	-4.12501	Immune cells	CD8T	CD8Tn	3	Isotype	WT _mice_MC38-OVA
GGGCACTCACTTACGA.1	-3.68492	-1.26354	Immune cells	CD8T	Others	7	Isotype	WT _mice_MC38-OVA
GGGCACTGTGGTCCGT.1	0.197961	-4.61229	Immune cells	CD8T	CD8Tn	3	Isotype	WT _mice_MC38-OVA
GGGCACTTCACCATAG.1	-3.80054	-1.1703	Immune cells	CD8T	CD8Tcm	8	Isotype	WT _mice_MC38-OVA
GGGCATCCAAAGTCAA.1	0.994942	-1.71103	Immune cells	CD8T	CD8Teff	9	Isotype	WT _mice_MC38-OVA
GGGCATCCACGACTCG.1	0.724583	-3.80479	Immune cells	CD8T	CD8Teff	9	Isotype	WT _mice_MC38-OVA
GGGCATCGTAGTACCT.1	-0.447485	-4.01339	Immune cells	CD8T	CD8Tn	3	Isotype	WT _mice_MC38-OVA
GGGCATCGTCTAGGTT.1	3.40018	-0.100628	Immune cells	CD8T	CD8Tcm	4	Isotype	WT _mice_MC38-OVA
GGGTCTGAGAACAATC.1	-1.0685	-3.50229	Immune cells	CD8T	CD8Tn	2	Isotype	WT _mice_MC38-OVA
GGGTCTGAGTGGAGTC.1	0.123778	-3.7764	Immune cells	CD8T	CD8Tn	3	Isotype	WT _mice_MC38-OVA
GGGTCTGGTACAAGTA.1	0.634789	-0.393613	Immune cells	CD8T	CD8Teff	6	Isotype	WT _mice_MC38-OVA
GGGTCTGGTACTCGCG.1	0.327819	-3.97622	Immune cells	CD8T	CD8Tn	3	Isotype	WT _mice_MC38-OVA
GGGTCTGGTATTAGCC.1	-1.80325	-3.19084	Immune cells	CD8T	CD8Tn	2	Isotype	WT _mice_MC38-OVA
GGGTCTGGTCTGCCAG.1	-0.19183	-0.225905	Immune cells	CD8T	CD8Teff	6	Isotype	WT _mice_MC38-OVA
GGGTTGCAGGACGAAA.1	4.44299	1.84695	Immune cells	CD8T	CD8Tcm	4	Isotype	WT _mice_MC38-OVA
GGGTTGCAGGTAAACT.1	-3.62816	-1.24888	Immune cells	CD8T	Others	7	Isotype	WT _mice_MC38-OVA
GGGTTGCCAAGCGAGT.1	-4.10918	-0.170285	Immune cells	CD8T	Others	7	Isotype	WT _mice_MC38-OVA
GGGTTGCCATACTCTT.1	0.420149	-3.70326	Immune cells	CD8T	CD8Tn	3	Isotype	WT _mice_MC38-OVA
GGGTTGCGTAGGGACT.1	-1.01104	-3.68555	Immune cells	CD8T	CD8Tn	2	Isotype	WT _mice_MC38-OVA
GGGTTGCTCACATAGC.1	-0.0962985	1.04937	Immune cells	CD8T	CD8Teff	6	Isotype	WT _mice_MC38-OVA
GGGTTGCTCCTCAATT.1	-1.23949	-1.86074	Immune cells	CD8T	CD8Tn	2	Isotype	WT _mice_MC38-OVA
GGGTTGCTCGACAGCC.1	0.926237	-4.40023	Immune cells	CD8T	CD8Tn	3	Isotype	WT _mice_MC38-OVA
GGGTTGCTCTGCCCTA.1	-0.958417	0.960489	Immune cells	CD8T	CD8Tcm	8	Isotype	WT _mice_MC38-OVA
GGTATTGGTACCGCTG.1	3.69818	1.92717	Immune cells	CD8T	CD8Tcm	4	Isotype	WT _mice_MC38-OVA
GGTATTGGTGGACGAT.1	-1.95686	-1.53588	Immune cells	CD8T	CD8Tn	2	Isotype	WT _mice_MC38-OVA
GGTATTGTCAAACGGG.1	-1.1751	-4.21718	Immune cells	CD8T	CD8Tn	3	Isotype	WT _mice_MC38-OVA
GGTATTGTCAACGGCC.1	2.11568	-1.4981	Immune cells	CD8T	CD8Teff	9	Isotype	WT _mice_MC38-OVA
GGTATTGTCCTGCAGG.1	3.82675	3.27345	Immune cells	CD8T	CD8Tcm	4	Isotype	WT _mice_MC38-OVA
GGTGAAGCACGCTTTC.1	-2.73439	-3.21684	Immune cells	CD8T	CD8Tn	2	Isotype	WT _mice_MC38-OVA
GGTGAAGCATACGCCG.1	-0.829353	-5.16094	Immune cells	CD8T	CD8Tn	3	Isotype	WT _mice_MC38-OVA
GGTGAAGGTAGCGATG.1	-3.8376	-2.55951	Immune cells	CD8T	CD8Tn	5	Isotype	WT _mice_MC38-OVA
GGTGAAGTCGGAAACG.1	-0.602544	-1.80649	Immune cells	CD8T	CD8Tn	2	Isotype	WT _mice_MC38-OVA
GGTGAAGTCTCAAACG.1	-0.0424202	-0.787115	Immune cells	CD8T	CD8Tcm	4	Isotype	WT _mice_MC38-OVA
GGTGCGTAGCCAACAG.1	1.40116	2.03032	Immune cells	CD8T	CD8Tcm	4	Isotype	WT _mice_MC38-OVA
GGTGCGTAGCCACGCT.1	1.1548	-4.91857	Immune cells	CD8T	CD8Tn	3	Isotype	WT _mice_MC38-OVA
GGTGCGTAGCTGGAAC.1	1.19503	-3.88217	Immune cells	CD8T	CD8Tcm	4	Isotype	WT _mice_MC38-OVA
GGTGCGTCAGGGCATA.1	-2.34917	0.231103	Immune cells	CD8T	CD8Tcm	8	Isotype	WT _mice_MC38-OVA
GGTGCGTGTCTAGGTT.1	-3.29157	-4.93042	Immune cells	CD8T	CD8Tn	5	Isotype	WT _mice_MC38-OVA
GGTGCGTTCCCGGATG.1	-3.29167	-3.81148	Immune cells	CD8T	CD8Tn	5	Isotype	WT _mice_MC38-OVA
GGTGCGTTCTTCGAGA.1	-0.575098	-3.25382	Immune cells	CD8T	CD8Tn	3	Isotype	WT _mice_MC38-OVA
GGTGTTAAGGACATTA.1	-2.07924	-1.29674	Immune cells	CD8T	CD8Tn	2	Isotype	WT _mice_MC38-OVA
GGTGTTAAGTCATCCA.1	-0.0315115	-5.45417	Immune cells	CD8T	CD8Tn	3	Isotype	WT _mice_MC38-OVA
GGTGTTAGTCCAGTTA.1	4.08186	1.72046	Immune cells	CD8T	CD8Tcm	4	Isotype	WT _mice_MC38-OVA
GTAACGTAGTGTTAGA.1	3.99156	1.59129	Immune cells	CD8T	CD8Tcm	4	Isotype	WT _mice_MC38-OVA
GTAACGTAGTTAACGA.1	-2.03117	-0.0968213	Immune cells	CD8T	CD8Tcm	8	Isotype	WT _mice_MC38-OVA
GTAACGTTCGTGGTCG.1	1.61238	-3.50024	Immune cells	CD8T	CD8Tcm	4	Isotype	WT _mice_MC38-OVA
GTAACTGAGCTGAAAT.1	-1.53581	-3.84804	Immune cells	CD8T	CD8Tn	2	Isotype	WT _mice_MC38-OVA
GTAACTGAGGCAATTA.1	-0.888368	-5.43961	Immune cells	CD8T	CD8Tn	5	Isotype	WT _mice_MC38-OVA
GTAACTGAGGTGCACA.1	-1.04753	-4.06765	Immune cells	CD8T	CD8Tn	3	Isotype	WT _mice_MC38-OVA
GTAACTGAGTCCGTAT.1	-0.399689	-1.65625	Immune cells	CD8T	CD8Tn	2	Isotype	WT _mice_MC38-OVA
GTAACTGCATACGCTA.1	-3.26865	-1.17372	Immune cells	CD8T	Others	7	Isotype	WT _mice_MC38-OVA
GTAACTGGTACGCACC.1	-4.08637	-0.579039	Immune cells	CD8T	Others	7	Isotype	WT _mice_MC38-OVA
GTAACTGGTCTCCCTA.1	4.16883	1.7625	Immune cells	CD8T	CD8Tcm	4	Isotype	WT _mice_MC38-OVA
GTAACTGGTTTGACTG.1	-1.16954	-1.96568	Immune cells	CD8T	CD8Tn	2	Isotype	WT _mice_MC38-OVA
GTAACTGTCAGCGATT.1	-1.02711	-3.61603	Immune cells	CD8T	CD8Tn	2	Isotype	WT _mice_MC38-OVA
GTACGTACAATCGAAA.1	-3.30238	-4.62067	Immune cells	CD8T	CD8Tn	5	Isotype	WT _mice_MC38-OVA
GTACGTAGTCCTAGCG.1	-2.54239	-1.41879	Immune cells	CD8T	CD8Tn	2	Isotype	WT _mice_MC38-OVA
GTACGTATCCTCAACC.1	-2.4763	-2.15117	Immune cells	CD8T	CD8Tn	2	Isotype	WT _mice_MC38-OVA
GTACTCCCAAAGTCAA.1	-0.560721	-3.87116	Immune cells	CD8T	CD8Tn	2	Isotype	WT _mice_MC38-OVA
GTACTCCCATTAGCCA.1	-0.680444	-2.24146	Immune cells	CD8T	CD8Tn	2	Isotype	WT _mice_MC38-OVA
GTACTCCTCACCATAG.1	1.58992	0.36804	Immune cells	CD8T	CD8Tcm	4	Isotype	WT _mice_MC38-OVA
GTACTCCTCTTACCTA.1	1.05735	-1.44518	Immune cells	CD8T	CD8Teff	9	Isotype	WT _mice_MC38-OVA
GTACTTTAGACTGGGT.1	-3.22924	-3.95472	Immune cells	CD8T	CD8Tn	5	Isotype	WT _mice_MC38-OVA
GTACTTTAGGATGCGT.1	1.25166	1.21772	Immune cells	CD8T	CD8Teff	6	Isotype	WT _mice_MC38-OVA
GTACTTTCAATGGAAT.1	4.2447	1.68993	Immune cells	CD8T	CD8Tcm	4	Isotype	WT _mice_MC38-OVA
GTACTTTCATCCGCGA.1	0.447594	-0.156749	Immune cells	CD8T	CD8Tcm	4	Isotype	WT _mice_MC38-OVA
GTACTTTGTAAGAGAG.1	-2.34419	-5.35398	Immune cells	CD8T	CD8Tcm	4	Isotype	WT _mice_MC38-OVA
GTACTTTGTCCGAAGA.1	-2.01728	1.04291	Immune cells	CD8T	CD8Tcm	8	Isotype	WT _mice_MC38-OVA
GTACTTTTCACATAGC.1	1.1537	-3.78219	Immune cells	CD8T	CD8Tn	3	Isotype	WT _mice_MC38-OVA
GTACTTTTCCACGCAG.1	-2.43592	-4.50449	Immune cells	CD8T	CD8Tn	5	Isotype	WT _mice_MC38-OVA
GTACTTTTCGTTGCCT.1	-2.39317	-4.11039	Immune cells	CD8T	CD8Tn	5	Isotype	WT _mice_MC38-OVA
GTACTTTTCTTGAGAC.1	-4.07619	-0.202234	Immune cells	CD8T	Others	7	Isotype	WT _mice_MC38-OVA
GTACTTTTCTTGCCGT.1	-0.900676	-1.09598	Immune cells	CD8T	CD8Tcm	4	Isotype	WT _mice_MC38-OVA
GTAGGCCAGACTTTCG.1	0.43121	-4.70698	Immune cells	CD8T	CD8Tn	3	Isotype	WT _mice_MC38-OVA
GTAGGCCAGCCATCGC.1	3.30065	0.523126	Immune cells	CD8T	CD8Tcm	4	Isotype	WT _mice_MC38-OVA
GTAGGCCCACAAGCCC.1	-3.16999	-1.58516	Immune cells	CD8T	CD8Tn	2	Isotype	WT _mice_MC38-OVA
GTAGGCCGTGATGTCT.1	-2.01703	-2.33274	Immune cells	CD8T	CD8Tn	2	Isotype	WT _mice_MC38-OVA
GTAGGCCGTGGAAAGA.1	2.38091	-0.707717	Immune cells	CD8T	CD8Teff	9	Isotype	WT _mice_MC38-OVA
GTAGTCAAGTCTCGGC.1	1.40935	-3.92682	Immune cells	CD8T	CD8Tn	3	Isotype	WT _mice_MC38-OVA
GTAGTCAAGTTACCCA.1	0.938283	-4.35609	Immune cells	CD8T	CD8Tn	3	Isotype	WT _mice_MC38-OVA
GTAGTCACATCGGAAG.1	-0.537813	-5.381	Immune cells	CD8T	CD8Tn	3	Isotype	WT _mice_MC38-OVA
GTAGTCAGTCTAGTGT.1	-1.24264	-2.09221	Immune cells	CD8T	CD8Tn	2	Isotype	WT _mice_MC38-OVA
GTAGTCAGTGTATGGG.1	1.68196	0.503039	Immune cells	CD8T	CD8Teff	6	Isotype	WT _mice_MC38-OVA
GTAGTCATCAAACGGG.1	-2.88554	-4.03549	Immune cells	CD8T	CD8Tn	5	Isotype	WT _mice_MC38-OVA
GTATCTTAGAAACCGC.1	0.773508	0.862267	Immune cells	CD8T	CD8Teff	6	Isotype	WT _mice_MC38-OVA
GTATCTTAGGTGATTA.1	1.30599	-4.79512	Immune cells	CD8T	CD8Tn	3	Isotype	WT _mice_MC38-OVA
GTATCTTAGTGCTGCC.1	-0.483363	0.50567	Immune cells	CD8T	CD8Tn	2	Isotype	WT _mice_MC38-OVA
GTATCTTCATCACGTA.1	-1.37198	-4.26826	Immune cells	CD8T	CD8Tn	3	Isotype	WT _mice_MC38-OVA
GTATCTTGTCACACGC.1	0.10739	0.680534	Immune cells	CD8T	CD8Teff	6	Isotype	WT _mice_MC38-OVA
GTATCTTTCCGTTGCT.1	0.864508	-4.39885	Immune cells	CD8T	CD8Tn	3	Isotype	WT _mice_MC38-OVA
GTATCTTTCTAACTCT.1	-0.337965	-2.53899	Immune cells	CD8T	CD8Tn	2	Isotype	WT _mice_MC38-OVA
GTATTCTAGGGCTTCC.1	-0.783268	0.994963	Immune cells	CD8T	CD8Teff	6	Isotype	WT _mice_MC38-OVA
GTATTCTAGTACGCGA.1	-0.0751051	-3.56644	Immune cells	CD8T	CD8Tn	3	Isotype	WT _mice_MC38-OVA
GTATTCTCAATCAGAA.1	3.21601	0.15854	Immune cells	CD8T	CD8Tcm	4	Isotype	WT _mice_MC38-OVA
GTATTCTCACCTCGGA.1	-3.25581	-1.85885	Immune cells	CD8T	CD8Tn	2	Isotype	WT _mice_MC38-OVA
GTATTCTGTCCAGTAT.1	1.03871	-4.20342	Immune cells	CD8T	CD8Teff	9	Isotype	WT _mice_MC38-OVA
GTATTCTTCGTCCGTT.1	-0.0021663	-1.72237	Immune cells	CD8T	CD8Teff	9	Isotype	WT _mice_MC38-OVA
GTATTCTTCTTGTATC.1	-3.25183	-1.40034	Immune cells	CD8T	CD8Tn	2	Isotype	WT _mice_MC38-OVA
GTCAAGTCAGCGTTCG.1	2.09887	-1.33842	Immune cells	CD8T	CD8Teff	9	Isotype	WT _mice_MC38-OVA
GTCAAGTCATCCGGGT.1	-3.83769	-1.02413	Immune cells	CD8T	Others	7	Isotype	WT _mice_MC38-OVA
GTCAAGTCATTATCTC.1	-2.80078	-4.98153	Immune cells	CD8T	CD8Tn	5	Isotype	WT _mice_MC38-OVA
GTCAAGTGTAGCTTGT.1	-3.69376	-3.06614	Immune cells	CD8T	CD8Tn	5	Isotype	WT _mice_MC38-OVA
GTCAAGTTCTGACCTC.1	-2.50159	-2.06016	Immune cells	CD8T	CD8Tn	2	Isotype	WT _mice_MC38-OVA
GTCAAGTTCTGGTATG.1	-3.99897	-0.865136	Immune cells	CD8T	Others	7	Isotype	WT _mice_MC38-OVA
GTCACAATCCCATTAT.1	0.398767	-5.44586	Immune cells	CD8T	CD8Tn	3	Isotype	WT _mice_MC38-OVA
GTCACAATCTTGCCGT.1	-2.73947	-4.2916	Immune cells	CD8T	CD8Tn	5	Isotype	WT _mice_MC38-OVA
GTCACGGCAAACAACA.1	-4.06681	-1.42866	Immune cells	CD8T	Others	7	Isotype	WT _mice_MC38-OVA
GTCACGGCACGAAATA.1	-3.77753	-4.23361	Immune cells	CD8T	CD8Tn	5	Isotype	WT _mice_MC38-OVA
GTCACGGCAGACGTAG.1	-0.240958	-2.84583	Immune cells	CD8T	CD8Tn	3	Isotype	WT _mice_MC38-OVA
GTCACGGCATGCCACG.1	-1.90027	-4.02987	Immune cells	CD8T	CD8Tn	5	Isotype	WT _mice_MC38-OVA
GTCACGGTCATGTCCC.1	-1.90648	-5.34349	Immune cells	CD8T	CD8Tcm	4	Isotype	WT _mice_MC38-OVA
GTCATTTAGGAGTACC.1	0.915222	-4.40037	Immune cells	CD8T	CD8Tn	3	Isotype	WT _mice_MC38-OVA
GTCATTTCATCCTTGC.1	1.10152	-3.70491	Immune cells	CD8T	CD8Teff	9	Isotype	WT _mice_MC38-OVA
GTCATTTGTAAAGTCA.1	0.514881	-0.180366	Immune cells	CD8T	CD8Teff	6	Isotype	WT _mice_MC38-OVA
GTCCTCAAGCTCAACT.1	3.87045	1.83925	Immune cells	CD8T	CD8Tcm	4	Isotype	WT _mice_MC38-OVA
GTCCTCAAGTGCCATT.1	-3.15184	-4.66664	Immune cells	CD8T	CD8Tn	5	Isotype	WT _mice_MC38-OVA
GTCCTCACAAGCTGTT.1	-4.31385	1.07179	Immune cells	CD8T	Others	7	Isotype	WT _mice_MC38-OVA
GTCCTCACATACGCCG.1	-3.24379	-4.23357	Immune cells	CD8T	CD8Tn	5	Isotype	WT _mice_MC38-OVA
GTCCTCACATCCTAGA.1	-3.02442	2.20654	Immune cells	CD8T	Others	7	Isotype	WT _mice_MC38-OVA
GTCCTCATCATTATCC.1	-2.46042	-5.03979	Immune cells	CD8T	CD8Tn	5	Isotype	WT _mice_MC38-OVA
GTCCTCATCCGAACGC.1	-3.04461	0.713046	Immune cells	CD8T	CD8Tcm	8	Isotype	WT _mice_MC38-OVA
GTCGGGTAGAATTCCC.1	1.03752	-3.21415	Immune cells	CD8T	CD8Teff	9	Isotype	WT _mice_MC38-OVA
GTCGGGTCATACAGCT.1	-0.0782448	-5.12334	Immune cells	CD8T	CD8Tn	3	Isotype	WT _mice_MC38-OVA
GTCGGGTCATGGATGG.1	-1.85636	-1.96837	Immune cells	CD8T	CD8Tn	2	Isotype	WT _mice_MC38-OVA
GTCGGGTGTCATGCCG.1	-3.48865	-0.847	Immune cells	CD8T	CD8Tcm	8	Isotype	WT _mice_MC38-OVA
GTCGGGTTCACCTTAT.1	-3.02951	-0.0989253	Immune cells	CD8T	CD8Tcm	4	Isotype	WT _mice_MC38-OVA
GTCGGGTTCCTCAACC.1	-3.70486	-1.40901	Immune cells	CD8T	Others	7	Isotype	WT _mice_MC38-OVA
GTCGTAAAGATAGGAG.1	-1.58532	-1.49886	Immune cells	CD8T	CD8Tn	2	Isotype	WT _mice_MC38-OVA
GTCGTAACACACCGAC.1	0.187845	2.4923	Immune cells	CD8T	CD8Tcm	4	Isotype	WT _mice_MC38-OVA
GTCGTAACACATTTCT.1	0.0874515	-3.41308	Immune cells	CD8T	CD8Tcm	4	Isotype	WT _mice_MC38-OVA
GTCGTAACACGCATCG.1	4.07671	2.64943	Immune cells	CD8T	CD8Tcm	4	Isotype	WT _mice_MC38-OVA
GTCGTAAGTCAATGTC.1	1.71623	-3.53425	Immune cells	CD8T	CD8Tcm	4	Isotype	WT _mice_MC38-OVA
GTCGTAAGTCCGAGTC.1	1.56652	0.673936	Immune cells	CD8T	CD8Teff	6	Isotype	WT _mice_MC38-OVA
GTCTCGTAGAGAGCTC.1	1.26177	-4.55115	Immune cells	CD8T	CD8Tn	3	Isotype	WT _mice_MC38-OVA
GTCTCGTAGATAGTCA.1	0.484916	-4.54072	Immune cells	CD8T	CD8Tn	3	Isotype	WT _mice_MC38-OVA
GTCTCGTAGTGTTAGA.1	-3.43616	-3.18053	Immune cells	CD8T	Others	7	Isotype	WT _mice_MC38-OVA
GTCTCGTCAAGGGTCA.1	1.14696	0.237362	Immune cells	CD8T	CD8Teff	6	Isotype	WT _mice_MC38-OVA
GTCTCGTCACTTAAGC.1	-4.42031	1.19464	Immune cells	CD8T	Others	7	Isotype	WT _mice_MC38-OVA
GTCTCGTCATGGTCTA.1	-1.29881	-2.96459	Immune cells	CD8T	CD8Tn	2	Isotype	WT _mice_MC38-OVA
GTCTCGTTCCCATTAT.1	-2.69764	-2.65711	Immune cells	CD8T	CD8Tn	2	Isotype	WT _mice_MC38-OVA
GTCTTCGGTGTAAGTA.1	-0.395337	0.0991192	Immune cells	CD8T	CD8Tcm	4	Isotype	WT _mice_MC38-OVA
GTCTTCGTCACCGGGT.1	-3.52987	-1.63458	Immune cells	CD8T	Others	7	Isotype	WT _mice_MC38-OVA
GTCTTCGTCCACGTGG.1	-0.46142	-4.39252	Immune cells	CD8T	CD8Tn	3	Isotype	WT _mice_MC38-OVA
GTGAAGGAGCGCCTCA.1	4.03496	2.03737	Immune cells	CD8T	CD8Tcm	4	Isotype	WT _mice_MC38-OVA
GTGAAGGCAACGATGG.1	-1.93436	-4.65695	Immune cells	CD8T	CD8Tn	5	Isotype	WT _mice_MC38-OVA
GTGAAGGCAAGTAGTA.1	-1.27341	-3.28604	Immune cells	CD8T	CD8Tn	2	Isotype	WT _mice_MC38-OVA
GTGAAGGCACTGTCGG.1	-2.47976	0.475456	Immune cells	CD8T	CD8Tcm	8	Isotype	WT _mice_MC38-OVA
GTGAAGGTCGCATGAT.1	1.75122	-1.01082	Immune cells	CD8T	CD8Tcm	4	Isotype	WT _mice_MC38-OVA
GTGCAGCAGGCCCTTG.1	1.12487	-4.76787	Immune cells	CD8T	CD8Tn	3	Isotype	WT _mice_MC38-OVA
GTGCAGCAGGTGCTTT.1	-0.925046	-1.64415	Immune cells	CD8T	CD8Tn	2	Isotype	WT _mice_MC38-OVA
GTGCAGCCAGCCTTGG.1	1.15755	-4.06498	Immune cells	CD8T	CD8Teff	9	Isotype	WT _mice_MC38-OVA
GTGCAGCCAGGAATCG.1	-0.258837	-3.82956	Immune cells	CD8T	CD8Tn	3	Isotype	WT _mice_MC38-OVA
GTGCAGCGTTATTCTC.1	-2.61603	-3.72792	Immune cells	CD8T	CD8Tn	5	Isotype	WT _mice_MC38-OVA
GTGCAGCTCGTGGACC.1	-2.48013	-4.33241	Immune cells	CD8T	CD8Tn	5	Isotype	WT _mice_MC38-OVA
GTGCATAAGAATGTTG.1	-3.44505	-3.43169	Immune cells	CD8T	CD8Tn	5	Isotype	WT _mice_MC38-OVA
GTGCATAAGGTTCCTA.1	-1.42316	-1.19737	Immune cells	CD8T	CD8Tn	2	Isotype	WT _mice_MC38-OVA
GTGCATAAGTAACCCT.1	-0.62852	-2.39482	Immune cells	CD8T	CD8Tn	2	Isotype	WT _mice_MC38-OVA
GTGCATACAACACCTA.1	3.82759	1.80477	Immune cells	CD8T	CD8Tcm	4	Isotype	WT _mice_MC38-OVA
GTGCATATCTGCAGTA.1	4.23513	1.28517	Immune cells	CD8T	CD8Tcm	4	Isotype	WT _mice_MC38-OVA
GTGCGGTCAAGGCTCC.1	1.19607	-4.68096	Immune cells	CD8T	CD8Tn	3	Isotype	WT _mice_MC38-OVA
GTGCGGTCACCGATAT.1	-2.3696	-4.43474	Immune cells	CD8T	CD8Tn	5	Isotype	WT _mice_MC38-OVA
GTGCGGTGTGAGCGAT.1	-4.07947	-3.35906	Immune cells	CD8T	CD8Tn	5	Isotype	WT _mice_MC38-OVA
GTGCGGTTCATGCATG.1	-3.81645	-0.635993	Immune cells	CD8T	Others	7	Isotype	WT _mice_MC38-OVA
GTGCGGTTCTGGTGTA.1	-3.43086	-1.55855	Immune cells	CD8T	CD8Tn	2	Isotype	WT _mice_MC38-OVA
GTGCTTCAGAAGGACA.1	-3.11523	-3.88462	Immune cells	CD8T	CD8Tn	5	Isotype	WT _mice_MC38-OVA
GTGCTTCAGCGCTCCA.1	-3.07153	-1.32741	Immune cells	CD8T	CD8Tn	2	Isotype	WT _mice_MC38-OVA
GTGCTTCAGTGCAAGC.1	-1.07922	-3.50039	Immune cells	CD8T	CD8Tn	2	Isotype	WT _mice_MC38-OVA
GTGCTTCCACCTCGGA.1	-2.27269	-1.17161	Immune cells	CD8T	Others	7	Isotype	WT _mice_MC38-OVA
GTGCTTCCACGAAAGC.1	4.16103	1.29135	Immune cells	CD8T	CD8Tcm	4	Isotype	WT _mice_MC38-OVA
GTGCTTCGTCGCGTGT.1	-3.18689	-2.34927	Immune cells	CD8T	CD8Tn	2	Isotype	WT _mice_MC38-OVA
GTGCTTCGTGCGGTAA.1	0.421064	-0.587702	Immune cells	CD8T	CD8Teff	9	Isotype	WT _mice_MC38-OVA
GTGCTTCTCACCTCGT.1	-2.23938	-4.71223	Immune cells	CD8T	CD8Tn	5	Isotype	WT _mice_MC38-OVA
GTGCTTCTCTTAACCT.1	3.11732	0.203385	Immune cells	CD8T	CD8Teff	9	Isotype	WT _mice_MC38-OVA
GTGGGTCCACATTAGC.1	-1.91206	-2.91192	Immune cells	CD8T	CD8Tn	2	Isotype	WT _mice_MC38-OVA
GTGGGTCCACGAGGTA.1	-4.38201	-3.36023	Immune cells	CD8T	CD8Tn	5	Isotype	WT _mice_MC38-OVA
GTGGGTCGTCGCATCG.1	-2.6489	-4.7948	Immune cells	CD8T	CD8Tn	5	Isotype	WT _mice_MC38-OVA
GTGGGTCTCAATCACG.1	0.532627	-2.02696	Immune cells	CD8T	CD8Teff	9	Isotype	WT _mice_MC38-OVA
GTGGGTCTCTGTCTAT.1	-3.83362	-3.98472	Immune cells	CD8T	CD8Tn	5	Isotype	WT _mice_MC38-OVA
GTGTGCGCACTAAGTC.1	-1.06045	-4.72026	Immune cells	CD8T	CD8Tn	3	Isotype	WT _mice_MC38-OVA
GTGTGCGCAGATCTGT.1	-4.31821	0.179049	Immune cells	CD8T	Others	7	Isotype	WT _mice_MC38-OVA
GTGTGCGGTAGCGTGA.1	-1.31483	-1.40521	Immune cells	CD8T	CD8Tn	2	Isotype	WT _mice_MC38-OVA
GTGTGCGGTGTTAAGA.1	-3.00682	-3.36445	Immune cells	CD8T	CD8Tn	2	Isotype	WT _mice_MC38-OVA
GTGTGCGGTTGTCGCG.1	-0.689671	-4.71677	Immune cells	CD8T	CD8Tn	3	Isotype	WT _mice_MC38-OVA
GTGTGCGTCGGTGTTA.1	0.318725	-5.39938	Immune cells	CD8T	CD8Tn	3	Isotype	WT _mice_MC38-OVA
GTGTTAGCATGTCCTC.1	-3.87758	-1.8686	Immune cells	CD8T	Others	7	Isotype	WT _mice_MC38-OVA
GTGTTAGGTATATCCG.1	4.47381	2.39657	Immune cells	CD8T	CD8Tcm	4	Isotype	WT _mice_MC38-OVA
GTGTTAGGTATGAAAC.1	-0.762197	-4.83218	Immune cells	CD8T	CD8Tn	3	Isotype	WT _mice_MC38-OVA
GTGTTAGTCCTTGACC.1	0.25606	-4.23368	Immune cells	CD8T	CD8Tn	3	Isotype	WT _mice_MC38-OVA
GTGTTAGTCGGTGTTA.1	-2.83537	-2.13571	Immune cells	CD8T	CD8Tn	2	Isotype	WT _mice_MC38-OVA
GTTAAGCAGAAACCTA.1	0.202063	-3.61045	Immune cells	CD8T	CD8Tn	3	Isotype	WT _mice_MC38-OVA
GTTAAGCAGCCCAACC.1	-0.344187	-4.69899	Immune cells	CD8T	CD8Tn	3	Isotype	WT _mice_MC38-OVA
GTTAAGCCAATAGCAA.1	-1.26577	-2.83331	Immune cells	CD8T	CD8Tn	2	Isotype	WT _mice_MC38-OVA
GTTAAGCCAGATGGCA.1	-1.78211	-5.10913	Immune cells	CD8T	CD8Tn	5	Isotype	WT _mice_MC38-OVA
GTTAAGCTCAGAGACG.1	0.335217	-3.95513	Immune cells	CD8T	CD8Tn	3	Isotype	WT _mice_MC38-OVA
GTTACAGAGATACACA.1	0.602847	-4.14916	Immune cells	CD8T	CD8Tn	3	Isotype	WT _mice_MC38-OVA
GTTACAGAGCTAGTCT.1	-1.78903	-4.0302	Immune cells	CD8T	CD8Tn	2	Isotype	WT _mice_MC38-OVA
GTTACAGAGTACACCT.1	-1.24169	-2.20705	Immune cells	CD8T	CD8Tn	2	Isotype	WT _mice_MC38-OVA
GTTACAGCAGCCAGAA.1	-4.4566	-3.44114	Immune cells	CD8T	CD8Tn	5	Isotype	WT _mice_MC38-OVA
GTTACAGCAGCCTGTG.1	-3.63563	-0.89266	Immune cells	CD8T	CD8Tcm	8	Isotype	WT _mice_MC38-OVA
GTTACAGCATTCTCAT.1	-2.94359	-3.70863	Immune cells	CD8T	CD8Tn	5	Isotype	WT _mice_MC38-OVA
GTTACAGGTCTAGAGG.1	-2.03006	-4.55873	Immune cells	CD8T	CD8Tn	5	Isotype	WT _mice_MC38-OVA
GTTACAGTCCTAAGTG.1	-0.678169	-2.1815	Immune cells	CD8T	CD8Tn	2	Isotype	WT _mice_MC38-OVA
GTTCATTCAGACACTT.1	-1.30108	-4.10705	Immune cells	CD8T	CD8Tn	2	Isotype	WT _mice_MC38-OVA
GTTCATTCAGTCGTGC.1	-3.73775	-1.69315	Immune cells	CD8T	Others	7	Isotype	WT _mice_MC38-OVA
GTTCATTCATTGCGGC.1	-1.82518	-2.94528	Immune cells	CD8T	CD8Tn	2	Isotype	WT _mice_MC38-OVA
GTTCATTGTGCAACTT.1	-2.05183	-3.20094	Immune cells	CD8T	CD8Tn	2	Isotype	WT _mice_MC38-OVA
GTTCATTGTGTGCCTG.1	-1.30604	-2.06154	Immune cells	CD8T	CD8Tn	2	Isotype	WT _mice_MC38-OVA
GTTCATTTCAGCTTAG.1	-3.14407	-4.51642	Immune cells	CD8T	CD8Tn	5	Isotype	WT _mice_MC38-OVA
GTTCATTTCTCGCATC.1	3.44387	0.0369387	Immune cells	CD8T	CD8Tcm	4	Isotype	WT _mice_MC38-OVA
GTTCGGGAGAAGGCCT.1	0.244623	-5.29123	Immune cells	CD8T	CD8Tn	3	Isotype	WT _mice_MC38-OVA
GTTCGGGCACCACCAG.1	-1.20713	-3.10341	Immune cells	CD8T	CD8Tn	2	Isotype	WT _mice_MC38-OVA
GTTCGGGCACGACTCG.1	0.644171	-5.3438	Immune cells	CD8T	CD8Tn	3	Isotype	WT _mice_MC38-OVA
GTTCGGGGTAATTGGA.1	1.09938	-3.14782	Immune cells	CD8T	CD8Teff	9	Isotype	WT _mice_MC38-OVA
GTTCGGGGTCCAGTGC.1	-3.97038	-1.17655	Immune cells	CD8T	Others	7	Isotype	WT _mice_MC38-OVA
GTTCTCGAGAGGTACC.1	-2.92316	-2.53175	Immune cells	CD8T	CD8Tn	2	Isotype	WT _mice_MC38-OVA
GTTCTCGAGCCAACAG.1	-0.238706	-3.99654	Immune cells	CD8T	CD8Tn	3	Isotype	WT _mice_MC38-OVA
GTTCTCGAGCCCAGCT.1	1.39785	-1.69653	Immune cells	CD8T	CD8Teff	9	Isotype	WT _mice_MC38-OVA
GTTCTCGGTGAGTGAC.1	-0.596416	-2.15666	Immune cells	CD8T	CD8Teff	9	Isotype	WT _mice_MC38-OVA
GTTCTCGGTTATGCGT.1	-3.26113	-2.90634	Immune cells	CD8T	CD8Tn	5	Isotype	WT _mice_MC38-OVA
GTTCTCGTCTAGAGTC.1	-1.60442	1.23726	Immune cells	CD8T	CD8Tcm	8	Isotype	WT _mice_MC38-OVA
GTTTCTAAGAACAATC.1	1.09511	-3.85826	Immune cells	CD8T	CD8Tn	3	Isotype	WT _mice_MC38-OVA
GTTTCTAAGAGGTAGA.1	3.44638	3.48248	Immune cells	CD8T	CD8Tcm	4	Isotype	WT _mice_MC38-OVA
GTTTCTAAGTCCCACG.1	-4.18351	-2.58086	Immune cells	CD8T	Others	7	Isotype	WT _mice_MC38-OVA
GTTTCTATCCCTCAGT.1	-1.47862	-3.17866	Immune cells	CD8T	CD8Tn	2	Isotype	WT _mice_MC38-OVA
GTTTCTATCCCTCTTT.1	-1.52569	-1.95509	Immune cells	CD8T	CD8Tn	2	Isotype	WT _mice_MC38-OVA
TAAACCGAGAGCAATT.1	-2.6456	-0.619204	Immune cells	CD8T	Others	7	Isotype	WT _mice_MC38-OVA
TAAACCGAGATCGGGT.1	-3.56495	-1.43395	Immune cells	CD8T	Others	7	Isotype	WT _mice_MC38-OVA
TAAACCGAGTTGAGAT.1	-3.23749	-0.754865	Immune cells	CD8T	CD8Tcm	8	Isotype	WT _mice_MC38-OVA
TAAACCGGTATGAAAC.1	-3.32333	-1.73085	Immune cells	CD8T	Others	7	Isotype	WT _mice_MC38-OVA
TAAACCGGTATTAGCC.1	-4.04404	-3.82043	Immune cells	CD8T	CD8Tn	5	Isotype	WT _mice_MC38-OVA
TAAACCGGTGTTCGAT.1	4.35555	1.6533	Immune cells	CD8T	CD8Tcm	4	Isotype	WT _mice_MC38-OVA
TAAGAGAAGAGACTTA.1	-2.27365	-3.19182	Immune cells	CD8T	CD8Tn	2	Isotype	WT _mice_MC38-OVA
TAAGAGAAGTACCGGA.1	-2.35329	-3.31917	Immune cells	CD8T	CD8Tn	5	Isotype	WT _mice_MC38-OVA
TAAGAGAGTCATTAGC.1	-4.11064	1.68802	Immune cells	CD8T	Others	7	Isotype	WT _mice_MC38-OVA
TAAGCGTAGCTGGAAC.1	0.41829	-4.05109	Immune cells	CD8T	CD8Tn	3	Isotype	WT _mice_MC38-OVA
TAAGCGTAGGTTCCTA.1	0.996379	-3.77966	Immune cells	CD8T	CD8Tn	3	Isotype	WT _mice_MC38-OVA
TAAGCGTGTGTATGGG.1	-1.89724	-0.599672	Immune cells	CD8T	CD8Tn	2	Isotype	WT _mice_MC38-OVA
TAAGCGTTCGAACTGT.1	-1.18034	-2.41933	Immune cells	CD8T	CD8Tn	2	Isotype	WT _mice_MC38-OVA
TAAGTGCGTTCGGGCT.1	0.233714	-5.39483	Immune cells	CD8T	CD8Tn	3	Isotype	WT _mice_MC38-OVA
TAAGTGCTCGTATCAG.1	-2.90218	-1.94768	Immune cells	CD8T	CD8Tn	2	Isotype	WT _mice_MC38-OVA
TACACGAAGTATCTCG.1	-2.99186	-3.06657	Immune cells	CD8T	CD8Tn	5	Isotype	WT _mice_MC38-OVA
TACACGAAGTCCTCCT.1	0.405617	-1.33457	Immune cells	CD8T	CD8Teff	9	Isotype	WT _mice_MC38-OVA
TACACGACAAGGGTCA.1	-1.85871	-5.07641	Immune cells	CD8T	CD8Tn	5	Isotype	WT _mice_MC38-OVA
TACACGAGTTTGACTG.1	-3.47655	-3.64263	Immune cells	CD8T	CD8Tn	5	Isotype	WT _mice_MC38-OVA
TACACGATCATCATTC.1	-2.96045	-4.22922	Immune cells	CD8T	CD8Tn	2	Isotype	WT _mice_MC38-OVA
TACAGTGAGCGGCTTC.1	3.34541	0.430972	Immune cells	CD8T	CD8Tcm	4	Isotype	WT _mice_MC38-OVA
TACAGTGAGTACGCGA.1	-0.693315	-4.05928	Immune cells	CD8T	CD8Tn	3	Isotype	WT _mice_MC38-OVA
TACAGTGCATGAACCT.1	-1.01517	-4.56557	Immune cells	CD8T	CD8Tn	3	Isotype	WT _mice_MC38-OVA
TACAGTGTCCGCAAGC.1	0.65143	-4.41211	Immune cells	CD8T	CD8Tn	3	Isotype	WT _mice_MC38-OVA
TACAGTGTCCGCGTTT.1	-2.98714	-4.34936	Immune cells	CD8T	CD8Tn	2	Isotype	WT _mice_MC38-OVA
TACAGTGTCCTTTCTC.1	1.8826	-0.120044	Immune cells	CD8T	CD8Tcm	4	Isotype	WT _mice_MC38-OVA
TACCTATAGATGGCGT.1	-0.746892	-1.84338	Immune cells	CD8T	CD8Tn	2	Isotype	WT _mice_MC38-OVA
TACCTATGTAACGACG.1	-1.3987	-0.886553	Immune cells	CD8T	CD8Tn	2	Isotype	WT _mice_MC38-OVA
TACCTATGTCGCGGTT.1	1.70592	1.86511	Immune cells	CD8T	CD8Tcm	4	Isotype	WT _mice_MC38-OVA
[truncated: 3,458 more rows]
