# Supplementary material for: Reclassifying TNM stage I/II colorectal cancer into two subgroups with different overall survival, tumor microenvironment, and response to immune checkpoint blockade treatment
Source: Front Genet. 2022 Sep 21;13:948920. doi: 10.3389/fgene.2022.948920 (PMC9532767; doi:10.3389/fgene.2022.948920)
Supplement: Supplementary file 10 [file DataSheet7.ZIP › datasheet of Figure 7/GSE39582checkpoint.txt]

cluster	cluster1	cluster1	cluster1	cluster1	cluster1	cluster1	cluster1	cluster1	cluster1	cluster1	cluster1	cluster1	cluster1	cluster1	cluster1	cluster1	cluster1	cluster1	cluster1	cluster1	cluster1	cluster1	cluster1	cluster1	cluster1	cluster1	cluster1	cluster1	cluster1	cluster1	cluster1	cluster1	cluster1	cluster1	cluster1	cluster1	cluster1	cluster1	cluster1	cluster1	cluster1	cluster1	cluster1	cluster1	cluster1	cluster1	cluster1	cluster1	cluster1
CD200	5.121975041	5.552104413	6.172200507	5.09233246	4.44063941	5.51804746	5.765735142	5.256570457	4.309526725	4.65142911	5.730008641	4.691616921	5.157981182	5.61069711	7.901364291	9.119354136	5.885068175	5.503235318	4.962760749	8.213345575	6.508607901	6.588525208	5.090911443	6.463059138	4.457833051	5.170078071	5.885039527	5.112379639	5.673566915	5.77809609	5.979632162	4.747915722	4.459537353	5.611244654	5.49715937	5.663166312	7.242511705	4.649381937	5.045791284	6.221215719	5.404946393	6.077214	7.560243441	7.402214296	5.693506162	6.510021879	6.612414103	6.852958787	5.328836607
HHLA2	6.87037008	7.06423484	5.903529086	7.225229464	7.079016395	6.450999048	6.764825836	6.665898946	6.993541222	6.754408059	6.410079476	4.855023086	3.83082126	4.145617538	4.53491439	3.308121374	4.297194736	4.402542466	3.970649011	3.198289242	3.59404775	3.542707367	5.156761984	4.661272529	4.131413117	5.797415556	4.279263896	4.116233136	4.169084669	4.357674481	5.422637091	3.906483425	4.436541076	4.980164384	4.451839556	3.460485033	3.495030025	4.351301779	4.033619296	4.30342225	5.592533982	3.757372552	4.254936698	3.073729274	4.827138007	3.441429824	3.669693307	4.376376339	4.042914543
LGALS9	8.437757997	8.010631048	7.26748821	8.609772941	8.828663135	8.298377406	8.800345935	8.728621782	8.510522966	8.593321905	8.848317477	8.207631926	8.559555648	8.470862167	9.063588532	8.597110159	8.576710527	7.278510726	7.678670039	7.785132405	8.475079961	8.483906389	7.70089757	8.450999078	7.390368543	8.877795655	8.709140063	8.347858942	8.241336305	8.704707696	8.856172778	7.816418712	7.508508731	8.041556789	7.636418321	8.282212987	8.810946613	7.01410776	8.645961788	7.908507282	8.897516829	8.273676881	7.200606076	8.152463224	8.660602472	8.567195193	9.040868266	8.024285506	8.16092332
BTLA	4.600800774	3.90020646	4.008298357	4.164349636	4.24725784	4.223383411	4.785922792	4.099177321	4.615971194	4.717424922	3.9372916	4.051324062	4.084837572	3.704378255	5.035532287	3.701404014	4.006237767	3.422124237	3.699108667	3.669879906	4.727386122	3.609067662	4.315732143	4.133301562	3.469520059	3.665033084	4.022653513	3.400467045	3.681232699	4.012751401	3.985939758	3.425946957	3.627968349	3.762177532	3.509717351	3.977354148	3.527872248	3.677151585	4.100911814	3.989290405	4.189350972	4.428063669	4.331349758	4.085815575	4.050159531	3.422768689	4.164171739	3.722420794	4.431802917
TNFRSF14	7.470465896	7.462972379	6.904426999	7.51751815	7.852223122	8.151996246	7.569935625	7.960792232	8.119345956	7.986333584	7.560497694	7.126323415	6.558433755	6.738288137	8.328468895	6.933499017	6.790288758	6.954955893	7.748803041	6.678916915	7.520316715	7.181121605	7.458168359	7.753990322	7.12606677	7.502649769	7.059192109	7.516894723	7.233348495	7.447126488	7.673422254	6.337003479	5.792522305	7.441363065	7.634195835	7.091493619	7.448312016	7.272353139	6.893172102	6.950490373	7.434403309	7.025337899	7.281643217	7.112284647	7.697857601	6.803589456	7.825691028	7.194164431	6.568338286
CD160	4.70567376	4.390439219	4.021196926	5.272764316	4.963781671	5.901174392	4.165259601	3.689159352	4.626788425	4.165971384	3.853498197	3.331737829	3.276244013	2.765788066	4.185466179	2.939666817	3.219090223	2.98679705	3.308267342	3.140396759	3.335686179	3.325799379	3.323591576	4.040990715	3.543057023	4.018263034	3.001281776	2.981852462	3.183660104	3.273492204	3.178861646	3.1017908	3.52175097	4.121310631	2.932560005	2.99140927	2.997571658	3.52864615	2.982213526	3.114280485	3.893246624	3.396568039	3.452246299	3.354206665	3.889491625	3.103470549	3.162022512	3.214667885	3.493017701
TNFSF14	4.04777744	3.802475912	4.066840365	4.017469508	4.034507778	4.37676074	4.130714395	3.923556479	3.891799804	4.357123979	3.981288032	4.196697709	4.220803485	4.229767628	4.201012958	4.108674422	4.319189798	3.719869825	4.078192203	4.347330044	4.083601687	3.994564111	4.245972402	4.351216442	3.754963743	4.096625862	4.021659345	4.185760465	4.140369118	4.22648054	3.95555245	3.709228282	4.134379433	4.028957891	4.006329366	4.26802423	4.228857762	4.258662651	4.19112879	3.929661276	4.042650728	4.139160913	4.020083752	4.028167666	4.233956373	3.937747574	4.73071835	4.089839843	4.03127712
CD244	4.442528215	4.30154036	4.015758297	4.227082843	4.372650815	4.396237571	4.147498789	4.180193225	4.480868108	4.333404105	4.070838566	4.018752559	4.079467711	3.939038246	4.216437293	4.51512923	4.085358271	4.078896051	4.153226277	4.003566239	3.814825791	4.317223236	4.053558455	4.131374515	3.849494904	4.178067596	3.91612743	3.821768359	4.391646015	4.399371731	4.239581127	3.998233341	4.037287323	4.175090714	3.877948652	3.940781019	4.231179742	3.979029347	4.130934425	4.018724476	4.035510993	4.023967551	4.066014308	4.913521503	4.37933159	3.955720891	4.463770546	3.994562177	4.134657459
CD28	3.618579311	3.32088808	3.189550073	3.342812448	3.615394251	3.363258616	3.772990129	3.421114256	3.424561056	4.117669711	3.55164472	3.296699859	3.183456486	3.176550275	3.655493662	3.158935325	3.314172042	3.252275696	3.334045155	3.242945622	3.549427854	3.048930797	3.394506409	3.67279307	3.134589309	3.187210574	3.290422358	2.992794885	3.321695641	3.325982332	3.365797647	3.178518848	3.182551135	3.30445374	3.218522018	3.417368923	3.24676537	3.558041399	3.56426261	3.364217129	3.405258808	3.737474525	3.457852635	3.367651789	3.46304682	3.198069243	3.427860868	3.338954884	3.374637091
CD27	7.468322721	7.087368383	6.389697042	6.485557174	7.492105305	6.619999456	7.711819127	7.235266411	6.840995489	7.554074388	6.803505476	6.262587797	6.270889274	4.433521058	7.380586928	4.613233951	5.886094025	5.315888717	6.363448314	4.976796178	7.426845177	5.601499306	6.834336876	7.196981469	5.212475968	6.25442278	6.343823151	5.255135175	5.898895982	6.189539369	7.247794237	4.977855677	5.382375709	7.004320048	5.898346954	6.211922848	6.218032114	5.985614448	6.168922841	6.464985024	7.02518644	7.123012887	6.501319161	6.364081406	7.535742707	5.759843108	6.939894779	5.920428706	6.257776864
PDCD1	5.534154023	5.744616028	5.301476101	5.609491727	5.470808597	5.721058118	5.563666264	5.658232562	5.728578789	5.488192965	5.674117047	5.629057205	5.491404693	5.633129205	6.085772722	5.941981438	6.071530825	5.44847302	5.829475082	5.651829309	5.515923235	5.618644309	5.682154872	5.701419597	5.699232707	5.826417109	5.597548411	5.36965988	5.646886512	5.654280495	5.590126531	5.420302941	5.622114646	5.60189861	5.488891927	5.388568783	5.971867661	5.91804082	5.586098764	5.579282212	5.58695674	5.665058541	5.45397409	5.423282281	6.15678538	5.604997646	6.050627913	5.345940965	5.814983382
TMIGD2	6.802494102	6.90362408	6.872056689	7.023912935	6.923178568	7.120870368	6.510985093	6.696594192	6.958417349	6.878596844	6.750706001	5.972446609	6.470104462	6.68280158	6.907159954	6.433551068	5.805062687	6.256828015	6.491450297	6.244024957	6.705368677	6.83760416	6.202175903	6.4553959	6.543319482	6.327420576	5.97074162	6.519277132	7.442462475	6.634247741	6.434045168	6.415123641	6.615020938	6.836325678	6.258682692	6.909403507	6.516322568	6.679308856	6.112499453	6.296438648	6.708184294	6.347024746	6.210630122	6.072336412	7.030782395	6.405923087	6.871773006	6.286143041	6.338159931
TNFRSF25	6.138731056	6.354603612	5.578086859	5.152791142	5.670104103	6.963795979	6.264295517	5.919741897	5.725639227	5.934851364	5.234303597	5.952266791	5.375156021	4.909384275	6.412290892	5.623024762	5.557573342	6.125969957	6.009967254	5.337123155	5.779474652	5.46599831	4.922494729	6.211268652	5.621395152	7.042416809	6.19533314	6.208526198	6.210116769	5.570196261	5.656784012	5.475240549	5.306558408	5.525038057	6.219814103	5.69063494	5.246682618	5.319630547	5.436690769	5.301162569	5.652190819	5.366642426	5.429291409	4.988481971	5.470879731	6.760784876	5.42547838	5.245147986	5.216813174
IDO1	6.202517724	5.51124598	5.307338528	5.626229574	6.054186243	5.344607506	6.364359093	6.138681579	5.386276276	7.856504603	5.642338769	5.931851337	6.206291021	4.914649813	7.923837945	5.542743774	6.480253493	5.32211235	7.694251721	5.52472271	6.997645881	5.573360814	7.882055601	8.096850405	5.649829421	6.573589522	5.314763697	5.831639697	5.952374472	7.913330183	7.286243858	5.024524258	5.500329355	6.084730717	7.4883471	6.693618556	6.564796762	5.963523689	7.852655903	6.581522083	6.343859897	8.583066309	6.60537303	8.682245067	6.543948672	7.748232911	6.656217958	6.606086039	6.180519918
CD48	6.206535043	6.06486789	5.587545697	5.826180071	6.459331418	5.662807287	6.550772052	6.130810286	5.57138025	6.557017564	5.579456225	5.78575449	4.972061374	4.760438858	6.22139112	4.266578335	4.815526687	4.734575237	5.361305281	5.265670931	6.052373734	4.574713107	5.890234569	6.139688076	4.778377353	6.037067937	5.100120281	4.897327662	5.020619539	5.172224081	5.274826208	4.373996566	4.547556019	5.571525144	5.020880985	5.373058583	5.410446135	4.919038289	5.740010621	5.330457824	5.834361577	6.114363716	5.538778983	5.715132383	5.691185452	5.262592759	5.891326122	5.122791443	5.519672448
CD44	5.59364518	5.77284596	5.652772164	5.705311857	5.463700638	5.516522682	6.295208154	5.706544013	5.738961477	5.88330937	5.636278449	7.002650036	6.992591424	6.084323733	6.252337156	7.700446523	6.01506179	6.809446007	7.349955942	7.401505962	6.268684101	6.567591482	6.837203232	7.323734362	5.788041962	6.19569077	7.153302622	6.853696713	6.417838297	6.795877875	6.870583764	6.883801752	7.390688707	7.101428278	6.656663287	6.579598836	7.053198067	7.21953739	7.090166866	6.687476038	6.274153797	7.296227323	7.681227049	7.294640465	6.777035059	6.876994769	7.279506818	6.826787602	6.953971964
TNFSF9	4.50485245	4.695829052	4.548114502	4.11679629	3.580528201	3.947222227	4.019457568	4.772073331	5.022579894	4.394370795	4.133312384	4.364548959	4.462708491	4.399356538	4.36813896	6.498093178	4.977846087	4.735572389	5.686694698	5.524646559	4.117863666	5.419913607	4.940496684	5.139523702	4.569186718	4.182125848	5.967521793	3.86003555	5.649142278	7.827201128	4.58517488	5.052976616	4.267462378	4.290672342	4.282588257	5.795695113	6.507423812	6.692512417	6.498644701	4.834713848	4.729387004	5.684704295	5.473470371	6.307577889	7.276752857	4.609733674	6.008124336	4.823621417	3.983304259
CD70	6.142095555	6.06726821	6.074843938	6.059787661	6.159003678	6.388233381	5.996329166	6.106456245	6.003713011	6.288678678	6.180840093	6.692797478	6.377827613	6.155301057	6.51343217	6.851280798	6.226168721	6.029624376	6.063438711	6.386275242	6.055714132	5.80218998	6.297571886	6.780552674	6.110080228	6.374989026	7.149731289	5.782000568	6.501374743	6.416206185	6.179161442	5.836007115	6.035475215	6.228871745	6.014321149	6.265751575	6.875182914	6.4788794	6.496197322	6.448096339	5.992620502	6.197483378	6.415941311	6.180510087	7.087035566	6.333185168	7.481663677	6.132222066	6.156118946
CD40	5.382719277	5.42416612	5.265523202	5.137499248	5.510170694	5.459250413	5.586354084	5.437931557	5.245381181	5.574892483	5.249453462	5.260741119	5.019608145	4.966283847	5.806587603	5.166057315	5.567290982	5.909657885	6.263613726	5.815614771	5.265546208	5.071495079	6.640146478	5.842568595	5.101807227	5.563110525	5.637985835	5.125027422	5.154967281	5.395287292	5.263480628	5.246883371	5.020244681	4.83749623	5.111321175	5.671571519	5.821387632	5.816130022	6.173529863	5.754959663	5.45954729	6.0404482	5.774931241	5.827371963	6.025888816	5.579376671	6.142131387	6.004681488	5.705103404
TNFRSF8	4.473243339	4.603017527	4.668819317	4.496331389	4.637006828	4.507791319	4.528783715	4.659610196	5.124432506	4.223247682	4.35506008	4.523107972	4.255860671	4.495593003	4.848673169	5.039473298	4.706142455	4.670837451	4.835384358	4.722413087	4.713244654	4.918249051	4.645056425	4.358433384	4.529718113	4.352787699	4.571002064	4.46678402	4.684490135	5.079765148	4.786472605	4.670951027	4.666535742	4.372894117	4.485693548	4.541108124	4.890344874	4.870778555	4.637566199	4.578513544	4.470577371	4.732051635	4.637733788	4.559400234	5.004538806	4.534215966	5.043926848	4.847704221	4.67664092
LAG3	4.627088178	4.144746747	4.34763162	4.905086697	4.814504992	4.777566946	4.204373624	4.02020576	4.480779655	4.413660141	4.458907819	4.617136783	4.2350382	3.825716937	5.195453855	4.385415725	4.793120729	4.047288043	5.688478724	4.236285866	4.1604434	4.348885025	4.982316829	5.036967875	4.244879558	4.8037338	4.349119402	4.068700529	4.260411591	4.527998285	4.969349007	4.179017191	4.27853297	4.424436043	4.129144511	4.28280514	4.915402669	4.422659711	4.987986222	4.991877051	3.857548913	5.90719947	4.951094185	5.420604961	5.071527678	4.005860583	5.765011146	4.63498903	4.503128279
TNFRSF4	4.872841337	4.766243546	4.460708309	4.392465386	4.675116153	4.746396469	4.637008987	4.576215983	4.747534671	4.727852535	4.589052073	4.732167988	4.893400547	4.60256093	5.234842358	4.77519208	4.842063416	4.771661907	4.944836363	5.35252362	4.746113271	4.488676734	4.662922966	5.066502264	4.653152326	4.990110813	5.163874121	4.636944773	4.883852977	4.788965254	4.623054598	4.687570795	4.842645033	4.810407788	4.562170222	5.189201517	5.108108668	5.761549014	5.028553821	5.028918003	4.746500374	4.906286988	4.706549618	5.054820671	5.368548041	4.970200198	5.476233736	4.912695755	4.927634938
CD80	3.790892421	3.597661951	3.588505617	3.621576878	3.740825734	3.713339788	3.838584503	3.613480192	3.811358547	3.945346337	3.592354506	3.57460676	3.533750971	3.727047756	3.955082433	3.595017714	3.808368966	3.657800042	4.18533065	4.028199316	3.517004736	3.84967182	3.991025346	4.248873477	3.544425664	3.843593928	4.142984556	3.958602909	3.91258856	3.597702946	3.721617983	3.642537556	3.523431988	3.615245108	3.592754153	3.862462656	3.872853369	3.845624111	4.286800039	3.849832889	3.692345824	4.214696122	3.930537446	4.107817264	4.112009629	3.88428571	4.043239796	4.004862005	3.809789606
LAIR1	6.284071841	6.014303451	5.951774642	5.675723474	6.679452648	5.967621851	6.218382523	5.892532932	5.7750881	6.228650546	5.878654975	5.739677765	5.986085425	5.678394129	7.097591476	5.715040757	6.205510883	5.239978061	6.275383923	5.955214569	6.591818175	4.961817012	6.127880954	6.27513236	5.5521972	6.445111054	6.08075547	5.562260372	5.854367005	5.833406019	5.723420627	5.241829728	5.384385206	5.57854677	5.700106966	6.255479418	6.454369579	5.848485827	6.711627121	6.169707838	6.271966434	7.046204691	6.412110222	6.50554043	6.967770283	6.123241162	7.144135473	6.215456974	5.712567746
ICOS	4.424221681	4.261466489	4.435963832	4.564591633	4.541164086	4.217360776	4.648097482	4.732357408	3.990164125	5.517629912	4.295577689	4.524389956	4.275750909	4.000047187	4.96316833	4.099367824	4.532145213	4.224829926	4.699104776	4.546142603	4.852074545	4.360495925	5.058138371	5.301219572	4.014222244	4.478392251	4.586843546	4.598565615	4.20870042	4.232018589	4.426412296	4.122708132	4.437078059	4.540264923	4.401840428	4.992957461	4.350740154	4.26173343	4.921682052	4.667717499	4.433924319	5.252432674	4.24521063	4.729465618	4.493983566	4.071460512	4.207330593	4.283994478	3.95034207
CD274	5.282924714	4.725717825	4.65791387	4.562495357	5.196333268	5.029720431	5.285473702	4.663982861	4.59965204	5.124994388	4.61822472	4.404142707	4.239405612	5.012473346	5.26883817	4.564410106	4.629167871	4.586802063	5.935496277	5.39068103	5.040264069	5.012108947	5.803123682	5.829106797	4.550721903	4.958252243	4.931808098	4.629748866	4.831471385	5.269648935	5.359812098	4.316146273	4.538791664	4.727869666	5.190484513	5.368092674	4.717899682	4.764740839	6.202021733	4.977724513	5.016806348	6.37712587	5.460572845	5.685298877	5.160380095	4.939012779	5.284710463	5.225488458	4.79176814
ICOSLG	5.439070957	5.295683754	4.882401912	5.247358986	5.269170684	5.666306129	5.368060948	5.318701619	5.504445836	5.213696453	5.379145786	5.609982556	5.427601858	5.014301424	5.641015536	5.371355433	5.458040675	5.498339517	5.427032833	5.322708687	4.910063799	5.198062148	4.977545215	5.789067476	5.376584474	5.205519398	5.489019733	5.141242783	5.483717986	5.525100932	5.4478531	5.088101064	5.169601272	5.439742177	5.217631212	5.453986894	5.593176053	6.058008686	5.604574463	5.344988806	5.240214136	5.321731689	5.5808799	5.261667739	5.971802531	5.482062494	5.765235893	5.368025717	5.367387627
TNFRSF9	3.989498415	3.858387319	3.717966222	3.794543383	3.908729814	3.958253817	4.466237093	4.010565384	3.799031565	4.210051229	3.578283956	4.093197745	3.975295478	4.09571724	4.697250914	3.891090839	4.194626709	3.71668897	4.362295256	4.291065983	3.732563575	4.019412898	4.577688663	4.758523151	3.790475954	3.970453062	4.355462009	3.93123376	4.053857563	3.962623511	4.162178507	3.917746612	3.790285905	3.764961459	3.796068101	4.486652058	4.506901134	4.445950409	4.707629095	4.252084528	3.924718285	4.719330532	4.396702422	4.709300677	4.479280466	4.265885448	4.900564594	4.622762196	3.899136646
TNFSF15	5.392609523	5.668690373	5.45772363	5.122191386	4.322941797	5.455698172	4.695398244	4.164559358	5.445960503	4.638937273	4.25887735	7.052321866	5.870726325	7.19655866	4.811510785	4.425344466	5.448640374	5.769863997	6.51530631	6.977286663	4.743324432	7.455540125	5.497932777	6.537519496	6.616911787	5.092556505	4.846866778	6.566609295	6.214644042	7.001605159	6.627923368	5.316304284	6.028891549	7.731156512	7.1154014	7.401326023	5.095912107	5.212789374	7.149062522	6.290306321	5.677647308	5.415663338	5.998727893	5.707968999	5.548199821	6.336491552	4.748655582	6.206002084	6.596949658
SELPLG	6.283879382	6.042866631	5.89924518	5.935697893	6.285315873	6.272442441	6.22828955	5.952897784	5.925040357	6.497781011	6.078324405	6.06381402	5.722839188	5.411685007	6.797793811	5.922843383	5.786964706	5.513962108	6.221472972	5.789576909	6.264262901	5.587109755	6.102911479	6.102821672	5.680355899	6.121108225	5.81896792	5.63732772	5.918028584	6.125371388	5.839495833	5.723215145	5.415005903	5.836341983	5.696473233	6.13200096	6.429839769	6.23048135	6.570719576	6.027704712	6.158761483	6.429921247	6.284989947	6.290753145	6.913497235	6.098399297	6.953261216	5.94631706	5.867589857
CD86	4.822656374	4.723146054	4.139492562	4.441895168	5.531302327	5.121365995	5.702364287	5.018235049	4.944553468	4.801513869	4.739600389	4.572571788	4.705489151	4.288572406	5.631342361	4.401108421	4.572202367	4.142730821	5.258727016	5.699183732	5.379221851	3.982029797	5.518060174	5.802080107	4.549056438	4.951458012	5.081694238	4.401496724	4.441562107	4.517890448	4.734022475	3.985119862	4.114419665	4.491806071	4.317426624	5.427149407	5.098121906	4.518294545	5.988757877	5.197184317	5.041399249	6.394519485	5.565725905	5.824276057	5.103884371	5.05449187	5.664463298	5.610413386	4.862932663
CD200R1	4.168951572	4.124800023	4.07080335	3.995231435	3.862114892	3.955592289	4.280326396	3.825662326	4.154242909	3.903395689	4.032038717	3.902490187	3.765487144	3.612009816	3.973111577	3.745564863	3.857787604	3.864850868	3.81659794	3.703235743	3.941852718	3.605452553	4.00982603	3.834194987	3.780226076	3.924920341	3.754001129	3.662526706	3.861139737	4.10858519	3.724328084	3.750786155	3.721242883	3.78510521	3.69072983	3.762952162	3.797289024	3.723309163	3.950397066	3.862806615	4.029253833	4.053707951	3.757554265	3.943008743	4.059002563	3.68362464	3.761673282	3.751044133	3.878809709
TNFRSF18	4.572622812	4.063180533	4.269980379	4.492352624	4.502022686	4.633636447	4.821311485	4.707282584	4.753163921	4.294612169	4.87517723	4.475740927	4.420574714	4.286937303	5.278110124	4.359132868	4.796914329	4.583285719	4.831041766	4.656284662	4.641718702	4.553904388	4.864992762	5.12115354	4.250522641	4.635864039	5.333633232	4.513289037	4.70811881	4.496133984	4.570615394	4.586103779	4.617725313	4.519588931	4.344521967	4.601888472	4.858527021	6.079975454	5.001593801	4.697517337	4.265117192	4.618457331	4.829387419	4.656469817	5.272382012	4.554508571	6.00955489	4.768609547	4.394959441
CD276	5.185138371	5.134261999	5.093110741	5.010707537	5.261306072	4.986490259	5.123188924	4.944812823	5.106581317	5.264109208	5.300779527	5.321810275	5.607802805	5.870423185	5.349059712	6.004572207	6.223890223	5.220648963	5.539587324	5.852644757	5.276573702	5.35182032	5.14379887	6.018003496	6.016946227	5.398044655	5.952094401	5.284101446	5.606789419	5.486615837	5.508631172	5.305319482	5.713073115	5.339687698	5.235101127	5.872080774	5.855857153	5.976274464	5.964380296	5.537483908	5.227742281	5.310450611	5.701254058	5.454622304	6.162824857	5.889865949	5.98633868	5.73996347	5.312681905
NRP1	4.631925162	4.533417108	4.830474407	4.135988952	4.881170055	4.408548002	4.654559947	4.330653367	4.437467367	4.112499912	4.560907973	4.242009392	4.689905354	4.527165006	4.573785666	4.139856635	4.406712908	4.286090612	4.785997361	5.047117341	5.297129768	4.221784561	4.959134971	4.88867077	4.96392333	4.614972822	5.416254715	4.235048386	4.416993457	4.210733756	4.331851289	4.060136096	4.194940047	4.086526134	4.490874079	5.241389925	4.943927055	4.571596658	5.466273994	5.113719755	4.830250285	5.675121349	4.815367821	4.934488765	4.976058196	4.973776391	5.083094026	5.098110768	4.820073801
PDCD1LG2	3.693133472	3.691105584	3.625235157	3.629992499	3.67410417	3.639119202	4.046148211	3.623699925	3.834767562	3.771529448	3.788304073	3.467589957	3.494547811	3.599286765	4.187471792	3.5019906	3.716755912	3.295068208	3.972843323	3.692148442	3.789496871	3.434315179	3.978759126	4.171596858	3.531235925	3.498628053	3.600523832	3.505228413	3.757794755	3.635468452	3.652643845	3.437200072	3.687883977	3.549931949	3.517397309	3.58192508	3.892403776	3.711419754	4.37482178	3.974233614	3.851127947	4.097477538	4.470743607	4.356521053	3.810792398	3.805809487	4.062116244	4.081944031	3.94496213
CTLA4	4.044764096	4.120922295	4.020739965	4.075282866	4.108787971	4.179203487	4.33161233	3.984941082	4.131667138	4.762640358	4.324207722	4.134601568	4.085340815	4.04796073	4.700551737	4.160513897	4.532192624	3.974518117	4.476741267	4.11896087	4.687039325	4.010664921	4.714410955	4.568449717	3.896625362	4.323255963	4.281355094	4.291088377	4.431903028	4.265600273	4.194181349	3.979905604	4.239808671	3.936067582	4.275150324	4.378400692	4.280775346	4.193418116	4.598678764	4.508432554	4.158561186	4.809864169	4.202782195	4.720933709	4.416000534	4.252464983	4.786795195	4.264894646	4.106280628
CD40LG	5.290523395	5.159672354	5.141835479	5.203518236	4.908110025	5.147569312	5.172735935	4.810641881	5.115663933	5.227712049	5.232914309	5.283710128	4.932245764	5.009090352	5.329102352	4.891996383	4.73403196	4.942649842	4.824159475	4.682528566	5.356070389	5.112362311	5.042349852	5.440808559	4.863556666	5.042616508	5.121852779	5.025813157	5.217169308	5.156962889	4.973553982	4.886038768	4.7023802	5.175281779	4.814425464	4.925130225	5.064917881	4.973392994	4.875032055	4.916718121	5.153550277	4.953944519	5.227459854	4.98134595	5.709903839	5.026217045	5.469313538	5.059968072	5.312337416
id	GSM1681353	GSM1681354	GSM1681356	GSM1681357	GSM1681360	GSM1681361	GSM1681362	GSM1681363	GSM1681364	GSM1681370	GSM1681371	GSM971960	GSM971965	GSM971967	GSM971969	GSM971970	GSM971972	GSM971976	GSM971978	GSM971979	GSM971987	GSM971989	GSM971990	GSM971993	GSM971994	GSM971995	GSM972016	GSM972032	GSM972036	GSM972037	GSM972042	GSM972044	GSM972049	GSM972050	GSM972052	GSM972054	GSM972055	GSM972056	GSM972058	GSM972065	GSM972070	GSM972072	GSM972075	GSM972076	GSM972077	GSM972078	GSM972079	GSM972080	GSM972081
[truncated: 258 more columns]
