# Supplementary material for: Reclassifying TNM stage I/II colorectal cancer into two subgroups with different overall survival, tumor microenvironment, and response to immune checkpoint blockade treatment
Source: Front Genet. 2022 Sep 21;13:948920. doi: 10.3389/fgene.2022.948920 (PMC9532767; doi:10.3389/fgene.2022.948920)
Supplement: Supplementary file 10 [file DataSheet7.ZIP › datasheet of Figure 7/CRC_GSE122969_mouse_aPD1aTIM3_Expression/CRC_GSE122969_mouse_aPD1aTIM3_expression_Celltype_malignancy.txt]

Gene	Immune cells	Stromal cells
Mrpl15	0.36186	0.54536
Lypla1	0.26925	0.30034
Tcea1	0.31038	0.45914
Atp6v1h	0.21824	0.17762
Rb1cc1	0.10569	0.12243
4732440D04Rik	0.02646	0
Pcmtd1	0.13829	0.08706
Rrs1	0.15585	0.49325
Vcpip1	0.10418	0.03003
Sgk3	0.0309	0.00296
Snhg6	0.24436	0.97732
Cops5	0.24933	0.6258
Cspp1	0.08762	0.02628
Arfgef1	0.078	0.11567
Ncoa2	0.10794	0.04079
Tram1	0.57723	0.45256
Lactb2	0.05562	0.15548
Msc	0.00452	0
Terf1	0.1359	0.09573
Rpl7	3.30039	3.30907
Rdh10	0.0092	0.10402
Stau2	0.00058	0.01755
Ube2w	0.08722	0.23598
Tceb1	0.59443	1.1335
Tmem70	0.12452	0.32183
Ly96	0.02778	0.08362
Mcm3	0.14062	0.30421
Paqr8	0.00385	0.05701
Tram2	0.00929	0.10191
Tmem14a	0.00921	0.0021
Kcnq5	0.00295	0.01151
Ogfrl1	0.03315	0.07291
Smap1	0.36822	0.51173
Sdhaf4	0.18737	0.36064
Lmbrd1	0.08135	0.05922
Phf3	0.30903	0.20931
Ptp4a1	0.44008	0.67852
Khdrbs2	0.00078	0.16607
Prim2	0.02911	0.08593
Rab23	0.01137	0.03996
Bag2	0.01612	0.30066
Zfp451	0.05831	0.09294
Bend6	0.00702	0.02109
Dst	0.003	0.24809
Ccdc115	0.22005	0.07396
Imp4	0.27361	0.40592
Ptpn18	1.98322	0.40156
4930568A12Rik	0.00278	0
Arhgef4	0.01544	0
Fam168b	0.13893	0.23258
Plekhb2	0.15085	0.27234
Hs6st1	0.01276	0.18626
Uggt1	0.07013	0.12938
Neurl3	0.30326	0.09171
Arid5a	0.43797	0.15187
4930403P22Rik	0.00916	0.0027
Kansl3	0.16942	0.18822
Lman2l	0.05851	0.09361
Cnnm4	0.01374	0.04936
Cnnm3	0.01693	0.00731
Ankrd39	0.11359	0.12617
Sema4c	0.00445	0.07779
Cox5b	1.22571	1.79077
Actr1b	0.12839	0.51683
Zap70	0.53025	0.0389
Tmem131	0.02458	0.02134
Vwa3b	0.00582	0
Inpp4a	0.04601	0
Coa5	0.15954	0.23019
Unc50	0.18863	0.22589
Mgat4a	0.05307	0.01338
2010300C02Rik	0.03777	0
Tsga10	0.0053	0.01076
Lipt1	0.00645	0.05527
Mitd1	0.2577	0.27799
Mrpl30	0.84206	1.09836
Txndc9	0.31116	0.56192
Eif5b	0.47209	0.76349
Rev1	0.02892	0.02831
Aff3	0.03037	0.0021
Gm16152	0.07134	0.02362
Chst10	0.0539	0.02771
Pdcl3	0.29102	0.48467
Rpl31	2.9931	3.31351
Tbc1d8	0.00391	0
Cnot11	0.12754	0.16563
Rnf149	0.11037	0.18338
Map4k4	0.18002	0.25826
Il1r2	0.00814	0.01071
Il1r1	0.00055	0.04425
Il1rl2	0.0023	0.00423
Il1rl1	0.00126	0.07784
Il18r1	0.2262	0.02612
Il18rap	0.09378	0.0431
Slc9a2	7e-04	0.0375
Mfsd9	0.00258	0.01458
Mrps9	0.20126	0.35653
Tgfbrap1	0.02267	0.01022
AI597479	0.01331	0.03491
Fhl2	0.06269	0.35777
Nck2	0.01244	0.01272
Uxs1	0.03476	0.17046
Tpp2	0.22021	0.15783
Tex30	0.15403	0.25543
Kdelc1	0.00962	0.05187
Bivm	0.01469	0.02149
Ercc5	0.04954	0.04935
Col3a1	0.00189	0.29786
Wdr75	0.05718	0.08553
Slc39a10	0.01548	0.08156
4933411E06Rik	0.00435	0
Nabp1	0.27668	0.17964
Gm17767	0.00375	0
Myo1b	0.00272	0.2149
Stat4	0.3494	0.03552
Stat1	0.86664	0.44459
Gls	0.15645	0.24669
Nab1	0.1742	0.2851
Tmem194b	0.03668	0.00885
Mfsd6	0.1242	0.06024
Inpp1	0.24277	0.04786
Hibch	0.08545	0.06019
1700019D03Rik	0.00317	0
Pms1	0.01493	0.0355
Ormdl1	0.15653	0.07981
Osgepl1	0.02568	0.0443
Asnsd1	0.24115	0.36611
Stk17b	1.25047	0.29934
Gtf3c3	0.02631	0.03935
Pgap1	0.02155	0.02873
Ankrd44	0.48334	0.29827
Sf3b1	0.97394	0.76575
Coq10b	0.24626	0.16105
Hspd1	0.53894	1.74355
Hspe1	1.40486	1.98033
Mob4	0.31584	0.45098
Rftn2	0.01323	0.00772
Mars2	0.0225	0.00807
Boll	0.00552	0
1700066M21Rik	0.0085	0.07066
Tyw5	0.03932	0.16589
9430016H08Rik	0.12308	0.30819
Kctd18	0.04077	0.01828
Sgol2a	0.00378	0.10088
Bzw1	0.70466	1.1615
Clk1	0.76334	0.45006
Ppil3	0.18241	0.30018
Nif3l1	0.07015	0.05156
Orc2	0.06967	0.21286
Fam126b	0.02205	0.00831
Ndufb3	0.55535	0.65275
Cflar	0.20659	0.2326
Casp8	0.36269	0.16402
Trak2	0.02866	0.05474
Stradb	0.03475	0.01445
Tmem237	0.02217	0.17967
G730003C15Rik	0.00375	0.00324
Als2	0.00988	0
Sumo1	1.02783	1.22111
Nop58	0.27593	0.62157
Bmpr2	0.00296	0.04151
Fam117b	0.09182	0.08622
Wdr12	0.09414	0.1968
Carf	0.01134	0.00683
Nbeal1	0.03181	0.08421
Cyp20a1	0.03337	0.18623
Abi2	0.02278	0.06825
Raph1	0.02875	0.17313
Cd28	1.25886	0.22631
Gm11579	0.00859	0
Ctla4	0.25812	0.00294
Icos	0.43577	0.04334
Nrp2	0.00791	0.14959
Gm4208	0.03103	0.00276
Ino80d	0.07237	0.02674
Ino80dos	0.00366	0.00294
Gm20342	0.03377	0.02994
Ndufs1	0.12224	0.28277
Eef1b2	2.25103	2.37344
Fastkd2	0.02634	0.01851
Klf7	0.09464	0.22645
Creb1	0.11652	0.18109
Mettl21a	0.0424	0.08105
Ccnyl1	0.00242	0.05846
Fzd5	0.00885	0.01047
Plekhm3	0.02375	0.02564
Idh1	0.00878	0.22483
Pikfyve	0.02563	0.04055
Rpe	0.1396	0.18876
Kansl1l	0.01794	0.00979
Acadl	0.22365	0.39796
Lancl1	0.07729	0.05927
Ikzf2	0.27477	0.00226
Bard1	0.00932	0.01378
Atic	0.18262	0.53092
Fn1	0.00605	0.45911
Pecr	0.01434	0.11896
Xrcc5	0.0659	0.16872
Smarcal1	0.02284	0.01099
Rpl37a	4.04783	3.61708
Tns1	0.01209	0.01439
Arpc2	2.09689	1.88493
Aamp	0.40833	0.55303
Pnkd	0.22086	0.3574
Tmbim1	0.02213	0.21659
Slc11a1	0.00772	0.00423
Ctdsp1	0.18192	0.23058
Usp37	0.0396	0.03949
Rqcd1	0.06598	0.1898
Zfp142	0.02337	0.01977
Bcs1l	0.04052	0.05861
Rnf25	0.03512	0.04682
Ttll4	0.00871	0.03106
Wnt10a	0.00966	0
Nhej1	0.02101	0.02041
Cnppd1	0.29704	0.21208
Fam134a	0.16716	0.1686
Zfand2b	0.16079	0.1591
Abcb6	0.00771	0.04078
Atg9a	0.02555	0.04319
Ankzf1	0.04072	0.06622
Glb1l	0.00383	0
Stk16	0.18794	0.40807
Tuba4a	0.4022	0.52119
Dnajb2	0.04694	0.12832
Ptprn	0.00272	0.38718
Dnpep	0.13769	0.36734
Gmppa	0.0952	0.2352
Chpf	0.04717	0.13367
Obsl1	0.00034	0.07037
Tmem198	0.00422	0
Stk11ip	0.01105	0.0021
Farsb	0.16522	0.47791
Mogat1	0.00697	0
Acsl3	0.00465	0.1059
Utp14b	0.0069	0.04532
Ap1s3	0.0641	0.05631
Wdfy1	0.07706	0.15243
Mrpl44	0.11171	0.10751
Serpine2	0.00376	0.02928
Cul3	0.07144	0.13851
Dock10	0.38114	0.08443
Rhbdd1	0.02609	0.07085
Mff	0.3666	0.59746
Agfg1	0.12274	0.19037
Pid1	0.01465	0.03577
Trip12	0.15254	0.20818
Fbxo36	0.00769	0.02792
C130026I21Rik	0.00622	0
A530032D15Rik	0.00576	0.012
A530040E14Rik	0.00951	0.00423
Sp110	0.8171	0.05225
Sp140	0.29914	0.0619
Sp100	1.01159	0.17559
A630001G21Rik	0.05972	0.00772
Cab39	0.21517	0.20615
Itm2c	0.45723	0.48719
Gm28884	0.00416	0
Gpr55	0.05291	0.00906
Psmd1	0.17291	0.45241
Armc9	0.01345	0.01649
Ncl	1.40452	2.09259
Ptma	2.75982	3.56212
Pde6d	0.10728	0.34896
Cops7b	0.03754	0.04942
Dis3l2	0.0593	0.05164
Eif4e2	0.53469	0.74127
Gigyf2	0.11616	0.07589
Ngef	0.00054	0.08866
Inpp5d	0.15066	0.00506
Atg16l1	0.07929	0.14419
Sag	0.01194	0.00329
Dgkd	0.08509	0.07028
Usp40	0.02079	0.02995
Hjurp	0.11518	0.15624
Glrp1	0.00252	0.14213
Gm29336	0.012	0
Arl4c	0.91292	0.41314
Sh3bp4	0.00302	0.02271
Agap1	7e-04	0.11819
Cops8	0.25751	0.45071
Col6a3	0.00156	0.35174
Mlph	6e-05	0.10104
Lrrfip1	0.50479	0.55281
Ramp1	0.13623	0.04316
Ube2f	0.2177	0.39955
Scly	0.09861	0.05244
Ilkap	0.2773	0.41658
Hes6	0.22239	0.14775
Per2	0.00261	0
Traf3ip1	0.01867	0.05309
Asb1	0.0127	0.00791
Twist2	0.00432	0.60376
Hdac4	0.10072	0.04323
Gm26720	0.00311	0.00552
Ndufa10	0.55781	0.70169
Myeov2	0.77089	0.68578
Otos	0.00686	0
Gpc1	0.01894	0.32105
Dusp28	0.04914	0.05878
Rnpepl1	0.1538	0.14617
9430060I03Rik	0.01135	0.02534
Capn10	0.01529	0.05372
Gpr35	0.00378	0.01626
Mterf4	0.03995	0.08773
Pask	0.00173	0.00276
Ppp1r7	0.13347	0.27276
Hdlbp	0.11266	0.37039
Sept2	0.11631	0.44979
Stk25	0.10875	0.41978
Bok	0.00428	0.63885
Thap4	0.0585	0.26456
Atg4b	0.11646	0.19872
Dtymk	0.20349	0.78759
Ing5	0.03865	0.0081
D2hgdh	0.02371	0.05352
Pdcd1	0.14612	0.01958
Fam174a	0.18229	0.09759
St8sia4	0.13836	0.00552
D1Ertd622e	0.16102	0.12595
Ppip5k2	0.02551	0.04196
Gin1	0.06384	0.02608
Pam	0.01351	0.3341
1810006J02Rik	0.01049	0
Gm7967	0.0028	0.02189
Pign	0.022	0.02745
2310035C23Rik	0.11541	0.09772
Gm7160	0.0208	0.04163
Zcchc2	0.03867	0.01127
Phlpp1	0.00968	0.0215
Bcl2	1.42252	0.25305
Kdsr	0.08964	0.1146
Vps4b	0.18493	0.22505
Serpinb8	0.00182	0.00712
Dsel	0.00087	0.02459
Tsn	0.4741	0.53546
Nifk	0.15765	0.33975
Clasp1	0.05408	0.09095
2900060B14Rik	0.0419	0.02806
Inhbb	0.00027	0.12713
Ralb	0.0347	0.38735
Gm27184	0.00242	0
Tmem185b	0.0631	0.04987
Ptpn4	0.04434	0
Tmem177	0.01873	0.01628
Tmem37	0.03846	0.01028
Dbi	0.47876	1.35157
3110009E18Rik	0.04571	0.08442
Steap3	0.00267	0.05953
Insig2	0.11488	0.24704
Ccdc93	0.03266	0.09536
Ddx18	0.25545	0.43821
Actr3	1.73191	1.26301
Slc35f5	0.00201	0.15407
Mgat5	0.03922	0.02613
Tmem163	0.03854	0.00423
Ccnt2	0.13769	0.15196
Rab3gap1	0.09245	0.04612
Zranb3	0.0035	0.01074
R3hdm1	0.21476	0.20535
Ubxn4	0.44885	0.70546
Mcm6	0.25404	0.35472
Dars	0.30435	0.36181
Cxcr4	0.10685	0.00423
Gm15675	0.00317	0
Cd55	0.06042	0
Yod1	0.03299	0.03342
Il10	0.00331	0
Mapkapk2	0.05529	0.21309
Dyrk3	0.01141	0.08282
Eif2d	0.10397	0.22142
Rassf5	0.49209	0.12472
Ikbke	0.13045	0.01244
Srgap2	0.06185	0.04477
Fam72a	0.0091	0.0194
Ctse	0.01891	0
Rab7b	0.00571	0.05944
Slc41a1	0.01917	0.05671
Rab29	0.0449	0.00423
Nucks1	0.27067	0.68371
Elk4	0.12771	0.11414
Mfsd4	0.02504	0.01084
Nuak2	0.00628	0.01311
Tmcc2	2e-04	0.0352
Dstyk	0.00434	0.0096
Rbbp5	0.02935	0.03132
Tmem81	0.0045	0.01002
Mdm4	0.14301	0.12848
Ppp1r15b	0.07718	0.16195
Plekha6	0.00564	0
Snrpe	1.17672	1.58019
Zc3h11a	0.01444	0.01645
Lax1	0.16568	0.00525
Atp2b4	0.08732	0.01052
Btg2	1.11056	0.30634
Ppfia4	0.00825	0
Tmem183a	0.12018	0.3177
Cyb5r1	0.031	0.25205
Adipor1	0.46384	0.73078
Klhl12	0.03734	0.05921
Rabif	0.12696	0.16516
Kdm5b	0.08015	0.16058
Ppp1r12b	0.00917	0.01401
Ube2t	0.04851	0.15462
Ptpn7	0.23135	0.03221
Arl8a	0.0464	0.24521
Rnpep	0.15996	0.09615
Timm17a	0.29463	0.65366
Shisa4	0.00142	0.03854
Ipo9	0.03107	0.16509
Nav1	0.00306	0.17002
Csrp1	0.20772	0.36037
Phlda3	0.01145	0.84042
Lad1	0.00462	0
Tmem9	0.10682	0.11685
Cacna1s	0.00386	0
Kif21b	0.10616	0
Camsap2	0.01416	0.04584
Ddx59	0.01958	0.01846
Kif14	0.00206	0
Gm33994	0.00918	0
Zfp281	0.16171	0.11821
Gm19705	0.109	0.02722
Ptprc	1.37568	0.24044
Atp6v1g3	0.00246	0
Nek7	0.16569	0.12759
2310009B15Rik	0.09534	0.24847
Dennd1b	0.09707	0.05487
Zbtb41	0.00695	0.0359
Aspm	0.00378	0.02884
Cdc73	0.06072	0.09623
Glrx2	0.26973	0.3717
Trove2	0.00886	0.09225
Uchl5	0.24306	0.41698
Rgs2	0.59544	0.30147
Rgs1	1.10612	0.14956
Rgs18	0.0042	0
Pla2g4a	0.00214	0.06953
Ptgs2	0.00468	0.12304
Ptgs2os2	0.00092	0.02155
BC003331	0.05894	0.08209
Tpr	0.5772	0.67076
Gm10138	0.0354	0.0525
Ivns1abp	0.1793	0.34381
Swt1	0.16311	0.19235
Trmt1l	0.15259	0.08584
Rnf2	0.13835	0.25877
Fam129a	0.06519	0.21934
Edem3	0.0093	0.00591
1700025G04Rik	0.24611	0.05192
Tsen15	0.03864	0.21677
Rgl1	0.00806	0.28847
Arpc5	1.27495	0.99533
Ncf2	0.01401	0.00772
Smg7	0.05687	0.09198
Nmnat2	0.02088	0.07835
Lamc2	6e-05	0.03506
Lamc1	0.01644	0.19357
Dhx9	0.18529	0.09781
C230024C17Rik	0.00528	0
Rgs16	0.054	0.05178
Rnasel	0.05539	0.0027
Teddm2	0.00291	0
Glul	0.17934	0.22074
Ier5	1.09014	0.55576
Mr1	0.02422	0.00812
Stx6	0.15381	0.1124
Xpr1	0.09892	0.05015
Acbd6	0.3303	0.45855
Qsox1	0.15309	0.15793
Cep350	0.03398	0.0399
Tor1aip1	0.27209	0.16649
Tor1aip2	0.12226	0.39167
Gm2000	0.99496	1.11263
Soat1	0.05308	0.15217
Gm10031	0.00461	0.00745
Abl2	0.01634	0.0668
Tor3a	0.11476	0.18218
Fam20b	0.01841	0.0611
Ralgps2	0.06967	0.07775
BC026585	0.00814	0.04132
Rfwd2	0.087	0.27229
4930523C07Rik	0.7581	0.40894
Mrps14	0.6061	0.88428
Cacybp	0.52874	1.00379
Rabgap1l	0.23475	0.05932
Rc3h1	0.04916	0.02894
Serpinc1	0.00334	0
Zbtb37	0.01258	0.02688
Dars2	0.01916	0.04583
Cenpl	0.04645	0.08543
Klhl20	0.03206	0.01903
Prdx6	1.28712	1.44074
Fasl	0.2297	0.05618
Suco	0.07244	0.02548
Pigc	0.05206	0.08719
Dnm3	0.00109	0.02551
Mettl13	0.03591	0.04111
Vamp4	0.24512	0.18774
Prrc2c	0.49369	0.55712
Prrx1	0.0033	0.50414
Gorab	0.02006	0.05659
Kifap3	0.0066	0.12405
Scyl3	0.04466	0.01254
BC055324	0.00527	0.01937
Mettl18	0.03235	0.0174
Sell	0.73427	0.16412
Selp	0.00361	0
Slc19a2	0.00736	0.04322
Ccdc181	0.01647	0.13725
Blzf1	0.0555	0.13189
Nme7	0.03798	0.07478
Atp1b1	0.14832	0.03649
Dpt	0.00042	0.0487
Xcl1	0.22302	0.04125
Sft2d2	0.07324	0.05475
Tiprl	0.38402	0.31404
Dcaf6	0.02745	0.03185
Mpc2	0.47026	0.38524
Mpzl1	0.00162	0.26903
Rcsd1	0.35576	0.10632
Creg1	0.11435	0.31198
Cd247	0.66444	0.09437
Pou2f1	0.04527	0.06898
Gm15853	0.00473	0.00572
Tada1	0.10811	0.1858
Pogk	0.02412	0.07548
Fam78b	0.00528	0.16346
Uck2	0.10321	0.32437
Tmco1	0.28307	0.2638
Aldh9a1	0.09767	0.24638
Mgst3	0.03017	0.63626
Pbx1	0.00355	0.27955
Nuf2	0.00859	0.18011
Hsd17b7	0.00621	0.0183
Ddr2	0.00106	0.22098
Uap1	0.1244	0.23307
Uhmk1	0.04826	0.04741
Atf6	0.02964	0.07314
Dusp12	0.05252	0.09715
Gm26620	0.00258	0
Fcrla	0.01345	0.00324
Fcgr2b	0.01675	0.01071
Gm10522	0.0063	0
Fcgr4	0.01521	0.0177
Fcgr3	0.02552	0.0177
Cfap126	0.00503	0
Sdhc	0.26303	0.59657
Tomm40l	0.06628	0.12113
Apoa2	0.00228	0.00196
Fcer1g	0.21873	0.09785
Ndufs2	0.43775	0.80576
B4galt3	0.04139	0.09109
Ppox	0.053	0.11351
Usp21	0.02615	0.01971
Ufc1	0.33705	0.58919
Gm20045	0.00288	0.01628
Dedd	0.07521	0.16447
Nit1	0.08964	0.11836
Pfdn2	0.67684	1.21718
Arhgap30	0.42995	0.08771
Usf1	0.14877	0.06089
F11r	0.00263	0.00608
B930036N10Rik	0.08393	0.04854
Alyref2	0.05191	0.06318
Cd244	0.02088	0
Ly9	0.29485	0.0482
Slamf7	0.17981	0.02822
Cd48	0.86881	0.18298
Slamf1	0.09762	0.03084
Cd84	0.2844	0.02867
Gm37065	0.03461	0
Slamf6	0.34634	0.03507
Vangl2	0.00233	0.02066
Ncstn	0.07189	0.10571
Copa	0.19928	0.24678
Pex19	0.13707	0.28564
Dcaf8	0.18991	0.16022
Pea15a	0.17868	0.25071
Igsf8	0.04858	0.47706
Pigm	0.03444	0.05063
Slamf9	0.00706	0.02051
Tagln2	1.23675	1.59754
Slamf8	0.00874	0.01332
Dusp23	0.01009	0.02107
Aim2	0.08629	0.01168
Gm4955	0.41348	0.01173
BC094916	0.2516	0.02495
Pydc4	0.31227	0.05134
Pyhin1	0.4558	0.0767
Pydc3	0.13571	0.00329
AI607873	0.01006	0.01936
Ifi204	0.04492	0.23805
Mndal	0.79673	0.32978
Mnda	0.03112	0.18084
Ifi203	0.70623	0.35333
Ifi205	0.01179	0.02626
Fh1	0.10887	0.28933
Kmo	0.00972	0.00556
Exo1	0.00419	0.04696
Rbm8a2	0.04238	0.10876
Cep170	0.01614	0.23803
Sdccag8	0.06156	0.02963
Akt3	0.02187	0.04018
Zbtb18	0.00705	0.04107
Adss	0.38053	0.61006
Desi2	0.14624	0.30414
B230369F24Rik	0.00202	0.02925
Cox20	0.40149	0.45201
Gm16586	0.01117	0.00565
Hnrnpu	0.74803	1.00856
Efcab2	0.0159	0.05031
Smyd3	0.12666	0.0881
Tfb2m	0.03679	0.09306
Cnst	0.02731	0.0378
Sccpdh	0.00377	0.07121
Ahctf1	0.09385	0.12421
Cdc42bpa	0.00062	0.05699
Adck3	0.01442	0
Psen2	0.10587	0.01881
Itpkb	0.54555	0.05862
Parp1	0.09964	0.1654
Lin9	0.02601	0.03565
Acbd3	0.0673	0.13354
H3f3a	1.99928	2.03125
Gm17275	0.00283	0.00429
Sde2	0.14572	0.19838
Pycr2	0.23903	0.57815
Lefty1	0.01102	0.03142
Tmem63a	0.07208	0.05524
Ephx1	0.01947	0
Nvl	0.07342	0.10599
Cnih4	0.18292	0.78814
Wdr26	0.13981	0.16738
Lbr	0.43076	0.19397
Gm5533	0.0025	0.02189
Enah	0.00221	0.03799
Srp9	0.98962	0.94928
Degs1	0.26313	0.35831
Fbxo28	0.112	0.19497
Trp53bp2	0.01694	0.00705
Capn2	0.17559	0.398
Susd4	0.00244	0
Disp1	0.01069	0.01318
Brox	0.08247	0.12144
Aida	0.12732	0.43856
Mia3	0.1134	0.10379
Taf1a	0.01741	0.05252
Dusp10	0.23996	0.08483
1700056E22Rik	0.03373	0
Hlx	0.00494	0.04417
Marc2	0.41222	0.3352
Rab3gap2	0.01423	0.10262
Iars2	0.06273	0.17532
Bpnt1	0.07094	0.26082
4930532G15Rik	0.01095	0
Eprs	0.2478	0.72448
Lyplal1	0.00115	0.04809
Tgfb2	0.00093	0.02077
Rrp15	0.13079	0.28128
Gpatch2	0.0565	0.01294
Kctd3	0.02372	0.07095
Cenpf	0.01629	0.27564
Ptpn14	0.0017	0.04398
Smyd2	0.04166	0.49844
Rps6kc1	0.00907	0.01026
Angel2	0.15281	0.0943
Mfsd7b	0.0284	0.07951
Tatdn3	0.01399	0.011
Nsl1	0.00495	0.0113
Batf3	0.00352	0.01332
Atf3	0.04184	0.13345
D730003I15Rik	0.04289	0.01733
Nenf	0.0696	0.84006
Tmem206	0.01627	0.02464
Ppp2r5a	0.21702	0.25086
Gm32200	0.00324	0
Dtl	0.13403	0.12388
Ints7	0.04769	0.03753
Lpgat1	0.02655	0.07733
Nek2	0.00473	0.05408
Slc30a1	0.01378	0.02957
Gm26670	0.01249	0.00552
Traf5	0.1051	0.07577
Rcor3	0.02244	0.07908
Hhat	0.00242	0.01538
Diexf	0.01818	0.01892
Irf6	0.00375	0
A130010J15Rik	0.02248	0.03312
Traf3ip3	0.4616	0.08355
4930570N18Rik	0.02886	0
Lamb3	0.38476	0.07296
Hsd11b1	0.40734	0.06687
G0s2	0.02935	0
Cd34	0.00171	0.26593
Cr1l	0.3062	0.17881
Fam171a1	0.00038	0.04256
Nmt2	0.07984	0.2892
Rpp38	0.01859	0.04105
Dclre1c	0.01716	0.00594
Suv39h2	0.01937	0.01922
Hspa14	0.22693	0.18119
Fam107b	0.8684	0.22915
Frmd4a	0.01862	0.18969
Prpf18	0.08983	0.03098
Sephs1	0.07394	0.1543
Phyh	0.11638	0.02987
Mcm10	0.00407	0.02626
Optn	0.00389	0.00294
Camk1d	0.05675	0.02698
Cdc123	0.2031	0.36986
Nudt5	0.15786	0.46995
Sec61a2	0.0341	0.05051
Upf2	0.122	0.07821
Usp6nl	0.00408	0.04318
Celf2	0.90896	0.09809
Gata3	0.20047	0.06239
Taf3	0.14467	0.11506
Atp5c1	1.29102	1.45723
Kin	0.1135	0.15293
Itih5	0.00424	0.00423
Sfmbt2	0.0135	0.00915
Prkcq	0.46814	0.0467
Pfkfb3	0.03097	0.00423
Rbm17	0.38581	0.52649
Il2ra	0.02162	0
Il15ra	0.07239	0.04557
Fbxo18	0.05731	0.0748
Ankrd16	0.03745	0.01683
Fam188a	0.09163	0.03371
Pter	0.00323	0.08759
Rsu1	0.2173	0.28181
Trdmt1	0.01144	0.0021
Vim	1.07236	3.38899
Hacd1	0.00502	0.39257
Stam	0.02125	0.16601
Nsun6	0.04036	0.01407
Arl5b	0.04715	0.02733
Plxdc2	0.00271	0
Nebl	0.03407	0
Mllt10	0.18623	0.13218
Dnajc1	0.22129	0.15845
Commd3	0.34095	0.50787
Bmi1	0.03191	0.08925
Pip4k2a	0.09211	0.08622
4930426L09Rik	0.00254	0
Armc3	0.04473	0.02448
Msrb2	0.02024	0.06681
Otud1	0.05866	0.02301
Arhgap21	0.00256	0.05871
Enkur	0.00436	0.00329
Thnsl1	0.00625	0.00507
Apbb1ip	0.5032	0.21032
Pdss1	0.01162	0.04782
Abi1	0.33064	0.12951
Acbd5	0.05492	0.09673
Mastl	0.01974	0.01812
Yme1l1	0.18862	0.14663
Spopl	0.05709	0.05945
Il1rn	0.01132	0.00772
Psd4	0.09797	0.03817
Ehmt1	0.06059	0.10433
Arrdc1	0.19815	0.10266
Zmynd19	0.02272	0.12338
Dph7	0.04176	0.04442
Mrpl41	0.22154	0.18231
Pnpla7	0.05446	0.03238
Nsmf	0.01794	0.0381
Nrarp	0.05525	0.02714
Tor4a	0.0216	0.01368
Nelfb	0.25666	0.29395
Tubb4b	0.39438	0.75841
Ndor1	0.02475	0.01779
Tmem203	0.09956	0.05551
Tprn	0.03037	0.00576
Ssna1	0.30707	0.58112
Anapc2	0.09672	0.10209
Man1b1	0.0536	0.07695
Dpp7	0.01751	0.01637
Uap1l1	0.06482	0.26578
Sapcd2	0.00709	0.04587
Npdc1	0.00594	0.21228
Fut7	0.02432	0.02973
Abca2	0.05292	0.01473
BC029214	0.19259	0.04568
C8g	0.00302	0
Fbxw5	0.09113	0.21401
Traf2	0.14956	0.07747
Edf1	1.11368	1.09542
Phpt1	0.12415	0.08494
Rabl6	0.09347	0.17715
Tmem141	0.02492	0.01068
Bmyc	0.09708	0.04043
Camsap1	0.02201	0.05262
Ubac1	0.10097	0.19898
Nacc2	0.01811	0.00763
C330006A16Rik	0.04255	0.07346
Qsox2	0.0152	0.03451
Gpsm1	0.0212	0.03459
Dnlz	0.12117	0.20421
Card9	0.00442	0
Snapc4	0.01189	0.01123
Sdccag3	0.18207	0.17656
Pmpca	0.10707	0.30419
Inpp5e	0.02752	0.02224
Sec16a	0.02921	0.03247
Notch1	0.09384	0.01601
Egfl7	0.0041	0.09771
Agpat2	0.06468	0.20695
Fam69b	0.01532	0.04294
Lcn4	0.25496	0.00525
Surf6	0.05447	0.03402
Med22	0.04044	0.0786
Rpl7a	2.66167	2.66516
Surf1	0.28378	0.12975
Surf2	0.14161	0.24207
Surf4	0.21363	0.3195
Rexo4	0.13579	0.19904
Cacfd1	0.10269	0.04364
Slc2a6	0.00268	0.0028
Sardh	0.0035	0.00772
Vav2	0.00153	0.00822
Brd3	0.06234	0.1921
Wdr5	0.07879	0.19262
Rxra	0.01208	0.02007
Olfm1	0.00976	0.04592
Mrps2	0.02006	0.03392
Ralgds	0.01469	0.11986
Gtf3c5	0.03071	0.02376
Tsc1	0.0613	0.12172
1700026L06Rik	0.00546	0
Gtf3c4	0.01301	0.00574
Ddx31	0.04013	0.01597
Cfap77	0.00459	0
Ttf1	0.0653	0.08265
Setx	0.06392	0.05945
Med27	0.06824	0.05082
Rapgef1	0.06724	0.08156
Trub2	0.03892	0.09082
Coq4	0.01673	0.18999
Slc27a4	0.01689	0.03483
Urm1	0.17041	0.25602
2600006K01Rik	0.00468	0
Cercam	0.01187	0.00919
Odf2	0.08509	0.14975
Gle1	0.19329	0.09488
Sptan1	0.11936	0.13546
Wdr34	0.00711	0.12658
Set	0.93434	1.88187
Pkn3	0.00126	0.04344
Zdhhc12	0.03968	0.16563
Zer1	0.04911	0.0177
Tbc1d13	0.01435	0.03977
Endog	0.09867	0.09626
D2Wsu81e	0.0786	0.13054
Ccbl1	0.01229	0.00795
1700084E18Rik	0.0063	0.03278
Lrrc8a	0.04861	0.1933
Dolk	0.03113	0.07232
Nup188	0.02018	0.02724
Sh3glb2	0.1423	0.30777
Fam73b	0.00688	0.12105
Dolpp1	0.01654	0.03263
Crat	0.00699	0.06143
Ppp2r4	0.22818	0.66923
Ier5l	0.01794	0.0548
Cstad	0.00673	0.00874
1700001O22Rik	0.02289	0.00423
Ntmt1	0.06856	0.40664
Asb6	0.07935	0.11262
Prrx2	0.00022	0.08398
Ptges	0.00343	0.4189
Tor1b	0.05386	0.05468
Tor1a	0.26542	0.24801
BC005624	0.30729	0.30989
Usp20	0.04254	0.01986
Fnbp1	0.20117	0.10976
Gpr107	0.09109	0.07294
Ncs1	0.00082	0.14506
Ass1	0.2067	0.23919
Fubp3	0.0291	0.10678
Exosc2	0.08007	0.16347
Abl1	0.02784	0.051
Qrfp	0.04626	0.02362
Aif1l	0.00029	0.07963
Nup214	0.07878	0.05773
Fam78a	0.1822	0.08215
Prrc2b	0.12933	0.09918
Pomt1	0.00975	0.00882
Uck1	0.13586	0.13896
Swi5	0.68261	1.32242
Golga2	0.0357	0.07148
Dnm1	0.00184	0.25223
Ciz1	0.10358	0.11474
1110008P14Rik	0.25261	0.13928
Ptges2	0.03555	0.06374
Slc25a25	0.03968	0.01149
Naif1	0.00796	0.0021
Fam102a	0.20994	0.01144
Dpm2	0.16704	0.23976
St6galnac4	0.13084	0.09204
St6galnac6	0.01429	0.12357
Ak1	0.00198	0.386
Eng	0.01414	0.01597
Fpgs	0.02506	0.03147
Cdk9	0.17151	0.30154
Sh2d3c	0.11306	0.00491
Ttc16	0.00253	0
Tor2a	0.23128	0.25412
Ptrh1	0.02563	0.21937
Stxbp1	0.00267	0.14282
Fam129b	0.01816	0.27135
Lrsam1	0.00337	0.01622
Rpl12	3.19487	3.12294
Slc2a8	0.04346	0.03702
Ralgps1	0.0153	0
Angptl2	0.00327	0.37619
Zbtb34	0.00237	0.00375
Zbtb43	0.02462	0.03354
Mvb12b	0.04051	0.0123
Pbx3	0.00715	0.01552
Mapkap1	0.12149	0.21539
Gapvd1	0.13544	0.13
Hspa5	1.21045	1.09917
Rabepk	0.14698	0.18981
Fbxw2	0.42413	0.37093
Psmd5	0.15027	0.18033
Phf19	0.0055	0.01472
Traf1	0.55468	0.00658
Cntrl	0.17066	0.09053
Rab14	0.42292	0.61789
Gsn	0.09196	0.81002
Stom	0.00444	0.09507
Ggta1	0.03648	0.14408
Ndufa8	0.52755	0.93509
Rbm18	0.14508	0.12775
Mrrf	0.06662	0.07266
Ptgs1	0.00336	0.1629
Pdcl	0.05824	0.03885
Rc3h2	0.05817	0.04513
Zbtb6	0.01213	0.0281
Zbtb26	0.00601	0.00576
Rabgap1	0.04869	0.05246
Strbp	0.05946	0.0157
Dennd1a	0.05748	0.03834
Nek6	0.02028	0.17902
Psmb7	0.49181	1.18353
Nr6a1	0.00206	0.0021
Rpl35	3.22572	3.20183
Arpc5l	0.58744	0.53762
Golga1	0.03015	0.04484
Scai	0.02711	0.01556
Ppp6c	0.25738	0.16578
Arhgap15	0.64251	0.14566
Gtdc1	0.01917	0.01095
Zeb2	0.07154	0.17007
Zeb2os	0.00843	0.01957
Acvr2a	0.00415	0.0156
Orc4	0.14787	0.22417
Mbd5	0.01562	0.0113
Epc2	0.04699	0.05406
Kif5c	0.00991	0.0062
Lypd6b	0.02124	0
Mmadhc	0.12229	0.33408
Rnd3	0.00504	0.04119
Rbm43	0.09316	0.13307
Nmi	0.48086	0.11051
Rif1	0.07019	0.01851
Neb	0.00257	0
Arl5a	0.06298	0.0697
Cacnb4	0.0025	0
Stam2	0.06764	0.10525
Fmnl2	0.00194	0.08725
Prpf40a	0.29379	0.50354
Arl6ip6	0.13391	0.20389
Nr4a2	0.20999	0.14994
Gpd2	0.05703	0.36014
Cytip	0.87205	0.33311
Gm13546	0.00723	0
Acvr1	0.00025	0.06211
Upp2	9e-05	0.0373
Ccdc148	0.00451	0
Pkp4	0.08823	0.07646
Dapl1	0.55827	0.05554
Tanc1	0.06421	0.09884
Wdsub1	0.00825	0.02004
Baz2b	0.08955	0.07791
March7	0.24481	0.19378
Cd302	0.0032	0.02406
Ly75	0.03866	0
Rbms1	0.43232	0.97019
Tank	0.12834	0.09135
Psmd14	0.36225	0.69788
Dpp4	0.1906	0.02362
Ifih1	0.06762	0.02004
Cobll1	0.01953	0.05216
Gm13594	0.0025	0.0086
Galnt3	0.00672	0.01319
Ttc21b	0.009	0.06307
Stk39	0.09042	0.22191
Cers6	0.01826	0.06016
Nostrin	0.00286	0.01256
Spc25	0.01703	0.08975
Bbs5	0.00087	0.02525
Fastkd1	0.00994	0.02657
Ppig	0.41195	0.72465
Ccdc173	0.00751	0.04953
Phospho2	0.0908	0.09203
Ssb	0.62278	1.19529
Mettl5	0.11347	0.14599
Mettl5os	0.00187	0.00576
Ubr3	0.02446	0.04472
Myo3b	0.00968	0.00294
Gorasp2	0.14363	0.28825
Tlk1	0.10583	0.13081
Mettl8	0.02879	0.07395
Dcaf17	0.07328	0.04232
Dync1i2	0.2795	0.29821
Slc25a12	0.07338	0.11325
Hat1	0.18464	0.33325
Metap1d	0.03811	0.124
Dlx2	0.00049	0.0447
Platr26	0.00032	0.03406
Itga6	0.05018	0.43292
Pdk1	0.24439	0.46809
Rapgef4	0.03333	0.01437
Zak	0.00108	0.07156
Cdca7	0.03565	0.14293
Sp3	0.12683	0.10012
Sp3os	0.08532	0.09041
Ola1	0.2796	0.63408
Cir1	0.21521	0.1811
Scrn3	0.01633	0.02261
Gpr155	0.00994	0
Wipf1	0.40002	0.15076
Chrna1os	0.00046	0.02054
Atf2	0.07891	0.10863
Atp5g3	0.73525	1.07484
Lnp	0.06619	0.06582
Hoxd9	0.00044	0.04184
Hoxd3os1	0.00036	0.11179
Hoxd8	0.00048	0.07857
Mtx2	0.1092	0.64029
Hnrnpa3	1.38949	1.31261
Nfe2l2	0.16795	0.4788
Agps	0.0675	0.06592
Ttc30b	0.00405	0.00796
Pde11a	0.00441	0
Rbm45	0.0093	0.01218
Osbpl6	0.00151	0.02842
Prkra	0.02692	0.16357
Fkbp7	0.00542	0.15799
Plekha3	0.03533	0.13933
Ccdc141	0.01161	0
Sestd1	0.00245	0.05016
Cwc22	0.06606	0.10668
Ube2e3	0.14489	0.5495
Itga4	0.17727	0.02882
Cerkl	0.00411	0
Ssfa2	0.00916	0.09785
Prdx6b	0.00215	0.00423
Dnajc10	0.06717	0.15848
Nckap1	0.00614	0.11213
Dusp19	0.10053	0.12719
Nup35	0.03461	0.15929
Zc3h15	0.39946	0.56001
Itgav	0.02955	0.13729
Fam171b	6e-04	0.02561
Calcrl	0.006	0.01664
Tfpi	0.02004	0.05076
Ctnnd1	0.00032	0.09394
2700094K13Rik	0.52087	1.08567
Tmx2	0.14737	0.19999
Med19	0.092	0.19351
Zdhhc5	0.01524	0.01961
Clp1	0.13792	0.08716
Ube2l6	0.08087	0.2706
Timm10	0.08381	0.35523
Slc43a1	0.01013	0
Slc43a3	0.01103	0.00772
Ssrp1	0.50724	0.70738
Tnks1bp1	0.01151	0.05149
Ptprj	0.0126	0.03376
Nup160	0.01497	0.00957
Fnbp4	0.10543	0.09359
Mtch2	0.35055	0.99195
C1qtnf4	0.03107	0.02612
Ndufs3	0.4884	0.68445
Kbtbd4	0.05303	0.06109
Celf1	0.18759	0.29199
Rapsn	0.00568	0.00423
Psmc3	0.45142	0.84443
Slc39a13	0.01447	0.12658
Spi1	0.02316	0.00772
Madd	0.11155	0.0588
Nr1h3	0.00229	0
Acp2	0.01288	0.07252
Ddb2	0.09629	0.03125
A330069E16Rik	0.01547	0.01088
Pacsin3	0.00289	0.06135
Arfgap2	0.35333	0.22186
1110051M20Rik	0.02205	0.12579
Ckap5	0.02787	0.07266
Zfp408	0.00989	0.00746
Arhgap1	0.09287	0.13485
Atg13	0.04983	0.05273
Harbi1	0.02396	0.06529
Ambra1	0.03447	0.02222
Mdk	0.00656	0.00306
Dgkz	0.17022	0.08195
Creb3l1	0.00788	0.00423
Phf21a	0.10586	0.03895
Pex16	0.10969	0.05918
1700029I15Rik	0.00308	0.00341
Cry2	0.00926	0.02703
Slc35c1	0.05843	0.01849
Chst1	0.00016	0.02907
Prdm11	0.02602	0
Trp53i11	0.1663	0.05788
Cd82	0.86787	0.36198
Ext2	0.11134	0.27448
Accs	0.02868	0.00518
Alkbh3	0.0979	0.1292
Hsd17b12	0.16956	0.46551
Ttc17	0.02862	0.04204
Api5	0.17684	0.27999
B230118H07Rik	0.00338	0.11191
Traf6	0.03599	0.02015
Prr5l	0.00736	0
Commd9	0.07054	0.19044
Trim44	0.05584	0.072
Cd44	0.22958	0.73862
Pdhx	0.03646	0.04925
Apip	0.0515	0.16569
Cat	0.12393	0.11467
Abtb2	0.0536	0.00938
Nat10	0.04753	0.02437
Caprin1	0.2738	0.57358
Lmo2	0.00925	0
Fbxo3	0.07752	0.08527
Hipk3	0.02407	0.0204
Cstf3	0.06981	0.19139
Tcp11l1	0.00238	0.03376
Depdc7	0.00026	0.05214
Qser1	0.00646	0.04358
Prrg4	0.00574	0.02085
Ccdc73	0.0117	0.0326
Eif3m	1.25783	1.32385
Rcn1	0.14135	0.78213
Elp4	0.03397	0.10435
Immp1l	0.31093	0.35249
Dnajc24	0.12618	0.1503
Arl14ep	0.0398	0.13864
Mettl15	0.03033	0.08715
Kif18a	0.00965	0.0535
Bdnf	0.00163	0.25061
Lin7c	0.14865	0.15721
Ccdc34	0.05966	0.53021
Lpcat4	0.06358	0.08717
Nop10	1.03211	1.37154
Slc12a6	0.03077	0.01583
Emc4	0.23395	0.46526
Katnbl1	0.05886	0.19325
Emc7	0.35016	0.45594
Aven	0.03379	0.02792
Grem1	0.00038	0.0864
Scg5	0.00804	0
Arhgap11a	0.01269	0.05739
Aqr	0.11076	0.05293
Zfp770	0.01033	0.04735
Dph6	0.04016	0.0731
BC052040	0.02007	0.02876
Meis2	6e-04	0.14135
Gm29340	0.00112	0.0063
Spred1	0.01366	0.37146
Fam98b	0.04467	0.08431
Rasgrp1	0.20213	0
Thbs1	0.01657	0.0617
Eif2ak4	0.00989	0.02154
Srp14	0.84381	0.77554
Bub1b	0.01009	0.14222
Pak6	0.01245	0
Plcb2	0.03499	0.02612
Inafm2	0.01303	0.02891
Knstrn	0.04299	0.29207
Ivd	0.05842	0.08016
Bahd1	0.01602	0.01196
Chst14	0.00352	0.10534
Ccdc32	0.11806	0.15208
Rpusd2	0.0047	0
Casc5	0.00493	0.09693
Rad51	0.02028	0.20503
Rmdn3	0.06462	0.19512
Gchfr	0.00044	0.11835
Dnajc17	0.07773	0.1258
Zfyve19	0.07806	0.08806
Spint1	0.00249	0.00851
Rhov	0.0055	0.03434
Vps18	0.02514	0.02313
Chac1	0.00138	0.09441
Ino80	0.0308	0.07454
Chp1	0.23114	0.36624
1700020I14Rik	0.22213	0.27443
Oip5	0.00548	0.02825
Nusap1	0.02708	0.1959
Ndufaf1	0.065	0.06008
Rtf1	0.43496	0.51088
Ltk	0.00507	0
Rpap1	0.02442	0.00825
Tyro3	0.00574	0.02085
Mga	0.06295	0.06987
Mapkbp1	0.00643	0.00777
Jmjd7	0.05411	0.05379
Ehd4	0.06833	0.13968
Vps39	0.02141	0.02935
Tmem87a	0.02877	0.0027
Ganc	0.03215	0.02863
Capn3	0.02528	0
Zfp106	0.08189	0.31303
Snap23	0.17034	0.2806
Lrrc57	0.03849	0.10681
Haus2	0.05404	0.0239
Cdan1	0.01959	0.01177
Ttbk2	0.00289	0.01269
Ubr1	0.06471	0.05495
Tmem62	0.0414	0.01602
Ccndbp1	0.25566	0.23758
Lcmt2	0.0341	0.03423
Adal	0.01539	0.0091
Zscan29	0.0441	0.06264
Tubgcp4	0.08568	0.17351
Trp53bp1	0.03782	0.06861
Ppip5k1	0.01737	0.00276
Catsper2	0.00225	0.00196
Pdia3	0.84878	1.26879
Serf2	2.21805	2.10406
Hypk	0.41483	0.63411
Mfap1b	0.225	0.14003
Mfap1a	0.15029	0.06194
Wdr76	0.03714	0.00834
Casc4	0.02522	0.01321
Ctdspl2	0.10293	0.10596
Eif3j1	0.3003	0.69023
Spg11	0.01021	0.0385
B2m	4.07133	2.97751
Sord	0.02082	0.04449
Shf	0.00767	0.04972
Slc28a2	0.09776	0.00423
Gm14085	0.01554	0
Gatm	0.0035	0.08791
AA467197	0.1303	0.53539
Slc30a4	0.00839	0.37115
Bloc1s6os	0.00903	0.0054
Bloc1s6	0.1078	0.21657
Sqrdl	0.00569	0.03875
Sema6d	0.00137	0.03381
Slc24a5	0.02655	0.14276
Myef2	0.04977	0.3189
Dut	0.28585	1.36425
Fbn1	0.00027	0.1247
Cep152	0.01105	0.00876
Eid1	0.07341	0.35789
Secisbp2l	0.03882	0.07456
Cops2	0.19575	0.42333
Galk2	0.13055	0.15462
Fgf7	0.00039	0.09394
Dtwd1	0.02903	0.06859
Atp8b4	0.13955	0.09938
Hdc	0.01038	0.00423
Gabpb1	0.10614	0.18417
Gm27003	0.01087	0.00567
Usp8	0.07445	0.12571
Usp50	0.09749	0.25868
Trpm7	0.074	0.12303
Sppl2a	0.10538	0.09277
Ap4e1	0.0182	0.04054
Blvra	0.16136	0.13357
Ncaph	0.00921	0.04766
Itpripl1	0.05662	0.07489
1810024B03Rik	0.0224	0.02731
Snrnp200	0.07692	0.19915
Ciao1	0.10139	0.26353
Tmem127	0.04122	0.02119
Stard7	0.13977	0.14007
Dusp2	1.60008	0.41379
Fahd2a	0.06558	0
Kcnip3	0.00347	0
Zfp661	0.00447	0.0095
Mrps5	0.1826	0.40477
Nphp1	0.00276	0.13973
1500011K16Rik	0.23311	0.24882
Bub1	0.00844	0.05658
Acoxl	0.04401	0.0255
Bcl2l11	0.21794	0.08526
Anapc1	0.06492	0.11308
Mertk	0.00051	0.01841
Tmem87b	0.03622	0.06572
Zc3h8	0.02164	0.04422
Gm10762	0.01019	0
Zc3h6	0.02918	0.0425
Ttl	0.01052	0.05991
Polr1b	0.0222	0.0636
Chchd5	0.11935	0.36849
AI847159	0.01675	0.0028
Gm14029	0.07364	0.00294
Slc20a1	0.10942	0.20184
Ckap2l	0.00896	0.15744
Il1b	0.02216	0.04096
Sirpa	0.00997	0.03256
Stk35	0.01686	0.01876
Snrpb	1.09684	1.50641
Nop56	0.48969	0.96315
Idh3b	0.40582	0.54429
Pced1a	0.01572	0.04153
Vps16	0.10142	0.07565
Ptpra	0.13687	0.26242
Mrps26	0.3371	0.69046
Ubox5	0.00565	0.01815
Fastkd5	0.00965	0.04067
Ddrgk1	0.38986	0.46889
Itpa	0.15165	0.33497
4930402H24Rik	0.02605	0.11814
Atrn	0.02398	0.06439
Hspa12b	6e-05	0.03259
1700037H04Rik	0.0608	0.41258
Spef1	0.00185	0.04156
Cenpb	0.03308	0.2326
Cdc25b	0.07576	0.14402
Ap5s1	0.03935	0.07141
Mavs	0.04969	0.08099
Pank2	0.21131	0.27638
Rnf24	0.00077	0.01446
Smox	0.05438	0.23039
Prnp	0.01538	0.3602
Rassf2	0.15347	0.03254
Slc23a2	0.01947	0.01464
Tmem230	0.16829	0.18663
Pcna	0.27185	0.29075
AV099323	0.01031	0.02433
Cds2	0.14319	0.15081
1700026D11Rik	0.00398	0
Gpcpd1	0.10065	0.05877
1110034G24Rik	0.10098	0.02047
Trmt6	0.11661	0.32487
Mcm8	0.01041	0.04499
Crls1	0.02505	0.1291
Bmp2	3e-04	0.13607
Hao1	0.00054	0.01614
Tmx4	0.09541	0.0913
Plcb1	0.00229	0.08305
Mkks	0.15898	0.37477
Slx4ip	0.01988	0.00196
Btbd3	0.00082	0.06319
Tasp1	0.0818	0.08689
Esf1	0.16453	0.5703
Ndufaf5	0.05861	0.04527
Macrod2	0.00278	0.04461
Flrt3	0.0016	0.0055
Kif16b	0.01702	0.00892
Snrpb2	0.53085	0.80931
Dstn	0.12185	1.16717
Rrbp1	0.21527	0.57807
Snx5	0.48653	0.7214
Mgme1	0.02097	0.06476
Csrp2bp	0.04108	0.054
Polr3f	0.05596	0.06134
Rbbp9	0.00866	0.0299
Sec23b	0.12713	0.08367
Gm561	0.13606	0.36832
Dtd1	0.15487	0.09592
Rin2	0.00248	0.07404
Naa20	0.31849	0.64138
Crnkl1	0.12371	0.16185
Ralgapa2	0.03886	0.01322
Kiz	0.0425	0.08734
Xrn2	0.54952	0.51809
Foxa2	0.00029	0.01802
Cd93	0.00773	0
Nxt1	0.18044	0.21733
Gzf1	0.01232	0.03355
Cst3	0.49201	1.18859
Zfp120	0.06796	0.00912
Zfp937	0.00763	0
3300002I08Rik	0.00315	0.00306
Zfp442	0.01046	0.00505
Cst7	0.73342	0.02983
Apmap	0.09571	0.04932
Acss1	0.08002	0.02362
Entpd6	0.05468	0.06873
Pygb	0.0867	0.06635
Abhd12	0.0905	0.09119
Gins1	0.01161	0.10031
Nsfl1c	0.18686	0.48396
Gm14167	0.00472	0.03805
Fkbp1a	0.77455	2.00308
Sdcbp2	0.04766	0
Psmf1	0.15075	0.21087
Gm14154	0.00472	0.03254
Fam110a	0.05938	0.11179
Slc52a3	0.01314	0
Srxn1	0.00436	0.31423
Csnk2a1	0.18968	0.44977
Tbc1d20	0.09689	0.18683
Rbck1	0.44135	0.36992
Trib3	0.01456	0.36761
Sox12	0.00238	0.04659
Zcchc3	0.00749	0.02682
Gm14161	0.00303	0
H13	0.63117	0.61136
Mcts2	0.00526	0.08155
Id1	0.01022	0.10863
Bcl2l1	0.09168	0.15436
Tpx2	0.02053	0.19451
Pdrg1	0.33676	0.28472
Hck	0.0135	0.01071
Tm9sf4	0.05853	0.08722
Tspyl3	0.05301	0
Plagl2	0.02419	0.03739
Pofut1	0.04782	0.05521
Kif3b	0.0292	0.06198
Asxl1	0.05548	0.03509
Nol4l	0.00382	0.01202
Commd7	0.35779	0.49067
Dnmt3b	0.0178	0.00576
Mapre1	0.58646	0.69136
Cdk5rap1	0.08608	0.09091
Cbfa2t2	0.03508	0.06806
E2f1	0.03225	0.22152
Pxmp4	0.06255	0.02119
Zfp341	0.00755	0.00757
Chmp4b	0.82718	1.11528
Raly	0.9164	1.15644
a	0.00787	0.07214
Eif2s2	0.92562	1.83914
Ahcy	0.0257	0.32272
Itch	0.1198	0.08533
Dynlrb1	0.82639	1.30599
Map1lc3a	0.09723	0.38981
Pigu	0.04323	0.03546
Trp53inp2	0.00765	0.01931
Ncoa6	0.03379	0.03981
Ggt7	0.00342	0
Acss2	0.10163	0.03139
Gss	0.02914	0.16727
Trpc4ap	0.27454	0.22434
Edem2	0.12438	0.12754
Procr	0.00258	0.15616
BC029722	0.11005	0.18321
Eif6	0.51853	1.17172
Uqcc1	0.05707	0.09223
Cep250	0.04853	0.03888
Ergic3	0.32337	0.73388
Spag4	0.00113	0.02176
Rbm12	0.02354	0.01702
Nfs1	0.12102	0.17133
Romo1	0.47204	0.74202
Rbm39	2.17051	1.51426
Phf20	0.08858	0.15531
Scand1	0.76215	0.68998
Cnbd2	0.00884	0.0054
Epb41l1	0.00159	0.05541
Aar2	0.04708	0.09188
Dlgap4	0.16789	0.20617
Tgif2	0.0407	0.10789
4930518I15Rik	0.00506	0
1110008F13Rik	0.51785	0.97773
Sla2	0.28386	0.02626
Ndrg3	0.20026	0.11159
Dsn1	0.01418	0.02187
Soga1	0.00129	0.01362
Samhd1	0.91696	0.30143
Rbl1	0.05993	0.04836
Rpn2	0.49587	0.64432
Manbal	0.17829	0.51337
Src	0.00276	0.15257
Blcap	0.04305	0.27697
Platr27	0.00706	0.00252
Ctnnbl1	0.24633	0.16849
Tti1	0.01434	0.03416
Rprd1b	0.04409	0.06392
Tgm2	0.02141	0.31927
Lbp	0.00484	0
Ralgapb	0.0434	0.11973
Actr5	0.10389	0.06391
Ppp1r16b	0.25406	0
Fam83d	0.00296	0.04671
Dhx35	0.0165	0.00744
Mafb	0.01592	0.00772
Top1	0.43775	0.67999
Plcg1	0.08938	0.12862
Zhx3	0.00758	0.006
Chd6	0.10287	0.17251
Srsf6	0.44321	0.62457
Ift52	0.1199	0.14321
Mybl2	0.00817	0.0795
Oser1	0.32624	0.3634
2900093K20Rik	0.02594	0.03455
Fitm2	0.00645	0.02496
Ttpal	0.03838	0.02446
Serinc3	0.2495	0.37135
Pkig	0.05133	0.53431
Ada	0.04018	0.08807
Ywhab	0.54755	0.84367
Pabpc1l	0.00888	0
Tomm34	0.25116	0.2947
Stk4	0.29644	0.14166
Slpi	0.03194	0.09453
Sdc4	0.01355	0.72938
Sys1	0.62453	0.52039
Dbndd2	0.0024	0.02697
Pigt	0.21066	0.33733
Wfdc13	0.00033	0.129
Dnttip1	0.08605	0.38157
Ube2c	0.04406	0.77775
Snx21	0.01307	0.27212
Acot8	0.10985	0.11009
Zswim3	0.00688	0
Zswim1	0.02944	0.0267
Neurl2	0.0067	0
Ctsa	0.36381	0.37908
Pltp	0.02748	0.02191
Pcif1	0.34816	0.35275
Zfp335	0.02304	0.03865
Zfp335os	0.00974	0.00296
Ncoa5	0.04545	0.0507
Cd40	0.00584	0.00423
Slc35c2	0.09363	0.21112
Elmo2	0.0508	0.14497
Ocstamp	0.00185	0
Trp53rka	0.0851	0.10511
Eya2	0.03057	0
Zmynd8	0.14183	0.09427
Ncoa3	0.07986	0.08106
5031425F14Rik	0.00445	0
Prex1	0.24107	0.04569
Trp53rkb	0.02949	0.06116
Arfgef2	0.01337	0.01574
Cse1l	0.05417	0.14275
Stau1	0.06207	0.17137
Ddx27	0.19971	0.348
Znfx1	0.03875	0.06124
Zfos1	1.06262	1.25738
B4galt5	0.08614	0.25958
Slc9a8	0.03934	0.07213
Spata2	0.04244	0.03351
Rnf114	0.52019	0.28488
Snai1	0.01296	0.09335
Ube2v1	0.0152	0.0367
Tmem189	0.11782	0.13038
Cebpb	0.62519	1.41252
9230111E07Rik	0.00531	0.02136
Ptpn1	0.39061	0.21602
Fam65c	0.00542	0
Pard6b	0.00261	0.01079
Dpm1	0.24888	0.15242
Mocs3	0.04343	0.06052
Nfatc2	0.05501	0.01628
Atp9a	0.0032	0
Zfp64	0.05755	0.1231
Zfp217	0.02361	0.00503
Pfdn4	0.20712	0.61437
Fam210b	0.05267	0.10181
Aurka	0.01775	0.21229
Cstf1	0.06113	0.11463
Rtfdc1	0.34373	0.27432
Bmp7	0.01987	0
Spo11	0.00231	0
Rae1	0.29696	0.46549
Rbm38	0.31952	0.17495
Zbp1	0.82274	0.26221
Pmepa1	0.06471	0.01562
Rab22a	0.15436	0.36887
Vapb	0.22949	0.55582
Stx16	0.28978	0.15905
Npepl1	0.13981	0.42676
Nespas	0.00359	0.00816
Gnas	1.85147	2.20887
Gm20721	0.00949	0.00932
Nelfcd	0.11293	0.1896
Ctsz	0.26215	0.50887
Atp5e	1.61581	1.58149
Slmo2	0.20786	0.5272
Zfp831	0.01163	0
Gm4631	0.00536	0
Gm4723	0.01183	0.00294
Gm4724	0.00416	0.00324
Gm6710	0.01927	0.01987
Gm14306	0.00389	0.00665
Gm14305	0.04121	0.09418
Gm14295	0.01477	0.02881
Gm14296	0.01213	0.01225
Gm14419	0.00371	0.01993
Gm14410	0.00301	0
Gm14403	0.00296	0
Gm14325	0.0071	0.02138
Gm14326	0.01619	0.00862
Etohi1	0.00845	0.00861
Zfp931	0.03829	0.03292
Taf4a	0.02383	0.06617
Lsm14b	0.03759	0.14363
Psma7	1.17151	1.94981
Ss18l1	0.00377	0.00978
Mtg2	0.09509	0.16186
Osbpl2	0.05043	0.1597
Adrm1	0.32794	0.56603
Lama5	0.00131	0.16508
Rps21	2.64882	2.76914
Cables2	0.02749	0.03703
Slco4a1	0.00706	0
Mrgbp	0.09614	0.14
Ogfr	0.37252	0.43529
Dido1	0.05715	0.04343
Gid8	0.11374	0.10138
Slc17a9	0.10671	0.00276
Ythdf1	0.14084	0.28925
Arfgap1	0.09883	0.16848
Ppdpf	0.58757	0.56547
Helz2	0.0614	0.0131
Gmeb2	0.01818	0.04093
Rtel1	0.01316	0.02367
Arfrp1	0.28068	0.18302
Zgpat	0.13199	0.06872
Lime1	0.00298	0
Tpd52l2	0.15417	0.6178
Dnajc5	0.21913	0.18808
Uckl1	0.11538	0.18422
Uckl1os	0.00299	0
Zfp512b	0.01717	0.02438
Prpf6	0.11183	0.15772
Samd10	0.03962	0.01776
Tcea2	0.00829	0.00786
Rgs19	0.33902	0.38214
Pcmtd2	0.0693	0.01801
Polr3k	0.23911	0.361
Clcn5	0.0049	0.02319
Ppp1r3f	0.00943	0.02251
Foxp3	0.00268	0
Ccdc22	0.0653	0.14799
Prickle3	0.04155	0.01088
Plp2	0.21874	1.04276
Gpkow	0.03465	0.05228
Wdr45	0.11025	0.18536
Praf2	0.05985	0.39816
Tfe3	0.04172	0.12148
Gripap1	0.13046	0.05661
Otud5	0.17271	0.22476
Pim2	0.24723	0.01398
Slc35a2	0.07149	0.11466
Pqbp1	0.23533	0.31094
Timm17b	0.23823	0.40104
Hdac6	0.0092	0.0733
Gata1	0.00274	0
Suv39h1	0.03302	0.21576
Was	0.21927	0.01297
Wdr13	0.0224	0.06137
Rbm3	2.17804	2.53701
Rbm3os	0.00433	0.00601
Tbc1d25	0.02023	0.02804
Ebp	0.31177	0.23796
Ftsj1	0.0319	0.06842
B630019K06Rik	0.00579	0.03642
Lancl3	0.0026	0.0063
Xk	0.00328	0
Cybb	0.02529	0.03831
Dynlt3	0.07529	0.36451
Rpgr	0.00916	0.00537
Tspan7	0.00041	0.08663
Mid1ip1	0.06815	0.38804
Bcor	0.0337	0.03476
Atp6ap2	0.24289	0.57202
1810030O07Rik	0.09516	0.10964
Med14	0.02369	0.01655
Usp9x	0.08126	0.246
Ddx3x	0.27137	0.33669
Cask	0.00157	0.20129
Gpr34	0.02221	0
Maoa	0.00096	0.12091
Fundc1	0.16393	0.22277
Kdm6a	0.0463	0.02376
Slc9a7	0.0104	0
Rp2	0.02839	0.03435
Jade3	0.00184	0
Ndufb11	0.92103	0.89465
Rbm10	0.11108	0.12789
Uba1	0.30617	0.51993
Cdk16	0.03728	0.16449
Usp11	0.03826	0.01184
Araf	0.17759	0.17159
Timp1	0.00924	0.95179
Cfp	0.02289	0.02438
Elk1	0.01804	0.10479
Uxt	0.1242	0.20069
Zfp182	0.01931	0.01501
Zfp300	0.00211	0.00196
Wdr44	0.04899	0.10829
Dock11	0.12037	0.02268
Il13ra1	0.00556	0.11274
Pgrmc1	0.19447	0.61183
Akap17b	0.00602	0
Slc25a5	1.93619	2.28185
2310010G23Rik	0.00254	0.045
C330007P06Rik	0.05975	0.17313
Ube2a	0.36064	0.46565
Nkrf	0.01225	0.01839
Sept6	0.74365	0.22165
Rpl39	3.56072	3.42213
Upf3b	0.17933	0.3326
Nkap	0.10033	0.11938
Ndufa1	0.64691	0.66417
Rnf113a1	0.01763	0.01726
Rhox8	0.0046	0
Zbtb33	0.00956	0.00789
Lamp2	0.17599	0.32227
Cul4b	0.04578	0.0991
Mcts1	0.44167	0.35858
C1galt1c1	0.05027	0.07109
Thoc2	0.21525	0.21121
Xiap	0.08922	0.07482
Stag2	0.10549	0.07559
Sh2d1a	0.60469	0.09436
Ocrl	0.00724	0.02983
Apln	0.00092	0.07519
Sash3	0.39895	0.01395
Zdhhc9	0.01054	0.04192
Utp14a	0.14493	0.13842
Bcorl1	0.01049	0.03266
Elf4	0.08315	0.04838
Aifm1	0.05635	0.14335
Zfp280c	0.01215	0.00526
Slc25a14	0.03016	0.04591
Rbmx2	0.0626	0.17713
Enox2	0.01486	0
Stk26	0.06568	0.02973
Rap2c	0.09161	0.13628
Mbnl3	0.04663	0.07472
Phf6	0.09774	0.04483
Hprt	0.70123	0.86855
Fam122b	0.0109	0.01431
Mospd1	0.05173	0.1268
Cxx1a	0.05341	0.01071
Cxx1b	0.04773	0.00423
Xlr	0.01022	0
3830403N18Rik	0.014	0
Ddx26b	0.01205	0.00467
Mmgt1	0.00865	0.01292
Slc9a6	0.01606	0.03134
Htatsf1	0.10508	0.19345
Cd40lg	0.0088	0
Arhgef6	0.19495	0
Rbmx	0.1014	0.17439
Fgf13	0.12857	0.07031
Atp11c	0.01253	0.00845
Fmr1	0.10159	0.22331
Gm14698	0.11353	0.12328
Ids	0.01465	0.01678
1110012L19Rik	0.10059	0.05858
BC023829	0.05952	0.10493
Mtm1	0.02232	0.00525
Mtmr1	0.06124	0.01975
Cd99l2	0.02502	0.07955
Hmgb3	0.05813	0.47994
Vma21	0.20682	0.39552
Cetn2	0.41588	0.19673
Nsdhl	0.06212	0.11597
Xlr4a	0.10758	0.02189
Xlr3b	0.01226	0
Xlr4b	0.16284	0.03392
F8a	0.08648	0.0335
Xlr4c	0.07639	0.05478
Zfp275	0.00813	0.0167
Haus7	0.06168	0.12404
Dusp9	0.00644	0.57302
Slc6a8	0.00273	0.18568
Bcap31	0.55398	0.66411
Abcd1	0.0388	0.05373
Idh3g	0.40988	0.56768
Ssr4	0.88973	1.2633
L1cam	0.00739	0
Arhgap4	0.0819	0
Naa10	0.27416	0.44249
Renbp	0.00902	0.02612
Hcfc1	0.04996	0.07377
Irak1	0.08166	0.18071
Mecp2	0.13281	0.09049
Tktl1	0.00634	0
Flna	0.18569	0.42482
Emd	0.38955	0.55456
Rpl10	3.47218	3.8538
Dnase1l1	0.03406	0.06461
Taz	0.15579	0.05262
Atp6ap1	0.27114	0.30129
Gdi1	0.15015	0.19099
Fam50a	0.18284	0.20533
Lage3	0.19677	0.32926
Ubl4a	0.22514	0.311
Slc10a3	0.03351	0.0055
Fam3a	0.05063	0.08964
Ikbkg	0.05571	0.08835
G6pdx	0.0495	0.243
Gab3	0.11663	0.00196
Dkc1	0.21118	0.31353
Mpp1	0.13274	0.38395
Fundc2	0.55163	0.78183
Cmc4	0.07162	0.03024
Mtcp1	0.00852	0
Brcc3	0.17965	0.2508
Vbp1	0.34379	0.44284
Pls3	0.00297	0.37688
Tbl1x	0.12154	0.34818
Prkx	0.08679	0.02106
Prrg1	0.00965	0
Tmem47	0.00041	0.07855
Tab3	0.00855	0.02857
Gk	0.01819	0.04014
5430427O19Rik	0.06247	0
Pola1	0.01937	0.03482
Pdk3	0.10878	0.10232
Zfx	0.07375	0.02432
Eif2s3x	0.16832	0.36263
Klhl15	0.02935	0.03632
Apoo	0.04012	0.16085
Maged1	0.00831	0.37322
Zxdb	0.01461	0.02844
Arhgef9	0.0026	0.00296
Amer1	0.026	0.0312
Zc4h2	0.00657	0.00778
Las1l	0.23792	0.13127
Msn	1.17428	0.80318
Ar	0.04608	0.0819
Yipf6	0.0826	0.13145
Efnb1	0.0029	0
Pja1	0.28997	0.24897
Igbp1	0.40551	0.44068
Pdzd11	0.10623	0.3347
Kif4	0.00298	0.01488
Snx12	0.11469	0.20666
Foxo4	0.01712	0.00792
Il2rg	1.13271	0.22094
Med12	0.05608	0.04736
Zmym3	0.03121	0.02748
Nono	0.73748	0.757
Taf1	0.053	0.08835
Ogt	0.60609	0.25551
Cxcr3	0.62517	0.0832
Pin4	0.316	0.49632
Ercc6l	0.00356	0.01457
Rps4x	4.05054	3.97204
Hdac8	0.06477	0.01034
Chic1	0.00253	0.14247
Jpx	0.01163	0.00252
Ftx	0.00491	0
Slc16a2	0.00353	0.00423
Rlim	0.30381	0.21144
Abcb7	0.02531	0.04216
Uprt	0.00306	0.02047
Zdhhc15	0.02179	0
Pbdc1	0.20451	0.63931
Magee1	0.00572	0.01943
Atrx	0.27867	0.35564
Magt1	0.08458	0.19185
Cox7b	1.08008	1.40515
Atp7a	0.01405	0.02379
Tlr13	0.00328	0.00772
Pgk1	0.11077	0.77356
Taf9b	0.06263	0.03267
Cysltr1	0.00331	0
Gm5127	0.00271	0
P2ry10	0.32574	0
A630033H20Rik	0.02048	0
Gpr174	0.15762	0.0021
Itm2a	0.23162	0.10993
2610002M06Rik	0.09478	0.16807
Gm379	0.00038	0.02262
Brwd3	0.01839	0.01799
Hmgn5	0.15292	0.81824
Sh3bgrl	0.14314	0.35785
Gm6377	0.00457	0
Apool	0.10737	0.14786
Chm	0.03801	0.02184
Cldn34c1	0.00114	0.04126
Diaph2	0.03606	0.04101
Pcdh19	0.00011	0.06448
Tspan6	0.00345	0.00754
Cstf2	0.07269	0.16863
Xkrx	0.00392	0
Trmt2b	0.05437	0.03814
Cenpi	0.00498	0.01668
Timm8a1	0.00765	0.02596
Btk	0.00348	0
Rpl36a	3.17195	3.29007
Gla	0.03751	0.10394
Hnrnph2	0.29774	0.40541
Armcx4	0.00319	0.00747
Armcx1	0.00225	0.09369
Armcx6	0.00402	0
Armcx3	0.02736	0.03412
Armcx2	0.03079	0
Zmat1	0.01046	0
Armcx5	0.04735	0.02935
Gprasp1	0.0212	0.00252
Bhlhb9	0.0537	0.00423
Arxes2	0.00287	0.00772
Bex2	0.00213	0
Tceal8	0.00716	0.56157
Wbp5	0.23615	1.03542
Ngfrap1	0.32074	1.01538
Morf4l2	0.2235	0.94535
Plp1	0.00377	0
Tmsb15l	0.02724	0
Tmsb15b1	0.0599	0.00423
Slc25a53	0.02737	0.00895
Zcchc18	0.07448	0.0028
Fam199x	0.01375	0.03036
Esx1	0.00029	0.07628
Rnf128	0.00353	0
Tbc1d8b	0.00931	0.00665
Gm15013	0.06818	0.03383
Morc4	3e-04	0.12184
Rbm41	0.00922	0.0103
Prps1	0.23011	0.28066
Tsc22d3	1.54774	0.6868
Psmd10	0.18202	0.33024
Atg4a	0.05629	0.03337
Nxt2	0.01028	0.06621
Acsl4	0.05223	0.14326
Tmem164	0.03268	0.02495
Ammecr1	0.01933	0.14569
Alg13	0.02916	0.11767
Amot	0.00014	0.03728
Lrch2	0.00034	0.06607
Tmem29	0.04594	0.18605
Apex2	0.02051	0.01522
Pfkfb1	0.00316	0.04137
Maged2	0.00965	0.10632
Gnl3l	0.03731	0.07592
Fgd1	0.00122	0.05018
Tsr2	0.06167	0.31177
A230072E10Rik	0.00781	0
Fam120c	0.00444	0.00467
Phf8	0.04801	0.01547
Huwe1	0.15049	0.19901
Hsd17b10	0.42305	0.90256
Ribc1	0.00308	0.0414
Smc1a	0.26635	0.36057
Iqsec2	0.00099	0.01315
Kdm5c	0.07005	0.0555
Kantr	0.00345	0
Tspyl2	0.05106	0.02836
Rragb	0.00308	0
Ubqln2	0.10341	0.24544
2210013O21Rik	0.16077	0.49106
Spin2c	0.02127	0
Sat1	0.59806	0.8529
Acot9	0.21738	0.38227
Prdx4	0.0519	0.65593
Sms	0.31546	0.83066
Mbtps2	0.04086	0.02584
Rps6ka3	0.09803	0.06402
Eif1ax	0.36722	1.09061
A830080D01Rik	0.02882	0.04186
Sh3kbp1	0.43565	0.45559
Pdha1	0.30531	0.44909
Phka2	0.01519	0.01809
Rbbp7	0.41239	0.8173
Txlng	0.07106	0.0513
Syap1	0.09067	0.20606
Ctps2	0.1842	0.11127
Ap1s2	0.12152	0.05517
Zrsr2	0.18912	0.36474
Car5b	0.01862	0.01564
Siah1b	0.01051	0.07811
Pir	0.0024	0.20274
Figf	0.00077	0.22514
Piga	0.01957	0.04672
Mospd2	0.01705	0.01704
Fancb	0.00204	0.0027
Gemin8	0.02999	0.07255
Gpm6b	0.00671	0.02703
Ofd1	0.03418	0.07733
Trappc2	0.05557	0.02849
Rab9	0.14551	0.3326
Tceanc	0.00451	0.00276
Gm8817	0.01451	0
Gm15232	0.0188	0.00772
Tmsb4x	4.86899	3.96334
Tlr7	0.01352	0
Prps2	0.15702	0.06585
Msl3	0.06877	0.09602
Arhgap6	0.00135	0.13663
Gm15261	0.00088	0.07075
Hccs	0.12413	0.21711
Mid1	0.06953	0.06405
Gm15247	0.0027	0.00831
Gm21887	0.02597	0
Pex2	0.11808	0.19641
Gm8797	0.14443	0.08648
Zc2hc1a	0.0034	0.01856
Mrps28	0.14254	0.31653
Tpd52	0.1401	0.3741
[truncated: 9,960 more rows]
