# Supplementary material for: Reclassifying TNM stage I/II colorectal cancer into two subgroups with different overall survival, tumor microenvironment, and response to immune checkpoint blockade treatment
Source: Front Genet. 2022 Sep 21;13:948920. doi: 10.3389/fgene.2022.948920 (PMC9532767; doi:10.3389/fgene.2022.948920)
Supplement: Supplementary file 10 [file DataSheet7.ZIP › datasheet of Figure 7/CRC_GSE122969_mouse_aPD1aTIM3_Expression/CRC_GSE122969_mouse_aPD1aTIM3_expression_Cluster.txt]

Gene	0	1	2	3	4	5	6	7	8	9	10	11	12	13
Mrpl15	0.4616	0.31593	0.3451	0.2589	0.26704	0.39929	0.27037	0.59571	0.38336	0.25784	0.56769	0.54536	0.25366	0.59353
Lypla1	0.4169	0.27124	0.2505	0.16035	0.28379	0.20979	0.2066	0.29068	0.26939	0.15545	0.46914	0.30034	0.30664	0.37242
Tcea1	0.36462	0.27752	0.27869	0.2791	0.27564	0.28973	0.32658	0.3879	0.3215	0.25681	0.40342	0.45914	0.45017	0.49661
Atp6v1h	0.21199	0.27817	0.20088	0.1688	0.23493	0.20602	0.21382	0.19761	0.20841	0.2512	0.16206	0.17762	0.3733	0.38941
Rb1cc1	0.09271	0.10947	0.0976	0.12819	0.11786	0.09563	0.13413	0.07926	0.09115	0.10362	0.09915	0.12243	0.16254	0.10453
4732440D04Rik	0.02666	0.0311	0.0237	0.02353	0.024	0.03118	0.02192	0.02397	0.01944	0.05036	0.01998	0	0.02311	0.01802
Pcmtd1	0.13271	0.12611	0.14833	0.14168	0.15246	0.09519	0.20769	0.10312	0.13175	0.15661	0.08805	0.08706	0.19287	0.22904
Rrs1	0.16036	0.07519	0.1685	0.12102	0.09152	0.25616	0.06933	0.3964	0.16962	0.12997	0.18955	0.49325	0.05661	0.11795
Vcpip1	0.09202	0.12777	0.0984	0.09853	0.12364	0.08837	0.12596	0.07467	0.10069	0.12488	0.08492	0.03003	0.11558	0.02723
Sgk3	0.00957	0.01192	0.03298	0.05393	0.0024	0.05888	0.01476	0.04066	0.0188	0.03282	0.03707	0.00296	0.30573	0.32633
Snhg6	0.23905	0.19352	0.25265	0.21632	0.17247	0.29012	0.23431	0.33483	0.33211	0.22091	0.36318	0.97732	0.16295	0.27196
Cops5	0.31498	0.21555	0.18686	0.16332	0.21118	0.21801	0.26245	0.33696	0.322	0.22564	0.50047	0.6258	0.40054	0.47864
Cspp1	0.06816	0.07924	0.08655	0.11575	0.07704	0.10415	0.08455	0.06701	0.11008	0.08274	0.11433	0.02628	0.06535	0.16195
Arfgef1	0.07105	0.07043	0.05896	0.05739	0.07781	0.08212	0.08453	0.11492	0.09823	0.09678	0.09243	0.11567	0.12705	0.14373
Ncoa2	0.10869	0.11191	0.08215	0.09597	0.15332	0.10107	0.09182	0.10558	0.11244	0.12002	0.16329	0.04079	0.07551	0.07793
Tram1	0.8536	0.73711	0.49573	0.39604	0.54565	0.48862	0.42738	0.51169	0.50867	0.48175	0.70039	0.45256	0.68151	0.9566
Lactb2	0.0979	0.07055	0.036	0.01614	0.06164	0.04086	0.03755	0.05364	0.04671	0.07402	0.10041	0.15548	0.07008	0.02544
Msc	0.01602	0.0138	0	0	0	0	0	0.00125	0	0	0.01369	0	0	0
Terf1	0.16579	0.19236	0.10107	0.08179	0.13995	0.10004	0.15478	0.11009	0.1419	0.11826	0.28356	0.09573	0.04354	0.07951
Rpl7	3.10393	3.13639	3.48301	3.42507	3.23265	3.43798	3.29187	3.48988	3.39421	3.34933	3.20676	3.30907	2.40308	2.50486
Rdh10	0.01227	0.00926	0.01355	0	0.01866	0.00572	0.00279	0.00888	0.00306	0.01482	0.0169	0.10402	0	0
Stau2	0	0.00014	0	0	0	0	0	0.00352	0	0	0.00566	0.01755	0	0.028
Ube2w	0.09676	0.0869	0.0979	0.08506	0.04697	0.07353	0.07995	0.10437	0.08609	0.10982	0.07717	0.23598	0.25194	0.08111
Tceb1	0.75306	0.60462	0.53915	0.38107	0.53579	0.46774	0.61066	0.72309	0.65469	0.51951	0.95629	1.1335	0.97121	0.84007
Tmem70	0.15745	0.09505	0.13845	0.06587	0.09561	0.11296	0.11989	0.18325	0.14258	0.10843	0.2325	0.32183	0.10872	0.30147
Ly96	0.0307	0.05167	0.00836	0.00696	0.0274	0.00626	0.05016	0.02048	0.02111	0.00511	0.02736	0.08362	0.38266	0.11391
Mcm3	0.15527	0.08528	0.12725	0.08589	0.07416	0.108	0.07725	0.33077	0.15697	0.05806	0.88818	0.30421	0.1111	0.04131
Paqr8	0.00361	0.00218	0.00182	0.00471	0.00521	0.0031	0.00264	0.00278	0.01063	0.00572	0	0.05701	0	0.02396
Tram2	0.01206	0.0082	0.00657	0.00504	0.01374	0.00532	0.00616	0.00227	0.00663	0.01203	0.02463	0.10191	0.02279	0.13481
Tmem14a	0.01412	0.00302	0.01	0.01124	0.01783	0.00529	0.0025	0.00837	0.01488	0.00632	0	0.0021	0	0
Kcnq5	0.00248	0.00229	0.00338	0	0	0.00307	0.00639	0.01031	0.00326	0	0.00453	0.01151	0.00455	0
Ogfrl1	0.05043	0.04552	0.00724	0.0047	0.00659	0.014	0.03253	0.02454	0.0328	0.01923	0.0535	0.07291	0.51836	0.59465
Smap1	0.50072	0.56381	0.27288	0.21555	0.43391	0.19725	0.40827	0.28235	0.30942	0.31882	0.41528	0.51173	0.50627	0.3752
Sdhaf4	0.22085	0.16451	0.21955	0.16573	0.1611	0.16625	0.16674	0.23129	0.16129	0.14349	0.24021	0.36064	0.28717	0.34583
Lmbrd1	0.10907	0.11113	0.06141	0.05098	0.07093	0.05067	0.08223	0.08127	0.11023	0.06524	0.06327	0.05922	0.17934	0.11805
Phf3	0.27524	0.31539	0.29569	0.34627	0.28673	0.33995	0.32893	0.2839	0.29775	0.33528	0.29001	0.20931	0.37492	0.4164
Ptp4a1	0.46354	0.4945	0.3702	0.33003	0.46582	0.37524	0.53551	0.40578	0.48603	0.45274	0.48091	0.67852	0.93899	0.51468
Khdrbs2	0	0.00089	0	0	0	0	0	0.00159	0.00349	0.00656	0.00111	0.16607	0	0
Prim2	0.03054	0.02697	0.02327	0.0135	0.02481	0.02189	0.03632	0.03118	0.01575	0.0185	0.20947	0.08593	0.03934	0.02256
Rab23	0.00918	0.01363	0.01288	0.00503	0.01394	0.00718	0.0034	0.01386	0.02233	0.00536	0.04411	0.03996	0.00455	0
Bag2	0.00907	0.01499	0.00793	0.00699	0.01615	0.03342	0.00688	0.04403	0.01503	0.00774	0.05047	0.30066	0.00578	0.04424
Zfp451	0.04857	0.0714	0.06082	0.05499	0.05033	0.06333	0.04742	0.07031	0.06947	0.04676	0.0579	0.09294	0.06258	0.024
Bend6	0.00962	0.00199	0.01488	0	0	0.00602	0.00581	0.00754	0.0208	0.00835	0	0.02109	0.02436	0
Dst	0.00107	0.00252	0	0.00286	0	0	0.00439	0.00354	0.00572	0.00924	0.00203	0.24809	0.09499	0
Ccdc115	0.25937	0.17634	0.21081	0.20985	0.17503	0.26165	0.15047	0.34038	0.23334	0.14149	0.3072	0.07396	0.33523	0.20958
Imp4	0.24374	0.20235	0.29737	0.26069	0.24456	0.34025	0.16877	0.4573	0.33665	0.23788	0.37994	0.40592	0.19034	0.2541
Ptpn18	2.07951	2.13857	2.03159	1.84705	2.05592	1.7886	2.10452	1.91147	1.98282	1.94805	1.73519	0.40156	1.39958	0.79685
4930568A12Rik	0.00147	0.00427	0	0.00573	0	0.00541	0.00252	0	0	0.00593	0.01802	0	0	0
Arhgef4	0.01645	0.00614	0.00151	0.02208	0.01134	0.02584	0.02378	0.02889	0.02179	0.01305	0.00904	0	0	0.02396
Fam168b	0.12918	0.12278	0.14791	0.14959	0.14706	0.12769	0.13932	0.15841	0.11442	0.15127	0.17696	0.23258	0.18523	0.09703
Plekhb2	0.24344	0.23485	0.10861	0.06824	0.1511	0.07806	0.1129	0.09009	0.13519	0.08829	0.24599	0.27234	0.48922	0.59505
Hs6st1	0.00728	0.01241	0.01459	0.01551	0.01084	0.01666	0.00954	0.02478	0.01292	0.00641	0	0.18626	0.01679	0.02256
Uggt1	0.06506	0.0798	0.06824	0.06579	0.07103	0.07434	0.06131	0.07077	0.08233	0.04888	0.08434	0.12938	0.05269	0.11902
Neurl3	0.30654	0.30289	0.26316	0.26142	0.2949	0.24573	0.52794	0.22365	0.3844	0.36027	0.22348	0.09171	0.21061	0.057
Arid5a	0.60284	0.63467	0.33485	0.18332	0.53124	0.18496	0.5605	0.28657	0.58654	0.42119	0.41977	0.15187	0.38652	0.22386
4930403P22Rik	0.01002	0.01221	0.00969	0.00697	0.00674	0.00512	0.01617	0.00462	0.01218	0.01293	0	0.0027	0	0
Kansl3	0.18305	0.1846	0.13987	0.14566	0.20904	0.17135	0.17381	0.15934	0.1236	0.18055	0.23833	0.18822	0.13882	0.1676
Lman2l	0.05088	0.05079	0.05666	0.07694	0.0628	0.0614	0.05069	0.06773	0.04309	0.03339	0.06396	0.09361	0.25928	0.05361
Cnnm4	0.01518	0.01085	0.00993	0.00847	0.00932	0.00805	0.01636	0.01932	0.01549	0.01614	0.03432	0.04936	0.07252	0.07856
Cnnm3	0.01826	0.0158	0.02438	0.0147	0.02151	0.01387	0.0155	0.02309	0.01384	0.00043	0.00636	0.00731	0.00455	0.02118
Ankrd39	0.12346	0.11368	0.085	0.10943	0.09186	0.11075	0.12437	0.16788	0.10022	0.12395	0.18288	0.12617	0.07384	0.05266
Sema4c	0.00621	0.00627	0	0.00223	0.0024	0	0.01233	0.00565	0.00168	0.00158	0.00398	0.07779	0.05614	0.02544
Cox5b	1.55717	1.26793	1.10693	0.85915	1.10701	1.10648	1.09506	1.43376	1.4126	0.95149	1.82019	1.79077	1.83694	1.62562
Actr1b	0.13817	0.1279	0.12743	0.11683	0.14133	0.11553	0.12646	0.17035	0.10722	0.08785	0.144	0.51683	0.11336	0.14542
Zap70	0.65039	0.59176	0.52436	0.33554	0.46974	0.49808	0.49432	0.6407	0.61802	0.47186	0.74291	0.0389	0.0559	0.01802
Tmem131	0.01883	0.00828	0.02213	0.0357	0.02379	0.017	0.01562	0.0215	0.04173	0.02448	0.02566	0.02134	0.22749	0.17314
Vwa3b	0	0.00435	0.00449	0.01883	0.0027	0.0113	0.00708	0	0.00611	0	0	0	0	0.05427
Inpp4a	0.05029	0.06286	0.03234	0.03163	0.07343	0.05153	0.04436	0.03411	0.01752	0.0246	0.05354	0	0.10256	0.12507
Coa5	0.20407	0.17064	0.13005	0.10441	0.15565	0.14981	0.14759	0.16364	0.13493	0.21191	0.13445	0.23019	0.47206	0.36567
Unc50	0.23457	0.22311	0.18975	0.11792	0.18417	0.16171	0.1518	0.18554	0.1732	0.16831	0.30699	0.22589	0.31846	0.27267
Mgat4a	0.03848	0.03284	0.05673	0.05916	0.04472	0.05179	0.0834	0.05808	0.05725	0.06987	0.06673	0.01338	0.07612	0.09955
2010300C02Rik	0.05365	0.03429	0.03738	0.01954	0.04146	0.01625	0.04484	0.03124	0.06978	0.03364	0.05498	0	0	0
Tsga10	0.00719	0.00203	0.00315	0.00795	0.00632	0.00516	0.00255	0.00457	0.00843	0	0.01715	0.01076	0.02139	0
Lipt1	0.00476	0.00169	0.01769	0.00503	0.0024	0.00537	0.00517	0.01378	0.00902	0	0	0.05527	0	0
Mitd1	0.40614	0.33596	0.17145	0.10809	0.26607	0.16049	0.33274	0.2101	0.30638	0.19343	0.39346	0.27799	0.1662	0.11437
Mrpl30	0.91808	0.83687	0.83855	0.69	0.73149	0.73677	1.0185	0.93197	0.94153	0.88851	0.88327	1.09836	0.70134	0.68054
Txndc9	0.4576	0.29633	0.22628	0.22858	0.24844	0.24499	0.3115	0.36912	0.38299	0.20623	0.48017	0.56192	0.81848	0.52708
Eif5b	0.46067	0.4004	0.46537	0.36169	0.46825	0.54518	0.40024	0.70667	0.57051	0.39293	0.60027	0.76349	0.60812	0.5241
Rev1	0.02307	0.0231	0.03036	0.02573	0.01442	0.05059	0.02704	0.05449	0.03612	0.01179	0.03137	0.02831	0.03476	0
Aff3	0.01441	0.03474	0.03697	0.03148	0.03013	0.01924	0.05776	0.03162	0.02518	0.02721	0.02923	0.0021	0.01687	0.04642
Gm16152	0.03207	0.03807	0.09482	0.10029	0.05799	0.07947	0.11014	0.07673	0.07523	0.10831	0.03479	0.02362	0.01348	0.12002
Chst10	0.08973	0.05739	0.045	0.04269	0.05607	0.04459	0.03352	0.04799	0.0579	0.07027	0.02254	0.02771	0	0
Pdcl3	0.40379	0.27946	0.23604	0.23938	0.27824	0.21306	0.27975	0.3518	0.29443	0.1966	0.50598	0.48467	0.42654	0.46562
Rpl31	2.59635	2.56644	3.33435	3.31334	2.76577	3.334	2.90387	3.32444	3.1481	3.08385	2.98017	3.31351	2.29493	3.03165
Tbc1d8	0	0	0.00139	0	0	0	0.00063	0	0	0	0	0	0.05297	0.50223
Cnot11	0.17573	0.1434	0.1212	0.09092	0.10669	0.08315	0.11642	0.17097	0.12641	0.08255	0.17909	0.16563	0.11184	0.24035
Rnf149	0.10755	0.10689	0.09425	0.09788	0.09885	0.09947	0.07389	0.13373	0.12926	0.09899	0.08537	0.18338	0.95093	0.21465
Map4k4	0.11466	0.1302	0.23726	0.21601	0.14801	0.22007	0.14745	0.19951	0.20743	0.21966	0.1717	0.25826	0.16141	0.47549
Il1r2	0.00858	0	0	0	0	0	0.00338	0.00799	0	0.00037	0.04041	0.01071	0.38392	0.30956
Il1r1	0	0.00027	0	0.00219	0	0	0	0.00061	0	0	0	0.04425	0	0.03555
Il1rl2	0.00139	0.00761	0.00503	0	0	0.00234	0	0.00247	0	0	0.00183	0.00423	0	0
Il1rl1	0.00104	0.00371	0.00173	0	0	0	0	0.00429	0	0.00184	0	0.07784	0	0
Il18r1	0.38314	0.34371	0.1919	0.06572	0.27978	0.0554	0.26424	0.13143	0.24087	0.21351	0.23142	0.02612	0.06207	0.04346
Il18rap	0.16218	0.15097	0.06243	0.01633	0.13434	0.00791	0.12695	0.06558	0.10469	0.05755	0.1164	0.0431	0.02518	0
Slc9a2	0	0.00123	0	0	0	0	0.00114	0.00233	0	0.00119	0	0.0375	0	0.03555
Mfsd9	0.00409	0	0.00494	0	0.00271	0	0	0.0017	0.01068	0.00599	0	0.01458	0	0
Mrps9	0.20839	0.14506	0.22616	0.17982	0.16544	0.20188	0.19228	0.27937	0.21552	0.20572	0.34387	0.35653	0.16356	0.2085
Tgfbrap1	0.02118	0.02794	0.01825	0.01842	0.02276	0.01408	0.02219	0.02538	0.0387	0.02836	0.02813	0.01022	0.00774	0
AI597479	0.01354	0.00948	0.01932	0.00808	0.017	0.00751	0.01766	0.01193	0.02501	0.00037	0.0132	0.03491	0.00455	0.02654
Fhl2	0.18435	0.12352	0.01109	0.00545	0.01922	0.02169	0.02748	0.06069	0.05553	0.01548	0.12622	0.35777	0.04247	0.02802
Nck2	0.00872	0.01772	0.01324	0.00486	0.00794	0.01349	0.0125	0.01316	0.01611	0.02257	0.01476	0.01272	0.01222	0.02853
Uxs1	0.05779	0.02877	0.02105	0.01745	0.03133	0.02045	0.04666	0.0506	0.02903	0.03332	0.09224	0.17046	0.01038	0.0494
Tpp2	0.29425	0.26887	0.2275	0.1384	0.28604	0.14568	0.1937	0.18806	0.20436	0.16131	0.23502	0.15783	0.16067	0.13349
Tex30	0.18807	0.15215	0.11542	0.13196	0.15981	0.11702	0.11305	0.21649	0.14978	0.13662	0.43528	0.25543	0.139	0
Kdelc1	0.01025	0.01187	0.00796	0.01429	0.00655	0.00804	0.00354	0.01216	0.00652	0.00804	0.02614	0.05187	0.00774	0
Bivm	0.00923	0.00788	0.02622	0.01972	0.0194	0.00915	0.01133	0.00973	0.02194	8e-04	0.03335	0.02149	0.00706	0.01992
Ercc5	0.0607	0.05433	0.03784	0.04396	0.05779	0.04063	0.08459	0.02909	0.03724	0.06095	0.01935	0.04935	0.02231	0.02723
Col3a1	0	0.00096	0	0.00285	0.0025	0	0.00299	0.00349	0.00256	0.00703	0.01034	0.29786	0	0
Wdr75	0.06194	0.03149	0.07503	0.03052	0.03097	0.08916	0.021	0.12176	0.09729	0.03976	0.06499	0.08553	0.00578	0.02118
Slc39a10	0.0183	0.01191	0.01117	0.0043	0.01418	0.01446	0.0208	0.02737	0.01728	0.01918	0.02934	0.08156	0.03832	0.02329
4933411E06Rik	0.00447	0.00333	0	0.00446	0.00838	0	0.00892	0.0055	0.00953	0	0.01116	0	0	0
Nabp1	0.48228	0.43726	0.14384	0.0795	0.2903	0.09743	0.35	0.19051	0.36532	0.1879	0.38172	0.17964	0.18652	0.30989
Gm17767	0.00941	0.00197	0.00149	0	0.003	0	0.01294	0.00232	0.00627	0	0.00381	0	0	0
Myo1b	0	0.00116	0.00131	0.00282	0.00306	0.0025	0.00257	0.00688	0.00623	0.00131	0.01758	0.2149	0	0
Stat4	0.36629	0.44715	0.26868	0.20999	0.4073	0.19769	0.50906	0.28069	0.48714	0.45329	0.25152	0.03552	0.11591	0.57331
Stat1	1.25895	1.22339	0.54925	0.56347	0.7709	0.55444	1.14434	0.59146	0.98686	0.66494	0.98083	0.44459	1.50464	0.93561
Gls	0.17151	0.15694	0.15924	0.11303	0.15492	0.13553	0.17729	0.16768	0.17481	0.15386	0.17416	0.24669	0.17287	0.19068
Nab1	0.17891	0.20192	0.16356	0.12095	0.19289	0.17311	0.15098	0.17861	0.19813	0.13094	0.23358	0.2851	0.24128	0.35523
Tmem194b	0.03352	0.04247	0.02741	0.03019	0.04435	0.02222	0.03221	0.02965	0.04289	0.06173	0.10736	0.00885	0.01222	0.03501
Mfsd6	0.15142	0.19	0.09452	0.05521	0.14075	0.05335	0.17061	0.07112	0.16436	0.15118	0.13173	0.06024	0.05228	0.16982
Inpp1	0.32444	0.37493	0.19371	0.12842	0.30413	0.11908	0.35143	0.15478	0.20627	0.19255	0.24346	0.04786	0.07876	0.02651
Hibch	0.0887	0.07204	0.10019	0.05045	0.0771	0.08378	0.10817	0.13354	0.07463	0.05299	0.15336	0.06019	0.09018	0.02651
1700019D03Rik	0.00205	0.0017	0.0013	0.00466	0.00797	0.00842	0	0.00209	0	0.00641	0	0	0	0
Pms1	0.01955	0.01759	0.00573	0.00764	0.00271	0.03142	0.01297	0.01535	0.02254	0.01556	0.03086	0.0355	0	0.0287
Ormdl1	0.20921	0.17988	0.14226	0.12763	0.15328	0.1146	0.16926	0.15987	0.14842	0.11428	0.22719	0.07981	0.02189	0.028
Osgepl1	0.02065	0.03222	0.0353	0.01086	0.03283	0.02612	0.01659	0.01915	0.03789	0.01015	0.0463	0.0443	0.02348	0.04086
Asnsd1	0.25361	0.25347	0.23374	0.16508	0.21953	0.2111	0.2106	0.34957	0.29665	0.1824	0.45205	0.36611	0.18535	0.2483
Stk17b	1.27603	1.31454	1.22529	1.22089	1.29096	1.21006	1.34251	1.12725	1.27506	1.24708	1.13863	0.29934	1.0673	0.9853
Gtf3c3	0.02122	0.01995	0.031	0.03064	0.02307	0.03646	0.02068	0.01892	0.02799	0.02687	0.05085	0.03935	0.04243	0.02853
Pgap1	0.01595	0.02176	0.03234	0.03361	0.01996	0.02363	0.00499	0.02665	0.01064	0.02033	0.02085	0.02873	0	0
Ankrd44	0.47263	0.48158	0.53634	0.5392	0.5064	0.55572	0.37334	0.44263	0.47153	0.36	0.48528	0.29827	0.22317	0.44597
Sf3b1	1.09473	1.04187	0.91466	0.81027	1.03749	0.86897	1.0496	0.90179	1.00334	0.84006	1.17081	0.76575	1.0819	1.0859
Coq10b	0.22639	0.27816	0.27371	0.22854	0.29469	0.17449	0.2528	0.20758	0.24165	0.27098	0.1542	0.16105	0.32691	0.46822
Hspd1	0.5274	0.36048	0.57133	0.36905	0.37104	0.75371	0.35987	1.16937	0.64701	0.39603	0.86127	1.74355	0.43933	0.46465
Hspe1	1.21311	1.10546	1.73479	1.39307	1.14871	1.67585	1.16293	2.00109	1.63941	1.26043	1.43477	1.98033	0.7702	1.18973
Mob4	0.42544	0.39418	0.2554	0.22558	0.3009	0.20446	0.38132	0.27128	0.3236	0.27362	0.40761	0.45098	0.36607	0.34386
Rftn2	0.00617	0.00209	0.02469	0.01902	0.0136	0.02083	0.00712	0.01224	0.00802	0.02682	0.01701	0.00772	0	0
Mars2	0.02062	0.01682	0.02244	0.02102	0.0166	0.03823	0.01473	0.0335	0.02583	0.0194	0.04202	0.00807	0	0
Boll	0.00112	0.00195	0.00827	0.01051	0.003	0.01394	0.0066	0.00503	0	0.00662	0.00671	0	0	0
1700066M21Rik	0.00595	0.01455	0.00771	0.00844	0.00732	0.00284	0.01325	0.00524	0.00821	0.01194	0.01006	0.07066	0.01108	0
Tyw5	0.05197	0.04304	0.03653	0.02344	0.04892	0.03032	0.02586	0.0382	0.03562	0.04129	0.06295	0.16589	0.10138	0.02541
9430016H08Rik	0.11721	0.1312	0.11117	0.09393	0.11025	0.09998	0.1248	0.18424	0.15286	0.11575	0.17355	0.30819	0.12047	0.22017
Kctd18	0.05655	0.04233	0.04095	0.03401	0.02068	0.04187	0.03754	0.0393	0.03987	0.05492	0.02883	0.01828	0.09729	0
Sgol2a	0	0.00058	0	0	0	0	0.00249	0.001	0	0.0023	0.1421	0.10088	0	0
Bzw1	0.8805	0.70136	0.62905	0.46505	0.72728	0.71969	0.59986	0.9447	0.74078	0.52795	0.86503	1.1615	0.69817	0.95315
Clk1	0.66921	0.78279	0.81796	0.78879	0.84946	0.74508	0.83465	0.63996	0.77146	0.84397	0.56207	0.45006	0.55611	0.6672
Ppil3	0.25725	0.23351	0.17526	0.11234	0.1315	0.13924	0.17901	0.20576	0.17781	0.09029	0.33587	0.30018	0.14526	0.15886
Nif3l1	0.12497	0.07087	0.03759	0.04442	0.0815	0.09006	0.04329	0.08252	0.0578	0.03667	0.09644	0.05156	0.04047	0
Orc2	0.06795	0.06066	0.06971	0.06273	0.07326	0.05047	0.07196	0.1011	0.0724	0.03337	0.19684	0.21286	0.01812	0.07852
Fam126b	0.03361	0.02124	0.02826	0.00944	0.01443	0.0173	0.02945	0.01931	0.02537	0.01131	0.02361	0.00831	0.02119	0.03393
Ndufb3	0.67638	0.5322	0.5679	0.40068	0.45427	0.51942	0.5405	0.65731	0.6292	0.46011	0.79845	0.65275	0.64795	0.78771
Cflar	0.29548	0.25126	0.15374	0.15574	0.19197	0.16823	0.17716	0.21569	0.16988	0.17825	0.23261	0.2326	0.41103	0.49368
Casp8	0.47798	0.45907	0.26423	0.22503	0.34584	0.206	0.44099	0.30654	0.47182	0.33596	0.44323	0.16402	0.69037	0.66886
Trak2	0.03385	0.02897	0.03751	0.02352	0.01503	0.01204	0.04282	0.04126	0.03082	0.01745	0.0224	0.05474	0.04605	0
Stradb	0.03382	0.04177	0.04674	0.01254	0.02216	0.02456	0.03534	0.04755	0.04116	0.02577	0.06835	0.01445	0.05984	0.07542
Tmem237	0.01957	0.01883	0.0224	0.02425	0.01365	0.01359	0.01274	0.04079	0.01538	0.01263	0.12956	0.17967	0.02796	0
G730003C15Rik	0.00626	0	0.00173	0.01032	0.00299	0.00537	0	0.00485	0.00318	0	0	0.00324	0	0.02651
Als2	0.01378	0.0158	0.00295	0.00273	0.01131	0.00581	0.01491	0.00569	0.01186	0	0.02542	0	0.05347	0.02329
Sumo1	1.16717	1.14425	0.92219	0.79554	1.06041	0.88093	1.08478	1.07929	1.11728	0.86799	1.27698	1.22111	1.1126	1.18612
Nop58	0.21653	0.13115	0.32615	0.22295	0.16231	0.40857	0.16799	0.73277	0.34672	0.11714	0.61935	0.62157	0.09424	0.04734
Bmpr2	0	0.00066	0.00171	0.00277	0	0.00295	0.00114	0.0066	0.00265	0.00596	0.00111	0.04151	0.09427	0.04424
Fam117b	0.12665	0.14196	0.0839	0.05057	0.07946	0.06928	0.11576	0.05554	0.09441	0.04641	0.07052	0.08622	0.07977	0.1498
Wdr12	0.10941	0.03883	0.13018	0.06847	0.06779	0.12629	0.038	0.23659	0.08903	0.03087	0.13997	0.1968	0.0189	0.10718
Carf	0.00951	0.00363	0.0117	0.00241	0.01071	0.02094	0.00912	0.01623	0.01968	0.01607	0.03276	0.00683	0	0.02742
Nbeal1	0.02537	0.0284	0.02575	0.03872	0.04067	0.02978	0.03217	0.02174	0.04382	0.02304	0.04625	0.08421	0.09471	0.0567
Cyp20a1	0.0516	0.02486	0.02597	0.03335	0.01073	0.03903	0.03364	0.04694	0.02886	0.0184	0.06615	0.18623	0.09756	0.024
Abi2	0.03885	0.02979	0.00916	0.01177	0.02439	0.02408	0.01683	0.02366	0.02214	0.01247	0.05367	0.06825	0.00455	0
Raph1	0.05662	0.04501	0.01513	0.00817	0.01975	0.01383	0.02599	0.0184	0.0162	0.02587	0.09528	0.17313	0.10954	0
Cd28	1.49066	1.63704	1.12512	1.02292	1.57077	0.98883	1.17113	1.13907	1.04673	1.14696	1.40659	0.22631	0.26935	0.0916
Gm11579	0.00164	0.0021	0.01244	0.02122	0.00926	0.00514	0	0.02092	0.00352	0.01368	0.01706	0	0	0
Ctla4	0.56489	0.44084	0.10338	0.14259	0.27057	0.10806	0.14889	0.15205	0.16286	0.17286	0.51457	0.00294	0.05659	0.08948
Icos	0.9397	0.84894	0.21387	0.17023	0.46326	0.20132	0.2776	0.22889	0.24329	0.30174	0.46755	0.04334	0.11073	0.02396
Nrp2	0.00114	0.00477	0.00527	0	0.0063	0.00522	0.01094	0.00647	0.01189	0.00779	0.00111	0.14959	0.13045	0.28198
Gm4208	0.01269	0.03586	0.04019	0.00553	0.03741	0.0026	0.0847	0.02442	0.06134	0.03758	0.03014	0.00276	0	0
Ino80d	0.07257	0.05941	0.08435	0.09752	0.07403	0.07516	0.0565	0.06747	0.0747	0.03753	0.05939	0.02674	0.1009	0.07259
Ino80dos	0.00712	0.00344	0	0.0028	0.00928	0	0.00333	0.00458	0	0	0.00817	0.00294	0	0.03131
Gm20342	0.04162	0.01959	0.03896	0.03291	0.05184	0.0329	0.03227	0.02539	0.02986	0.01171	0.05749	0.02994	0.01348	0.04536
Ndufs1	0.16622	0.13604	0.13899	0.08048	0.08937	0.12327	0.08777	0.15294	0.11392	0.05146	0.18309	0.28277	0.18883	0.08354
Eef1b2	1.73679	1.84162	2.66061	2.51632	2.08621	2.60045	2.23392	2.62713	2.41958	2.45631	2.18994	2.37344	1.21004	1.32059
Fastkd2	0.02338	0.01084	0.0375	0.01862	0.03385	0.03635	0.01836	0.0609	0.01513	0.00701	0.02665	0.01851	0.03496	0.01992
Klf7	0.06526	0.05949	0.10821	0.10871	0.06373	0.12411	0.10079	0.09708	0.11862	0.11141	0.09938	0.22645	0.36598	0.19539
Creb1	0.12234	0.11772	0.11037	0.1135	0.08134	0.12825	0.09544	0.15211	0.13261	0.09015	0.1833	0.18109	0.13931	0.12798
Mettl21a	0.05813	0.0667	0.02985	0.02822	0.03373	0.03365	0.05371	0.02573	0.0315	0.01689	0.0977	0.08105	0.05016	0.06922
Ccnyl1	0.00195	0.00027	0.00498	0	0.00517	0.00726	0	0.00092	0.00311	8e-04	0	0.05846	0	0
Fzd5	0.0045	0.01208	0.00607	0.00786	0.00535	0.0111	0.00978	0.01727	0.00967	0.00429	0.01122	0.01047	0.02348	0.02706
Plekhm3	0.01839	0.01634	0.02698	0.00494	0.02596	0.02082	0.02595	0.02229	0.03927	0.05233	0.03664	0.02564	0.12186	0.02118
Idh1	0.00829	0.00661	0.00302	0.00266	0.00745	0.00813	0.01609	0.0024	0.00294	0.01671	0.00751	0.22483	0.15994	0.11495
Pikfyve	0.01693	0.02268	0.02144	0.02614	0.01875	0.03695	0.04556	0.02297	0.02534	0.03433	0.0158	0.04055	0.06211	0.02574
Rpe	0.1944	0.14672	0.11331	0.11925	0.13464	0.11122	0.1079	0.15687	0.12084	0.10974	0.22278	0.18876	0.21717	0.32551
Kansl1l	0.02062	0.02126	0.0101	0.01311	0.01384	0.01189	0.02793	0.01575	0.01722	0.00723	0.04045	0.00979	0.04011	0.15452
Acadl	0.30752	0.30207	0.15522	0.12359	0.21081	0.09442	0.24365	0.19278	0.25218	0.15189	0.45812	0.39796	0.33318	1.15809
Lancl1	0.07024	0.05341	0.10018	0.09867	0.07377	0.08605	0.0695	0.08971	0.05687	0.06741	0.07675	0.05927	0.04896	0.09506
Ikzf2	0.11083	0.09347	0.17676	0.08809	0.22697	0.0921	1.17952	0.25957	0.7294	0.41442	0.28144	0.00226	0.04747	0.08728
Bard1	0.00559	0.0059	0.00655	0.00873	0.00565	0.00324	0.00591	0.0094	0.00322	0	0.1515	0.01378	0.02267	0
Atic	0.1231	0.07753	0.23806	0.1629	0.11127	0.28782	0.11361	0.47732	0.21756	0.11718	0.22777	0.53092	0.06427	0.20983
Fn1	0	0.00169	0	0.00696	0.00526	0.00536	0.00353	0.00705	0	0.00531	0.00568	0.45911	0.35879	0
Pecr	0.00748	0.00076	0.03699	0.00679	0.00828	0.01078	0.00404	0.04663	0.01991	0.0077	0.02221	0.11896	0.00455	0
Xrcc5	0.0622	0.03851	0.09424	0.05572	0.03883	0.06933	0.0373	0.16002	0.06982	0.04107	0.11668	0.16872	0.01665	0
Smarcal1	0.02673	0.02959	0.01963	0.01066	0.0182	0.02181	0.01872	0.02067	0.0368	0.0116	0.04883	0.01099	0.04145	0.05056
Rpl37a	3.75557	3.85006	4.30047	4.27068	3.9928	4.19044	4.11762	4.14486	4.10492	4.2716	3.66142	3.61708	3.07721	3.0526
Tns1	0.00964	0.00606	0.0123	0.0155	0.01117	0.01277	0.00264	0.03203	0.00332	0.00753	0.03399	0.01439	0.00706	0.07384
Arpc2	2.47891	2.32917	1.90739	1.69276	2.12282	1.95858	2.00051	2.08486	2.16537	1.75991	2.26474	1.88493	2.83258	2.63433
Aamp	0.41265	0.44871	0.353	0.31454	0.44008	0.38197	0.40513	0.5301	0.42393	0.35532	0.49845	0.55303	0.2973	0.82983
Pnkd	0.26086	0.25321	0.20265	0.16178	0.17269	0.17904	0.21138	0.2796	0.25387	0.20012	0.36517	0.3574	0.21201	0.13223
Tmbim1	0.02969	0.0206	0.00961	0.0049	0.02046	0.01366	0.02278	0.02528	0.01616	0.0247	0.04175	0.21659	0.24125	0.23144
Slc11a1	0.00131	0	0	0	0	0	0	0.00501	0.00363	0	0	0.00423	0.85334	0
Ctdsp1	0.21544	0.18773	0.1568	0.14106	0.18366	0.17822	0.17641	0.22653	0.18543	0.08402	0.35482	0.23058	0.17162	0.17693
Usp37	0.01718	0.03392	0.04524	0.05171	0.04147	0.04963	0.02035	0.04531	0.04508	0.03975	0.09658	0.03949	0.07605	0.01992
Rqcd1	0.07754	0.0609	0.04876	0.0503	0.06155	0.03567	0.05879	0.10189	0.0637	0.0462	0.24313	0.1898	0.15215	0.12107
Zfp142	0.02383	0.02021	0.01198	0.00763	0.02568	0.04256	0.03106	0.02876	0.02674	0.03464	0.03679	0.01977	0	0
Bcs1l	0.0388	0.04173	0.04702	0.0194	0.02519	0.03514	0.03036	0.04522	0.06912	0.0656	0.0843	0.05861	0.04979	0.02654
Rnf25	0.04494	0.03395	0.01741	0.02008	0.03271	0.02544	0.06076	0.05155	0.04589	0.03498	0.02311	0.04682	0.05046	0.0617
Ttll4	0.00578	0.00818	0.00961	0.00244	0.01278	0.00833	0.00663	0.01481	0.00933	0.01716	0.00216	0.03106	0.01687	0.02396
Wnt10a	0	0.00215	0.01397	0.00798	0.02036	0.00451	0	0.02664	0.00511	0	0.08764	0	0	0
Nhej1	0.01429	0.01395	0.03396	0.01844	0.01159	0.03092	0.00937	0.01674	0.03269	0.01766	0.05582	0.02041	0.01222	0.07881
Cnppd1	0.33712	0.3819	0.27558	0.18985	0.32973	0.24975	0.325	0.24172	0.29763	0.30771	0.28402	0.21208	0.27988	0.35215
Fam134a	0.18561	0.18313	0.14374	0.14198	0.12788	0.16904	0.20233	0.16759	0.16016	0.12562	0.29028	0.1686	0.2692	0.26822
Zfand2b	0.23087	0.16838	0.15223	0.13285	0.12627	0.13178	0.14816	0.15159	0.13608	0.11854	0.23523	0.1591	0.44102	0.20973
Abcb6	0.01073	0	0.01268	0.00785	0	0.00947	0.0033	0.02049	0.00306	0.01441	0.01089	0.04078	0	0
Atg9a	0.03923	0.02475	0.02008	0.02218	0.02828	0.00852	0.03029	0.03111	0.02423	0.02142	0.02435	0.04319	0.05076	0
Ankzf1	0.04363	0.03832	0.04049	0.05418	0.04116	0.02698	0.05096	0.03672	0.03099	0.02776	0.0408	0.06622	0.06096	0.06439
Glb1l	0.00988	0.00589	0.00521	0.00241	0	0.00267	0	0.00109	0.00325	0	0	0	0	0.02541
Stk16	0.27761	0.25686	0.13042	0.12224	0.19278	0.13312	0.17772	0.20527	0.17029	0.12422	0.20848	0.40807	0.30087	0.11132
Tuba4a	0.51898	0.36386	0.35361	0.30775	0.34763	0.39261	0.40075	0.51351	0.4041	0.30256	0.81714	0.52119	0.32722	0.26397
Dnajb2	0.01779	0.02304	0.05049	0.04839	0.04197	0.06377	0.0932	0.06001	0.05492	0.07302	0	0.12832	0.02371	0.16809
Ptprn	0.00145	0.00476	0.00502	0	0	0	0	0.01152	0	0.00526	0.00715	0.38718	0	0
Dnpep	0.16164	0.13656	0.11427	0.07706	0.14022	0.11735	0.14933	0.14877	0.1766	0.12838	0.20035	0.36734	0.29715	0.37869
Gmppa	0.10911	0.0864	0.08909	0.07079	0.08435	0.06136	0.10321	0.10541	0.12519	0.10761	0.12532	0.2352	0.32759	0.14511
Chpf	0.04312	0.04417	0.04278	0.03625	0.03991	0.03411	0.04149	0.08239	0.06569	0.05232	0.12537	0.13367	0	0
Obsl1	0	0.00052	0	0	0	0	0.00034	0.00195	0	0.00102	0.00272	0.07037	0	0
Tmem198	0.00833	0.00197	0.0015	0.00315	0.005	0.00487	0.00934	0.00682	0	0	0.00448	0	0	0
Stk11ip	0.01126	0.00376	0.00897	0.00705	0.01139	0.00564	0.02237	0.00796	0.02287	0.01124	0.03045	0.0021	0.00924	0.04642
Farsb	0.13522	0.10761	0.20262	0.11551	0.16275	0.19976	0.1156	0.33548	0.20025	0.10267	0.30726	0.47791	0.05628	0.11338
Mogat1	0	0.00157	0.01338	0.00729	0.0059	0	0.02053	0.00923	0.01208	0.01305	0	0	0	0
Acsl3	0	0.00027	0.00135	0.00859	0.00277	0.00806	0.01791	0.00323	0.00304	0.01061	0.00899	0.1059	0	0
Utp14b	0	0.00408	0.00646	0.01297	0.00514	0.00942	0.01436	0.01487	0.00288	0.00593	0	0.04532	0.01348	0
Ap1s3	0.12288	0.08776	0.02848	0.02004	0.03897	0.05028	0.08696	0.06126	0.05682	0.0317	0.10562	0.05631	0.10126	0.19406
Wdfy1	0.13194	0.13841	0.02893	0.01069	0.05904	0.02072	0.11479	0.04725	0.10022	0.05205	0.09074	0.15243	0.40857	0.11697
Mrpl44	0.17728	0.13432	0.09618	0.05014	0.06027	0.0925	0.12931	0.13812	0.10719	0.09141	0.16612	0.10751	0.09957	0.12337
Serpine2	0.00658	0.00165	0.00155	0.00239	0	0	0.00274	0.01222	0	0.00643	0.03285	0.02928	0	0
Cul3	0.07161	0.05303	0.06535	0.07183	0.06659	0.07434	0.04897	0.09683	0.09124	0.06071	0.16414	0.13851	0.06156	0.14366
Dock10	0.33832	0.42094	0.37858	0.38181	0.44742	0.38237	0.37396	0.3925	0.35148	0.30557	0.3615	0.08443	0.26556	0.52742
Rhbdd1	0.03214	0.03469	0.02505	0.00931	0.01762	0.03922	0.03256	0.02751	0.02184	0.00652	0.03756	0.07085	0	0.05164
Mff	0.4216	0.42744	0.35839	0.24149	0.34793	0.28403	0.3904	0.37807	0.39986	0.3417	0.48505	0.59746	0.4827	0.48326
Agfg1	0.13913	0.12097	0.11077	0.06848	0.10682	0.11132	0.1654	0.16453	0.1589	0.06132	0.21128	0.19037	0.15138	0.11384
Pid1	0	0.00097	0.00607	0.00203	0.00291	0.00225	0	0.00583	0	0	0.00183	0.03577	1.41545	0.16087
Trip12	0.14974	0.17592	0.13108	0.11624	0.20497	0.12086	0.15942	0.14349	0.16584	0.15283	0.1993	0.20818	0.14813	0.14893
Fbxo36	0.00155	0.00408	0.00693	0.01398	0.0035	0.00949	0.01504	0.00771	0.00612	0.01821	0.01512	0.02792	0	0
C130026I21Rik	0.00965	0.0064	0	0.00225	0.00287	0.0049	0.00285	0.0026	0.01223	0	0	0	0.03173	0.24465
A530032D15Rik	0.00474	0.00634	0	0.00309	0.00219	0.0025	0	0.00262	0	0.00546	0.00208	0.012	0.15901	0.26152
A530040E14Rik	0.00938	0.01201	0.00149	0	0.00967	0.00502	0.0095	0.0028	0.00599	0	0.02169	0.00423	0.18723	0.25298
Sp110	1.0876	1.02182	0.73563	0.58543	0.71447	0.63462	0.72669	0.85553	0.93803	0.59403	0.78459	0.05225	0.96224	1.28425
Sp140	0.42646	0.44346	0.18104	0.1445	0.2576	0.19543	0.39276	0.17897	0.35237	0.26058	0.34639	0.0619	0.70362	0.873
Sp100	1.44725	1.3324	0.92493	0.65069	0.99729	0.78012	0.98027	0.82068	0.99663	0.73469	1.06458	0.17559	0.7244	0.88684
A630001G21Rik	0.05038	0.05164	0.07747	0.05766	0.03936	0.07484	0.05254	0.06252	0.08546	0.05213	0.05122	0.00772	0.13025	0
Cab39	0.25874	0.24044	0.18096	0.14085	0.2203	0.15325	0.24949	0.22359	0.27522	0.19519	0.30605	0.20615	0.18393	0.22327
Itm2c	0.62095	0.67349	0.35694	0.27746	0.45165	0.30822	0.50555	0.32591	0.43689	0.29585	0.50575	0.48719	0.70318	1.34862
Gm28884	0.01442	0.00867	0	0.00222	0.00295	0	0	0.00506	0	0	0	0	0.00834	0
Gpr55	0.12016	0.12323	0.01613	0.02119	0.06866	0.01686	0.04301	0.0224	0.00659	0	0.04273	0.00906	0	0.06307
Psmd1	0.18862	0.13781	0.16095	0.11423	0.14854	0.19235	0.13396	0.30075	0.15943	0.15235	0.38732	0.45241	0.28031	0.3401
Armc9	0.01384	0.01251	0.01481	0.02125	0.01333	0.00538	0.00336	0.01068	0.02952	0.01196	0.01135	0.01649	0	0
Ncl	1.36861	1.28619	1.44613	1.14948	1.32496	1.52401	1.2778	2.03867	1.57101	1.31278	1.77492	2.09259	0.65947	0.89312
Ptma	2.64749	2.53077	2.68569	2.64312	2.60759	2.91799	2.77131	3.2602	2.91293	2.69319	3.98878	3.56212	2.32428	3.01441
Pde6d	0.08334	0.09633	0.10638	0.06503	0.11799	0.09272	0.1416	0.11377	0.16392	0.13786	0.11347	0.34896	0.20527	0.22985
Cops7b	0.0368	0.03836	0.02373	0.02073	0.02877	0.04828	0.02455	0.05777	0.04354	0.04798	0.11706	0.04942	0.06868	0.06481
Dis3l2	0.06766	0.03851	0.06707	0.0718	0.05013	0.04746	0.05416	0.07843	0.07184	0.04355	0.07772	0.05164	0.03973	0.028
Eif4e2	0.64266	0.57549	0.46066	0.37315	0.56432	0.39723	0.57467	0.54641	0.65292	0.42515	0.83367	0.74127	0.67207	0.75022
Gigyf2	0.12194	0.13531	0.12187	0.10764	0.09461	0.11669	0.11636	0.11453	0.12082	0.10627	0.11036	0.07589	0.08907	0.03595
Ngef	0	0.00129	0	0	0	0	0.00307	0.0014	0	8e-04	0	0.08866	0	0
Inpp5d	0.16386	0.19445	0.10756	0.09903	0.15426	0.10117	0.23364	0.14072	0.16324	0.16597	0.14075	0.00506	0.1979	0.19884
Atg16l1	0.08634	0.05831	0.07051	0.08227	0.08611	0.07273	0.08394	0.08644	0.07483	0.08212	0.10228	0.14419	0.12925	0.2159
Sag	0.01541	0.0071	0.01126	0.00813	0.00242	0.01944	0.00822	0.01993	0.01755	0.01114	0.02728	0.00329	0.01822	0
Dgkd	0.08278	0.04434	0.10026	0.08329	0.07469	0.0953	0.09581	0.13796	0.0836	0.08106	0.11722	0.07028	0.03518	0
Usp40	0.02127	0.01451	0.02897	0.0163	0.0326	0.01093	0.01564	0.01828	0.01532	0.03502	0.03223	0.02995	0.00706	0.02654
Hjurp	0.08426	0.08611	0.14066	0.11813	0.0862	0.14864	0.09755	0.07632	0.09266	0.11745	0.58135	0.15624	0.08123	0
Glrp1	0	0.00027	0.00286	0	0	0.00276	0.00301	0.00881	0.00557	0.00362	0.00962	0.14213	0.03203	0
Gm29336	0.01407	0.01015	0.01814	0.01247	0.00616	0.01942	0.00624	0.01307	0.01176	0.00427	0	0	0.02544	0
Arl4c	1.02752	0.93423	1.02812	0.91519	0.83774	0.95462	0.74354	0.87476	0.83473	0.84985	0.80285	0.41314	0.69247	0.4918
Sh3bp4	0	0.00027	0	0.0025	0.00314	0	0.00282	0.00056	0	0.00037	0	0.02271	0.02742	0.2942
Agap1	0	0.00089	0	0	0	0	0.00135	0.00097	0	0.00184	0.00111	0.11819	0.01814	0.02256
Cops8	0.29934	0.22774	0.22172	0.20155	0.22524	0.20488	0.28321	0.36909	0.33056	0.23616	0.37063	0.45071	0.31378	0.25905
Col6a3	0.00118	0.00177	0	0	0	0.00308	0	0.00481	0	0.00674	0.01005	0.35174	0	0
Mlph	0	0.00027	0	0	0	0	0	0	0	0	0.00111	0.10104	0	0
Lrrfip1	0.73551	0.5566	0.44233	0.36865	0.52611	0.40713	0.47188	0.45909	0.45095	0.33485	0.74884	0.55281	0.62673	0.57608
Ramp1	0.02887	0.00749	0.13934	0.34237	0.05375	0.43217	0.07994	0.11683	0.11463	0.06364	0.11416	0.04316	0.18614	0.37744
Ube2f	0.26124	0.18875	0.19734	0.16643	0.23325	0.18217	0.28995	0.22157	0.21113	0.19151	0.15063	0.39955	0.43321	0.7174
Scly	0.09891	0.11411	0.09675	0.04922	0.11025	0.07376	0.1242	0.11987	0.14233	0.0456	0.13112	0.05244	0.08542	0.11455
Ilkap	0.31039	0.28567	0.2547	0.24553	0.25363	0.26109	0.25634	0.32643	0.29542	0.22339	0.43402	0.41658	0.23357	0.35897
Hes6	0.30132	0.25046	0.20972	0.15187	0.20164	0.2146	0.24715	0.18598	0.23102	0.16461	0.26184	0.14775	0.13042	0.19123
Per2	0.00265	0.00157	0.00163	0.00272	0.00334	0.0056	0	0.00551	0.00467	0	0	0	0	0
Traf3ip1	0.01971	0.02116	0.02923	0.00972	0.01218	0.01137	0.02202	0.02788	0.02358	0.01074	0.01067	0.05309	0	0
Asb1	0.01754	0.01114	0.00945	0.01534	0.00974	0.00636	0.01985	0.01539	0.01476	0.01053	0.00886	0.00791	0	0
Twist2	0.00329	0.00715	0	0	0	0.00593	0.00589	0.01081	0.00275	0.01404	0.01434	0.60376	0	0
Hdac4	0.06192	0.05501	0.1222	0.11483	0.0825	0.08735	0.22298	0.09316	0.1049	0.16667	0.07754	0.04323	0	0
Gm26720	0	0.00378	0.00456	0.00248	0.00355	0	0.00877	0.00209	0.003	0.00662	0.00272	0.00552	0	0
Ndufa10	0.63692	0.50773	0.6167	0.53141	0.43223	0.58386	0.43948	0.67638	0.56487	0.4875	0.78058	0.70169	0.47453	0.4919
Myeov2	0.92515	0.77479	0.79247	0.62354	0.66422	0.72544	0.6964	0.88684	0.81969	0.72854	0.81779	0.68578	0.75514	0.9111
Otos	0.01109	0.00956	0.00482	0.0048	0.00272	0.00816	0.00957	0.00544	0	0.01108	0.00966	0	0	0
Gpc1	0.01568	0.01643	0.01561	0.00689	0.01929	0.0166	0.04506	0.01787	0.01297	0.03365	0.04119	0.32105	0.03373	0
Dusp28	0.04798	0.05171	0.04522	0.04421	0.03857	0.02976	0.08743	0.04768	0.04767	0.04547	0.07715	0.05878	0.09422	0.04979
Rnpepl1	0.15166	0.11879	0.14329	0.1398	0.18569	0.16114	0.17732	0.15372	0.1887	0.14419	0.15635	0.14617	0.16027	0.21483
9430060I03Rik	0.0082	0.00793	0.0121	0.00992	0.00974	0.00905	0.01189	0.01421	0.01338	0.02838	0.01343	0.02534	0.01038	0.03222
Capn10	0.01721	0.03001	0.00778	0.00448	0.016	0.0078	0.02184	0.01408	0.00653	0.02146	0.0263	0.05372	0.01962	0.03239
Gpr35	0	0	0	0	0	0	0	0	0	0	0.00183	0.01626	0.33357	0.15842
Mterf4	0.06156	0.03222	0.04701	0.01775	0.03526	0.04377	0.05289	0.02294	0.04586	0.023	0.03971	0.08773	0	0.12296
Pask	0	0	0	0	0	0	0	0.00993	0	0.00043	0.04307	0.00276	0	0
Ppp1r7	0.15751	0.12257	0.10723	0.10982	0.10848	0.12393	0.15394	0.15373	0.16377	0.10215	0.2676	0.27276	0.17637	0.18691
Hdlbp	0.11454	0.10082	0.0911	0.06952	0.12123	0.12978	0.11073	0.1611	0.13084	0.0712	0.19125	0.37039	0.30788	0.20281
Sept2	0.14142	0.11777	0.07977	0.09113	0.13294	0.07422	0.15408	0.12049	0.09935	0.09707	0.17931	0.44979	0.26182	0.42829
Stk25	0.12983	0.09383	0.0901	0.09944	0.08977	0.12985	0.13084	0.08794	0.10739	0.13061	0.1413	0.41978	0.1317	0.1679
Bok	0	0.00852	0	0.00651	0	0.00582	0.00404	0.01273	0.00253	0.00842	0.00624	0.63885	0	0
Thap4	0.07992	0.0582	0.05098	0.04355	0.04193	0.03243	0.0802	0.07588	0.06803	0.03578	0.08565	0.26456	0.0638	0.11918
Atg4b	0.14172	0.14158	0.07948	0.08507	0.0793	0.11258	0.14217	0.14389	0.14712	0.08385	0.18013	0.19872	0.07843	0.07907
Dtymk	0.2019	0.14126	0.18693	0.21695	0.12063	0.22744	0.13622	0.36955	0.19911	0.14559	0.73624	0.78759	0.16993	0.10082
Ing5	0.04116	0.03189	0.03125	0.02323	0.0314	0.04573	0.05526	0.06047	0.03192	0.05564	0.04097	0.0081	0.05322	0.03555
D2hgdh	0.01706	0.02432	0.03031	0.02216	0.01337	0.02118	0.01617	0.03388	0.02772	0.03239	0.0544	0.05352	0.00924	0.02574
Pdcd1	0.37954	0.32797	0.0014	0	0.1291	0.00284	0.16597	0.08084	0.13952	0.02682	0.25652	0.01958	0.02823	0.06152
Fam174a	0.16815	0.17453	0.15982	0.17138	0.19201	0.14305	0.19138	0.18738	0.20224	0.19523	0.17117	0.09759	0.55423	0.80357
St8sia4	0.14113	0.1568	0.12173	0.10466	0.15648	0.10289	0.19911	0.09978	0.12208	0.09029	0.15929	0.00552	0.13659	0.94271
D1Ertd622e	0.13652	0.16501	0.15031	0.08662	0.16521	0.19391	0.18826	0.21631	0.19131	0.12967	0.13231	0.12595	0.4891	0.27484
Ppip5k2	0.02864	0.01983	0.02714	0.01827	0.01362	0.02333	0.0294	0.06093	0.02718	0.00532	0.03917	0.04196	0.03817	0
Gin1	0.07268	0.05166	0.07332	0.06607	0.08759	0.04642	0.04793	0.07877	0.05684	0.04502	0.05337	0.02608	0.02506	0.08561
Pam	0.00694	0.00065	0.00938	0.01663	0.00469	0.03634	0.01823	0.01252	0.01441	0.03474	0.01457	0.3341	0.00706	0.0755
1810006J02Rik	0.01178	0.00907	0.01128	0.00962	0.00843	0.00771	0.00981	0.01767	0.02389	0	0	0	0	0
Gm7967	0	0.00378	0.00307	0.00315	0.00233	0.00612	0.00572	0.00202	0	0	0.00802	0.02189	0	0
Pign	0.01388	0.02621	0.02534	0.01657	0.01893	0.02659	0.02293	0.02703	0.00621	0.03012	0.0633	0.02745	0.02803	0
2310035C23Rik	0.0919	0.12533	0.11825	0.1302	0.1454	0.08032	0.13525	0.09902	0.08892	0.1421	0.08653	0.09772	0.2611	0.08241
Gm7160	0.02247	0.02921	0.01921	0.01029	0.02249	0.01551	0.01556	0.02816	0.01951	0.01616	0.01913	0.04163	0.10274	0
Zcchc2	0.04934	0.05703	0.03276	0.0315	0.02551	0.04013	0.02518	0.03054	0.0613	0.02833	0.02483	0.01127	0.03456	0
Phlpp1	0.01542	0.0137	0.00442	0.00505	0.0086	0.00348	0.01513	0.00322	0.00744	0.00037	0.01443	0.0215	0.05905	0.10169
Bcl2	0.96926	1.04375	1.90663	1.36103	1.37357	1.49262	1.75791	1.61083	1.99506	1.69463	0.78934	0.25305	0.24307	0.25009
Kdsr	0.10963	0.05637	0.0985	0.08169	0.07768	0.09131	0.08687	0.11225	0.11888	0.0773	0.09067	0.1146	0	0.14123
Vps4b	0.25794	0.21852	0.11778	0.11797	0.15403	0.13597	0.1853	0.24015	0.21695	0.13307	0.34803	0.22505	0.24526	0.30631
Serpinb8	0.00125	0	0	0	0	0	0	4e-04	0	0.00037	0	0.00712	0.19578	0
Dsel	0	0.00184	0.00158	0	0	0.00273	0	0.00185	0	0.00037	0.00111	0.02459	0	0
Tsn	0.51241	0.42347	0.46924	0.38888	0.43545	0.49446	0.41991	0.59432	0.47599	0.50118	0.80293	0.53546	0.57653	0.34908
Nifk	0.15041	0.11003	0.14757	0.13394	0.13437	0.20224	0.09428	0.33337	0.17504	0.12087	0.26388	0.33975	0.15459	0.19445
Clasp1	0.06348	0.06691	0.04608	0.04306	0.046	0.03787	0.05683	0.06682	0.05249	0.05374	0.07689	0.09095	0.07193	0.01992
2900060B14Rik	0.04779	0.05033	0.03138	0.03314	0.05261	0.03582	0.03947	0.05331	0.03093	0.05964	0.00635	0.02806	0.0323	0.05595
Inhbb	0	0.00086	0	0	0	0	0	0.00116	0	0	0.00294	0.12713	0	0
Ralb	0.03104	0.01667	0.02784	0.04905	0.02225	0.04544	0.00742	0.03481	0.03626	0.00817	0.03338	0.38735	0.71363	0.06865
Gm27184	0.002	0	0.00314	0.00264	0.00289	0	0.00289	0.00737	0	0.00581	0.00603	0	0	0
Tmem185b	0.07918	0.04239	0.06534	0.06921	0.05477	0.06781	0.04472	0.08719	0.05347	0.01671	0.09954	0.04987	0.15338	0.18094
Ptpn4	0.05601	0.04293	0.04657	0.02466	0.02382	0.0308	0.05032	0.04324	0.0505	0.09843	0.07263	0	0.01822	0.03393
Tmem177	0.02994	0.0114	0.01556	0.01108	0.00753	0.01418	0.01708	0.01288	0.04722	0.01635	0.0506	0.01628	0.0587	0
Tmem37	0.04868	0.05348	0.03432	0.00734	0.03543	0.00762	0.06783	0.04446	0.05863	0.03984	0	0.01028	0.11765	0
Dbi	0.60302	0.49134	0.45294	0.32386	0.42751	0.44117	0.28408	0.60207	0.4949	0.26839	1.18136	1.35157	1.17621	0.83176
3110009E18Rik	0.05802	0.04126	0.04072	0.03293	0.04145	0.04625	0.04879	0.06592	0.04607	0.0341	0.06593	0.08442	0.03983	0
Steap3	0	0.00203	0.00326	0.00216	0.00338	0.00507	0.00034	0.00483	0.00253	0.00675	0.00272	0.05953	0.00578	0
Insig2	0.17228	0.14556	0.10328	0.06748	0.11752	0.06584	0.12777	0.08579	0.12122	0.06665	0.14474	0.24704	0.25717	0.05192
Ccdc93	0.03595	0.04736	0.03346	0.02918	0.02284	0.01754	0.0297	0.02605	0.03178	0.04125	0.03267	0.09536	0.04789	0.09325
Ddx18	0.21646	0.16831	0.33267	0.2397	0.17913	0.35441	0.1188	0.51174	0.32996	0.19969	0.20805	0.43821	0.07513	0.29176
Actr3	2.04418	1.86676	1.69484	1.48093	1.65371	1.67719	1.56695	1.7059	1.79191	1.32228	1.99577	1.26301	2.31693	1.92304
Slc35f5	0	0.00275	0.00144	0	0.00219	0	0.00365	0.00086	0	0.00119	0	0.15407	0.08423	0.02396
Mgat5	0.04662	0.03854	0.02869	0.03269	0.01425	0.02276	0.07654	0.0408	0.05518	0.03374	0.04924	0.02613	0.12487	0.08854
Tmem163	0.12804	0.03471	0.02352	0	0.02626	0.00534	0.01224	0.04014	0.03301	0.00517	0.10207	0.00423	0.00777	0.15444
Ccnt2	0.12958	0.14359	0.1459	0.14372	0.13861	0.16078	0.1099	0.14311	0.10334	0.1161	0.18272	0.15196	0.15917	0.17185
Rab3gap1	0.07706	0.07253	0.09463	0.11315	0.10433	0.0805	0.11151	0.10289	0.0799	0.10362	0.09329	0.04612	0.04425	0.18888
Zranb3	0	0.00192	0.00174	0.01013	0.00564	0.00209	0	0.00446	0.00328	0	0.02666	0.01074	0	0
R3hdm1	0.19503	0.16178	0.22157	0.23092	0.21426	0.28099	0.16923	0.2221	0.20638	0.26789	0.29738	0.20535	0.27102	0.23434
Ubxn4	0.54835	0.45645	0.36783	0.32643	0.43015	0.41581	0.53178	0.46364	0.50836	0.4579	0.44006	0.70546	0.4444	0.81415
Mcm6	0.30383	0.2412	0.21808	0.10607	0.23898	0.18104	0.21584	0.46125	0.25969	0.16189	1.00691	0.35472	0.11538	0.14623
Dars	0.30432	0.23434	0.36402	0.28298	0.20437	0.3469	0.24592	0.49465	0.34362	0.2292	0.43952	0.36181	0.21104	0.21352
Cxcr4	0.06186	0.11018	0.1093	0.04759	0.15393	0.05304	0.22187	0.10757	0.15501	0.15897	0.0843	0.00423	0	0
Gm15675	0	0.00219	0.00181	0.00737	0.00278	0	0.00341	0.00359	0.00344	0.01794	0	0	0	0
Cd55	0.03649	0.03653	0.11254	0.09794	0.04853	0.06722	0.01868	0.07356	0.04769	0.0685	0.05076	0	0	0
Yod1	0.03346	0.0446	0.02355	0.02533	0.0543	0.0153	0.04864	0.0402	0.01724	0.01674	0.03515	0.03342	0.02293	0.0368
Il10	0.00744	0.00409	0	0	0	0	0	0.00871	0.00319	0	0.01118	0	0.07654	0
Mapkapk2	0.06279	0.05415	0.04272	0.01063	0.07044	0.01997	0.0716	0.07195	0.07252	0.04685	0.10536	0.21309	0.25618	0.26447
Dyrk3	0.0308	0.01431	0.00401	0.00507	0.01073	0	0.00254	0.0087	0.0036	0.00119	0.05261	0.08282	0	0.10278
Eif2d	0.11635	0.10445	0.10137	0.08918	0.08173	0.08686	0.08586	0.1318	0.12784	0.11112	0.18747	0.22142	0.08257	0.04658
Rassf5	0.67231	0.57121	0.48813	0.45962	0.42237	0.42249	0.36986	0.49588	0.43141	0.38811	0.52941	0.12472	0.21933	0.51445
Ikbke	0.10303	0.1086	0.16575	0.16222	0.10597	0.18365	0.10091	0.12352	0.14016	0.12268	0.08215	0.01244	0.21383	0.01992
Srgap2	0.06929	0.07008	0.04792	0.04104	0.08581	0.04391	0.06133	0.06113	0.05633	0.04325	0.13667	0.04477	0.17334	0.04081
Fam72a	0.01205	0.00237	0.00797	0.00262	0.00817	0.01152	0.00992	0.00616	0.01436	0.00615	0.04798	0.0194	0.04711	0
Ctse	0.0118	0.02597	0.00918	0.01456	0.0255	0.01584	0.02529	0.01946	0.02661	0.03322	0.01267	0	0	0.03046
Rab7b	0.00256	0.00081	0	0	0	0	0	0.00551	0.00692	8e-04	0.00208	0.05944	0.53086	0
Slc41a1	0.01528	0.02034	0.00972	0.0231	0.02161	0.0133	0.00934	0.02862	0.03893	0.01781	0.01832	0.05671	0.00455	0.0964
Rab29	0.06615	0.04847	0.02859	0.02302	0.05601	0.02483	0.04427	0.03301	0.05244	0.03419	0.05912	0.00423	0.17236	0.24407
Nucks1	0.23483	0.1844	0.26751	0.23074	0.24592	0.30063	0.23918	0.4133	0.31021	0.26313	0.80529	0.68371	0.14615	0.24349
Elk4	0.13162	0.11279	0.11486	0.12674	0.12378	0.14077	0.15699	0.10937	0.14059	0.15284	0.14314	0.11414	0.09451	0.03864
Mfsd4	0.02475	0.01878	0.02608	0.02437	0.02236	0.03686	0.02477	0.0238	0.01479	0.04188	0.02346	0.01084	0.01777	0.04642
Nuak2	0.00224	0.00572	0.00586	0.00255	0.00291	0	0.00289	0.00206	0.01164	0.00589	0	0.01311	0.10112	0.25475
Tmcc2	0	0.00039	0	0	0	0	0.00034	0.00114	0	0.00082	0	0.0352	0	0
Dstyk	0	0.00375	0.00943	0.00214	0.00262	0.00554	0.00356	0.00015	0.01099	0.01022	0.00111	0.0096	0.01551	0
Rbbp5	0.03635	0.03061	0.0294	0.01139	0.03768	0.02569	0.02716	0.02482	0.03603	0.02456	0.05305	0.03132	0.04026	0.02396
Tmem81	0.00561	0.00419	0.00289	0.00883	0.00612	0.00644	0	0	0.00224	0.00495	0.01051	0.01002	0	0
Mdm4	0.13196	0.14582	0.13454	0.16263	0.12705	0.15091	0.15565	0.13315	0.14519	0.13407	0.18924	0.12848	0.14407	0.12387
Ppp1r15b	0.09994	0.08766	0.07014	0.04735	0.06569	0.05577	0.07404	0.08129	0.07001	0.05637	0.1499	0.16195	0.29133	0.15878
Plekha6	0	0.00338	0.0079	0.00785	0.01339	0.00231	0.01588	0.00429	0	0	0	0	0.02875	0
Snrpe	1.31108	1.14906	1.13481	0.91164	1.05447	1.14512	1.09911	1.50918	1.32217	0.91779	1.98315	1.58019	1.19608	1.18171
Zc3h11a	0.01347	0.00894	0.01771	0.01248	0.01672	0.00916	0.02365	0.02244	0.01469	0.00666	0.01294	0.01645	0.02544	0
Lax1	0.26568	0.19626	0.17272	0.09996	0.1177	0.09196	0.14056	0.18268	0.2157	0.15612	0.13791	0.00525	0.01803	0.02654
Atp2b4	0.15405	0.16669	0.02406	0.01736	0.112	0.0104	0.10809	0.03772	0.09404	0.10212	0.093	0.01052	0.11067	0.22188
Btg2	1.1041	1.27214	1.14007	0.9652	1.364	0.86053	1.16338	0.9074	1.1792	1.12629	0.87527	0.30634	1.12156	1.03179
Ppfia4	0.00161	0.00402	0.00485	0	0.00595	0.00941	0.00932	0	0.01041	0	0	0	0.10479	0.49296
Tmem183a	0.15532	0.1343	0.09875	0.07882	0.09877	0.1122	0.12023	0.14004	0.12469	0.08829	0.21237	0.3177	0.15287	0.21965
Cyb5r1	0.03617	0.02614	0.02249	0.0238	0.03282	0.03709	0.01226	0.06617	0.02449	0.02298	0.04057	0.25205	0.13519	0
Adipor1	0.49849	0.5251	0.44448	0.31014	0.49291	0.34554	0.59719	0.4108	0.49939	0.46964	0.57904	0.73078	0.81266	0.3757
Klhl12	0.03452	0.04405	0.05591	0.03034	0.02711	0.03035	0.01529	0.0387	0.05516	0.04417	0.04378	0.05921	0	0
Rabif	0.16453	0.15896	0.10901	0.10165	0.08949	0.11444	0.12337	0.14234	0.12695	0.08566	0.17411	0.16516	0.13747	0.15781
Kdm5b	0.05852	0.08162	0.06916	0.06528	0.0809	0.08271	0.12391	0.09738	0.08345	0.13514	0.02247	0.16058	0.08812	0.02574
Ppp1r12b	0.00976	0.00727	0.0064	0.01027	0.00553	0.01052	0.00586	0.0122	0.01313	0.00993	0.02267	0.01401	0.00455	0.028
Ube2t	0.04934	0.05169	0.0306	0.01653	0.06213	0.04007	0.04742	0.045	0.04059	0.01974	0.36453	0.15462	0.02582	0
Ptpn7	0.35594	0.27573	0.17758	0.13355	0.21073	0.18305	0.18539	0.26967	0.22545	0.15524	0.52065	0.03221	0.23059	0
Arl8a	0.05002	0.05533	0.03724	0.02807	0.05004	0.03379	0.04122	0.03777	0.05138	0.06285	0.0447	0.24521	0.18066	0.22928
Rnpep	0.22343	0.20258	0.10791	0.06726	0.18279	0.11095	0.12669	0.18373	0.15055	0.08976	0.24834	0.09615	0.94682	0.2763
Timm17a	0.39952	0.20346	0.26331	0.2387	0.23735	0.32705	0.21625	0.47661	0.34169	0.20247	0.38038	0.65366	0.49998	0.45056
Shisa4	0	0.00027	0.00158	0	0	0	0.00297	0.00638	0.00352	0.00594	0	0.03854	0	0
Ipo9	0.02281	0.03162	0.02738	0.02374	0.02448	0.03952	0.01377	0.0441	0.03748	0.03265	0.10697	0.16509	0.01812	0.11645
Nav1	0.00277	0.00279	0.00154	0.00203	0	0	0.00305	0.00361	0	0.0025	0.00294	0.17002	0.1093	0.04725
Csrp1	0.23146	0.18213	0.15948	0.16708	0.14014	0.19187	0.23662	0.21823	0.24715	0.12734	0.74433	0.36037	0.31321	0.75604
Phlda3	0.01071	0.01537	0.00787	0.00581	0.00941	0.00285	0.00843	0.01839	0.01805	0.02658	0.03012	0.84042	0	0
Lad1	0	0	0.0031	0.00264	0	0.00725	0	0.04068	0	0	0.01723	0	0	0
Tmem9	0.08939	0.09525	0.11749	0.08762	0.10624	0.10133	0.16708	0.08803	0.13115	0.11681	0.1272	0.11685	0.106	0.02118
Cacna1s	0.00859	0	0.00166	0	0	0.00294	0	0	0.0024	0	0.01292	0	0	0.2642
Kif21b	0.09393	0.10678	0.12874	0.12227	0.10737	0.11774	0.06383	0.1075	0.10149	0.09934	0.10049	0	0.04899	0.1295
Camsap2	0.01044	0.01046	0.02237	0.00548	0.02405	0.01122	0.01917	0.00954	0.01549	0.0195	0.00509	0.04584	0	0.03555
Ddx59	0.02434	0.01444	0.01104	0.01184	0.02875	0.02373	0.01925	0.0311	0.0301	0.00523	0.02584	0.01846	0.00578	0
Kif14	0.00174	0.00014	0.0012	0	0	0	0	0.00017	0	0.00037	0.06834	0	0	0
Gm33994	0	0	0.02024	0.01165	0	0.00868	0.01652	0.01139	0.02239	0.01541	0.00717	0	0.00774	0
Zfp281	0.0745	0.09458	0.18633	0.22384	0.16975	0.22448	0.16734	0.20478	0.20828	0.17525	0.1041	0.11821	0.10312	0.09808
Gm19705	0.04296	0.03761	0.1632	0.084	0.06792	0.13852	0.18537	0.12822	0.23326	0.16536	0.07542	0.02722	0.03147	0.03046
Ptprc	1.4019	1.48725	1.33171	1.2227	1.50426	1.20759	1.37763	1.36213	1.52447	1.33953	1.45297	0.24044	1.40333	0.94511
Atp6v1g3	0.0063	0	0.00138	0	0	0	0.00901	0	0.00591	0	0.013	0	0	0
Nek7	0.15605	0.17566	0.20753	0.11818	0.18796	0.12265	0.18302	0.17434	0.15315	0.15197	0.22324	0.12759	0.11558	0.16122
2310009B15Rik	0.11106	0.09495	0.10521	0.07964	0.06808	0.10158	0.06917	0.13599	0.09719	0.04339	0.14039	0.24847	0.11274	0.18217
Dennd1b	0.10877	0.10541	0.10386	0.07004	0.07918	0.0611	0.11333	0.11427	0.11164	0.11429	0.12052	0.05487	0.02522	0.11262
Zbtb41	0.00307	0.00931	0.00922	0.00314	0.00716	0.0062	0.00536	0.01661	0.00372	0.00631	0.0148	0.0359	0	0
Aspm	0.00137	0.002	0	0	0.00961	0	0	0	0.00636	0.00102	0.08195	0.02884	0	0
Cdc73	0.06551	0.05835	0.04451	0.05024	0.05616	0.07315	0.08742	0.05524	0.05608	0.05964	0.0788	0.09623	0.1205	0.06658
Glrx2	0.33953	0.23787	0.24286	0.21844	0.26734	0.25134	0.28599	0.32381	0.27203	0.19734	0.3513	0.3717	0.39541	0.35443
Trove2	0.00776	0.00757	0.00988	0.01073	0.00264	0	0.0312	0.00159	0.00253	0.01958	0.01167	0.09225	0.01836	0
Uchl5	0.26165	0.20638	0.254	0.16751	0.20853	0.20018	0.25536	0.33999	0.21421	0.26343	0.66103	0.41698	0.18966	0.26256
Rgs2	0.51021	0.59872	0.46305	0.44658	0.62181	0.44123	1.05437	0.5654	0.79425	0.76674	0.56916	0.30147	1.0875	0.46775
Rgs1	1.6905	1.47133	0.86745	0.63911	1.30123	0.55377	1.30334	0.69213	1.04706	0.96826	1.23944	0.14956	1.40339	1.07683
Rgs18	0.0034	0.00156	0.00145	0.00238	0.00277	0	0	0	0	0.0065	0	0	0.01774	0.36294
Pla2g4a	0	0.00241	0	0	0	0.00305	0.00337	0.00154	0	0.00037	0.00208	0.06953	0.13738	0
Ptgs2	0	0.00202	0.00151	0	0	0	0.00206	0.00304	0	0.00221	0	0.12304	0.43123	0.03472
Ptgs2os2	0.00133	0.00096	0	0	0	0	0.00034	0.00101	0	0.00114	0	0.02155	0.0561	0
BC003331	0.0653	0.05932	0.05175	0.03603	0.05229	0.05393	0.08351	0.06897	0.04369	0.06178	0.09779	0.08209	0.12658	0.12291
Tpr	0.56631	0.55295	0.65094	0.52728	0.44009	0.58023	0.59972	0.61482	0.64439	0.54328	0.88938	0.67076	0.50296	0.54689
Gm10138	0.03681	0.02523	0.04915	0.02432	0.03647	0.02946	0.05189	0.025	0.04034	0.03041	0.05385	0.0525	0.02742	0.03464
Ivns1abp	0.20139	0.15631	0.1547	0.16014	0.13918	0.15497	0.16426	0.26374	0.22086	0.13247	0.40353	0.34381	0.14932	0.33044
Swt1	0.18956	0.17518	0.1232	0.13898	0.16824	0.15009	0.19061	0.17029	0.13038	0.22404	0.1625	0.19235	0.06287	0.28019
Trmt1l	0.17007	0.15276	0.14898	0.16457	0.1641	0.10642	0.19577	0.1385	0.13345	0.1506	0.11966	0.08584	0.13581	0.07437
Rnf2	0.11994	0.1523	0.11552	0.12	0.11958	0.10652	0.22622	0.12982	0.14839	0.20227	0.17991	0.25877	0.14808	0.08072
Fam129a	0.18273	0.11061	0.01324	0.00772	0.06865	0.01039	0.05105	0.03466	0.02419	0.0373	0.07793	0.21934	0.0969	0.31098
Edem3	0.00961	0.01206	0.00983	0.00958	0.01657	0.00526	0.00935	0.00479	0.0095	0.00043	0	0.00591	0.02312	0
1700025G04Rik	0.13471	0.29304	0.26362	0.07376	0.31298	0.0827	0.5118	0.24782	0.39503	0.38866	0.22746	0.05192	0.05954	0.1561
Tsen15	0.02451	0.03206	0.03824	0.03716	0.02203	0.04889	0.04117	0.0601	0.04333	0.04112	0.11795	0.21677	0.01352	0.04321
Rgl1	0	0.00646	0.00165	0	0	0.00294	0.00248	0.00405	0	0.00221	0.00208	0.28847	0.61553	0.16745
Arpc5	1.56398	1.52655	1.11759	0.95165	1.22612	1.21987	1.1297	1.30431	1.29496	0.92637	1.40608	0.99533	2.16004	2.0483
Ncf2	0.00141	0.00212	0	0.00454	0	0.00561	0.0037	0.00126	0.00327	0.00756	0.00332	0.00772	1.20336	0.26683
Smg7	0.06183	0.04318	0.05737	0.05321	0.03844	0.04909	0.05652	0.08071	0.075	0.06027	0.08523	0.09198	0.09145	0.05945
Nmnat2	0.0198	0.02728	0.01796	0.01425	0.02721	0.01357	0.02217	0.01904	0.02908	0.0286	0.0168	0.07835	0	0
Lamc2	0	0.00014	0	0	0	0	0	0.00029	0	0.00043	0	0.03506	0	0
Lamc1	0.05098	0.04102	0.00153	0	0.01262	0	0.00378	0.01162	0.00809	0.00308	0.01078	0.19357	0.03384	0
Dhx9	0.167	0.15909	0.18991	0.21676	0.19015	0.19341	0.18816	0.20655	0.16606	0.18183	0.27521	0.09781	0.05872	0.09243
C230024C17Rik	0.00704	0.0079	0.00183	0.0026	0.00289	0	0.00953	0.00296	0.01745	0.00757	0	0	0	0
Rgs16	0.10823	0.04805	0.02483	0.0103	0.05198	0.02836	0.03608	0.11368	0.05137	0.05577	0.13015	0.05178	0.06312	0
Rnasel	0.06461	0.06432	0.05993	0.03616	0.03663	0.04376	0.05989	0.01138	0.10309	0.08517	0.03748	0.0027	0.15827	0.02541
Teddm2	0.0031	0.00203	0.00342	0.00236	0.00269	0.00854	0	0.0066	0	0	0	0	0	0
Glul	0.19757	0.1662	0.16512	0.11873	0.18796	0.15223	0.2069	0.22527	0.20031	0.21413	0.17988	0.22074	0.22406	0.2769
Ier5	1.01703	1.21108	1.10714	0.91326	1.1957	0.87699	1.36509	0.92769	1.15739	1.14099	0.89872	0.55576	1.47329	1.86879
Mr1	0.02832	0.03356	0.02494	0.01515	0.02429	0.01325	0.03474	0.01051	0.02519	0.02623	0.0157	0.00812	0.07349	0
Stx6	0.18004	0.15584	0.12173	0.15959	0.13646	0.13006	0.14731	0.20088	0.14856	0.12472	0.19336	0.1124	0.16414	0.34023
Xpr1	0.12009	0.12489	0.08272	0.12163	0.092	0.09092	0.08057	0.06787	0.09166	0.05387	0.09622	0.05015	0.20962	0.06933
Acbd6	0.35852	0.33345	0.38811	0.25537	0.26198	0.28446	0.33636	0.39921	0.34535	0.31688	0.43604	0.45855	0.20037	0.31237
Qsox1	0.20043	0.17963	0.12603	0.13851	0.17801	0.11463	0.16095	0.11039	0.14167	0.14105	0.14287	0.15793	0.08415	0.21138
Cep350	0.04033	0.03181	0.03089	0.04922	0.02699	0.02515	0.0257	0.01336	0.04541	0.0294	0.03618	0.0399	0.08007	0.14336
Tor1aip1	0.43348	0.38432	0.19811	0.14751	0.25172	0.15178	0.26944	0.23427	0.29509	0.17774	0.26776	0.16649	0.55127	0.54815
Tor1aip2	0.15879	0.19076	0.09774	0.05963	0.08848	0.04601	0.18728	0.12432	0.10666	0.06636	0.18472	0.39167	0.31501	0.30871
Gm2000	0.73331	0.66301	1.33295	1.11238	0.77616	1.23382	0.9206	1.35942	1.13225	1.00846	0.96686	1.11263	0.6551	0.71019
Soat1	0.08246	0.05486	0.0351	0.05829	0.03549	0.0533	0.03018	0.03765	0.03846	0.02088	0.10506	0.15217	0.44147	0.04863
Gm10031	0.00283	0.00361	0.00622	0.00641	0.0027	0.0031	0.00594	0.00252	0.0097	0.00571	0.00565	0.00745	0	0
Abl2	0.0127	0.01654	0.01284	0.02694	0.01338	0.01722	0.01564	0.02383	0.01318	0.00043	0.02791	0.0668	0.02021	0.0368
Tor3a	0.17043	0.23026	0.04347	0.04971	0.06397	0.02822	0.17801	0.05713	0.12947	0.04872	0.13441	0.18218	0.74293	0.34898
Fam20b	0.01905	0.0233	0.0113	0.01204	0.01129	0.01275	0.02648	0.01273	0.01528	0.04532	0.06349	0.0611	0.00777	0
Ralgps2	0.04144	0.05466	0.08701	0.09165	0.08361	0.10979	0.02893	0.0615	0.05791	0.07493	0.09536	0.07775	0.07021	0.0747
BC026585	0.00087	0.00186	0.00969	0.00996	0.00698	0.00276	0.02174	0.00413	0.0118	0.01649	0.01721	0.04132	0.0335	0.04643
Rfwd2	0.07753	0.09539	0.10268	0.06913	0.08118	0.08229	0.06855	0.09208	0.08714	0.08501	0.1288	0.27229	0.16883	0.1849
4930523C07Rik	0.78191	0.8766	0.74997	0.70149	0.76877	0.73705	0.77384	0.57258	0.81111	0.81811	0.73623	0.40894	0.37726	0.49885
Mrps14	0.70931	0.49133	0.61636	0.52736	0.50642	0.66801	0.46271	0.87247	0.67183	0.43041	0.9063	0.88428	0.74476	0.62922
Cacybp	0.52524	0.4024	0.54621	0.44978	0.4723	0.63601	0.41309	0.9233	0.64197	0.34125	0.71568	1.00379	0.33485	0.42026
Rabgap1l	0.2101	0.22044	0.26132	0.17881	0.30834	0.16275	0.27312	0.2057	0.30785	0.27098	0.26874	0.05932	0.08457	0.30078
Rc3h1	0.03773	0.04759	0.04868	0.04609	0.0655	0.06096	0.04712	0.05142	0.04141	0.05165	0.06743	0.02894	0.03321	0
Serpinc1	0	0.0019	0.00335	0.00534	0.00362	0	0.0024	0.00825	0.00337	0.00495	0.0134	0	0	0.02742
Zbtb37	0.01166	0.01385	0.00627	0.00832	0.02047	0.01749	0.01283	0.01115	0.02328	0.00593	0.00958	0.02688	0	0
Dars2	0.00915	0.02724	0.01778	0.01673	0.00967	0.01394	0.02699	0.02767	0.02225	0.01087	0.03648	0.04583	0.04208	0.10442
Cenpl	0.04176	0.06459	0.04165	0.01783	0.03712	0.01178	0.0466	0.02182	0.06167	0.04647	0.30089	0.08543	0.11776	0.07926
Klhl20	0.03453	0.03614	0.0277	0.02496	0.03565	0.0377	0.02739	0.02729	0.02817	0.03044	0.06396	0.01903	0.02119	0.02853
Prdx6	1.23221	1.26442	1.2536	1.15473	1.31948	1.2823	1.50438	1.30173	1.35766	1.37096	1.14678	1.44074	1.91015	1.1604
Fasl	0.48022	0.45114	0.07334	0.00914	0.3381	0.02104	0.28977	0.09406	0.2337	0.10986	0.26443	0.05618	0.01551	0.04725
Suco	0.06159	0.07531	0.06762	0.05088	0.10411	0.04142	0.07402	0.06288	0.09677	0.10779	0.12568	0.02548	0.10659	0.02234
Pigc	0.0719	0.0688	0.0382	0.03338	0.0487	0.03004	0.06036	0.0355	0.05635	0.03347	0.10077	0.08719	0.09148	0.16681
Dnm3	0.00147	0.00028	0	0.00413	0.00263	0	0	0.00075	0	0.00114	0.00111	0.02551	0	0
Mettl13	0.02762	0.0137	0.05302	0.03993	0.02441	0.04466	0.02329	0.08587	0.03668	0.02923	0.03144	0.04111	0	0.01992
Vamp4	0.31188	0.27786	0.2214	0.17712	0.249	0.16194	0.25542	0.2286	0.27041	0.19273	0.27458	0.18774	0.73112	0.28528
Prrc2c	0.4694	0.50228	0.42711	0.51498	0.49726	0.54912	0.58073	0.46417	0.49812	0.42999	0.61173	0.55712	0.43731	0.35028
Prrx1	0.00228	0.00625	0.00164	0	0	0.00493	0.00063	0.0096	0	0.01469	0.00443	0.50414	0	0
Gorab	0.01545	0.02453	0.02336	0.01303	0.01672	0.01461	0.02862	0.02065	0.01213	0.0228	0.03928	0.05659	0.05515	0.04392
Kifap3	0.00191	0.00078	0.00972	0.00467	0.00323	0.0058	0.02022	0.01497	0.00338	0.0025	0.02581	0.12405	0.00455	0
Scyl3	0.05147	0.05404	0.04025	0.02293	0.03681	0.04465	0.06277	0.04839	0.04647	0.0347	0.06184	0.01254	0.01774	0.04891
BC055324	0.00674	0.00227	0.00126	0.00227	0.00366	0.00245	0.00686	0.00675	0.00298	0.00037	0.07379	0.01937	0.00834	0
Mettl18	0.03478	0.03416	0.03096	0.01296	0.04259	0.01698	0.02677	0.03652	0.03934	0.05679	0.04267	0.0174	0	0.14166
Sell	0.08678	0.10956	1.28209	1.0231	0.50706	0.98878	0.89905	1.0414	1.11683	1.04309	0.5196	0.16412	0.76587	1.10966
Selp	0.00165	0.00191	0.00482	0.00253	0.00555	0.00265	0	0.00438	0.00889	0.00553	0.00478	0	0	0.02853
Slc19a2	0.00863	0.00758	0.00664	0.00657	0	0.00837	0.00934	0.00543	0.01374	0.00612	0.01434	0.04322	0	0.02654
Ccdc181	0.02608	0.02017	0.01002	0.01543	0.00885	0.00291	0.02561	0.01078	0.0117	0.01712	0.04572	0.13725	0.04536	0.03131
Blzf1	0.04797	0.0517	0.05487	0.06235	0.05909	0.04588	0.056	0.05324	0.08593	0.04377	0.04344	0.13189	0.09785	0.05884
Nme7	0.03048	0.0495	0.0385	0.01716	0.04651	0.01621	0.0426	0.04498	0.03706	0.05665	0.09361	0.07478	0.05733	0
Atp1b1	0.02357	0.02326	0.22275	0.22259	0.05755	0.27548	0.17518	0.21107	0.18819	0.18699	0.20391	0.03649	0	0.61799
Dpt	0	0	0	0	0	0	0	0.00136	0	0.00184	0.01028	0.0487	0	0
Xcl1	0.05822	0.04074	0.28041	0.03639	0.12178	0.04911	0.70364	0.54823	0.60372	0.28832	0.28066	0.04125	0.02812	0
Sft2d2	0.0432	0.05594	0.04143	0.04367	0.04075	0.04295	0.22006	0.07248	0.13855	0.09501	0.13352	0.05475	0.0949	0.34415
Tiprl	0.40272	0.39583	0.33803	0.2571	0.331	0.29654	0.62234	0.42282	0.45945	0.4238	0.4906	0.31404	0.25712	0.29907
Dcaf6	0.02307	0.02201	0.02576	0.02255	0.04249	0.00742	0.03321	0.02993	0.04634	0.04079	0.03882	0.03185	0.01222	0
Mpc2	0.54574	0.511	0.45198	0.34637	0.38265	0.44178	0.43462	0.56908	0.49989	0.48481	0.62901	0.38524	0.58689	0.40924
Mpzl1	0.0016	0.00314	0.00177	0	0	0	9e-04	0.00678	0	0.00082	0.00497	0.26903	0.00455	0
Rcsd1	0.31445	0.28859	0.42305	0.38183	0.33958	0.32504	0.39625	0.35	0.38493	0.42383	0.38703	0.10632	0.13061	0.47531
Creg1	0.08234	0.05156	0.12914	0.11337	0.09528	0.13898	0.14	0.16122	0.11872	0.07901	0.12836	0.31198	0.74687	0.31702
Cd247	0.85012	0.7829	0.57796	0.53965	0.63831	0.66634	0.6811	0.54843	0.73715	0.54884	0.75246	0.09437	0.06397	0
Pou2f1	0.02779	0.05541	0.04604	0.04851	0.02284	0.06411	0.04554	0.05218	0.04464	0.04967	0.07316	0.06898	0.00706	0.07307
Gm15853	0.00818	0.0019	0.00323	0	0.00977	0.0028	0	0.00267	0.01477	0.01148	0.00111	0.00572	0	0
Tada1	0.13615	0.11443	0.08277	0.09626	0.10931	0.08706	0.12563	0.11962	0.07545	0.10094	0.16185	0.1858	0.1206	0.181
Pogk	0.02963	0.02109	0.02374	0.00475	0.02735	0.01034	0.0247	0.05066	0.0349	0.02346	0.0057	0.07548	0.01774	0.11958
Fam78b	0.00824	0.00539	0.00282	0	0.00321	0.00243	0.00709	0.01717	0.00534	0.0085	0	0.16346	0	0
Uck2	0.08086	0.06051	0.11142	0.07819	0.06834	0.12865	0.08939	0.19354	0.14795	0.08242	0.23823	0.32437	0.19476	0.18797
Tmco1	0.40226	0.27575	0.25433	0.19352	0.19064	0.27817	0.24291	0.37638	0.26193	0.21623	0.51774	0.2638	0.38971	0.55855
Aldh9a1	0.1072	0.06743	0.11107	0.07189	0.0926	0.08733	0.11164	0.12484	0.0937	0.07294	0.2139	0.24638	0.06467	0.26869
Mgst3	0.03415	0.02299	0.02001	0.03063	0.01326	0.03618	0.02304	0.02968	0.02836	0.03311	0.04831	0.63626	0.17153	0.30733
Pbx1	0	0.00551	0	0	0	0.00234	0.00114	0.00432	0.00373	0.00401	0.00626	0.27955	0.15364	0.06081
Nuf2	0.00149	0.00655	0.00363	0.00194	0	0	0	0.00584	0	0.00102	0.26675	0.18011	0.01038	0
Hsd17b7	0.0044	0.0023	0.0077	0.00503	0.00593	0.01378	0.01028	0.00637	0.00292	0.00037	0.01406	0.0183	0	0.01992
Ddr2	0	0.00405	0.00156	0	0	0	0.00034	0.00204	0	0.00201	0.00208	0.22098	0	0
Uap1	0.16926	0.13217	0.10607	0.0588	0.113	0.09756	0.0778	0.14831	0.10505	0.06486	0.30437	0.23307	0.51722	0.77676
Uhmk1	0.06715	0.05706	0.03599	0.02215	0.04493	0.05315	0.04853	0.04372	0.05692	0.0317	0.09185	0.04741	0.03067	0.07205
Atf6	0.05395	0.03772	0.01442	0.01409	0.04273	0.00613	0.02833	0.02185	0.01981	0.01865	0.05522	0.07314	0.18415	0.01802
Dusp12	0.07573	0.04021	0.0495	0.04764	0.02788	0.07108	0.01532	0.09612	0.05037	0.01906	0.10889	0.09715	0.05802	0.0742
Gm26620	0	0.00425	0	0.0084	0	0.00276	0.0034	0.00251	0	0.00727	0.00111	0	0.00455	0
Fcrla	0.0107	0.01128	0.00333	0.01209	0.01159	0.0095	0.01318	0.01667	0.00325	0.0357	0.01967	0.00324	0	0.33815
Fcgr2b	0.00135	0.02114	0.00787	0.00558	0.00565	0.00258	0.00338	0	0.00913	0	0	0.01071	1.24968	0.04388
Gm10522	0.01473	0.0197	0.00313	0	0.00493	0	0	0	0.00246	0	0.00659	0	0.04594	0
Fcgr4	0.00151	0.00225	0.00148	0	0	0	0	0	0	0	0.00332	0.0177	1.75748	0.01992
Fcgr3	0.00182	0.00774	0.00435	0.00453	0.00549	0	0.02056	0.00306	0.01636	0.01097	0.00183	0.0177	2.36116	0
Cfap126	0.00951	0.00791	0.00151	0	0.00338	0.00276	0.00661	0	0.00328	0.00626	0.01296	0	0.01184	0.06944
Sdhc	0.28121	0.25993	0.25596	0.20378	0.19805	0.26851	0.23061	0.33601	0.32526	0.23012	0.40281	0.59657	0.47715	0.41635
Tomm40l	0.08177	0.07206	0.06184	0.05064	0.05323	0.0508	0.05753	0.09146	0.07659	0.03996	0.13273	0.12113	0.06181	0.05038
Apoa2	0.00087	0.00159	0.00338	0.00681	0.00269	0	0	0.00332	0.00303	0	0.00203	0.00196	0	0
Fcer1g	0.11175	0.06227	0.07986	0.02958	0.12577	0.02606	0.78014	0.1502	0.50182	0.18471	0.23297	0.09785	3.92614	2.61068
Ndufs2	0.45844	0.38216	0.4532	0.35426	0.41687	0.4189	0.41969	0.54337	0.50372	0.37615	0.62761	0.80576	0.68867	0.65181
B4galt3	0.04594	0.05498	0.02943	0.0397	0.02985	0.03199	0.02942	0.05854	0.04838	0.02264	0.03557	0.09109	0.14541	0.14363
Ppox	0.0571	0.04168	0.06199	0.03688	0.06017	0.03746	0.0472	0.05684	0.06029	0.08092	0.08626	0.11351	0.03834	0.05106
Usp21	0.02741	0.0225	0.03342	0.03293	0.02798	0.01081	0.0286	0.02411	0.02249	0.02383	0.03263	0.01971	0.03695	0
Ufc1	0.45879	0.34233	0.30988	0.25832	0.25139	0.32498	0.3047	0.38938	0.3294	0.28515	0.49495	0.58919	0.48041	0.42254
Gm20045	0.00184	0	0.00652	0.00802	0	0.00592	0	0.00234	0.00276	0	0	0.01628	0	0
Dedd	0.10603	0.08053	0.05835	0.0664	0.06783	0.04018	0.06313	0.07974	0.07515	0.08718	0.14983	0.16447	0.0881	0.09895
Nit1	0.10081	0.07331	0.09261	0.06582	0.06645	0.07601	0.12062	0.09346	0.1041	0.08405	0.195	0.11836	0.11496	0.1341
Pfdn2	0.68633	0.6259	0.64081	0.56598	0.65085	0.73946	0.64129	0.93841	0.75281	0.58765	0.74794	1.21718	0.68411	0.85777
Arhgap30	0.53285	0.45654	0.41096	0.3305	0.48623	0.42539	0.36399	0.37896	0.43846	0.32579	0.41877	0.08771	0.52189	0.84549
Usf1	0.20278	0.20542	0.12502	0.09102	0.13162	0.08465	0.21262	0.08723	0.14746	0.13364	0.17122	0.06089	0.26014	0.20882
F11r	0.00154	0	0	0	0	0	0.00034	0	0	0.00043	0	0.00608	0.18113	0.13729
B930036N10Rik	0.08443	0.06674	0.11347	0.09036	0.07615	0.08272	0.06556	0.10731	0.07688	0.04256	0.09029	0.04854	0.16259	0.05427
Alyref2	0.06893	0.04704	0.05118	0.04948	0.05434	0.03827	0.06181	0.02771	0.05877	0.03478	0.07816	0.06318	0.07742	0.0546
Cd244	0.05369	0.01123	0.00479	0.00224	0.0076	0	0.04105	0.00871	0.03349	0	0.06479	0	0.22847	0.12335
Ly9	0.27964	0.2832	0.34252	0.30643	0.27976	0.25922	0.25204	0.34893	0.34722	0.2898	0.28645	0.0482	0.13672	0.07922
Slamf7	0.40419	0.31142	0.07269	0.02055	0.17277	0.03398	0.16186	0.1639	0.18038	0.04069	0.194	0.02822	0.48593	0.47235
Cd48	1.52992	1.30925	0.57358	0.38142	0.84934	0.51774	0.71091	0.7369	0.91941	0.44835	1.22514	0.18298	0.84784	1.23652
Slamf1	0.17972	0.19453	0.02747	0.05157	0.13675	0.02088	0.05501	0.08676	0.09507	0.0518	0.10494	0.03084	0.03406	0
Cd84	0.21594	0.32956	0.27769	0.36356	0.31154	0.31589	0.27541	0.23509	0.25551	0.26094	0.2101	0.02867	0.39873	0.01802
Gm37065	0.0223	0.03248	0.04987	0.04346	0.03591	0.03329	0.02834	0.02559	0.04322	0.03468	0.01645	0	0.02353	0.05239
Slamf6	0.2043	0.37273	0.36395	0.43561	0.39976	0.39214	0.31218	0.35408	0.3511	0.33824	0.40586	0.03507	0.06195	0.07038
Vangl2	0	0.00247	0	0.00555	0	0.00556	0	0.00303	0.00292	0.00541	0.00203	0.02066	0	0.03046
Ncstn	0.08717	0.08433	0.04437	0.04539	0.0713	0.04997	0.07039	0.06615	0.09347	0.07794	0.10427	0.10571	0.21959	0.32081
Copa	0.20641	0.2273	0.19998	0.14745	0.17826	0.22307	0.19617	0.21423	0.18169	0.18277	0.26838	0.24678	0.31581	0.09988
Pex19	0.16238	0.15443	0.12954	0.10231	0.1522	0.11559	0.14507	0.16988	0.09744	0.11702	0.13704	0.28564	0.11698	0.14716
Dcaf8	0.20196	0.22003	0.18422	0.18483	0.2114	0.18419	0.18878	0.16418	0.16763	0.16526	0.18834	0.16022	0.0476	0.13502
Pea15a	0.22733	0.22814	0.14511	0.09821	0.24286	0.11341	0.2041	0.10375	0.19599	0.19779	0.15966	0.25071	0.20773	0.31645
Igsf8	0.05499	0.06402	0.02783	0.02536	0.04109	0.0297	0.06166	0.05165	0.03337	0.0244	0.15186	0.47706	0.29902	0.22171
Pigm	0.04572	0.02894	0.0323	0.02215	0.04857	0.02991	0.02296	0.02732	0.01502	0.0417	0.08298	0.05063	0.11105	0.09007
Slamf9	0.00282	0.00026	0	0.00468	0.00375	0.00248	0	0	0.00355	0.0062	0	0.02051	0.25951	0.44853
Tagln2	1.73799	1.34273	0.99086	0.84554	1.1196	0.96286	1.16633	1.24171	1.35483	0.98234	2.0795	1.59754	2.11144	2.50703
Slamf8	0.00157	0.00206	0	0.00241	0	0	0	0.00045	0	0	0.00443	0.01332	0.86198	0.12739
Dusp23	0.00883	0.00598	0.01566	0.01011	0.00245	0.00818	0.00886	0.01228	0.00543	0.03164	0.0136	0.02107	0.02961	0
Aim2	0.15942	0.10997	0.03502	0.04012	0.06269	0.05907	0.10197	0.08903	0.08824	0.05279	0.19201	0.01168	0.1484	0.09223
Gm4955	0.61106	0.60545	0.27049	0.31779	0.43978	0.14799	0.55867	0.21369	0.44072	0.36829	0.40927	0.01173	0.6028	0.16217
BC094916	0.39951	0.48451	0.16225	0.14873	0.22976	0.10519	0.28536	0.12466	0.23782	0.18723	0.21518	0.02495	0.08622	0.02256
Pydc4	0.50928	0.59798	0.14833	0.18504	0.25298	0.14379	0.40654	0.15647	0.2863	0.2322	0.16053	0.05134	0.86918	0.04985
Pyhin1	0.67882	0.78918	0.26757	0.19113	0.36443	0.18581	0.70774	0.20952	0.52015	0.33257	0.47943	0.0767	1.34781	0.80115
Pydc3	0.15422	0.16662	0.10282	0.1329	0.11908	0.12617	0.18169	0.09104	0.1347	0.16869	0.13539	0.00329	0.04365	0.02396
AI607873	0.0017	0.00039	0	0.00297	0	0	0.00034	0.00059	0	0.00037	0.00829	0.01936	0.84683	0.35055
Ifi204	0.07184	0.07491	0.00178	0	0.00467	0.00287	0.05554	0.00262	0.01887	0.0025	0.01444	0.23805	1.88457	0.35379
Mndal	1.0974	1.06681	0.62796	0.55648	0.67597	0.5655	0.88576	0.72034	0.81291	0.69716	0.84199	0.32978	1.17452	0.82762
Mnda	0.06184	0.05152	0.00159	0	0.00288	0	0.01824	0.01122	0.00336	0.00271	0.03217	0.18084	1.30369	0.16625
Ifi203	0.97513	0.98558	0.61362	0.47469	0.58305	0.52209	0.7907	0.49758	0.76833	0.53511	0.69634	0.35333	0.99687	0.78744
Ifi205	0.0064	0.00647	0.00142	0	0	0	0	0.00272	0.00648	0	0.00843	0.02626	0.94861	0.2008
Fh1	0.13211	0.06984	0.09079	0.09711	0.07952	0.08473	0.09141	0.18187	0.1327	0.07051	0.29534	0.28933	0.13247	0.48208
Kmo	0.00639	0.006	0.00479	0	0.00369	0.00546	0	0.0049	0.01186	0.00592	0.00457	0.00556	0	0.78087
Exo1	0.00357	0.00027	0	0	0	0	0	0.00582	0	0	0.13297	0.04696	0.01352	0
Rbm8a2	0.05465	0.04216	0.03932	0.02471	0.03794	0.0536	0.03078	0.05955	0.03773	0.02783	0.04129	0.10876	0.06467	0.13227
Cep170	0.02268	0.01242	0.00307	0.01428	0.02091	0.0088	0.01269	0.01033	0.02838	0.0053	0.01783	0.23803	0.16912	0.13536
Sdccag8	0.06759	0.05767	0.06765	0.05533	0.06043	0.03403	0.07588	0.04339	0.08289	0.04109	0.1108	0.02963	0.14717	0.0562
Akt3	0.01884	0.01522	0.02056	0.02634	0.02063	0.01484	0.04172	0.01696	0.02069	0.012	0.034	0.04018	0.0457	0.1129
Zbtb18	0.00326	0.0045	0.00499	0.00771	0.00535	0.00226	0	0.01834	0.01169	0.01221	0.00596	0.04107	0.06338	0.07671
Adss	0.44858	0.35443	0.36423	0.23564	0.33263	0.35767	0.40604	0.57678	0.47167	0.28176	0.58775	0.61006	0.17338	0.11902
Desi2	0.15838	0.18979	0.12491	0.11001	0.12844	0.14306	0.12615	0.16601	0.17257	0.11078	0.22296	0.30414	0.13024	0.09899
B230369F24Rik	0.00462	0	0.00167	0.00255	0.00302	0	0	0.00189	0	0.00623	0	0.02925	0.01898	0
Cox20	0.59308	0.40851	0.33238	0.30468	0.39298	0.34064	0.36699	0.38217	0.43636	0.34142	0.6142	0.45201	0.19782	0.26062
Gm16586	0.0081	0.00983	0.01435	0.01223	0.00761	0.00775	0.01028	0.01928	0.01223	0.01708	0.00739	0.00565	0.01777	0
Hnrnpu	0.79111	0.61296	0.73841	0.69435	0.65274	0.86505	0.55966	1.13508	0.80606	0.48346	1.33401	1.00856	0.70437	0.77602
Efcab2	0.01047	0.01429	0.01568	0.01687	0.01854	0.01103	0.02428	0.02081	0.01502	0.0206	0.02287	0.05031	0	0
Smyd3	0.10847	0.09542	0.1488	0.15832	0.12702	0.10023	0.13919	0.14317	0.13477	0.13756	0.15391	0.0881	0.04417	0.04941
Tfb2m	0.02927	0.02277	0.04055	0.05735	0.03666	0.03926	0.02758	0.02849	0.05173	0.04659	0.05317	0.09306	0	0
Cnst	0.02402	0.03857	0.01868	0.01388	0.01786	0.0142	0.06354	0.01233	0.03045	0.0688	0.03759	0.0378	0	0
Sccpdh	0.00298	0.00081	0.00198	0.00222	0.00278	0	0.02268	0.00586	0.00224	0.00184	0.00111	0.07121	0.00455	0
Ahctf1	0.09543	0.07504	0.11563	0.08887	0.09284	0.10053	0.06251	0.11099	0.10195	0.08403	0.12855	0.12421	0.0543	0.11461
Cdc42bpa	0	0.00221	0	0	0	0	0	0.00029	0	0.00071	0.00596	0.05699	0.01684	0
Adck3	0.00792	0.00384	0.02128	0.01398	0.02895	0.01981	0.01809	0.01204	0.00585	0.01726	0.01152	0	0	0.02654
Psen2	0.11907	0.11416	0.11538	0.04659	0.08772	0.05286	0.12952	0.12511	0.19532	0.0947	0.08356	0.01881	0.27449	0.02544
Itpkb	0.43663	0.59	0.58334	0.50955	0.67	0.50816	0.63778	0.48001	0.60525	0.57236	0.41422	0.05862	0.25385	0.16838
Parp1	0.08691	0.06156	0.11926	0.06724	0.09831	0.09729	0.07251	0.19657	0.11345	0.07412	0.22881	0.1654	0.1195	0.18651
Lin9	0.02494	0.03442	0.01276	0.04036	0.03207	0.01682	0.02251	0.01987	0.01469	0.02352	0.07505	0.03565	0	0.028
Acbd3	0.07134	0.05378	0.07891	0.07967	0.04005	0.05485	0.06288	0.06322	0.06261	0.1108	0.08229	0.13354	0.1314	0.09556
H3f3a	2.02658	1.94009	1.98444	1.88342	1.93293	2.01953	1.95336	2.12931	2.07885	1.88567	2.35788	2.03125	2.77855	2.48287
Gm17275	0.00134	0.00718	0.00679	0	0	0.00895	0	0	0	0	0	0.00429	0	0
Sde2	0.17911	0.14673	0.13525	0.07154	0.13953	0.17442	0.12599	0.16463	0.15655	0.16314	0.16316	0.19838	0.21349	0.23027
Pycr2	0.24162	0.23323	0.21596	0.17545	0.21506	0.24827	0.26109	0.26711	0.31671	0.20952	0.39742	0.57815	0.10103	0.55435
Lefty1	0.00368	0.00773	0.00152	0.01018	0.01004	0.0031	0.01666	0.00432	0.01114	0.01338	0.0025	0.03142	0	0.6023
Tmem63a	0.0732	0.10642	0.05108	0.05338	0.07782	0.05209	0.09402	0.0642	0.08276	0.03159	0.09794	0.05524	0.05507	0.20099
Ephx1	0	0.00203	0.02871	0.04464	0.01533	0.04053	0.00854	0.02933	0.02328	0.01015	0.02949	0	0	0
Nvl	0.08863	0.06845	0.07568	0.07315	0.0597	0.08914	0.05535	0.07455	0.07959	0.05913	0.07378	0.10599	0.04153	0.07447
Cnih4	0.22332	0.20679	0.10715	0.1281	0.18314	0.12013	0.19035	0.18574	0.18833	0.11592	0.45156	0.78814	0.90546	0.55088
Wdr26	0.1272	0.13352	0.14519	0.12761	0.13537	0.09231	0.18365	0.14239	0.17757	0.15657	0.1553	0.16738	0.16433	0.22705
Lbr	0.49462	0.48269	0.38122	0.3331	0.47421	0.37351	0.44682	0.35733	0.46196	0.32518	0.93981	0.19397	0.21077	0.23307
Gm5533	0.00134	0.0019	0.00153	0.00246	0.00557	0	0.00359	0.00517	0.00617	0	0	0.02189	0	0
Enah	0.00318	0.00013	0.0033	0	0	0.0023	0.00363	0.00078	0.00711	0.00683	0	0.03799	0	0
Srp9	1.00328	1.00749	0.95205	0.90377	0.94437	0.99607	0.94306	1.09124	0.98763	0.96535	1.30635	0.94928	1.33812	1.20105
Degs1	0.44743	0.29809	0.21924	0.15963	0.20231	0.19501	0.2021	0.28891	0.23537	0.18547	0.36877	0.35831	0.43343	0.68973
Fbxo28	0.12553	0.10729	0.12557	0.08529	0.11493	0.10646	0.10472	0.12048	0.09681	0.11388	0.12307	0.19497	0.24374	0.05386
Trp53bp2	0.0226	0.01636	0.03079	0.00959	0.00509	0.01944	0.01278	0.01684	0.00859	0.00581	0.02224	0.00705	0.08631	0
Capn2	0.27806	0.20194	0.13633	0.08021	0.19416	0.12326	0.127	0.15931	0.18752	0.13868	0.21026	0.398	0.72619	0.33467
Susd4	0.00112	0	0.00635	0.0028	0	0.00271	0	0.00485	0.00564	0	0.00785	0	0	0
Disp1	0.01156	0.01302	0.00961	0.00247	0.0161	0.00855	0.00313	0.00755	0.02789	0.00992	0.01014	0.01318	0	0.02742
Brox	0.13233	0.10015	0.06719	0.05359	0.07745	0.04395	0.07371	0.07047	0.0677	0.07651	0.12489	0.12144	0.17325	0.1892
Aida	0.15937	0.14111	0.07919	0.0982	0.10362	0.13669	0.11543	0.14539	0.11488	0.12032	0.27259	0.43856	0.2398	0.29636
Mia3	0.1159	0.11018	0.11528	0.09177	0.12171	0.13157	0.10882	0.10687	0.13104	0.09202	0.13263	0.10379	0.12415	0.09968
Taf1a	0.01085	0.00823	0.01287	0.01577	0.01264	0.0328	0.00892	0.03519	0.02775	0.02741	0.03576	0.05252	0	0.02256
Dusp10	0.1328	0.13503	0.29283	0.34576	0.1967	0.31098	0.28775	0.28209	0.26333	0.30333	0.21759	0.08483	0.10987	0.08334
1700056E22Rik	0.02844	0.02309	0.04816	0.04044	0.0437	0.02839	0.02918	0.01629	0.02278	0.04089	0.07434	0	0.00455	0.0778
Hlx	0.00326	0.00418	0	0	0	0	0	0.00061	0	0.00043	0.00659	0.04417	0.2623	0.24281
Marc2	0.47865	0.41622	0.40602	0.39769	0.33797	0.43206	0.37749	0.46988	0.42442	0.29617	0.44669	0.3352	0.41605	0.44562
Rab3gap2	0.01189	0.02175	0.00308	0.01222	0.02089	0.00276	0.01368	0.01562	0.01263	0.01222	0.01445	0.10262	0.17967	0.04086
Iars2	0.05735	0.06429	0.07231	0.06063	0.03416	0.06162	0.07038	0.08725	0.06447	0.04689	0.08248	0.17532	0.07807	0.0794
Bpnt1	0.06745	0.03606	0.08023	0.06545	0.04874	0.08318	0.10154	0.10228	0.08946	0.05046	0.0894	0.26082	0.0635	0.13155
4930532G15Rik	0.00708	0.00821	0.01659	0.01126	0.01212	0.00563	0.01419	0.0138	0.00829	0.0105	0.02759	0	0	0
Eprs	0.20242	0.18845	0.24334	0.19714	0.20855	0.32254	0.21208	0.46334	0.29819	0.22031	0.419	0.72448	0.14597	0.26657
Lyplal1	0	0.00066	0	0.00314	0	0.00329	0	0.00184	0	0.00114	0.00294	0.04809	0.02139	0
Tgfb2	0.00162	0.00013	0	0	0.00288	0.00342	0	0.00096	0	0	0.00111	0.02077	0	0
Rrp15	0.10594	0.04071	0.16408	0.08738	0.06615	0.29657	0.03283	0.36995	0.14841	0.06005	0.15283	0.28128	0.12375	0.12322
Gpatch2	0.07127	0.06993	0.04782	0.04849	0.07639	0.03658	0.0629	0.04808	0.07113	0.01182	0.01772	0.01294	0.06141	0.05785
Kctd3	0.02874	0.02867	0.03088	0.01963	0.0046	0.01686	0.02114	0.03114	0.01274	0.03595	0.04301	0.07095	0.02286	0.02329
Cenpf	0.00803	0.00538	0.00152	0.00509	0.00578	0.00822	0.00773	0.00397	0	0.00725	0.47385	0.27564	0.00578	0
Ptpn14	0	0.00014	0.00293	0	0	0.00497	0.00833	0.00045	0	0.00114	0.00548	0.04398	0	0
Smyd2	0.02698	0.01084	0.05213	0.03392	0.02331	0.08532	0.0295	0.11059	0.05689	0.01731	0.05914	0.49844	0	0
Rps6kc1	0.0084	0.00221	0.01289	0.00933	0.00807	0.01052	0.00636	0.01272	0.00938	0.01305	0.00993	0.01026	0.02145	0.02118
Angel2	0.15583	0.14183	0.16023	0.13335	0.1607	0.14382	0.13481	0.18193	0.15633	0.15833	0.1969	0.0943	0.10482	0.224
Mfsd7b	0.029	0.03694	0.01069	0.02464	0.03462	0.02472	0.024	0.044	0.02238	0.02856	0.03288	0.07951	0.09348	0.06268
Tatdn3	0.01209	0.01587	0.0166	0.0101	0.0103	0.00493	0.01627	0.02744	0.01394	0.01655	0.01355	0.011	0.02938	0
Nsl1	0.00114	0.00184	0	0.00217	0.00288	0	0	0.00962	0	0.00037	0.13525	0.0113	0.01872	0
Batf3	0.00138	0	0.00149	0	0	0	0	0	0	0	0.02058	0.01332	0.06077	0.33214
Atf3	0.03606	0.02683	0.01037	0	0.03285	0.00361	0.05749	0.02646	0.04112	0.03239	0.04943	0.13345	1.45306	0.74494
D730003I15Rik	0.04513	0.04269	0.05966	0.05936	0.04208	0.05057	0.02375	0.02734	0.0449	0.01607	0	0.01733	0.02494	0.02742
Nenf	0.08263	0.05778	0.06671	0.07599	0.04701	0.0511	0.02752	0.10788	0.05854	0.0431	0.15433	0.84006	0.11612	0.58733
Tmem206	0.01603	0.00829	0.01775	0.01893	0.02552	0.01524	0.01591	0.03328	0	0.00513	0.02255	0.02464	0.03269	0
Ppp2r5a	0.18447	0.19591	0.25773	0.19177	0.22591	0.24597	0.21968	0.23892	0.22746	0.2155	0.21262	0.25086	0.21041	0.10159
Gm32200	0.00165	0.00209	0.00622	0.00728	0	0	0.00334	0	0.01003	0.00419	0	0	0	0
Dtl	0.11586	0.15468	0.13089	0.09434	0.15059	0.11833	0.10142	0.16506	0.11125	0.04321	0.61224	0.12388	0.07285	0.07258
Ints7	0.04932	0.05683	0.06145	0.02569	0.03556	0.041	0.03539	0.05359	0.03634	0.04564	0.14305	0.03753	0.03126	0.08094
Lpgat1	0.04308	0.01927	0.00903	0.01473	0.01802	0.00761	0.03119	0.05586	0.03015	0.0184	0.09582	0.07733	0.08087	0.08603
Nek2	0	0.00078	0.00164	0	0.00249	0.0031	0	0.00208	0	0.00207	0.15567	0.05408	0	0
Slc30a1	0.00408	0.02543	0.01264	0.00962	0.0181	0.0051	0.00349	0.0171	0.01661	0.01861	0.0113	0.02957	0.1469	0
Gm26670	0.00301	0.00959	0.01878	0.0223	0.00529	0.01677	0.0243	0.01285	0.00631	0.00671	0.00448	0.00552	0	0.0368
Traf5	0.09565	0.09546	0.13486	0.07988	0.09788	0.09094	0.10498	0.12614	0.11192	0.11964	0.17288	0.07577	0.02017	0.10312
Rcor3	0.02446	0.02545	0.01702	0.01501	0.00724	0.02074	0.01635	0.02435	0.02755	0.03179	0.05958	0.07908	0.04029	0.18496
Hhat	0.00233	0.00185	0	0.00273	0.00614	0	0.00811	0.00274	0	0	0.00509	0.01538	0	0
Diexf	0.01741	0.00392	0.03415	0.01386	0.0101	0.02672	0.01209	0.03279	0.01848	0.01697	0.01648	0.01892	0.02554	0
Irf6	0.00157	0	0.00139	0.01664	0	0.00547	0	0.00616	0	0.0107	0.00398	0	0	0
A130010J15Rik	0.01514	0.01269	0.02359	0.03224	0.01947	0.03082	0.02162	0.03122	0.02356	0.02095	0.03509	0.03312	0	0.024
Traf3ip3	0.54549	0.47445	0.47202	0.46951	0.45803	0.42987	0.42684	0.4193	0.48803	0.39778	0.44416	0.08355	0.09783	0.0795
4930570N18Rik	0.03937	0.044	0.02667	0.01548	0.01995	0.01635	0.03252	0.0201	0.03409	0.05201	0.00594	0	0.01774	0
Lamb3	0.37733	0.4886	0.40669	0.33274	0.48572	0.31354	0.42784	0.32617	0.34796	0.36367	0.22198	0.07296	0.01232	0
Hsd11b1	0.55339	0.43374	0.45961	0.30959	0.34835	0.40375	0.28327	0.44467	0.43724	0.27332	0.42023	0.06687	0.06909	0.31092
G0s2	0.01236	0.01276	0.0531	0.01923	0.01817	0.03235	0.05183	0.05543	0.04063	0.01889	0.02231	0	0.02544	0
Cd34	0	0.00405	0	0	0.00265	0	0.00063	0.00507	0	0.00637	0.00898	0.26593	0	0
Cr1l	0.35539	0.26427	0.30268	0.24895	0.29108	0.29951	0.29386	0.4162	0.33803	0.2502	0.32025	0.17881	0.32717	0.40888
Fam171a1	0.00131	0.00052	0	0	0	0	0	0.00099	0	0.00119	0	0.04256	0	0
Nmt2	0.09108	0.0765	0.08817	0.05956	0.05948	0.06377	0.06614	0.09666	0.06675	0.10848	0.19273	0.2892	0.03852	0.15986
Rpp38	0.02822	0.01	0.01891	0.02042	0.01115	0.02513	0.00919	0.02045	0.03141	0.01308	0.00896	0.04105	0	0.03046
Dclre1c	0.02443	0.03165	0.01445	0.0106	0.0077	0.0155	0.01299	0.01894	0.00958	0	0.02293	0.00594	0.01161	0.10376
Suv39h2	0.01738	0.00791	0.0105	0.01467	0.02479	0.019	0.00992	0.03475	0.01969	0.01523	0.1257	0.01922	0.00578	0.0864
Hspa14	0.28026	0.21619	0.20862	0.12525	0.202	0.18186	0.21069	0.33795	0.27192	0.1825	0.52581	0.18119	0.17436	0.21195
Fam107b	0.92372	1.04655	0.70177	0.63326	1.08948	0.59809	1.28466	0.70044	0.84788	0.94926	1.01128	0.22915	0.28579	0.45609
Frmd4a	0.01237	0.00678	0.0183	0.02171	0.01071	0.02873	0.02043	0.01642	0.0196	0.0123	0.01357	0.18969	0.11142	0.27297
Prpf18	0.14667	0.1016	0.0578	0.06875	0.07952	0.05452	0.09904	0.09841	0.05442	0.08143	0.16845	0.03098	0.09524	0.16774
Sephs1	0.09675	0.08977	0.05274	0.04078	0.02152	0.06318	0.0524	0.12808	0.08665	0.03029	0.27944	0.1543	0.13867	0.20292
Phyh	0.11873	0.15277	0.14018	0.07034	0.09069	0.09884	0.13717	0.07515	0.12908	0.12621	0.1072	0.02987	0.20518	0.17464
Mcm10	0.00109	0.00014	0.00145	0	0	0.00264	0	0.00303	0	0.00158	0.13429	0.02626	0.00455	0
Optn	0.00812	0.00747	0	0.0029	0	0.00252	0.00063	0.00015	0	0.0065	0.01101	0.00294	0.02789	0.05544
Camk1d	0.0616	0.04608	0.05524	0.04847	0.07608	0.04203	0.07813	0.05195	0.0571	0.04957	0.04597	0.02698	0.13861	0.03239
Cdc123	0.23853	0.20597	0.17962	0.14258	0.19105	0.16595	0.21861	0.2392	0.17688	0.21448	0.417	0.36986	0.21787	0.37911
Nudt5	0.16372	0.12108	0.15586	0.13184	0.11896	0.15963	0.11752	0.30868	0.17346	0.0875	0.43068	0.46995	0.09766	0.09708
Sec61a2	0.03207	0.03203	0.02716	0.02471	0.02768	0.03986	0.02907	0.03738	0.06068	0.04905	0.03357	0.05051	0.02429	0.10908
Upf2	0.0963	0.1235	0.11347	0.10743	0.15724	0.11115	0.13845	0.15985	0.1118	0.12512	0.10367	0.07821	0.16609	0.17436
Usp6nl	0.0031	0.00028	0.00374	0	0.00644	0.00899	0.00302	0.00875	0.00339	0.00071	0.00691	0.04318	0.02647	0.03222
Celf2	1.03218	1.11296	0.8188	0.65561	1.03277	0.72566	1.07111	0.74799	0.92265	0.83443	1.12429	0.09809	0.59915	0.6186
Gata3	0.30287	0.30446	0.15733	0.09793	0.22228	0.08007	0.25798	0.11495	0.17911	0.1885	0.332	0.06239	0.03923	0.02802
Taf3	0.14319	0.14096	0.16959	0.15153	0.09571	0.17201	0.1389	0.17672	0.11308	0.10766	0.19377	0.11506	0.13099	0.12803
Atp5c1	1.61379	1.34357	1.25182	1.03374	1.13794	1.20885	1.1869	1.3739	1.33034	1.10658	1.73232	1.45723	1.30419	1.39455
Kin	0.11092	0.14718	0.08345	0.09729	0.10588	0.1098	0.11441	0.10809	0.14954	0.12596	0.14342	0.15293	0.07035	0.07474
Itih5	0.00608	0.00205	0.00177	0	0	0.0087	0.007	0.00412	0.01301	0.0062	0.00612	0.00423	0	0
Sfmbt2	0.00694	0.00609	0.01426	0.02234	0.00832	0.02403	0.00949	0.01222	0.01305	0.01916	0.02501	0.00915	0.01268	0.06317
Prkcq	0.51009	0.49742	0.48121	0.40157	0.50582	0.45496	0.47164	0.43342	0.51567	0.41855	0.50453	0.0467	0.07764	0
Pfkfb3	0.04883	0.04925	0.01665	0.01693	0.03202	0.00928	0.01354	0.03137	0.03503	0.01502	0.01536	0.00423	0.3029	0.06454
Rbm17	0.3869	0.34287	0.4442	0.27813	0.37349	0.35856	0.41538	0.46115	0.39563	0.37385	0.5615	0.52649	0.47368	0.52619
Il2ra	0.0636	0.0288	0.00311	0.00981	0	0.00226	0.02059	0.02322	0.0196	0.01651	0.03805	0	0	0.14086
Il15ra	0.1206	0.1072	0.04013	0.01219	0.07536	0.02348	0.08648	0.04499	0.09574	0.06149	0.04759	0.04557	0.35867	0.3113
Fbxo18	0.06381	0.05207	0.05376	0.0428	0.04486	0.05448	0.07438	0.06315	0.06712	0.03909	0.0855	0.0748	0.11412	0.15787
Ankrd16	0.03647	0.04045	0.04237	0.02819	0.03479	0.0344	0.04297	0.03871	0.04688	0.02963	0.02526	0.01683	0.04723	0.04983
Fam188a	0.154	0.11405	0.08032	0.0294	0.07901	0.06242	0.07851	0.09897	0.06734	0.06139	0.20516	0.03371	0.14154	0.20581
Pter	0.00162	0.00235	0.00147	0.00293	0.00617	0	0	0.00389	0.0102	0.00226	0.0226	0.08759	0	0
Rsu1	0.30499	0.22022	0.21167	0.1614	0.1943	0.13998	0.16888	0.2016	0.20133	0.14778	0.33595	0.28181	0.80868	0.93418
Trdmt1	0.01686	0.00014	0.01143	0.01078	0.01368	0.00921	0.01269	0.0099	0.01821	0.00687	0.01895	0.0021	0.04839	0.02706
Vim	2.08768	1.18362	0.8054	0.67903	0.83183	0.82384	0.45906	1.07466	0.92858	0.59496	1.93479	3.38899	3.05404	2.1912
Hacd1	0.00159	0.00466	0.0028	0.00447	0	0.00743	0.00063	0.02376	0.00394	0.00595	0.00967	0.39257	0.02108	0
Stam	0.0279	0.01859	0.01367	0.01457	0.02325	0.01405	0.0221	0.02667	0.03508	0.00213	0.04649	0.16601	0.0608	0.05195
Nsun6	0.03172	0.02719	0.04256	0.05719	0.04596	0.03198	0.0474	0.03157	0.04282	0.03021	0.07094	0.01407	0.03001	0.15817
Arl5b	0.05574	0.04463	0.03991	0.03426	0.05338	0.0333	0.05453	0.02676	0.05472	0.10852	0.05667	0.02733	0.02192	0
Plxdc2	0.00621	0.00186	0.00141	0	0	0	0	0.01058	0.00237	0	0.02085	0	0	0
Nebl	0.07171	0.07723	0.01709	0.00757	0.04617	0.00876	0.01973	0.0227	0.01268	0.01069	0.0334	0	0	0
Mllt10	0.19278	0.18234	0.18766	0.16982	0.19201	0.18908	0.18046	0.19153	0.15954	0.19232	0.29893	0.13218	0.10795	0.17349
Dnajc1	0.33124	0.25409	0.18741	0.18238	0.238	0.14598	0.18155	0.19884	0.23028	0.14033	0.33522	0.15845	0.23917	0.028
Commd3	0.43903	0.32671	0.30358	0.18835	0.33503	0.23404	0.40795	0.412	0.36209	0.30076	0.65336	0.50787	0.46708	0.61002
Bmi1	0.02508	0.03534	0.02426	0.02653	0.02772	0.03142	0.03243	0.06366	0.01871	0.03355	0.07415	0.08925	0.04749	0.02256
Pip4k2a	0.08456	0.07324	0.09373	0.08622	0.07645	0.10289	0.08408	0.10666	0.09136	0.08965	0.1665	0.08622	0.08268	0.50818
4930426L09Rik	0.00097	0.00402	0.00129	0.00794	0	0.00267	0	0.00276	0.00319	0	0	0	0	0.028
Armc3	0.06796	0.0481	0.0472	0.04615	0.03772	0.03853	0.02094	0.04131	0.03975	0.04957	0.03829	0.02448	0	0
Msrb2	0.01864	0.00908	0.02185	0.03781	0.0056	0.01998	0.02319	0.03536	0.02238	0.02238	0.01043	0.06681	0	0
Otud1	0.03476	0.05145	0.06044	0.05974	0.05731	0.06828	0.07767	0.06721	0.0641	0.04896	0.0476	0.02301	0.16953	0.15932
Arhgap21	0.00471	0.00219	0	0	0.00277	0.00246	0.0035	0.00056	0	0.01286	0.00921	0.05871	0	0
Enkur	0.00173	0.00653	0.00759	0.0031	0.00563	0	0.00615	0.00321	0.0054	0	0.01284	0.00329	0	0
Thnsl1	0.00892	0.00195	0.00292	0	0.01077	0.014	0.00644	0.00399	0.00817	0.00621	0.00598	0.00507	0.03896	0
Apbb1ip	0.70796	0.59471	0.46541	0.39678	0.47105	0.39707	0.44485	0.44717	0.4928	0.39522	0.55577	0.21032	0.49619	0.64285
Pdss1	0.01	0.00489	0.00594	0.00488	0.00566	0.00579	0.00304	0.04079	0.01864	0.00071	0.09298	0.04782	0.07694	0
Abi1	0.33992	0.35416	0.33253	0.25651	0.31138	0.29674	0.35968	0.31379	0.40034	0.312	0.33151	0.12951	0.58447	0.57533
Acbd5	0.07011	0.05297	0.05076	0.03172	0.07513	0.03723	0.06109	0.05123	0.05258	0.02692	0.08695	0.09673	0.11524	0.17446
Mastl	0.01452	0.01233	0.02592	0.01297	0.01511	0.01202	0.01588	0.02662	0.02724	0.021	0.1001	0.01812	0.01501	0.05446
Yme1l1	0.19371	0.17673	0.18843	0.15328	0.20275	0.15348	0.18847	0.19572	0.19418	0.23125	0.26575	0.14663	0.27558	0.38032
Spopl	0.06822	0.05759	0.04936	0.03565	0.03771	0.05575	0.10704	0.03954	0.05556	0.07846	0.06672	0.05945	0.056	0.06317
Il1rn	0.00117	0	0	0	0	0	0.00282	0	0.00307	0	0	0.00772	1.31914	0
Psd4	0.13902	0.11247	0.08714	0.0566	0.10791	0.07082	0.10148	0.10212	0.1099	0.04467	0.1131	0.03817	0.11911	0.13465
Ehmt1	0.06841	0.0552	0.04603	0.04851	0.07259	0.07376	0.0855	0.06942	0.06381	0.02452	0.03885	0.10433	0.02848	0.08692
Arrdc1	0.23952	0.23237	0.1816	0.17514	0.19621	0.15813	0.17654	0.20673	0.18548	0.16843	0.26763	0.10266	0.22983	0.0996
Zmynd19	0.02396	0.008	0.02292	0.02149	0.00784	0.01621	0.01649	0.05647	0.03296	0.01214	0.07884	0.12338	0.0328	0.09101
Dph7	0.04235	0.03646	0.0535	0.03129	0.02851	0.02658	0.05352	0.05388	0.04612	0.04096	0.08156	0.04442	0.02805	0.0482
Mrpl41	0.30376	0.26881	0.15282	0.1345	0.17891	0.19224	0.2193	0.29507	0.25649	0.17512	0.35929	0.18231	0.1718	0.13892
Pnpla7	0.05463	0.05424	0.07563	0.04993	0.04414	0.05944	0.05513	0.03639	0.05621	0.04338	0.06516	0.03238	0.03237	0.02853
Nsmf	0.02345	0.03464	0.00815	0.00969	0.01526	0.00791	0.0262	0.02111	0.01421	0.00508	0.0348	0.0381	0	0.02541
Nrarp	0.04625	0.05899	0.06841	0.03181	0.05892	0.04932	0.05307	0.06446	0.05613	0.06782	0.11319	0.02714	0.01822	0
Tor4a	0.03647	0.01733	0.01782	0.01483	0.02019	0.01876	0.01313	0.02887	0.02133	0.02604	0.03612	0.01368	0.00455	0
Nelfb	0.27191	0.29961	0.22468	0.20129	0.33426	0.1972	0.25923	0.25287	0.2545	0.2313	0.38199	0.29395	0.13964	0.17929
Tubb4b	0.44383	0.42928	0.30098	0.26791	0.3976	0.38519	0.40129	0.40185	0.37083	0.26426	1.34866	0.75841	0.41518	0.22663
Ndor1	0.02206	0.0328	0.01281	0.01919	0.02134	0.03203	0.03635	0.03221	0.02998	0.00043	0.02417	0.01779	0.0399	0.08751
Tmem203	0.13145	0.11604	0.09454	0.0613	0.10213	0.09355	0.09472	0.08644	0.10578	0.08562	0.11041	0.05551	0.05875	0.11106
Tprn	0.04034	0.03361	0.0222	0.02267	0.02687	0.03626	0.01148	0.04411	0.0243	0.03313	0.0407	0.00576	0.0356	0.08825
Ssna1	0.37358	0.35628	0.25748	0.24962	0.26848	0.23933	0.25558	0.32331	0.38077	0.28268	0.54278	0.58112	0.37458	0.26727
Anapc2	0.13039	0.09764	0.08773	0.06136	0.0854	0.08162	0.11098	0.07783	0.11427	0.08258	0.16316	0.10209	0.15335	0.15271
Man1b1	0.05796	0.05367	0.04094	0.02954	0.07235	0.03532	0.05037	0.06235	0.08764	0.04855	0.07915	0.07695	0.05825	0.1324
Dpp7	0.01802	0.01762	0.01924	0.02238	0.01038	0.00298	0.02303	0.01672	0.02182	0.01054	0.02203	0.01637	0.05296	0.07796
Uap1l1	0.07534	0.05968	0.07809	0.04023	0.05652	0.06188	0.05281	0.05399	0.09007	0.03535	0.07438	0.26578	0.27819	0.1711
Sapcd2	0.00176	0.00527	0.00286	0	0.00245	0	0.00299	7e-04	0	0.00344	0.2147	0.04587	0.00578	0
Npdc1	0.00434	0.0072	0.00734	0.00763	0.00242	0.00289	0.00479	0.00756	0.00287	0.00872	0.02442	0.21228	0	0
Fut7	0.08994	0.04114	0.00299	0.00555	0.00771	0.00501	0.00858	0.00219	0.00921	0.00473	0.08457	0.02973	0.00834	0.02853
Abca2	0.06062	0.05367	0.0545	0.05289	0.05565	0.04976	0.03439	0.06412	0.04341	0.02742	0.12069	0.01473	0.00578	0.02654
BC029214	0.30055	0.22785	0.17532	0.13178	0.18364	0.14058	0.18511	0.17133	0.17026	0.15271	0.18907	0.04568	0.15078	0.22685
C8g	0.00158	0.00424	0.00505	0.00326	0	0	0	0.00375	0.00669	0	0.01962	0	0.00578	0
Fbxw5	0.09782	0.10416	0.08056	0.08911	0.07834	0.09091	0.07451	0.09692	0.08491	0.09867	0.13183	0.21401	0.06873	0.14686
Traf2	0.19249	0.15307	0.13236	0.14231	0.13196	0.14011	0.13647	0.16014	0.13848	0.1193	0.20232	0.07747	0.11633	0.21829
Edf1	1.36583	1.21398	1.0643	0.85161	1.09401	1.0244	0.90969	1.26447	1.18823	0.86661	1.27601	1.09542	1.19843	1.61525
Phpt1	0.10436	0.0788	0.19598	0.13096	0.09735	0.14053	0.08359	0.20272	0.14675	0.04683	0.13906	0.08494	0.02616	0.10994
Rabl6	0.07496	0.09062	0.09463	0.07954	0.0518	0.10192	0.09583	0.13425	0.13657	0.06067	0.18811	0.17715	0.12487	0.22873
Tmem141	0.00599	0.00395	0.04028	0.03048	0.01311	0.01926	0.04989	0.0355	0.03153	0.05479	0	0.01068	0.0796	0.05248
Bmyc	0.02061	0.01808	0.16627	0.15535	0.06396	0.15714	0.04209	0.19527	0.09582	0.10009	0.10245	0.04043	0.02882	0.32204
Camsap1	0.01246	0.02524	0.03151	0.02625	0.02339	0.01037	0.02486	0.02368	0.01772	0.02824	0.0227	0.05262	0.00777	0
Ubac1	0.11393	0.10219	0.09474	0.05555	0.08996	0.11839	0.0976	0.15045	0.08151	0.06731	0.21129	0.19898	0.13808	0.10839
Nacc2	0.02371	0.01661	0.04024	0.02074	0.00297	0.01887	0.00034	0.02069	0.01133	0.0105	0	0.00763	0.01038	0.03046
C330006A16Rik	0.04245	0.03371	0.05046	0.03042	0.05735	0.04341	0.04158	0.05436	0.05179	0.01585	0.04147	0.07346	0	0.07442
Qsox2	0.01343	0.01016	0.01265	0.02728	0.01216	0.01372	0.01282	0.01807	0.0156	0.01442	0.03289	0.03451	0.01762	0
Gpsm1	0.02675	0.02481	0.00966	0.01187	0.02207	0.01757	0.01688	0.02636	0.03558	0.03279	0.03581	0.03459	0	0
Dnlz	0.15504	0.09871	0.12096	0.1045	0.127	0.07158	0.08457	0.14531	0.16895	0.08896	0.17214	0.20421	0.24607	0.30178
Card9	0	0.00264	0.00284	0.01472	0.00502	0.00513	0	0	0.00333	0.00529	0	0	0.03737	0.05587
Snapc4	0.0081	0.00807	0.01491	0.00759	0.01693	0.02287	0.00826	0.01694	0.00955	0.01185	0.00577	0.01123	0.00774	0
Sdccag3	0.24574	0.1773	0.17623	0.14927	0.15202	0.16027	0.18523	0.22043	0.16886	0.12395	0.20239	0.17656	0.19002	0.31563
Pmpca	0.1205	0.09091	0.10613	0.08146	0.08908	0.06717	0.10287	0.16508	0.1564	0.08182	0.18512	0.30419	0.17186	0.15699
Inpp5e	0.03441	0.0247	0.02339	0.03617	0.02599	0.0278	0.02998	0.02652	0.02046	0.0113	0.04349	0.02224	0.02542	0
Sec16a	0.02094	0.03676	0.01875	0.04549	0.0322	0.02602	0.02694	0.02866	0.02238	0.01721	0.05692	0.03247	0.06332	0.028
Notch1	0.09677	0.09258	0.09486	0.06873	0.07608	0.0877	0.1366	0.11179	0.10919	0.09474	0.08027	0.01601	0.09233	0
Egfl7	0.00159	0.00206	0.00513	0	0	0.00209	0.00114	0.01577	0.00605	0.00511	0.03896	0.09771	0	0
Agpat2	0.07444	0.06229	0.05135	0.04507	0.06884	0.05684	0.06824	0.09214	0.07543	0.04741	0.09953	0.20695	0.11649	0.03131
Fam69b	0.02137	0.01171	0.01266	0.002	0.01369	0	0.02407	0.01784	0.03458	0.00635	0.07869	0.04294	0	0
Lcn4	0.26707	0.25054	0.31848	0.38373	0.15431	0.32748	0.12277	0.32199	0.1789	0.15347	0.17635	0.00525	0.03122	0
Surf6	0.06277	0.04605	0.0711	0.03401	0.04426	0.04806	0.05505	0.08902	0.05294	0.03904	0.07133	0.03402	0	0.04662
Med22	0.04326	0.05055	0.02215	0.03259	0.04305	0.04526	0.04496	0.044	0.04442	0.03898	0.04981	0.0786	0.02312	0.0368
Rpl7a	2.68335	2.55531	2.81902	2.59192	2.52119	2.66166	2.63879	2.86345	2.76492	2.65497	2.65346	2.66516	2.12453	2.28944
Surf1	0.36971	0.35809	0.24086	0.22327	0.2436	0.23692	0.30384	0.23394	0.33694	0.26645	0.27048	0.12975	0.1312	0.15721
Surf2	0.11831	0.0858	0.21108	0.10974	0.12148	0.16575	0.10853	0.23018	0.20295	0.10083	0.13988	0.24207	0.06123	0.1207
Surf4	0.3538	0.24968	0.13233	0.10794	0.15849	0.1894	0.21189	0.22284	0.18796	0.1207	0.45101	0.3195	0.58172	0.52766
Rexo4	0.16208	0.1252	0.14003	0.12601	0.14417	0.07844	0.1422	0.13869	0.16203	0.13664	0.16192	0.19904	0.05882	0.14108
Cacfd1	0.11438	0.09874	0.12491	0.10164	0.10175	0.12228	0.07883	0.08243	0.08629	0.06657	0.11792	0.04364	0.0656	0.15577
Slc2a6	0	0.00185	0	0	0	0	0.0037	0	0.00273	0	0.00596	0.0028	0.0857	0.17478
Sardh	0	0	0.00784	0.00424	0.00533	0.01084	0	0.00458	0	0	0.00861	0.00772	0	0
Vav2	0	0.00214	0	0.00249	0	0	0	0.00243	0.00333	0.00043	0.00576	0.00822	0.00777	0.05672
Brd3	0.07152	0.05514	0.06206	0.04914	0.06429	0.03766	0.07489	0.07873	0.04251	0.06937	0.13818	0.1921	0.04586	0.11396
Wdr5	0.11782	0.06697	0.06808	0.04219	0.03856	0.08554	0.05062	0.1641	0.08632	0.06074	0.13599	0.19262	0.07615	0.07937
Rxra	0.01882	0.016	0.00751	0.01184	0.02346	0.00555	0	0.00961	0.00322	0.00043	0.03488	0.02007	0.05765	0
Olfm1	0.0074	0.0015	0	0	0	0	0.05714	0.00455	0.01715	0.01188	0.0099	0.04592	0.05377	0.22237
Mrps2	0.01565	0.02039	0.02751	0.00425	0.01374	0.01848	0.03194	0.04528	0.00765	0.01814	0.02003	0.03392	0.01352	0.07475
Ralgds	0.03034	0.01263	0.00927	0.00475	0.00877	0.0177	0.01369	0.00495	0.00724	0.00153	0.03513	0.11986	0.21624	0
Gtf3c5	0.04224	0.03712	0.02918	0.0125	0.02704	0.02486	0.03175	0.02448	0.03988	0.02947	0.04743	0.02376	0.05913	0
Tsc1	0.05752	0.06445	0.06566	0.05204	0.0495	0.07356	0.09047	0.06195	0.04483	0.06188	0.05344	0.12172	0.03808	0.02256
1700026L06Rik	0	0.00215	0.00695	0	0	0	0.02313	0.0024	0.01457	0.01433	0.02416	0	0.01687	0
Gtf3c4	0.01149	0.01325	0.00623	0.02385	0.01101	0.00507	0.01348	0.02035	0.01053	0.00553	0.02364	0.00574	0	0.10028
Ddx31	0.0618	0.03743	0.03255	0.0273	0.03434	0.05982	0.02632	0.05797	0.02499	0.01776	0.07028	0.01597	0.00924	0.02118
Cfap77	0	0.00201	0.00445	0.00208	0.00213	0.00822	0.01263	0.01416	0.00916	0	0	0	0	0
Ttf1	0.06806	0.05396	0.0658	0.05335	0.06215	0.05945	0.09704	0.07155	0.07371	0.06849	0.05483	0.08265	0.08194	0.02279
Setx	0.05184	0.05426	0.07084	0.06808	0.0619	0.07446	0.0523	0.09026	0.06444	0.04399	0.09369	0.05945	0.04607	0.1033
Med27	0.09454	0.07715	0.07332	0.01833	0.06979	0.06851	0.04723	0.07792	0.07457	0.04251	0.12005	0.05082	0.0724	0.10273
Rapgef1	0.07729	0.05161	0.07226	0.05481	0.04033	0.08267	0.07905	0.07038	0.07061	0.07431	0.11517	0.08156	0.06462	0.04658
Trub2	0.06227	0.04251	0.0283	0.03745	0.01455	0.04485	0.01365	0.04845	0.03974	0.05185	0.06783	0.09082	0.01958	0
Coq4	0.02003	0.01179	0.01422	0.00779	0.01039	0.02298	0.01383	0.04148	0.01952	0.00976	0.01201	0.18999	0.02582	0.05195
Slc27a4	0.02801	0.01832	0.01019	0.01458	0.00802	0.0167	0.00302	0.02245	0.0262	0.00669	0.03613	0.03483	0.07216	0
Urm1	0.19709	0.16292	0.17521	0.14543	0.13098	0.15368	0.13658	0.18706	0.19916	0.18048	0.31082	0.25602	0.28211	0.10997
2600006K01Rik	0.00967	0.01352	0.00147	0	0.00271	0	0	0.00701	0.00285	0.00502	0.00567	0	0	0
Cercam	0.02354	0.00835	0.0053	0.01046	0.01106	0.00576	0.01084	0.00412	0.01552	0.01399	0.02696	0.00919	0.02295	0.05937
Odf2	0.07436	0.07967	0.07872	0.05751	0.09366	0.06415	0.10369	0.0698	0.08832	0.10523	0.2651	0.14975	0.20297	0.16113
Gle1	0.15509	0.20128	0.22019	0.20896	0.18525	0.21147	0.15994	0.20683	0.18786	0.15921	0.30801	0.09488	0.04553	0.23714
Sptan1	0.12777	0.13338	0.12244	0.13115	0.08589	0.09307	0.08735	0.13937	0.12556	0.13958	0.10547	0.13546	0.05462	0.33798
Wdr34	0.00848	0.00083	0.01078	0.00614	0.00587	0.00736	0.00303	0.01342	0.00799	0.00153	0.02993	0.12658	0	0
Set	0.92747	0.72351	0.96996	0.86063	0.75691	1.22383	0.67482	1.48191	1.03089	0.74191	1.49527	1.88187	0.55531	0.65029
Pkn3	0.00673	0.00051	0	0	0	0	0.00034	3e-04	0	0	0.00111	0.04344	0	0.02541
Zdhhc12	0.05996	0.03988	0.03846	0.02242	0.03917	0.02106	0.02509	0.06128	0.03179	0.03658	0.06437	0.16563	0.06403	0.09337
Zer1	0.04943	0.05844	0.03641	0.05108	0.05883	0.04433	0.05632	0.02783	0.05787	0.0646	0.05024	0.0177	0	0
Tbc1d13	0.01186	0.01422	0.02148	0.00959	0.00495	0.01532	0.0123	0.00969	0.01165	0.0222	0.0367	0.03977	0.06084	0.04424
Endog	0.09683	0.06827	0.11675	0.1016	0.10163	0.11519	0.06299	0.17929	0.096	0.06303	0.08001	0.09626	0.04955	0.03131
D2Wsu81e	0.07419	0.05516	0.08107	0.04719	0.06296	0.11283	0.06187	0.15306	0.07851	0.08728	0.14495	0.13054	0.04411	0.04642
Ccbl1	0.01628	0.00952	0.01615	0.01049	0.00573	0.01655	0.00891	0.02907	0.00303	0.00633	0	0.00795	0	0.02723
1700084E18Rik	0.00449	0.00633	0.00611	0.00311	0.00827	0.00548	0.00907	0.00326	0.00939	0.01006	0.01177	0.03278	0.01268	0
Lrrc8a	0.0542	0.04664	0.04567	0.04958	0.04592	0.06655	0.01965	0.06835	0.03523	0.05463	0.04235	0.1933	0.06659	0.0287
Dolk	0.03418	0.02847	0.02567	0.0401	0.01923	0.02949	0.03441	0.02433	0.03692	0.04352	0.04894	0.07232	0.03404	0
Nup188	0.01423	0.00836	0.01706	0.01601	0.02903	0.01743	0.01779	0.05338	0.01763	0.03208	0.0214	0.02724	0.01466	0.04446
Sh3glb2	0.17895	0.11902	0.14277	0.15336	0.13969	0.1473	0.09559	0.1556	0.13847	0.10316	0.24135	0.30777	0.05442	0.06885
Fam73b	0.00754	0.00222	0.0078	0.00477	0.00498	0.00898	0.01627	0.01046	0.00323	8e-04	0.01604	0.12105	0.00706	0
Dolpp1	0.03131	0.01133	0.01976	0.0069	0.01354	0.01208	0.01149	0.02024	0.01122	0.00595	0.04555	0.03263	0.01108	0.05446
Crat	0.01272	0.00623	0	0.00248	0.00468	0.00254	0.01251	0.00266	0.01292	0.00659	0.00866	0.06143	0.08772	0.02853
Ppp2r4	0.28679	0.24052	0.19837	0.19033	0.20968	0.17404	0.20346	0.257	0.21966	0.20735	0.41958	0.66923	0.20824	0.50457
Ier5l	0.01332	0.01662	0.00902	0.0023	0.02335	0.01143	0.07917	0.00137	0.03703	0.00037	0.01696	0.0548	0.00706	0
Cstad	0.00788	0.00199	0.00599	0.00684	0.0125	0.00285	0.00904	0.00232	0.02265	0	0	0.00874	0	0
1700001O22Rik	0.01236	0.03503	0.02997	0.0039	0.03692	0.00827	0.02249	0.02384	0.03187	0.03839	0.02237	0.00423	0	0
Ntmt1	0.08586	0.06764	0.05059	0.03777	0.07194	0.08318	0.05418	0.10496	0.06479	0.04635	0.10787	0.40664	0.1209	0.10995
Asb6	0.07428	0.09274	0.09577	0.05678	0.07492	0.07745	0.06673	0.06882	0.09143	0.07693	0.093	0.11262	0.0865	0.16386
Prrx2	0	0.00101	0	0	0	0	0.00034	0.00024	0	0.00043	0.00111	0.08398	0	0
Ptges	0.00173	0.00317	0	0	0.0027	0.0037	0.00732	0.01096	0	0.01263	0.00294	0.4189	0.02312	0
Tor1b	0.07262	0.07567	0.04511	0.03865	0.05387	0.0461	0.04313	0.05277	0.02411	0.04113	0.09125	0.05468	0.06662	0.11203
Tor1a	0.30786	0.34975	0.19048	0.17813	0.30994	0.16501	0.33058	0.22337	0.27336	0.23528	0.34337	0.24801	0.54611	0.4883
BC005624	0.33102	0.30598	0.32762	0.25527	0.30436	0.26638	0.35418	0.31952	0.30229	0.24782	0.31593	0.30989	0.50403	0.38813
Usp20	0.04981	0.03848	0.04876	0.0234	0.04373	0.04065	0.05164	0.038	0.03596	0.0517	0.05629	0.01986	0.03723	0.07555
Fnbp1	0.24654	0.20486	0.21491	0.15753	0.21306	0.17872	0.16943	0.16886	0.19138	0.20039	0.27325	0.10976	0.21255	0.28727
Gpr107	0.11599	0.08424	0.06873	0.0688	0.08299	0.08859	0.11334	0.08786	0.08767	0.09633	0.09193	0.07294	0.23289	0.26396
Ncs1	0	0.00014	0.00136	0	0	0.0024	0.00063	0.00217	0	0.00153	0.00581	0.14506	0	0
Ass1	0.17597	0.1627	0.18377	0.17607	0.12764	0.1737	0.31597	0.27187	0.24902	0.2058	0.23968	0.23919	1.02363	0.83898
Fubp3	0.02633	0.03583	0.02219	0.01806	0.03807	0.03862	0.02749	0.02349	0.021	0.01735	0.07507	0.10678	0.05957	0.05453
Exosc2	0.06095	0.05407	0.09625	0.07698	0.06363	0.10526	0.0392	0.1499	0.08131	0.10244	0.14774	0.16347	0.02385	0.04679
Abl1	0.02895	0.01538	0.01823	0.01958	0.01619	0.02208	0.0712	0.02468	0.04013	0.04735	0.05176	0.051	0.02576	0.02329
Qrfp	0.01321	0.00803	0.08474	0.01209	0.03647	0.00577	0.1601	0.05818	0.08601	0.08425	0.03683	0.02362	0	0
Aif1l	0	0	0	0	0	0	0.00034	0.00126	0	0	0.00743	0.07963	0	0
Nup214	0.07937	0.08302	0.09522	0.06035	0.06505	0.07182	0.06166	0.11199	0.08358	0.06132	0.0975	0.05773	0.09413	0.09155
Fam78a	0.22079	0.1613	0.22504	0.23718	0.1448	0.22667	0.10593	0.1486	0.14824	0.1362	0.17492	0.08215	0.06977	0.02118
Prrc2b	0.15213	0.16167	0.12859	0.09771	0.13929	0.10057	0.12206	0.10636	0.11009	0.12645	0.21609	0.09918	0.04496	0.1044
Pomt1	0.00853	0.00889	0.00815	0.01681	0	0.01489	0.01028	0.00853	0.00495	0.01264	0.03072	0.00882	0.01108	0
Uck1	0.15075	0.14669	0.11823	0.08463	0.16177	0.11531	0.16546	0.14368	0.15499	0.10737	0.20137	0.13896	0.07451	0.12009
Swi5	0.77669	0.58042	0.68121	0.56393	0.57125	0.70201	0.64325	0.89532	0.78214	0.51487	1.08262	1.32242	0.69736	1.06459
Golga2	0.05389	0.03923	0.03683	0.03087	0.01699	0.01299	0.04463	0.04055	0.02416	0.03891	0.05041	0.07148	0.04971	0.07894
Dnm1	0.00363	0.0014	0	0	0	0	0.0036	0.00779	0	0.00153	0.00811	0.25223	0.00578	0
Ciz1	0.0992	0.11171	0.10021	0.07172	0.12627	0.09344	0.11856	0.09246	0.11133	0.11501	0.14221	0.11474	0.07339	0.12462
1110008P14Rik	0.50223	0.33905	0.19439	0.1376	0.24597	0.14095	0.14915	0.21833	0.25484	0.09109	0.31472	0.13928	0.19064	0.35209
Ptges2	0.05091	0.02196	0.03336	0.03443	0.03769	0.02153	0.0241	0.06149	0.03516	0.02454	0.05909	0.06374	0.04624	0.03762
Slc25a25	0.01608	0.03356	0.05209	0.0505	0.04625	0.03732	0.02919	0.03606	0.04493	0.0612	0.08611	0.01149	0	0.02234
Naif1	0.0098	0.01422	0.00746	0.00259	0.00264	0.00863	0.00739	0.00689	0.00529	0.00638	0.02252	0.0021	0	0.02541
Fam102a	0.31865	0.24162	0.16802	0.16033	0.23456	0.13151	0.23912	0.11662	0.27811	0.18031	0.19719	0.01144	0.03475	0.0368
Dpm2	0.18937	0.17301	0.16135	0.13909	0.17482	0.13537	0.14606	0.19073	0.18666	0.1438	0.18395	0.23976	0.25077	0.25621
St6galnac4	0.17989	0.16931	0.10545	0.04433	0.07779	0.09665	0.10116	0.23176	0.1873	0.09759	0.12305	0.09204	0.29268	0.27608
St6galnac6	0.02023	0.02016	0.01841	0.00224	0.00913	0.00646	0.01188	0.00919	0.00877	0.00741	0.03526	0.12357	0.07559	0.10452
Ak1	0	0.00159	0.00154	0.00225	0.00581	0.00234	0.00173	0.00318	0	0.00114	0.00568	0.386	0	0
Eng	0.00161	0	0.0251	0.03072	0.00247	0.02203	0.00274	0.01411	0.00614	0.02725	0.00612	0.01597	0.12411	0.15836
Fpgs	0.02249	0.00476	0.03686	0.02173	0.01458	0.03285	0.02308	0.06847	0.032	0.01042	0.02076	0.03147	0	0
Cdk9	0.19248	0.18007	0.14317	0.13064	0.16244	0.15155	0.14831	0.20806	0.19396	0.17937	0.24978	0.30154	0.33596	0.3293
Sh2d3c	0.18367	0.15067	0.07995	0.07941	0.1155	0.05966	0.08966	0.09785	0.10558	0.11342	0.18302	0.00491	0.0603	0.06278
Ttc16	0.0043	0.00581	0.00158	0	0.00271	0	0	0.0018	0	0.0063	0.01127	0	0	0
Tor2a	0.36785	0.26456	0.1948	0.15183	0.21034	0.175	0.15563	0.22394	0.23533	0.17533	0.40058	0.25412	0.30569	0.36782
Ptrh1	0.04788	0.02315	0.02614	0.01024	0.02788	0.02046	0.005	0.03883	0.0235	0.01776	0.03443	0.21937	0.02792	0.024
Stxbp1	0.00454	0.00123	0	0.0053	0.00332	0	0.00034	0.0022	0.00289	0.00207	0.00313	0.14282	0.00774	0.05357
Fam129b	0.05232	0.01093	0	0	0.01227	0	0.00844	0.00996	0.00547	0.00338	0.05456	0.27135	0.54187	0.08216
Lrsam1	0.00312	0.00985	0.00305	0.00211	0.00225	0	0.00281	0.00299	0.00506	0	0	0.01622	0	0
Rpl12	2.64674	2.77337	3.62092	3.56041	3.1075	3.55727	3.23861	3.4435	3.34047	3.48931	2.84298	3.12294	1.59298	1.88524
Slc2a8	0.07517	0.08368	0.02402	0.01297	0.03357	0.03025	0.02907	0.01925	0.03634	0.02894	0.14599	0.03702	0.02702	0.024
Ralgps1	0.00847	0.00647	0.01791	0.03014	0.02011	0.01113	0.00886	0.02797	0.01287	0.00522	0.00306	0	0.04951	0.05931
Angptl2	0	0.00346	0	0.00203	0	0.00245	0.00509	0.01288	0	0.01235	0.00896	0.37619	0.03528	0
Zbtb34	0.00242	0	0	0.00217	0.00615	0.00864	0	0.00232	0	0.00578	0	0.00375	0	0
Zbtb43	0.01892	0.02791	0.01831	0.02757	0.01998	0.01961	0.03088	0.0263	0.02747	0.02443	0.06347	0.03354	0.00455	0.06115
Mvb12b	0.06298	0.04731	0.04835	0.02471	0.04802	0.02201	0.02701	0.03103	0.02712	0.04136	0.06704	0.0123	0.00578	0
Pbx3	0.01104	0.00789	0.00699	0.00267	0.00767	0.00291	0.01855	0.00286	0.00285	0	0.01187	0.01552	0.02551	0
Mapkap1	0.13883	0.10563	0.12722	0.11338	0.12072	0.09622	0.09343	0.13668	0.16162	0.12231	0.14132	0.21539	0.16763	0.08131
Gapvd1	0.14911	0.14328	0.1281	0.10941	0.10271	0.15082	0.11813	0.175	0.15902	0.07747	0.20249	0.13	0.13963	0.25075
Hspa5	1.36819	1.30391	1.05335	0.93257	1.24367	0.98705	1.36379	1.29629	1.33385	1.15448	1.37453	1.09917	1.73061	1.4666
Rabepk	0.22505	0.21441	0.11329	0.06395	0.10849	0.09433	0.18798	0.14359	0.14449	0.08558	0.2612	0.18981	0.11605	0.07725
Fbxw2	0.50967	0.46859	0.36394	0.38321	0.46225	0.34536	0.48228	0.33501	0.45318	0.3608	0.48065	0.37093	0.31863	0.41397
Psmd5	0.21134	0.1663	0.15239	0.08287	0.10927	0.12121	0.13895	0.16136	0.17158	0.14751	0.20808	0.18033	0.1208	0.25696
Phf19	0.00681	0.00198	0.00499	0	0.00374	0.00268	0.00306	0.0057	0.00692	0.01599	0.05091	0.01472	0	0
Traf1	0.70247	0.65085	0.48002	0.33193	0.59575	0.36637	0.65048	0.43362	0.67073	0.61051	0.64766	0.00658	0.36317	1.14648
Cntrl	0.21663	0.19124	0.15792	0.13218	0.15416	0.14261	0.15107	0.1449	0.16911	0.16181	0.36445	0.09053	0.18051	0.16704
Rab14	0.55639	0.56517	0.35413	0.26577	0.42077	0.35216	0.40196	0.36115	0.35281	0.3567	0.51424	0.61789	0.80835	0.9273
Gsn	0.1245	0.06385	0.08626	0.09611	0.05535	0.12707	0.03445	0.07914	0.03907	0.02919	0.09693	0.81002	1.02181	0.68618
Stom	0	0.0012	0	0	0	0.00252	0.00399	0.00359	0	0.00213	0.00391	0.09507	0.38494	0.02723
Ggta1	0.07209	0.06251	0.01272	0.01184	0.03254	0.02558	0.01643	0.01776	0.01453	0.02921	0.06634	0.14408	0.14749	0.29995
Ndufa8	0.71663	0.50299	0.48019	0.39026	0.50929	0.4741	0.4575	0.66777	0.57642	0.36859	0.65335	0.93509	0.68734	0.48691
Rbm18	0.16466	0.14119	0.11383	0.13584	0.1757	0.12832	0.14465	0.12138	0.16895	0.1617	0.15751	0.12775	0.26066	0.07545
Mrrf	0.07099	0.03862	0.0685	0.08008	0.03708	0.08343	0.04389	0.12375	0.07748	0.03983	0.12169	0.07266	0.03947	0.05813
Ptgs1	0.00686	0.00565	0	0	0.00299	0	0.0057	0.00574	0	0.00513	0.01102	0.1629	0	0
Pdcl	0.05998	0.07056	0.05518	0.04116	0.06695	0.04414	0.052	0.06779	0.05946	0.03971	0.10165	0.03885	0.0439	0.13018
Rc3h2	0.0589	0.06712	0.05196	0.05271	0.05425	0.05876	0.04218	0.04365	0.06807	0.06403	0.07634	0.04513	0.17386	0.12683
Zbtb6	0.01035	0.01689	0.01136	0.01165	0.01183	0.00574	0.02297	0.00948	0.01217	0.00037	0.01824	0.0281	0.01161	0.02853
Zbtb26	0.00749	0.01082	0.00623	0.00757	0	0.00529	0.00376	0.00868	0.00573	8e-04	0.00272	0.00576	0	0
Rabgap1	0.03837	0.03066	0.05872	0.04947	0.06638	0.04898	0.07344	0.02329	0.05745	0.04686	0.07531	0.05246	0.02279	0
Strbp	0.04943	0.03358	0.05743	0.06548	0.04134	0.07496	0.08294	0.07464	0.0624	0.06597	0.13176	0.0157	0	0.10286
Dennd1a	0.0509	0.06868	0.06317	0.06706	0.04668	0.0621	0.04701	0.02288	0.04128	0.06667	0.09016	0.03834	0.25532	0.024
Nek6	0.05597	0.01249	0.00494	0.00244	0.01053	0.00239	0.01468	0.03358	0.01355	0.00248	0.04918	0.17902	0.08522	0.33491
Psmb7	0.6682	0.53301	0.40281	0.3301	0.47526	0.34896	0.37261	0.6306	0.53098	0.25519	1.04623	1.18353	0.98463	1.10301
Nr6a1	0.00263	0.00187	0.00198	0	0	0.00576	0	0.00426	0.00522	0	0.00111	0.0021	0	0
Rpl35	2.79253	2.74684	3.6271	3.60193	2.98468	3.56681	3.23817	3.53451	3.34801	3.42186	3.09705	3.20183	2.32702	2.45346
Arpc5l	0.74287	0.6177	0.5955	0.44581	0.54145	0.52334	0.52927	0.66016	0.55342	0.43922	0.86587	0.53762	0.3516	0.95722
Golga1	0.02964	0.01338	0.04039	0.01731	0.01912	0.02626	0.04366	0.02945	0.05823	0.04203	0.03105	0.04484	0	0.13557
Scai	0.0318	0.01862	0.0354	0.03007	0.01332	0.02941	0.02465	0.02969	0.02431	0.03668	0.0273	0.01556	0.01108	0.03919
Ppp6c	0.32415	0.29347	0.21789	0.15791	0.26012	0.19699	0.2989	0.25745	0.30908	0.19166	0.33607	0.16578	0.29827	0.44905
Arhgap15	0.59766	0.59401	0.70949	0.69337	0.58051	0.64958	0.74418	0.54498	0.69133	0.73038	0.5915	0.14566	0.5102	0.32711
Gtdc1	0.01159	0.02096	0.00965	0.01552	0.01069	0.02575	0.03212	0.03029	0.01638	0.01722	0.06358	0.01095	0.02989	0.03222
Zeb2	0.11566	0.13057	0.0048	0.00223	0.13901	0.00251	0.02648	0.05695	0.03566	0.01313	0.04951	0.17007	1.29928	0.35801
Zeb2os	0.00747	0.01322	0	0.00221	0.00281	0	0.003	0	0.00485	0	0.00537	0.01957	0.51765	0.03131
Acvr2a	0.0014	0.00589	0.00482	0	0.00368	0	0.00363	0.00281	0.00531	0.00037	0.00208	0.0156	0.03857	0.14887
Orc4	0.19894	0.14012	0.11311	0.084	0.11868	0.15247	0.16273	0.19178	0.17008	0.12292	0.25588	0.22417	0.17674	0.23361
Mbd5	0.028	0.01212	0.00685	0.03315	0.00857	0.00559	0.01605	0.00897	0.01012	0.02315	0.01886	0.0113	0.01222	0
Epc2	0.03977	0.05296	0.05693	0.0295	0.04818	0.05986	0.04658	0.05737	0.0375	0.03161	0.04556	0.05406	0.09349	0.02723
Kif5c	0.00771	0.00775	0.00278	0.00836	0.01332	0	0.02045	0.01255	0.01953	0.02334	0.01005	0.0062	0	0.02541
Lypd6b	0.01461	0.00745	0.03088	0.03785	0.0175	0.02685	0.01436	0.01919	0.02063	0.04244	0.00441	0	0	0
Mmadhc	0.19392	0.14897	0.06976	0.05234	0.08926	0.06503	0.11689	0.13819	0.1805	0.10852	0.25575	0.33408	0.28517	0.26433
Rnd3	0.00175	0.00195	0	0	0	0.00323	0.00376	0.00305	0	0.00037	0.00581	0.04119	0.09089	0.43947
Rbm43	0.17415	0.12138	0.05529	0.0299	0.08786	0.05457	0.14049	0.06922	0.1058	0.03998	0.12965	0.13307	0.07544	0.028
Nmi	0.69408	0.6044	0.36809	0.26994	0.45258	0.37089	0.57411	0.44258	0.54452	0.34625	0.49926	0.11051	0.6839	0.37985
Rif1	0.06874	0.05755	0.0725	0.05697	0.07573	0.05068	0.06623	0.12844	0.06031	0.05371	0.18109	0.01851	0.01033	0.024
Neb	0.00165	0.00188	0.00159	0.00509	0	0.00554	0	0	0.00848	0.00597	0	0	0	0
Arl5a	0.07126	0.05619	0.05436	0.02498	0.06822	0.05547	0.05936	0.09735	0.08964	0.0353	0.11621	0.0697	0.07686	0.25655
Cacnb4	0.00635	0	0.0029	0	0.00282	0.00516	0	0.00476	0	0	0	0	0	0.02279
Stam2	0.09008	0.07674	0.03635	0.07256	0.06393	0.05495	0.0688	0.0687	0.07096	0.02433	0.07773	0.10525	0.26178	0.13241
Fmnl2	0.00149	0.00199	0	0	0	0	0	0.00214	0	0.00617	0	0.08725	0.06058	0.0837
Prpf40a	0.34727	0.30052	0.27315	0.19718	0.22329	0.30308	0.25416	0.3782	0.33671	0.24495	0.58995	0.50354	0.37705	0.28188
Arl6ip6	0.14012	0.15887	0.10802	0.10667	0.13689	0.10316	0.11832	0.1513	0.12851	0.11458	0.3748	0.20389	0.16338	0.12629
Nr4a2	0.18021	0.28268	0.16557	0.08291	0.27327	0.08828	0.3308	0.26038	0.29577	0.20996	0.2514	0.14994	0.20654	0.1512
Gpd2	0.08094	0.08103	0.02909	0.03086	0.03416	0.03637	0.03451	0.05762	0.07234	0.05601	0.10201	0.36014	0.23604	0.41079
Cytip	0.84239	0.92308	0.80444	0.64783	0.97993	0.72612	1.11289	0.84212	1.11686	0.81292	0.7719	0.33311	0.93809	1.74161
Gm13546	0	0.00381	0.01328	0	0.00578	0.00245	0.00951	0.01998	0	0.00521	0.00183	0	0	0.27239
Acvr1	0	0.00053	0	0	0	0	0	0.00061	0	8e-04	0	0.06211	0.01222	0
Upp2	0	0	0	0	0	0	0	0.00047	0	0	0	0.0373	0.00706	0
Ccdc148	0.00417	0	0.00358	0.00232	0	0.00812	0.00994	0.00986	0.00883	0	0.01855	0	0	0
Pkp4	0.02708	0.05261	0.11738	0.0813	0.07655	0.1013	0.16102	0.11234	0.11349	0.14168	0.09035	0.07646	0.00455	0.02329
Dapl1	0.09323	0.1092	0.88728	1.41095	0.29734	1.43317	0.0513	0.75066	0.22922	0.43224	0.41359	0.05554	0.05406	0
Tanc1	0.04308	0.04776	0.08599	0.09092	0.04368	0.07897	0.06801	0.04191	0.07245	0.11852	0.02776	0.09884	0.01774	0
Wdsub1	0.01122	0.01326	0.00194	0.00497	0.01189	0.0055	0.01126	0.00345	0.00637	0.00626	0.01077	0.02004	0.01379	0.03919
Baz2b	0.09341	0.11032	0.08271	0.0617	0.08511	0.08225	0.10182	0.06172	0.08767	0.10115	0.07312	0.07791	0.23373	0.33208
March7	0.20476	0.23804	0.27871	0.22617	0.26023	0.21004	0.32954	0.21407	0.24862	0.2757	0.24505	0.19378	0.26419	0.17785
Cd302	0	0	0	0	0	0	0.00281	0	0	0	0.00111	0.02406	0.30404	0.07529
Ly75	0.04413	0.04198	0.03458	0.03202	0.02106	0.0531	0.03977	0.03245	0.04554	0.0299	0.04459	0	0.01774	0.16654
Rbms1	0.57031	0.50466	0.31755	0.33504	0.46586	0.305	0.46113	0.33902	0.39862	0.38689	0.58646	0.97019	1.41896	0.67657
Tank	0.1245	0.1202	0.10344	0.11547	0.11716	0.15405	0.13839	0.12433	0.14248	0.0777	0.1979	0.09135	0.45469	0.39769
Psmd14	0.4607	0.41292	0.31783	0.19945	0.30318	0.3065	0.3395	0.51321	0.37885	0.19842	0.67748	0.69788	0.56222	0.71616
Dpp4	0.20138	0.2513	0.17289	0.201	0.19103	0.17702	0.17165	0.13503	0.20781	0.1422	0.17969	0.02362	0.06029	0.26563
Ifih1	0.10908	0.12056	0.02755	0.01193	0.05343	0.02493	0.1198	0.02755	0.06406	0.04853	0.03244	0.02004	0.49206	0.20866
Cobll1	0.03567	0.0281	0.01687	0	0.02649	0.00292	0.01773	0.01011	0.02408	0.01737	0.04328	0.05216	0	0.03239
Gm13594	0.00199	0.00014	0.00636	0.00323	0	0	0.00301	0.00303	0.0043	0.00427	0.00382	0.0086	0	0
Galnt3	0.02793	0.01171	0.00156	0	0	0	0	0.00109	0	0.00043	0.03059	0.01319	0.02119	0
Ttc21b	0.0076	0.00609	0.01462	0.0118	0.00556	0.01158	0.00279	0.01679	0.00694	0.00602	0.00779	0.06307	0	0
Stk39	0.16916	0.1038	0.04825	0.03045	0.07707	0.0456	0.12085	0.08051	0.10765	0.05864	0.22963	0.22191	0.02759	0.15537
Cers6	0.0127	0.01542	0.01208	0.0043	0.01134	0.00725	0.02507	0.02883	0.01502	0.01902	0.00399	0.06016	0.41672	0.19972
Nostrin	0	0	0	0	0	0	0	0	0	0.00037	0.00743	0.01256	0.08816	0.30204
Spc25	0.00484	0.01135	0.00433	0.0025	0.01437	0.00558	0.00261	0.00984	0.00338	0.00158	0.44873	0.08975	0.04472	0
Bbs5	0	0.00026	0	0	0	0	0	0.00069	0	0.00071	0.01725	0.02525	0.02085	0.028
Fastkd1	0.00279	0.00852	0.01407	0.01942	0.01636	0.00271	0.00857	0.01668	0.00559	0.00522	0.00387	0.02657	0.00455	0
Ppig	0.4907	0.43425	0.32464	0.28025	0.40274	0.31574	0.41784	0.56136	0.44065	0.35397	0.64068	0.72465	0.97306	0.5933
Ccdc173	0.005	0.0091	0.00642	0.00924	0.00992	0.00563	0.00579	0.00716	0.0051	0.00792	0.01724	0.04953	0	0.03124
Phospho2	0.12546	0.12353	0.08106	0.06093	0.07158	0.05881	0.09851	0.07568	0.11032	0.06362	0.08921	0.09203	0.08056	0.17928
Ssb	0.78284	0.66354	0.54933	0.42234	0.51472	0.64017	0.53289	0.84623	0.71208	0.37586	1.0615	1.19529	0.47987	0.65588
Mettl5	0.10024	0.11572	0.10692	0.10876	0.08184	0.13166	0.08652	0.17492	0.14012	0.08278	0.18236	0.14599	0.08532	0.18574
Mettl5os	0	0	0.00275	0.00187	0	0.00798	0	0.00465	0	0.00582	0	0.00576	0	0
Ubr3	0.02123	0.0253	0.03851	0.02431	0.01592	0.02214	0.01389	0.02424	0.02634	0.02947	0.02931	0.04472	0.01033	0.03046
Myo3b	0.0146	0.00742	0.01182	0.00266	0.02302	0.01171	0.00634	0	0.01245	0	0.0081	0.00294	0	0
Gorasp2	0.17863	0.13411	0.1164	0.10292	0.13229	0.13436	0.11147	0.21421	0.15943	0.10511	0.19744	0.28825	0.32643	0.4224
Tlk1	0.10717	0.11653	0.10026	0.10795	0.12363	0.10539	0.08468	0.11584	0.08576	0.09902	0.09891	0.13081	0.11371	0.07708
Mettl8	0.00999	0.01999	0.03481	0.04289	0.01953	0.05391	0.01769	0.03584	0.04284	0.02135	0.04236	0.07395	0.00777	0
Dcaf17	0.06647	0.06331	0.0896	0.08964	0.06569	0.09333	0.05817	0.074	0.04995	0.06544	0.11519	0.04232	0.01836	0.03464
Dync1i2	0.34658	0.28371	0.24427	0.22967	0.28228	0.25995	0.29338	0.23841	0.27567	0.21148	0.36594	0.29821	0.80735	0.33783
Slc25a12	0.09771	0.06577	0.06383	0.04012	0.07417	0.06122	0.0926	0.07257	0.08878	0.0633	0.08019	0.11325	0.20708	0.11858
Hat1	0.23629	0.21448	0.12787	0.09971	0.1548	0.113	0.15404	0.27265	0.17587	0.07206	0.73663	0.33325	0.28936	0.62203
Metap1d	0.02093	0.02073	0.0553	0.03689	0.02323	0.07665	0.02705	0.05454	0.05655	0.03633	0.0247	0.124	0.01687	0
Dlx2	0	4e-04	0	0	0	0.0028	0	0.00121	0	0.00131	0.00208	0.0447	0	0
Platr26	0.00105	0.00051	0	0	0	0	0	0.00117	0	0.00043	0	0.03406	0	0
Itga6	0.02433	0.05534	0.05813	0.08591	0.04123	0.05	0.03651	0.05217	0.02739	0.07597	0.0789	0.43292	0.01774	0
Pdk1	0.15707	0.1477	0.31079	0.3976	0.18443	0.31955	0.21786	0.28818	0.20527	0.2916	0.25411	0.46809	0.1637	0.02118
Rapgef4	0.00852	0.00596	0.05646	0.0821	0.01633	0.06013	0.01192	0.02658	0.034	0.04098	0.02294	0.01437	0.01774	0.05386
Zak	0	0.00028	0	0	0	0	0.00114	7e-04	0	0.00037	0.00111	0.07156	0.10556	0
Cdca7	0.0497	0.009	0.01209	0.01341	0.00525	0.02186	0.00034	0.1512	0.05472	0.00131	0.30565	0.14293	0.04851	0
Sp3	0.15641	0.13714	0.12324	0.08802	0.12269	0.1106	0.14414	0.11326	0.11417	0.08558	0.18527	0.10012	0.31162	0.20042
Sp3os	0.09821	0.08043	0.09683	0.0961	0.09324	0.044	0.07725	0.09648	0.09006	0.03071	0.12953	0.09041	0.14771	0
Ola1	0.34939	0.23467	0.27906	0.21154	0.23453	0.28545	0.19912	0.44063	0.28352	0.24728	0.47746	0.63408	0.27539	0.13505
Cir1	0.21727	0.27969	0.20253	0.13273	0.28093	0.13198	0.25721	0.13803	0.21821	0.29689	0.25502	0.1811	0.13153	0.35613
Scrn3	0.02298	0.00394	0.01242	0.01873	0.02499	0.017	0.00662	0.01957	0.01481	0.02133	0.03471	0.02261	0.00706	0.03124
Gpr155	0.0047	0.01064	0.01367	0.00298	0.02603	0.00771	0.00272	0.01791	0.00551	0.00684	0.00478	0	0.01161	0.02396
Wipf1	0.568	0.50601	0.31414	0.25718	0.34817	0.29192	0.42427	0.38989	0.48336	0.30474	0.53254	0.15076	0.30318	0.27873
Chrna1os	0.00147	0.00014	0	0	0	0	0	4e-04	0	8e-04	0	0.02054	0.02085	0
Atf2	0.10232	0.08195	0.07908	0.06736	0.08131	0.05381	0.09008	0.06806	0.06398	0.07032	0.08744	0.10863	0.16024	0.06468
Atp5g3	0.85774	0.75495	0.71324	0.56461	0.69045	0.65004	0.60216	0.98724	0.81778	0.55396	1.12464	1.07484	0.763	0.69594
Lnp	0.06876	0.06568	0.05217	0.05192	0.06217	0.05778	0.06525	0.08545	0.06802	0.07528	0.19287	0.06582	0.0318	0.0287
Hoxd9	0	0.00051	0	0	0.00219	0	0	0.00141	0	8e-04	0.00111	0.04184	0	0
Hoxd3os1	0	0.00102	0	0	0	0	0	0.00158	0	0.00252	0	0.11179	0	0
Hoxd8	0	0.00066	0.0015	0	0	0	0	0.00101	0	0.00213	0.00111	0.07857	0	0
Mtx2	0.11218	0.07471	0.09964	0.07481	0.08492	0.10695	0.09883	0.21433	0.14315	0.08896	0.20306	0.64029	0.17552	0.29129
Hnrnpa3	1.58669	1.47422	1.27389	1.08319	1.30827	1.3288	1.26694	1.65146	1.44413	1.14644	2.18243	1.31261	1.53621	1.67506
Nfe2l2	0.16198	0.18344	0.16932	0.10012	0.16856	0.11185	0.23422	0.13427	0.17294	0.16986	0.17903	0.4788	0.81832	0.5241
Agps	0.06819	0.07229	0.07671	0.05698	0.05887	0.04784	0.04977	0.07148	0.06859	0.06137	0.1387	0.06592	0.18335	0.14215
Ttc30b	0.003	0.00392	0.00262	0.00844	0.003	0.00284	0.00289	0.00214	0.00434	0.00071	0.02292	0.00796	0.00578	0
Pde11a	0.00594	0.00526	0.00447	0.00449	0.00321	0.01003	0.00275	0.002	0	0	0.00962	0	0	0
Rbm45	0.00999	0.00792	0.00336	0.01512	0.0025	0.01603	0.01071	0.01355	0.01192	0	0.01038	0.01218	0.02944	0
Osbpl6	0	0	0.0044	0.00254	0	0.00242	0.00063	0.00477	0	0.00114	0	0.02842	0	0
Prkra	0.03862	0.02053	0.0138	0.02997	0.01748	0.01272	0.0352	0.02541	0.01977	0.01905	0.03619	0.16357	0.16032	0.29574
Fkbp7	0.00207	0.01053	0	0.00429	0.006	0.00242	0.00981	0.00893	0.00576	0.00131	0.01166	0.15799	0	0.05377
Plekha3	0.04202	0.03366	0.04773	0.04226	0.02439	0.01976	0.02536	0.04274	0.03012	0.03253	0.03009	0.13933	0.08235	0
Ccdc141	0.00155	0.01605	0.01511	0.00521	0.01303	0.01199	0.01932	0.0144	0	0.03379	0.01309	0	0	0
Sestd1	0	4e-04	0.00184	0	0	0	0	0.00552	0	0.00102	0.01213	0.05016	0.15786	0.02279
Cwc22	0.08012	0.05729	0.07311	0.04707	0.05098	0.04307	0.07692	0.0977	0.06044	0.05401	0.11429	0.10668	0.07199	0.14522
Ube2e3	0.10346	0.13582	0.11989	0.0667	0.09578	0.08809	0.24871	0.20965	0.23314	0.18553	0.36889	0.5495	0.29285	0.48933
Itga4	0.16624	0.22895	0.12831	0.17544	0.29646	0.09852	0.17506	0.10308	0.16492	0.17371	0.13962	0.02882	0.22072	0.72221
Cerkl	0.00567	0.00421	0.00338	0	0.00649	0	0.0053	0.00244	0.00658	0.01146	0.00576	0	0	0
Ssfa2	0.00459	0.01194	0.00741	0.00998	0.00861	0.01221	0.00697	0.00562	0.00633	0.00711	0.00367	0.09785	0.11067	0.03919
Prdx6b	0.00102	0.0081	0.00126	0	0	0	0.00296	0	0.00407	0.00043	0.00394	0.00423	0.01856	0
Dnajc10	0.07278	0.0704	0.06648	0.0599	0.05131	0.05993	0.05469	0.09212	0.05967	0.04817	0.12469	0.15848	0.14935	0.12763
Nckap1	0.00751	0.00328	0.00473	0.00772	0.01039	0.00513	0.00272	0.00402	0.00268	0.01342	0.00896	0.11213	0	0.03124
Dusp19	0.13975	0.10353	0.0983	0.05737	0.08226	0.08892	0.09053	0.1258	0.10563	0.07854	0.19859	0.12719	0.04779	0.05649
Nup35	0.06084	0.03986	0.01627	0.02467	0.03194	0.02735	0.02447	0.04598	0.02561	0.01933	0.09366	0.15929	0.02291	0.028
Zc3h15	0.4607	0.36443	0.37425	0.31385	0.41244	0.38156	0.33871	0.54546	0.43772	0.37453	0.49368	0.56001	0.44112	0.34006
Itgav	0.04174	0.02766	0.00778	0.01601	0.04553	0.01014	0.05127	0.02619	0.03885	0.03164	0.04894	0.13729	0.10784	0
Fam171b	0.003	0.00089	0	0	0	0	0.00034	0.00017	0	0.00043	0	0.02561	0	0
Calcrl	0.00461	0.0042	0.00799	0.0104	0.00213	0.01148	0.00315	0.00276	0.00815	0.00601	0.00507	0.01664	0	0
Tfpi	0.00647	0.01043	0.04919	0.01447	0.01507	0.02445	0.00609	0.0376	0.02066	0.02304	0.01937	0.05076	0.00774	0
Ctnnd1	0	0.00026	0	0	0	0	0	0.00076	0	0.00248	0	0.09394	0.01466	0
2700094K13Rik	0.59888	0.47669	0.50792	0.42067	0.44367	0.45579	0.44178	0.60982	0.57215	0.49363	1.50663	1.08567	0.16701	0.27883
Tmx2	0.13388	0.15026	0.15304	0.13106	0.15279	0.13985	0.1526	0.14598	0.20471	0.08414	0.21991	0.19999	0.08272	0.20884
Med19	0.14329	0.08807	0.0855	0.06265	0.06296	0.07546	0.0645	0.13589	0.07296	0.06165	0.19994	0.19351	0.08583	0.21762
Zdhhc5	0.01121	0.01639	0.01599	0.0176	0.01728	0.01975	0.01239	0.01189	0.016	0.01079	0.01689	0.01961	0.03078	0
Clp1	0.15748	0.17974	0.10196	0.10179	0.13732	0.11327	0.16056	0.1391	0.15076	0.12855	0.16069	0.08716	0.07852	0.18816
Ube2l6	0.15809	0.19056	0.01385	0.01279	0.04009	0.00512	0.07074	0.00698	0.0576	0.01439	0.13648	0.2706	0.79285	0.83341
Timm10	0.07001	0.03084	0.08969	0.05777	0.07409	0.11763	0.05626	0.20877	0.12079	0.05613	0.14393	0.35523	0.06489	0.08593
Slc43a1	0.00444	0.00786	0.01633	0.0023	0.01592	0.00278	0.01864	0.01292	0.01392	0.00977	0.02337	0	0	0
Slc43a3	0.0172	0.02053	0.00144	0.00221	0.00964	0	0	0.00199	0.00306	0	0.14424	0.00772	0.02943	0.07795
Ssrp1	0.52137	0.4604	0.49254	0.34912	0.4587	0.51733	0.4513	0.80602	0.57073	0.3759	1.16223	0.70738	0.31164	0.32957
Tnks1bp1	0.02829	0.00954	0	0.00237	0.01464	0	0.01374	0.01683	0.01699	0.00765	0.02786	0.05149	0	0.02742
Ptprj	0.02843	0.0269	0.00548	0.00216	0.01017	0	0.00252	0	0.00979	0.00684	0.03384	0.03376	0.10886	0.03239
Nup160	0.01678	0.0089	0.01631	0.01485	0.00789	0.02417	0.01495	0.00788	0.01901	0.02287	0.02937	0.00957	0.00455	0
Fnbp4	0.1177	0.11152	0.094	0.07335	0.09497	0.09219	0.12524	0.10443	0.14819	0.07858	0.18756	0.09359	0.05789	0.12763
Mtch2	0.45594	0.37152	0.30876	0.20282	0.30061	0.29683	0.34353	0.41237	0.43734	0.21063	0.73313	0.99195	0.38265	0.56979
C1qtnf4	0.03887	0.03168	0.04622	0.01388	0.03553	0.01673	0.03147	0.02741	0.03528	0.0256	0.03754	0.02612	0.00777	0
Ndufs3	0.59243	0.475	0.45453	0.40603	0.43743	0.48227	0.45741	0.60993	0.51904	0.39485	0.65182	0.68445	0.46866	0.26292
Kbtbd4	0.07599	0.06047	0.0369	0.02309	0.06014	0.03359	0.05587	0.07278	0.05264	0.05833	0.05237	0.06109	0.07999	0.08035
Celf1	0.17485	0.23064	0.16355	0.19093	0.17439	0.16415	0.1945	0.20172	0.20164	0.16317	0.19861	0.29199	0.19542	0.27244
Rapsn	0.02011	0.00387	0	0	0.00865	0	0.00317	0.00694	0	0	0.03109	0.00423	0	0
Psmc3	0.57043	0.46302	0.4065	0.31059	0.40973	0.39161	0.42264	0.53941	0.49417	0.32898	0.79882	0.84443	0.59892	0.74437
Slc39a13	0.0076	0.0247	0.01247	0.00757	0.0055	0.01604	0.00951	0.02396	0.02367	0.01269	0.03187	0.12658	0.00706	0.0497
Spi1	0.00124	0.00038	0.00166	0.0029	0	0	0.00356	0.00232	0	0.00756	0.01297	0.00772	1.61468	1.26154
Madd	0.11258	0.14381	0.11246	0.08599	0.10765	0.10652	0.11197	0.07927	0.13229	0.12739	0.11183	0.0588	0.07342	0.04655
Nr1h3	0	0	0.00367	0.00245	0.00305	0.00288	0.0029	0.00221	0	0	0	0	0.07418	0
Acp2	0.01525	0.01364	0.00646	0.0117	0.00773	0.00826	0.00607	0.00487	0.0137	0.00837	0.01225	0.07252	0.35544	0
Ddb2	0.11298	0.10678	0.09457	0.10599	0.08325	0.05632	0.08895	0.0848	0.09719	0.09369	0.21929	0.03125	0.01815	0
A330069E16Rik	0.01342	0.01614	0.01468	0.02365	0.01812	0.00997	0.01894	0.00875	0.01459	0.0118	0.01176	0.01088	0	0.05688
Pacsin3	0.00412	0.00531	0	0	0.00297	0	0.0032	0.0031	0	0	0.01068	0.06135	0	0.09148
Arfgap2	0.36258	0.35758	0.34907	0.28781	0.40175	0.37908	0.32472	0.37936	0.33132	0.37473	0.34785	0.22186	0.25578	0.46149
1110051M20Rik	0.01264	0.01144	0.02158	0.0283	0.02102	0.02724	0.03441	0.01795	0.03956	0.01905	0.02628	0.12579	0.01846	0.02574
Ckap5	0.03459	0.01048	0.02772	0.01291	0.021	0.01605	0.02255	0.04648	0.02051	0.02479	0.20518	0.07266	0.08862	0
Zfp408	0.00908	0.0083	0.01117	0.00679	0.01318	0.00591	0.00883	0.01349	0.01262	0.01271	0.00804	0.00746	0.01348	0.01992
Arhgap1	0.09243	0.11026	0.11158	0.08967	0.0947	0.0647	0.05132	0.10875	0.09324	0.03738	0.17379	0.13485	0.07158	0.21727
Atg13	0.04469	0.06073	0.02919	0.03488	0.07208	0.04276	0.05648	0.04829	0.05737	0.06097	0.0806	0.05273	0.03364	0.06628
Harbi1	0.01869	0.00934	0.02972	0.01729	0.02422	0.02234	0.02993	0.04743	0.01737	0.05583	0.01818	0.06529	0	0.02256
Ambra1	0.05248	0.03903	0.03332	0.0234	0.03472	0.02378	0.04375	0.02522	0.02571	0.02333	0.03999	0.02222	0.04191	0.02651
Mdk	0.00737	0.00961	0.00322	0.00282	0.00231	0.00517	0.00547	0.00779	0.01661	0.01165	0.00836	0.00306	0.00455	0
Dgkz	0.16895	0.13884	0.19833	0.15146	0.20288	0.15508	0.16218	0.19992	0.16657	0.13403	0.22574	0.08195	0.27535	0.03919
Creb3l1	0.01863	0.00926	0.00509	0.00222	0.00896	0.0076	0.00561	0.00125	0.00795	0	0.00648	0.00423	0.04314	0
Phf21a	0.11482	0.10235	0.12082	0.09781	0.14204	0.07015	0.11168	0.06028	0.10147	0.11833	0.11524	0.03895	0.17811	0.01802
Pex16	0.12771	0.12168	0.09971	0.06747	0.09282	0.13013	0.11755	0.11656	0.11057	0.10485	0.10463	0.05918	0.07277	0.29015
1700029I15Rik	0.00205	0.00368	0.00435	0.00271	0.00235	0.00635	0.00357	0.00301	0	0	0	0.00341	0.01777	0
Cry2	0.00427	0.00217	0.01447	0.00242	0.01112	0.0055	0.00879	0.01425	0.02344	0.01081	0.03051	0.02703	0.00455	0.02651
Slc35c1	0.10202	0.07281	0.05554	0.03504	0.03699	0.03565	0.05394	0.06095	0.04711	0.06577	0.06291	0.01849	0.00455	0.04086
Chst1	0	0.00051	0	0	0	0	0	3e-04	0	0.00145	0	0.02907	0	0
Prdm11	0.01752	0.02894	0.03417	0.02041	0.03749	0.02774	0.02793	0.0373	0.01498	0.02138	0.00272	0	0	0
Trp53i11	0.21762	0.16926	0.11741	0.10681	0.18729	0.14306	0.19986	0.09769	0.19897	0.18745	0.37157	0.05788	0.01348	0.31336
Cd82	1.24219	1.15393	0.64297	0.48489	0.99899	0.59328	0.94466	0.80427	0.95158	0.67579	0.89152	0.36198	0.20764	0.69572
Ext2	0.12244	0.08496	0.14168	0.10887	0.08647	0.09093	0.08266	0.139	0.15432	0.0859	0.1668	0.27448	0.05973	0.14494
Accs	0.03253	0.02073	0.03618	0.02664	0.01962	0.02164	0.03822	0.0276	0.03334	0.03844	0.03742	0.00518	0.00834	0
Alkbh3	0.1261	0.08379	0.09025	0.08067	0.08275	0.07822	0.08376	0.11829	0.12376	0.0807	0.18973	0.1292	0.12956	0.1545
Hsd17b12	0.20652	0.11181	0.15361	0.12335	0.07284	0.21659	0.12063	0.32732	0.21321	0.15209	0.25674	0.46551	0.43133	0.38803
Ttc17	0.03573	0.0471	0.02962	0.01881	0.02448	0.01458	0.02176	0.02344	0.03465	0.0117	0.03254	0.04204	0.03672	0.06594
Api5	0.21578	0.16451	0.15197	0.13229	0.15963	0.15567	0.18171	0.26274	0.20628	0.1307	0.20631	0.27999	0.25681	0.22131
B230118H07Rik	0.0027	0.00054	0.00175	0.00259	0	0.00863	0	0.00117	0.00483	0.0088	0.00811	0.11191	0.00924	0.09055
Traf6	0.03695	0.04745	0.02951	0.02757	0.03391	0.02692	0.04472	0.04246	0.02941	0.02395	0.0408	0.02015	0.05808	0.1399
Prr5l	0.0078	0.00166	0.0012	0.00251	0.00878	0	0.00595	0.00291	0.00665	0	0.0221	0	0.14019	0.30627
Commd9	0.08395	0.05492	0.08252	0.04466	0.08697	0.06882	0.05266	0.08733	0.06939	0.0297	0.09898	0.19044	0.18157	0.16062
Trim44	0.05376	0.03809	0.05486	0.06762	0.0565	0.04409	0.05044	0.06587	0.07486	0.06164	0.08196	0.072	0.01284	0.11921
Cd44	0.33202	0.22699	0.22128	0.07219	0.26353	0.07516	0.22665	0.21652	0.25866	0.22686	0.37058	0.73862	1.15255	0.73463
Pdhx	0.04122	0.02718	0.03282	0.02792	0.04038	0.03494	0.04886	0.0542	0.03209	0.02617	0.05899	0.04925	0.03386	0
Apip	0.07316	0.04327	0.04785	0.04417	0.05621	0.04011	0.02402	0.05265	0.05413	0.01871	0.16629	0.16569	0.07595	0.10298
Cat	0.16234	0.14372	0.1349	0.10393	0.08513	0.0937	0.10886	0.11025	0.11222	0.10332	0.21823	0.11467	0.10461	0.2652
Abtb2	0.03614	0.03903	0.07206	0.05952	0.0525	0.04238	0.04619	0.09061	0.06847	0.04377	0.05529	0.00938	0.03846	0.04853
Nat10	0.04249	0.02099	0.06753	0.02524	0.03299	0.05941	0.03483	0.12431	0.05979	0.03443	0.05822	0.02437	0.00774	0.03239
Caprin1	0.29699	0.2121	0.23873	0.21659	0.22406	0.31129	0.27647	0.43602	0.32572	0.22455	0.42301	0.57358	0.35208	0.35248
Lmo2	0.00166	0.00178	0.00305	0	0.00295	0	0.00343	0.00266	0	0	0.00664	0	0.47328	0.55965
Fbxo3	0.0756	0.09532	0.07356	0.0515	0.06816	0.06097	0.11601	0.06713	0.06776	0.0767	0.13789	0.08527	0.16197	0.07757
Hipk3	0.02003	0.01832	0.02661	0.02418	0.02182	0.02448	0.02112	0.03269	0.01645	0.04027	0.03286	0.0204	0.08603	0
Cstf3	0.08015	0.06269	0.08143	0.04729	0.0694	0.07681	0.05488	0.08279	0.06484	0.06806	0.11445	0.19139	0.02762	0.04131
Tcp11l1	0.00102	0.00026	0	0	0.00272	0	0.00063	0.00428	0.00361	0.00037	0.01338	0.03376	0.0738	0.06518
Depdc7	0	0.00028	0	0	0	0	0.00063	0.00126	0	0	0.00183	0.05214	0.00455	0
Qser1	0	0.00014	0.01119	0.0081	0.00272	0.00278	0.01345	0.00609	0.01498	0.01256	0.02056	0.04358	0.00774	0
Prrg4	0	0	0.00679	0.00499	0.00264	0.00298	0.03097	0.00551	0	0.00487	0	0.02085	0	0.1177
Ccdc73	0.01844	0.01041	0.01782	0.00766	0.01052	0.00567	0.00496	0.00754	0.0134	0.00991	0.00996	0.0326	0.04752	0.01802
Eif3m	1.41691	1.23712	1.2805	1.03127	1.18367	1.19409	1.27393	1.40746	1.40759	1.17234	1.34246	1.32385	0.86025	1.07937
Rcn1	0.21064	0.15614	0.13259	0.07675	0.10479	0.12982	0.11541	0.19256	0.19202	0.07231	0.16661	0.78213	0.00578	0.11848
Elp4	0.04842	0.03579	0.03338	0.01649	0.04618	0.01198	0.02473	0.02739	0.05458	0.01717	0.07524	0.10435	0	0.09389
Immp1l	0.33658	0.28469	0.32518	0.22925	0.28736	0.32351	0.29515	0.36517	0.36709	0.27014	0.52575	0.35249	0.19022	0.2772
Dnajc24	0.14334	0.1267	0.12176	0.10017	0.12036	0.12323	0.08849	0.14209	0.16203	0.15569	0.14967	0.1503	0.09754	0.0668
Arl14ep	0.06021	0.02938	0.03767	0.03414	0.02263	0.03302	0.02879	0.06121	0.03654	0.03479	0.10577	0.13864	0.04387	0.02118
Mettl15	0.03602	0.0261	0.02724	0.02322	0.02429	0.02089	0.06506	0.03175	0.03165	0.03003	0.02838	0.08715	0	0
Kif18a	0.01131	0.00919	0.00844	0.00745	0.00332	0.00778	0	0.01081	0.00272	0.00744	0.1105	0.0535	0	0
Bdnf	0	0.0026	0	0	0	0.00278	0.00155	0.00443	0	0.00724	0.01154	0.25061	0	0
Lin7c	0.14693	0.15113	0.1609	0.12755	0.1383	0.12162	0.22578	0.14547	0.11102	0.14629	0.1208	0.15721	0.35494	0.11962
Ccdc34	0.05866	0.02694	0.04763	0.05722	0.03946	0.03369	0.03159	0.07731	0.05905	0.06986	0.53185	0.53021	0.09689	0.01992
Lpcat4	0.09699	0.06731	0.06595	0.03898	0.05387	0.04032	0.05902	0.09102	0.06572	0.05217	0.03831	0.08717	0.03215	0.03686
Nop10	0.84277	0.77416	1.21113	0.90807	0.86119	1.27788	0.87924	1.73846	1.31677	0.88131	1.23693	1.37154	0.52198	0.44194
Slc12a6	0.03002	0.04032	0.03184	0.03753	0.0293	0.01672	0.03047	0.02811	0.03073	0.01996	0.04001	0.01583	0.01232	0.02541
Emc4	0.29861	0.19242	0.23728	0.14687	0.20127	0.28902	0.17557	0.30524	0.28716	0.17945	0.26756	0.46526	0.28139	0.42785
Katnbl1	0.07836	0.06255	0.05882	0.05212	0.04354	0.04658	0.04193	0.05519	0.06339	0.03215	0.14231	0.19325	0.11763	0.07888
Emc7	0.46245	0.35438	0.33587	0.2544	0.35441	0.29116	0.27364	0.367	0.36793	0.28791	0.55026	0.45594	0.64909	0.3643
Aven	0.01974	0.02498	0.04857	0.04	0.01466	0.04934	0.01297	0.06897	0.03785	0.02915	0.05945	0.02792	0	0
Grem1	0	0.00234	0	0	0	0	0	0.00044	0	8e-04	0	0.0864	0	0
Scg5	0.00284	0.00335	0.01065	0.02585	0	0.02154	0	0.00495	0.00319	0.00792	0.00441	0	0	0
Arhgap11a	0.0143	0.00738	0.003	0.00269	0.01621	0.00764	0.00603	0.01007	0.00835	0.00763	0.17861	0.05739	0.01928	0.04845
Aqr	0.11611	0.08415	0.11303	0.10237	0.11452	0.11727	0.09376	0.16891	0.09019	0.13625	0.10604	0.05293	0.06554	0.16508
Zfp770	0.01564	0.00482	0.00628	0.00475	0.02785	0.00839	0.01008	0.0094	0	0.01854	0.00813	0.04735	0	0.02706
Dph6	0.03452	0.01669	0.07701	0.05453	0.02033	0.02236	0.0197	0.05483	0.03938	0.0595	0.07449	0.0731	0.03841	0.03046
BC052040	0.01977	0.01376	0.01985	0.01089	0.01383	0.00476	0.03566	0.02517	0.02963	0.03215	0.07731	0.02876	0.01352	0
Meis2	0	0.00111	0	0.00221	0	0	0.00034	0.0013	0	8e-04	0.00208	0.14135	0	0
Gm29340	0.00131	0.00164	0	0	0	0	0	0.00032	0	0.00037	0.00362	0.0063	0.03294	0.05036
Spred1	0.01851	0.00675	0.00414	0.00746	0.00853	0.01649	0.01822	0.01499	0.00509	0.02223	0.03082	0.37146	0.12868	0.13791
Fam98b	0.05558	0.04381	0.04004	0.02387	0.04907	0.0408	0.03791	0.05106	0.06047	0.03822	0.07389	0.08431	0.02644	0.07598
Rasgrp1	0.23988	0.19208	0.22412	0.27094	0.15856	0.21882	0.16594	0.19354	0.14278	0.15525	0.20499	0	0.0391	0.02898
Thbs1	0.00426	0.00067	0	0	0	0.00282	0	0.00044	0	0.00631	0.00111	0.0617	1.85605	0.028
Eif2ak4	0.00681	0.01218	0.01115	0	0.0172	0.01101	0.00034	0.0128	0.01544	0.01365	0.00635	0.02154	0.018	0.05132
Srp14	1.06467	0.92403	0.77553	0.64864	0.81515	0.73072	0.80836	0.84085	0.93772	0.7309	0.9493	0.77554	0.8604	0.96337
Bub1b	0.00174	0.00466	0	0.00282	0.00346	0	0.00291	0.00301	0.00308	0.00131	0.30611	0.14222	0.01876	0.08246
Pak6	0.03309	0.01591	0.01066	0	0.00987	0.00571	0.00655	0.01272	0.00934	0.01162	0.00981	0	0	0
Plcb2	0.02315	0.01759	0.06706	0.02404	0.03191	0.02942	0.03746	0.04679	0.05733	0.02606	0.01562	0.02612	0.04349	0.05195
Inafm2	0.00765	0.01676	0.00905	0.01086	0.01476	0.00526	0.0066	0.01995	0.0289	0.00685	0.01739	0.02891	0.04015	0.08843
Knstrn	0.0372	0.02668	0.03232	0.05443	0.01664	0.03248	0.01928	0.04365	0.03454	0.02746	0.48006	0.29207	0.00455	0
Ivd	0.04227	0.04308	0.06074	0.07237	0.03363	0.07588	0.07116	0.06399	0.0648	0.0822	0.07037	0.08016	0.01865	0.14058
Bahd1	0.01823	0.00902	0.02579	0.00722	0.01602	0.01605	0.0101	0.01735	0.02113	0.01756	0.01544	0.01196	0.02231	0.0525
Chst14	0.00504	0.00388	0	0.00294	0.00281	0.0023	0	0.00425	0.00792	0.00114	0.00748	0.10534	0.05413	0
Ccdc32	0.16453	0.10167	0.10487	0.10281	0.10421	0.10012	0.12756	0.09907	0.11932	0.11808	0.20958	0.15208	0.074	0.22575
Rpusd2	0.00532	0.00774	0.00313	0.00249	0.00262	0.00869	0.00308	0.00138	0.00608	0.00483	0.01074	0	0	0
Casc5	0.00173	0.00113	0	0	0.00316	0	0	0.00098	0	0.00681	0.16382	0.09693	0	0
Rad51	0.01291	0.00313	0.00295	0.00468	0.00765	0.00502	0.00254	0.03361	0.01072	0.00653	0.51309	0.20503	0.01928	0.02651
Rmdn3	0.06764	0.05337	0.06729	0.05529	0.0395	0.05678	0.05959	0.09151	0.08891	0.03909	0.11063	0.19512	0.23679	0.14104
Gchfr	0	0.00028	0	0	0	0	0	0.00269	0.0025	0.00114	0	0.11835	0	0
Dnajc17	0.1209	0.09928	0.0606	0.05271	0.06478	0.06306	0.06696	0.05748	0.08277	0.05379	0.10315	0.1258	0.11034	0.1937
Zfyve19	0.07598	0.07601	0.08454	0.06523	0.07997	0.05329	0.072	0.09126	0.07648	0.07376	0.17782	0.08806	0.04618	0.21623
Spint1	0	0	0	0	0.00273	0	0	0.00039	0	0	0.00183	0.00851	0.14187	0.15497
Rhov	0.00381	0	0	0	0.00284	0	0	0	0.0064	0	0	0.03434	0.52437	0
Vps18	0.01912	0.02787	0.01977	0.01625	0.03309	0.0248	0.02957	0.02094	0.0383	0.00554	0.03517	0.02313	0.11888	0.09079
Chac1	0.00092	0.00311	0	0	0	0	9e-04	0.00304	0.00411	0.00209	0.00817	0.09441	0	0
Ino80	0.02622	0.01866	0.0397	0.02416	0.02548	0.04662	0.02707	0.03689	0.04409	0.0171	0.04693	0.07454	0.03389	0.05793
Chp1	0.28265	0.29726	0.16122	0.16127	0.22968	0.13867	0.31414	0.19164	0.22393	0.23806	0.33319	0.36624	0.36903	0.55914
1700020I14Rik	0.30998	0.26498	0.1443	0.13889	0.28133	0.12809	0.26359	0.16267	0.25501	0.17334	0.40551	0.27443	0.30794	0.20463
Oip5	0.00148	0.00278	0.00147	0.00225	0.0053	0	0	0.00305	0.00256	0.00071	0.13798	0.02825	0.03469	0
Nusap1	0.00499	0.01194	0.00151	0.00228	0.00249	0	0	0.00518	0	0.00974	0.98109	0.1959	0.02972	0
Ndufaf1	0.0979	0.06627	0.05878	0.04257	0.06202	0.04581	0.06701	0.09488	0.05618	0.03877	0.08241	0.06008	0.0265	0.04321
Rtf1	0.45735	0.47489	0.42623	0.32575	0.50711	0.36983	0.4549	0.46472	0.39087	0.41618	0.67675	0.51088	0.29058	0.28473
Ltk	0.01933	0.01032	0	0	0	0	0.00579	0	0	0.00528	0.01136	0	0	0
Rpap1	0.01597	0.02423	0.03051	0.01453	0.03199	0.03351	0.01209	0.01931	0.04564	0.01776	0.04766	0.00825	0.00455	0
Tyro3	0.00646	0.00341	0.00292	0.00248	0.00853	0.0029	0.01085	0.00288	0.00564	0.01329	0.02604	0.02085	0	0
Mga	0.03686	0.05109	0.07642	0.05759	0.06176	0.0977	0.0354	0.08658	0.0672	0.081	0.08054	0.06987	0.08176	0.05568
Mapkbp1	0.00889	0.01011	0.00443	0.01042	0.00357	0.00242	0.01011	0.00614	0	0.00666	0	0.00777	0	0
Jmjd7	0.06057	0.07411	0.0649	0.01978	0.04158	0.02481	0.06092	0.06265	0.0697	0.05068	0.07505	0.05379	0.02958	0.10653
Ehd4	0.08743	0.07504	0.02574	0.01977	0.0572	0.02818	0.10822	0.06528	0.11501	0.03727	0.12241	0.13968	0.6531	0.30098
Vps39	0.03383	0.02972	0.01911	0.00718	0.0245	0.02278	0.01912	0.01613	0.02234	0.00792	0.01408	0.02935	0.02119	0
Tmem87a	0.03031	0.03172	0.03826	0.03055	0.0233	0.02269	0.02259	0.02455	0.02724	0.0278	0.03384	0.0027	0.01033	0.024
Ganc	0.02369	0.01136	0.03076	0.04674	0.02205	0.0265	0.06251	0.03219	0.03215	0.04224	0.07735	0.02863	0.01501	0.07701
Capn3	0.01408	0.01157	0.0372	0.06004	0.02616	0.0099	0.00627	0.03606	0.01431	0.00495	0.10952	0	0	0
Zfp106	0.09601	0.08192	0.05563	0.06075	0.06774	0.06734	0.0934	0.09888	0.07611	0.08421	0.17343	0.31303	0.24842	0.25694
Snap23	0.23888	0.16434	0.14438	0.13414	0.15603	0.1199	0.16788	0.15083	0.16835	0.11038	0.17659	0.2806	0.74989	0.7754
Lrrc57	0.0462	0.04134	0.02873	0.02144	0.04606	0.02109	0.0428	0.05119	0.04196	0.04502	0.05561	0.10681	0.0581	0.0666
Haus2	0.05344	0.06504	0.05623	0.04143	0.04038	0.0472	0.04339	0.07248	0.03171	0.04979	0.1337	0.0239	0.05455	0.20057
Cdan1	0.0229	0.02528	0.00954	0.01718	0.02255	0.02408	0.00526	0.02224	0.01637	0.02004	0.05038	0.01177	0.02436	0.02396
Ttbk2	0.00148	0.00299	0.00161	0.00224	0.00771	0	0	0.00243	0.00552	0.00641	0.00306	0.01269	0	0.02723
Ubr1	0.0524	0.06598	0.05915	0.05721	0.06501	0.07445	0.06704	0.08792	0.07653	0.0716	0.06205	0.05495	0.00455	0.04937
Tmem62	0.05614	0.05913	0.02881	0.04636	0.03615	0.02852	0.04483	0.03631	0.02237	0.02971	0.05254	0.01602	0.03546	0.03131
Ccndbp1	0.31126	0.29023	0.28215	0.20188	0.25373	0.19201	0.26168	0.25817	0.2387	0.19436	0.24737	0.23758	0.20143	0.20318
Lcmt2	0.04459	0.0276	0.03319	0.02435	0.04132	0.03085	0.02701	0.03799	0.02197	0.05208	0.02934	0.03423	0.03458	0.11469
Adal	0.01969	0.01022	0.01145	0.02007	0.01357	0.01324	0.01797	0.01695	0.01592	0.00642	0.04679	0.0091	0	0
Zscan29	0.03427	0.0467	0.03519	0.02912	0.044	0.04598	0.04691	0.05817	0.0809	0.04654	0.01795	0.06264	0.06714	0.11269
Tubgcp4	0.09485	0.0946	0.08647	0.06739	0.08886	0.07937	0.07235	0.09836	0.09077	0.05609	0.09712	0.17351	0.15828	0.08051
Trp53bp1	0.03059	0.04038	0.03339	0.02227	0.05602	0.03118	0.04043	0.0428	0.05353	0.04123	0.04887	0.06861	0.01011	0.04424
Ppip5k1	0.01891	0.02067	0.01304	0.01566	0.01322	0.01571	0.00952	0.02246	0.0086	0.01299	0.07053	0.00276	0.02847	0.06851
Catsper2	0.00282	0	0.00109	0.00251	0	0.00585	0.00279	0.00533	0	0	0.00598	0.00196	0.02145	0
Pdia3	1.18629	0.922	0.65869	0.55697	0.71665	0.71282	0.85127	0.95842	0.98901	0.66444	1.291	1.26879	1.29044	1.15791
Serf2	2.39741	2.31689	2.15978	2.07763	2.22332	2.09287	2.09271	2.23469	2.29775	2.00788	2.30255	2.10406	2.65279	2.60879
Hypk	0.48633	0.33179	0.43288	0.34641	0.34414	0.46646	0.29922	0.62316	0.45491	0.30775	0.5682	0.63411	0.48689	0.54057
Mfap1b	0.30803	0.2655	0.15741	0.16189	0.26229	0.14221	0.30872	0.17213	0.24457	0.17678	0.23796	0.14003	0.19945	0.29476
Mfap1a	0.17728	0.15364	0.13307	0.1148	0.17006	0.12095	0.1799	0.13708	0.17643	0.12846	0.17051	0.06194	0.09904	0.22226
Wdr76	0.04553	0.04209	0.0179	0.04369	0.02304	0.03629	0.03158	0.03466	0.0298	0.03018	0.1758	0.00834	0.01033	0
Casc4	0.014	0.00936	0.03285	0.02898	0.03024	0.02676	0.04189	0.03032	0.02454	0.02782	0.0383	0.01321	0	0
Ctdspl2	0.1261	0.12728	0.0826	0.06678	0.09532	0.06299	0.10269	0.13054	0.10227	0.08392	0.23603	0.10596	0.112	0.13263
Eif3j1	0.30632	0.28633	0.29862	0.22078	0.27191	0.35221	0.26842	0.4284	0.32845	0.22109	0.48159	0.69023	0.27975	0.19717
Spg11	0.00907	0.00513	0.01854	0.01292	0.00805	0.00533	0.00927	0.01362	0.00317	0.01087	0.00608	0.0385	0.01352	0.07398
B2m	4.47321	4.36196	3.7593	3.78683	4.13276	3.82677	4.2255	3.81713	4.10804	3.87699	4.05619	2.97751	4.49377	4.34484
Sord	0.04259	0.04654	0.00706	0.00435	0.02615	0.00575	0.01335	0.00825	0.01116	0.0055	0.01726	0.04449	0.06499	0.0881
Shf	0.00159	0.00198	0.01215	0.01545	0.00827	0.00284	0.00555	0.00835	0.01072	0.01803	0.01175	0.04972	0	0
Slc28a2	0.1609	0.09729	0.07516	0.08974	0.10606	0.08142	0.07732	0.05421	0.09396	0.0746	0.11454	0.00423	0.3005	0.02256
Gm14085	0.00133	0	0.02623	0.04994	0.00642	0.03169	0	0.01259	0.00505	0.02552	0.02416	0	0	0
Gatm	0.00149	0.00027	0.00174	0.00214	0	0	0.00114	0.00211	0	0.00071	0	0.08791	0.25654	0.06687
AA467197	0.59209	0.08106	0.00641	0.00254	0.02104	0.00838	0.02841	0.05008	0.00939	0.03468	0.36153	0.53539	0.84484	1.28242
Slc30a4	0	0.0062	0.00905	0.01592	0.00285	0.01456	0.00315	0.01575	0.00293	0.02045	0.00769	0.37115	0.00777	0.05058
Bloc1s6os	0.00522	0.01165	0.01166	0.01022	0.01703	0.00506	0.00668	0.01011	0.00887	0	0.00639	0.0054	0	0
Bloc1s6	0.1128	0.08083	0.11851	0.07642	0.11746	0.10692	0.13433	0.12926	0.09202	0.10756	0.12358	0.21657	0.17263	0.21007
Sqrdl	0	0.00014	0.00529	0.01138	0	0.01146	0.00641	0.00069	0.00276	0	0.00208	0.03875	0.23693	0
Sema6d	0.00292	0.00197	0	0	0	0	0.00034	0.00105	0	0.00037	0.00537	0.03381	0	0.07019
Slc24a5	0.03722	0.0401	0.01619	0.01593	0.0247	0.01613	0.01574	0.02829	0.01971	0.03943	0.07362	0.14276	0	0.02723
Myef2	0.04943	0.05774	0.03642	0.05336	0.03649	0.06231	0.04421	0.04993	0.04714	0.05378	0.09977	0.3189	0.03203	0.03464
Dut	0.41685	0.24982	0.22735	0.14494	0.16199	0.23852	0.17803	0.51514	0.23807	0.17284	1.52121	1.36425	0.11353	0.0674
Fbn1	0	0.00013	0	0	0	0	0	0.00151	0	0.00102	0.00443	0.1247	0	0
Cep152	0.00803	0.01507	0.00625	0.01314	0.01662	0.00234	0.01469	0.00937	0.00916	0.0169	0.02706	0.00876	0	0
Eid1	0.10744	0.06107	0.07539	0.03792	0.04704	0.07063	0.05174	0.10012	0.09352	0.06683	0.09356	0.35789	0.25519	0.098
Secisbp2l	0.05249	0.05267	0.02256	0.03459	0.06029	0.02615	0.03457	0.02159	0.02986	0.01623	0.03647	0.07456	0.09491	0.13064
Cops2	0.2418	0.21038	0.17323	0.11128	0.17593	0.13235	0.27321	0.18411	0.27674	0.13208	0.34382	0.42333	0.22934	0.2112
Galk2	0.16926	0.14042	0.12646	0.09458	0.12677	0.09136	0.14981	0.12066	0.12682	0.13751	0.1499	0.15462	0.13514	0.16081
Fgf7	0.00195	0.00026	0	0	0	0	0	0.00084	0	0.00043	0	0.09394	0	0
Dtwd1	0.03013	0.01591	0.02702	0.02548	0.01663	0.0526	0.01861	0.05009	0.03429	0.03783	0.03084	0.06859	0.04168	0
Atp8b4	0.22163	0.20618	0.08833	0.0525	0.14557	0.07552	0.16198	0.08973	0.16677	0.14165	0.23155	0.09938	0.08962	0
Hdc	0.0112	0.00918	0.00464	0.00473	0.0075	0.00855	0.01195	0.00276	0.01198	0.01159	0.01869	0.00423	0.23804	0.02279
Gabpb1	0.14413	0.14927	0.06273	0.05873	0.10323	0.07561	0.12958	0.10482	0.09799	0.08778	0.18563	0.18417	0.15765	0.13046
Gm27003	0.01303	0.00685	0.0113	0.00913	0.01733	0.0167	0.00995	0.00538	0.01214	0.00531	0.00489	0.00567	0	0.02256
Usp8	0.08696	0.07551	0.05011	0.06193	0.0816	0.05901	0.07827	0.09323	0.09863	0.07661	0.05616	0.12571	0.10361	0.11238
Usp50	0.11281	0.07193	0.10032	0.04715	0.0823	0.1248	0.07129	0.19298	0.13463	0.05714	0.13827	0.25868	0.04157	0.05602
Trpm7	0.05552	0.06614	0.0695	0.06982	0.0928	0.06835	0.07079	0.08369	0.07994	0.09772	0.1556	0.12303	0.0627	0.02329
Sppl2a	0.12871	0.11295	0.08402	0.08882	0.09472	0.09115	0.0985	0.08858	0.12377	0.09907	0.1294	0.09277	0.33993	0.2553
Ap4e1	0.00683	0.01786	0.00705	0.02166	0.01747	0.02351	0.03348	0.04083	0.02164	0.00575	0.015	0.04054	0.03014	0
Blvra	0.25473	0.15966	0.12845	0.08118	0.17846	0.08358	0.11328	0.23491	0.17864	0.09265	0.26399	0.13357	0.52046	0.25396
Ncaph	0.00478	0.008	0.00157	0.00247	0	0.00242	0.00567	0.00722	0.01014	0.00183	0.20993	0.04766	0.01876	0
Itpripl1	0.0912	0.06484	0.02911	0.04885	0.05885	0.03216	0.01796	0.05583	0.06031	0.07134	0.13895	0.07489	0.05131	0.16108
1810024B03Rik	0.00935	0.0133	0.03286	0.01232	0.02227	0.01332	0.03715	0.04172	0.04796	0.01754	0.01696	0.02731	0.01684	0
Snrnp200	0.08008	0.07517	0.07021	0.05704	0.0693	0.06738	0.09217	0.08722	0.09551	0.07378	0.15647	0.19915	0.05424	0.04775
Ciao1	0.1301	0.12402	0.09282	0.04148	0.10759	0.08211	0.09412	0.10635	0.09619	0.11798	0.16305	0.26353	0.11464	0.10463
Tmem127	0.04897	0.0577	0.03188	0.04476	0.03822	0.05107	0.03181	0.03087	0.02454	0.02458	0.03079	0.02119	0.11781	0.02234
Stard7	0.17063	0.11533	0.12369	0.1513	0.09183	0.16764	0.07932	0.18208	0.16399	0.10783	0.26125	0.14007	0.11014	0.27885
Dusp2	1.65826	1.61612	1.84003	1.64209	1.63533	1.73725	1.32393	1.63065	1.36602	1.50117	1.32523	0.41379	0.41485	0.48671
Fahd2a	0.0744	0.0522	0.0662	0.07051	0.05735	0.04553	0.07037	0.08422	0.0833	0.04371	0.11348	0	0.02231	0.04487
Kcnip3	0	0.00195	0.00139	0.00217	0.00264	0.0077	0.00617	0.00557	0	0	0.01919	0	0	0.08131
Zfp661	0	0.00181	0.00639	0.00465	0.00233	0.01108	0.00281	0.01604	0.00404	0	0	0.0095	0.00706	0
Mrps5	0.16346	0.11052	0.22543	0.18731	0.18123	0.22943	0.13627	0.28011	0.17849	0.17692	0.21033	0.40477	0.07021	0.13134
Nphp1	0.00147	0.00102	0.00128	0	0.00261	0	0.00331	0.00413	0.00282	0.00071	0.02242	0.13973	0.03781	0.06206
1500011K16Rik	0.1605	0.097	0.38229	0.25345	0.14452	0.32987	0.17027	0.42337	0.28842	0.12698	0.24484	0.24882	0.18275	0.15486
Bub1	0.00167	0.00066	0	0	0	0	0	0.0076	0.00373	0.00102	0.30696	0.05658	0.01038	0
Acoxl	0.03453	0.03102	0.03806	0.01916	0.03548	0.01876	0.13485	0.03268	0.07278	0.09624	0.03092	0.0255	0.02017	0
Bcl2l11	0.12934	0.27003	0.1873	0.08333	0.29339	0.1073	0.51185	0.18663	0.27158	0.32438	0.09433	0.08526	0.34354	0.22036
Anapc1	0.06446	0.05217	0.06608	0.07126	0.06295	0.07957	0.05219	0.08662	0.05554	0.05002	0.0942	0.11308	0.05766	0.05115
Mertk	0	0	0	0	0	0	0	0.00062	0	0.00037	0	0.01841	0.05552	0
Tmem87b	0.03277	0.041	0.02539	0.0394	0.02706	0.02623	0.04423	0.04629	0.03648	0.05514	0.0472	0.06572	0.09429	0
Zc3h8	0.01911	0.01419	0.01934	0.02276	0.01546	0.02554	0.02119	0.0395	0.02362	8e-04	0.08902	0.04422	0	0.01802
Gm10762	0.00965	0.00902	0.01136	0.01191	0.01051	0.01418	0.00986	0	0.01473	0.00536	0.01727	0	0.01907	0
Zc3h6	0.03548	0.02776	0.02376	0.02828	0.04028	0.02324	0.02685	0.02515	0.02224	0.03403	0.03809	0.0425	0.03606	0.02654
Ttl	0.01611	0.01281	0.00803	0.01283	0.00627	0.00596	0.00637	0.01793	0.00439	0.00691	0.02361	0.05991	0	0
Polr1b	0.01411	0.00612	0.02196	0.02999	0.01262	0.03421	0.00923	0.07335	0.02671	0.01195	0.02201	0.0636	0.02852	0
Chchd5	0.12805	0.1106	0.11519	0.0698	0.12017	0.09062	0.16666	0.1299	0.14764	0.1255	0.23488	0.36849	0.04859	0.086
AI847159	0.02332	0.02741	0.01151	0.00756	0.02191	0.00561	0.01831	0.01796	0.0206	0.00622	0.02087	0.0028	0	0
Gm14029	0.13144	0.11734	0.08036	0.03155	0.08758	0.03887	0.04323	0.03925	0.06555	0.02937	0.06751	0.00294	0	0
Slc20a1	0.16279	0.14224	0.08151	0.07262	0.12152	0.07502	0.09669	0.11499	0.06995	0.10667	0.19901	0.20184	0.01665	0.04424
Ckap2l	0.003	0.00124	0.00154	0.00234	0	0	0	0.00414	0	0.00271	0.3129	0.15744	0.01748	0
Il1b	0.00416	0.00209	0.00141	0	0	0	0.00319	0	0.00659	0	0.01957	0.04096	1.89526	0.70429
Sirpa	0.00325	0.00217	0.00468	0.00291	0	0.00226	0	0	0.00333	0	0.00332	0.03256	0.77946	0.22399
Stk35	0.02439	0.01953	0.0107	0.01019	0.02312	0.00859	0.00984	0.01363	0.01568	0.00778	0.06867	0.01876	0.06538	0
Snrpb	1.22996	1.07488	1.0438	0.89408	0.997	1.08299	0.97299	1.4379	1.2194	0.84212	1.61134	1.50641	1.12006	1.30333
Nop56	0.42954	0.35025	0.51056	0.39771	0.39393	0.71394	0.37558	0.93406	0.54978	0.35636	0.7521	0.96315	0.22805	0.44491
Idh3b	0.52024	0.4321	0.31319	0.32559	0.40307	0.38063	0.42411	0.43929	0.39885	0.37543	0.47084	0.54429	0.43798	0.42062
Pced1a	0.01398	0.02219	0.01474	0.01576	0.00485	0.00763	0.01289	0.02693	0.01367	0.0428	0	0.04153	0.00578	0.02651
Vps16	0.13834	0.09699	0.07887	0.08658	0.09876	0.07165	0.11011	0.13587	0.11199	0.06419	0.14087	0.07565	0.09835	0.07854
Ptpra	0.17717	0.146	0.1458	0.10265	0.11254	0.09397	0.13333	0.111	0.12556	0.15627	0.24017	0.26242	0.20325	0.26758
Mrps26	0.40937	0.31581	0.35538	0.27218	0.30286	0.29287	0.31215	0.4264	0.36939	0.2497	0.48652	0.69046	0.16969	0.33571
Ubox5	0.00688	0.00672	0.0052	0.00292	0.00743	0.00873	0	0.0085	0.00436	0.00037	0.01319	0.01815	0.00774	0
Fastkd5	0.01991	0.01014	0.00507	0.00704	0.01414	0.00724	0.00323	0.0148	0.00312	0.00595	0.01025	0.04067	0	0
Ddrgk1	0.48211	0.35847	0.40438	0.35313	0.33083	0.34068	0.34717	0.4261	0.4168	0.36757	0.526	0.46889	0.37099	0.44424
Itpa	0.20623	0.18185	0.0953	0.0945	0.14079	0.10059	0.15518	0.17674	0.20106	0.13418	0.26237	0.33497	0.20024	0.16687
4930402H24Rik	0.02601	0.02803	0.03288	0.03975	0.0277	0.01288	0.01837	0.01106	0.01856	0.02594	0.0355	0.11814	0.07779	0
Atrn	0.02681	0.02127	0.0306	0.01711	0.01671	0.04377	0.02255	0.01441	0.01971	0.01822	0.02218	0.06439	0.05053	0.01802
Hspa12b	0	0.00026	0	0	0	0	0	0.00015	0	0.00037	0	0.03259	0	0
1700037H04Rik	0.06144	0.05789	0.06422	0.04864	0.06521	0.05925	0.05714	0.09569	0.04081	0.03339	0.10532	0.41258	0.09866	0.04672
Spef1	0.00185	0.00014	0.00149	0.00249	0.00265	0.00276	0	0.00158	0	0.00037	0.02	0.04156	0	0
Cenpb	0.03737	0.03233	0.0321	0.02932	0.02274	0.01831	0.03116	0.05158	0.02718	0.0277	0.07215	0.2326	0.13063	0.04963
Cdc25b	0.0975	0.1171	0.04984	0.03168	0.10198	0.01983	0.08334	0.03308	0.06686	0.07114	0.3335	0.14402	0.04236	0
Ap5s1	0.05186	0.03813	0.029	0.03255	0.05244	0.0139	0.03739	0.03432	0.04439	0.05891	0.06481	0.07141	0.04263	0.06193
Mavs	0.07027	0.0544	0.04255	0.0268	0.04858	0.02592	0.05863	0.05417	0.06412	0.04475	0.07843	0.08099	0.03891	0.024
Pank2	0.25256	0.21083	0.20981	0.13876	0.20444	0.17186	0.22045	0.20144	0.23888	0.17136	0.40459	0.27638	0.28948	0.43705
Rnf24	0.00173	0.00027	0	0	0	0	0	0.00015	0.00285	0.00043	0.00111	0.01446	0.00578	0.03124
Smox	0.03244	0.07347	0.02972	0.01927	0.04525	0.02221	0.08601	0.06072	0.06934	0.02482	0.01599	0.23039	1.25429	0.06185
Prnp	0.01189	0.00812	0.00448	0.00227	0.01307	0	0.03078	0.01307	0.01934	0.01725	0.03334	0.3602	0	0.67513
Rassf2	0.12497	0.14226	0.16114	0.19115	0.17662	0.17025	0.15158	0.14055	0.11833	0.14153	0.09941	0.03254	0.27835	0.26694
Slc23a2	0.02446	0.01999	0.02381	0.01324	0.00845	0.03291	0.0125	0.01889	0.00849	0.02167	0.01123	0.01464	0.09225	0.02279
Tmem230	0.17459	0.13637	0.18718	0.14065	0.13781	0.22804	0.14412	0.21705	0.167	0.1673	0.13734	0.18663	0.15678	0.32623
Pcna	0.36739	0.25804	0.18262	0.1909	0.24184	0.19772	0.2503	0.35467	0.26333	0.20416	1.03644	0.29075	0.37497	0.13815
AV099323	0.00794	0.0118	0.01224	0.00475	0.01595	0.00781	0.02044	0.00558	0.008	0.0075	0.01677	0.02433	0	0
Cds2	0.16199	0.17075	0.10398	0.07849	0.17204	0.10138	0.18955	0.09941	0.16684	0.20448	0.24194	0.15081	0.17381	0.06454
1700026D11Rik	0.00276	0.0101	0.0032	0.0049	0	0.00337	0.00285	0.00209	0.00339	0.00616	0.0047	0	0	0
Gpcpd1	0.08879	0.09907	0.10919	0.10773	0.06808	0.10227	0.10957	0.1078	0.09635	0.11134	0.09423	0.05877	0.26113	0.17254
1110034G24Rik	0.07564	0.08764	0.11419	0.1106	0.09978	0.13091	0.09536	0.13362	0.09129	0.11136	0.06871	0.02047	0.0409	0.03555
Trmt6	0.12503	0.09122	0.14142	0.10466	0.07718	0.12123	0.08252	0.1979	0.10827	0.09593	0.18924	0.32487	0.11267	0.17927
Mcm8	0.01098	0.00671	0.00973	0.0147	0.00527	0.0084	0.00584	0.01583	0	0.00658	0.07921	0.04499	0.00774	0
Crls1	0.01782	0.01304	0.02507	0.02535	0.01906	0.01948	0.02192	0.05149	0.03556	0.03453	0.04758	0.1291	0.02676	0.08603
Bmp2	0	0.00149	0	0	0	0	0	0.00127	0	0.00037	0	0.13607	0	0
Hao1	0.00128	0.00086	0	0	0	0	0	0.00065	0.00229	0.00043	0.00111	0.01614	0	0
Tmx4	0.0816	0.09323	0.09099	0.11391	0.08114	0.09528	0.10733	0.10032	0.08482	0.12395	0.10265	0.0913	0.10749	0.10161
Plcb1	0	0.00026	0	0	0	0	0	0.00044	0	0.00037	0.00372	0.08305	0.26016	0
Mkks	0.19299	0.17448	0.13468	0.08892	0.14029	0.14861	0.15117	0.19205	0.18295	0.13784	0.33328	0.37477	0.18329	0.19001
Slx4ip	0.01933	0.01604	0.0196	0.03957	0.01695	0.02131	0.0153	0.00776	0.02907	0.00653	0.02489	0.00196	0	0
Btbd3	0	0.00013	0	0.00219	0.00282	0	0	0.00015	0	0.00114	0	0.06319	0.01222	0.01802
Tasp1	0.07512	0.07286	0.09148	0.07429	0.10094	0.06637	0.0822	0.06594	0.13114	0.06835	0.08656	0.08689	0.03544	0.07639
Esf1	0.1715	0.12236	0.15684	0.13633	0.14751	0.24471	0.11369	0.27507	0.17039	0.1302	0.18795	0.5703	0.18339	0.15842
Ndufaf5	0.06284	0.07143	0.062	0.0437	0.07181	0.056	0.04185	0.06036	0.0488	0.0421	0.09777	0.04527	0.01958	0.02723
Macrod2	0	0	0.00485	0.00224	0	0	0.00309	0.01183	0	0.01257	0.01047	0.04461	0	0
Flrt3	0	0.00014	0	0	0	0	0.00335	0.00024	0	8e-04	0	0.0055	0	0.19584
Kif16b	0.02179	0.00965	0.01081	0.00989	0.03189	0.01868	0.01221	0.03241	0.00858	0.00666	0.05178	0.00892	0.00578	0
Snrpb2	0.65382	0.50875	0.5164	0.39497	0.50288	0.47868	0.48302	0.61737	0.56361	0.44153	0.80028	0.80931	0.68334	0.80637
Dstn	0.1723	0.13925	0.09418	0.04553	0.11698	0.08292	0.09521	0.16321	0.12401	0.06054	0.1609	1.16717	0.76113	0.46276
Rrbp1	0.24722	0.17948	0.18067	0.1195	0.25896	0.17776	0.19493	0.26955	0.23427	0.19293	0.25657	0.57807	1.1844	0.6997
Snx5	0.59253	0.44226	0.49674	0.32143	0.3876	0.3959	0.39951	0.65937	0.56105	0.39094	0.78018	0.7214	1.30566	1.41357
Mgme1	0.0208	0.0226	0.01918	0.01571	0.01576	0.00823	0.02812	0.02822	0.01616	0.0128	0.09413	0.06476	0.03471	0.02742
Csrp2bp	0.03056	0.0416	0.04566	0.03733	0.03702	0.05129	0.03337	0.06028	0.01849	0.05382	0.04118	0.054	0.08513	0.11792
Polr3f	0.07169	0.06586	0.05099	0.04282	0.05129	0.0377	0.05289	0.0566	0.07594	0.03354	0.07223	0.06134	0.09541	0.03124
Rbbp9	0.01439	0.00522	0.00699	0.00316	0	0.01668	0.01398	0.00845	0.00557	0.00581	0.01858	0.0299	0.05335	0
Sec23b	0.15152	0.14095	0.10386	0.08729	0.104	0.11451	0.13202	0.14063	0.15736	0.1062	0.24354	0.08367	0.16311	0.15471
Gm561	0.1401	0.11909	0.14709	0.10359	0.09187	0.15264	0.15311	0.18372	0.18626	0.11879	0.15834	0.36832	0.06354	0.07474
Dtd1	0.13374	0.10079	0.18213	0.10583	0.17416	0.20386	0.11679	0.26231	0.21432	0.12542	0.14081	0.09592	0.06458	0.12
Rin2	0	0.00066	0	0	0	0	0	0.00153	0	0	0	0.07404	0.2415	0.04933
Naa20	0.48186	0.5154	0.15554	0.10259	0.25669	0.14471	0.53777	0.28355	0.38046	0.18527	0.49061	0.64138	0.40908	0.32412
Crnkl1	0.16956	0.14604	0.11296	0.08648	0.12055	0.10301	0.13064	0.11997	0.1296	0.05948	0.17751	0.16185	0.0665	0.0698
Ralgapa2	0.05085	0.04889	0.03112	0.04084	0.05177	0.03442	0.01956	0.03296	0.03858	0.00727	0.05	0.01322	0.04246	0.03222
Kiz	0.04144	0.03816	0.03727	0.0562	0.02743	0.03852	0.07156	0.02501	0.05941	0.04134	0.04819	0.08734	0.01774	0
Xrn2	0.56732	0.64165	0.53729	0.39288	0.58289	0.45453	0.56683	0.64878	0.62006	0.49397	0.64627	0.51809	0.29372	0.34958
Foxa2	0	0.00074	0	0	0	0	0.00034	0.00167	0	0	0.00208	0.01802	0	0
Cd93	0.01477	0	0.00161	0	0.00275	0	0.01016	0.00266	0.00314	0.0074	0.00411	0	0.41093	0.03124
Nxt1	0.27197	0.24233	0.11137	0.09675	0.13982	0.13361	0.11404	0.21004	0.1679	0.20563	0.52325	0.21733	0.18943	0.15423
Gzf1	0.01266	0.01424	0.00312	0.00768	0.00799	0.0029	0.03317	0.01547	0.01382	0.02469	0.01925	0.03355	0.02414	0
Cst3	0.65908	0.4026	0.42885	0.31616	0.42105	0.42319	0.38588	0.53136	0.46334	0.36087	0.78096	1.18859	2.80284	3.07586
Zfp120	0.08169	0.06594	0.04832	0.06451	0.08046	0.06977	0.062	0.06786	0.07747	0.04674	0.08618	0.00912	0.09408	0.08011
Zfp937	0.00704	0.0017	0.00705	0.00741	0.01049	0.00773	0.00976	0.01768	0.00346	0.01076	0.00727	0	0.00706	0
3300002I08Rik	0.00306	0.00408	0.00672	0.00223	0.00317	0	0.0028	0	0.00665	0	0.00355	0.00306	0	0
Zfp442	0.001	0.00763	0.01936	0.01256	0.01085	0.00811	0.01247	0.00227	0.02033	0.02237	0.00537	0.00505	0	0
Cst7	0.91853	0.70543	0.82262	0.49663	0.61634	0.6106	0.78965	0.95026	0.78832	0.71052	0.76942	0.02983	0.18221	0.07922
Apmap	0.11491	0.09313	0.08367	0.07981	0.08963	0.09247	0.07072	0.13832	0.07573	0.06617	0.2245	0.04932	0.08003	0.17445
Acss1	0.06265	0.08535	0.10848	0.08258	0.0759	0.09828	0.05927	0.06215	0.07232	0.08982	0.08161	0.02362	0.01774	0.06526
Entpd6	0.05066	0.04229	0.07447	0.05426	0.03643	0.04142	0.04876	0.07159	0.07958	0.07461	0.05293	0.06873	0.02589	0
Pygb	0.12802	0.08468	0.10903	0.04895	0.07572	0.05545	0.06497	0.08864	0.0713	0.07066	0.21161	0.06635	0.05032	0.1072
Abhd12	0.11818	0.08123	0.10489	0.05769	0.07089	0.06469	0.07158	0.11666	0.08942	0.06576	0.12968	0.09119	0.25458	0.37097
Gins1	0.01053	0.00602	0.01078	0.00756	0.00473	0.00578	0.01157	0.02393	0.01078	0.00071	0.09699	0.10031	0.04179	0.02279
Nsfl1c	0.21654	0.17968	0.18596	0.16674	0.16358	0.19262	0.16858	0.20621	0.1691	0.15943	0.29423	0.48396	0.26676	0.20725
Gm14167	0.00496	0.00391	0.00662	0.0048	0.0037	0.00285	0.0074	0.00505	0.00246	0.00071	0.01526	0.03805	0	0
Fkbp1a	1.0863	0.82645	0.62331	0.5716	0.69314	0.75499	0.58346	0.98861	0.78211	0.58251	1.02689	2.00308	1.04414	0.88515
Sdcbp2	0.09599	0.09689	0.01836	0.02288	0.07783	0.00792	0.02339	0.01571	0.02848	0.03548	0.05163	0	0.03357	0
Psmf1	0.18358	0.17389	0.13378	0.10792	0.12854	0.09625	0.16991	0.17065	0.18854	0.12204	0.23301	0.21087	0.12672	0.21986
Gm14154	0.00762	0.00588	0	0	0.0081	0.00278	0.00713	0	0.00168	0.01756	0.01562	0.03254	0	0
Fam110a	0.11494	0.08341	0.024	0.02591	0.04505	0.02935	0.06448	0.04648	0.04796	0.03652	0.12888	0.11179	0.09643	0.31989
Slc52a3	0.02774	0.0195	0.00351	0.00244	0.01749	0.00233	0.01558	0.00726	0.01802	0.00565	0.02075	0	0	0.05116
Srxn1	0.00795	0.00733	0	0	0	0	0.00375	0.01176	0	0.00337	0.00372	0.31423	0.06786	0.05195
Csnk2a1	0.19856	0.12733	0.21571	0.21529	0.16844	0.20626	0.19933	0.22279	0.16195	0.18859	0.25291	0.44977	0.08912	0.11234
Tbc1d20	0.13505	0.11341	0.08742	0.05969	0.0877	0.0885	0.09531	0.10155	0.08502	0.0785	0.10337	0.18683	0.21147	0.05058
Rbck1	0.54409	0.49609	0.38865	0.3076	0.42619	0.41067	0.4513	0.49905	0.44922	0.35074	0.57414	0.36992	0.319	0.55026
Trib3	0.03241	0.01766	0.00759	0.00293	0.00846	0.0029	0.01136	0.01521	0.00621	0.01621	0.05981	0.36761	0.08665	0
Sox12	0.00104	0.00053	0.00161	0.00643	0.00836	0.00324	0	0.00095	0	0.00043	0.00208	0.04659	0	0
Zcchc3	0.01587	0.00975	0.00153	0.00711	0.00529	0	0.00842	0.01592	0.00677	0.00145	0.00644	0.02682	0	0
Gm14161	0	0	0	0	0	0	0	0.00385	0.00377	0	0.00111	0	0	0.38434
H13	0.85777	0.71843	0.55556	0.4535	0.55312	0.49225	0.58985	0.70193	0.67986	0.53951	0.58724	0.61136	0.94697	1.16086
Mcts2	0.00468	0.00842	0.0034	0.0058	0.00264	0.00263	0.00393	0.00514	0.0096	0.00767	0.01073	0.08155	0	0
Id1	0.01762	0.00789	0.00807	0	0.01538	0	0.02152	0.00398	0.00805	0.00114	0.00111	0.10863	0.16636	0.03124
Bcl2l1	0.15276	0.15215	0.05424	0.02465	0.10452	0.01708	0.08604	0.10015	0.10168	0.03492	0.09573	0.15436	0.42314	0.08205
Tpx2	0.01828	0.00925	0.00165	0.00272	0.00349	0	0.00034	0.01248	0	0.0037	0.60223	0.19451	0.05576	0.02706
Pdrg1	0.341	0.28401	0.35843	0.26361	0.32056	0.41969	0.24207	0.5632	0.35167	0.28641	0.37043	0.28472	0.09427	0.30588
Hck	0.00115	0.0061	0	0.00225	0	0	0.02128	0.00256	0.0061	0.00584	0.00183	0.01071	0.95613	0.3036
Tm9sf4	0.05855	0.05941	0.05096	0.03042	0.05034	0.04431	0.05124	0.11013	0.08373	0.04084	0.09932	0.08722	0.13187	0.14855
Tspyl3	0.06535	0.0561	0.05226	0.04428	0.04361	0.05106	0.04775	0.05723	0.05791	0.04523	0.06541	0	0.03404	0.05359
Plagl2	0.02877	0.0295	0.01672	0.01045	0.02119	0.01662	0.05078	0.02389	0.01008	0.0184	0.06697	0.03739	0.05216	0.02651
Pofut1	0.02717	0.0259	0.05512	0.07272	0.02978	0.08048	0.04673	0.05914	0.04782	0.05754	0.03901	0.05521	0.00706	0.10742
Kif3b	0.025	0.02662	0.01548	0.02949	0.03522	0.0402	0.03645	0.02787	0.03821	0.03116	0.00902	0.06198	0.07516	0.04642
Asxl1	0.04812	0.04934	0.04722	0.0479	0.06597	0.04892	0.05158	0.07331	0.04777	0.07266	0.15425	0.03509	0.0494	0.03046
Nol4l	0.00301	0.00425	0.00172	0.00551	0.00595	0.00241	0.00297	0.00017	0.00581	0.00043	0.00511	0.01202	0.01563	0.0483
Commd7	0.45197	0.38404	0.35234	0.26236	0.31515	0.26132	0.4134	0.38494	0.40979	0.28665	0.36519	0.49067	0.32609	0.48914
Dnmt3b	0.02048	0.00966	0.01983	0.01255	0.02259	0.01941	0.01304	0.04417	0.01477	0.00703	0.01057	0.00576	0.00455	0
Mapre1	0.63231	0.64213	0.53645	0.42038	0.57371	0.54636	0.6115	0.67991	0.6394	0.44436	0.8779	0.69136	0.73558	0.93708
Cdk5rap1	0.119	0.09739	0.05814	0.04087	0.0913	0.04702	0.1691	0.04951	0.11126	0.07806	0.12772	0.09091	0.03283	0.05375
Cbfa2t2	0.03663	0.05242	0.02929	0.02479	0.03145	0.0369	0.04467	0.02302	0.02746	0.02484	0.07679	0.06806	0	0.02541
E2f1	0.05271	0.00513	0.01395	0.01075	0.00781	0.02561	0.00875	0.07952	0.02239	0.00797	0.39332	0.22152	0.0857	0
Pxmp4	0.08511	0.08361	0.05176	0.0484	0.04883	0.03365	0.06732	0.05075	0.08113	0.04244	0.10144	0.02119	0	0.16144
Zfp341	0.00639	0.01158	0.00516	0.00529	0.00908	0	0.00546	0.00964	0.01255	0.00807	0.02815	0.00757	0	0
Chmp4b	1.01225	1.01813	0.65283	0.50637	0.79013	0.55242	1.12651	0.73185	0.99368	0.71758	0.86823	1.11528	1.84106	1.32084
Raly	1.1091	0.95709	0.82023	0.72243	0.81799	0.89981	0.84069	1.04832	0.96819	0.75151	1.49666	1.15644	0.90313	0.85878
a	0.02745	0.01428	0	0.00214	0.00624	0	0	0.00358	0	0	0.02056	0.07214	0.0603	0
Eif2s2	1.02657	0.89804	0.9142	0.66916	0.83938	0.97361	0.88803	1.20819	1.0069	0.78431	1.10573	1.83914	1.04577	1.2945
Ahcy	0.02789	0.02992	0.02488	0.01021	0.02389	0.01793	0.01804	0.03267	0.03044	0.00995	0.12233	0.32272	0.01774	0.04453
Itch	0.10605	0.12635	0.11772	0.12544	0.12994	0.09306	0.16409	0.10375	0.13604	0.08913	0.12531	0.08533	0.17549	0.05199
Dynlrb1	1.1155	0.95804	0.70395	0.56069	0.84257	0.67671	0.80615	0.78685	0.79837	0.61845	1.19379	1.30599	1.32222	1.07034
Map1lc3a	0.08718	0.11242	0.09175	0.08716	0.12458	0.05876	0.1171	0.04904	0.11417	0.08654	0.10018	0.38981	0.25113	0.38976
Pigu	0.04154	0.04092	0.04949	0.01692	0.0369	0.04356	0.02171	0.08317	0.06418	0.03399	0.09919	0.03546	0.03212	0.03046
Trp53inp2	0.01589	0.01114	0.00822	0.00234	0.00529	0.00286	0.00991	0.00237	0	0.01166	0	0.01931	0	0.05247
Ncoa6	0.05016	0.02486	0.03472	0.03622	0.02094	0.01682	0.03581	0.03417	0.02672	0.0653	0.02203	0.03981	0.07127	0.04186
Ggt7	0.00408	0.00213	0.00442	0.00218	0.00528	0.00554	0	0.00437	0.00331	0	0.00874	0	0	0
Acss2	0.11383	0.11009	0.11592	0.11291	0.10348	0.11276	0.07428	0.08355	0.08363	0.08601	0.06844	0.03139	0.04593	0
Gss	0.01968	0.03121	0.03083	0.02741	0.03172	0.0265	0.01388	0.04085	0.04138	0.03827	0.03151	0.16727	0.04483	0.02541
Trpc4ap	0.25171	0.24424	0.30325	0.22301	0.24152	0.27413	0.34607	0.26415	0.33865	0.29915	0.33499	0.22434	0.30774	0.38631
Edem2	0.15137	0.11124	0.12895	0.07637	0.12872	0.1177	0.09329	0.1159	0.17014	0.06243	0.21913	0.12754	0.21409	0.54448
Procr	0	0.00205	0	0	0	0	9e-04	0.00322	0	0.00145	0.00294	0.15616	0.01687	0.26878
BC029722	0.13959	0.10735	0.08126	0.08771	0.07622	0.1255	0.11221	0.15083	0.13705	0.10986	0.099	0.18321	0.10088	0.09784
Eif6	0.66772	0.56251	0.42917	0.33532	0.42151	0.47007	0.48236	0.72027	0.5794	0.33288	0.79505	1.17172	0.85684	0.91714
Uqcc1	0.06348	0.04556	0.06377	0.0407	0.06559	0.04463	0.03244	0.06931	0.08497	0.06938	0.07332	0.09223	0.01033	0.13555
Cep250	0.06563	0.06228	0.03712	0.02507	0.0633	0.04317	0.04946	0.04214	0.0469	0.03386	0.0614	0.03888	0.03146	0.02723
Ergic3	0.39186	0.342	0.30957	0.22304	0.33227	0.25582	0.29765	0.34694	0.33914	0.33382	0.37399	0.73388	0.52974	0.60325
Spag4	0	0.00014	0.00186	0.00278	0	0.00286	0	0.00254	0	0.00043	0.0047	0.02176	0	0
Rbm12	0.01985	0.03619	0.01406	0.01593	0.02158	0.02574	0.013	0.04061	0.02471	0.01103	0.05697	0.01702	0.05417	0.02256
Nfs1	0.13286	0.10458	0.1304	0.10774	0.08803	0.12411	0.10838	0.20911	0.11511	0.08341	0.16703	0.17133	0.13678	0.01802
Romo1	0.53492	0.44499	0.48876	0.31935	0.38145	0.45432	0.39985	0.70768	0.58552	0.40481	0.61246	0.74202	0.68682	0.38661
Rbm39	2.09806	2.2329	2.1027	2.16424	2.3513	2.13887	2.34983	1.96773	2.18248	2.27511	1.95285	1.51426	1.77189	2.16612
Phf20	0.08643	0.08271	0.1001	0.07992	0.0578	0.09148	0.10319	0.07434	0.10724	0.07695	0.16096	0.15531	0.11075	0.18033
Scand1	0.88687	0.89469	0.72063	0.58705	0.7896	0.61563	0.70445	0.6912	0.83211	0.65286	0.8427	0.68998	1.23661	1.36869
Cnbd2	0.00422	0.01072	0.01957	0.00536	0.00686	0.01536	0.00977	0.00219	0.00342	0	0.00889	0.0054	0	0.04202
Epb41l1	0	0.00066	0	0.00234	0.00282	0	0	0.00231	0	0.00114	0.00111	0.05541	0.0892	0
Aar2	0.06783	0.05858	0.03546	0.03542	0.052	0.02518	0.0457	0.04689	0.05311	0.02819	0.06828	0.09188	0.03193	0.04903
Dlgap4	0.19745	0.20692	0.13564	0.13803	0.17463	0.14746	0.20536	0.12957	0.16935	0.1238	0.06644	0.20617	0.34549	0.46829
Tgif2	0.03234	0.03787	0.03299	0.02561	0.03641	0.03859	0.04886	0.08201	0.06306	0.04164	0.04219	0.10789	0	0.05873
4930518I15Rik	0.00625	0.00394	0.00477	0.0024	0.00537	0.00346	0.00907	0.00954	0.00365	0	0.00596	0	0.02162	0
1110008F13Rik	0.6276	0.59339	0.44334	0.34734	0.46482	0.43677	0.43088	0.70333	0.55791	0.38478	0.77065	0.97773	1.20421	0.66683
Sla2	0.4277	0.35346	0.1813	0.14256	0.30493	0.12321	0.35399	0.22687	0.41478	0.28747	0.34713	0.02626	0	0.6534
Ndrg3	0.17504	0.13721	0.23729	0.26587	0.17957	0.23139	0.17788	0.20484	0.19813	0.26399	0.18507	0.11159	0	0.16403
Dsn1	0.01355	0.01432	0.00677	0.01085	0.00854	0.00542	0.0128	0.02585	0.00765	0.00502	0.13761	0.02187	0.02009	0
Soga1	0.00164	0.00201	0	0.00245	0	0	9e-04	0.00061	0	0.00114	0.00651	0.01362	0	0.03131
Samhd1	1.14366	1.35561	0.57994	0.53257	0.95725	0.55125	1.43424	0.5409	1.11089	0.7683	0.48561	0.30143	2.40965	1.42419
Rbl1	0.05569	0.07129	0.04216	0.03618	0.05157	0.01839	0.11179	0.0315	0.08817	0.06438	0.21617	0.04836	0.15795	0.06632
Rpn2	0.63331	0.41829	0.53083	0.3808	0.39776	0.46576	0.34794	0.67893	0.5252	0.34436	0.9033	0.64432	0.79049	0.92978
Manbal	0.24188	0.20696	0.11392	0.12836	0.17806	0.13493	0.23459	0.14824	0.22162	0.13517	0.19442	0.51337	0.20528	0.38224
Src	0.00744	0.00646	0	0	0	0	0.00114	0.00649	0	0.00248	0.00208	0.15257	0	0.02118
Blcap	0.03979	0.03029	0.06257	0.03372	0.03541	0.02784	0.02873	0.06275	0.06876	0.02876	0.02553	0.27697	0.11133	0.24149
Platr27	0.00596	0.00788	0.01248	0.00757	0	0	0.00872	0.01086	0.00897	0.00529	0.01406	0.00252	0.01108	0
Ctnnbl1	0.24486	0.17785	0.27275	0.20605	0.21863	0.29345	0.25095	0.3205	0.24112	0.28402	0.33751	0.16849	0.1902	0.28206
Tti1	0.01274	0.02231	0.00998	0.01838	0.01639	0.01417	0.01222	0.00682	0.00701	0.0058	0.03675	0.03416	0	0.05248
Rprd1b	0.04098	0.05568	0.02667	0.02689	0.03975	0.05745	0.05906	0.03855	0.04538	0.04449	0.13024	0.06392	0.01033	0
Tgm2	0.00656	0.00241	0	0	0.00277	0	0.05238	0.02018	0.03424	0.00219	0.03804	0.31927	1.26602	0.13871
Lbp	0.0019	0	0.0092	0.0127	0.00207	0.01115	0	0.00526	0	0	0.0168	0	0	0
Ralgapb	0.03818	0.04139	0.04504	0.04491	0.0309	0.04674	0.04896	0.04409	0.04949	0.04069	0.08822	0.11973	0.00706	0.05058
Actr5	0.12489	0.11286	0.09544	0.09829	0.10748	0.0876	0.09135	0.12998	0.0956	0.08534	0.10595	0.06391	0.01684	0.074
Ppp1r16b	0.29751	0.37288	0.15124	0.11943	0.33427	0.11715	0.40136	0.16516	0.29172	0.30681	0.33597	0	0.07075	0.30155
Fam83d	0.00591	0.00425	0	0	0	0	0	0.00048	0	0.01235	0.04104	0.04671	0	0
Dhx35	0.0148	0.01789	0.01363	0.00769	0.0209	0.0078	0.00958	0.02673	0.03029	0.0182	0.03035	0.00744	0.04054	0.02723
Mafb	0.00275	0.00233	0.00317	0.00555	0	0.00295	0.0035	0.00489	0	0.00513	0.0081	0.00772	1.58444	0
Top1	0.47129	0.42483	0.4037	0.36739	0.45001	0.44109	0.41441	0.54001	0.41793	0.42647	0.55517	0.67999	0.43725	0.65086
Plcg1	0.12214	0.08737	0.09263	0.07558	0.09822	0.08571	0.08982	0.05279	0.0882	0.08274	0.10072	0.12862	0.01885	0
Zhx3	0.00787	0.0117	0.00659	0.00231	0.00756	0.01189	0.01543	0.00335	0.00361	0	0.01407	0.006	0	0
Chd6	0.09851	0.10002	0.1107	0.10698	0.09872	0.08533	0.10779	0.10138	0.09681	0.1148	0.1738	0.17251	0.10817	0
Srsf6	0.42039	0.30098	0.52483	0.34636	0.35722	0.55021	0.35693	0.72745	0.55751	0.29685	0.6839	0.62457	0.46789	0.6223
Ift52	0.16305	0.13643	0.09514	0.08073	0.1246	0.10896	0.10473	0.12683	0.12707	0.0954	0.18246	0.14321	0.08411	0.11025
Mybl2	0.00375	0.00485	0.0019	0	0	0.0033	0	0.01095	0	0.00584	0.22825	0.0795	0.00578	0
Oser1	0.36805	0.41486	0.31163	0.19602	0.30605	0.21602	0.40389	0.28383	0.3411	0.37588	0.43962	0.3634	0.49479	0.33407
2900093K20Rik	0.01741	0.02317	0.02397	0.02113	0.04313	0.03182	0.02767	0.03307	0.03317	0.01165	0.01857	0.03455	0.01011	0.028
Fitm2	0.00526	0.00183	0.00791	0.00561	0.00819	0.01091	0.00972	0.01133	0.00295	0.00641	0	0.02496	0	0
Ttpal	0.02603	0.03204	0.06492	0.029	0.03956	0.0314	0.03113	0.04816	0.04203	0.04624	0.04374	0.02446	0.04529	0
Serinc3	0.32061	0.28424	0.24172	0.13319	0.22986	0.16244	0.29091	0.17055	0.27767	0.25703	0.59003	0.37135	0.2835	0.36545
Pkig	0.04648	0.02368	0.04875	0.01743	0.03303	0.02867	0.08139	0.05833	0.06625	0.03685	0.1485	0.53431	0.60157	0.41863
Ada	0.02247	0.01912	0.03971	0.02557	0.03197	0.03937	0.07581	0.07646	0.06033	0.04289	0.07966	0.08807	0.07583	0.02654
Ywhab	0.67707	0.51248	0.52244	0.42028	0.48649	0.43698	0.45529	0.65103	0.66251	0.50449	0.91769	0.84367	0.97224	0.80489
Pabpc1l	0.036	0.00929	0.0013	0.00226	0.00619	0	0	0.00354	0.01595	0	0.00962	0	0	0
Tomm34	0.24751	0.17589	0.26264	0.22939	0.23977	0.27419	0.27981	0.34204	0.28191	0.22053	0.34811	0.2947	0.15883	0.21758
Stk4	0.31792	0.337	0.27367	0.23822	0.28966	0.28284	0.33837	0.24667	0.30311	0.32502	0.32974	0.14166	0.23954	0.46218
Slpi	0.00693	0.00402	0.03215	0.03793	0.01857	0.0442	0.02243	0.04183	0.0286	0.00043	0.00568	0.09453	0.96027	0.27138
Sdc4	0.0065	0.00245	0.00336	0.00246	0.00266	0.00887	0.01013	0.01265	0.00267	0.00886	0.00208	0.72938	0.71802	0.37096
Sys1	0.72832	0.8182	0.58137	0.49244	0.56969	0.46639	0.65489	0.52492	0.60328	0.66476	0.68914	0.52039	0.64706	0.87437
Dbndd2	0.00303	0.00137	0	0.00489	0.00834	0	0.0032	0.00262	0	0	0	0.02697	0	0
Pigt	0.23302	0.19497	0.23079	0.18347	0.17981	0.17621	0.16032	0.28734	0.25441	0.14634	0.33564	0.33733	0.26065	0.299
Wfdc13	0	0.00047	0	0	0	0	9e-04	0.00285	0	0	0	0.129	0	0
Dnttip1	0.11129	0.08754	0.07942	0.04061	0.07532	0.06562	0.1295	0.07852	0.10708	0.06008	0.14931	0.38157	0.16156	0.06595
Ube2c	0.05216	0.03585	0.00751	0.00329	0.0078	0.01457	0.0182	0.02589	0.00827	0.01724	0.99965	0.77775	0.05475	0
Snx21	0.02173	0.01248	0.00671	0.00697	0.00656	0.00643	0.01343	0.01688	0.00278	0.00879	0.03005	0.27212	0.08891	0.18869
Acot8	0.17144	0.1132	0.10717	0.06041	0.13601	0.07986	0.09848	0.07288	0.11936	0.05609	0.19311	0.11009	0.07459	0.17152
Zswim3	0.0128	0.0097	0	0.00992	0.003	0.00596	0.00357	0.00885	0.00622	0.00529	0.01307	0	0	0
Zswim1	0.05132	0.02845	0.02056	0.0163	0.02309	0.03101	0.02773	0.02578	0.03633	0.02532	0.04181	0.0267	0.03203	0.02234
Neurl2	0.00612	0	0.01331	0.00296	0.006	0.00256	0.00342	0.01975	0.0066	0.00972	0.01085	0	0.01935	0
Ctsa	0.50662	0.42105	0.32793	0.18781	0.38904	0.31403	0.33018	0.34015	0.34459	0.22219	0.31535	0.37908	1.40009	0.81686
Pltp	0.02667	0.0239	0.03421	0.01456	0.01075	0.02778	0.02796	0.03136	0.03153	0.01245	0.01093	0.02191	0.12531	0.40511
Pcif1	0.46202	0.36784	0.29756	0.25764	0.37342	0.28914	0.36761	0.3464	0.37146	0.2603	0.4268	0.35275	0.40478	0.26354
Zfp335	0.02598	0.01852	0.02297	0.01544	0.01574	0.00826	0.02068	0.02333	0.0373	0.06155	0.0339	0.03865	0.07764	0
Zfp335os	0.01044	0.00846	0.01097	0.00726	0.00253	0.01611	0.01326	0.01317	0.00885	0.01063	0.00705	0.00296	0.00455	0
Ncoa5	0.05591	0.02825	0.0479	0.04141	0.03838	0.06728	0.0321	0.06834	0.03533	0.01665	0.09244	0.0507	0.04536	0.04081
Cd40	0.0017	0.00014	0	0	0	0	0	0	0	0	0.00183	0.00423	0.42318	0.32314
Slc35c2	0.16062	0.09136	0.06722	0.04944	0.08029	0.09533	0.05974	0.08586	0.07688	0.07739	0.13184	0.21112	0.36215	0.43969
Elmo2	0.06079	0.0428	0.03348	0.04082	0.04715	0.03804	0.07532	0.04529	0.06899	0.02532	0.12913	0.14497	0.08824	0.18167
Ocstamp	0	0	0	0	0	0	0	0	0	0	0	0	0.21174	0.01992
Trp53rka	0.0854	0.08556	0.09537	0.08115	0.03395	0.11258	0.06388	0.12659	0.10083	0.05822	0.10019	0.10511	0.06772	0.12422
Eya2	0.05867	0.03682	0.02451	0.02638	0.01617	0.01934	0.0195	0.01824	0.04567	0.01871	0.05501	0	0	0
Zmynd8	0.09756	0.11305	0.15298	0.12382	0.12965	0.12039	0.23481	0.13534	0.18519	0.2133	0.13974	0.09427	0.0752	0.37971
Ncoa3	0.0773	0.06531	0.06956	0.09151	0.07192	0.07109	0.08828	0.07636	0.10319	0.05457	0.1352	0.08106	0.18448	0.23404
5031425F14Rik	0.01185	0	0.00345	0.00278	0	0	0.01025	0.00733	0.0064	0	0.01217	0	0	0
Prex1	0.32316	0.23046	0.21267	0.20706	0.27379	0.22087	0.24356	0.16801	0.27447	0.196	0.25782	0.04569	0.17778	0.37119
Trp53rkb	0.04348	0.02305	0.03231	0.02563	0.01337	0.03155	0.02888	0.04026	0.01887	0.03327	0.05343	0.06116	0	0
Arfgef2	0.01497	0.0107	0.00964	0.00701	0.01464	0.01593	0.01262	0.01729	0.01855	0.01776	0.02135	0.01574	0.02792	0
Cse1l	0.05562	0.04751	0.04725	0.04111	0.06361	0.03579	0.05103	0.07124	0.06787	0.02756	0.16456	0.14275	0.11405	0.0583
Stau1	0.07628	0.08172	0.05659	0.03721	0.04318	0.04091	0.06942	0.0552	0.07787	0.06066	0.07478	0.17137	0.11736	0.17963
Ddx27	0.1478	0.12167	0.24719	0.15799	0.15896	0.28047	0.12663	0.38934	0.25888	0.16616	0.3685	0.348	0.08858	0.18556
Znfx1	0.05292	0.05145	0.02729	0.01911	0.0316	0.02367	0.06032	0.02584	0.03618	0.03501	0.00913	0.06124	0.3283	0.02706
Zfos1	0.89854	0.91743	1.18324	1.01694	0.95055	1.08968	1.30697	1.16581	1.29849	1.24539	0.93062	1.25738	0.59685	0.68194
B4galt5	0.18215	0.12518	0.03801	0.03951	0.06262	0.04021	0.07516	0.08029	0.09111	0.0287	0.11872	0.25958	0.27478	0.12833
Slc9a8	0.02362	0.03375	0.04296	0.03871	0.04797	0.03179	0.04706	0.06281	0.04006	0.01916	0.08186	0.07213	0.04969	0.028
Spata2	0.04985	0.03929	0.02995	0.03977	0.05672	0.03366	0.04529	0.0476	0.04591	0.02884	0.04778	0.03351	0.07	0.06518
Rnf114	0.68032	0.66637	0.41088	0.27625	0.52758	0.33823	0.68574	0.39863	0.5736	0.53253	0.71188	0.28488	0.7405	0.52288
Snai1	0.00533	0.01829	0.00762	0.00659	0.03165	0.00568	0.00847	0.02532	0.01134	0.01838	0.01162	0.09335	0.01836	0
Ube2v1	0.01251	0.02384	0.01055	0.01623	0.01583	0.00797	0.01856	0.01134	0.01674	0.01287	0.01978	0.0367	0.00774	0.05793
Tmem189	0.18416	0.12463	0.07671	0.0868	0.10965	0.06925	0.12795	0.0809	0.09973	0.11646	0.15996	0.13038	0.74301	0.20965
Cebpb	0.42694	0.5511	0.6154	0.49384	0.6531	0.43529	1.12251	0.49758	0.78799	0.89939	0.3788	1.41252	3.25921	0.59502
9230111E07Rik	0.00718	0	0.00129	0.01156	0.00233	0.00256	0.00336	0.01021	0.0164	0	0.01452	0.02136	0	0
Ptpn1	0.37537	0.38025	0.36441	0.34609	0.35023	0.37162	0.34868	0.47815	0.45302	0.34783	0.35297	0.21602	1.24565	1.38538
Fam65c	0.00513	0	0.01222	0.00254	0	0.00329	0.01009	0.00461	0.01511	0.00951	0	0	0	0
Pard6b	0.00097	0	0.00299	0.0066	0	0.00557	0.00301	0.00882	0	0	0	0.01079	0	0
Dpm1	0.24022	0.27517	0.24507	0.25522	0.23099	0.26943	0.27997	0.25384	0.23574	0.16373	0.2398	0.15242	0.22494	0.21792
Mocs3	0.05458	0.03324	0.03593	0.02883	0.03561	0.05179	0.01535	0.09568	0.05217	0.02761	0.06849	0.06052	0.0501	0.1058
Nfatc2	0.08768	0.05449	0.05583	0.02472	0.0383	0.06811	0.05936	0.04401	0.05697	0.03587	0.0949	0.01628	0.02578	0
Atp9a	0.00157	0.00383	0.00132	0	0.00207	0	0.00564	0.01528	0	0	0.01848	0	0	0.02118
Zfp64	0.0654	0.05632	0.06312	0.04233	0.07484	0.05709	0.04149	0.05804	0.05323	0.03814	0.10292	0.1231	0.02854	0.04197
Zfp217	0.02985	0.02251	0.02475	0.02986	0.02604	0.01646	0.02204	0.02196	0.01671	0.01196	0.0197	0.00503	0.03214	0.03124
Pfdn4	0.27758	0.17306	0.18903	0.15667	0.17055	0.17676	0.1542	0.31201	0.19769	0.16294	0.45807	0.61437	0.25769	0.48262
Fam210b	0.04247	0.08171	0.05317	0.0269	0.04257	0.04569	0.06512	0.05736	0.06727	0.0613	0.01921	0.10181	0.0593	0.06254
Aurka	0.00544	0.01195	0.01272	0.00745	0.00856	0.01263	0.02308	0.01174	0.01924	0.00391	0.28101	0.21229	0.03636	0
Cstf1	0.07691	0.05057	0.0476	0.04982	0.0616	0.07737	0.05299	0.09235	0.04551	0.03864	0.11736	0.11463	0.04988	0.0525
Rtfdc1	0.47082	0.44603	0.2589	0.19205	0.34949	0.2656	0.33645	0.34587	0.34774	0.23438	0.43519	0.27432	0.64399	0.83113
Bmp7	0.01044	0.01144	0.01336	0	0.02966	0.00275	0.04939	0.02924	0.04703	0.05224	0.02832	0	0	0
Spo11	0.00319	0	0.00139	0	0.00241	0	0.00256	0.00256	0.00316	0.01413	0.00742	0	0.00455	0
Rae1	0.35347	0.29078	0.31189	0.23085	0.23676	0.3172	0.20104	0.46304	0.2734	0.27165	0.36845	0.46549	0.19394	0.26609
Rbm38	0.31741	0.23228	0.3743	0.29311	0.22231	0.44392	0.24389	0.45447	0.3453	0.28587	0.47032	0.17495	0.15837	0.33807
Zbp1	1.34256	1.42671	0.35314	0.28125	0.72673	0.34714	1.33054	0.38219	1.02567	0.61581	0.7816	0.26221	1.82034	0.78163
Pmepa1	0.07342	0.09477	0.02537	0.02005	0.10067	0.02469	0.15568	0.02722	0.08378	0.06812	0.04128	0.01562	0.03799	0.04642
Rab22a	0.1954	0.17257	0.14045	0.08843	0.15804	0.10204	0.17885	0.13279	0.20487	0.11077	0.21412	0.36887	0.25832	0.34543
Vapb	0.28902	0.1994	0.20812	0.16425	0.26457	0.23096	0.25885	0.20358	0.22885	0.18234	0.27461	0.55582	0.49572	0.31774
Stx16	0.31006	0.23146	0.33204	0.29552	0.30065	0.28348	0.28022	0.30978	0.29706	0.26327	0.23939	0.15905	0.15534	0.37481
Npepl1	0.15333	0.12076	0.17066	0.11483	0.13571	0.14222	0.07259	0.22023	0.16228	0.0721	0.20376	0.42676	0.0496	0.12465
Nespas	0.01163	0.00217	0.0016	0	0.00238	0.00292	0.00269	0.0051	0	0	0.01623	0.00816	0	0
Gnas	2.00661	2.00444	1.80923	1.41548	1.85985	1.63283	2.10708	1.8624	1.96008	1.78926	2.06726	2.20887	1.48879	2.3305
Gm20721	0.00762	0.0121	0.01672	0.00753	0.0056	0.00556	0.00651	0.0083	0.00644	0.01264	0.01935	0.00932	0.02312	0
Nelfcd	0.13418	0.11693	0.09932	0.09361	0.12553	0.09979	0.09153	0.13329	0.09466	0.04324	0.31657	0.1896	0.13305	0.10269
Ctsz	0.27553	0.21794	0.22398	0.12812	0.18398	0.2092	0.24498	0.36783	0.3379	0.1397	0.35546	0.50887	2.22904	2.19678
Atp5e	1.85844	1.61008	1.68485	1.30563	1.52286	1.53744	1.48008	1.84665	1.72578	1.37165	1.83664	1.58149	1.62887	1.70138
Slmo2	0.27098	0.18755	0.15363	0.11727	0.185	0.18775	0.17165	0.34507	0.21566	0.11786	0.52106	0.5272	0.48469	0.52145
Zfp831	0.0076	0.01994	0.01642	0.00954	0.00535	0.00542	0.01309	0.00777	0.01941	0.01186	0.01349	0	0	0
Gm4631	0.01176	0.00396	0.00485	0.00981	0	0.00278	0	0.00258	0.00571	0.00567	0.01307	0	0.00924	0
Gm4723	0.02421	0.01248	0.01039	0.01149	0.00318	0.01043	0.00374	0.00828	0.02529	0	0.01222	0.00294	0.00706	0
Gm4724	0.00824	0	0.00578	0	0.00569	0.00261	0.00239	0.00199	0.01217	0.00037	0.00635	0.00324	0	0.02541
Gm6710	0.0371	0.01409	0.02617	0.01355	0.01729	0.01513	0.01987	0.00971	0.00865	0.01245	0.02117	0.01987	0.01687	0.02723
Gm14306	0.00915	0.00182	0.00461	0	0.00905	0	0	0.00415	0.00236	0.00858	0.00111	0.00665	0	0
Gm14305	0.07146	0.04218	0.03444	0.02621	0.03719	0.02692	0.04561	0.04075	0.04553	0.01107	0.06883	0.09418	0.0163	0.05986
Gm14295	0.02315	0.01537	0.0067	0.01518	0.01666	0.02146	0.00831	0.01142	0.01785	0.00483	0.01508	0.02881	0.02054	0
Gm14296	0.0131	0.00426	0.01786	0.00981	0.0125	0.01296	0.0175	0.01525	0.01581	0.00495	0.00939	0.01225	0	0
Gm14419	0.00787	0.00398	0.00163	0.00506	0	0.00267	0.00308	0.00275	0.00548	0.00037	0.00448	0.01993	0.01687	0
Gm14410	0.00615	0.00412	0.00297	0.00269	0	0.00541	0.00322	0	0.00263	0	0	0	0	0
Gm14403	0.00274	0.00198	0.0031	0	0	0.00762	0.00596	0	0.00249	0.00507	0.00874	0	0	0.02654
Gm14325	0.01312	0.00551	0.00912	0.00278	0	0	0.00319	0.01516	0.01395	0.00606	0.01514	0.02138	0.01836	0
Gm14326	0.02399	0.01659	0.01317	0.0116	0.01696	0.00828	0.00274	0.02277	0.02452	0.01644	0.01294	0.00862	0.06446	0.02853
Etohi1	0.01939	0.00677	0.00661	0.00231	0.00732	0.00691	0.00603	0.00258	0.00886	0.0059	0.02017	0.00861	0.02839	0.02329
Zfp931	0.05417	0.05932	0.03055	0.02942	0.02853	0.046	0.03538	0.04005	0.02288	0.02498	0.00995	0.03292	0.01686	0
Taf4a	0.02329	0.02211	0.01703	0.02988	0.01665	0.0121	0.0096	0.03138	0.02964	0.07264	0.04498	0.06617	0.01222	0
Lsm14b	0.03898	0.02577	0.04667	0.03091	0.03547	0.04909	0.02292	0.04415	0.03958	0.03254	0.08056	0.14363	0.00455	0.06171
Psma7	1.37813	1.19865	1.05966	0.85763	0.94982	1.14348	1.19858	1.48785	1.31213	0.90028	1.52729	1.94981	1.86032	2.02202
Ss18l1	0.00134	0.00729	0.00143	0.0021	0	0.00325	0.00945	0.00772	0	0.00999	0	0.00978	0	0.02654
Mtg2	0.12009	0.08668	0.09437	0.08641	0.06808	0.09931	0.0816	0.13392	0.1148	0.05522	0.12347	0.16186	0.05552	0
Osbpl2	0.07266	0.06491	0.04547	0.02319	0.05356	0.04342	0.03596	0.04904	0.05157	0.02728	0.07425	0.1597	0.07431	0.10315
Adrm1	0.36755	0.29867	0.30121	0.23673	0.30329	0.3235	0.32696	0.4304	0.40339	0.27489	0.46368	0.56603	0.40198	0.52758
Lama5	0.00138	0.00028	0	0	0	0.00607	0.00034	0.00151	0	0.00646	0.00497	0.16508	0	0
Rps21	2.26721	2.381	2.93465	2.86362	2.57538	2.88669	2.73968	2.78927	2.78327	2.903	2.31031	2.76914	1.55557	1.76568
Cables2	0.02317	0.0355	0.0211	0.0232	0.02458	0.01844	0.04714	0.03398	0.02657	0.03031	0.03847	0.03703	0.00455	0
Slco4a1	0.01313	0.00394	0.00369	0.00221	0	0.00898	0.00293	0.00846	0.00829	0	0.0431	0	0.02348	0.09085
Mrgbp	0.08867	0.12116	0.08688	0.0746	0.09461	0.07905	0.07501	0.13119	0.10715	0.09377	0.14202	0.14	0.02807	0.25285
Ogfr	0.46628	0.50626	0.31017	0.24673	0.33356	0.20052	0.47934	0.32517	0.3907	0.38921	0.32438	0.43529	0.68075	0.6458
Dido1	0.05328	0.05659	0.07205	0.03605	0.05065	0.10185	0.05182	0.04494	0.05269	0.02766	0.09791	0.04343	0.0271	0.03762
Gid8	0.18065	0.11146	0.09451	0.08163	0.08908	0.0757	0.15002	0.09174	0.13184	0.07901	0.17094	0.10138	0.17586	0.10904
Slc17a9	0.07504	0.08009	0.1268	0.14979	0.07582	0.16501	0.08195	0.15433	0.13091	0.08031	0.03126	0.00276	0	0
Ythdf1	0.16748	0.14214	0.13686	0.1178	0.12972	0.13311	0.12782	0.15941	0.13045	0.14973	0.15178	0.28925	0.18378	0.18093
Arfgap1	0.11918	0.07029	0.07807	0.08477	0.10422	0.09676	0.11955	0.10691	0.12076	0.09373	0.15764	0.16848	0.07514	0.14782
Ppdpf	0.71156	0.67211	0.55693	0.50999	0.50749	0.53643	0.55699	0.66809	0.58968	0.47168	0.43297	0.56547	0.40875	1.04868
Helz2	0.07066	0.10809	0.04407	0.03643	0.04454	0.03192	0.11636	0.03257	0.08442	0.01783	0.02946	0.0131	0.12888	0.09468
Gmeb2	0.03178	0.01742	0.011	0.00753	0.01567	0.0142	0.01855	0.02166	0.01479	0.02336	0.04045	0.04093	0.04292	0
Rtel1	0.01432	0.00841	0.02302	0.01034	0.0069	0.01531	0.0029	0.01593	0.0137	0.00584	0.049	0.02367	0.01928	0
Arfrp1	0.3449	0.29147	0.24068	0.21588	0.25141	0.27028	0.25777	0.33929	0.33794	0.25051	0.37034	0.18302	0.24216	0.15381
Zgpat	0.20119	0.17687	0.11054	0.11046	0.10614	0.12043	0.08602	0.10438	0.12363	0.1185	0.11475	0.06872	0.11307	0.15926
Lime1	0.00463	0.00154	0.00128	0	0	0.00584	0.00606	0.00185	0.00971	0	0.00872	0	0	0
Tpd52l2	0.21487	0.15464	0.15045	0.05296	0.12525	0.12849	0.1476	0.1969	0.17824	0.14151	0.29166	0.6178	0.32736	0.15474
Dnajc5	0.26232	0.27641	0.19533	0.14156	0.23657	0.14863	0.23754	0.24329	0.19426	0.15953	0.33136	0.18808	0.32832	0.24073
Uckl1	0.15159	0.13472	0.10158	0.10149	0.09781	0.06442	0.14327	0.1245	0.09592	0.11505	0.08782	0.18422	0.16197	0.20749
Uckl1os	0.00121	0.00611	0.00178	0.00262	0.00932	0.00247	0	0	0	0.0077	0	0	0	0
Zfp512b	0.01206	0.01161	0.02541	0.02362	0.01512	0.02574	0.00579	0.01722	0.02368	0.01195	0.01272	0.02438	0.02009	0
Prpf6	0.12738	0.1073	0.10087	0.06746	0.1423	0.07659	0.12658	0.11498	0.16388	0.09404	0.15441	0.15772	0.1226	0.09492
Samd10	0.0332	0.04126	0.05673	0.02507	0.04183	0.02161	0.06492	0.03311	0.04683	0.04233	0.03404	0.01776	0.00706	0
Tcea2	0.00958	0.00196	0.01301	0.01004	0.0077	0.00782	0.00916	0.00859	0.01229	0	0.01245	0.00786	0	0
Rgs19	0.3984	0.31965	0.31154	0.32441	0.28571	0.39771	0.27408	0.36564	0.38004	0.26048	0.40165	0.38214	0.51445	0.42714
Pcmtd2	0.09476	0.07911	0.06404	0.04981	0.06104	0.05059	0.10151	0.04018	0.07801	0.0777	0.06094	0.01801	0.00455	0.02742
Polr3k	0.35023	0.28258	0.19381	0.09543	0.22008	0.15324	0.23534	0.33566	0.24869	0.1895	0.4671	0.361	0.15513	0.2718
Clcn5	0.00316	0.0063	0.00144	0.00477	0.00806	0.00288	0.00619	0.00485	0.00537	0	0.00306	0.02319	0.02856	0.05783
Ppp1r3f	0.01051	0.006	0.01163	0.01441	0.01016	0.00264	0.01373	0.00712	0.0033	0.01198	0.01982	0.02251	0	0
Foxp3	0.00716	0	0	0.00394	0.00266	0.00822	0	0.00024	0	0.00485	0	0	0	0
Ccdc22	0.08224	0.0703	0.06977	0.05397	0.03312	0.06945	0.04395	0.08568	0.06264	0.04023	0.08694	0.14799	0.15469	0.1672
Prickle3	0.04805	0.04457	0.04465	0.04864	0.03264	0.04654	0.04292	0.03461	0.04283	0.01294	0.02807	0.01088	0	0.06703
Plp2	0.39296	0.25058	0.11883	0.07828	0.15194	0.11015	0.25881	0.18385	0.2372	0.19412	0.66414	1.04276	0.34562	0.78526
Gpkow	0.04154	0.04429	0.02204	0.03076	0.03509	0.03258	0.0338	0.03744	0.03491	0.03094	0.03277	0.05228	0.06537	0
Wdr45	0.12215	0.11573	0.10691	0.08918	0.13036	0.07265	0.13327	0.08535	0.09918	0.15256	0.14383	0.18536	0.08811	0.09227
Praf2	0.07271	0.06778	0.04286	0.06781	0.04759	0.04922	0.02989	0.0812	0.05279	0.05986	0.13559	0.39816	0.05033	0.08663
Tfe3	0.02845	0.0318	0.04017	0.02886	0.0488	0.02956	0.06877	0.05439	0.03425	0.04472	0.08246	0.12148	0.19879	0.0942
Gripap1	0.15536	0.11788	0.10657	0.11025	0.14387	0.12275	0.14094	0.15094	0.13508	0.14797	0.09113	0.05661	0.22104	0.09072
Otud5	0.19443	0.17505	0.15935	0.13982	0.19985	0.18984	0.1793	0.10372	0.18127	0.14585	0.26656	0.22476	0.14103	0.3155
Pim2	0.19256	0.20532	0.29224	0.21761	0.17096	0.16915	0.36149	0.27617	0.48418	0.32012	0.17801	0.01398	0.08065	0.01802
Slc35a2	0.08135	0.07403	0.06356	0.03269	0.08187	0.05476	0.08412	0.068	0.08974	0.10551	0.07554	0.11466	0.09807	0.11942
Pqbp1	0.22878	0.22175	0.24447	0.15433	0.20009	0.24232	0.27399	0.25935	0.35966	0.18896	0.35255	0.31094	0.22257	0.24482
Timm17b	0.25981	0.25067	0.22155	0.15326	0.21512	0.18511	0.30323	0.27735	0.26203	0.22378	0.43737	0.40104	0.23211	0.32065
Hdac6	0.01435	0.00237	0.00951	0.00683	0.0085	0	0.01034	0.01863	0.0088	0.01047	0.02615	0.0733	0.00706	0.02723
Gata1	0.00404	0	0.00463	0.00774	0	0	0	0	0.00584	0.00718	0	0	0	0
Suv39h1	0.02875	0.02895	0.03076	0.03442	0.0219	0.02	0.02115	0.05267	0.03704	0.02393	0.18119	0.21576	0.02582	0
Was	0.28579	0.20593	0.19364	0.18122	0.20169	0.21733	0.17443	0.23728	0.25008	0.21102	0.31136	0.01297	0.2723	0.19023
Wdr13	0.01912	0.01919	0.01925	0.03569	0.03391	0.01915	0.01029	0.00961	0.02737	0.02288	0.03156	0.06137	0.01882	0.07075
Rbm3	2.57181	2.25647	2.02944	1.74753	2.10027	2.04109	2.11812	2.32766	2.26065	1.92	2.98214	2.53701	2.28107	2.39129
Rbm3os	0.00179	0.00364	0.00806	0.00233	0.00558	0	0.00274	0.00299	0	0.0242	0.00885	0.00601	0	0
Tbc1d25	0.02171	0.02683	0.01222	0.01622	0.01462	0.03453	0.01292	0.03109	0.02062	0.01159	0.02672	0.02804	0	0
Ebp	0.50313	0.36589	0.2349	0.16716	0.31382	0.23028	0.26555	0.25722	0.32946	0.23451	0.59545	0.23796	0.53174	0.33156
Ftsj1	0.02962	0.02375	0.03347	0.02478	0.02326	0.02642	0.03816	0.04727	0.01835	0.0503	0.10721	0.06842	0.0261	0.04396
B630019K06Rik	0	0.00315	0.0114	0.01007	0.00215	0.00876	0.00295	0.00183	0.01209	0.00102	0.01245	0.03642	0.01348	0.02723
Lancl3	0.00478	0.00593	0	0	0.00499	0	0	0.00528	0.00352	0	0.00183	0.0063	0	0
Xk	0.004	0.00197	0.00148	0	0.00509	0.00273	0.00283	0.00457	0.0068	0.01081	0.00183	0	0	0
Cybb	0.00573	0.00622	0.00971	0.0071	0.00278	0.00595	0.01607	0.00753	0.00643	0.00037	0.01025	0.03831	1.16612	1.3675
Dynlt3	0.09224	0.08664	0.06043	0.03995	0.06237	0.02604	0.14481	0.05487	0.0858	0.08175	0.07762	0.36451	0.19127	0.33145
Rpgr	0.01155	0.00406	0.02202	0	0.01579	0.00905	0.00338	0.00317	0.0132	0.00466	0.00838	0.00537	0	0
Tspan7	0	0.00195	0	0	0	0	0	0.00126	0	0.00082	0.00111	0.08663	0	0
Mid1ip1	0.11012	0.07744	0.03895	0.02934	0.07611	0.0358	0.07631	0.0801	0.06612	0.05861	0.1615	0.38804	0.0965	0.02234
Bcor	0.04185	0.02319	0.0372	0.02914	0.02343	0.02719	0.0315	0.04811	0.04643	0.03965	0.05155	0.03476	0	0
Atp6ap2	0.23053	0.25931	0.23239	0.23445	0.20383	0.20535	0.27101	0.26038	0.2316	0.20574	0.25584	0.57202	0.7986	0.73473
1810030O07Rik	0.12292	0.10582	0.09129	0.07959	0.0912	0.05841	0.07734	0.09871	0.11236	0.09389	0.10304	0.10964	0.11091	0.13773
Med14	0.03606	0.01574	0.01404	0.01594	0.03853	0.01907	0.01099	0.02257	0.0276	0.02138	0.05866	0.01655	0.10304	0
Usp9x	0.065	0.07847	0.09431	0.0578	0.08634	0.06403	0.11396	0.0976	0.0857	0.07162	0.09563	0.246	0.16301	0.08972
Ddx3x	0.20711	0.20983	0.31538	0.26296	0.27687	0.29186	0.26701	0.32383	0.35009	0.30716	0.27064	0.33669	0.28688	0.26116
Cask	0.00305	0.00147	0.00301	0	0	0	0	0.00146	0	0.00248	0.00111	0.20129	0.03766	0
Gpr34	0.06821	0.01333	0.00339	0.01568	0.00271	0.02024	0.00956	0.01668	0.02488	0	0.1216	0	0	0.01992
Maoa	0	9e-04	0	0	0	0	0.00063	0.00316	0	8e-04	0.00742	0.12091	0	0.05495
Fundc1	0.16612	0.11476	0.17716	0.10927	0.1573	0.16957	0.20999	0.20907	0.17619	0.13803	0.24502	0.22277	0.29806	0.37304
Kdm6a	0.03779	0.03902	0.03882	0.04525	0.04138	0.06204	0.04263	0.05096	0.04574	0.09297	0.03824	0.02376	0.03544	0.12781
Slc9a7	0.00794	0.00735	0.01943	0.00714	0.01248	0.00541	0.00301	0.01914	0.01815	0.00532	0.00355	0	0.02017	0
Rp2	0.03358	0.02368	0.02196	0.01014	0.02882	0.0209	0.04421	0.02941	0.0161	0.01517	0.02662	0.03435	0.26966	0.26848
Jade3	0.00097	0.00013	0.00159	0	0	0	0.00245	0.00278	0.00896	0	0.01295	0	0	0.03131
Ndufb11	1.12311	1.02343	0.86963	0.76413	0.81623	0.81269	0.80001	0.97095	0.9909	0.7672	1.33042	0.89465	1.01155	0.85701
Rbm10	0.11121	0.08973	0.11642	0.0925	0.08475	0.10078	0.0908	0.14838	0.12129	0.13005	0.32129	0.12789	0.12083	0.12211
Uba1	0.39502	0.28458	0.26729	0.22149	0.23855	0.24018	0.32015	0.39863	0.35977	0.29331	0.55831	0.51993	0.44017	0.26148
Cdk16	0.02537	0.03582	0.03037	0.02953	0.04998	0.03058	0.0484	0.0397	0.05883	0.03257	0.0625	0.16449	0.06572	0.03239
Usp11	0.01975	0.0181	0.05239	0.05397	0.03445	0.05022	0.04507	0.03626	0.04676	0.04488	0.0423	0.01184	0.03141	0
Araf	0.1992	0.17433	0.20814	0.17971	0.14193	0.15316	0.1359	0.17915	0.20416	0.17776	0.19469	0.17159	0.13984	0.18607
Timp1	0.00136	0.01135	0.0066	0.00701	0.00235	0.00956	0.00773	0.02129	0.00252	0.0091	0.01025	0.95179	0.16471	0.08571
Cfp	0.00495	0.00841	0.00356	0.00321	0.01374	0.01175	0.00336	0.00894	0.00294	0	0.01426	0.02438	1.34825	0.84621
Elk1	0.01682	0.02166	0.02372	0.01756	0.01617	0.00508	0.02704	0.0238	0.01402	8e-04	0.02118	0.10479	0.03977	0.01992
Uxt	0.16221	0.1062	0.09876	0.09839	0.10119	0.12164	0.11396	0.18314	0.16364	0.04075	0.21593	0.20069	0.19327	0.25348
Zfp182	0.02667	0.02287	0.01319	0.02178	0.01542	0.01751	0.02255	0.01181	0.01881	0.01704	0.01333	0.01501	0.00578	0.05195
Zfp300	0.00529	0.00355	0.00151	0	0	0	0.00892	0	0	0	0	0.00196	0	0
Wdr44	0.06408	0.06876	0.0339	0.04554	0.04449	0.03034	0.05011	0.03687	0.03475	0.08488	0.03772	0.10829	0.05025	0.04901
Dock11	0.11187	0.13801	0.14223	0.09943	0.11232	0.11109	0.12422	0.13412	0.12718	0.08193	0.1271	0.02268	0.13829	0.06436
Il13ra1	0	0.00227	0	0	0	0	0.00114	0.00263	0	0.00114	0	0.11274	0.45505	0.18982
Pgrmc1	0.25477	0.20508	0.15725	0.14259	0.2108	0.17619	0.18097	0.17882	0.16324	0.19796	0.39301	0.61183	0.1934	0.20385
Akap17b	0.00989	0.0041	0.00613	0.00294	0.00834	0.00523	0.00841	0.00656	0	0	0.02353	0	0	0
Slc25a5	2.03486	1.94221	1.90829	1.65463	1.82513	2.02944	1.68253	2.39963	2.07623	1.63019	2.51286	2.28185	2.24712	1.68153
2310010G23Rik	0.00406	0.00448	0.00156	0	0	0	0	0.00625	0.00798	0	0.00482	0.045	0.01108	0
C330007P06Rik	0.06022	0.06231	0.05025	0.04553	0.06176	0.05694	0.08125	0.06982	0.04819	0.05869	0.1224	0.17313	0.01161	0.03124
Ube2a	0.47384	0.4199	0.32351	0.23632	0.33488	0.27469	0.29374	0.38397	0.39483	0.2708	0.58683	0.46565	0.68885	0.70557
Nkrf	0.00978	0.00816	0.01558	0.02188	0	0.00513	0.01984	0.01628	0.00904	0.02352	0.02164	0.01839	0	0
Sept6	0.80983	0.78098	0.74514	0.68439	0.73381	0.71908	0.72402	0.75969	0.79944	0.62413	0.93756	0.22165	0.08288	0.45796
Rpl39	3.25307	3.29449	3.84458	3.67558	3.46701	3.6998	3.70683	3.70607	3.72293	3.79472	3.46863	3.42213	2.49769	2.64899
Upf3b	0.18883	0.20155	0.18823	0.13383	0.18643	0.14874	0.1401	0.18253	0.23042	0.16205	0.29079	0.3326	0.0881	0.17761
Nkap	0.10424	0.13371	0.09558	0.07593	0.07805	0.06778	0.10802	0.13355	0.10629	0.07934	0.16364	0.11938	0.0839	0.04602
Ndufa1	0.85546	0.69093	0.59719	0.47515	0.58269	0.58159	0.51458	0.78633	0.68183	0.44754	0.92859	0.66417	0.9159	0.73339
Rnf113a1	0.02071	0.0162	0.01599	0.00713	0.01519	0.01106	0.02305	0.0153	0.02797	0.02491	0.05054	0.01726	0.00834	0.01802
Rhox8	0.00094	0.00858	0.00851	0.00512	0	0	0.00938	0	0.00556	0.00595	0.00511	0	0	0.02396
Zbtb33	0.01271	0.01342	0.00919	0.00677	0.00245	0.00304	0.00947	0.01355	0.00727	0.00962	0.02623	0.00789	0.01774	0.02234
Lamp2	0.28304	0.208	0.10254	0.05827	0.12363	0.069	0.31283	0.09738	0.1846	0.1539	0.1339	0.32227	1.4232	0.80424
Cul4b	0.0437	0.0349	0.04349	0.03211	0.03942	0.03055	0.04487	0.05349	0.06107	0.08949	0.12914	0.0991	0.08204	0.01992
Mcts1	0.57215	0.40461	0.41202	0.32429	0.37228	0.40678	0.44991	0.51036	0.57569	0.37482	0.53197	0.35858	0.48465	0.38176
C1galt1c1	0.09628	0.07102	0.02452	0.03064	0.03947	0.03428	0.02598	0.02959	0.04606	0.05569	0.06748	0.07109	0.15522	0.18065
Thoc2	0.19625	0.22284	0.1969	0.21427	0.19645	0.22653	0.22315	0.27368	0.21097	0.17277	0.3131	0.21121	0.17187	0.30062
Xiap	0.0921	0.10364	0.07536	0.08114	0.08864	0.0677	0.10435	0.088	0.10088	0.08111	0.10851	0.07482	0.16977	0.05239
Stag2	0.1098	0.09663	0.1026	0.09863	0.09779	0.09617	0.09138	0.11999	0.10725	0.10521	0.22803	0.07559	0.08214	0.19259
Sh2d1a	0.72898	0.85831	0.58672	0.34034	0.6999	0.26906	0.74166	0.44489	0.66783	0.66052	0.71137	0.09436	0.08366	0.04376
Ocrl	0.00534	0.0018	0.00441	0.01079	0.00708	0	0.0276	0.01011	0.0055	0	0	0.02983	0.03294	0.04642
Apln	0	0	0	0	0	0	0.00376	0.00348	0.00516	0.00114	0	0.07519	0	0
Sash3	0.61902	0.54629	0.37367	0.26415	0.33609	0.34398	0.30936	0.30181	0.31795	0.30593	0.58843	0.01395	0.23931	0.16676
Zdhhc9	0.01764	0.01176	0.0078	0.00212	0.00984	0.01	0.00592	0.01385	0.00199	0.01735	0.01467	0.04192	0.04652	0.04513
Utp14a	0.10029	0.09215	0.19601	0.13599	0.11136	0.1694	0.08577	0.30679	0.18888	0.09371	0.19559	0.13842	0.11586	0.21337
Bcorl1	0.01069	0.01744	0.00458	0.01271	0.00264	0.00277	0.01251	0.01061	0.01596	0.02113	0.01787	0.03266	0	0
Elf4	0.11639	0.10105	0.05629	0.06518	0.07738	0.05299	0.11493	0.04871	0.0827	0.05593	0.15781	0.04838	0.11485	0.21699
Aifm1	0.06881	0.04948	0.07936	0.03223	0.02609	0.05007	0.03771	0.1131	0.04467	0.01582	0.16711	0.14335	0.05079	0.02329
Zfp280c	0.01472	0.00969	0.00614	0.01336	0.0078	0.01398	0.01173	0.01763	0.00627	0.02414	0.02872	0.00526	0.01956	0
Slc25a14	0.0462	0.02965	0.01386	0.01789	0.04601	0.02641	0.03397	0.03997	0.02221	0.00596	0.06923	0.04591	0.02772	0
Rbmx2	0.06181	0.04718	0.07283	0.03953	0.04511	0.06198	0.03274	0.10076	0.05902	0.09085	0.23296	0.17713	0.03754	0.05054
Enox2	0.00829	0.01829	0.01251	0.00989	0.01614	0.01547	0.01129	0.023	0.02113	0	0.04713	0	0.01161	0.07529
Stk26	0.07101	0.05143	0.04406	0.07043	0.05826	0.06943	0.09919	0.06626	0.08595	0.07093	0.08029	0.02973	0	0.04388
Rap2c	0.08704	0.10201	0.0876	0.08042	0.08864	0.07824	0.09936	0.09005	0.08232	0.08978	0.11667	0.13628	0.35289	0.08795
Mbnl3	0.03426	0.0589	0.02949	0.03869	0.03716	0.03334	0.04902	0.06297	0.06543	0.0306	0.21535	0.07472	0	0.03762
Phf6	0.08216	0.1169	0.1001	0.04564	0.09118	0.07742	0.16852	0.10875	0.12486	0.07135	0.14492	0.04483	0.0897	0.05085
Hprt	0.89476	0.77273	0.64687	0.4081	0.67492	0.56702	0.60064	0.88331	0.79341	0.4851	1.32192	0.86855	0.977	0.5536
Fam122b	0.01237	0.0075	0.01083	0.00522	0.01395	0.0086	0.01229	0.01225	0.01489	0.02346	0.00482	0.01431	0.00774	0
Mospd1	0.0796	0.05577	0.04405	0.03356	0.04983	0.03393	0.07186	0.03695	0.05611	0.01894	0.08661	0.1268	0.03229	0.10129
Cxx1a	0.04769	0.0364	0.05725	0.05548	0.04577	0.04798	0.05828	0.05612	0.08347	0.05116	0.08773	0.01071	0.07993	0.0755
Cxx1b	0.06579	0.04559	0.05056	0.03259	0.0498	0.03144	0.05542	0.05308	0.03553	0.03784	0.054	0.00423	0.00455	0.16146
Xlr	0.01229	0.00604	0.01492	0.00796	0.01115	0.00861	0.01025	0.01058	0.01362	0.00979	0	0	0.01348	0
3830403N18Rik	0.00724	0.01186	0.00686	0.01188	0.02268	0.01035	0.02698	0.00928	0.02383	0.01447	0.02932	0	0.02125	0.0368
Ddx26b	0.01398	0.01211	0.01756	0.00454	0.02272	0.00804	0.00514	0.01157	0.00229	0.01387	0.01197	0.00467	0.05396	0
Mmgt1	0.01475	0.01019	0.00315	0.00911	0.00294	0.00782	0.01175	0.00729	0.00478	0.00037	0.04187	0.01292	0.00706	0
Slc9a6	0.01673	0.01958	0.02355	0.01281	0.00552	0.00269	0.00935	0.02385	0.02248	0.01011	0.02954	0.03134	0.07543	0.02234
Htatsf1	0.11256	0.09355	0.1111	0.09553	0.08565	0.11493	0.07033	0.14533	0.12197	0.08831	0.18143	0.19345	0.10493	0.02742
Cd40lg	0.03632	0.01027	0	0.00266	0.0054	0	0	0.00833	0.00324	0.00584	0.01684	0	0	0
Arhgef6	0.26977	0.26887	0.15539	0.12124	0.16741	0.12155	0.24196	0.14851	0.20973	0.16702	0.25651	0	0.18637	0.29403
Rbmx	0.08001	0.10509	0.11319	0.10994	0.07796	0.10272	0.08952	0.1542	0.08859	0.04772	0.23299	0.17439	0.06192	0.08506
Fgf13	0.0699	0.08379	0.21377	0.10115	0.10316	0.15167	0.11763	0.17952	0.17697	0.1485	0.1903	0.07031	0.02772	0
Atp11c	0.00861	0.01249	0.01888	0.0126	0.01174	0.01491	0.00927	0.01239	0.01186	0.00667	0.02724	0.00845	0	0
Fmr1	0.10452	0.12469	0.07835	0.07309	0.09545	0.06803	0.10716	0.11301	0.10614	0.1033	0.24734	0.22331	0.1724	0.20596
Gm14698	0.11262	0.10879	0.12999	0.09142	0.09941	0.12289	0.08731	0.16127	0.11257	0.11426	0.10363	0.12328	0.05656	0.2664
Ids	0.00738	0.01026	0.0108	0.01794	0.02089	0.00458	0.0247	0.01721	0.00819	0.01801	0.03693	0.01678	0.10379	0.02898
1110012L19Rik	0.14439	0.13579	0.07455	0.04102	0.08739	0.06736	0.11942	0.12097	0.11973	0.10203	0.09041	0.05858	0.06467	0.05051
BC023829	0.06402	0.05231	0.05869	0.03754	0.05952	0.04367	0.06959	0.05478	0.0826	0.06885	0.11916	0.10493	0.09412	0.09547
Mtm1	0.01487	0.01159	0.02768	0.02946	0.01049	0.01403	0.04344	0.01582	0.03495	0.02374	0.02121	0.00525	0.08395	0.07648
Mtmr1	0.08718	0.06586	0.0632	0.03927	0.05877	0.04392	0.05385	0.06002	0.06901	0.06099	0.06645	0.01975	0.01268	0.07585
Cd99l2	0.04107	0.01934	0.01645	0.02443	0.02354	0.01178	0.02821	0.03931	0.01551	0.02927	0.0319	0.07955	0.02548	0.024
Hmgb3	0.05489	0.0403	0.05029	0.01835	0.05746	0.03865	0.06481	0.06667	0.0566	0.01545	0.55946	0.47994	0.00777	0
Vma21	0.28174	0.19157	0.18188	0.12104	0.16765	0.21483	0.16097	0.29577	0.25672	0.1019	0.3653	0.39552	0.50362	0.20433
Cetn2	0.46268	0.43527	0.38804	0.34121	0.40124	0.43088	0.47817	0.42695	0.47912	0.27403	0.47933	0.19673	0.23208	0.34723
Nsdhl	0.09227	0.0704	0.05166	0.03814	0.08332	0.04438	0.05255	0.05749	0.05332	0.03009	0.08791	0.11597	0.10119	0.11022
Xlr4a	0.14463	0.11554	0.09455	0.07946	0.11364	0.09164	0.08638	0.1172	0.0973	0.11243	0.1995	0.02189	0.01932	0
Xlr3b	0.01831	0.01362	0.01139	0.00578	0.00493	0.01427	0.0162	0.01599	0.00692	0.00731	0.03124	0	0.00777	0
Xlr4b	0.24525	0.188	0.15344	0.11617	0.17124	0.12763	0.09493	0.14288	0.17403	0.15895	0.2358	0.03392	0.03702	0.02256
F8a	0.12099	0.09648	0.07937	0.06645	0.09421	0.06247	0.06935	0.09178	0.07373	0.07306	0.13746	0.0335	0.04504	0.05808
Xlr4c	0.10501	0.10531	0.06822	0.06188	0.07453	0.07997	0.04472	0.08408	0.0508	0.06142	0.06956	0.05478	0	0.02329
Zfp275	0.01176	0.0042	0.00634	0.00785	0.01453	0.01062	0.00286	0.01104	0.00367	0.0127	0.00111	0.0167	0	0
Haus7	0.05303	0.05972	0.05898	0.05661	0.05308	0.03648	0.05886	0.09582	0.07398	0.03242	0.19157	0.12404	0.06659	0.17268
Dusp9	0.01115	0.0067	0.00157	0.00273	0.00364	0.00722	0.00432	0.01395	0	0.00609	0.01087	0.57302	0.01777	0.07166
Slc6a8	0.00248	0.00537	0.00129	0	0	0	0.00135	0.01252	0	0.00367	0.00208	0.18568	0.03532	0
Bcap31	0.73386	0.65913	0.48228	0.3889	0.50501	0.48394	0.51172	0.6421	0.56709	0.40167	0.74935	0.66411	0.34226	0.46122
Abcd1	0.03821	0.03497	0.0515	0.0083	0.04177	0.02707	0.06953	0.0265	0.03556	0.02714	0.06434	0.05373	0.12904	0.18441
Idh3g	0.4332	0.36399	0.42609	0.31835	0.38635	0.43946	0.3452	0.50935	0.48053	0.32957	0.77046	0.56768	0.32893	0.37338
Ssr4	0.9452	0.82899	0.99498	0.69707	0.76619	0.84677	0.78328	1.16579	1.0238	0.79265	1.05553	1.2633	1.15255	1.20989
L1cam	0.02071	0.00488	0.00139	0.00244	0.01671	0.00774	0	0	0	0	0	0	0.02276	0.13161
Arhgap4	0.09951	0.07371	0.07598	0.06985	0.06411	0.11325	0.08212	0.07194	0.09327	0.08018	0.10581	0	0.04175	0
Naa10	0.2868	0.20759	0.33288	0.20813	0.24861	0.29088	0.19908	0.48436	0.23231	0.19339	0.52299	0.44249	0.18759	0.26169
Renbp	0.01105	0.00933	0.003	0.00508	0.00244	0	0.00923	0	0.01606	0	0.01005	0.02612	0.21338	0.19854
Hcfc1	0.0418	0.06182	0.05163	0.04451	0.03997	0.03506	0.03533	0.0784	0.05722	0.02475	0.1421	0.07377	0.03971	0.04566
Irak1	0.07349	0.05829	0.06896	0.08237	0.07615	0.10716	0.08503	0.10012	0.09015	0.10065	0.10986	0.18071	0.0628	0.18559
Mecp2	0.13115	0.14019	0.15046	0.09176	0.15176	0.10181	0.1831	0.09578	0.14076	0.12611	0.13622	0.09049	0.15008	0.23479
Tktl1	0.02675	0.00945	0	0	0.00664	0	0	0	0	0	0.02725	0	0	0
Flna	0.19638	0.13361	0.19286	0.17752	0.16307	0.24587	0.09295	0.24278	0.17275	0.1502	0.35104	0.42482	0.53144	0.37022
Emd	0.42359	0.45176	0.31369	0.25587	0.40191	0.24569	0.42352	0.45555	0.50713	0.2993	0.72535	0.55456	0.58762	0.83306
Rpl10	3.09783	3.00079	3.78473	3.72951	3.29586	3.76518	3.48693	3.75811	3.64356	3.62967	3.48783	3.8538	3.29409	3.3504
Dnase1l1	0.06006	0.04261	0.03227	0.02723	0.01805	0.01861	0.02833	0.01786	0.03577	0.01204	0.03005	0.06461	0.19864	0.08362
Taz	0.14447	0.1439	0.15913	0.17804	0.13001	0.1556	0.20022	0.1389	0.17062	0.13851	0.17369	0.05262	0.16659	0.13732
Atp6ap1	0.37556	0.27423	0.23957	0.23057	0.27955	0.21861	0.22644	0.29913	0.22772	0.16259	0.3103	0.30129	0.78011	0.48805
Gdi1	0.17271	0.13854	0.12202	0.15282	0.15715	0.17878	0.13721	0.16213	0.12529	0.12807	0.16475	0.19099	0.2188	0.21268
Fam50a	0.21747	0.19778	0.1685	0.11672	0.16736	0.15033	0.19017	0.22867	0.18213	0.18341	0.24339	0.20533	0.28048	0.29147
Lage3	0.23749	0.13813	0.15256	0.1672	0.14164	0.20404	0.19463	0.29881	0.2435	0.19466	0.4455	0.32926	0.1921	0.21394
Ubl4a	0.27259	0.19004	0.19986	0.2006	0.15047	0.20061	0.14563	0.39265	0.24828	0.15764	0.586	0.311	0.32157	0.23907
Slc10a3	0.02923	0.02732	0.0325	0.02343	0.02463	0.03467	0.03189	0.06418	0.04722	0.04837	0.02669	0.0055	0.02574	0.04525
Fam3a	0.07038	0.04617	0.04906	0.04005	0.04497	0.04557	0.03827	0.05575	0.04538	0.04688	0.08839	0.08964	0.06442	0.09454
Ikbkg	0.07359	0.05201	0.04914	0.05326	0.04248	0.05197	0.05923	0.05621	0.05074	0.07179	0.04662	0.08835	0.08237	0.05504
G6pdx	0.05326	0.04642	0.02818	0.02472	0.03746	0.04041	0.06016	0.08508	0.04329	0.06806	0.09163	0.243	0.34655	0.08427
Gab3	0.08932	0.12546	0.15381	0.1015	0.12605	0.09114	0.13639	0.10178	0.14898	0.13197	0.06466	0.00196	0	0.07322
Dkc1	0.14134	0.08949	0.31657	0.19319	0.11593	0.31024	0.10565	0.52152	0.28713	0.11961	0.29686	0.31353	0.06059	0.13857
Mpp1	0.07652	0.07775	0.18935	0.14081	0.10898	0.11325	0.16619	0.13736	0.16141	0.13725	0.20233	0.38395	0.56659	0.26846
Fundc2	0.66025	0.55178	0.50155	0.41711	0.54035	0.49956	0.53559	0.6936	0.58813	0.39243	0.99567	0.78183	0.49223	0.22774
Cmc4	0.07674	0.08088	0.05247	0.06994	0.09149	0.03828	0.06558	0.09689	0.07499	0.06429	0.11357	0.03024	0.01108	0.07994
Mtcp1	0.01311	0.00332	0.00662	0.0125	0.01896	0.00484	0.00277	0.00953	0.00855	0	0.01024	0	0	0
Brcc3	0.22656	0.1432	0.16861	0.12987	0.15241	0.16666	0.19424	0.20632	0.22569	0.15442	0.32919	0.2508	0.21429	0.23353
Vbp1	0.40877	0.42712	0.30664	0.23471	0.30545	0.25762	0.38992	0.36465	0.3473	0.25825	0.56325	0.44284	0.44393	0.44243
Pls3	0.00336	0.00413	0	0	0.00306	0.00307	0.0019	0.00957	0	0.0024	0.00648	0.37688	0	0.04513
Tbl1x	0.10296	0.09071	0.14806	0.08877	0.06518	0.1253	0.14909	0.20214	0.18549	0.08286	0.1637	0.34818	0.1613	0.20465
Prkx	0.11553	0.13303	0.05746	0.05623	0.10109	0.04137	0.09126	0.04279	0.07216	0.08692	0.07776	0.02106	0.40546	0.23211
Prrg1	0.00945	0.0065	0.00477	0.01729	0.01188	0.01301	0.01205	0.00566	0.00569	0.01131	0.01595	0	0	0
Tmem47	0	0.00014	0	0	0	0	0.00391	0.00062	0	0.00037	0.00111	0.07855	0	0
Tab3	0.00829	0.00397	0.01142	0.00692	0.01358	0	0.00924	0.01343	0.0164	0.00602	0.0048	0.02857	0.01677	0
Gk	0.01646	0.01479	0.02197	0.01055	0.00973	0.01048	0.00369	0.02224	0.01158	0.03224	0.05085	0.04014	0.33019	0
5430427O19Rik	0.11106	0.10941	0.03769	0.01524	0.05744	0.00968	0.06747	0.0282	0.06367	0.05765	0.07375	0	0.17284	0.29531
Pola1	0.01531	0.01162	0.00955	0.02582	0.02606	0.00663	0.02186	0.01718	0.01232	0.0185	0.15821	0.03482	0.01736	0
Pdk3	0.11638	0.06945	0.09649	0.0967	0.09806	0.10664	0.1118	0.148	0.1347	0.0471	0.28757	0.10232	0.38368	0.11577
Zfx	0.08774	0.06544	0.06963	0.07739	0.06262	0.05881	0.05888	0.07939	0.0952	0.07161	0.08702	0.02432	0.12652	0.13483
Eif2s3x	0.15152	0.13146	0.19316	0.13262	0.13256	0.21094	0.18122	0.22629	0.18651	0.182	0.23232	0.36263	0.14799	0.08937
Klhl15	0.03361	0.04099	0.03291	0.0149	0.02752	0.0053	0.02731	0.03625	0.04347	0.02484	0.03953	0.03632	0.02819	0.03046
Apoo	0.04961	0.01956	0.02742	0.0224	0.02577	0.05133	0.02215	0.08815	0.04124	0.03813	0.18458	0.16085	0.06617	0.01802
Maged1	0.00897	0.00893	0.00871	0.002	0.00291	0.0029	0.00483	0.01377	0.00614	0.01404	0.04049	0.37322	0.02703	0.05931
Zxdb	0.01883	0.01144	0.0078	0.01006	0.03507	0.00996	0.00947	0.01581	0.00367	0.02339	0.01838	0.02844	0.01268	0.04424
Arhgef9	0.00893	0	0	0.00305	0.00497	0	0	0	0	0	0	0.00296	0.00455	0.07369
Amer1	0.01959	0.01806	0.03537	0.04285	0.01999	0.0202	0.01412	0.04054	0.02582	0.01624	0.01339	0.0312	0.00455	0.1467
Zc4h2	0.00297	0.00242	0.00288	0.01037	0.00274	0.01104	0.01197	0.01511	0.01356	0.00071	0.00438	0.00778	0.00578	0
Las1l	0.18301	0.17569	0.30306	0.24565	0.22281	0.30089	0.2355	0.28345	0.27871	0.22249	0.20593	0.13127	0.07017	0.19606
Msn	1.39697	1.37792	1.10385	0.95234	1.04927	1.1262	1.1742	1.15499	1.16039	0.99037	1.19469	0.80318	1.36552	1.19537
Ar	0.03501	0.06062	0.03387	0.0085	0.07626	0.01605	0.12428	0.02312	0.04222	0.07869	0.03098	0.0819	0.02691	0.03868
Yipf6	0.10482	0.0754	0.07212	0.07398	0.07124	0.06523	0.0786	0.09207	0.11277	0.06577	0.09559	0.13145	0.10715	0.19512
Efnb1	0.00147	0.00209	0.00382	0.00248	0	0.00538	0.00259	0.00502	0.00583	0.00507	0	0	0	0
Pja1	0.27035	0.44488	0.2099	0.13801	0.4067	0.17595	0.42601	0.2079	0.39141	0.30273	0.20553	0.24897	0.20442	0.12878
Igbp1	0.43366	0.40368	0.49698	0.30785	0.41597	0.397	0.42219	0.34524	0.42845	0.35213	0.46111	0.44068	0.21973	0.23425
Pdzd11	0.15755	0.08215	0.08226	0.05663	0.11466	0.06986	0.08346	0.1434	0.10758	0.08175	0.3099	0.3347	0.29163	0.23692
Kif4	0.00155	0.00066	0	0	0	0	0	0.00061	0	0.00207	0.10796	0.01488	0	0
Snx12	0.12903	0.08955	0.12453	0.0814	0.09732	0.12073	0.12121	0.13247	0.10738	0.09786	0.24287	0.20666	0.26002	0.14064
Foxo4	0.02399	0.0096	0.02105	0.01004	0.01522	0.02948	0.01685	0.01006	0.01546	0.00639	0.03772	0.00792	0.03353	0
Il2rg	1.25678	1.24498	1.08275	1.03448	1.05653	1.06986	1.25529	1.07285	1.2036	1.06976	0.97645	0.22094	0.60143	0.95635
Med12	0.07302	0.03795	0.07039	0.04017	0.06773	0.044	0.0435	0.07116	0.05798	0.03247	0.07281	0.04736	0.09272	0.05568
Zmym3	0.06185	0.03391	0.0232	0.0374	0.01975	0.00838	0.02226	0.02084	0.01235	0.03114	0.09029	0.02748	0.04724	0.01992
Nono	0.86893	0.76653	0.67968	0.53117	0.66755	0.63737	0.78533	0.79344	0.81195	0.64642	1.34565	0.757	0.74466	0.88414
Taf1	0.04711	0.06096	0.06849	0.04132	0.05121	0.04142	0.06996	0.03608	0.03693	0.05337	0.11086	0.08835	0.06714	0
Ogt	0.68517	0.6753	0.60637	0.58899	0.7122	0.60191	0.50892	0.54511	0.53902	0.5191	0.38403	0.25551	0.3251	0.4568
Cxcr3	1.27138	1.17968	0.39245	0.0787	0.64234	0.14509	0.62755	0.41555	0.59429	0.3671	0.71873	0.0832	0.04101	0.18728
Pin4	0.41651	0.40981	0.26816	0.2267	0.24653	0.28008	0.25765	0.39986	0.27004	0.26533	0.36803	0.49632	0.51659	0.37571
Ercc6l	0.00307	0.00014	0	0	0.00257	0.00639	0.00317	0.00679	0.00503	0.00835	0.03676	0.01457	0	0
Rps4x	3.63338	3.74415	4.34042	4.33512	3.93389	4.30213	4.11055	4.26718	4.16243	4.25294	3.90931	3.97204	2.97942	3.3104
Hdac8	0.07461	0.08297	0.04005	0.07075	0.04687	0.07961	0.08086	0.08277	0.03591	0.04038	0.0732	0.01034	0.03122	0.02234
Chic1	0.00185	0.00483	0.00135	0.00253	0	0	0.00629	0.0023	0	0.00721	0.00801	0.14247	0	0
Jpx	0.01333	0.00822	0.01987	0.01325	0.00295	0.01295	0.00644	0.00517	0.01194	0.01172	0.01646	0.00252	0.02742	0.05374
Ftx	0.00426	0.00784	0.00313	0	0.00554	0.00851	0	0.0076	0.0055	0	0.00852	0	0	0.07078
Slc16a2	0	0	0.00805	0.00247	0.0079	0	0.00247	0.01075	0.00285	0	0.01242	0.00423	0	0
Rlim	0.26472	0.24092	0.40101	0.33955	0.24177	0.34155	0.32819	0.28735	0.31385	0.31405	0.27527	0.21144	0.23752	0.19321
Abcb7	0.02964	0.0296	0.03458	0.01008	0.02005	0.01365	0.01936	0.04392	0.02494	0.02772	0.02977	0.04216	0.01907	0
Uprt	0.00239	0.00358	0.0015	0.00246	0	0	0.01107	4e-04	0.00997	0.00524	0	0.02047	0	0
Zdhhc15	0.0302	0.01474	0.02259	0.01052	0.02507	0.02523	0.00817	0.03839	0.00957	0.02001	0.07114	0	0	0.02802
Pbdc1	0.20332	0.15353	0.21607	0.19067	0.1761	0.25492	0.13448	0.31324	0.19566	0.15709	0.43838	0.63931	0.23996	0.20309
Magee1	0.00775	0.01292	0.00664	0.00279	0.00284	0	0.00586	0.00753	0.00168	0.00513	0.00473	0.01943	0	0
Atrx	0.27924	0.29618	0.26855	0.21566	0.29136	0.25936	0.22987	0.30741	0.30577	0.28232	0.57467	0.35564	0.1708	0.29799
Magt1	0.10494	0.06822	0.08416	0.06081	0.04551	0.09504	0.07718	0.11134	0.08426	0.02939	0.21893	0.19185	0.23459	0.34895
Cox7b	1.30577	1.09083	1.01339	0.79011	0.98803	1.05578	0.94148	1.34781	1.24603	0.90177	1.28846	1.40515	1.48221	1.02257
Atp7a	0.01677	0.01193	0.00951	0.00799	0.01215	0.01185	0.02106	0.01592	0.01265	0.01475	0.00478	0.02379	0.12868	0.04691
Tlr13	0.00158	0.00206	0	0	0	0.00267	0	0	0	0	0	0.00772	0.23568	0.09683
Pgk1	0.17891	0.09037	0.08939	0.07637	0.07933	0.06979	0.09734	0.15539	0.10372	0.07641	0.28491	0.77356	0.41824	0.06206
Taf9b	0.09867	0.09543	0.04787	0.04785	0.04137	0.043	0.04865	0.06222	0.07426	0.03844	0.06957	0.03267	0.01284	0
Cysltr1	0.00504	0	0	0	0.0044	0	0	0	0	0	0.00659	0	0.15959	0.10936
Gm5127	0.00745	0.00764	0	0	0.00297	0	0	0	0	0	0.00596	0	0.02442	0
P2ry10	0.30074	0.47793	0.22092	0.21932	0.45797	0.1744	0.50023	0.21546	0.40344	0.33262	0.21495	0	0.07507	0.76703
A630033H20Rik	0.03184	0.01824	0.0275	0.01148	0.016	0.02284	0.01583	0.01042	0.01538	0.02336	0.00968	0	0.08649	0.01802
Gpr174	0.17521	0.15218	0.19383	0.14757	0.14879	0.08973	0.15916	0.15863	0.1592	0.19437	0.22588	0.0021	0.02371	0
Itm2a	0.08657	0.08315	0.48284	0.144	0.16566	0.18141	0.21765	0.50662	0.36455	0.30703	0.24716	0.10993	0.07678	0
2610002M06Rik	0.07732	0.07139	0.10549	0.08401	0.0939	0.09836	0.10327	0.13434	0.09909	0.08511	0.1611	0.16807	0.17127	0.04544
Gm379	0	0.00066	0.00158	0	0	0	0	0.00084	0	0.00043	0	0.02262	0	0
Brwd3	0.02106	0.02001	0.01783	0.00452	0.0199	0.02407	0.00832	0.01589	0.03088	0.02209	0.00716	0.01799	0.05302	0.07038
Hmgn5	0.19194	0.17511	0.11468	0.10513	0.13728	0.12396	0.12266	0.16064	0.13691	0.13767	0.53295	0.81824	0.17064	0.21168
Sh3bgrl	0.23988	0.21856	0.11062	0.04189	0.16189	0.04128	0.11366	0.07286	0.12133	0.08324	0.26709	0.35785	0.76661	0.49545
Gm6377	0	0.00214	0	0	0	0	0.00264	0	0	0	0.00332	0	0.34687	0.18281
Apool	0.1291	0.08511	0.12081	0.07075	0.10106	0.09399	0.09846	0.14286	0.11802	0.11526	0.11511	0.14786	0.16009	0.18687
Chm	0.04048	0.04676	0.03203	0.02535	0.04029	0.03565	0.03275	0.03891	0.04841	0.02874	0.06045	0.02184	0.0783	0.02234
Cldn34c1	0	0.00204	0	0	0.00257	0	0.00328	0.00091	0	0.00601	0.00111	0.04126	0	0
Diaph2	0.02997	0.03792	0.0388	0.03361	0.02814	0.03552	0.03995	0.02812	0.03262	0.05275	0.01385	0.04101	0.15157	0.13675
Pcdh19	0	0.00013	0	0	0	0	0	0.00048	0	8e-04	0.00111	0.06448	0	0
Tspan6	0.00115	0.00575	0.0028	0.00293	0.00263	0.00552	0	0.01142	0.00254	0	0.00448	0.00754	0	0
Cstf2	0.06319	0.05532	0.06506	0.05226	0.07437	0.07825	0.04262	0.13666	0.07488	0.09314	0.16327	0.16863	0.10267	0.17331
Xkrx	0	0	0.00474	0.00477	0.00525	0.00894	0	0.0117	0	0.00775	0.0047	0	0	0.02742
Trmt2b	0.06142	0.05381	0.0544	0.03781	0.0676	0.04026	0.06603	0.04828	0.02457	0.07169	0.13301	0.03814	0	0.0747
Cenpi	0.00238	0.00404	0.00295	0.00197	0.00258	0	0	0.00113	0.00256	0	0.12584	0.01668	0.00578	0
Timm8a1	0.00312	0.00864	0.00782	0.008	0	0.00869	0	0.03045	0.01311	0.00082	0.01429	0.02596	0	0
Btk	0.00273	0	0.00113	0	0	0.00463	0	0	0	0	0	0	0.21926	0.11649
Rpl36a	2.57529	2.61505	3.63157	3.56312	2.99082	3.55345	3.25221	3.53931	3.41381	3.45618	3.01564	3.29007	1.78214	2.15051
Gla	0.0336	0.04353	0.03277	0.01408	0.03486	0.02567	0.05538	0.03384	0.0304	0.01135	0.06266	0.10394	0.56287	0.02742
Hnrnph2	0.30829	0.31293	0.27509	0.15069	0.31551	0.24792	0.39326	0.34776	0.35027	0.20631	0.397	0.40541	0.65024	0.76776
Armcx4	0.0032	0	0.00167	0.00226	0	0.00299	0.00822	0.00262	0.01504	0	0.00854	0.00747	0	0
Armcx1	0	0.00065	0.00314	0.00207	0.00333	0.00583	0	0.00044	0.0055	0	0.01235	0.09369	0	0
Armcx6	0.00133	0.0081	0.00147	0.00248	0.00207	0.00275	0	0.00263	0.0024	0	0.01401	0	0	0.1794
Armcx3	0.02372	0.02203	0.02378	0.01918	0.02875	0.02269	0.02838	0.02397	0.0302	0.03559	0.02829	0.03412	0.24262	0.13733
Armcx2	0.01222	0.02674	0.04586	0.02352	0.02065	0.02514	0.06092	0.0287	0.05349	0.02667	0.02596	0	0.01348	0.07266
Zmat1	0.01132	0.00376	0.01843	0.01009	0.01149	0.01564	0.00522	0.0104	0.01068	0.00546	0.00272	0	0.02009	0
Armcx5	0.0505	0.03982	0.05199	0.03884	0.05678	0.0563	0.05786	0.04416	0.04542	0.02241	0.05184	0.02935	0	0.06626
Gprasp1	0.02775	0.02051	0.01892	0.03187	0.01916	0.01048	0.02868	0.02242	0.01411	0.01304	0.0155	0.00252	0.00455	0
Bhlhb9	0.04859	0.03037	0.07426	0.05084	0.07345	0.05611	0.03666	0.07827	0.04762	0.04303	0.07105	0.00423	0	0.02329
Arxes2	0.00398	0.00169	0.00478	0	0.00268	0.00567	0.00301	0.00212	0	0	0.01299	0.00772	0	0
Bex2	0.00176	0	0	0	0.00237	0.00482	0	0.00481	0.00265	0.00477	0.02104	0	0	0
Tceal8	0	0.01217	0.00178	0.00262	0.00701	0.00283	0.00114	0.01742	0.00461	0.0071	0.00954	0.56157	0.13124	0.13087
Wbp5	0.28136	0.24688	0.18864	0.07888	0.24177	0.11515	0.37862	0.24621	0.23183	0.26578	0.70945	1.03542	0.43727	0.30318
Ngfrap1	0.37778	0.38133	0.27979	0.14091	0.31793	0.21226	0.41988	0.31131	0.36848	0.27129	0.82798	1.01538	0.1808	0.37911
Morf4l2	0.24094	0.21119	0.19003	0.14628	0.20698	0.20832	0.20332	0.32622	0.2623	0.18575	0.40736	0.94535	0.47659	0.56668
Plp1	0	0.00163	0.00498	0.00516	0.00271	0.00267	0.00368	0.00427	0.01019	0.01272	0	0	0	0
Tmsb15l	0.01232	0.02529	0.04453	0.02994	0.01535	0.02912	0.0329	0.01236	0.03816	0.0222	0.07917	0	0.01348	0
Tmsb15b1	0.06013	0.05679	0.0564	0.03623	0.05509	0.04101	0.09408	0.04676	0.10527	0.08905	0.06488	0.00423	0.04744	0
Slc25a53	0.03424	0.02048	0.0342	0.02471	0.01786	0.03079	0.03828	0.01915	0.02376	0.02412	0.03605	0.00895	0.02072	0.01802
Zcchc18	0.0575	0.06631	0.10512	0.0281	0.0667	0.02467	0.13498	0.08107	0.1356	0.10014	0.08834	0.0028	0	0.04086
Fam199x	0.01691	0.0118	0.01382	0.00696	0.01998	0.00754	0.00706	0.01122	0.01884	0.03075	0.01556	0.03036	0.01348	0.02256
Esx1	0	0	0	0	0	0	0.00063	0.00095	0	0.00043	0	0.07628	0.01928	0
Rnf128	0.00456	0	0.0017	0	0.01347	0.00289	0.00114	0.00486	0	0.00043	0	0	0.07828	0
Tbc1d8b	0.0076	0.01205	0.00932	0.00472	0.01116	0.00884	0.01349	0.00469	0.01754	0	0.01084	0.00665	0.02889	0
Gm15013	0.04785	0.05407	0.09206	0.08249	0.04668	0.08451	0.07263	0.08655	0.08013	0.03949	0.0694	0.03383	0.02576	0.05266
Morc4	0	9e-04	0	0	0	0	0	0.00188	0	0.00102	0	0.12184	0	0
Rbm41	0.01444	0.00891	0.00808	0.00874	0.00867	0.00808	0.01532	0.00336	0.00487	0.00557	0.00478	0.0103	0.0357	0
Prps1	0.24331	0.22474	0.22342	0.16648	0.20139	0.2323	0.19144	0.32177	0.25859	0.25986	0.40332	0.28066	0.06413	0.23142
Tsc22d3	1.18509	1.34214	1.68217	2.02508	1.70734	1.78063	1.69717	1.28619	1.42992	1.71632	1.01448	0.6868	0.90213	1.04457
Psmd10	0.24324	0.21905	0.1528	0.11268	0.17408	0.14349	0.17472	0.19033	0.20465	0.16139	0.22885	0.33024	0.30278	0.09788
Atg4a	0.07483	0.05983	0.04839	0.02885	0.05979	0.04471	0.0546	0.0579	0.05495	0.05685	0.10093	0.03337	0.06184	0.15716
Nxt2	0.00892	0.0152	0.00998	0.01068	0.00649	0	0.00935	0.01072	0.01206	0.00743	0.03008	0.06621	0.06817	0
Acsl4	0.06618	0.0527	0.02105	0.03456	0.06915	0.03836	0.04919	0.08229	0.05912	0.04873	0.07798	0.14326	0.15234	0.05266
Tmem164	0.04528	0.03027	0.02907	0.01726	0.02975	0.0244	0.03499	0.05267	0.02959	0.0288	0.04406	0.02495	0.07256	0.02234
Ammecr1	0.01751	0.01772	0.02232	0.02191	0.01352	0.01528	0.02175	0.02783	0.01841	0.00654	0.03239	0.14569	0.01665	0.06303
Alg13	0.03911	0.02165	0.02221	0.01357	0.0282	0.02345	0.02762	0.04649	0.03168	0.03403	0.071	0.11767	0.02464	0.09112
Amot	0	0.00027	0	0	0	0	0	0.00032	0	0.00071	0.00208	0.03728	0	0
Lrch2	0	0	0	0	0	0.00274	0	0.00121	0	0.00037	0	0.06607	0	0
Tmem29	0.05048	0.04371	0.03732	0.02237	0.03842	0.04265	0.06615	0.06012	0.06498	0.03822	0.09138	0.18605	0.02707	0.05525
Apex2	0.02827	0.02182	0.01654	0.01196	0.01993	0.01082	0.01488	0.03368	0.01061	0.01829	0.06686	0.01522	0.04255	0.03464
Pfkfb1	0.00479	0.00188	0.0051	0	0.00242	0	0	0.01028	0.00348	0.00037	0.01505	0.04137	0	0
Maged2	0.00407	0.01015	0.00302	0.00221	0.00646	0.01365	0.02818	0.00875	0.01206	0.01316	0.03398	0.10632	0.00777	0.03046
Gnl3l	0.03188	0.03081	0.0505	0.03425	0.03002	0.04667	0.03473	0.0413	0.04303	0.03505	0.02238	0.07592	0.06114	0.02723
Fgd1	0	0.00013	0.00144	0	0	0.00529	0	0.00257	0.00335	0	0	0.05018	0	0.02329
Tsr2	0.05199	0.03999	0.06908	0.05377	0.05858	0.09496	0.04878	0.10311	0.04988	0.08572	0.05506	0.31177	0.01108	0.0368
A230072E10Rik	0.0046	0.00391	0.00997	0.01035	0.00826	0.0113	0.00358	0.02008	0.01006	0.00043	0	0	0	0
Fam120c	0	0.00562	0.00681	0.00194	0.00605	0.00813	0.00898	0.0043	0	0.00589	0	0.00467	0	0
Phf8	0.04559	0.05377	0.05701	0.04139	0.06804	0.05029	0.02989	0.04672	0.03424	0.01982	0.09151	0.01547	0.00455	0.04197
Huwe1	0.12112	0.0985	0.17682	0.1875	0.13032	0.18379	0.13324	0.19294	0.18332	0.13865	0.14927	0.19901	0.13358	0.07046
Hsd17b10	0.41845	0.35792	0.46427	0.39467	0.3678	0.43754	0.38764	0.56955	0.45362	0.45417	0.50905	0.90256	0.28193	0.318
Ribc1	0.00329	0.00027	0.00181	0.01276	0	0.00532	0	0	0	0.006	0.00792	0.0414	0	0
Smc1a	0.27928	0.2462	0.24726	0.22553	0.22426	0.29494	0.18834	0.37968	0.26107	0.18332	0.77745	0.36057	0.21827	0.26679
Iqsec2	0	4e-04	0	0	0	0	0	0.00047	0	0	0.00111	0.01315	0.1076	0
Kdm5c	0.07037	0.0781	0.05819	0.05367	0.0622	0.07828	0.0901	0.06824	0.06897	0.08224	0.07066	0.0555	0.07893	0.11571
Kantr	0.00156	0.00321	0.01138	0	0.00233	0.00255	0.00263	0.00296	0.00676	0	0	0	0	0
Tspyl2	0.04366	0.02225	0.05333	0.04834	0.06092	0.09556	0.06509	0.04829	0.05279	0.04673	0.02456	0.02836	0.04295	0.03239
Rragb	0.00474	0	0.00516	0	0.00238	0.00297	0	0.00244	0	0.01949	0.0061	0	0.00455	0
Ubqln2	0.11559	0.10764	0.10392	0.10195	0.08161	0.10211	0.11182	0.11285	0.09914	0.07719	0.11129	0.24544	0.04255	0.18097
2210013O21Rik	0.1392	0.13883	0.19674	0.15875	0.14794	0.11395	0.19712	0.15199	0.20071	0.1821	0.21806	0.49106	0.13467	0.15983
Spin2c	0.03863	0.01007	0.02233	0.01736	0.00552	0.01024	0.01092	0.05971	0.02672	0.01634	0.02584	0	0	0
Sat1	0.5851	0.68947	0.52582	0.51703	0.66489	0.44282	0.69541	0.49442	0.57286	0.69253	0.49406	0.8529	2.21468	0.86617
Acot9	0.28016	0.24437	0.20434	0.19136	0.18068	0.1767	0.13641	0.27263	0.21775	0.16863	0.28403	0.38227	0.37575	0.36729
Prdx4	0.05246	0.05765	0.0306	0.02981	0.0355	0.02794	0.03745	0.07463	0.03465	0.03114	0.38634	0.65593	0.2382	0.10223
Sms	0.36028	0.33677	0.26766	0.26539	0.25793	0.35885	0.25517	0.42245	0.33399	0.20822	0.6101	0.83066	0.15588	0.24876
Mbtps2	0.05359	0.05341	0.03601	0.01937	0.03589	0.03039	0.06083	0.051	0.03563	0.03845	0.02066	0.02584	0.00706	0.02279
Rps6ka3	0.08858	0.10708	0.10479	0.07933	0.09035	0.13391	0.08824	0.1013	0.09075	0.07352	0.15669	0.06402	0.05362	0.09692
Eif1ax	0.46286	0.30988	0.32196	0.24265	0.28253	0.36957	0.27931	0.66045	0.4289	0.17154	0.87864	1.09061	0.48595	0.35429
A830080D01Rik	0.03836	0.03474	0.02691	0.0152	0.02931	0.02257	0.0215	0.03581	0.01318	0.03733	0.06316	0.04186	0.0333	0.02544
Sh3kbp1	0.5105	0.46769	0.46198	0.33581	0.4126	0.47412	0.40421	0.42672	0.37157	0.41366	0.52196	0.45559	0.31675	0.23849
Pdha1	0.37413	0.31087	0.32176	0.21132	0.23999	0.33138	0.24187	0.36092	0.31545	0.32051	0.35525	0.44909	0.28053	0.3831
Phka2	0.02202	0.00547	0.00851	0.01517	0.01074	0.01648	0.01746	0.01626	0.01648	0.01232	0.04854	0.01809	0.04593	0.06076
Rbbp7	0.39555	0.3106	0.40187	0.31773	0.38683	0.50196	0.27108	0.7685	0.43108	0.27233	1.13054	0.8173	0.07557	0.29696
Txlng	0.05989	0.07163	0.07037	0.0672	0.06956	0.1009	0.06982	0.08609	0.06784	0.05011	0.06333	0.0513	0.03173	0.10581
Syap1	0.1199	0.13556	0.08086	0.04371	0.10199	0.04181	0.0955	0.05785	0.0776	0.07063	0.1406	0.20606	0.23884	0.22878
Ctps2	0.19479	0.17419	0.17703	0.1554	0.18283	0.19082	0.22569	0.16279	0.2416	0.1657	0.19459	0.11127	0.12721	0.05411
Ap1s2	0.20639	0.22285	0.07139	0.06051	0.15266	0.04809	0.07077	0.05843	0.08611	0.07178	0.20636	0.05517	0.34772	0.17556
Zrsr2	0.20776	0.18164	0.20066	0.17326	0.16437	0.17263	0.21743	0.22284	0.18133	0.13822	0.25589	0.36474	0.1403	0.11744
Car5b	0.04796	0.05	0	0	0.02303	0.00272	0.00701	0.00109	0.0033	0.00684	0.04583	0.01564	0.03369	0.024
Siah1b	0.01359	0.01537	0.00374	0.00729	0.00269	0.00509	0.01126	0.01412	0.0139	0.01309	0.04736	0.07811	0.00578	0
Pir	0.00319	9e-04	0	0.00251	0.00291	0	0.00352	0.00438	0	0.00131	0.00208	0.20274	0	0.08809
Figf	0	0.00026	0.00129	0.00234	0	0	0	0.00227	0	0	0.00624	0.22514	0	0
Piga	0.03543	0.02536	0.01625	0.00292	0.02051	0.02781	0.00316	0.0154	0.02097	0.00037	0.04311	0.04672	0.04447	0.024
Mospd2	0.02831	0.01103	0.0145	0.0081	0.0227	0.01069	0.00657	0.00157	0.00316	0.0289	0.02725	0.01704	0.27563	0.0889
Fancb	0	0	0	0.00265	0	0.00269	0	0.0079	0.00365	0	0.02893	0.0027	0.00455	0
Gemin8	0.01814	0.02781	0.02437	0.02226	0.03015	0.01658	0.0482	0.05968	0.04669	0.01714	0.06003	0.07255	0.03269	0.03046
Gpm6b	0.00586	0.00942	0.00286	0	0.01137	0.00848	0.00317	0.00533	0.00309	0.00504	0.00355	0.02703	0	0.19401
Ofd1	0.03888	0.03519	0.04113	0.03426	0.04486	0.02737	0.01559	0.03997	0.02386	0.01709	0.05715	0.07733	0.00578	0.03464
Trappc2	0.0859	0.0473	0.03907	0.03529	0.07005	0.04745	0.05079	0.05677	0.05275	0.06426	0.05221	0.02849	0.11364	0.08726
Rab9	0.18115	0.16757	0.11746	0.08563	0.11614	0.10418	0.19414	0.13254	0.137	0.12066	0.28847	0.3326	0.50333	0.363
Tceanc	0.00486	0.00662	0.00468	0.00237	0.00334	0.00382	0.00365	0.00032	0.00899	0.00741	0.00742	0.00276	0	0
Gm8817	0.02044	0.03252	0.00725	0.00225	0.02432	0.00841	0.01285	0.00858	0.00841	0.01217	0.01067	0	0	0
Gm15232	0.03727	0.02287	0.0166	0.00933	0.01304	0.02426	0.0129	0.01022	0.01305	0.0131	0.01615	0.00772	0.03461	0
Tmsb4x	5.47702	5.07826	4.67777	4.66329	4.83333	4.76565	4.51894	4.67575	4.85546	4.44593	5.0614	3.96334	4.90272	5.24292
Tlr7	0	0.00852	0.01363	0.00474	0.0054	0.0189	0.0301	0.01821	0.02423	0.01021	0	0	0.1247	0.18652
Prps2	0.1402	0.1408	0.17653	0.13212	0.14166	0.17466	0.17718	0.20656	0.16572	0.1246	0.25563	0.06585	0.02399	0.04983
Msl3	0.07474	0.06597	0.06788	0.04801	0.08387	0.06234	0.04672	0.08083	0.07743	0.03812	0.1631	0.09602	0.0704	0.145
Arhgap6	0	0.00052	0.00129	0	0	0	9e-04	0.00132	0	0.00102	0	0.13663	0	0.13967
Gm15261	0	0.00014	0.00467	0	0	0	0	0.00089	0.00228	0.00037	0.00111	0.07075	0	0
Hccs	0.17007	0.14694	0.12122	0.0767	0.09467	0.07195	0.11679	0.18413	0.12636	0.11093	0.16311	0.21711	0.10965	0.05523
Mid1	0.07726	0.06497	0.06308	0.03361	0.05551	0.0417	0.0822	0.07664	0.13644	0.05873	0.17439	0.06405	0.0718	0.1273
Gm15247	0.00259	0.00404	0.00338	0	0.00769	0	0.00597	0	0	0	0	0.00831	0.01684	0
Gm21887	0.02889	0.02272	0.04146	0.01973	0.01323	0.0311	0.00919	0.04074	0.03469	0	0.0548	0	0.00455	0
Pex2	0.12403	0.14855	0.11977	0.08797	0.07697	0.08961	0.14783	0.12497	0.15449	0.08043	0.12824	0.19641	0.24202	0.1254
Gm8797	0.16802	0.2017	0.12764	0.0996	0.1437	0.08209	0.14553	0.1511	0.15708	0.138	0.15464	0.08648	0.2389	0.09454
Zc2hc1a	0.00267	0.00234	0.00317	0	0.0035	0.00275	0	0.00478	0.00245	0.00037	0.00208	0.01856	0.06562	0.09523
Mrps28	0.13181	0.08235	0.18949	0.13771	0.07778	0.21579	0.06747	0.32756	0.11954	0.07152	0.21145	0.31653	0.12889	0.09821
Tpd52	0.09698	0.07722	0.12907	0.09953	0.09765	0.16122	0.17958	0.15529	0.17021	0.13065	0.15839	0.3741	1.66042	0.80245
[truncated: 9,960 more rows]
