# Supplementary material for: Reclassifying TNM stage I/II colorectal cancer into two subgroups with different overall survival, tumor microenvironment, and response to immune checkpoint blockade treatment
Source: Front Genet. 2022 Sep 21;13:948920. doi: 10.3389/fgene.2022.948920 (PMC9532767; doi:10.3389/fgene.2022.948920)
Supplement: Supplementary file 10 [file DataSheet7.ZIP › datasheet of Figure 7/CRC_GSE122969_mouse_aPD1aTIM3_Expression/CRC_GSE122969_mouse_aPD1aTIM3_expression_Celltype_minorlineage.txt]

Gene	CD8Teff	CD8Tex	CD8Tn	Others	CD8Tcm	Fibroblasts	Tprolif	pDC	M2
Mrpl15	0.26575	0.39097	0.33067	0.59571	0.31341	0.54536	0.56769	0.59353	0.25366
Lypla1	0.18773	0.34627	0.20939	0.29068	0.27805	0.30034	0.46914	0.37242	0.30664
Tcea1	0.30084	0.32238	0.28178	0.3879	0.29392	0.45914	0.40342	0.49661	0.45017
Atp6v1h	0.22761	0.24408	0.19149	0.19761	0.22436	0.17762	0.16206	0.38941	0.3733
Rb1cc1	0.12287	0.10084	0.10733	0.07926	0.10721	0.12243	0.09915	0.10453	0.16254
4732440D04Rik	0.03241	0.02881	0.02564	0.02397	0.02219	0	0.01998	0.01802	0.02311
Pcmtd1	0.18885	0.12951	0.1319	0.10312	0.1442	0.08706	0.08805	0.22904	0.19287
Rrs1	0.0917	0.11906	0.176	0.3964	0.12265	0.49325	0.18955	0.11795	0.05661
Vcpip1	0.12556	0.10935	0.09577	0.07467	0.11449	0.03003	0.08492	0.02723	0.11558
Sgk3	0.02142	0.01071	0.04693	0.04066	0.00894	0.00296	0.03707	0.32633	0.30573
Snhg6	0.22936	0.21698	0.25048	0.33483	0.2361	0.97732	0.36318	0.27196	0.16295
Cops5	0.24887	0.26677	0.18729	0.33696	0.25536	0.6258	0.50047	0.47864	0.40054
Cspp1	0.08388	0.07353	0.10105	0.06701	0.09021	0.02628	0.11433	0.16195	0.06535
Arfgef1	0.08905	0.07075	0.06462	0.11492	0.08595	0.11567	0.09243	0.14373	0.12705
Ncoa2	0.10222	0.11025	0.09184	0.10558	0.13702	0.04079	0.16329	0.07793	0.07551
Tram1	0.44744	0.79711	0.46039	0.51169	0.53091	0.45256	0.70039	0.9566	0.68151
Lactb2	0.051	0.08464	0.03064	0.05364	0.05569	0.15548	0.10041	0.02544	0.07008
Msc	0	0.01495	0	0.00125	0	0	0.01369	0	0
Terf1	0.14131	0.17868	0.09433	0.11009	0.14073	0.09573	0.28356	0.07951	0.04354
Rpl7	3.31307	3.11967	3.45155	3.48988	3.29706	3.30907	3.20676	2.50486	2.40308
Rdh10	0.00723	0.01081	0.00692	0.00888	0.01244	0.10402	0.0169	0	0
Stau2	0	7e-05	0	0.00352	0	0.01755	0.00566	0.028	0
Ube2w	0.09098	0.09198	0.08708	0.10437	0.06257	0.23598	0.07717	0.08111	0.25194
Tceb1	0.57703	0.68108	0.46705	0.72309	0.58319	1.1335	0.95629	0.84007	0.97121
Tmem70	0.11566	0.12719	0.1073	0.18325	0.11434	0.32183	0.2325	0.30147	0.10872
Ly96	0.03354	0.04087	0.00733	0.02048	0.02489	0.08362	0.02736	0.11391	0.38266
Mcm3	0.07017	0.12133	0.10823	0.33077	0.10717	0.30421	0.88818	0.04131	0.1111
Paqr8	0.00378	0.00292	0.00313	0.00278	0.00737	0.05701	0	0.02396	0
Tram2	0.00833	0.01019	0.00572	0.00227	0.0109	0.10191	0.02463	0.13481	0.02279
Tmem14a	0.00391	0.00874	0.00916	0.00837	0.01665	0.0021	0	0	0
Kcnq5	0.00403	0.00239	0.00216	0.01031	0.0013	0.01151	0.00453	0	0.00455
Ogfrl1	0.02762	0.04805	0.00819	0.02454	0.01704	0.07291	0.0535	0.59465	0.51836
Smap1	0.37527	0.53131	0.23344	0.28235	0.38428	0.51173	0.41528	0.3752	0.50627
Sdhaf4	0.15816	0.19353	0.18726	0.23129	0.16117	0.36064	0.24021	0.34583	0.28717
Lmbrd1	0.07596	0.11007	0.05505	0.08127	0.0866	0.05922	0.06327	0.11805	0.17934
Phf3	0.33127	0.29471	0.32448	0.2839	0.29112	0.20931	0.29001	0.4164	0.37492
Ptp4a1	0.50497	0.47855	0.35808	0.40578	0.47388	0.67852	0.48091	0.51468	0.93899
Khdrbs2	0.00242	0.00043	0	0.00159	0.00139	0.16607	0.00111	0	0
Prim2	0.02974	0.02881	0.01962	0.03118	0.0212	0.08593	0.20947	0.02256	0.03934
Rab23	0.00413	0.01133	0.00873	0.01386	0.01728	0.03996	0.04411	0	0.00455
Bag2	0.0072	0.01194	0.01443	0.04403	0.0157	0.30066	0.05047	0.04424	0.00578
Zfp451	0.04718	0.05964	0.05953	0.07031	0.05796	0.09294	0.0579	0.024	0.06258
Bend6	0.00675	0.00592	0.00752	0.00754	0.00829	0.02109	0	0	0.02436
Dst	0.00618	0.00177	0.00096	0.00354	0.00228	0.24809	0.00203	0	0.09499
Ccdc115	0.14716	0.21911	0.22407	0.34038	0.19828	0.07396	0.3072	0.20958	0.33523
Imp4	0.19427	0.22367	0.29653	0.4573	0.28127	0.40592	0.37994	0.2541	0.19034
Ptpn18	2.04678	2.10815	1.90477	1.91147	2.02678	0.40156	1.73519	0.79685	1.39958
4930568A12Rik	0.00378	0.00283	0.00337	0	0	0	0.01802	0	0
Arhgef4	0.01982	0.01145	0.01491	0.02889	0.01551	0	0.00904	0.02396	0
Fam168b	0.14373	0.12608	0.14307	0.15841	0.13405	0.23258	0.17696	0.09703	0.18523
Plekhb2	0.10382	0.23928	0.0869	0.09009	0.14476	0.27234	0.24599	0.59505	0.48922
Hs6st1	0.00839	0.00977	0.01545	0.02478	0.01167	0.18626	0	0.02256	0.01679
Uggt1	0.05672	0.07221	0.06905	0.07077	0.07554	0.12938	0.08434	0.11902	0.05269
Neurl3	0.46607	0.30477	0.25792	0.22365	0.33058	0.09171	0.22348	0.057	0.21061
Arid5a	0.5091	0.61827	0.24398	0.28657	0.55328	0.15187	0.41977	0.22386	0.38652
4930403P22Rik	0.01498	0.01108	0.00756	0.00462	0.00891	0.0027	0	0	0
Kansl3	0.1763	0.1838	0.15022	0.15934	0.17498	0.18822	0.23833	0.1676	0.13882
Lman2l	0.04431	0.05084	0.06473	0.06773	0.05494	0.09361	0.06396	0.05361	0.25928
Cnnm4	0.01628	0.01308	0.00894	0.01932	0.01178	0.04936	0.03432	0.07856	0.07252
Cnnm3	0.00994	0.01707	0.01833	0.02309	0.01845	0.00731	0.00636	0.02118	0.00455
Ankrd39	0.12421	0.11872	0.10007	0.16788	0.09519	0.12617	0.18288	0.05266	0.07384
Sema4c	0.00837	0.00624	0.00075	0.00565	0.00211	0.07779	0.00398	0.02544	0.05614
Cox5b	1.04209	1.41692	1.02371	1.43376	1.22883	1.79077	1.82019	1.62562	1.83694
Actr1b	0.11221	0.13319	0.1207	0.17035	0.12774	0.51683	0.144	0.14542	0.11336
Zap70	0.48603	0.62196	0.45401	0.6407	0.52885	0.0389	0.74291	0.01802	0.0559
Tmem131	0.01889	0.01371	0.02531	0.0215	0.03094	0.02134	0.02566	0.17314	0.22749
Vwa3b	0.00447	0.00211	0.01112	0	0.00406	0	0	0.05427	0
Inpp4a	0.03707	0.05639	0.03723	0.03411	0.05114	0	0.05354	0.12507	0.10256
Coa5	0.17132	0.18786	0.12673	0.16364	0.14739	0.23019	0.13445	0.36567	0.47206
Unc50	0.15789	0.22902	0.15817	0.18554	0.1798	0.22589	0.30699	0.27267	0.31846
Mgat4a	0.07841	0.03574	0.05622	0.05808	0.04972	0.01338	0.06673	0.09955	0.07612
2010300C02Rik	0.04071	0.04426	0.02575	0.03124	0.05275	0	0.05498	0	0
Tsga10	0.00161	0.00469	0.0053	0.00457	0.00716	0.01076	0.01715	0	0.02139
Lipt1	0.00326	0.00327	0.01015	0.01378	0.00504	0.05527	0	0	0
Mitd1	0.28134	0.37211	0.14727	0.2101	0.28214	0.27799	0.39346	0.11437	0.1662
Mrpl30	0.97054	0.8787	0.76154	0.93197	0.81522	1.09836	0.88327	0.68054	0.70134
Txndc9	0.27266	0.3794	0.23205	0.36912	0.30207	0.56192	0.48017	0.52708	0.81848
Eif5b	0.39754	0.43145	0.45192	0.70667	0.50902	0.76349	0.60027	0.5241	0.60812
Rev1	0.02141	0.02308	0.03421	0.05449	0.02307	0.02831	0.03137	0	0.03476
Aff3	0.04649	0.02427	0.03039	0.03162	0.02816	0.0021	0.02923	0.04642	0.01687
Gm16152	0.10946	0.03498	0.09255	0.07673	0.06486	0.02362	0.03479	0.12002	0.01348
Chst10	0.04708	0.07405	0.04411	0.04799	0.0568	0.02771	0.02254	0	0
Pdcl3	0.24907	0.3435	0.23102	0.3518	0.28469	0.48467	0.50598	0.46562	0.42654
Rpl31	2.97028	2.58185	3.32721	3.32444	2.91818	3.31351	2.98017	3.03165	2.29493
Tbc1d8	4e-04	0	0.00055	0	0	0	0	0.50223	0.05297
Cnot11	0.10392	0.16005	0.10088	0.17097	0.11455	0.16563	0.17909	0.24035	0.11184
Rnf149	0.08315	0.10723	0.09686	0.13373	0.11097	0.18338	0.08537	0.21465	0.95093
Map4k4	0.1741	0.12219	0.22554	0.19951	0.1717	0.25826	0.1717	0.47549	0.16141
Il1r2	0.00227	0.00442	0	0.00799	0	0.01071	0.04041	0.30956	0.38392
Il1r1	0	0.00013	0.00074	0.00061	0	0.04425	0	0.03555	0
Il1rl2	0	0.0044	0.00262	0.00247	0	0.00423	0.00183	0	0
Il1rl1	0.00068	0.00233	0.00069	0.00429	0	0.07784	0	0	0
Il18r1	0.24553	0.36402	0.11311	0.13143	0.26427	0.02612	0.23142	0.04346	0.06207
Il18rap	0.10135	0.15674	0.0324	0.06558	0.12252	0.0431	0.1164	0	0.02518
Slc9a2	0.00116	6e-04	0	0.00233	0	0.0375	0	0.03555	0
Mfsd9	0.00221	0.00211	0.00196	0.0017	0.00589	0.01458	0	0	0
Mrps9	0.19724	0.17768	0.20413	0.27937	0.1854	0.35653	0.34387	0.2085	0.16356
Tgfbrap1	0.02447	0.02446	0.01719	0.02538	0.02911	0.01022	0.02813	0	0.00774
AI597479	0.01128	0.01157	0.0124	0.01193	0.0202	0.03491	0.0132	0.02654	0.00455
Fhl2	0.02305	0.15486	0.01203	0.06069	0.0337	0.35777	0.12622	0.02802	0.04247
Nck2	0.01622	0.01308	0.0105	0.01316	0.0112	0.01272	0.01476	0.02853	0.01222
Uxs1	0.04174	0.04372	0.01968	0.0506	0.03041	0.17046	0.09224	0.0494	0.01038
Tpp2	0.18175	0.28194	0.17576	0.18806	0.25348	0.15783	0.23502	0.13349	0.16067
Tex30	0.12174	0.17065	0.12139	0.21649	0.15581	0.25543	0.43528	0	0.139
Kdelc1	0.0052	0.01103	0.01011	0.01216	0.00654	0.05187	0.02614	0	0.00774
Bivm	0.00744	0.00858	0.01948	0.00973	0.02041	0.02149	0.03335	0.01992	0.00706
Ercc5	0.07587	0.05761	0.04064	0.02909	0.0496	0.04935	0.01935	0.02723	0.02231
Col3a1	0.00448	0.00046	0.00095	0.00349	0.00252	0.29786	0.01034	0	0
Wdr75	0.02792	0.04718	0.06388	0.12176	0.05741	0.08553	0.06499	0.02118	0.00578
Slc39a10	0.0202	0.0152	0.00975	0.02737	0.01542	0.08156	0.02934	0.02329	0.03832
4933411E06Rik	0.00563	0.00392	0.0015	0.0055	0.00884	0	0.01116	0	0
Nabp1	0.29019	0.46045	0.10986	0.19051	0.32021	0.17964	0.38172	0.30989	0.18652
Gm17767	0.00816	0.0058	0.00059	0.00232	0.0043	0	0.00381	0	0
Myo1b	0.00211	0.00056	0.00214	0.00688	0.00432	0.2149	0.01758	0	0
Stat4	0.48848	0.4055	0.23003	0.28069	0.43913	0.03552	0.25152	0.57331	0.11591
Stat1	0.96745	1.24171	0.5554	0.59146	0.85699	0.44459	0.98083	0.93561	1.50464
Gls	0.16864	0.16445	0.1374	0.16768	0.16285	0.24669	0.17416	0.19068	0.17287
Nab1	0.14358	0.19007	0.15182	0.17861	0.19498	0.2851	0.23358	0.35523	0.24128
Tmem194b	0.0431	0.03786	0.02696	0.02965	0.04377	0.00885	0.10736	0.03501	0.01222
Mfsd6	0.16344	0.17012	0.07033	0.07112	0.15016	0.06024	0.13173	0.16982	0.05228
Inpp1	0.29281	0.34893	0.15187	0.15478	0.26512	0.04786	0.24346	0.02651	0.07876
Hibch	0.08781	0.08062	0.07912	0.13354	0.07611	0.06019	0.15336	0.02651	0.09018
1700019D03Rik	0.00236	0.00188	0.00433	0.00209	0.0048	0	0	0	0
Pms1	0.01393	0.0186	0.01323	0.01535	0.01062	0.0355	0.03086	0.0287	0
Ormdl1	0.14898	0.19499	0.12996	0.15987	0.15134	0.07981	0.22719	0.028	0.02189
Osgepl1	0.01422	0.02626	0.02465	0.01915	0.03485	0.0443	0.0463	0.04086	0.02348
Asnsd1	0.20019	0.25354	0.20467	0.34957	0.25027	0.36611	0.45205	0.2483	0.18535
Stk17b	1.3073	1.2947	1.21975	1.12725	1.28462	0.29934	1.13863	0.9853	1.0673
Gtf3c3	0.02296	0.02061	0.03234	0.01892	0.02503	0.03935	0.05085	0.02853	0.04243
Pgap1	0.01065	0.01877	0.03044	0.02665	0.01625	0.02873	0.02085	0	0
Ankrd44	0.36841	0.47697	0.54248	0.44263	0.4925	0.29827	0.48528	0.44597	0.22317
Sf3b1	0.97228	1.0691	0.86744	0.90179	1.02388	0.76575	1.17081	1.0859	1.0819
Coq10b	0.25951	0.25149	0.23205	0.20758	0.27355	0.16105	0.1542	0.46822	0.32691
Hspd1	0.37321	0.44647	0.55222	1.16937	0.48105	1.74355	0.86127	0.46465	0.43933
Hspe1	1.19891	1.16091	1.60443	2.00109	1.34432	1.98033	1.43477	1.18973	0.7702
Mob4	0.34158	0.41029	0.23179	0.27128	0.30995	0.45098	0.40761	0.34386	0.36607
Rftn2	0.01439	0.00419	0.02176	0.01224	0.01138	0.00772	0.01701	0	0
Mars2	0.01645	0.01878	0.02618	0.0335	0.02028	0.00807	0.04202	0	0
Boll	0.00661	0.00152	0.01053	0.00503	0.0018	0	0.00671	0	0
1700066M21Rik	0.01277	0.01012	0.00666	0.00524	0.00767	0.07066	0.01006	0	0.01108
Tyw5	0.03155	0.04764	0.03048	0.0382	0.04362	0.16589	0.06295	0.02541	0.10138
9430016H08Rik	0.12146	0.124	0.1024	0.18424	0.12724	0.30819	0.17355	0.22017	0.12047
Kctd18	0.04395	0.04966	0.03887	0.0393	0.02833	0.01828	0.02883	0	0.09729
Sgol2a	0.00242	0.00028	0	0.001	0	0.10088	0.1421	0	0
Bzw1	0.57333	0.79363	0.59826	0.9447	0.73266	1.1615	0.86503	0.95315	0.69817
Clk1	0.83809	0.72429	0.7887	0.63996	0.81836	0.45006	0.56207	0.6672	0.55611
Ppil3	0.14628	0.24574	0.14454	0.20576	0.14996	0.30018	0.33587	0.15886	0.14526
Nif3l1	0.04085	0.09874	0.0539	0.08252	0.07205	0.05156	0.09644	0	0.04047
Orc2	0.05772	0.06442	0.06223	0.1011	0.07291	0.21286	0.19684	0.07852	0.01812
Fam126b	0.02276	0.02761	0.01902	0.01931	0.01879	0.00831	0.02361	0.03393	0.02119
Ndufb3	0.51084	0.60647	0.49886	0.65731	0.524	0.65275	0.79845	0.78771	0.64795
Cflar	0.17756	0.27404	0.15828	0.21569	0.18317	0.2326	0.23261	0.49368	0.41103
Casp8	0.40224	0.46881	0.23552	0.30654	0.39606	0.16402	0.44323	0.66886	0.69037
Trak2	0.03346	0.03149	0.02601	0.04126	0.02132	0.05474	0.0224	0	0.04605
Stradb	0.03181	0.03768	0.02934	0.04755	0.02974	0.01445	0.06835	0.07542	0.05984
Tmem237	0.0127	0.01921	0.02067	0.04079	0.01434	0.17967	0.12956	0	0.02796
G730003C15Rik	0	0.00322	0.00558	0.00485	0.00306	0.00324	0	0.02651	0
Als2	0.00941	0.01476	0.00364	0.00569	0.01153	0	0.02542	0.02329	0.05347
Sumo1	1.00479	1.15606	0.86869	1.07929	1.08308	1.22111	1.27698	1.18612	1.1126
Nop58	0.14923	0.17513	0.31356	0.73277	0.23582	0.62157	0.61935	0.04734	0.09424
Bmpr2	0.00291	0.00032	0.00239	0.0066	0.00106	0.04151	0.00111	0.04424	0.09427
Fam117b	0.09018	0.13407	0.06881	0.05554	0.08542	0.08622	0.07052	0.1498	0.07977
Wdr12	0.03537	0.07518	0.10844	0.23659	0.07625	0.1968	0.13997	0.10718	0.0189
Carf	0.01169	0.00666	0.01105	0.01623	0.01429	0.00683	0.03276	0.02742	0
Nbeal1	0.0288	0.02684	0.03118	0.02174	0.04193	0.08421	0.04625	0.0567	0.09471
Cyp20a1	0.02802	0.03863	0.03194	0.04694	0.01796	0.18623	0.06615	0.024	0.09756
Abi2	0.01522	0.03446	0.01402	0.02366	0.02349	0.06825	0.05367	0	0.00455
Raph1	0.02595	0.05099	0.01245	0.0184	0.01833	0.17313	0.09528	0	0.10954
Cd28	1.16222	1.56164	1.05443	1.13907	1.36187	0.22631	1.40659	0.0916	0.26935
Gm11579	0.00505	0.00186	0.01343	0.02092	0.00697	0	0.01706	0	0
Ctla4	0.15774	0.50474	0.11778	0.15205	0.22763	0.00294	0.51457	0.08948	0.05659
Icos	0.28651	0.89569	0.19588	0.22889	0.37557	0.04334	0.46755	0.02396	0.11073
Nrp2	0.00977	0.0029	0.00349	0.00647	0.00853	0.14959	0.00111	0.28198	0.13045
Gm4208	0.06731	0.02392	0.01852	0.02442	0.04695	0.00276	0.03014	0	0
Ino80d	0.0495	0.06619	0.08631	0.06747	0.0743	0.02674	0.05939	0.07259	0.1009
Ino80dos	0.0021	0.00533	0.00094	0.00458	0.00558	0.00294	0.00817	0.03131	0
Gm20342	0.02468	0.03094	0.03531	0.02539	0.04308	0.02994	0.05749	0.04536	0.01348
Ndufs1	0.07437	0.15158	0.11517	0.15294	0.09916	0.28277	0.18309	0.08354	0.18883
Eef1b2	2.31597	1.78762	2.59614	2.62713	2.2191	2.37344	2.18994	1.32059	1.21004
Fastkd2	0.01417	0.0173	0.03086	0.0609	0.02639	0.01851	0.02665	0.01992	0.03496
Klf7	0.10471	0.06246	0.11263	0.09708	0.08561	0.22645	0.09938	0.19539	0.36598
Creb1	0.09349	0.1201	0.11619	0.15211	0.10178	0.18109	0.1833	0.12798	0.13931
Mettl21a	0.04012	0.06229	0.03032	0.02573	0.03284	0.08105	0.0977	0.06922	0.05016
Ccnyl1	0.00029	0.00113	0.00392	0.00092	0.00435	0.05846	0	0	0
Fzd5	0.00776	0.00818	0.00801	0.01727	0.00707	0.01047	0.01122	0.02706	0.02348
Plekhm3	0.03569	0.0174	0.01794	0.02229	0.03127	0.02564	0.03664	0.02118	0.12186
Idh1	0.01632	0.00748	0.00426	0.0024	0.00565	0.22483	0.00751	0.11495	0.15994
Pikfyve	0.04142	0.01971	0.02716	0.02297	0.02138	0.04055	0.0158	0.02574	0.06211
Rpe	0.10858	0.17128	0.11474	0.15687	0.12914	0.18876	0.22278	0.32551	0.21717
Kansl1l	0.02029	0.02093	0.01159	0.01575	0.01519	0.00979	0.04045	0.15452	0.04011
Acadl	0.20979	0.30488	0.12837	0.19278	0.2273	0.39796	0.45812	1.15809	0.33318
Lancl1	0.06873	0.06208	0.0959	0.08971	0.06703	0.05927	0.07675	0.09506	0.04896
Ikzf2	0.89722	0.10241	0.1244	0.25957	0.42725	0.00226	0.28144	0.08728	0.04747
Bard1	0.00373	0.00574	0.0064	0.0094	0.00468	0.01378	0.1515	0	0.02267
Atic	0.11493	0.101	0.22615	0.47732	0.15364	0.53092	0.22777	0.20983	0.06427
Fn1	0.00419	0.00082	0.00377	0.00705	0.00316	0.45911	0.00568	0	0.35879
Pecr	0.00539	0.00422	0.01986	0.04663	0.01292	0.11896	0.02221	0	0.00455
Xrcc5	0.03869	0.05071	0.07466	0.16002	0.05119	0.16872	0.11668	0	0.01665
Smarcal1	0.01609	0.02812	0.01721	0.02067	0.02561	0.01099	0.04883	0.05056	0.04145
Rpl37a	4.17443	3.80139	4.26108	4.14486	4.0375	3.61708	3.66142	3.0526	3.07721
Tns1	0.00445	0.0079	0.0135	0.03203	0.00804	0.01439	0.03399	0.07384	0.00706
Arpc2	1.91173	2.4063	1.84909	2.08486	2.13978	1.88493	2.26474	2.63433	2.83258
Aamp	0.38675	0.43013	0.34784	0.5301	0.43364	0.55303	0.49845	0.82983	0.2973
Pnkd	0.20722	0.25715	0.18264	0.2796	0.20505	0.3574	0.36517	0.13223	0.21201
Tmbim1	0.02349	0.02528	0.00911	0.02528	0.01875	0.21659	0.04175	0.23144	0.24125
Slc11a1	0	0.00068	0	0.00501	0.00145	0.00423	0	0	0.85334
Ctdsp1	0.14232	0.20201	0.15724	0.22653	0.18437	0.23058	0.35482	0.17693	0.17162
Usp37	0.02751	0.0253	0.04858	0.04531	0.04291	0.03949	0.09658	0.01992	0.07605
Rqcd1	0.05414	0.06947	0.04578	0.10189	0.06241	0.1898	0.24313	0.12107	0.15215
Zfp142	0.03238	0.02208	0.01869	0.02876	0.0261	0.01977	0.03679	0	0
Bcs1l	0.04336	0.04022	0.03458	0.04522	0.0427	0.05861	0.0843	0.02654	0.04979
Rnf25	0.05125	0.03961	0.02045	0.05155	0.03796	0.04682	0.02311	0.0617	0.05046
Ttll4	0.01051	0.00694	0.00686	0.01481	0.0114	0.03106	0.00216	0.02396	0.01687
Wnt10a	0	0.00104	0.00943	0.02664	0.01428	0	0.08764	0	0
Nhej1	0.01243	0.01413	0.02794	0.01674	0.02	0.02041	0.05582	0.07881	0.01222
Cnppd1	0.31862	0.35883	0.23993	0.24172	0.31693	0.21208	0.28402	0.35215	0.27988
Fam134a	0.17403	0.18441	0.14991	0.16759	0.14075	0.1686	0.29028	0.26822	0.2692
Zfand2b	0.13723	0.20057	0.14026	0.15159	0.13018	0.1591	0.23523	0.20973	0.44102
Abcb6	0.0074	0.00553	0.0102	0.02049	0.00122	0.04078	0.01089	0	0
Atg9a	0.02701	0.03221	0.0177	0.03111	0.02667	0.04319	0.02435	0	0.05076
Ankzf1	0.0424	0.04106	0.04147	0.03672	0.03711	0.06622	0.0408	0.06439	0.06096
Glb1l	0	0.00795	0.00359	0.00109	0.00129	0	0	0.02541	0
Stk16	0.15798	0.26755	0.1284	0.20527	0.18382	0.40807	0.20848	0.11132	0.30087
Tuba4a	0.36452	0.44376	0.34865	0.51351	0.37014	0.52119	0.81714	0.26397	0.32722
Dnajb2	0.08575	0.02033	0.05334	0.06001	0.04713	0.12832	0	0.16809	0.02371
Ptprn	0.00194	0.00305	0.00199	0.01152	0	0.38718	0.00715	0	0
Dnpep	0.1416	0.14948	0.10261	0.14877	0.15472	0.36734	0.20035	0.37869	0.29715
Gmppa	0.10484	0.0981	0.07554	0.10541	0.10063	0.2352	0.12532	0.14511	0.32759
Chpf	0.04549	0.04363	0.03828	0.08239	0.05019	0.13367	0.12537	0	0
Obsl1	0.00059	0.00025	0	0.00195	0	0.07037	0.00272	0	0
Tmem198	0.00589	0.00524	0.00295	0.00682	0.00301	0	0.00448	0	0
Stk11ip	0.01826	0.00762	0.00743	0.00796	0.01597	0.0021	0.03045	0.04642	0.00924
Farsb	0.11083	0.12183	0.17264	0.33548	0.1777	0.47791	0.30726	0.11338	0.05628
Mogat1	0.01777	0.00076	0.00776	0.00923	0.00837	0	0	0	0
Acsl3	0.01522	0.00013	0.00557	0.00323	0.00288	0.1059	0.00899	0	0
Utp14b	0.01125	0.00198	0.00943	0.01487	0.00424	0.04532	0	0	0.01348
Ap1s3	0.06658	0.10585	0.03147	0.06126	0.04609	0.05631	0.10562	0.19406	0.10126
Wdfy1	0.09164	0.13508	0.02062	0.04725	0.07546	0.15243	0.09074	0.11697	0.40857
Mrpl44	0.11533	0.15644	0.07976	0.13812	0.07897	0.10751	0.16612	0.12337	0.09957
Serpine2	0.0041	0.00419	0.00142	0.01222	0	0.02928	0.03285	0	0
Cul3	0.0533	0.0626	0.06993	0.09683	0.07641	0.13851	0.16414	0.14366	0.06156
Dock10	0.34873	0.37838	0.38067	0.3925	0.40917	0.08443	0.3615	0.52742	0.26556
Rhbdd1	0.02296	0.03338	0.02356	0.02751	0.0193	0.07085	0.03756	0.05164	0
Mff	0.37243	0.42443	0.29932	0.37807	0.36863	0.59746	0.48505	0.48326	0.4827
Agfg1	0.127	0.13033	0.09673	0.16453	0.12758	0.19037	0.21128	0.11384	0.15138
Pid1	0	0.00047	0.0037	0.00583	0.00175	0.03577	0.00183	0.16087	1.41545
Trip12	0.15699	0.16243	0.12337	0.14349	0.18937	0.20818	0.1993	0.14893	0.14813
Fbxo36	0.01621	0.00278	0.00998	0.00771	0.00454	0.02792	0.01512	0	0
C130026I21Rik	0.0018	0.00808	0.00206	0.0026	0.0066	0	0	0.24465	0.03173
A530032D15Rik	0.00201	0.00551	0.0017	0.00262	0.00132	0.012	0.00208	0.26152	0.15901
A530040E14Rik	0.00599	0.01065	0.00193	0.0028	0.0082	0.00423	0.02169	0.25298	0.18723
Sp110	0.67774	1.0557	0.65827	0.85553	0.80359	0.05225	0.78459	1.28425	0.96224
Sp140	0.34399	0.4347	0.17263	0.17897	0.29538	0.0619	0.34639	0.873	0.70362
Sp100	0.88966	1.39156	0.79426	0.82068	0.99703	0.17559	1.06458	0.88684	0.7244
A630001G21Rik	0.05239	0.05099	0.07012	0.06252	0.05774	0.00772	0.05122	0	0.13025
Cab39	0.22946	0.24987	0.1601	0.22359	0.24219	0.20615	0.30605	0.22327	0.18393
Itm2c	0.42817	0.64643	0.31727	0.32591	0.44576	0.48719	0.50575	1.34862	0.70318
Gm28884	0	0.01164	0.00074	0.00506	0.00178	0	0	0	0.00834
Gpr55	0.02714	0.12165	0.01802	0.0224	0.04392	0.00906	0.04273	0.06307	0
Psmd1	0.14075	0.16399	0.15367	0.30075	0.15288	0.45241	0.38732	0.3401	0.28031
Armc9	0.00654	0.01319	0.01445	0.01068	0.01978	0.01649	0.01135	0	0
Ncl	1.29071	1.32864	1.36745	2.03867	1.42305	2.09259	1.77492	0.89312	0.65947
Ptma	2.74249	2.59089	2.73348	3.2602	2.72931	3.56212	3.98878	3.01441	2.32428
Pde6d	0.14022	0.08964	0.08886	0.11377	0.1363	0.34896	0.11347	0.22985	0.20527
Cops7b	0.0332	0.03755	0.02928	0.05777	0.03466	0.04942	0.11706	0.06481	0.06868
Dis3l2	0.05024	0.05352	0.06342	0.07843	0.05878	0.05164	0.07772	0.028	0.03973
Eif4e2	0.51951	0.61009	0.41436	0.54641	0.59964	0.74127	0.83367	0.75022	0.67207
Gigyf2	0.11264	0.12842	0.11572	0.11453	0.10506	0.07589	0.11036	0.03595	0.08907
Ngef	0.00223	0.00062	0	0.0014	0	0.08866	0	0	0
Inpp5d	0.20867	0.17869	0.10299	0.14072	0.15784	0.00506	0.14075	0.19884	0.1979
Atg16l1	0.08327	0.07275	0.07505	0.08644	0.08161	0.14419	0.10228	0.2159	0.12925
Sag	0.0093	0.01138	0.0124	0.01993	0.00845	0.00329	0.02728	0	0.01822
Dgkd	0.09037	0.06414	0.09324	0.13796	0.07824	0.07028	0.11722	0	0.03518
Usp40	0.02279	0.01799	0.0199	0.01828	0.02571	0.02995	0.03223	0.02654	0.00706
Hjurp	0.10489	0.08516	0.13524	0.07632	0.08877	0.15624	0.58135	0	0.08123
Glrp1	0.00324	0.00013	0.00187	0.00881	0.00222	0.14213	0.00962	0	0.03203
Gm29336	0.00551	0.01217	0.01658	0.01307	0.00839	0	0	0	0.02544
Arl4c	0.78277	0.98228	0.97061	0.87476	0.83654	0.41314	0.80285	0.4918	0.69247
Sh3bp4	0.00191	0.00013	0.00084	0.00056	0.00189	0.02271	0	0.2942	0.02742
Agap1	0.00153	0.00043	0	0.00097	0	0.11819	0.00111	0.02256	0.01814
Cops8	0.26585	0.26462	0.21046	0.36909	0.26722	0.45071	0.37063	0.25905	0.31378
Col6a3	0.00249	0.00147	0.00082	0.00481	0	0.35174	0.01005	0	0
Mlph	0	0.00013	0	0	0	0.10104	0.00111	0	0
Lrrfip1	0.42132	0.64876	0.40821	0.45909	0.49615	0.55281	0.74884	0.57608	0.62673
Ramp1	0.07392	0.0185	0.28567	0.11683	0.07802	0.04316	0.11416	0.37744	0.18614
Ube2f	0.25363	0.22609	0.18292	0.22157	0.22443	0.39955	0.15063	0.7174	0.43321
Scly	0.0952	0.10628	0.07467	0.11987	0.12304	0.05244	0.13112	0.11455	0.08542
Ilkap	0.24418	0.2984	0.25333	0.32643	0.27029	0.41658	0.43402	0.35897	0.23357
Hes6	0.21669	0.27666	0.19162	0.18598	0.21335	0.14775	0.26184	0.19123	0.13042
Per2	0	0.00213	0.00305	0.00551	0.00387	0	0	0	0
Traf3ip1	0.01785	0.02041	0.01791	0.02788	0.01672	0.05309	0.01067	0	0
Asb1	0.01641	0.01444	0.0106	0.01539	0.01174	0.00791	0.00886	0	0
Twist2	0.0089	0.00516	0.00159	0.01081	0.0011	0.60376	0.01434	0	0
Hdac4	0.2022	0.05857	0.11041	0.09316	0.09143	0.04323	0.07754	0	0
Gm26720	0.00798	0.00183	0.00264	0.00209	0.00333	0.00552	0.00272	0	0
Ndufa10	0.4572	0.57428	0.57932	0.67638	0.4851	0.70169	0.78058	0.4919	0.47453
Myeov2	0.70826	0.85224	0.71791	0.88684	0.72619	0.68578	0.81779	0.9111	0.75514
Otos	0.01012	0.01035	0.00571	0.00544	0.00164	0	0.00966	0	0
Gpc1	0.04085	0.01604	0.01295	0.01787	0.01677	0.32105	0.04119	0	0.03373
Dusp28	0.07195	0.04979	0.04075	0.04768	0.0422	0.05878	0.07715	0.04979	0.09422
Rnpepl1	0.16509	0.13573	0.14689	0.15372	0.18689	0.14617	0.15635	0.21483	0.16027
9430060I03Rik	0.01798	0.00807	0.01055	0.01421	0.01119	0.02534	0.01343	0.03222	0.01038
Capn10	0.0217	0.02341	0.00668	0.01408	0.01222	0.05372	0.0263	0.03239	0.01962
Gpr35	0	0	0	0	0	0.01626	0.00183	0.15842	0.33357
Mterf4	0.04186	0.04734	0.03633	0.02294	0.03949	0.08773	0.03971	0.12296	0
Pask	0.00016	0	0	0.00993	0	0.00276	0.04307	0	0
Ppp1r7	0.13484	0.14057	0.11256	0.15373	0.13052	0.27276	0.2676	0.18691	0.17637
Hdlbp	0.09614	0.10789	0.0942	0.1611	0.12506	0.37039	0.19125	0.20281	0.30788
Sept2	0.13305	0.12995	0.0821	0.12049	0.11955	0.44979	0.17931	0.42829	0.26182
Stk25	0.13075	0.11238	0.10386	0.08794	0.09679	0.41978	0.1413	0.1679	0.1317
Bok	0.00566	0.00413	0.00374	0.01273	0.00101	0.63885	0.00624	0	0
Thap4	0.06381	0.06939	0.04353	0.07588	0.05234	0.26456	0.08565	0.11918	0.0638
Atg4b	0.12065	0.14165	0.0902	0.14389	0.10634	0.19872	0.18013	0.07907	0.07843
Dtymk	0.13968	0.1725	0.20783	0.36955	0.15191	0.78759	0.73624	0.10082	0.16993
Ing5	0.0554	0.03666	0.03243	0.06047	0.03161	0.0081	0.04097	0.03555	0.05322
D2hgdh	0.02215	0.02058	0.02514	0.03388	0.01909	0.05352	0.0544	0.02574	0.00924
Pdcd1	0.11462	0.35454	0.00132	0.08084	0.13325	0.01958	0.25652	0.06152	0.02823
Fam174a	0.1928	0.17125	0.15922	0.18738	0.19609	0.09759	0.17117	0.80357	0.55423
St8sia4	0.15896	0.14873	0.11097	0.09978	0.14277	0.00552	0.15929	0.94271	0.13659
D1Ertd622e	0.16664	0.15033	0.1406	0.21631	0.17561	0.12595	0.13231	0.27484	0.4891
Ppip5k2	0.02052	0.02437	0.02315	0.06093	0.01902	0.04196	0.03917	0	0.03817
Gin1	0.04686	0.06249	0.0637	0.07877	0.07533	0.02608	0.05337	0.08561	0.02506
Pam	0.02432	0.00389	0.01901	0.01252	0.00857	0.3341	0.01457	0.0755	0.00706
1810006J02Rik	0.00619	0.01046	0.00977	0.01767	0.01459	0	0	0	0
Gm7967	0.00361	0.00184	0.00391	0.00202	0.0014	0.02189	0.00802	0	0
Pign	0.02558	0.01986	0.02273	0.02703	0.01386	0.02745	0.0633	0	0.02803
2310035C23Rik	0.13778	0.10811	0.11213	0.09902	0.12289	0.09772	0.08653	0.08241	0.2611
Gm7160	0.01578	0.02574	0.01523	0.02816	0.0213	0.04163	0.01913	0	0.10274
Zcchc2	0.02634	0.05307	0.03431	0.03054	0.03978	0.01127	0.02483	0	0.03456
Phlpp1	0.00968	0.01459	0.00438	0.00322	0.00814	0.0215	0.01443	0.10169	0.05905
Bcl2	1.73456	1.00538	1.61303	1.61083	1.62132	0.25305	0.78934	0.25009	0.24307
Kdsr	0.08334	0.0838	0.09094	0.11225	0.0941	0.1146	0.09067	0.14123	0
Vps4b	0.16603	0.23882	0.12271	0.24015	0.17911	0.22505	0.34803	0.30631	0.24526
Serpinb8	0.00014	0.00064	0	4e-04	0	0.00712	0	0	0.19578
Dsel	0.00014	0.00089	0.00136	0.00185	0	0.02459	0.00111	0	0
Tsn	0.4499	0.46928	0.44903	0.59432	0.45161	0.53546	0.80293	0.34908	0.57653
Nifk	0.10409	0.13083	0.15761	0.33337	0.15058	0.33975	0.26388	0.19445	0.15459
Clasp1	0.05569	0.06514	0.04287	0.06682	0.04859	0.09095	0.07689	0.01992	0.07193
2900060B14Rik	0.04691	0.04902	0.03315	0.05331	0.04397	0.02806	0.00635	0.05595	0.0323
Inhbb	0	0.00042	0	0.00116	0	0.12713	0.00294	0	0
Ralb	0.00769	0.02407	0.03966	0.03481	0.02783	0.38735	0.03338	0.06865	0.71363
Gm27184	0.00397	0.00103	0.00213	0.00737	0.00174	0	0.00603	0	0
Tmem185b	0.03438	0.06134	0.0673	0.08719	0.05426	0.04987	0.09954	0.18094	0.15338
Ptpn4	0.06807	0.04967	0.03501	0.04324	0.03446	0	0.07263	0.03393	0.01822
Tmem177	0.01681	0.02095	0.01369	0.01288	0.02335	0.01628	0.0506	0	0.0587
Tmem37	0.0575	0.05101	0.01814	0.04446	0.04468	0.01028	0	0	0.11765
Dbi	0.27829	0.54887	0.40651	0.60207	0.45438	1.35157	1.18136	0.83176	1.17621
3110009E18Rik	0.04337	0.04989	0.03958	0.06592	0.04329	0.08442	0.06593	0	0.03983
Steap3	0.0027	0.00099	0.00338	0.00483	0.00304	0.05953	0.00272	0	0.00578
Insig2	0.10522	0.15932	0.08127	0.08579	0.11899	0.24704	0.14474	0.05192	0.25717
Ccdc93	0.03396	0.04148	0.02777	0.02605	0.0264	0.09536	0.03267	0.09325	0.04789
Ddx18	0.14865	0.19311	0.3073	0.51174	0.23925	0.43821	0.20805	0.29176	0.07513
Actr3	1.47668	1.95815	1.61838	1.7059	1.7088	1.26301	1.99577	1.92304	2.31693
Slc35f5	0.00274	0.00133	0.00057	0.00086	0.00132	0.15407	0	0.02396	0.08423
Mgat5	0.06075	0.0427	0.02845	0.0408	0.03057	0.02613	0.04924	0.08854	0.12487
Tmem163	0.00963	0.08278	0.01077	0.04014	0.02895	0.00423	0.10207	0.15444	0.00777
Ccnt2	0.11219	0.13637	0.14914	0.14311	0.12455	0.15196	0.18272	0.17185	0.15917
Rab3gap1	0.1086	0.07487	0.09707	0.10289	0.09459	0.04612	0.09329	0.18888	0.04425
Zranb3	0	0.00093	0.00465	0.00446	0.0047	0.01074	0.02666	0	0
R3hdm1	0.20564	0.17891	0.24058	0.2221	0.21112	0.20535	0.29738	0.23434	0.27102
Ubxn4	0.50452	0.50379	0.36677	0.46364	0.46132	0.70546	0.44006	0.81415	0.4444
Mcm6	0.19593	0.27346	0.17062	0.46125	0.24723	0.35472	1.00691	0.14623	0.11538
Dars	0.23975	0.27039	0.33227	0.49465	0.25988	0.36181	0.43952	0.21352	0.21104
Cxcr4	0.19866	0.08529	0.07357	0.10757	0.15436	0.00423	0.0843	0	0
Gm15675	0.00877	0.00106	0.00319	0.00359	0.00305	0	0	0	0
Cd55	0.03706	0.03651	0.09553	0.07356	0.04819	0	0.05076	0	0
Yod1	0.03687	0.03886	0.02194	0.0402	0.03953	0.03342	0.03515	0.0368	0.02293
Il10	0	0.00582	0	0.00871	0.00127	0	0.01118	0	0.07654
Mapkapk2	0.06246	0.0586	0.02588	0.07195	0.07127	0.21309	0.10536	0.26447	0.25618
Dyrk3	0.00204	0.0228	0.0033	0.0087	0.00789	0.08282	0.05261	0.10278	0
Eif2d	0.09518	0.11058	0.0934	0.1318	0.10011	0.22142	0.18747	0.04658	0.08257
Rassf5	0.37659	0.62329	0.46103	0.49588	0.42597	0.12472	0.52941	0.51445	0.21933
Ikbke	0.10894	0.10573	0.16935	0.12352	0.1196	0.01244	0.08215	0.01992	0.21383
Srgap2	0.05466	0.06967	0.04454	0.06113	0.07406	0.04477	0.13667	0.04081	0.17334
Fam72a	0.00853	0.00736	0.00712	0.00616	0.01064	0.0194	0.04798	0	0.04711
Ctse	0.02822	0.01867	0.01277	0.01946	0.02595	0	0.01267	0.03046	0
Rab7b	0.00029	0.00171	0	0.00551	0.00276	0.05944	0.00208	0	0.53086
Slc41a1	0.01246	0.01774	0.01517	0.02862	0.02851	0.05671	0.01832	0.0964	0.00455
Rab29	0.04055	0.05758	0.02571	0.03301	0.05459	0.00423	0.05912	0.24407	0.17236
Nucks1	0.24801	0.21038	0.26403	0.4133	0.27155	0.68371	0.80529	0.24349	0.14615
Elk4	0.15546	0.12249	0.12577	0.10937	0.13048	0.11414	0.14314	0.03864	0.09451
Mfsd4	0.03109	0.02185	0.02838	0.0238	0.01935	0.01084	0.02346	0.04642	0.01777
Nuak2	0.004	0.00393	0.00318	0.00206	0.00639	0.01311	0	0.25475	0.10112
Tmcc2	0.00052	0.00019	0	0.00114	0	0.0352	0	0	0
Dstyk	0.00602	0.00182	0.00595	0.00015	0.00596	0.0096	0.00111	0	0.01551
Rbbp5	0.0262	0.03357	0.02237	0.02482	0.03702	0.03132	0.05305	0.02396	0.04026
Tmem81	0.00183	0.00493	0.00583	0	0.00457	0.01002	0.01051	0	0
Mdm4	0.14769	0.13868	0.14833	0.13315	0.13428	0.12848	0.18924	0.12387	0.14407
Ppp1r15b	0.06752	0.09399	0.05866	0.08129	0.06741	0.16195	0.1499	0.15878	0.29133
Plekha6	0.01002	0.00164	0.00639	0.00429	0.00805	0	0	0	0.02875
Snrpe	1.03221	1.23252	1.06272	1.50918	1.16118	1.58019	1.98315	1.18171	1.19608
Zc3h11a	0.01738	0.01128	0.01367	0.02244	0.01591	0.01645	0.01294	0	0.02544
Lax1	0.1463	0.23202	0.12674	0.18268	0.15677	0.00525	0.13791	0.02654	0.01803
Atp2b4	0.10589	0.16018	0.01817	0.03772	0.10484	0.01052	0.093	0.22188	0.11067
Btg2	1.1497	1.18558	1.00673	0.9074	1.29033	0.30634	0.87527	1.03179	1.12156
Ppfia4	0.00588	0.00278	0.00444	0	0.00773	0	0	0.49296	0.10479
Tmem183a	0.10845	0.14513	0.09566	0.14004	0.1091	0.3177	0.21237	0.21965	0.15287
Cyb5r1	0.01621	0.0313	0.02683	0.06617	0.0295	0.25205	0.04057	0	0.13519
Adipor1	0.55013	0.5114	0.37299	0.4108	0.4955	0.73078	0.57904	0.3757	0.81266
Klhl12	0.02595	0.03914	0.04051	0.0387	0.03829	0.05921	0.04378	0	0
Rabif	0.10946	0.16183	0.10799	0.14234	0.10442	0.16516	0.17411	0.15781	0.13747
Kdm5b	0.12806	0.06972	0.07148	0.09738	0.08192	0.16058	0.02247	0.02574	0.08812
Ppp1r12b	0.00736	0.00855	0.0088	0.0122	0.00856	0.01401	0.02267	0.028	0.00455
Ube2t	0.0372	0.05048	0.02841	0.045	0.05354	0.15462	0.36453	0	0.02582
Ptpn7	0.17426	0.31705	0.16427	0.26967	0.2166	0.03221	0.52065	0	0.23059
Arl8a	0.0492	0.0526	0.03325	0.03777	0.05057	0.24521	0.0447	0.22928	0.18066
Rnpep	0.11306	0.21332	0.09509	0.18373	0.16994	0.09615	0.24834	0.2763	0.94682
Timm17a	0.21117	0.30445	0.27209	0.47661	0.27895	0.65366	0.38038	0.45056	0.49998
Shisa4	0.00407	0.00013	0.00063	0.00638	0.0014	0.03854	0	0	0
Ipo9	0.02074	0.02708	0.02941	0.0441	0.02966	0.16509	0.10697	0.11645	0.01812
Nav1	0.00285	0.00278	0.0013	0.00361	0	0.17002	0.00294	0.04725	0.1093
Csrp1	0.1963	0.20754	0.17068	0.21823	0.1828	0.36037	0.74433	0.75604	0.31321
Phlda3	0.01513	0.01297	0.00584	0.01839	0.01286	0.84042	0.03012	0	0
Lad1	0	0	0.00405	0.04068	0	0	0.01723	0	0
Tmem9	0.14853	0.09223	0.10316	0.08803	0.11617	0.11685	0.1272	0.02118	0.106
Cacna1s	0	0.00442	0.00145	0	0.00096	0	0.01292	0.2642	0
Kif21b	0.07693	0.10016	0.12363	0.1075	0.10502	0	0.10049	0.1295	0.04899
Camsap2	0.0193	0.01045	0.01373	0.00954	0.02064	0.04584	0.00509	0.03555	0
Ddx59	0.01408	0.01954	0.0147	0.0311	0.02929	0.01846	0.02584	0	0.00578
Kif14	0.00014	0.00096	0.00048	0.00017	0	0	0.06834	0	0
Gm33994	0.01611	0	0.01427	0.01139	0.00893	0	0.00717	0	0.00774
Zfp281	0.17026	0.08423	0.2091	0.20478	0.18511	0.11821	0.1041	0.09808	0.10312
Gm19705	0.17799	0.04037	0.13005	0.12822	0.13383	0.02722	0.07542	0.03046	0.03147
Ptprc	1.36357	1.44328	1.26198	1.36213	1.51232	0.24044	1.45297	0.94511	1.40333
Atp6v1g3	0.00569	0.00325	0.00055	0	0.00236	0	0.013	0	0
Nek7	0.17156	0.16556	0.15488	0.17434	0.17409	0.12759	0.22324	0.16122	0.11558
2310009B15Rik	0.05966	0.10325	0.09566	0.13599	0.07968	0.24847	0.14039	0.18217	0.11274
Dennd1b	0.11369	0.10714	0.08109	0.11427	0.09212	0.05487	0.12052	0.11262	0.02522
Zbtb41	0.00571	0.0061	0.00637	0.01661	0.00579	0.0359	0.0148	0	0
Aspm	0.00038	0.00168	0	0	0.00831	0.02884	0.08195	0	0
Cdc73	0.07717	0.06203	0.05408	0.05524	0.05613	0.09623	0.0788	0.06658	0.1205
Glrx2	0.25328	0.29024	0.23694	0.32381	0.26921	0.3717	0.3513	0.35443	0.39541
Trove2	0.02691	0.00766	0.00753	0.00159	0.00259	0.09225	0.01167	0	0.01836
Uchl5	0.25834	0.23485	0.21062	0.33999	0.21079	0.41698	0.66103	0.26256	0.18966
Rgs2	0.94824	0.55313	0.4517	0.5654	0.69055	0.30147	0.56916	0.46775	1.0875
Rgs1	1.1797	1.58423	0.70706	0.69213	1.19991	0.14956	1.23944	1.07683	1.40339
Rgs18	0.0024	0.00251	0.00138	0	0.00166	0	0	0.36294	0.01774
Pla2g4a	0.00226	0.00117	0.00082	0.00154	0	0.06953	0.00208	0	0.13738
Ptgs2	0.00212	0.00098	6e-04	0.00304	0	0.12304	0	0.03472	0.43123
Ptgs2os2	0.00063	0.00115	0	0.00101	0	0.02155	0	0	0.0561
BC003331	0.07549	0.0624	0.04706	0.06897	0.04887	0.08209	0.09779	0.12291	0.12658
Tpr	0.57889	0.55983	0.59057	0.61482	0.52153	0.67076	0.88938	0.54689	0.50296
Gm10138	0.04396	0.0312	0.03556	0.025	0.03801	0.0525	0.05385	0.03464	0.02742
Ivns1abp	0.15253	0.17953	0.1566	0.26374	0.17174	0.34381	0.40353	0.33044	0.14932
Swt1	0.20295	0.18259	0.13568	0.17029	0.15315	0.19235	0.1625	0.28019	0.06287
Trmt1l	0.1791	0.16167	0.14284	0.1385	0.15188	0.08584	0.11966	0.07437	0.13581
Rnf2	0.21738	0.13563	0.11462	0.12982	0.13106	0.25877	0.17991	0.08072	0.14808
Fam129a	0.04597	0.14776	0.01063	0.03466	0.05093	0.21934	0.07793	0.31098	0.0969
Edem3	0.00606	0.0108	0.00852	0.00479	0.01375	0.00591	0	0	0.02312
1700025G04Rik	0.46637	0.21148	0.15161	0.24782	0.34569	0.05192	0.22746	0.1561	0.05954
Tsen15	0.04115	0.02817	0.04073	0.0601	0.03052	0.21677	0.11795	0.04321	0.01352
Rgl1	0.00238	0.00313	0.00144	0.00405	0	0.28847	0.00208	0.16745	0.61553
Arpc5	1.05468	1.54583	1.08926	1.30431	1.25356	0.99533	1.40608	2.0483	2.16004
Ncf2	0.00512	0.00175	0.00302	0.00126	0.0013	0.00772	0.00332	0.26683	1.20336
Smg7	0.0579	0.05279	0.05376	0.08071	0.05302	0.09198	0.08523	0.05945	0.09145
Nmnat2	0.02455	0.02343	0.01554	0.01904	0.02795	0.07835	0.0168	0	0
Lamc2	0.00016	7e-05	0	0.00029	0	0.03506	0	0	0
Lamc1	0.00352	0.04615	0.00061	0.01162	0.01081	0.19357	0.01078	0	0.03384
Dhx9	0.18583	0.16316	0.19985	0.20655	0.18055	0.09781	0.27521	0.09243	0.05872
C230024C17Rik	0.00881	0.00746	0.0016	0.00296	0.00869	0	0	0	0
Rgs16	0.04335	0.07905	0.0209	0.11368	0.05174	0.05178	0.13015	0	0.06312
Rnasel	0.06922	0.06447	0.04764	0.01138	0.06312	0.0027	0.03748	0.02541	0.15827
Teddm2	0	0.00258	0.00443	0.0066	0.00162	0	0	0	0
Glul	0.20957	0.18236	0.14612	0.22527	0.19288	0.22074	0.17988	0.2769	0.22406
Ier5	1.2824	1.11112	0.98062	0.92769	1.18043	0.55576	0.89872	1.86879	1.47329
Mr1	0.0316	0.03086	0.01853	0.01051	0.02465	0.00812	0.0157	0	0.07349
Stx6	0.13898	0.16831	0.13665	0.20088	0.14128	0.1124	0.19336	0.34023	0.16414
Xpr1	0.07072	0.12242	0.09796	0.06787	0.09186	0.05015	0.09622	0.06933	0.20962
Acbd6	0.32918	0.34636	0.3159	0.39921	0.29522	0.45855	0.43604	0.31237	0.20037
Qsox1	0.15361	0.19034	0.12717	0.11039	0.16352	0.15793	0.14287	0.21138	0.08415
Cep350	0.02707	0.0362	0.03551	0.01336	0.03434	0.0399	0.03618	0.14336	0.08007
Tor1aip1	0.2356	0.40964	0.16876	0.23427	0.26901	0.16649	0.26776	0.54815	0.55127
Tor1aip2	0.14266	0.17429	0.07113	0.12432	0.09573	0.39167	0.18472	0.30871	0.31501
Gm2000	0.95302	0.69922	1.23249	1.35942	0.91811	1.11263	0.96686	0.71019	0.6551
Soat1	0.02675	0.06908	0.04774	0.03765	0.03667	0.15217	0.10506	0.04863	0.44147
Gm10031	0.00585	0.00321	0.00545	0.00252	0.00549	0.00745	0.00565	0	0
Abl2	0.01003	0.01456	0.01874	0.02383	0.0133	0.0668	0.02791	0.0368	0.02021
Tor3a	0.13031	0.19944	0.04149	0.05713	0.09008	0.18218	0.13441	0.34898	0.74293
Fam20b	0.03343	0.02111	0.01194	0.01273	0.01288	0.0611	0.06349	0	0.00777
Ralgps2	0.0459	0.04785	0.09465	0.0615	0.07337	0.07775	0.09536	0.0747	0.07021
BC026585	0.0198	0.00135	0.00793	0.00413	0.0089	0.04132	0.01721	0.04643	0.0335
Rfwd2	0.07462	0.08619	0.08598	0.09208	0.08356	0.27229	0.1288	0.1849	0.16883
4930523C07Rik	0.79017	0.82782	0.73026	0.57258	0.78565	0.40894	0.73623	0.49885	0.37726
Mrps14	0.45079	0.60361	0.60031	0.87247	0.57236	0.88428	0.9063	0.62922	0.74476
Cacybp	0.38658	0.46568	0.53786	0.9233	0.53994	1.00379	0.71568	0.42026	0.33485
Rabgap1l	0.27233	0.21512	0.20731	0.2057	0.30815	0.05932	0.26874	0.30078	0.08457
Rc3h1	0.04879	0.04251	0.05109	0.05142	0.0559	0.02894	0.06743	0	0.03321
Serpinc1	0.00334	0.00092	0.00312	0.00825	0.00352	0	0.0134	0.02742	0
Zbtb37	0.01029	0.01272	0.00996	0.01115	0.02159	0.02688	0.00958	0	0
Dars2	0.02104	0.01792	0.0164	0.02767	0.01468	0.04583	0.03648	0.10442	0.04208
Cenpl	0.04655	0.05283	0.02568	0.02182	0.04691	0.08543	0.30089	0.07926	0.11776
Klhl20	0.02852	0.03531	0.02945	0.02729	0.03267	0.01903	0.06396	0.02853	0.02119
Prdx6	1.45515	1.24783	1.22811	1.30173	1.3347	1.44074	1.14678	1.1604	1.91015
Fasl	0.22339	0.46612	0.03783	0.09406	0.29648	0.05618	0.26443	0.04725	0.01551
Suco	0.08648	0.06824	0.055	0.06288	0.10118	0.02548	0.12568	0.02234	0.10659
Pigc	0.05044	0.0704	0.03441	0.0355	0.05175	0.08719	0.10077	0.16681	0.09148
Dnm3	0.00042	0.00089	0.00139	0.00075	0.00158	0.02551	0.00111	0	0
Mettl13	0.02548	0.02087	0.0464	0.08587	0.0293	0.04111	0.03144	0.01992	0
Vamp4	0.23229	0.29538	0.19066	0.2286	0.25754	0.18774	0.27458	0.28528	0.73112
Prrc2c	0.52511	0.48534	0.48918	0.46417	0.4976	0.55712	0.61173	0.35028	0.43731
Prrx1	0.00582	0.00421	0.00197	0.0096	0	0.50414	0.00443	0	0
Gorab	0.02647	0.01985	0.01756	0.02065	0.01489	0.05659	0.03928	0.04392	0.05515
Kifap3	0.01368	0.00136	0.00698	0.01497	0.00329	0.12405	0.02581	0	0.00455
Scyl3	0.05242	0.05272	0.03561	0.04839	0.04066	0.01254	0.06184	0.04891	0.01774
BC055324	0.00446	0.00457	0.00192	0.00675	0.00339	0.01937	0.07379	0	0.00834
Mettl18	0.03785	0.03448	0.02119	0.03652	0.0413	0.0174	0.04267	0.14166	0
Sell	0.95219	0.09783	1.11686	1.0414	0.75013	0.16412	0.5196	1.10966	0.76587
Selp	0.00204	0.00178	0.00347	0.00438	0.00688	0	0.00478	0.02853	0
Slc19a2	0.00815	0.00812	0.00708	0.00543	0.00548	0.04322	0.01434	0.02654	0
Ccdc181	0.02248	0.02322	0.00993	0.01078	0.00998	0.13725	0.04572	0.03131	0.04536
Blzf1	0.05149	0.04978	0.05498	0.05324	0.06979	0.13189	0.04344	0.05884	0.09785
Nme7	0.04778	0.0397	0.02538	0.04498	0.04275	0.07478	0.09361	0	0.05733
Atp1b1	0.17954	0.02342	0.23678	0.21107	0.10963	0.03649	0.20391	0.61799	0
Dpt	0.00068	0	0	0.00136	0	0.0487	0.01028	0	0
Xcl1	0.5504	0.04974	0.13677	0.54823	0.3139	0.04125	0.28066	0	0.02812
Sft2d2	0.17392	0.04938	0.04259	0.07248	0.07974	0.05475	0.13352	0.34415	0.0949
Tiprl	0.54908	0.39938	0.2998	0.42282	0.3822	0.31404	0.4906	0.29907	0.25712
Dcaf6	0.036	0.02256	0.01979	0.02993	0.04403	0.03185	0.03882	0	0.01222
Mpc2	0.45313	0.52889	0.41383	0.56908	0.42939	0.38524	0.62901	0.40924	0.58689
Mpzl1	0.00087	0.00235	7e-04	0.00678	0	0.26903	0.00497	0	0.00455
Rcsd1	0.40642	0.30191	0.38304	0.35	0.35766	0.10632	0.38703	0.47531	0.13061
Creg1	0.1175	0.06742	0.12648	0.16122	0.10463	0.31198	0.12836	0.31702	0.74687
Cd247	0.6323	0.81753	0.58873	0.54843	0.67771	0.09437	0.75246	0	0.06397
Pou2f1	0.04707	0.04118	0.0517	0.05218	0.03153	0.06898	0.07316	0.07307	0.00706
Gm15853	0.00424	0.00514	0.00203	0.00267	0.01176	0.00572	0.00111	0	0
Tada1	0.11652	0.12561	0.08844	0.11962	0.09581	0.1858	0.16185	0.181	0.1206
Pogk	0.02424	0.02549	0.01379	0.05066	0.03036	0.07548	0.0057	0.11958	0.01774
Fam78b	0.00761	0.00686	0.00177	0.01717	0.00406	0.16346	0	0	0
Uck2	0.08682	0.07099	0.10488	0.19354	0.10008	0.32437	0.23823	0.18797	0.19476
Tmco1	0.23306	0.34092	0.2403	0.37638	0.21906	0.2638	0.51774	0.55855	0.38971
Aldh9a1	0.09736	0.08792	0.09159	0.12484	0.09304	0.24638	0.2139	0.26869	0.06467
Mgst3	0.02676	0.02873	0.02789	0.02968	0.01928	0.63626	0.04831	0.30733	0.17153
Pbx1	0.0022	0.00267	0.00063	0.00432	0.00149	0.27955	0.00626	0.06081	0.15364
Nuf2	0.00038	0.00395	0.00209	0.00584	0	0.18011	0.26675	0	0.01038
Hsd17b7	0.00662	0.00338	0.00843	0.00637	0.00473	0.0183	0.01406	0.01992	0
Ddr2	0.00095	0.00197	0.00062	0.00204	0	0.22098	0.00208	0	0
Uap1	0.07303	0.15127	0.08794	0.14831	0.10983	0.23307	0.30437	0.77676	0.51722
Uhmk1	0.04232	0.06226	0.03593	0.04372	0.04971	0.04741	0.09185	0.07205	0.03067
Atf6	0.02476	0.04608	0.0121	0.02185	0.0336	0.07314	0.05522	0.01802	0.18415
Dusp12	0.0167	0.05851	0.05464	0.09612	0.03684	0.09715	0.10889	0.0742	0.05802
Gm26620	0.00483	0.00206	0.00355	0.00251	0	0	0.00111	0	0.00455
Fcrla	0.02149	0.01098	0.00792	0.01667	0.00827	0.00324	0.01967	0.33815	0
Fcgr2b	0.00213	0.01095	0.00569	0	0.00704	0.01071	0	0.04388	1.24968
Gm10522	0	0.01714	0.00125	0	0.00394	0	0.00659	0	0.04594
Fcgr4	0	0.00187	0.00059	0	0	0.0177	0.00332	0.01992	1.75748
Fcgr3	0.01702	0.00469	0.00325	0.00306	0.00982	0.0177	0.00183	0	2.36116
Cfap126	0.00648	0.00874	0.00134	0	0.00334	0	0.01296	0.06944	0.01184
Sdhc	0.23043	0.27089	0.24181	0.33601	0.24876	0.59657	0.40281	0.41635	0.47715
Tomm40l	0.05105	0.07706	0.05513	0.09146	0.06254	0.12113	0.13273	0.05038	0.06181
Apoa2	0	0.00122	0.00363	0.00332	0.00283	0.00196	0.00203	0	0
Fcer1g	0.56044	0.08775	0.04862	0.1502	0.27568	0.09785	0.23297	2.61068	3.92614
Ndufs2	0.40362	0.42145	0.41085	0.54337	0.45149	0.80576	0.62761	0.65181	0.68867
B4galt3	0.02691	0.05032	0.03356	0.05854	0.03723	0.09109	0.03557	0.14363	0.14541
Ppox	0.05964	0.04962	0.04701	0.05684	0.06022	0.11351	0.08626	0.05106	0.03834
Usp21	0.02684	0.02503	0.02721	0.02411	0.02579	0.01971	0.03263	0	0.03695
Ufc1	0.29749	0.40232	0.29662	0.38938	0.28249	0.58919	0.49495	0.42254	0.48041
Gm20045	0	0.00095	0.00686	0.00234	0.0011	0.01628	0	0	0
Dedd	0.07201	0.09366	0.05619	0.07974	0.07075	0.16447	0.14983	0.09895	0.0881
Nit1	0.10713	0.08747	0.07919	0.09346	0.08146	0.11836	0.195	0.1341	0.11496
Pfdn2	0.6215	0.65703	0.64207	0.93841	0.69149	1.21718	0.74794	0.85777	0.68411
Arhgap30	0.34989	0.49585	0.38783	0.37896	0.46719	0.08771	0.41877	0.84549	0.52189
Usf1	0.18348	0.20406	0.10283	0.08723	0.13794	0.06089	0.17122	0.20882	0.26014
F11r	0.00037	0.00079	0	0	0	0.00608	0	0.13729	0.18113
B930036N10Rik	0.05707	0.07585	0.0975	0.10731	0.07644	0.04854	0.09029	0.05427	0.16259
Alyref2	0.05183	0.05832	0.04716	0.02771	0.05611	0.06318	0.07816	0.0546	0.07742
Cd244	0.0259	0.03311	0.00265	0.00871	0.01792	0	0.06479	0.12335	0.22847
Ly9	0.26597	0.28137	0.30816	0.34893	0.30665	0.0482	0.28645	0.07922	0.13672
Slamf7	0.11715	0.35921	0.04486	0.1639	0.1758	0.02822	0.194	0.47235	0.48593
Cd48	0.61403	1.42292	0.49421	0.7369	0.87727	0.18298	1.22514	1.23652	0.84784
Slamf1	0.05383	0.1869	0.03379	0.08676	0.12014	0.03084	0.10494	0	0.03406
Cd84	0.27007	0.27103	0.31669	0.23509	0.28921	0.02867	0.2101	0.01802	0.39873
Gm37065	0.03068	0.02723	0.04329	0.02559	0.03882	0	0.01645	0.05239	0.02353
Slamf6	0.32179	0.28597	0.39551	0.35408	0.38036	0.03507	0.40586	0.07038	0.06195
Vangl2	0.002	0.0012	0.00335	0.00303	0.00116	0.02066	0.00203	0.03046	0
Ncstn	0.07318	0.08579	0.04621	0.06615	0.08014	0.10571	0.10427	0.32081	0.21959
Copa	0.19122	0.21654	0.18853	0.21423	0.17963	0.24678	0.26838	0.09988	0.31581
Pex19	0.13472	0.15853	0.11668	0.16988	0.13037	0.28564	0.13704	0.14716	0.11698
Dcaf8	0.1801	0.21072	0.18442	0.16418	0.19395	0.16022	0.18834	0.13502	0.0476
Pea15a	0.20177	0.22773	0.12091	0.10375	0.22417	0.25071	0.15966	0.31645	0.20773
Igsf8	0.04791	0.05937	0.0275	0.05165	0.03801	0.47706	0.15186	0.22171	0.29902
Pigm	0.02987	0.03758	0.02826	0.02732	0.0352	0.05063	0.08298	0.09007	0.11105
Slamf9	0.00229	0.00158	0.00223	0	0.00367	0.02051	0	0.44853	0.25951
Tagln2	1.09845	1.54633	0.93464	1.24171	1.21337	1.59754	2.0795	2.50703	2.11144
Slamf8	0	0.00181	0.00081	0.00045	0	0.01332	0.00443	0.12739	0.86198
Dusp23	0.01726	0.00744	0.0118	0.01228	0.00364	0.02107	0.0136	0	0.02961
Aim2	0.08382	0.13545	0.04316	0.08903	0.07288	0.01168	0.19201	0.09223	0.1484
Gm4955	0.48842	0.60834	0.25362	0.21369	0.44015	0.01173	0.40927	0.16217	0.6028
BC094916	0.24915	0.44072	0.14247	0.12466	0.23297	0.02495	0.21518	0.02256	0.08622
Pydc4	0.34221	0.55229	0.15943	0.15647	0.26626	0.05134	0.16053	0.04985	0.86918
Pyhin1	0.56931	0.73233	0.22009	0.20952	0.42651	0.0767	0.47943	0.80115	1.34781
Pydc3	0.17689	0.16023	0.11915	0.09104	0.1253	0.00329	0.13539	0.02396	0.04365
AI607873	0.00035	0.00107	0.00099	0.00059	0	0.01936	0.00829	0.35055	0.84683
Ifi204	0.03597	0.07333	0.00147	0.00262	0.01033	0.23805	0.01444	0.35379	1.88457
Mndal	0.81617	1.08256	0.5873	0.72034	0.73056	0.32978	0.84199	0.82762	1.17452
Mnda	0.01251	0.05684	0.00063	0.01122	0.00307	0.18084	0.03217	0.16625	1.30369
Ifi203	0.69639	0.9802	0.54257	0.49758	0.65691	0.35333	0.69634	0.78744	0.99687
Ifi205	0	0.00643	0.00056	0.00272	0.00259	0.02626	0.00843	0.2008	0.94861
Fh1	0.0837	0.10192	0.09129	0.18187	0.10072	0.28933	0.29534	0.48208	0.13247
Kmo	0.00218	0.0062	0.00336	0.0049	0.00695	0.00556	0.00457	0.78087	0
Exo1	0	0.00197	0	0.00582	0	0.04696	0.13297	0	0.01352
Rbm8a2	0.02969	0.04859	0.03824	0.05955	0.03785	0.10876	0.04129	0.13227	0.06467
Cep170	0.00996	0.0177	0.00836	0.01033	0.02389	0.23803	0.01783	0.13536	0.16912
Sdccag8	0.06304	0.06278	0.05454	0.04339	0.06938	0.02963	0.1108	0.0562	0.14717
Akt3	0.03076	0.01708	0.02097	0.01696	0.02066	0.04018	0.034	0.1129	0.0457
Zbtb18	0.0045	0.00386	0.00517	0.01834	0.00788	0.04107	0.00596	0.07671	0.06338
Adss	0.36018	0.40293	0.31935	0.57678	0.38806	0.61006	0.58775	0.11902	0.17338
Desi2	0.12048	0.17361	0.12476	0.16601	0.14603	0.30414	0.22296	0.09899	0.13024
B230369F24Rik	0.0023	0.00238	0.00152	0.00189	0.00182	0.02925	0	0	0.01898
Cox20	0.35755	0.50358	0.3253	0.38217	0.41027	0.45201	0.6142	0.26062	0.19782
Gm16586	0.01279	0.00894	0.01187	0.01928	0.00945	0.00565	0.00739	0	0.01777
Hnrnpu	0.53154	0.70473	0.75747	1.13508	0.71386	1.00856	1.33401	0.77602	0.70437
Efcab2	0.02292	0.01232	0.01484	0.02081	0.01714	0.05031	0.02287	0	0
Smyd3	0.13859	0.10214	0.13901	0.14317	0.13011	0.0881	0.15391	0.04941	0.04417
Tfb2m	0.03459	0.02612	0.04584	0.02849	0.04267	0.09306	0.05317	0	0
Cnst	0.06548	0.03107	0.01587	0.01233	0.02288	0.0378	0.03759	0	0
Sccpdh	0.01499	0.00193	0.00153	0.00586	0.00256	0.07121	0.00111	0	0.00455
Ahctf1	0.07045	0.08554	0.10262	0.11099	0.09647	0.12421	0.12855	0.11461	0.0543
Cdc42bpa	0.00026	0.00107	0	0.00029	0	0.05699	0.00596	0	0.01684
Adck3	0.01778	0.00594	0.01844	0.01204	0.01974	0	0.01152	0.02654	0
Psen2	0.11667	0.11669	0.07561	0.12511	0.13061	0.01881	0.08356	0.02544	0.27449
Itpkb	0.61365	0.51099	0.5385	0.48001	0.64419	0.05862	0.41422	0.16838	0.25385
Parp1	0.07311	0.07462	0.09595	0.19657	0.10434	0.1654	0.22881	0.18651	0.1195
Lin9	0.02289	0.02954	0.0231	0.01987	0.02514	0.03565	0.07505	0.028	0
Acbd3	0.08056	0.06282	0.07273	0.06322	0.04904	0.13354	0.08229	0.09556	0.1314
H3f3a	1.92838	1.98464	1.95993	2.12931	1.9911	2.03125	2.35788	2.48287	2.77855
Gm17275	0	0.00417	0.00509	0	0	0.00429	0	0	0
Sde2	0.1397	0.16341	0.12435	0.16463	0.14631	0.19838	0.16316	0.23027	0.21349
Pycr2	0.24206	0.23755	0.21101	0.26711	0.25558	0.57815	0.39742	0.55435	0.10103
Lefty1	0.01545	0.00565	0.00485	0.00432	0.01048	0.03142	0.0025	0.6023	0
Tmem63a	0.07099	0.0893	0.05212	0.0642	0.07979	0.05524	0.09794	0.20099	0.05507
Ephx1	0.00913	0.00098	0.03721	0.02933	0.0185	0	0.02949	0	0
Nvl	0.05674	0.07884	0.07843	0.07455	0.06763	0.10599	0.07378	0.07447	0.04153
Cnih4	0.16289	0.2153	0.11764	0.18574	0.18521	0.78814	0.45156	0.55088	0.90546
Wdr26	0.17365	0.13026	0.12516	0.14239	0.15219	0.16738	0.1553	0.22705	0.16433
Lbr	0.40194	0.48884	0.36302	0.35733	0.46933	0.19397	0.93981	0.23307	0.21077
Gm5533	0.00226	0.00161	0.00143	0.00517	0.00581	0.02189	0	0	0
Enah	0.00481	0.0017	0.00192	0.00078	0.00283	0.03799	0	0	0
Srp9	0.95129	1.00533	0.94762	1.09124	0.96161	0.94928	1.30635	1.20105	1.33812
Degs1	0.19597	0.37501	0.19278	0.28891	0.21549	0.35831	0.36877	0.68973	0.43343
Fbxo28	0.1081	0.11668	0.10695	0.12048	0.10771	0.19497	0.12307	0.05386	0.24374
Trp53bp2	0.01021	0.01957	0.02065	0.01684	0.00648	0.00705	0.02224	0	0.08631
Capn2	0.13131	0.24115	0.11402	0.15931	0.19151	0.398	0.21026	0.33467	0.72619
Susd4	0	0.00058	0.00419	0.00485	0.00225	0	0.00785	0	0
Disp1	0.00564	0.01227	0.00693	0.00755	0.0208	0.01318	0.01014	0.02742	0
Brox	0.07474	0.11673	0.05642	0.07047	0.07356	0.12144	0.12489	0.1892	0.17325
Aida	0.11724	0.15051	0.10093	0.14539	0.10811	0.43856	0.27259	0.29636	0.2398
Mia3	0.10262	0.11313	0.11175	0.10687	0.12543	0.10379	0.13263	0.09968	0.12415
Taf1a	0.01574	0.00958	0.01917	0.03519	0.01866	0.05252	0.03576	0.02256	0
Dusp10	0.2935	0.13388	0.31543	0.28209	0.22326	0.08483	0.21759	0.08334	0.10987
1700056E22Rik	0.0335	0.02584	0.04029	0.01629	0.03536	0	0.07434	0.0778	0.00455
Hlx	0.00016	0.00371	0	0.00061	0	0.04417	0.00659	0.24281	0.2623
Marc2	0.34748	0.44838	0.41018	0.46988	0.37243	0.3352	0.44669	0.44562	0.41605
Rab3gap2	0.01314	0.01667	0.00606	0.01562	0.0176	0.10262	0.01445	0.04086	0.17967
Iars2	0.06171	0.06071	0.06554	0.08725	0.04624	0.17532	0.08248	0.0794	0.07807
Bpnt1	0.08269	0.05223	0.07606	0.10228	0.06497	0.26082	0.0894	0.13155	0.0635
4930532G15Rik	0.01283	0.00763	0.01187	0.0138	0.0106	0	0.02759	0	0
Eprs	0.21512	0.19565	0.24901	0.46334	0.24428	0.72448	0.419	0.26657	0.14597
Lyplal1	0.00042	0.00032	0.00193	0.00184	0	0.04809	0.00294	0	0.02139
Tgfb2	0	9e-04	0.00091	0.00096	0.00173	0.02077	0.00111	0	0
Rrp15	0.04287	0.07431	0.17376	0.36995	0.09894	0.28128	0.15283	0.12322	0.12375
Gpatch2	0.04405	0.07062	0.04504	0.04808	0.07429	0.01294	0.01772	0.05785	0.06141
Kctd3	0.02661	0.02871	0.02336	0.03114	0.00784	0.07095	0.04301	0.02329	0.02286
Cenpf	0.00755	0.00674	0.00451	0.00397	0.00347	0.27564	0.47385	0	0.00578
Ptpn14	0.00567	7e-05	0.00249	0.00045	0	0.04398	0.00548	0	0
Smyd2	0.025	0.01915	0.05489	0.11059	0.03669	0.49844	0.05914	0	0
Rps6kc1	0.00883	0.0054	0.01106	0.01272	0.00859	0.01026	0.00993	0.02118	0.02145
Angel2	0.14349	0.14904	0.14683	0.18193	0.15896	0.0943	0.1969	0.224	0.10482
Mfsd7b	0.02568	0.03285	0.01912	0.044	0.02974	0.07951	0.03288	0.06268	0.09348
Tatdn3	0.01637	0.01393	0.0113	0.02744	0.01175	0.011	0.01355	0	0.02938
Nsl1	0.00014	0.00148	0.00073	0.00962	0.00173	0.0113	0.13525	0	0.01872
Batf3	0	0.00071	0.00059	0	0	0.01332	0.02058	0.33214	0.06077
Atf3	0.04823	0.03159	0.00509	0.02646	0.03614	0.13345	0.04943	0.74494	1.45306
D730003I15Rik	0.02091	0.04394	0.05713	0.02734	0.0432	0.01733	0	0.02742	0.02494
Nenf	0.03327	0.07058	0.06565	0.10788	0.0516	0.84006	0.15433	0.58733	0.11612
Tmem206	0.01193	0.01228	0.01748	0.03328	0.01535	0.02464	0.02255	0	0.03269
Ppp2r5a	0.21814	0.19002	0.23247	0.23892	0.22653	0.25086	0.21262	0.10159	0.21041
Gm32200	0.00365	0.00186	0.00491	0	0.004	0	0	0	0
Dtl	0.07994	0.13468	0.11528	0.16506	0.1349	0.12388	0.61224	0.07258	0.07285
Ints7	0.03917	0.05296	0.04399	0.05359	0.03587	0.03753	0.14305	0.08094	0.03126
Lpgat1	0.02647	0.03153	0.01057	0.05586	0.02285	0.07733	0.09582	0.08603	0.08087
Nek2	0.00076	0.00038	0.00148	0.00208	0.0015	0.05408	0.15567	0	0
Slc30a1	0.00907	0.01443	0.00961	0.0171	0.01751	0.02957	0.0113	0	0.1469
Gm26670	0.01781	0.0062	0.01942	0.01285	0.00569	0.00552	0.00448	0.0368	0
Traf5	0.11039	0.09556	0.10468	0.12614	0.10348	0.07577	0.17288	0.10312	0.02017
Rcor3	0.02205	0.02494	0.01734	0.02435	0.01533	0.07908	0.05958	0.18496	0.04029
Hhat	0.00512	0.0021	0.00091	0.00274	0.00369	0.01538	0.00509	0	0
Diexf	0.01389	0.01087	0.02536	0.03279	0.01344	0.01892	0.01648	0	0.02554
Irf6	0.00395	0.00081	0.0076	0.00616	0	0	0.00398	0	0
A130010J15Rik	0.02137	0.01395	0.02842	0.03122	0.0211	0.03312	0.03509	0.024	0
Traf3ip3	0.41612	0.51104	0.45992	0.4193	0.46999	0.08355	0.44416	0.0795	0.09783
4930570N18Rik	0.03971	0.04161	0.02016	0.0201	0.02558	0	0.00594	0	0.01774
Lamb3	0.40416	0.43129	0.357	0.32617	0.43081	0.07296	0.22198	0	0.01232
Hsd11b1	0.2796	0.49537	0.39437	0.44467	0.38379	0.06687	0.42023	0.31092	0.06909
G0s2	0.03967	0.01255	0.03619	0.05543	0.02712	0	0.02231	0	0.02544
Cd34	0.00275	0.00196	0	0.00507	0.00159	0.26593	0.00898	0	0
Cr1l	0.27775	0.31121	0.28381	0.4162	0.3098	0.17881	0.32025	0.40888	0.32717
Fam171a1	0.00044	0.00093	0	0.00099	0	0.04256	0	0	0
Nmt2	0.08177	0.08401	0.07206	0.09666	0.06238	0.2892	0.19273	0.15986	0.03852
Rpp38	0.01063	0.01938	0.02108	0.02045	0.01923	0.04105	0.00896	0.03046	0
Dclre1c	0.00819	0.02793	0.01344	0.01894	0.00845	0.00594	0.02293	0.10376	0.01161
Suv39h2	0.01188	0.01279	0.01417	0.03475	0.02276	0.01922	0.1257	0.0864	0.00578
Hspa14	0.20029	0.24919	0.17351	0.33795	0.22987	0.18119	0.52581	0.21195	0.17436
Fam107b	1.16091	0.98328	0.65109	0.70044	0.99317	0.22915	1.01128	0.45609	0.28579
Frmd4a	0.01743	0.00966	0.02223	0.01642	0.01426	0.18969	0.01357	0.27297	0.11142
Prpf18	0.09254	0.12482	0.0606	0.09841	0.06951	0.03098	0.16845	0.16774	0.09524
Sephs1	0.04425	0.09336	0.05152	0.12808	0.04748	0.1543	0.27944	0.20292	0.13867
Phyh	0.13313	0.13523	0.10571	0.07515	0.10599	0.02987	0.1072	0.17464	0.20518
Mcm10	0.00058	0.00063	0.00128	0.00303	0	0.02626	0.13429	0	0.00455
Optn	0.0028	0.0078	0.00165	0.00015	0	0.00294	0.01101	0.05544	0.02789
Camk1d	0.06759	0.05407	0.04944	0.05195	0.06851	0.02698	0.04597	0.03239	0.13861
Cdc123	0.21709	0.22274	0.16355	0.2392	0.1854	0.36986	0.417	0.37911	0.21787
Nudt5	0.10644	0.14304	0.14881	0.30868	0.14069	0.46995	0.43068	0.09708	0.09766
Sec61a2	0.03644	0.03205	0.02973	0.03738	0.04083	0.05051	0.03357	0.10908	0.02429
Upf2	0.13353	0.10949	0.11083	0.15985	0.13912	0.07821	0.10367	0.17436	0.16609
Usp6nl	0.00217	0.00173	0.00389	0.00875	0.00522	0.04318	0.00691	0.03222	0.02647
Celf2	0.98378	1.07135	0.73919	0.74799	0.98887	0.09809	1.12429	0.6186	0.59915
Gata3	0.23235	0.30364	0.11677	0.11495	0.20507	0.06239	0.332	0.02802	0.03923
Taf3	0.12737	0.14211	0.16418	0.17672	0.10263	0.11506	0.19377	0.12803	0.13099
Atp5c1	1.15727	1.48277	1.1672	1.3739	1.21464	1.45723	1.73232	1.39455	1.30419
Kin	0.11867	0.1285	0.09513	0.10809	0.12328	0.15293	0.14342	0.07474	0.07035
Itih5	0.00671	0.00412	0.00303	0.00412	0.00519	0.00423	0.00612	0	0
Sfmbt2	0.01306	0.00653	0.01958	0.01222	0.01021	0.00915	0.02501	0.06317	0.01268
Prkcq	0.45205	0.50395	0.44749	0.43342	0.50975	0.0467	0.50453	0	0.07764
Pfkfb3	0.01408	0.04904	0.01478	0.03137	0.03322	0.00423	0.01536	0.06454	0.3029
Rbm17	0.40006	0.36555	0.36562	0.46115	0.38232	0.52649	0.5615	0.52619	0.47368
Il2ra	0.01908	0.04673	0.00513	0.02322	0.00781	0	0.03805	0.14086	0
Il15ra	0.07726	0.1141	0.02631	0.04499	0.08349	0.04557	0.04759	0.3113	0.35867
Fbxo18	0.06136	0.05812	0.05028	0.06315	0.05374	0.0748	0.0855	0.15787	0.11412
Ankrd16	0.03804	0.0384	0.03548	0.03871	0.03961	0.01683	0.02526	0.04983	0.04723
Fam188a	0.07219	0.13463	0.05846	0.09897	0.07436	0.03371	0.20516	0.20581	0.14154
Pter	0.00083	0.00198	0.00157	0.00389	0.00777	0.08759	0.0226	0	0
Rsu1	0.16109	0.26388	0.17566	0.2016	0.19711	0.28181	0.33595	0.93418	0.80868
Trdmt1	0.01054	0.00875	0.01062	0.0099	0.01549	0.0021	0.01895	0.02706	0.04839
Vim	0.5092	1.64931	0.76794	1.07466	0.8704	3.38899	1.93479	2.1912	3.05404
Hacd1	0.0026	0.00308	0.0046	0.02376	0.00157	0.39257	0.00967	0	0.02108
Stam	0.01473	0.02338	0.01407	0.02667	0.02796	0.16601	0.04649	0.05195	0.0608
Nsun6	0.04106	0.02952	0.04464	0.03157	0.04471	0.01407	0.07094	0.15817	0.03001
Arl5b	0.07445	0.05036	0.03625	0.02676	0.05391	0.02733	0.05667	0	0.02192
Plxdc2	0	0.0041	0.00056	0.01058	0.00095	0	0.02085	0	0
Nebl	0.0164	0.07439	0.01167	0.0227	0.03282	0	0.0334	0	0
Mllt10	0.18484	0.18772	0.18205	0.19153	0.17907	0.13218	0.29893	0.17349	0.10795
Dnajc1	0.16634	0.29383	0.17465	0.19884	0.23493	0.15845	0.33522	0.028	0.23917
Commd3	0.3684	0.38456	0.24636	0.412	0.34582	0.50787	0.65336	0.61002	0.46708
Bmi1	0.03284	0.03005	0.02694	0.06366	0.02413	0.08925	0.07415	0.02256	0.04749
Pip4k2a	0.08613	0.07907	0.09366	0.10666	0.0824	0.08622	0.1665	0.50818	0.08268
4930426L09Rik	0	0.00245	0.00389	0.00276	0.00127	0	0	0.028	0
Armc3	0.0315	0.05833	0.04453	0.04131	0.03853	0.02448	0.03829	0	0
Msrb2	0.02289	0.01401	0.0267	0.03536	0.01229	0.06681	0.01043	0	0
Otud1	0.06707	0.04286	0.0623	0.06721	0.06002	0.02301	0.0476	0.15932	0.16953
Arhgap21	0.00696	0.00349	0.00066	0.00056	0.00166	0.05871	0.00921	0	0
Enkur	0.00388	0.00406	0.00406	0.00321	0.00554	0.00329	0.01284	0	0
Thnsl1	0.00636	0.00554	0.0049	0.00399	0.00974	0.00507	0.00598	0	0.03896
Apbb1ip	0.42654	0.65304	0.42413	0.44717	0.47972	0.21032	0.55577	0.64285	0.49619
Pdss1	0.00218	0.00752	0.00554	0.04079	0.01084	0.04782	0.09298	0	0.07694
Abi1	0.34209	0.34682	0.29747	0.31379	0.34684	0.12951	0.33151	0.57533	0.58447
Acbd5	0.04848	0.0618	0.04076	0.05123	0.06614	0.09673	0.08695	0.17446	0.11524
Mastl	0.01777	0.01346	0.01786	0.02662	0.01994	0.01812	0.1001	0.05446	0.01501
Yme1l1	0.20425	0.18548	0.1673	0.19572	0.19933	0.14663	0.26575	0.38032	0.27558
Spopl	0.0965	0.06307	0.04647	0.03954	0.04482	0.05945	0.06672	0.06317	0.056
Il1rn	0.00178	6e-04	0	0	0.00122	0.00772	0	0	1.31914
Psd4	0.08052	0.12614	0.07254	0.10212	0.1087	0.03817	0.1131	0.13465	0.11911
Ehmt1	0.063	0.06201	0.05427	0.06942	0.06909	0.10433	0.03885	0.08692	0.02848
Arrdc1	0.17355	0.23605	0.17316	0.20673	0.19193	0.10266	0.26763	0.0996	0.22983
Zmynd19	0.01488	0.01622	0.02065	0.05647	0.01786	0.12338	0.07884	0.09101	0.0328
Dph7	0.04888	0.03949	0.03886	0.05388	0.03553	0.04442	0.08156	0.0482	0.02805
Mrpl41	0.203	0.28681	0.15721	0.29507	0.20984	0.18231	0.35929	0.13892	0.1718
Pnpla7	0.0508	0.05444	0.06268	0.03639	0.04895	0.03238	0.06516	0.02853	0.03237
Nsmf	0.0184	0.02888	0.0086	0.02111	0.01484	0.0381	0.0348	0.02541	0
Nrarp	0.05851	0.05243	0.05103	0.06446	0.05781	0.02714	0.11319	0	0.01822
Tor4a	0.01789	0.02719	0.01707	0.02887	0.02065	0.01368	0.03612	0	0.00455
Nelfb	0.24893	0.28534	0.20949	0.25287	0.30246	0.29395	0.38199	0.17929	0.13964
Tubb4b	0.35073	0.43678	0.31239	0.40185	0.38693	0.75841	1.34866	0.22663	0.41518
Ndor1	0.0231	0.02727	0.02009	0.03221	0.02479	0.01779	0.02417	0.08751	0.0399
Tmem203	0.09136	0.12398	0.08313	0.08644	0.10358	0.05551	0.11041	0.11106	0.05875
Tprn	0.01946	0.03708	0.02611	0.04411	0.02585	0.00576	0.0407	0.08825	0.0356
Ssna1	0.26558	0.36519	0.24999	0.32331	0.31324	0.58112	0.54278	0.26727	0.37458
Anapc2	0.10051	0.11451	0.07725	0.07783	0.09691	0.10209	0.16316	0.15271	0.15335
Man1b1	0.0497	0.05588	0.03562	0.06235	0.07845	0.07695	0.07915	0.1324	0.05825
Dpp7	0.01842	0.01783	0.01595	0.01672	0.01494	0.01637	0.02203	0.07796	0.05296
Uap1l1	0.04637	0.06775	0.06106	0.05399	0.0699	0.26578	0.07438	0.1711	0.27819
Sapcd2	0.00316	0.00346	0.00114	7e-04	0.00147	0.04587	0.2147	0	0.00578
Npdc1	0.00624	0.00573	0.00625	0.00756	0.0026	0.21228	0.02442	0	0
Fut7	0.00716	0.06628	0.00439	0.00219	0.00831	0.02973	0.08457	0.02853	0.00834
Abca2	0.03182	0.05725	0.05269	0.06412	0.05077	0.01473	0.12069	0.02654	0.00578
BC029214	0.17316	0.2653	0.15144	0.17133	0.17831	0.04568	0.18907	0.22685	0.15078
C8g	0	0.00287	0.0031	0.00375	0.00267	0	0.01962	0	0.00578
Fbxw5	0.08342	0.1009	0.08619	0.09692	0.08096	0.21401	0.13183	0.14686	0.06873
Traf2	0.13014	0.17338	0.13776	0.16014	0.13456	0.07747	0.20232	0.21829	0.11633
Edf1	0.8938	1.2922	0.98231	1.26447	1.13157	1.09542	1.27601	1.61525	1.19843
Phpt1	0.07002	0.09197	0.15936	0.20272	0.11704	0.08494	0.13906	0.10994	0.02616
Rabl6	0.08285	0.08255	0.09152	0.13425	0.08559	0.17715	0.18811	0.22873	0.12487
Tmem141	0.0517	0.005	0.03138	0.0355	0.02045	0.01068	0	0.05248	0.0796
Bmyc	0.06349	0.01938	0.16017	0.19527	0.07666	0.04043	0.10245	0.32204	0.02882
Camsap1	0.0261	0.01866	0.0241	0.02368	0.02113	0.05262	0.0227	0	0.00777
Ubac1	0.08642	0.10824	0.08792	0.15045	0.0866	0.19898	0.21129	0.10839	0.13808
Nacc2	0.00409	0.02026	0.02799	0.02069	0.00631	0.00763	0	0.03046	0.01038
C330006A16Rik	0.03209	0.03821	0.04186	0.05436	0.05514	0.07346	0.04147	0.07442	0
Qsox2	0.01341	0.01185	0.01784	0.01807	0.01353	0.03451	0.03289	0	0.01762
Gpsm1	0.02275	0.02581	0.01252	0.02636	0.02746	0.03459	0.03581	0	0
Dnlz	0.08619	0.12772	0.10225	0.14531	0.14372	0.20421	0.17214	0.30178	0.24607
Card9	0.00195	0.00128	0.00744	0	0.00435	0	0	0.05587	0.03737
Snapc4	0.00958	0.00808	0.01458	0.01694	0.01398	0.01123	0.00577	0	0.00774
Sdccag3	0.16262	0.21256	0.16292	0.22043	0.15874	0.17656	0.20239	0.31563	0.19002
Pmpca	0.0951	0.10615	0.08745	0.16508	0.11591	0.30419	0.18512	0.15699	0.17186
Inpp5e	0.02309	0.0297	0.02886	0.02652	0.02379	0.02224	0.04349	0	0.02542
Sec16a	0.02335	0.02861	0.02966	0.02866	0.02829	0.03247	0.05692	0.028	0.06332
Notch1	0.12116	0.09474	0.08418	0.11179	0.08928	0.01601	0.08027	0	0.09233
Egfl7	0.0026	0.00182	0.0026	0.01577	0.00241	0.09771	0.03896	0	0
Agpat2	0.06055	0.06855	0.05071	0.09214	0.07147	0.20695	0.09953	0.03131	0.11649
Fam69b	0.01753	0.01669	0.0057	0.01784	0.02202	0.04294	0.07869	0	0
Lcn4	0.1341	0.25906	0.34277	0.32199	0.16411	0.00525	0.17635	0	0.03122
Surf6	0.04914	0.05466	0.0525	0.08902	0.04772	0.03402	0.07133	0.04662	0
Med22	0.04275	0.04679	0.03183	0.044	0.0436	0.0786	0.04981	0.0368	0.02312
Rpl7a	2.64476	2.62127	2.70081	2.86345	2.61835	2.66516	2.65346	2.28944	2.12453
Surf1	0.29004	0.36408	0.23391	0.23394	0.28081	0.12975	0.27048	0.15721	0.1312
Surf2	0.10569	0.10255	0.16498	0.23018	0.15396	0.24207	0.13988	0.1207	0.06123
Surf4	0.17824	0.30331	0.1394	0.22284	0.17024	0.3195	0.45101	0.52766	0.58172
Rexo4	0.14015	0.1442	0.11887	0.13869	0.15129	0.19904	0.16192	0.14108	0.05882
Cacfd1	0.07431	0.1068	0.1164	0.08243	0.09559	0.04364	0.11792	0.15577	0.0656
Slc2a6	0.00233	9e-04	0	0	0.00109	0.0028	0.00596	0.17478	0.0857
Sardh	0	0	0.00743	0.00458	0.0032	0.00772	0.00861	0	0
Vav2	0.00016	0.00104	0.00083	0.00243	0.00133	0.00822	0.00576	0.05672	0.00777
Brd3	0.07285	0.06358	0.05121	0.07873	0.05561	0.1921	0.13818	0.11396	0.04586
Wdr5	0.05436	0.09316	0.06406	0.1641	0.0576	0.19262	0.13599	0.07937	0.07615
Rxra	0.00016	0.01745	0.00844	0.00961	0.01539	0.02007	0.03488	0	0.05765
Olfm1	0.04044	0.00454	0	0.00455	0.00684	0.04592	0.0099	0.22237	0.05377
Mrps2	0.02685	0.01795	0.0173	0.04528	0.01131	0.03392	0.02003	0.07475	0.01352
Ralgds	0.0092	0.02175	0.01001	0.00495	0.00816	0.11986	0.03513	0	0.21624
Gtf3c5	0.03091	0.03976	0.02243	0.02448	0.03216	0.02376	0.04743	0	0.05913
Tsc1	0.07992	0.06088	0.0632	0.06195	0.04764	0.12172	0.05344	0.02256	0.03808
1700026L06Rik	0.01988	0.00104	0.00276	0.0024	0.00581	0	0.02416	0	0.01687
Gtf3c4	0.01055	0.01234	0.01183	0.02035	0.01082	0.00574	0.02364	0.10028	0
Ddx31	0.02316	0.04998	0.03807	0.05797	0.03062	0.01597	0.07028	0.02118	0.00924
Cfap77	0.00797	0.00097	0.00466	0.01416	0.00493	0	0	0	0
Ttf1	0.08651	0.06122	0.05993	0.07155	0.06676	0.08265	0.05483	0.02279	0.08194
Setx	0.04923	0.05302	0.07088	0.09026	0.06292	0.05945	0.09369	0.1033	0.04607
Med27	0.04549	0.08611	0.05359	0.07792	0.0717	0.05082	0.12005	0.10273	0.0724
Rapgef1	0.0773	0.06484	0.06919	0.07038	0.0524	0.08156	0.11517	0.04658	0.06462
Trub2	0.02774	0.05269	0.03579	0.04845	0.02459	0.09082	0.06783	0	0.01958
Coq4	0.01233	0.01603	0.01441	0.04148	0.01403	0.18999	0.01201	0.05195	0.02582
Slc27a4	0.00438	0.02331	0.0134	0.02245	0.01526	0.03483	0.03613	0	0.07216
Urm1	0.15278	0.18052	0.15947	0.18706	0.15816	0.25602	0.31082	0.10997	0.28211
2600006K01Rik	0.00185	0.01154	0.00058	0.00701	0.00277	0	0.00567	0	0
Cercam	0.01201	0.01617	0.00715	0.00412	0.01284	0.00919	0.02696	0.05937	0.02295
Odf2	0.10426	0.07693	0.06771	0.0698	0.09153	0.14975	0.2651	0.16113	0.20297
Gle1	0.15967	0.17749	0.21409	0.20683	0.18629	0.09488	0.30801	0.23714	0.04553
Sptan1	0.10662	0.13049	0.11752	0.13937	0.1017	0.13546	0.10547	0.33798	0.05462
Wdr34	0.00248	0.00477	0.00831	0.01342	0.00672	0.12658	0.02993	0	0
Set	0.69958	0.82857	1.00113	1.48191	0.86612	1.88187	1.49527	0.65029	0.55531
Pkn3	0.00021	0.00372	0	3e-04	0	0.04344	0.00111	0.02541	0
Zdhhc12	0.02933	0.05022	0.02843	0.06128	0.03623	0.16563	0.06437	0.09337	0.06403
Zer1	0.05938	0.0538	0.04345	0.02783	0.05845	0.0177	0.05024	0	0
Tbc1d13	0.01595	0.013	0.01585	0.00969	0.00762	0.03977	0.0367	0.04424	0.06084
Endog	0.06301	0.08298	0.11125	0.17929	0.09938	0.09626	0.08001	0.03131	0.04955
D2Wsu81e	0.07124	0.06496	0.0782	0.15306	0.06916	0.13054	0.14495	0.04642	0.04411
Ccbl1	0.00796	0.013	0.01436	0.02907	0.00465	0.00795	0	0.02723	0
1700084E18Rik	0.00943	0.00538	0.00493	0.00326	0.00872	0.03278	0.01177	0	0.01268
Lrrc8a	0.03256	0.05054	0.05256	0.06835	0.04166	0.1933	0.04235	0.0287	0.06659
Dolk	0.03778	0.03141	0.03153	0.02433	0.02628	0.07232	0.04894	0	0.03404
Nup188	0.02306	0.01139	0.01681	0.05338	0.02448	0.02724	0.0214	0.04446	0.01466
Sh3glb2	0.09839	0.14989	0.14753	0.1556	0.1392	0.30777	0.24135	0.06885	0.05442
Fam73b	0.01056	0.00496	0.0071	0.01046	0.00428	0.12105	0.01604	0	0.00706
Dolpp1	0.00945	0.02162	0.0134	0.02024	0.01262	0.03263	0.04555	0.05446	0.01108
Crat	0.01033	0.00957	0.00151	0.00266	0.00796	0.06143	0.00866	0.02853	0.08772
Ppp2r4	0.2049	0.26435	0.18917	0.257	0.21366	0.66923	0.41958	0.50457	0.20824
Ier5l	0.05009	0.01492	0.00741	0.00137	0.02881	0.0548	0.01696	0	0.00706
Cstad	0.00571	0.00502	0.00543	0.00232	0.01654	0.00874	0	0	0
1700001O22Rik	0.02836	0.02335	0.01543	0.02384	0.03491	0.00423	0.02237	0	0
Ntmt1	0.05129	0.07702	0.055	0.10496	0.06909	0.40664	0.10787	0.10995	0.1209
Asb6	0.0705	0.08323	0.0778	0.06882	0.0815	0.11262	0.093	0.16386	0.0865
Prrx2	0.00037	0.00049	0	0.00024	0	0.08398	0.00111	0	0
Ptges	0.00928	0.00243	0.00099	0.01096	0.00162	0.4189	0.00294	0	0.02312
Tor1b	0.04239	0.0741	0.04321	0.05277	0.04201	0.05468	0.09125	0.11203	0.06662
Tor1a	0.29542	0.32817	0.17954	0.22337	0.29536	0.24801	0.34337	0.4883	0.54611
BC005624	0.31494	0.31888	0.287	0.31952	0.30354	0.30989	0.31593	0.38813	0.50403
Usp20	0.05166	0.04432	0.03809	0.038	0.04063	0.01986	0.05629	0.07555	0.03723
Fnbp1	0.18085	0.22633	0.186	0.16886	0.20441	0.10976	0.27325	0.28727	0.21255
Gpr107	0.10707	0.10059	0.07406	0.08786	0.08485	0.07294	0.09193	0.26396	0.23289
Ncs1	0.00096	7e-05	0.00118	0.00217	0	0.14506	0.00581	0	0
Ass1	0.27532	0.16953	0.1785	0.27187	0.17603	0.23919	0.23968	0.83898	1.02363
Fubp3	0.02375	0.03094	0.02519	0.02349	0.03127	0.10678	0.07507	0.05453	0.05957
Exosc2	0.06254	0.05761	0.0922	0.1499	0.07068	0.16347	0.14774	0.04679	0.02385
Abl1	0.0624	0.02237	0.01971	0.02468	0.02574	0.051	0.05176	0.02329	0.02576
Qrfp	0.13212	0.0107	0.03928	0.05818	0.05622	0.02362	0.03683	0	0
Aif1l	0.00021	0	0	0.00126	0	0.07963	0.00743	0	0
Nup214	0.06154	0.08114	0.07727	0.11199	0.07244	0.05773	0.0975	0.09155	0.09413
Fam78a	0.1171	0.19194	0.22955	0.1486	0.14617	0.08215	0.17492	0.02118	0.06977
Prrc2b	0.12368	0.15675	0.11075	0.10636	0.12765	0.09918	0.21609	0.1044	0.04496
Pomt1	0.01115	0.0087	0.01285	0.00853	0.00197	0.00882	0.03072	0	0.01108
Uck1	0.14402	0.14878	0.10618	0.14368	0.15907	0.13896	0.20137	0.12009	0.07451
Swi5	0.59588	0.68152	0.64743	0.89532	0.65532	1.32242	1.08262	1.06459	0.69736
Golga2	0.04252	0.04678	0.02846	0.04055	0.01985	0.07148	0.05041	0.07894	0.04971
Dnm1	0.00283	0.00255	0	0.00779	0	0.25223	0.00811	0	0.00578
Ciz1	0.11725	0.10527	0.08885	0.09246	0.12031	0.11474	0.14221	0.12462	0.07339
1110008P14Rik	0.12773	0.42311	0.16107	0.21833	0.2495	0.13928	0.31472	0.35209	0.19064
Ptges2	0.02426	0.03687	0.03055	0.06149	0.03668	0.06374	0.05909	0.03762	0.04624
Slc25a25	0.041	0.02455	0.04761	0.03606	0.04572	0.01149	0.08611	0.02234	0
Naif1	0.00702	0.01195	0.00614	0.00689	0.0037	0.0021	0.02252	0.02541	0
Fam102a	0.21742	0.2813	0.15568	0.11662	0.25192	0.01144	0.19719	0.0368	0.03475
Dpm2	0.14523	0.18144	0.14694	0.19073	0.17954	0.23976	0.18395	0.25621	0.25077
St6galnac4	0.09984	0.17476	0.0826	0.23176	0.12144	0.09204	0.12305	0.27608	0.29268
St6galnac6	0.01023	0.0202	0.0098	0.00919	0.00899	0.12357	0.03526	0.10452	0.07559
Ak1	0.00151	0.00077	0.00199	0.00318	0.00349	0.386	0.00568	0	0
Eng	0.01178	0.00083	0.02616	0.01411	0.00394	0.01597	0.00612	0.15836	0.12411
Fpgs	0.01841	0.01389	0.03072	0.06847	0.02152	0.03147	0.02076	0	0
Cdk9	0.15977	0.18646	0.14121	0.20806	0.175	0.30154	0.24978	0.3293	0.33596
Sh2d3c	0.09843	0.16767	0.07434	0.09785	0.11154	0.00491	0.18302	0.06278	0.0603
Ttc16	0.00232	0.00503	0.00063	0.0018	0.00163	0	0.01127	0	0
Tor2a	0.1629	0.31777	0.1751	0.22394	0.2203	0.25412	0.40058	0.36782	0.30569
Ptrh1	0.00971	0.03589	0.01929	0.03883	0.02613	0.21937	0.03443	0.024	0.02792
Stxbp1	0.00098	0.00294	0.00178	0.0022	0.00315	0.14282	0.00313	0.05357	0.00774
Fam129b	0.00658	0.03225	0	0.00996	0.00956	0.27135	0.05456	0.08216	0.54187
Lrsam1	0.00178	0.00638	0.00192	0.00299	0.00337	0.01622	0	0	0
Rpl12	3.33111	2.70814	3.58362	3.4435	3.20037	3.12294	2.84298	1.88524	1.59298
Slc2a8	0.02902	0.0793	0.02198	0.01925	0.03468	0.03702	0.14599	0.024	0.02702
Ralgps1	0.00751	0.0075	0.0202	0.02797	0.01722	0	0.00306	0.05931	0.04951
Angptl2	0.00777	0.00168	0.00133	0.01288	0	0.37619	0.00896	0	0.03528
Zbtb34	0.00213	0.00125	0.00304	0.00232	0.0037	0.00375	0	0	0
Zbtb43	0.0285	0.02328	0.02176	0.0263	0.02297	0.03354	0.06347	0.06115	0.00455
Mvb12b	0.03231	0.05538	0.03338	0.03103	0.03969	0.0123	0.06704	0	0.00578
Pbx3	0.0117	0.00951	0.00445	0.00286	0.00575	0.01552	0.01187	0	0.02551
Mapkap1	0.10408	0.12273	0.11429	0.13668	0.13702	0.21539	0.14132	0.08131	0.16763
Gapvd1	0.10313	0.14628	0.1279	0.175	0.12516	0.13	0.20249	0.25075	0.13963
Hspa5	1.28656	1.33702	0.99513	1.29629	1.27962	1.09917	1.37453	1.4666	1.73061
Rabepk	0.1502	0.21989	0.09168	0.14359	0.12284	0.18981	0.2612	0.07725	0.11605
Fbxw2	0.43746	0.48975	0.36544	0.33501	0.45863	0.37093	0.48065	0.41397	0.31863
Psmd5	0.14211	0.1895	0.12074	0.16136	0.13411	0.18033	0.20808	0.25696	0.1208
Phf19	0.00783	0.00447	0.0027	0.0057	0.00501	0.01472	0.05091	0	0
Traf1	0.63573	0.67744	0.39998	0.43362	0.62564	0.00658	0.64766	1.14648	0.36317
Cntrl	0.15503	0.20432	0.1452	0.1449	0.16012	0.09053	0.36445	0.16704	0.18051
Rab14	0.38526	0.56065	0.32397	0.36115	0.39368	0.61789	0.51424	0.9273	0.80835
Gsn	0.03251	0.09509	0.10047	0.07914	0.04886	0.81002	0.09693	0.68618	1.02181
Stom	0.0033	0.00058	0.00067	0.00359	0	0.09507	0.00391	0.02723	0.38494
Ggta1	0.02115	0.06744	0.01586	0.01776	0.02536	0.14408	0.06634	0.29995	0.14749
Ndufa8	0.42469	0.61304	0.4484	0.66777	0.53605	0.93509	0.65335	0.48691	0.68734
Rbm18	0.15094	0.15328	0.12508	0.12138	0.17301	0.12775	0.15751	0.07545	0.26066
Mrrf	0.04239	0.05529	0.07637	0.12375	0.05319	0.07266	0.12169	0.05813	0.03947
Ptgs1	0.00549	0.00627	0	0.00574	0.0018	0.1629	0.01102	0	0
Pdcl	0.04746	0.06511	0.04753	0.06779	0.06397	0.03885	0.10165	0.13018	0.0439
Rc3h2	0.05024	0.06289	0.05403	0.04365	0.05976	0.04513	0.07634	0.12683	0.17386
Zbtb6	0.01463	0.01352	0.00996	0.00948	0.01197	0.0281	0.01824	0.02853	0.01161
Zbtb26	0.00267	0.00911	0.00643	0.00868	0.00229	0.00576	0.00272	0	0
Rabgap1	0.06364	0.03463	0.05302	0.02329	0.06282	0.05246	0.07531	0	0.02279
Strbp	0.07668	0.04174	0.06481	0.07464	0.04974	0.0157	0.13176	0.10286	0
Dennd1a	0.05426	0.05952	0.06419	0.02288	0.04453	0.03834	0.09016	0.024	0.25532
Nek6	0.01018	0.03488	0.00342	0.03358	0.01173	0.17902	0.04918	0.33491	0.08522
Psmb7	0.32928	0.60265	0.36404	0.6306	0.49747	1.18353	1.04623	1.10301	0.98463
Nr6a1	0	0.00226	0.00233	0.00426	0.00208	0.0021	0.00111	0	0
Rpl35	3.30595	2.77038	3.60255	3.53451	3.12952	3.20183	3.09705	2.45346	2.32702
Arpc5l	0.49604	0.68217	0.52602	0.66016	0.54622	0.53762	0.86587	0.95722	0.3516
Golga1	0.04306	0.02176	0.02887	0.02945	0.03471	0.04484	0.03105	0.13557	0
Scai	0.02909	0.02541	0.03201	0.02969	0.0177	0.01556	0.0273	0.03919	0.01108
Ppp6c	0.25933	0.30927	0.19219	0.25745	0.27964	0.16578	0.33607	0.44905	0.29827
Arhgap15	0.73909	0.59589	0.68808	0.54498	0.62468	0.14566	0.5915	0.32711	0.5102
Gtdc1	0.02662	0.01613	0.01592	0.03029	0.01296	0.01095	0.06358	0.03222	0.02989
Zeb2	0.02155	0.12289	0.00333	0.05695	0.09781	0.17007	0.04951	0.35801	1.29928
Zeb2os	0.00189	0.01026	0.00074	0	0.00362	0.01957	0.00537	0.03131	0.51765
Acvr2a	0.00243	0.00358	0.00192	0.00281	0.00433	0.0156	0.00208	0.14887	0.03857
Orc4	0.14804	0.17042	0.11387	0.19178	0.13917	0.22417	0.25588	0.23361	0.17674
Mbd5	0.01867	0.0203	0.01533	0.00897	0.00919	0.0113	0.01886	0	0.01222
Epc2	0.04106	0.04617	0.04851	0.05737	0.04392	0.05406	0.04556	0.02723	0.09349
Kif5c	0.02152	0.00773	0.00391	0.01255	0.01579	0.0062	0.01005	0.02541	0
Lypd6b	0.02472	0.01114	0.03214	0.01919	0.01875	0	0.00441	0	0
Mmadhc	0.1138	0.17213	0.06265	0.13819	0.12563	0.33408	0.25575	0.26433	0.28517
Rnd3	0.00251	0.00184	0.00086	0.00305	0	0.04119	0.00581	0.43947	0.09089
Rbm43	0.1034	0.14856	0.04658	0.06922	0.09501	0.13307	0.12965	0.028	0.07544
Nmi	0.49004	0.65059	0.33592	0.44258	0.48923	0.11051	0.49926	0.37985	0.6839
Rif1	0.06161	0.06332	0.06146	0.12844	0.06958	0.01851	0.18109	0.024	0.01033
Neb	0.0022	0.00176	0.00382	0	0.00338	0	0	0	0
Arl5a	0.05048	0.06396	0.0448	0.09735	0.07676	0.0697	0.11621	0.25655	0.07686
Cacnb4	0	0.00327	0.00253	0.00476	0.0017	0	0	0.02279	0
Stam2	0.05239	0.08361	0.05346	0.0687	0.06673	0.10525	0.07773	0.13241	0.26178
Fmnl2	0.00228	0.00173	0	0.00214	0	0.08725	0	0.0837	0.06058
Prpf40a	0.25076	0.3246	0.25567	0.3782	0.2685	0.50354	0.58995	0.28188	0.37705
Arl6ip6	0.11694	0.14921	0.10627	0.1513	0.13355	0.20389	0.3748	0.12629	0.16338
Nr4a2	0.28621	0.2299	0.1172	0.26038	0.28224	0.14994	0.2514	0.1512	0.20654
Gpd2	0.04244	0.08099	0.03163	0.05762	0.04938	0.36014	0.10201	0.41079	0.23604
Cytip	1.0022	0.88151	0.73099	0.84212	1.03452	0.33311	0.7719	1.74161	0.93809
Gm13546	0.00792	0.00185	0.00593	0.01998	0.00347	0	0.00183	0.27239	0
Acvr1	0.00029	0.00026	0	0.00061	0	0.06211	0	0	0.01222
Upp2	0	0	0	0.00047	0	0.0373	0	0	0.00706
Ccdc148	0.00627	0.00215	0.00437	0.00986	0.00352	0	0.01855	0	0
Pkp4	0.15388	0.03946	0.10098	0.11234	0.09127	0.07646	0.09035	0.02329	0.00455
Dapl1	0.19186	0.10097	1.20877	0.75066	0.27018	0.05554	0.41359	0	0.05406
Tanc1	0.08664	0.04535	0.08577	0.04191	0.05515	0.09884	0.02776	0	0.01774
Wdsub1	0.00942	0.01221	0.00391	0.00345	0.00969	0.02004	0.01077	0.03919	0.01379
Baz2b	0.10157	0.10161	0.07554	0.06172	0.08613	0.07791	0.07312	0.33208	0.23373
March7	0.30967	0.2209	0.24274	0.21407	0.2556	0.19378	0.24505	0.17785	0.26419
Cd302	0.00177	0	0	0	0	0.02406	0.00111	0.07529	0.30404
Ly75	0.03613	0.04309	0.03867	0.03245	0.03082	0	0.04459	0.16654	0.01774
Rbms1	0.43374	0.53848	0.32006	0.33902	0.43906	0.97019	0.58646	0.67657	1.41896
Tank	0.116	0.12241	0.121	0.12433	0.12725	0.09135	0.1979	0.39769	0.45469
Psmd14	0.28745	0.43753	0.2751	0.51321	0.33335	0.69788	0.67748	0.71616	0.56222
Dpp4	0.16078	0.22559	0.18342	0.13503	0.19772	0.02362	0.17969	0.26563	0.06029
Ifih1	0.0935	0.11465	0.02161	0.02755	0.05767	0.02004	0.03244	0.20866	0.49206
Cobll1	0.01759	0.032	0.00748	0.01011	0.02553	0.05216	0.04328	0.03239	0
Gm13594	0.00347	0.00109	0.00361	0.00303	0.00171	0.0086	0.00382	0	0
Galnt3	0.00016	0.02006	0.00062	0.00109	0	0.01319	0.03059	0	0.02119
Ttc21b	0.00398	0.00687	0.01286	0.01679	0.00611	0.06307	0.00779	0	0
Stk39	0.0979	0.13747	0.04157	0.08051	0.08926	0.22191	0.22963	0.15537	0.02759
Cers6	0.02284	0.01402	0.00818	0.02883	0.0128	0.06016	0.00399	0.19972	0.41672
Nostrin	0.00014	0	0	0	0	0.01256	0.00743	0.30204	0.08816
Spc25	0.00223	0.00799	0.00405	0.00984	0.00999	0.08975	0.44873	0	0.04472
Bbs5	0.00026	0.00012	0	0.00069	0	0.02525	0.01725	0.028	0.02085
Fastkd1	0.00733	0.00557	0.01283	0.01668	0.01207	0.02657	0.00387	0	0.00455
Ppig	0.39428	0.46333	0.30737	0.56136	0.41785	0.72465	0.64068	0.5933	0.97306
Ccdc173	0.00658	0.00699	0.00716	0.00716	0.008	0.04953	0.01724	0.03124	0
Phospho2	0.08563	0.12452	0.06837	0.07568	0.08702	0.09203	0.08921	0.17928	0.08056
Ssb	0.47495	0.72499	0.53101	0.84623	0.5934	1.19529	1.0615	0.65588	0.47987
Mettl5	0.08514	0.10775	0.11415	0.17492	0.10507	0.14599	0.18236	0.18574	0.08532
Mettl5os	0.00215	0	0.00385	0.00465	0	0.00576	0	0	0
Ubr3	0.01964	0.02321	0.02938	0.02424	0.02007	0.04472	0.02931	0.03046	0.01033
Myo3b	0.004	0.01112	0.00872	0	0.01881	0.00294	0.0081	0	0
Gorasp2	0.10912	0.15704	0.11668	0.21421	0.14311	0.28825	0.19744	0.4224	0.32643
Tlk1	0.08997	0.11171	0.10421	0.11584	0.10853	0.13081	0.09891	0.07708	0.11371
Mettl8	0.01904	0.01484	0.04263	0.03584	0.02882	0.07395	0.04236	0	0.00777
Dcaf17	0.06085	0.06494	0.09061	0.074	0.05941	0.04232	0.11519	0.03464	0.01836
Dync1i2	0.26316	0.31609	0.24356	0.23841	0.27965	0.29821	0.36594	0.33783	0.80735
Slc25a12	0.08179	0.08222	0.05518	0.07257	0.08	0.11325	0.08019	0.11858	0.20708
Hat1	0.12379	0.22572	0.11445	0.27265	0.1632	0.33325	0.73663	0.62203	0.28936
Metap1d	0.03047	0.02084	0.05483	0.05454	0.03651	0.124	0.0247	0	0.01687
Dlx2	0.00048	0.00019	0.00075	0.00121	0	0.0447	0.00208	0	0
Platr26	0.00016	0.00079	0	0.00117	0	0.03406	0	0	0
Itga6	0.05107	0.03937	0.06527	0.05217	0.03571	0.43292	0.0789	0	0.01774
Pdk1	0.24507	0.15253	0.34225	0.28818	0.19274	0.46809	0.25411	0.02118	0.1637
Rapgef4	0.02264	0.00728	0.06604	0.02658	0.02337	0.01437	0.02294	0.05386	0.01774
Zak	0.00085	0.00014	0	7e-04	0	0.07156	0.00111	0	0.10556
Cdca7	7e-04	0.02997	0.01514	0.1512	0.02497	0.14293	0.30565	0	0.04851
Sp3	0.12253	0.14707	0.10805	0.11326	0.11929	0.10012	0.18527	0.20042	0.31162
Sp3os	0.06008	0.08959	0.08247	0.09648	0.09197	0.09041	0.12953	0	0.14771
Ola1	0.21689	0.29376	0.25812	0.44063	0.25406	0.63408	0.47746	0.13505	0.27539
Cir1	0.27185	0.24754	0.16027	0.13803	0.25593	0.1811	0.25502	0.35613	0.13153
Scrn3	0.01205	0.01375	0.01576	0.01957	0.02093	0.02261	0.03471	0.03124	0.00706
Gpr155	0.00424	0.00758	0.00849	0.01791	0.01785	0	0.00478	0.02396	0.01161
Wipf1	0.38017	0.53794	0.2891	0.38989	0.40206	0.15076	0.53254	0.27873	0.30318
Chrna1os	0.00029	0.00082	0	4e-04	0	0.02054	0	0	0.02085
Atf2	0.08279	0.09244	0.0684	0.06806	0.0744	0.10863	0.08744	0.06468	0.16024
Atp5g3	0.58438	0.8079	0.6465	0.98724	0.74121	1.07484	1.12464	0.69594	0.763
Lnp	0.06895	0.06727	0.05358	0.08545	0.0645	0.06582	0.19287	0.0287	0.0318
Hoxd9	0.00029	0.00025	0	0.00141	0.00132	0.04184	0.00111	0	0
Hoxd3os1	0.00093	5e-04	0	0.00158	0	0.11179	0	0	0
Hoxd8	0.00079	0.00032	6e-04	0.00101	0	0.07857	0.00111	0	0
Mtx2	0.09519	0.09401	0.09326	0.21433	0.10813	0.64029	0.20306	0.29129	0.17552
Hnrnpa3	1.22248	1.53216	1.2246	1.65146	1.36243	1.31261	2.18243	1.67506	1.53621
Nfe2l2	0.21048	0.17239	0.13076	0.13427	0.17031	0.4788	0.17903	0.5241	0.81832
Agps	0.05405	0.07017	0.06238	0.07148	0.06274	0.06592	0.1387	0.14215	0.18335
Ttc30b	0.00208	0.00344	0.00463	0.00214	0.00353	0.00796	0.02292	0	0.00578
Pde11a	0.00174	0.00561	0.00596	0.002	0.00193	0	0.00962	0	0
Rbm45	0.00676	0.00899	0.01069	0.01355	0.00626	0.01218	0.01038	0	0.02944
Osbpl6	0.00082	0	0.00325	0.00477	0	0.02842	0	0	0
Prkra	0.02924	0.02985	0.01893	0.02541	0.01839	0.16357	0.03619	0.29574	0.16032
Fkbp7	0.00667	0.00617	0.00209	0.00893	0.00591	0.15799	0.01166	0.05377	0
Plekha3	0.02801	0.03797	0.03842	0.04274	0.02667	0.13933	0.03009	0	0.08235
Ccdc141	0.02466	0.00858	0.01096	0.0144	0.00784	0	0.01309	0	0
Sestd1	0.00038	2e-04	0.00073	0.00552	0	0.05016	0.01213	0.02279	0.15786
Cwc22	0.06846	0.06905	0.05635	0.0977	0.05475	0.10668	0.11429	0.14522	0.07199
Ube2e3	0.2254	0.11915	0.09355	0.20965	0.15054	0.5495	0.36889	0.48933	0.29285
Itga4	0.17456	0.19665	0.13616	0.10308	0.24402	0.02882	0.13962	0.72221	0.22072
Cerkl	0.00757	0.00496	0.00134	0.00244	0.00652	0	0.00576	0	0
Ssfa2	0.00702	0.00816	0.00956	0.00562	0.0077	0.09785	0.00367	0.03919	0.11067
Prdx6b	0.00203	0.00445	5e-04	0	0.00162	0.00423	0.00394	0	0.01856
Dnajc10	0.05228	0.07163	0.06253	0.09212	0.05464	0.15848	0.12469	0.12763	0.14935
Nckap1	0.00667	0.00546	0.00584	0.00402	0.00732	0.11213	0.00896	0.03124	0
Dusp19	0.08611	0.12219	0.08206	0.1258	0.09158	0.12719	0.19859	0.05649	0.04779
Nup35	0.02257	0.05067	0.02204	0.04598	0.02942	0.15929	0.09366	0.028	0.02291
Zc3h15	0.35193	0.41402	0.35595	0.54546	0.42251	0.56001	0.49368	0.34006	0.44112
Itgav	0.04403	0.03491	0.01117	0.02619	0.04287	0.13729	0.04894	0	0.10784
Fam171b	0.00037	0.00197	0	0.00017	0	0.02561	0	0	0
Calcrl	0.00421	0.00441	0.00973	0.00276	0.00453	0.01664	0.00507	0	0
Tfpi	0.01234	0.00839	0.03094	0.0376	0.0173	0.05076	0.01937	0	0.00774
Ctnnd1	0.00092	0.00012	0	0.00076	0	0.09394	0	0	0.01466
2700094K13Rik	0.46091	0.53963	0.46473	0.60982	0.49489	1.08567	1.50663	0.27883	0.16701
Tmx2	0.12734	0.14183	0.14214	0.14598	0.17349	0.19999	0.21991	0.20884	0.08272
Med19	0.06345	0.11651	0.07515	0.13589	0.06695	0.19351	0.19994	0.21762	0.08583
Zdhhc5	0.0118	0.01373	0.01753	0.01189	0.01677	0.01961	0.01689	0	0.03078
Clp1	0.14875	0.16827	0.10492	0.1391	0.14268	0.08716	0.16069	0.18816	0.07852
Ube2l6	0.04995	0.17383	0.01116	0.00698	0.04707	0.2706	0.13648	0.83341	0.79285
Timm10	0.05621	0.05102	0.08645	0.20877	0.09271	0.35523	0.14393	0.08593	0.06489
Slc43a1	0.01537	0.0061	0.00801	0.01292	0.01512	0	0.02337	0	0
Slc43a3	0	0.01882	0.00131	0.00199	0.00702	0.00772	0.14424	0.07795	0.02943
Ssrp1	0.42348	0.4918	0.45106	0.80602	0.50336	0.70738	1.16223	0.32957	0.31164
Tnks1bp1	0.01149	0.0192	0.00079	0.01683	0.01558	0.05149	0.02786	0.02742	0
Ptprj	0.00412	0.02769	0.0029	0	0.01002	0.03376	0.03384	0.03239	0.10886
Nup160	0.01787	0.01296	0.01792	0.00788	0.01232	0.00957	0.02937	0	0.00455
Fnbp4	0.10803	0.1147	0.08659	0.10443	0.11619	0.09359	0.18756	0.12763	0.05789
Mtch2	0.29449	0.415	0.27004	0.41237	0.35511	0.99195	0.73313	0.56979	0.38265
C1qtnf4	0.0293	0.03538	0.0275	0.02741	0.03543	0.02612	0.03754	0	0.00777
Ndufs3	0.43432	0.53549	0.44567	0.60993	0.46996	0.68445	0.65182	0.26292	0.46866
Kbtbd4	0.05678	0.06847	0.03138	0.07278	0.05715	0.06109	0.05237	0.08035	0.07999
Celf1	0.18294	0.2019	0.1729	0.20172	0.18525	0.29199	0.19861	0.27244	0.19542
Rapsn	0.002	0.01223	0	0.00694	0.0052	0.00423	0.03109	0	0
Psmc3	0.38808	0.51835	0.37036	0.53941	0.44339	0.84443	0.79882	0.74437	0.59892
Slc39a13	0.01068	0.01589	0.01178	0.02396	0.01274	0.12658	0.03187	0.0497	0.00706
Spi1	0.00504	0.00082	0.00163	0.00232	0	0.00772	0.01297	1.26154	1.61468
Madd	0.11766	0.12772	0.10199	0.07927	0.11747	0.0588	0.11183	0.04655	0.07342
Nr1h3	0.00183	0	0.00305	0.00221	0.00183	0	0	0	0.07418
Acp2	0.00692	0.01447	0.0087	0.00487	0.01011	0.07252	0.01225	0	0.35544
Ddb2	0.0907	0.10997	0.08818	0.0848	0.08881	0.03125	0.21929	0	0.01815
A330069E16Rik	0.01631	0.01474	0.01643	0.00875	0.01671	0.01088	0.01176	0.05688	0
Pacsin3	0.00202	0.0047	0	0.0031	0.00179	0.06135	0.01068	0.09148	0
Arfgap2	0.34317	0.36015	0.33654	0.37936	0.37368	0.22186	0.34785	0.46149	0.25578
1110051M20Rik	0.02875	0.01206	0.02534	0.01795	0.02841	0.12579	0.02628	0.02574	0.01846
Ckap5	0.02338	0.0229	0.01963	0.04648	0.0208	0.07266	0.20518	0	0.08862
Zfp408	0.01026	0.0087	0.0083	0.01349	0.01296	0.00746	0.00804	0.01992	0.01348
Arhgap1	0.04617	0.10107	0.09171	0.10875	0.09412	0.13485	0.17379	0.21727	0.07158
Atg13	0.05814	0.05247	0.03472	0.04829	0.06622	0.05273	0.0806	0.06628	0.03364
Harbi1	0.03948	0.01416	0.02358	0.04743	0.02149	0.06529	0.01818	0.02256	0
Ambra1	0.03622	0.04596	0.02744	0.02522	0.03113	0.02222	0.03999	0.02651	0.04191
Mdk	0.00775	0.00846	0.00361	0.00779	0.00801	0.00306	0.00836	0	0.00455
Dgkz	0.15179	0.15435	0.17105	0.19992	0.18841	0.08195	0.22574	0.03919	0.27535
Creb3l1	0.00354	0.01409	0.0048	0.00125	0.00856	0.00423	0.00648	0	0.04314
Phf21a	0.11414	0.10877	0.09957	0.06028	0.12587	0.03895	0.11524	0.01802	0.17811
Pex16	0.11287	0.12478	0.09703	0.11656	0.0999	0.05918	0.10463	0.29015	0.07277
1700029I15Rik	0.00225	0.00284	0.00433	0.00301	0.00141	0.00341	0	0	0.01777
Cry2	0.00954	0.00325	0.00803	0.01425	0.01603	0.02703	0.03051	0.02651	0.00455
Slc35c1	0.05831	0.08786	0.04335	0.06095	0.04103	0.01849	0.06291	0.04086	0.00455
Chst1	0.00053	0.00025	0	3e-04	0	0.02907	0	0	0
Prdm11	0.02551	0.02306	0.02784	0.0373	0.02851	0	0.00272	0	0
Trp53i11	0.19529	0.19417	0.12071	0.09769	0.19195	0.05788	0.37157	0.31336	0.01348
Cd82	0.84545	1.19939	0.57668	0.80427	0.98009	0.36198	0.89152	0.69572	0.20764
Ext2	0.08386	0.10426	0.11712	0.139	0.11352	0.27448	0.1668	0.14494	0.05973
Accs	0.0383	0.02681	0.0291	0.0276	0.02509	0.00518	0.03742	0	0.00834
Alkbh3	0.08263	0.10559	0.08382	0.11829	0.0991	0.1292	0.18973	0.1545	0.12956
Hsd17b12	0.13224	0.1606	0.16029	0.32732	0.12879	0.46551	0.25674	0.38803	0.43133
Ttc17	0.01805	0.04124	0.02198	0.02344	0.02853	0.04204	0.03254	0.06594	0.03672
Api5	0.16289	0.19092	0.14636	0.26274	0.17823	0.27999	0.20631	0.22131	0.25681
B230118H07Rik	0.00325	0.00165	0.00387	0.00117	0.00192	0.11191	0.00811	0.09055	0.00924
Traf6	0.03706	0.04204	0.02817	0.04246	0.03212	0.02015	0.0408	0.1399	0.05808
Prr5l	0.00376	0.00482	0.00132	0.00291	0.00793	0	0.0221	0.30627	0.14019
Commd9	0.04419	0.06987	0.06616	0.08733	0.07996	0.19044	0.09898	0.16062	0.18157
Trim44	0.05457	0.04617	0.05626	0.06587	0.06382	0.072	0.08196	0.11921	0.01284
Cd44	0.22673	0.28109	0.13224	0.21652	0.26159	0.73862	0.37058	0.73463	1.15255
Pdhx	0.04049	0.03441	0.03174	0.0542	0.03708	0.04925	0.05899	0	0.03386
Apip	0.02206	0.05867	0.04455	0.05265	0.05538	0.16569	0.16629	0.10298	0.07595
Cat	0.10682	0.15331	0.1135	0.11025	0.09593	0.11467	0.21823	0.2652	0.10461
Abtb2	0.0453	0.03754	0.05993	0.09061	0.05886	0.00938	0.05529	0.04853	0.03846
Nat10	0.03468	0.03207	0.05118	0.12431	0.04367	0.02437	0.05822	0.03239	0.00774
Caprin1	0.25731	0.25583	0.25069	0.43602	0.26458	0.57358	0.42301	0.35248	0.35208
Lmo2	0.00217	0.00172	0.00121	0.00266	0.00177	0	0.00664	0.55965	0.47328
Fbxo3	0.1015	0.08516	0.0628	0.06713	0.068	0.08527	0.13789	0.07757	0.16197
Hipk3	0.02819	0.0192	0.02523	0.03269	0.01968	0.0204	0.03286	0	0.08603
Cstf3	0.05974	0.07168	0.06874	0.08279	0.06758	0.19139	0.11445	0.04131	0.02762
Tcp11l1	0.00054	0.00065	0	0.00428	0.00307	0.03376	0.01338	0.06518	0.0738
Depdc7	4e-04	0.00014	0	0.00126	0	0.05214	0.00183	0	0.00455
Qser1	0.01312	7e-05	0.00791	0.00609	0.00761	0.04358	0.02056	0	0.00774
Prrg4	0.02134	0	0.00517	0.00551	0.00159	0.02085	0	0.1177	0
Ccdc73	0.00679	0.01454	0.01117	0.00754	0.01167	0.0326	0.00996	0.01802	0.04752
Eif3m	1.23645	1.32973	1.17382	1.40746	1.27293	1.32385	1.34246	1.07937	0.86025
Rcn1	0.09951	0.18421	0.11312	0.19256	0.13956	0.78213	0.16661	0.11848	0.00578
Elp4	0.02194	0.04229	0.022	0.02739	0.04953	0.10435	0.07524	0.09389	0
Immp1l	0.28592	0.31142	0.29256	0.36517	0.31914	0.35249	0.52575	0.2772	0.19022
Dnajc24	0.11328	0.13527	0.11491	0.14209	0.13697	0.1503	0.14967	0.0668	0.09754
Arl14ep	0.03101	0.04527	0.03524	0.06121	0.02818	0.13864	0.10577	0.02118	0.04387
Mettl15	0.05213	0.03121	0.0242	0.03175	0.02723	0.08715	0.02838	0	0
Kif18a	0.00275	0.01028	0.00793	0.01081	0.00308	0.0535	0.1105	0	0
Bdnf	0.00365	0.00126	0.00074	0.00443	0	0.25061	0.01154	0	0
Lin7c	0.19645	0.14897	0.13922	0.14547	0.12743	0.15721	0.1208	0.11962	0.35494
Ccdc34	0.04571	0.04328	0.04712	0.07731	0.04727	0.53021	0.53185	0.01992	0.09689
Lpcat4	0.05649	0.0826	0.05005	0.09102	0.05859	0.08717	0.03831	0.03686	0.03215
Nop10	0.88001	0.8095	1.12732	1.73846	1.0428	1.37154	1.23693	0.44194	0.52198
Slc12a6	0.02659	0.03502	0.02971	0.02811	0.02987	0.01583	0.04001	0.02541	0.01232
Emc4	0.177	0.24712	0.22078	0.30524	0.23551	0.46526	0.26756	0.42785	0.28139
Katnbl1	0.03832	0.07069	0.0533	0.05519	0.05146	0.19325	0.14231	0.07888	0.11763
Emc7	0.27891	0.41005	0.2966	0.367	0.3598	0.45594	0.55026	0.3643	0.64909
Aven	0.01894	0.02228	0.0459	0.06897	0.02391	0.02792	0.05945	0	0
Grem1	0.00029	0.00113	0	0.00044	0	0.0864	0	0	0
Scg5	0.00292	0.00309	0.01866	0.00495	0.00127	0	0.00441	0	0
Arhgap11a	0.00662	0.01094	0.00413	0.01007	0.01308	0.05739	0.17861	0.04845	0.01928
Aqr	0.10944	0.10061	0.11059	0.16891	0.10482	0.05293	0.10604	0.16508	0.06554
Zfp770	0.0132	0.01039	0.00633	0.0094	0.01675	0.04735	0.00813	0.02706	0
Dph6	0.03439	0.02587	0.05487	0.05483	0.02793	0.0731	0.07449	0.03046	0.03841
BC052040	0.03436	0.01686	0.01281	0.02517	0.02013	0.02876	0.07731	0	0.01352
Meis2	0.00051	0.00054	0.00074	0.0013	0	0.14135	0.00208	0	0
Gm29340	0.00014	0.00147	0	0.00032	0	0.0063	0.00362	0.05036	0.03294
Spred1	0.0197	0.01281	0.00856	0.01499	0.00716	0.37146	0.03082	0.13791	0.12868
Fam98b	0.03802	0.04988	0.03482	0.05106	0.05362	0.08431	0.07389	0.07598	0.02644
Rasgrp1	0.162	0.2167	0.23841	0.19354	0.15227	0	0.20499	0.02898	0.0391
Thbs1	0.00233	0.00252	0.00075	0.00044	0	0.0617	0.00111	0.028	1.85605
Eif2ak4	0.00525	0.00941	0.00737	0.0128	0.0165	0.02154	0.00635	0.05132	0.018
Srp14	0.77978	0.99648	0.721	0.84085	0.86401	0.77554	0.9493	0.96337	0.8604
Bub1b	0.00232	0.00315	0.00094	0.00301	0.00331	0.14222	0.30611	0.08246	0.01876
Pak6	0.00842	0.02476	0.00576	0.01272	0.00966	0	0.00981	0	0
Plcb2	0.03325	0.02046	0.04258	0.04679	0.04205	0.02612	0.01562	0.05195	0.04349
Inafm2	0.00669	0.01207	0.00864	0.01995	0.0204	0.02891	0.01739	0.08843	0.04015
Knstrn	0.0223	0.0321	0.03978	0.04365	0.02377	0.29207	0.48006	0	0.00455
Ivd	0.07523	0.04266	0.06869	0.06399	0.04606	0.08016	0.07037	0.14058	0.01865
Bahd1	0.01285	0.01376	0.01696	0.01735	0.01806	0.01196	0.01544	0.0525	0.02231
Chst14	0.00042	0.00448	0.0016	0.00425	0.00485	0.10534	0.00748	0	0.05413
Ccdc32	0.12406	0.13405	0.10291	0.09907	0.11024	0.15208	0.20958	0.22575	0.074
Rpusd2	0.00373	0.00649	0.0044	0.00138	0.004	0	0.01074	0	0
Casc5	0.00251	0.00144	0	0.00098	0.0019	0.09693	0.16382	0	0
Rad51	0.00401	0.00817	0.00408	0.03361	0.00887	0.20503	0.51309	0.02651	0.01928
Rmdn3	0.05203	0.06072	0.06046	0.09151	0.0592	0.19512	0.11063	0.14104	0.23679
Gchfr	0.00042	0.00013	0	0.00269	0.00099	0.11835	0	0	0
Dnajc17	0.0621	0.11041	0.05861	0.05748	0.07195	0.1258	0.10315	0.1937	0.11034
Zfyve19	0.07265	0.07599	0.06972	0.09126	0.07858	0.08806	0.17782	0.21623	0.04618
Spint1	0	0	0	0.00039	0.00164	0.00851	0.00183	0.15497	0.14187
Rhov	0	0.00196	0	0	0.00426	0.03434	0	0	0.52437
Vps18	0.0207	0.02336	0.01993	0.02094	0.03517	0.02313	0.03517	0.09079	0.11888
Chac1	0.00134	0.00198	0	0.00304	0.00164	0.09441	0.00817	0	0
Ino80	0.02339	0.02255	0.03634	0.03689	0.0329	0.07454	0.04693	0.05793	0.03389
Chp1	0.28607	0.28973	0.15521	0.19164	0.22739	0.36624	0.33319	0.55914	0.36903
1700020I14Rik	0.23029	0.28816	0.13815	0.16267	0.27084	0.27443	0.40551	0.20463	0.30794
Oip5	0.00026	0.00211	0.00134	0.00305	0.00421	0.02825	0.13798	0	0.03469
Nusap1	0.00359	0.00836	0.00136	0.00518	0.0015	0.1959	0.98109	0	0.02972
Ndufaf1	0.05659	0.08256	0.04988	0.09488	0.05969	0.06008	0.08241	0.04321	0.0265
Rtf1	0.44061	0.46585	0.37746	0.46472	0.46077	0.51088	0.67675	0.28473	0.29058
Ltk	0.0056	0.01496	0	0	0	0	0.01136	0	0
Rpap1	0.01418	0.01998	0.02595	0.01931	0.03743	0.00825	0.04766	0	0.00455
Tyro3	0.01175	0.00498	0.00276	0.00288	0.00738	0.02085	0.02604	0	0
Mga	0.05223	0.04376	0.07579	0.08658	0.06393	0.06987	0.08054	0.05568	0.08176
Mapkbp1	0.00884	0.00948	0.0059	0.00614	0.00215	0.00777	0	0	0
Jmjd7	0.05714	0.06713	0.03906	0.06265	0.05279	0.05379	0.07505	0.10653	0.02958
Ehd4	0.08204	0.08142	0.02439	0.06528	0.08025	0.13968	0.12241	0.30098	0.6531
Vps39	0.01499	0.03184	0.01609	0.01613	0.02364	0.02935	0.01408	0	0.02119
Tmem87a	0.02451	0.03099	0.03151	0.02455	0.02487	0.0027	0.03384	0.024	0.01033
Ganc	0.05503	0.01771	0.03498	0.03219	0.02607	0.02863	0.07735	0.07701	0.01501
Capn3	0.00578	0.01286	0.03756	0.03606	0.02143	0	0.10952	0	0
Zfp106	0.09001	0.08918	0.06048	0.09888	0.07108	0.31303	0.17343	0.25694	0.24842
Snap23	0.14667	0.20273	0.13441	0.15083	0.16094	0.2806	0.17659	0.7754	0.74989
Lrrc57	0.04362	0.04385	0.02424	0.05119	0.04442	0.10681	0.05561	0.0666	0.0581
Haus2	0.04575	0.05906	0.04885	0.07248	0.03692	0.0239	0.1337	0.20057	0.05455
Cdan1	0.01071	0.02405	0.01599	0.02224	0.02009	0.01177	0.05038	0.02396	0.02436
Ttbk2	0.00237	0.00221	0.00139	0.00243	0.00684	0.01269	0.00306	0.02723	0
Ubr1	0.06872	0.05898	0.06259	0.08792	0.0696	0.05495	0.06205	0.04937	0.00455
Tmem62	0.03925	0.05759	0.03462	0.03631	0.03066	0.01602	0.05254	0.03131	0.03546
Ccndbp1	0.23684	0.30106	0.23115	0.25817	0.24774	0.23758	0.24737	0.20318	0.20143
Lcmt2	0.03626	0.03635	0.0296	0.03799	0.0336	0.03423	0.02934	0.11469	0.03458
Adal	0.01371	0.0151	0.01482	0.01695	0.01451	0.0091	0.04679	0	0
Zscan29	0.04677	0.04029	0.03604	0.05817	0.05871	0.06264	0.01795	0.11269	0.06714
Tubgcp4	0.06635	0.09473	0.07817	0.09836	0.08963	0.17351	0.09712	0.08051	0.15828
Trp53bp1	0.04072	0.03534	0.02907	0.0428	0.05503	0.06861	0.04887	0.04424	0.01011
Ppip5k1	0.0108	0.01976	0.01463	0.02246	0.01138	0.00276	0.07053	0.06851	0.02847
Catsper2	0.00176	0.00145	0.00284	0.00533	0	0.00196	0.00598	0	0.02145
Pdia3	0.78234	1.05814	0.63904	0.95842	0.82522	1.26879	1.291	1.15791	1.29044
Serf2	2.06141	2.35837	2.11435	2.23469	2.25299	2.10406	2.30255	2.60879	2.65279
Hypk	0.30237	0.41139	0.41285	0.62316	0.3883	0.63411	0.5682	0.54057	0.48689
Mfap1b	0.26003	0.28741	0.15485	0.17213	0.25523	0.14003	0.23796	0.29476	0.19945
Mfap1a	0.16092	0.16582	0.12371	0.13708	0.1726	0.06194	0.17051	0.22226	0.09904
Wdr76	0.03107	0.04386	0.03146	0.03466	0.02573	0.00834	0.1758	0	0.01033
Casc4	0.0367	0.01175	0.02993	0.03032	0.02797	0.01321	0.0383	0	0
Ctdspl2	0.09577	0.12667	0.07205	0.13054	0.09809	0.10596	0.23603	0.13263	0.112
Eif3j1	0.25096	0.29663	0.28683	0.4284	0.29445	0.69023	0.48159	0.19717	0.27975
Spg11	0.00986	0.00716	0.01312	0.01362	0.0061	0.0385	0.00608	0.07398	0.01352
B2m	4.09691	4.41926	3.78656	3.81713	4.12291	2.97751	4.05619	4.34484	4.49377
Sord	0.01045	0.0445	0.0058	0.00825	0.02017	0.04449	0.01726	0.0881	0.06499
Shf	0.01015	0.00178	0.01077	0.00835	0.00925	0.04972	0.01175	0	0
Slc28a2	0.07631	0.13006	0.08172	0.05421	0.10124	0.00423	0.11454	0.02256	0.3005
Gm14085	0.00942	0.00068	0.03564	0.01259	0.00587	0	0.02416	0	0
Gatm	0.00098	9e-04	0.00141	0.00211	0	0.08791	0	0.06687	0.25654
AA467197	0.03072	0.3443	0.00564	0.05008	0.0164	0.53539	0.36153	1.28242	0.84484
Slc30a4	0.00953	0.00301	0.01282	0.01575	0.00288	0.37115	0.00769	0.05058	0.00777
Bloc1s6os	0.00421	0.00833	0.00941	0.01011	0.01378	0.0054	0.00639	0	0
Bloc1s6	0.12445	0.0973	0.1013	0.12926	0.10732	0.21657	0.12358	0.21007	0.17263
Sqrdl	0.00405	7e-05	0.00898	0.00069	0.0011	0.03875	0.00208	0	0.23693
Sema6d	0.00035	0.00246	0	0.00105	0	0.03381	0.00537	0.07019	0
Slc24a5	0.02448	0.03862	0.01609	0.02829	0.02271	0.14276	0.07362	0.02723	0
Myef2	0.04774	0.05346	0.04902	0.04993	0.04073	0.3189	0.09977	0.03464	0.03203
Dut	0.17611	0.33586	0.2027	0.51514	0.19232	1.36425	1.52121	0.0674	0.11353
Fbn1	0.00038	7e-05	0	0.00151	0	0.1247	0.00443	0	0
Cep152	0.0155	0.01144	0.00751	0.00937	0.01364	0.00876	0.02706	0	0
Eid1	0.05731	0.08496	0.06155	0.10012	0.06557	0.35789	0.09356	0.098	0.25519
Secisbp2l	0.02781	0.05257	0.02755	0.02159	0.04815	0.07456	0.03647	0.13064	0.09491
Cops2	0.22113	0.22657	0.14153	0.18411	0.21611	0.42333	0.34382	0.2112	0.22934
Galk2	0.14527	0.15528	0.10639	0.12066	0.12679	0.15462	0.1499	0.16081	0.13514
Fgf7	0.00016	0.00113	0	0.00084	0	0.09394	0	0	0
Dtwd1	0.02571	0.02324	0.03334	0.05009	0.02367	0.06859	0.03084	0	0.04168
Atp8b4	0.15448	0.21414	0.07289	0.08973	0.15402	0.09938	0.23155	0	0.08962
Hdc	0.01181	0.01022	0.00572	0.00276	0.00929	0.00423	0.01869	0.02279	0.23804
Gabpb1	0.11416	0.14662	0.06483	0.10482	0.10114	0.18417	0.18563	0.13046	0.15765
Gm27003	0.00824	0.01003	0.01202	0.00538	0.01526	0.00567	0.00489	0.02256	0
Usp8	0.07766	0.08141	0.05645	0.09323	0.08839	0.12571	0.05616	0.11238	0.10361
Usp50	0.06607	0.09299	0.08903	0.19298	0.10316	0.25868	0.13827	0.05602	0.04157
Trpm7	0.08072	0.06067	0.0693	0.08369	0.08767	0.12303	0.1556	0.02329	0.0627
Sppl2a	0.09871	0.12107	0.08753	0.08858	0.1063	0.09277	0.1294	0.2553	0.33993
Ap4e1	0.02325	0.01218	0.01635	0.04083	0.01913	0.04054	0.015	0	0.03014
Blvra	0.10567	0.20863	0.10061	0.23491	0.17853	0.13357	0.26399	0.25396	0.52046
Ncaph	0.00426	0.00634	0.0021	0.00722	0.00404	0.04766	0.20993	0	0.01876
Itpripl1	0.03766	0.07842	0.03654	0.05583	0.05943	0.07489	0.13895	0.16108	0.05131
1810024B03Rik	0.02992	0.01127	0.02075	0.04172	0.03251	0.02731	0.01696	0	0.01684
Snrnp200	0.08538	0.0777	0.06504	0.08722	0.07975	0.19915	0.15647	0.04775	0.05424
Ciao1	0.10292	0.12715	0.07274	0.10635	0.10305	0.26353	0.16305	0.10463	0.11464
Tmem127	0.02914	0.0532	0.04133	0.03087	0.03277	0.02119	0.03079	0.02234	0.11781
Stard7	0.08984	0.14382	0.1447	0.18208	0.1206	0.14007	0.26125	0.27885	0.11014
Dusp2	1.38933	1.63783	1.74618	1.63065	1.52797	0.41379	1.32523	0.48671	0.41485
Fahd2a	0.06054	0.06363	0.06212	0.08422	0.06769	0	0.11348	0.04487	0.02231
Kcnip3	0.00389	0.00094	0.00333	0.00557	0.00159	0	0.01919	0.08131	0
Zfp661	0.00177	0.00088	0.00706	0.01604	0.00301	0.0095	0	0	0.00706
Mrps5	0.15127	0.13779	0.21371	0.28011	0.18014	0.40477	0.21033	0.13134	0.07021
Nphp1	0.00235	0.00125	0.00051	0.00413	0.00269	0.13973	0.02242	0.06206	0.03781
1500011K16Rik	0.1543	0.12971	0.32507	0.42337	0.20188	0.24882	0.24484	0.15486	0.18275
Bub1	0.00038	0.00118	0	0.0076	0.00149	0.05658	0.30696	0	0.01038
Acoxl	0.1206	0.03283	0.02657	0.03268	0.05035	0.0255	0.03092	0	0.02017
Bcl2l11	0.44268	0.19756	0.13106	0.18663	0.28469	0.08526	0.09433	0.22036	0.34354
Anapc1	0.05139	0.0585	0.07142	0.08662	0.06	0.11308	0.0942	0.05115	0.05766
Mertk	0.00014	0	0	0.00062	0	0.01841	0	0	0.05552
Tmem87b	0.04826	0.03676	0.03031	0.04629	0.03081	0.06572	0.0472	0	0.09429
Zc3h8	0.01367	0.01672	0.02214	0.0395	0.01871	0.04422	0.08902	0.01802	0
Gm10762	0.0082	0.00934	0.0123	0	0.01219	0	0.01727	0	0.01907
Zc3h6	0.0295	0.03174	0.02514	0.02515	0.03309	0.0425	0.03809	0.02654	0.03606
Ttl	0.00657	0.0145	0.00908	0.01793	0.00552	0.05991	0.02361	0	0
Polr1b	0.01023	0.01023	0.02793	0.07335	0.01823	0.0636	0.02201	0	0.02852
Chchd5	0.15147	0.11959	0.0934	0.1299	0.13112	0.36849	0.23488	0.086	0.04859
AI847159	0.01385	0.02531	0.00861	0.01796	0.02138	0.0028	0.02087	0	0
Gm14029	0.03812	0.1246	0.0529	0.03925	0.0788	0.00294	0.06751	0	0
Slc20a1	0.10037	0.15283	0.0768	0.11499	0.10096	0.20184	0.19901	0.04424	0.01665
Ckap2l	0.001	0.00214	0.0014	0.00414	0	0.15744	0.3129	0	0.01748
Il1b	0.00201	0.00315	0.00056	0	0.00263	0.04096	0.01957	0.70429	1.89526
Sirpa	0	0.00272	0.00344	0	0.00133	0.03256	0.00332	0.22399	0.77946
Stk35	0.00908	0.02203	0.00997	0.01363	0.02016	0.01876	0.06867	0	0.06538
Snrpb	0.9247	1.15476	1.00405	1.4379	1.08566	1.50641	1.61134	1.30333	1.12006
Nop56	0.36849	0.39109	0.52705	0.93406	0.45605	0.96315	0.7521	0.44491	0.22805
Idh3b	0.40614	0.4775	0.33537	0.43929	0.40139	0.54429	0.47084	0.42062	0.43798
Pced1a	0.02393	0.01796	0.01318	0.02693	0.00837	0.04153	0	0.02651	0.00578
Vps16	0.09317	0.11829	0.07953	0.13587	0.10404	0.07565	0.14087	0.07854	0.09835
Ptpra	0.1418	0.16205	0.11748	0.111	0.11773	0.26242	0.24017	0.26758	0.20325
Mrps26	0.28911	0.364	0.31077	0.4264	0.32938	0.69046	0.48652	0.33571	0.16969
Ubox5	0.00014	0.0068	0.00538	0.0085	0.00621	0.01815	0.01319	0	0.00774
Fastkd5	0.00423	0.01518	0.00631	0.0148	0.00975	0.04067	0.01025	0	0
Ddrgk1	0.3547	0.42215	0.37017	0.4261	0.3651	0.46889	0.526	0.44424	0.37099
Itpa	0.14743	0.19441	0.09644	0.17674	0.16482	0.33497	0.26237	0.16687	0.20024
4930402H24Rik	0.02116	0.02699	0.02984	0.01106	0.02406	0.11814	0.0355	0	0.07779
Atrn	0.02095	0.02413	0.02959	0.01441	0.0179	0.06439	0.02218	0.01802	0.05053
Hspa12b	0.00014	0.00012	0	0.00015	0	0.03259	0	0	0
1700037H04Rik	0.04838	0.05972	0.05767	0.09569	0.05548	0.41258	0.10532	0.04672	0.09866
Spef1	0.00014	0.00102	0.00216	0.00158	0.00159	0.04156	0.02	0	0
Cenpb	0.02988	0.03493	0.02748	0.05158	0.02451	0.2326	0.07215	0.04963	0.13063
Cdc25b	0.07884	0.107	0.03573	0.03308	0.08798	0.14402	0.3335	0	0.04236
Ap5s1	0.04533	0.0452	0.02616	0.03432	0.04923	0.07141	0.06481	0.06193	0.04263
Mavs	0.05351	0.06257	0.03282	0.05417	0.05478	0.08099	0.07843	0.024	0.03891
Pank2	0.20234	0.23233	0.17584	0.20144	0.21817	0.27638	0.40459	0.43705	0.28948
Rnf24	0.00016	0.00102	0	0.00015	0.00114	0.01446	0.00111	0.03124	0.00578
Smox	0.06343	0.05233	0.02421	0.06072	0.05485	0.23039	0.01599	0.06185	1.25429
Prnp	0.02579	0.01007	0.00254	0.01307	0.01557	0.3602	0.03334	0.67513	0
Rassf2	0.14787	0.13335	0.17364	0.14055	0.15338	0.03254	0.09941	0.26694	0.27835
Slc23a2	0.01588	0.02229	0.0227	0.01889	0.00846	0.01464	0.01123	0.02279	0.09225
Tmem230	0.15267	0.15606	0.18249	0.21705	0.14945	0.18663	0.13734	0.32623	0.15678
Pcna	0.23328	0.31437	0.18943	0.35467	0.25041	0.29075	1.03644	0.13815	0.37497
AV099323	0.01566	0.00981	0.00854	0.00558	0.01278	0.02433	0.01677	0	0
Cds2	0.19506	0.16624	0.09474	0.09941	0.16997	0.15081	0.24194	0.06454	0.17381
1700026D11Rik	0.00407	0.00632	0.00382	0.00209	0.00135	0	0.0047	0	0
Gpcpd1	0.11022	0.09377	0.10685	0.1078	0.07935	0.05877	0.09423	0.17254	0.26113
1110034G24Rik	0.10126	0.08146	0.11745	0.13362	0.0964	0.02047	0.06871	0.03555	0.0409
Trmt6	0.08746	0.10864	0.1237	0.1979	0.08957	0.32487	0.18924	0.17927	0.11267
Mcm8	0.00612	0.00891	0.01104	0.01583	0.00317	0.04499	0.07921	0	0.00774
Crls1	0.02657	0.0155	0.02367	0.05149	0.02564	0.1291	0.04758	0.08603	0.02676
Bmp2	0.00014	0.00072	0	0.00127	0	0.13607	0	0	0
Hao1	0.00016	0.00108	0	0.00065	0.00091	0.01614	0.00111	0	0
Tmx4	0.11346	0.08724	0.09982	0.10032	0.08261	0.0913	0.10265	0.10161	0.10749
Plcb1	0.00014	0.00012	0	0.00044	0	0.08305	0.00372	0	0.26016
Mkks	0.14625	0.18401	0.12305	0.19205	0.1573	0.37477	0.33328	0.19001	0.18329
Slx4ip	0.01206	0.01773	0.02676	0.00776	0.02178	0.00196	0.02489	0	0
Btbd3	0.00042	7e-05	0.00074	0.00015	0.0017	0.06319	0	0.01802	0.01222
Tasp1	0.07709	0.07402	0.079	0.06594	0.11298	0.08689	0.08656	0.07639	0.03544
Esf1	0.11978	0.14768	0.17344	0.27507	0.15663	0.5703	0.18795	0.15842	0.18339
Ndufaf5	0.04194	0.06701	0.05426	0.06036	0.06264	0.04527	0.09777	0.02723	0.01958
Macrod2	0.00659	0	0.00268	0.01183	0	0.04461	0.01047	0	0
Flrt3	0.00241	7e-05	0	0.00024	0	0.0055	0	0.19584	0
Kif16b	0.01016	0.01591	0.0126	0.03241	0.0226	0.00892	0.05178	0	0.00578
Snrpb2	0.46771	0.58348	0.4656	0.61737	0.52709	0.80931	0.80028	0.80637	0.68334
Dstn	0.08242	0.15627	0.07485	0.16321	0.11978	1.16717	0.1609	0.46276	0.76113
Rrbp1	0.19419	0.21438	0.15938	0.26955	0.24912	0.57807	0.25657	0.6997	1.1844
Snx5	0.39635	0.51967	0.411	0.65937	0.45674	0.7214	0.78018	1.41357	1.30566
Mgme1	0.02247	0.02167	0.01509	0.02822	0.01592	0.06476	0.09413	0.02742	0.03471
Csrp2bp	0.04091	0.03591	0.04437	0.06028	0.02963	0.054	0.04118	0.11792	0.08513
Polr3f	0.04575	0.06886	0.0447	0.0566	0.06111	0.06134	0.07223	0.03124	0.09541
Rbbp9	0.01097	0.00994	0.00829	0.00845	0.00222	0.0299	0.01858	0	0.05335
Sec23b	0.12249	0.1464	0.10115	0.14063	0.12527	0.08367	0.24354	0.15471	0.16311
Gm561	0.14044	0.12991	0.13399	0.18372	0.1295	0.36832	0.15834	0.07474	0.06354
Dtd1	0.11997	0.11776	0.16235	0.26231	0.19017	0.09592	0.14081	0.12	0.06458
Rin2	0	0.00032	0	0.00153	0	0.07404	0	0.04933	0.2415
Naa20	0.40771	0.49812	0.13489	0.28355	0.30603	0.64138	0.49061	0.32412	0.40908
Crnkl1	0.10438	0.15816	0.10142	0.11997	0.12416	0.16185	0.17751	0.0698	0.0665
Ralgapa2	0.01503	0.0499	0.03526	0.03296	0.04651	0.01322	0.05	0.03222	0.04246
Kiz	0.06041	0.03985	0.04395	0.02501	0.04018	0.08734	0.04819	0	0.01774
Xrn2	0.53994	0.60336	0.46674	0.64878	0.59771	0.51809	0.64627	0.34958	0.29372
Foxa2	0.00021	0.00036	0	0.00167	0	0.01802	0.00208	0	0
Cd93	0.00914	0.00761	0.00064	0.00266	0.00291	0	0.00411	0.03124	0.41093
Nxt1	0.14784	0.2576	0.11241	0.21004	0.15101	0.21733	0.52325	0.15423	0.18943
Gzf1	0.03004	0.01343	0.00459	0.01547	0.01031	0.03355	0.01925	0	0.02414
Cst3	0.37665	0.53471	0.38954	0.53136	0.43791	1.18859	0.78096	3.07586	2.80284
Zfp120	0.05637	0.07405	0.05948	0.06786	0.07927	0.00912	0.08618	0.08011	0.09408
Zfp937	0.01013	0.00445	0.00735	0.01768	0.00769	0	0.00727	0	0.00706
3300002I08Rik	0.00176	0.00356	0.00342	0	0.00456	0.00306	0.00355	0	0
Zfp442	0.01612	0.00421	0.01407	0.00227	0.01463	0.00505	0.00537	0	0
Cst7	0.76045	0.8152	0.65664	0.95026	0.68489	0.02983	0.76942	0.07922	0.18221
Apmap	0.06904	0.10435	0.08473	0.13832	0.08409	0.04932	0.2245	0.17445	0.08003
Acss1	0.07054	0.07366	0.09707	0.06215	0.07447	0.02362	0.08161	0.06526	0.01774
Entpd6	0.0583	0.0466	0.05886	0.07159	0.05363	0.06873	0.05293	0	0.02589
Pygb	0.06707	0.10701	0.07456	0.08864	0.07396	0.06635	0.21161	0.1072	0.05032
Abhd12	0.06943	0.10026	0.07832	0.11666	0.07828	0.09119	0.12968	0.37097	0.25458
Gins1	0.00756	0.00835	0.00836	0.02393	0.00714	0.10031	0.09699	0.02279	0.04179
Nsfl1c	0.1652	0.19867	0.18129	0.20621	0.16578	0.48396	0.29423	0.20725	0.26676
Gm14167	0.00493	0.00445	0.005	0.00505	0.0032	0.03805	0.01526	0	0
Fkbp1a	0.58311	0.9603	0.64115	0.98861	0.7286	2.00308	1.02689	0.88515	1.04414
Sdcbp2	0.02785	0.09643	0.01709	0.01571	0.05816	0	0.05163	0	0.03357
Psmf1	0.15224	0.17888	0.11508	0.17065	0.15246	0.21087	0.23301	0.21986	0.12672
Gm14154	0.01098	0.00677	0.00074	0	0.00554	0.03254	0.01562	0	0
Fam110a	0.05416	0.09966	0.02607	0.04648	0.04621	0.11179	0.12888	0.31989	0.09643
Slc52a3	0.01191	0.02375	0.00284	0.00726	0.0177	0	0.02075	0.05116	0
Srxn1	0.00361	0.00765	0	0.01176	0	0.31423	0.00372	0.05195	0.06786
Csnk2a1	0.19537	0.16402	0.21304	0.22279	0.16585	0.44977	0.25291	0.11234	0.08912
Tbc1d20	0.08911	0.12455	0.07841	0.10155	0.08663	0.18683	0.10337	0.05058	0.21147
Rbck1	0.41419	0.52082	0.36736	0.49905	0.43537	0.36992	0.57414	0.55026	0.319
Trib3	0.01315	0.02526	0.00477	0.01521	0.00756	0.36761	0.05981	0	0.08665
Sox12	0.00016	0.00079	0.00366	0.00095	0.00503	0.04659	0.00208	0	0
Zcchc3	0.00585	0.01291	0.00299	0.01592	0.00588	0.02682	0.00644	0	0
Gm14161	0	0	0	0.00385	0.0015	0	0.00111	0.38434	0
H13	0.57128	0.7902	0.50442	0.70193	0.60364	0.61136	0.58724	1.16086	0.94697
Mcts2	0.00531	0.00649	0.004	0.00514	0.00542	0.08155	0.01073	0	0
Id1	0.014	0.0129	0.00321	0.00398	0.01246	0.10863	0.00111	0.03124	0.16636
Bcl2l1	0.06718	0.15247	0.03439	0.10015	0.10339	0.15436	0.09573	0.08205	0.42314
Tpx2	0.00158	0.0139	0.00157	0.01248	0.0021	0.19451	0.60223	0.02706	0.05576
Pdrg1	0.25843	0.31337	0.343	0.5632	0.33296	0.28472	0.37043	0.30588	0.09427
Hck	0.01558	0.00355	0.00075	0.00256	0.00243	0.01071	0.00183	0.3036	0.95613
Tm9sf4	0.0474	0.05897	0.0423	0.11013	0.06365	0.08722	0.09932	0.14855	0.13187
Tspyl3	0.04682	0.06087	0.04926	0.05723	0.04931	0	0.06541	0.05359	0.03404
Plagl2	0.03883	0.02913	0.01459	0.02389	0.01676	0.03739	0.06697	0.02651	0.05216
Pofut1	0.05072	0.02655	0.0678	0.05914	0.03697	0.05521	0.03901	0.10742	0.00706
Kif3b	0.0345	0.02579	0.02679	0.02787	0.03641	0.06198	0.00902	0.04642	0.07516
Asxl1	0.05936	0.04872	0.0479	0.07331	0.05871	0.03509	0.15425	0.03046	0.0494
Nol4l	0.00204	0.00361	0.00317	0.00017	0.0059	0.01202	0.00511	0.0483	0.01563
Commd7	0.36663	0.41903	0.29784	0.38494	0.35288	0.49067	0.36519	0.48914	0.32609
Dnmt3b	0.01082	0.01523	0.01727	0.04417	0.01947	0.00576	0.01057	0	0.00455
Mapre1	0.54983	0.63707	0.50017	0.67991	0.5999	0.69136	0.8779	0.93708	0.73558
Cdk5rap1	0.13551	0.10852	0.04938	0.04951	0.09926	0.09091	0.12772	0.05375	0.03283
Cbfa2t2	0.03735	0.04428	0.02982	0.02302	0.02986	0.06806	0.07679	0.02541	0
E2f1	0.00846	0.02964	0.01599	0.07952	0.01362	0.22152	0.39332	0	0.0857
Pxmp4	0.05814	0.08438	0.0458	0.05075	0.06171	0.02119	0.10144	0.16144	0
Zfp341	0.00642	0.00891	0.00383	0.00964	0.01046	0.00757	0.02815	0	0
Chmp4b	0.97562	1.0151	0.57688	0.73185	0.87127	1.11528	0.86823	1.32084	1.84106
Raly	0.80778	1.03539	0.80869	1.04832	0.87786	1.15644	1.49666	0.85878	0.90313
a	0	0.02106	0.00072	0.00358	0.00375	0.07214	0.02056	0	0.0603
Eif2s2	0.84976	0.96425	0.84789	1.20819	0.90616	1.83914	1.10573	1.2945	1.04577
Ahcy	0.01505	0.02887	0.01811	0.03267	0.0265	0.32272	0.12233	0.04453	0.01774
Itch	0.13643	0.11589	0.11372	0.10375	0.13237	0.08533	0.12531	0.05199	0.17549
Dynlrb1	0.73689	1.03915	0.64863	0.78685	0.82495	1.30599	1.19379	1.07034	1.32222
Map1lc3a	0.10582	0.09942	0.0814	0.04904	0.12043	0.38981	0.10018	0.38976	0.25113
Pigu	0.02624	0.04124	0.03698	0.08317	0.04778	0.03546	0.09919	0.03046	0.03212
Trp53inp2	0.01056	0.01359	0.00482	0.00237	0.00318	0.01931	0	0.05247	0
Ncoa6	0.04669	0.0379	0.03044	0.03417	0.02325	0.03981	0.02203	0.04186	0.07127
Ggt7	0	0.00313	0.00396	0.00437	0.00449	0	0.00874	0	0
Acss2	0.07861	0.11202	0.11407	0.08355	0.09557	0.03139	0.06844	0	0.04593
Gss	0.02288	0.02527	0.02853	0.04085	0.03557	0.16727	0.03151	0.02541	0.04483
Trpc4ap	0.32876	0.24809	0.26856	0.26415	0.28024	0.22434	0.33499	0.38631	0.30774
Edem2	0.08191	0.13191	0.10831	0.1159	0.14523	0.12754	0.21913	0.54448	0.21409
Procr	0.0011	0.00099	0	0.00322	0	0.15616	0.00294	0.26878	0.01687
BC029722	0.11135	0.12396	0.09524	0.15083	0.10047	0.18321	0.099	0.09784	0.10088
Eif6	0.42721	0.6167	0.40862	0.72027	0.48445	1.17172	0.79505	0.91714	0.85684
Uqcc1	0.04607	0.05479	0.05092	0.06931	0.07332	0.09223	0.07332	0.13555	0.01033
Cep250	0.04371	0.06401	0.0347	0.04214	0.05676	0.03888	0.0614	0.02723	0.03146
Ergic3	0.311	0.36768	0.26619	0.34694	0.33501	0.73388	0.37399	0.60325	0.52974
Spag4	0.00016	7e-05	0.00243	0.00254	0	0.02176	0.0047	0	0
Rbm12	0.01227	0.02777	0.01781	0.04061	0.02283	0.01702	0.05697	0.02256	0.05417
Nfs1	0.09916	0.11915	0.12112	0.20911	0.09882	0.17133	0.16703	0.01802	0.13678
Romo1	0.40168	0.49132	0.42274	0.70768	0.4628	0.74202	0.61246	0.38661	0.68682
Rbm39	2.32226	2.16344	2.13301	1.96773	2.284	1.51426	1.95285	2.16612	1.77189
Phf20	0.09351	0.08463	0.09103	0.07434	0.07751	0.15531	0.16096	0.18033	0.11075
Scand1	0.68542	0.89066	0.64777	0.6912	0.80655	0.68998	0.8427	1.36869	1.23661
Cnbd2	0.00617	0.00737	0.01368	0.00219	0.00549	0.0054	0.00889	0.04202	0
Epb41l1	0.00042	0.00032	0.00078	0.00231	0.0017	0.05541	0.00111	0	0.0892
Aar2	0.03924	0.06335	0.0327	0.04689	0.05244	0.09188	0.06828	0.04903	0.03193
Dlgap4	0.17527	0.20204	0.1396	0.12957	0.17252	0.20617	0.06644	0.46829	0.34549
Tgif2	0.0462	0.03502	0.03201	0.08201	0.04703	0.10789	0.04219	0.05873	0
4930518I15Rik	0.00572	0.00513	0.00363	0.00954	0.00468	0	0.00596	0	0.02162
1110008F13Rik	0.41387	0.61101	0.40939	0.70333	0.50193	0.97773	0.77065	0.66683	1.20421
Sla2	0.32945	0.3917	0.15279	0.22687	0.34872	0.02626	0.34713	0.6534	0
Ndrg3	0.20965	0.1567	0.2453	0.20484	0.18697	0.11159	0.18507	0.16403	0
Dsn1	0.00993	0.01393	0.00778	0.02585	0.00819	0.02187	0.13761	0	0.02009
Soga1	0.00099	0.00182	0.00082	0.00061	0	0.01362	0.00651	0.03131	0
Samhd1	1.18852	1.24643	0.55639	0.5409	1.01849	0.30143	0.48561	1.42419	2.40965
Rbl1	0.0943	0.06325	0.03381	0.0315	0.06616	0.04836	0.21617	0.06632	0.15795
Rpn2	0.34662	0.52905	0.46313	0.67893	0.44856	0.64432	0.9033	0.92978	0.79049
Manbal	0.19791	0.22494	0.12438	0.14824	0.19542	0.51337	0.19442	0.38224	0.20528
Src	0.00163	0.00697	0	0.00649	0	0.15257	0.00208	0.02118	0
Blcap	0.02874	0.03518	0.04361	0.06275	0.04871	0.27697	0.02553	0.24149	0.11133
Platr27	0.00746	0.00689	0.0075	0.01086	0.00357	0.00252	0.01406	0	0.01108
Ctnnbl1	0.26315	0.21237	0.25591	0.3205	0.2276	0.16849	0.33751	0.28206	0.1902
Tti1	0.00985	0.01738	0.01392	0.00682	0.01265	0.03416	0.03675	0.05248	0
Rprd1b	0.05368	0.04811	0.03497	0.03855	0.04199	0.06392	0.13024	0	0.01033
Tgm2	0.03386	0.00455	0	0.02018	0.01532	0.31927	0.03804	0.13871	1.26602
Lbp	0	0.00098	0.0109	0.00526	0.00125	0	0.0168	0	0
Ralgapb	0.04591	0.03974	0.04545	0.04409	0.03831	0.11973	0.08822	0.05058	0.00706
Actr5	0.08913	0.11906	0.0943	0.12998	0.10274	0.06391	0.10595	0.074	0.01684
Ppp1r16b	0.36647	0.33405	0.13146	0.16516	0.31731	0	0.33597	0.30155	0.07075
Fam83d	0.00456	0.00511	0	0.00048	0	0.04671	0.04104	0	0
Dhx35	0.01276	0.0163	0.01008	0.02673	0.02464	0.00744	0.03035	0.02723	0.04054
Mafb	0.00411	0.00254	0.00391	0.00489	0	0.00772	0.0081	0	1.58444
Top1	0.41886	0.44877	0.40151	0.54001	0.43722	0.67999	0.55517	0.65086	0.43725
Plcg1	0.08721	0.10528	0.08506	0.05279	0.09422	0.12862	0.10072	0	0.01885
Zhx3	0.00974	0.00973	0.00657	0.00335	0.00598	0.006	0.01407	0	0
Chd6	0.11038	0.09924	0.10267	0.10138	0.09796	0.17251	0.1738	0	0.10817
Srsf6	0.33476	0.36249	0.47176	0.72745	0.43706	0.62457	0.6839	0.6223	0.46789
Ift52	0.10129	0.15014	0.094	0.12683	0.12558	0.14321	0.18246	0.11025	0.08411
Mybl2	0.00215	0.00428	0.00163	0.01095	0	0.0795	0.22825	0	0.00578
Oser1	0.39356	0.39075	0.24731	0.28383	0.32002	0.3634	0.43962	0.33407	0.49479
2900093K20Rik	0.02176	0.0202	0.02511	0.03307	0.03916	0.03455	0.01857	0.028	0.01011
Fitm2	0.0085	0.0036	0.00794	0.01133	0.0061	0.02496	0	0	0
Ttpal	0.0367	0.02894	0.04391	0.04816	0.04055	0.02446	0.04374	0	0.04529
Serinc3	0.27841	0.30297	0.18414	0.17055	0.24892	0.37135	0.59003	0.36545	0.2835
Pkig	0.06495	0.03542	0.03288	0.05833	0.04627	0.53431	0.1485	0.41863	0.60157
Ada	0.06366	0.02085	0.03488	0.07646	0.04328	0.08807	0.07966	0.02654	0.07583
Ywhab	0.47345	0.59726	0.46534	0.65103	0.55666	0.84367	0.91769	0.80489	0.97224
Pabpc1l	0	0.02305	0.00128	0.00354	0.01008	0	0.00962	0	0
Tomm34	0.25794	0.21278	0.25458	0.34204	0.25657	0.2947	0.34811	0.21758	0.15883
Stk4	0.33345	0.32717	0.26423	0.24667	0.29502	0.14166	0.32974	0.46218	0.23954
Slpi	0.01431	0.00552	0.03731	0.04183	0.02257	0.09453	0.00568	0.27138	0.96027
Sdc4	0.00966	0.00454	0.00453	0.01265	0.00266	0.72938	0.00208	0.37096	0.71802
Sys1	0.65853	0.7719	0.52082	0.52492	0.58308	0.52039	0.68914	0.87437	0.64706
Dbndd2	0.00202	0.00222	0.00164	0.00262	0.00501	0.02697	0	0	0
Pigt	0.15516	0.21457	0.20034	0.28734	0.20955	0.33733	0.33564	0.299	0.26065
Wfdc13	0.00057	0.00023	0	0.00285	0	0.129	0	0	0
Dnttip1	0.10388	0.09978	0.06272	0.07852	0.08798	0.38157	0.14931	0.06595	0.16156
Ube2c	0.01785	0.04425	0.00798	0.02589	0.00799	0.77775	0.99965	0	0.05475
Snx21	0.01171	0.01725	0.00672	0.01688	0.00506	0.27212	0.03005	0.18869	0.08891
Acot8	0.08284	0.1432	0.08419	0.07288	0.12937	0.11009	0.19311	0.17152	0.07459
Zswim3	0.0042	0.0113	0.00492	0.00885	0.00428	0	0.01307	0	0
Zswim1	0.02684	0.04023	0.02192	0.02578	0.02837	0.0267	0.04181	0.02234	0.03203
Neurl2	0.00574	0.00315	0.00697	0.01975	0.00624	0	0.01085	0	0.01935
Ctsa	0.29033	0.46513	0.27722	0.34015	0.37132	0.37908	0.31535	0.81686	1.40009
Pltp	0.02224	0.02533	0.0259	0.03136	0.01903	0.02191	0.01093	0.40511	0.12531
Pcif1	0.32802	0.41636	0.28192	0.3464	0.37264	0.35275	0.4268	0.26354	0.40478
Zfp335	0.03576	0.02236	0.01651	0.02333	0.02434	0.03865	0.0339	0	0.07764
Zfp335os	0.01229	0.00948	0.0111	0.01317	0.00505	0.00296	0.00705	0	0.00455
Ncoa5	0.0264	0.0425	0.0509	0.06834	0.03716	0.0507	0.09244	0.04081	0.04536
Cd40	0	0.00094	0	0	0	0.00423	0.00183	0.32314	0.42318
Slc35c2	0.06625	0.12703	0.06876	0.08586	0.07893	0.21112	0.13184	0.43969	0.36215
Elmo2	0.05687	0.05207	0.03716	0.04529	0.05586	0.14497	0.12913	0.18167	0.08824
Ocstamp	0	0	0	0	0	0	0	0.01992	0.21174
Trp53rka	0.06179	0.08548	0.0952	0.12659	0.06061	0.10511	0.10019	0.12422	0.06772
Eya2	0.01921	0.04808	0.02376	0.01824	0.02793	0	0.05501	0	0
Zmynd8	0.22687	0.10507	0.13449	0.13534	0.15179	0.09427	0.13974	0.37971	0.0752
Ncoa3	0.07584	0.07148	0.07733	0.07636	0.08439	0.08106	0.1352	0.23404	0.18448
5031425F14Rik	0.00647	0.0061	0.0023	0.00733	0.00255	0	0.01217	0	0
Prex1	0.22601	0.27821	0.21298	0.16801	0.27407	0.04569	0.25782	0.37119	0.17778
Trp53rkb	0.0305	0.03357	0.02986	0.04026	0.01556	0.06116	0.05343	0	0
Arfgef2	0.01451	0.0129	0.01044	0.01729	0.0162	0.01574	0.02135	0	0.02792
Cse1l	0.04237	0.05169	0.04213	0.07124	0.06531	0.14275	0.16456	0.0583	0.11405
Stau1	0.06619	0.07892	0.0459	0.0552	0.05701	0.17137	0.07478	0.17963	0.11736
Ddx27	0.14121	0.13513	0.22616	0.38934	0.19879	0.348	0.3685	0.18556	0.08858
Znfx1	0.05098	0.05221	0.02358	0.02584	0.03342	0.06124	0.00913	0.02706	0.3283
Zfos1	1.28425	0.9077	1.10247	1.16581	1.08925	1.25738	0.93062	0.68194	0.59685
B4galt5	0.05802	0.15453	0.0391	0.08029	0.07398	0.25958	0.11872	0.12833	0.27478
Slc9a8	0.03676	0.02853	0.03855	0.06281	0.04482	0.07213	0.08186	0.028	0.04969
Spata2	0.03922	0.04473	0.03423	0.0476	0.05241	0.03351	0.04778	0.06518	0.07
Rnf114	0.62921	0.67356	0.34632	0.39863	0.54593	0.28488	0.71188	0.52288	0.7405
Snai1	0.01213	0.01161	0.00675	0.02532	0.02355	0.09335	0.01162	0	0.01836
Ube2v1	0.01646	0.018	0.01177	0.01134	0.0162	0.0367	0.01978	0.05793	0.00774
Tmem189	0.12371	0.1553	0.0781	0.0809	0.1057	0.13038	0.15996	0.20965	0.74301
Cebpb	1.04018	0.48715	0.52651	0.49758	0.70687	1.41252	0.3788	0.59502	3.25921
9230111E07Rik	0.00212	0.0037	0.00507	0.01021	0.00794	0.02136	0.01452	0	0
Ptpn1	0.34836	0.37774	0.36019	0.47815	0.39121	0.21602	0.35297	1.38538	1.24565
Fam65c	0.00988	0.00264	0.00659	0.00461	0.00602	0	0	0	0
Pard6b	0.0019	5e-04	0.00489	0.00882	0	0.01079	0	0	0
Dpm1	0.23708	0.25717	0.25498	0.25384	0.23288	0.15242	0.2398	0.21792	0.22494
Mocs3	0.01988	0.04423	0.03779	0.09568	0.04221	0.06052	0.06849	0.1058	0.0501
Nfatc2	0.05069	0.07159	0.04868	0.04401	0.04574	0.01628	0.0949	0	0.02578
Atp9a	0.00356	0.00267	0.00052	0.01528	0.00125	0	0.01848	0.02118	0
Zfp64	0.04026	0.061	0.05454	0.05804	0.06622	0.1231	0.10292	0.04197	0.02854
Zfp217	0.01832	0.02629	0.02425	0.02196	0.02232	0.00503	0.0197	0.03124	0.03214
Pfdn4	0.15742	0.2269	0.1749	0.31201	0.18137	0.61437	0.45807	0.48262	0.25769
Fam210b	0.06371	0.0615	0.04236	0.05736	0.05242	0.10181	0.01921	0.06254	0.0593
Aurka	0.01601	0.0086	0.01093	0.01174	0.01282	0.21229	0.28101	0	0.03636
Cstf1	0.04769	0.06414	0.0563	0.09235	0.05519	0.11463	0.11736	0.0525	0.04988
Rtfdc1	0.29879	0.4588	0.23827	0.34587	0.34879	0.27432	0.43519	0.83113	0.64399
Bmp7	0.05044	0.01093	0.00604	0.02924	0.03659	0	0.02832	0	0
Spo11	0.00683	0.00164	0.00055	0.00256	0.00271	0	0.00742	0	0.00455
Rae1	0.2271	0.32307	0.28613	0.46304	0.25136	0.46549	0.36845	0.26609	0.19394
Rbm38	0.25938	0.27613	0.36567	0.45447	0.27134	0.17495	0.47032	0.33807	0.15837
Zbp1	1.06683	1.38337	0.32742	0.38219	0.8459	0.26221	0.7816	0.78163	1.82034
Pmepa1	0.12338	0.08377	0.0234	0.02722	0.09394	0.01562	0.04128	0.04642	0.03799
Rab22a	0.15373	0.18433	0.11274	0.13279	0.17671	0.36887	0.21412	0.34543	0.25832
Vapb	0.23062	0.24557	0.19951	0.20358	0.25033	0.55582	0.27461	0.31774	0.49572
Stx16	0.27397	0.27195	0.30682	0.30978	0.29922	0.15905	0.23939	0.37481	0.15534
Npepl1	0.07241	0.13754	0.14434	0.22023	0.1463	0.42676	0.20376	0.12465	0.0496
Nespas	0.0017	0.00704	0.00142	0.0051	0.00143	0.00816	0.01623	0	0
Gnas	1.98981	2.00556	1.63004	1.8624	1.89981	2.20887	2.06726	2.3305	1.48879
Gm20721	0.00877	0.00979	0.01066	0.0083	0.00593	0.00932	0.01935	0	0.02312
Nelfcd	0.07371	0.12581	0.09753	0.13329	0.11322	0.1896	0.31657	0.10269	0.13305
Ctsz	0.20613	0.2476	0.18788	0.36783	0.24534	0.50887	0.35546	2.19678	2.22904
Atp5e	1.44007	1.73802	1.51828	1.84665	1.60375	1.58149	1.83664	1.70138	1.62887
Slmo2	0.1518	0.23053	0.15055	0.34507	0.19722	0.5272	0.52106	0.52145	0.48469
Zfp831	0.01264	0.01358	0.01117	0.00777	0.01095	0	0.01349	0	0
Gm4631	0.00209	0.00798	0.00596	0.00258	0.00228	0	0.01307	0	0.00924
Gm4723	0.00236	0.01852	0.01077	0.00828	0.01199	0.00294	0.01222	0	0.00706
Gm4724	0.00164	0.00425	0.003	0.00199	0.00827	0.00324	0.00635	0.02541	0
Gm6710	0.01713	0.02594	0.01899	0.00971	0.01385	0.01987	0.02117	0.02723	0.01687
Gm14306	0.00317	0.00559	0.00183	0.00415	0.00638	0.00665	0.00111	0	0
Gm14305	0.03287	0.05727	0.02967	0.04075	0.04052	0.09418	0.06883	0.05986	0.0163
Gm14295	0.00703	0.01938	0.01349	0.01142	0.01714	0.02881	0.01508	0	0.02054
Gm14296	0.01287	0.00881	0.01385	0.01525	0.01382	0.01225	0.00939	0	0
Gm14419	0.00208	0.00598	0.00306	0.00275	0.00218	0.01993	0.00448	0	0.01687
Gm14410	0.00203	0.00517	0.00353	0	0.00105	0	0	0	0
Gm14403	0.00563	0.00237	0.00327	0	0.00099	0	0.00874	0.02654	0
Gm14325	0.00425	0.00943	0.00456	0.01516	0.00556	0.02138	0.01514	0	0.01836
Gm14326	0.0078	0.02041	0.01134	0.02277	0.01997	0.00862	0.01294	0.02853	0.06446
Etohi1	0.00598	0.01327	0.00525	0.00258	0.00793	0.00861	0.02017	0.02329	0.02839
Zfp931	0.03154	0.05667	0.0343	0.04005	0.02628	0.03292	0.00995	0	0.01686
Taf4a	0.03286	0.02272	0.02002	0.03138	0.02183	0.06617	0.04498	0	0.01222
Lsm14b	0.02647	0.03257	0.04203	0.04415	0.03711	0.14363	0.08056	0.06171	0.00455
Psma7	1.08852	1.2911	1.0143	1.48785	1.09425	1.94981	1.52729	2.02202	1.86032
Ss18l1	0.00965	0.00422	0.00214	0.00772	0	0.00978	0	0.02654	0
Mtg2	0.07186	0.10389	0.09302	0.13392	0.0867	0.16186	0.12347	0	0.05552
Osbpl2	0.03276	0.0689	0.03745	0.04904	0.05276	0.1597	0.07425	0.10315	0.07431
Adrm1	0.30775	0.33415	0.28554	0.4304	0.34319	0.56603	0.46368	0.52758	0.40198
Lama5	0.0026	0.00085	0.00162	0.00151	0	0.16508	0.00497	0	0
Rps21	2.79994	2.32238	2.89801	2.78927	2.65825	2.76914	2.31031	1.76568	1.55557
Cables2	0.04093	0.02915	0.02109	0.03398	0.02537	0.03703	0.03847	0	0.00455
Slco4a1	0.00185	0.00867	0.00461	0.00846	0.0033	0	0.0431	0.09085	0.02348
Mrgbp	0.08193	0.10442	0.08067	0.13119	0.09961	0.14	0.14202	0.25285	0.02807
Ogfr	0.44608	0.48566	0.2596	0.32517	0.35634	0.43529	0.32438	0.6458	0.68075
Dido1	0.04291	0.05489	0.06794	0.04494	0.05147	0.04343	0.09791	0.03762	0.0271
Gid8	0.12382	0.1471	0.08516	0.09174	0.10613	0.10138	0.17094	0.10904	0.17586
Slc17a9	0.08135	0.07749	0.14472	0.15433	0.09778	0.00276	0.03126	0	0
Ythdf1	0.1359	0.1552	0.12947	0.15941	0.13001	0.28925	0.15178	0.18093	0.18378
Arfgap1	0.11002	0.09547	0.08531	0.10691	0.11081	0.16848	0.15764	0.14782	0.07514
Ppdpf	0.52551	0.69243	0.53571	0.66809	0.54025	0.56547	0.43297	1.04868	0.40875
Helz2	0.08001	0.08881	0.03826	0.03257	0.06043	0.0131	0.02946	0.09468	0.12888
Gmeb2	0.02032	0.02482	0.01069	0.02166	0.01532	0.04093	0.04045	0	0.04292
Rtel1	0.00399	0.01145	0.01671	0.01593	0.00961	0.02367	0.049	0	0.01928
Arfrp1	0.25509	0.319	0.24027	0.33929	0.2859	0.18302	0.37034	0.15381	0.24216
Zgpat	0.098	0.18939	0.11316	0.10438	0.11311	0.06872	0.11475	0.15926	0.11307
Lime1	0.00383	0.00313	0.00207	0.00185	0.00387	0	0.00872	0	0
Tpd52l2	0.14535	0.18566	0.11189	0.1969	0.14638	0.6178	0.29166	0.15474	0.32736
Dnajc5	0.20876	0.26915	0.16482	0.24329	0.21971	0.18808	0.33136	0.24073	0.32832
Uckl1	0.13286	0.14341	0.09162	0.1245	0.09706	0.18422	0.08782	0.20749	0.16197
Uckl1os	0.00284	0.00359	0.00224	0	0.0056	0	0	0	0
Zfp512b	0.00806	0.01184	0.0249	0.01722	0.01853	0.02438	0.01272	0	0.02009
Prpf6	0.11458	0.11764	0.08318	0.11498	0.1509	0.15772	0.15441	0.09492	0.1226
Samd10	0.05658	0.03711	0.03673	0.03311	0.04382	0.01776	0.03404	0	0.00706
Tcea2	0.00578	0.00589	0.01063	0.00859	0.00953	0.00786	0.01245	0	0
Rgs19	0.26906	0.36021	0.33888	0.36564	0.32331	0.38214	0.40165	0.42714	0.51445
Pcmtd2	0.09272	0.08717	0.05567	0.04018	0.0678	0.01801	0.06094	0.02742	0.00455
Polr3k	0.21843	0.31743	0.14998	0.33566	0.23148	0.361	0.4671	0.2718	0.15513
Clcn5	0.0039	0.00468	0.00294	0.00485	0.00699	0.02319	0.00306	0.05783	0.02856
Ppp1r3f	0.01309	0.00833	0.01016	0.00712	0.00742	0.02251	0.01982	0	0
Foxp3	0.00179	0.00369	0.00352	0.00024	0.0016	0	0	0	0
Ccdc22	0.04258	0.07645	0.06438	0.08568	0.04488	0.14799	0.08694	0.1672	0.15469
Prickle3	0.03186	0.04637	0.04649	0.03461	0.0367	0.01088	0.02807	0.06703	0
Plp2	0.23494	0.32392	0.10291	0.18385	0.18593	1.04276	0.66414	0.78526	0.34562
Gpkow	0.03274	0.04287	0.02778	0.03744	0.03502	0.05228	0.03277	0	0.06537
Wdr45	0.14038	0.11904	0.09181	0.08535	0.11793	0.18536	0.14383	0.09227	0.08811
Praf2	0.04095	0.07032	0.05293	0.0812	0.04966	0.39816	0.13559	0.08663	0.05033
Tfe3	0.0599	0.03007	0.03354	0.05439	0.043	0.12148	0.08246	0.0942	0.19879
Gripap1	0.14353	0.13719	0.11213	0.15094	0.14037	0.05661	0.09113	0.09072	0.22104
Otud5	0.16696	0.18503	0.16095	0.10372	0.19244	0.22476	0.26656	0.3155	0.14103
Pim2	0.34623	0.19875	0.23432	0.27617	0.29582	0.01398	0.17801	0.01802	0.08065
Slc35a2	0.09201	0.0778	0.05086	0.068	0.08501	0.11466	0.07554	0.11942	0.09807
Pqbp1	0.24261	0.22537	0.21366	0.25935	0.2637	0.31094	0.35255	0.24482	0.22257
Timm17b	0.27391	0.25538	0.18891	0.27735	0.23382	0.40104	0.43737	0.32065	0.23211
Hdac6	0.01039	0.00854	0.00607	0.01863	0.00862	0.0733	0.02615	0.02723	0.00706
Gata1	0.00265	0.00208	0.00444	0	0.00233	0	0	0	0
Suv39h1	0.02217	0.02885	0.02911	0.05267	0.02794	0.21576	0.18119	0	0.02582
Was	0.18793	0.24706	0.1958	0.23728	0.22098	0.01297	0.31136	0.19023	0.2723
Wdr13	0.01494	0.01916	0.02474	0.00961	0.0313	0.06137	0.03156	0.07075	0.01882
Rbm3	2.04502	2.41891	1.93801	2.32766	2.1642	2.53701	2.98214	2.39129	2.28107
Rbm3os	0.01066	0.00268	0.00399	0.00299	0.00336	0.00601	0.00885	0	0
Tbc1d25	0.01243	0.0242	0.01952	0.03109	0.01702	0.02804	0.02672	0	0
Ebp	0.2541	0.43659	0.21095	0.25722	0.32005	0.23796	0.59545	0.33156	0.53174
Ftsj1	0.04264	0.02678	0.02867	0.04727	0.0213	0.06842	0.10721	0.04396	0.0261
B630019K06Rik	0.00224	0.00153	0.01025	0.00183	0.00612	0.03642	0.01245	0.02723	0.01348
Lancl3	0	0.00533	0	0.00528	0.0044	0.0063	0.00183	0	0
Xk	0.00577	0.00301	0.00132	0.00457	0.00577	0	0.00183	0	0
Cybb	0.01027	0.00597	0.00783	0.00753	0.00424	0.03831	0.01025	1.3675	1.16612
Dynlt3	0.12154	0.08953	0.04438	0.05487	0.07171	0.36451	0.07762	0.33145	0.19127
Rpgr	0.00385	0.00792	0.01117	0.00317	0.01476	0.00537	0.00838	0	0
Tspan7	3e-04	0.00095	0	0.00126	0	0.08663	0.00111	0	0
Mid1ip1	0.06978	0.09427	0.03489	0.0801	0.07213	0.38804	0.1615	0.02234	0.0965
Bcor	0.03451	0.0328	0.03182	0.04811	0.0326	0.03476	0.05155	0	0
Atp6ap2	0.24693	0.24448	0.22586	0.26038	0.2149	0.57202	0.25584	0.73473	0.7986
1810030O07Rik	0.08345	0.11463	0.07858	0.09871	0.09964	0.10964	0.10304	0.13773	0.11091
Med14	0.01482	0.0262	0.01602	0.02257	0.03417	0.01655	0.05866	0	0.10304
Usp9x	0.09834	0.07153	0.07398	0.0976	0.08608	0.246	0.09563	0.08972	0.16301
Ddx3x	0.28182	0.20843	0.29151	0.32383	0.30606	0.33669	0.27064	0.26116	0.28688
Cask	0.00092	0.00228	0.00119	0.00146	0	0.20129	0.00111	0	0.03766
Gpr34	0.00603	0.0416	0.01201	0.01668	0.01155	0	0.1216	0.01992	0
Maoa	7e-04	0.00044	0	0.00316	0	0.12091	0.00742	0.05495	0
Fundc1	0.18344	0.14122	0.15236	0.20907	0.16483	0.22277	0.24502	0.37304	0.29806
Kdm6a	0.0612	0.03839	0.04718	0.05096	0.04312	0.02376	0.03824	0.12781	0.03544
Slc9a7	0.00386	0.00765	0.01156	0.01914	0.01474	0	0.00355	0	0.02017
Rp2	0.0335	0.02878	0.01771	0.02941	0.02375	0.03435	0.02662	0.26848	0.26966
Jade3	0.00155	0.00057	0.00063	0.00278	0.00357	0	0.01295	0.03131	0
Ndufb11	0.78791	1.07478	0.81903	0.97095	0.88586	0.89465	1.33042	0.85701	1.01155
Rbm10	0.10528	0.10079	0.10422	0.14838	0.09932	0.12789	0.32129	0.12211	0.12083
Uba1	0.31025	0.34147	0.24469	0.39863	0.28687	0.51993	0.55831	0.26148	0.44017
Cdk16	0.04256	0.03044	0.03014	0.0397	0.05351	0.16449	0.0625	0.03239	0.06572
Usp11	0.045	0.01895	0.05234	0.03626	0.03936	0.01184	0.0423	0	0.03141
Araf	0.15134	0.18714	0.18391	0.17915	0.16674	0.17159	0.19469	0.18607	0.13984
Timp1	0.00824	0.0062	0.00753	0.02129	0.00242	0.95179	0.01025	0.08571	0.16471
Cfp	0.00212	0.00663	0.00563	0.00894	0.00943	0.02438	0.01426	0.84621	1.34825
Elk1	0.01736	0.01917	0.01667	0.0238	0.01532	0.10479	0.02118	0.01992	0.03977
Uxt	0.08695	0.13505	0.10475	0.18314	0.12609	0.20069	0.21593	0.25348	0.19327
Zfp182	0.02051	0.02483	0.01722	0.01181	0.01677	0.01501	0.01333	0.05195	0.00578
Zfp300	0.00563	0.00445	6e-04	0	0	0.00196	0	0	0
Wdr44	0.06294	0.06635	0.03685	0.03687	0.04061	0.10829	0.03772	0.04901	0.05025
Dock11	0.10862	0.12454	0.11955	0.13412	0.11824	0.02268	0.1271	0.06436	0.13829
Il13ra1	0.00114	0.0011	0	0.00263	0	0.11274	0	0.18982	0.45505
Pgrmc1	0.18724	0.23067	0.15739	0.17882	0.19184	0.61183	0.39301	0.20385	0.1934
Akap17b	0.0053	0.00708	0.00482	0.00656	0.00501	0	0.02353	0	0
Slc25a5	1.66322	1.98994	1.85559	2.39963	1.92523	2.28185	2.51286	1.68153	2.24712
2310010G23Rik	0	0.00427	0.00062	0.00625	0.00318	0.045	0.00482	0	0.01108
C330007P06Rik	0.07292	0.06123	0.05045	0.06982	0.05635	0.17313	0.1224	0.03124	0.01161
Ube2a	0.28527	0.44769	0.28122	0.38397	0.35878	0.46565	0.58683	0.70557	0.68885
Nkrf	0.0212	0.00899	0.0149	0.01628	0.0036	0.01839	0.02164	0	0
Sept6	0.68716	0.79584	0.7178	0.75969	0.75997	0.22165	0.93756	0.45796	0.08288
Rpl39	3.73926	3.27315	3.74922	3.70607	3.56903	3.42213	3.46863	2.64899	2.49769
Upf3b	0.1482	0.195	0.15944	0.18253	0.20396	0.3326	0.29079	0.17761	0.0881
Nkap	0.09744	0.11853	0.08156	0.13355	0.08931	0.11938	0.16364	0.04602	0.0839
Ndufa1	0.48985	0.77568	0.55209	0.78633	0.62221	0.66417	0.92859	0.73339	0.9159
Rnf113a1	0.02374	0.01852	0.0117	0.0153	0.02029	0.01726	0.05054	0.01802	0.00834
Rhox8	0.00812	0.00464	0.0051	0	0.00222	0	0.00511	0.02396	0
Zbtb33	0.00953	0.01305	0.00673	0.01355	0.00437	0.00789	0.02623	0.02234	0.01774
Lamp2	0.25419	0.24665	0.07873	0.09738	0.14794	0.32227	0.1339	0.80424	1.4232
Cul4b	0.06133	0.03944	0.03622	0.05349	0.04805	0.0991	0.12914	0.01992	0.08204
Mcts1	0.42221	0.49091	0.3812	0.51036	0.45337	0.35858	0.53197	0.38176	0.48465
C1galt1c1	0.03694	0.08403	0.02918	0.02959	0.04209	0.07109	0.06748	0.18065	0.15522
Thoc2	0.20456	0.20915	0.21064	0.27368	0.20224	0.21121	0.3131	0.30062	0.17187
Xiap	0.09577	0.0977	0.07525	0.088	0.09352	0.07482	0.10851	0.05239	0.16977
Stag2	0.09648	0.10342	0.09955	0.11999	0.10156	0.07559	0.22803	0.19259	0.08214
Sh2d1a	0.71172	0.79169	0.41921	0.44489	0.68712	0.09436	0.71137	0.04376	0.08366
Ocrl	0.01742	0.00362	0.00537	0.01011	0.00645	0.02983	0	0.04642	0.03294
Apln	0.00279	0	0	0.00348	0.00206	0.07519	0	0	0
Sash3	0.30809	0.58375	0.329	0.30181	0.32886	0.01395	0.58843	0.16676	0.23931
Zdhhc9	0.01014	0.01479	0.00648	0.01385	0.00671	0.04192	0.01467	0.04513	0.04652
Utp14a	0.0887	0.09634	0.16877	0.30679	0.14226	0.13842	0.19559	0.21337	0.11586
Bcorl1	0.01569	0.01396	0.00682	0.01061	0.00795	0.03266	0.01787	0	0
Elf4	0.09316	0.10895	0.05839	0.04871	0.0795	0.04838	0.15781	0.21699	0.11485
Aifm1	0.02963	0.05944	0.05572	0.1131	0.0335	0.14335	0.16711	0.02329	0.05079
Zfp280c	0.01631	0.01228	0.01065	0.01763	0.00719	0.00526	0.02872	0	0.01956
Slc25a14	0.02363	0.03818	0.01857	0.03997	0.03653	0.04591	0.06923	0	0.02772
Rbmx2	0.05418	0.05471	0.05876	0.10076	0.05065	0.17713	0.23296	0.05054	0.03754
Enox2	0.00713	0.01314	0.01242	0.023	0.01813	0	0.04713	0.07529	0.01161
Stk26	0.08876	0.06151	0.05968	0.06626	0.0693	0.02973	0.08029	0.04388	0
Rap2c	0.09583	0.0943	0.08269	0.09005	0.08612	0.13628	0.11667	0.08795	0.35289
Mbnl3	0.04222	0.04621	0.0336	0.06297	0.04843	0.07472	0.21535	0.03762	0
Phf6	0.13267	0.099	0.07578	0.10875	0.10461	0.04483	0.14492	0.05085	0.0897
Hprt	0.55801	0.83558	0.54546	0.88331	0.72215	0.86855	1.32192	0.5536	0.977
Fam122b	0.01641	0.01001	0.00835	0.01225	0.01432	0.01431	0.00482	0	0.00774
Mospd1	0.05234	0.06805	0.03783	0.03695	0.05234	0.1268	0.08661	0.10129	0.03229
Cxx1a	0.05566	0.04221	0.05418	0.05612	0.06079	0.01071	0.08773	0.0755	0.07993
Cxx1b	0.04893	0.05599	0.03942	0.05308	0.04412	0.00423	0.054	0.16146	0.00455
Xlr	0.01008	0.00926	0.0109	0.01058	0.01213	0	0	0	0.01348
3830403N18Rik	0.02236	0.00948	0.00948	0.00928	0.02314	0	0.02932	0.0368	0.02125
Ddx26b	0.00836	0.01307	0.01065	0.01157	0.01457	0.00467	0.01197	0	0.05396
Mmgt1	0.00755	0.01254	0.0064	0.00729	0.00368	0.01292	0.04187	0	0.00706
Slc9a6	0.00963	0.01812	0.01438	0.02385	0.01228	0.03134	0.02954	0.02234	0.07543
Htatsf1	0.07696	0.10334	0.1069	0.14533	0.10013	0.19345	0.18143	0.02742	0.10493
Cd40lg	0.00215	0.02369	0.00089	0.00833	0.00454	0	0.01684	0	0
Arhgef6	0.21431	0.26934	0.13489	0.14851	0.18428	0	0.25651	0.29403	0.18637
Rbmx	0.0741	0.09217	0.1093	0.1542	0.0822	0.17439	0.23299	0.08506	0.06192
Fgf13	0.12902	0.07664	0.15941	0.17952	0.13258	0.07031	0.1903	0	0.02772
Atp11c	0.00831	0.01049	0.01571	0.01239	0.01178	0.00845	0.02724	0	0
Fmr1	0.10574	0.1143	0.07383	0.11301	0.09971	0.22331	0.24734	0.20596	0.1724
Gm14698	0.09725	0.11076	0.11516	0.16127	0.10466	0.12328	0.10363	0.2664	0.05656
Ids	0.02223	0.00878	0.01154	0.01721	0.01583	0.01678	0.03693	0.02898	0.10379
1110012L19Rik	0.113	0.14022	0.06138	0.12097	0.10028	0.05858	0.09041	0.05051	0.06467
BC023829	0.06932	0.05834	0.04758	0.05478	0.06872	0.10493	0.11916	0.09547	0.09412
Mtm1	0.03617	0.01328	0.02463	0.01582	0.02024	0.00525	0.02121	0.07648	0.08395
Mtmr1	0.05649	0.07684	0.05002	0.06002	0.06285	0.01975	0.06645	0.07585	0.01268
Cd99l2	0.0286	0.03053	0.01788	0.03931	0.02034	0.07955	0.0319	0.024	0.02548
Hmgb3	0.0466	0.04782	0.03647	0.06667	0.05712	0.47994	0.55946	0	0.00777
Vma21	0.13917	0.23802	0.17028	0.29577	0.20315	0.39552	0.3653	0.20433	0.50362
Cetn2	0.40285	0.44939	0.38378	0.42695	0.43229	0.19673	0.47933	0.34723	0.23208
Nsdhl	0.04426	0.08167	0.04518	0.05749	0.07136	0.11597	0.08791	0.11022	0.10119
Xlr4a	0.09599	0.13052	0.08871	0.1172	0.10713	0.02189	0.1995	0	0.01932
Xlr3b	0.01292	0.01604	0.01028	0.01599	0.00572	0	0.03124	0	0.00777
Xlr4b	0.11855	0.21749	0.13404	0.14288	0.17235	0.03392	0.2358	0.02256	0.03702
F8a	0.07072	0.1091	0.07052	0.09178	0.08605	0.0335	0.13746	0.05808	0.04504
Xlr4c	0.05088	0.10515	0.06923	0.08408	0.06507	0.05478	0.06956	0.02329	0
Zfp275	0.00649	0.00809	0.00799	0.01104	0.0102	0.0167	0.00111	0	0
Haus7	0.0491	0.05627	0.05217	0.09582	0.06141	0.12404	0.19157	0.17268	0.06659
Dusp9	0.00497	0.00899	0.00347	0.01395	0.00219	0.57302	0.01087	0.07166	0.01777
Slc6a8	0.00221	0.00388	0.00051	0.01252	0	0.18568	0.00208	0	0.03532
Bcap31	0.47112	0.69763	0.4514	0.6421	0.52976	0.66411	0.74935	0.46122	0.34226
Abcd1	0.05389	0.03664	0.03049	0.0265	0.03929	0.05373	0.06434	0.18441	0.12904
Idh3g	0.33944	0.39964	0.39353	0.50935	0.42389	0.56768	0.77046	0.37338	0.32893
Ssr4	0.78674	0.88885	0.85547	1.16579	0.86888	1.2633	1.05553	1.20989	1.15255
L1cam	0	0.01303	0.00344	0	0.01005	0	0	0.13161	0.02276
Arhgap4	0.0814	0.087	0.08388	0.07194	0.07574	0	0.10581	0	0.04175
Naa10	0.19698	0.24839	0.27982	0.48436	0.24211	0.44249	0.52299	0.26169	0.18759
Renbp	0.00582	0.01022	0.00289	0	0.00787	0.02612	0.01005	0.19854	0.21338
Hcfc1	0.03143	0.05151	0.04482	0.0784	0.04685	0.07377	0.1421	0.04566	0.03971
Irak1	0.09079	0.06612	0.08366	0.10012	0.08173	0.18071	0.10986	0.18559	0.0628
Mecp2	0.16207	0.13554	0.11777	0.09578	0.14738	0.09049	0.13622	0.23479	0.15008
Tktl1	0	0.01836	0	0	0.00399	0	0.02725	0	0
Flna	0.11408	0.16595	0.20188	0.24278	0.16693	0.42482	0.35104	0.37022	0.53144
Emd	0.37768	0.43725	0.27613	0.45555	0.44385	0.55456	0.72535	0.83306	0.58762
Rpl10	3.5396	3.05078	3.76099	3.75811	3.43447	3.8538	3.48783	3.3504	3.29409
Dnase1l1	0.02232	0.0516	0.02693	0.01786	0.02511	0.06461	0.03005	0.08362	0.19864
Taz	0.17745	0.1442	0.16453	0.1389	0.1462	0.05262	0.17369	0.13732	0.16659
Atp6ap1	0.20288	0.32643	0.23095	0.29913	0.25889	0.30129	0.3103	0.48805	0.78011
Gdi1	0.13384	0.15614	0.14752	0.16213	0.14445	0.19099	0.16475	0.21268	0.2188
Fam50a	0.18768	0.20792	0.14628	0.22867	0.17325	0.20533	0.24339	0.29147	0.28048
Lage3	0.19464	0.18931	0.17123	0.29881	0.18224	0.32926	0.4455	0.21394	0.1921
Ubl4a	0.15006	0.23256	0.20031	0.39265	0.18946	0.311	0.586	0.23907	0.32157
Slc10a3	0.03797	0.0283	0.03004	0.06418	0.03363	0.0055	0.02669	0.04525	0.02574
Fam3a	0.04145	0.05864	0.04511	0.05575	0.04514	0.08964	0.08839	0.09454	0.06442
Ikbkg	0.06386	0.06312	0.05128	0.05621	0.04577	0.08835	0.04662	0.05504	0.08237
G6pdx	0.06308	0.04994	0.03029	0.08508	0.03979	0.243	0.09163	0.08427	0.34655
Gab3	0.13476	0.10684	0.11952	0.10178	0.13519	0.00196	0.06466	0.07322	0
Dkc1	0.1108	0.1162	0.2735	0.52152	0.18418	0.31353	0.29686	0.13857	0.06059
Mpp1	0.15551	0.07712	0.15273	0.13736	0.12988	0.38395	0.20233	0.26846	0.56659
Fundc2	0.48277	0.60765	0.4727	0.6936	0.5594	0.78183	0.99567	0.22774	0.49223
Cmc4	0.0651	0.07875	0.05454	0.09689	0.08492	0.03024	0.11357	0.07994	0.01108
Mtcp1	0.00175	0.00836	0.00812	0.00953	0.01481	0	0.01024	0	0
Brcc3	0.17955	0.18614	0.15509	0.20632	0.18162	0.2508	0.32919	0.23353	0.21429
Vbp1	0.34134	0.41766	0.26942	0.36465	0.32213	0.44284	0.56325	0.44243	0.44393
Pls3	0.00209	0.00373	0.00082	0.00957	0.00184	0.37688	0.00648	0.04513	0
Tbl1x	0.12465	0.09702	0.12209	0.20214	0.11314	0.34818	0.1637	0.20465	0.1613
Prkx	0.08966	0.12402	0.05275	0.04279	0.08956	0.02106	0.07776	0.23211	0.40546
Prrg1	0.01178	0.00802	0.01117	0.00566	0.00941	0	0.01595	0	0
Tmem47	0.0026	7e-05	0	0.00062	0	0.07855	0.00111	0	0
Tab3	0.00805	0.00619	0.00686	0.01343	0.0147	0.02857	0.0048	0	0.01677
Gk	0.01423	0.01565	0.01507	0.02224	0.01047	0.04014	0.05085	0	0.33019
5430427O19Rik	0.06385	0.11026	0.02268	0.0282	0.05993	0	0.07375	0.29531	0.17284
Pola1	0.02062	0.01352	0.01423	0.01718	0.02059	0.03482	0.15821	0	0.01736
Pdk3	0.08793	0.09363	0.09927	0.148	0.11267	0.10232	0.28757	0.11577	0.38368
Zfx	0.06357	0.07692	0.06934	0.07939	0.07561	0.02432	0.08702	0.13483	0.12652
Eif2s3x	0.18151	0.14179	0.17761	0.22629	0.15407	0.36263	0.23232	0.08937	0.14799
Klhl15	0.0264	0.03719	0.01949	0.03625	0.03388	0.03632	0.03953	0.03046	0.02819
Apoo	0.02804	0.03504	0.03212	0.08815	0.03193	0.16085	0.18458	0.01802	0.06617
Maged1	0.00823	0.00895	0.00491	0.01377	0.0042	0.37322	0.04049	0.05931	0.02703
Zxdb	0.01461	0.01524	0.00914	0.01581	0.02255	0.02844	0.01838	0.04424	0.01268
Arhgef9	0	0.0046	0.00102	0	0.00299	0.00296	0	0.07369	0.00455
Amer1	0.0149	0.01885	0.03383	0.04054	0.02231	0.0312	0.01339	0.1467	0.00455
Zc4h2	0.00781	0.00271	0.00757	0.01511	0.00705	0.00778	0.00438	0	0.00578
Las1l	0.2307	0.17946	0.28323	0.28345	0.24509	0.13127	0.20593	0.19606	0.07017
Msn	1.10637	1.38773	1.05901	1.15499	1.09357	0.80318	1.19469	1.19537	1.36552
Ar	0.10746	0.04743	0.0206	0.02312	0.06269	0.0819	0.03098	0.03868	0.02691
Yipf6	0.07387	0.09056	0.07091	0.09207	0.08779	0.13145	0.09559	0.19512	0.10715
Efnb1	0.0035	0.00177	0.00378	0.00502	0.00233	0	0	0	0
Pja1	0.38052	0.35498	0.17672	0.2079	0.40061	0.24897	0.20553	0.12878	0.20442
Igbp1	0.39634	0.41912	0.40683	0.34524	0.42095	0.44068	0.46111	0.23425	0.21973
Pdzd11	0.08283	0.12099	0.07036	0.1434	0.11184	0.3347	0.3099	0.23692	0.29163
Kif4	0.00076	0.00112	0	0.00061	0	0.01488	0.10796	0	0
Snx12	0.11259	0.10989	0.10905	0.13247	0.10133	0.20666	0.24287	0.14064	0.26002
Foxo4	0.01299	0.01701	0.01961	0.01006	0.01532	0.00792	0.03772	0	0.03353
Il2rg	1.18683	1.25106	1.06312	1.07285	1.11515	0.22094	0.97645	0.95635	0.60143
Med12	0.03943	0.05601	0.0532	0.07116	0.06384	0.04736	0.07281	0.05568	0.09272
Zmym3	0.02554	0.0483	0.024	0.02084	0.0168	0.02748	0.09029	0.01992	0.04724
Nono	0.73408	0.81928	0.61857	0.79344	0.72511	0.757	1.34565	0.88414	0.74466
Taf1	0.06383	0.05383	0.05214	0.03608	0.04552	0.08835	0.11086	0	0.06714
Ogt	0.51268	0.68038	0.59935	0.54511	0.64317	0.25551	0.38403	0.4568	0.3251
Cxcr3	0.53145	1.22692	0.22113	0.41555	0.62319	0.0832	0.71873	0.18728	0.04101
Pin4	0.26048	0.41326	0.25744	0.39986	0.25591	0.49632	0.36803	0.37571	0.51659
Ercc6l	0.00508	0.00165	0.00171	0.00679	0.00355	0.01457	0.03676	0	0
Rps4x	4.16309	3.68709	4.32841	4.26718	4.02499	3.97204	3.90931	3.3104	2.97942
Hdac8	0.06592	0.07866	0.06091	0.08277	0.0425	0.01034	0.0732	0.02234	0.03122
Chic1	0.00663	0.0033	0.00138	0.0023	0	0.14247	0.00801	0	0
Jpx	0.00839	0.01085	0.0158	0.00517	0.00653	0.00252	0.01646	0.05374	0.02742
Ftx	0	0.006	0.00352	0.0076	0.00553	0	0.00852	0.07078	0
Slc16a2	0.00156	0	0.00403	0.01075	0.00589	0.00423	0.01242	0	0
Rlim	0.32297	0.25318	0.36451	0.28735	0.27051	0.21144	0.27527	0.19321	0.23752
Abcb7	0.02244	0.02962	0.02077	0.04392	0.022	0.04216	0.02977	0	0.01907
Uprt	0.00892	0.00297	0.00142	4e-04	0.00397	0.02047	0	0	0
Zdhhc15	0.01254	0.02271	0.01924	0.03839	0.01889	0	0.07114	0.02802	0
Pbdc1	0.14282	0.17918	0.21793	0.31324	0.1839	0.63931	0.43838	0.20309	0.23996
Magee1	0.00559	0.01026	0.00357	0.00753	0.00238	0.01943	0.00473	0	0
Atrx	0.24922	0.28745	0.24836	0.30741	0.29711	0.35564	0.57467	0.29799	0.1708
Magt1	0.05955	0.08713	0.07924	0.11134	0.06096	0.19185	0.21893	0.34895	0.23459
Cox7b	0.92683	1.20155	0.94983	1.34781	1.09088	1.40515	1.28846	1.02257	1.48221
Atp7a	0.01873	0.01442	0.00962	0.01592	0.01235	0.02379	0.00478	0.04691	0.12868
Tlr13	0	0.00181	0.00071	0	0	0.00772	0	0.09683	0.23568
Pgk1	0.08962	0.13597	0.07979	0.15539	0.08906	0.77356	0.28491	0.06206	0.41824
Taf9b	0.04488	0.0971	0.04657	0.06222	0.05448	0.03267	0.06957	0	0.01284
Cysltr1	0	0.0026	0	0	0.00265	0	0.00659	0.10936	0.15959
Gm5127	0	0.00754	0	0	0.00179	0	0.00596	0	0.02442
P2ry10	0.43838	0.38666	0.20795	0.21546	0.43623	0	0.21495	0.76703	0.07507
A630033H20Rik	0.01861	0.02524	0.02088	0.01042	0.01575	0	0.00968	0.01802	0.08649
Gpr174	0.17216	0.16404	0.1505	0.15863	0.15294	0.0021	0.22588	0	0.02371
Itm2a	0.25063	0.08491	0.28866	0.50662	0.24494	0.10993	0.24716	0	0.07678
2610002M06Rik	0.09657	0.07445	0.09638	0.13434	0.09597	0.16807	0.1611	0.04544	0.17127
Gm379	0.00016	0.00032	0.00063	0.00084	0	0.02262	0	0	0
Brwd3	0.0134	0.02055	0.01503	0.01589	0.02428	0.01799	0.00716	0.07038	0.05302
Hmgn5	0.1282	0.18378	0.11396	0.16064	0.13713	0.81824	0.53295	0.21168	0.17064
Sh3bgrl	0.10244	0.22954	0.06904	0.07286	0.14572	0.35785	0.26709	0.49545	0.76661
Gm6377	0.00167	0.00104	0	0	0	0	0.00332	0.18281	0.34687
Apool	0.10465	0.10777	0.09685	0.14286	0.10782	0.14786	0.11511	0.18687	0.16009
Chm	0.03127	0.04353	0.03076	0.03891	0.04352	0.02184	0.06045	0.02234	0.0783
Cldn34c1	0.00429	0.00099	0	0.00091	0.00154	0.04126	0.00111	0	0
Diaph2	0.04467	0.03382	0.03618	0.02812	0.02993	0.04101	0.01385	0.13675	0.15157
Pcdh19	0.00029	7e-05	0	0.00048	0	0.06448	0.00111	0	0
Tspan6	0	0.00338	0.00357	0.01142	0.0026	0.00754	0.00448	0	0
Cstf2	0.06126	0.05937	0.06429	0.13666	0.07458	0.16863	0.16327	0.17331	0.10267
Xkrx	0.00286	0	0.00587	0.0117	0.00315	0	0.0047	0.02742	0
Trmt2b	0.06812	0.05773	0.04506	0.04828	0.05045	0.03814	0.13301	0.0747	0
Cenpi	0	0.00318	0.00184	0.00113	0.00257	0.01668	0.12584	0	0.00578
Timm8a1	3e-04	0.0058	0.00811	0.03045	0.00523	0.02596	0.01429	0	0
Btk	0	0.0014	0.00169	0	0	0	0	0.11649	0.21926
Rpl36a	3.32747	2.59457	3.58774	3.53931	3.15944	3.29007	3.01564	2.15051	1.78214
Gla	0.03913	0.03842	0.0246	0.03384	0.03308	0.10394	0.06266	0.02742	0.56287
Hnrnph2	0.32428	0.31054	0.22611	0.34776	0.32937	0.40541	0.397	0.76776	0.65024
Armcx4	0.00519	0.00165	0.00222	0.00262	0.00599	0.00747	0.00854	0	0
Armcx1	0	0.00031	0.0035	0.00044	0.00419	0.09369	0.01235	0	0
Armcx6	0	0.00462	0.00215	0.00263	0.0022	0	0.01401	0.1794	0
Armcx3	0.03104	0.0229	0.02195	0.02397	0.02933	0.03412	0.02829	0.13733	0.24262
Armcx2	0.04828	0.01926	0.03283	0.0287	0.03375	0	0.02596	0.07266	0.01348
Zmat1	0.00531	0.00766	0.01489	0.0104	0.01117	0	0.00272	0	0.02009
Armcx5	0.04478	0.04532	0.04873	0.04416	0.05225	0.02935	0.05184	0.06626	0
Gprasp1	0.02291	0.02424	0.02101	0.02242	0.01715	0.00252	0.0155	0	0.00455
Bhlhb9	0.03901	0.03975	0.06156	0.07827	0.06316	0.00423	0.07105	0.02329	0
Arxes2	0.0019	0.00287	0.00341	0.00212	0.00161	0.00772	0.01299	0	0
Bex2	0.00176	0.00091	0.00129	0.00481	0.00248	0	0.02104	0	0
Tceal8	0.00334	0.0059	0.00234	0.01742	0.00605	0.56157	0.00954	0.13087	0.13124
Wbp5	0.33699	0.26464	0.13219	0.24621	0.23781	1.03542	0.70945	0.30318	0.43727
Ngfrap1	0.36506	0.3795	0.21517	0.31131	0.33808	1.01538	0.82798	0.37911	0.1808
Morf4l2	0.19683	0.22651	0.18025	0.32622	0.22903	0.94535	0.40736	0.56668	0.47659
Plp1	0.00702	0.00079	0.00442	0.00427	0.00569	0	0	0	0
Tmsb15l	0.02895	0.01861	0.03552	0.01236	0.02444	0	0.07917	0	0.01348
Tmsb15b1	0.09223	0.05851	0.04552	0.04676	0.0751	0.00423	0.06488	0	0.04744
Slc25a53	0.03306	0.02757	0.03011	0.01915	0.02021	0.00895	0.03605	0.01802	0.02072
Zcchc18	0.12212	0.06178	0.05779	0.08107	0.09417	0.0028	0.08834	0.04086	0
Fam199x	0.0158	0.01443	0.00984	0.01122	0.01952	0.03036	0.01556	0.02256	0.01348
Esx1	0.00056	0	0	0.00095	0	0.07628	0	0	0.01928
Rnf128	0.00088	0.00235	0.00145	0.00486	0.0081	0	0	0	0.07828
Tbc1d8b	0.00851	0.00976	0.00765	0.00469	0.01371	0.00665	0.01084	0	0.02889
Gm15013	0.0604	0.05086	0.08683	0.08655	0.06001	0.03383	0.0694	0.05266	0.02576
Morc4	0.00038	0.00044	0	0.00188	0	0.12184	0	0	0
Rbm41	0.01173	0.01176	0.0083	0.00336	0.00716	0.0103	0.00478	0	0.0357
Prps1	0.21669	0.23431	0.2067	0.32177	0.22419	0.28066	0.40332	0.23142	0.06413
Tsc22d3	1.70423	1.26124	1.82349	1.28619	1.59675	0.6868	1.01448	1.04457	0.90213
Psmd10	0.16981	0.23151	0.13686	0.19033	0.18627	0.33024	0.22885	0.09788	0.30278
Atg4a	0.05543	0.06756	0.04085	0.0579	0.05786	0.03337	0.10093	0.15716	0.06184
Nxt2	0.00864	0.01197	0.00755	0.01072	0.00871	0.06621	0.03008	0	0.06817
Acsl4	0.04902	0.05964	0.03021	0.08229	0.06515	0.14326	0.07798	0.05266	0.15234
Tmem164	0.0327	0.038	0.02386	0.05267	0.02969	0.02495	0.04406	0.02234	0.07256
Ammecr1	0.01614	0.01761	0.0203	0.02783	0.01546	0.14569	0.03239	0.06303	0.01665
Alg13	0.02999	0.03064	0.01964	0.04649	0.02959	0.11767	0.071	0.09112	0.02464
Amot	0.00026	0.00013	0	0.00032	0	0.03728	0.00208	0	0
Lrch2	0.00014	0	0.00073	0.00121	0	0.06607	0	0	0
Tmem29	0.05585	0.04719	0.03373	0.06012	0.04901	0.18605	0.09138	0.05525	0.02707
Apex2	0.01614	0.02514	0.01348	0.03368	0.01622	0.01522	0.06686	0.03464	0.04255
Pfkfb1	0.00014	0.00338	0.00203	0.01028	0.00285	0.04137	0.01505	0	0
Maged2	0.02264	0.00702	0.00559	0.00875	0.00869	0.10632	0.03398	0.03046	0.00777
Gnl3l	0.03485	0.03136	0.04403	0.0413	0.03521	0.07592	0.02238	0.02723	0.06114
Fgd1	0	7e-05	0.00199	0.00257	0.00134	0.05018	0	0.02329	0
Tsr2	0.06241	0.04617	0.07086	0.10311	0.05511	0.31177	0.05506	0.0368	0.01108
A230072E10Rik	0.00242	0.00427	0.01045	0.02008	0.00898	0	0	0	0
Fam120c	0.00784	0.00272	0.00553	0.0043	0.00364	0.00467	0	0	0
Phf8	0.02617	0.04956	0.04998	0.04672	0.05457	0.01547	0.09151	0.04197	0.00455
Huwe1	0.13524	0.11015	0.18227	0.19294	0.15145	0.19901	0.14927	0.07046	0.13358
Hsd17b10	0.41219	0.3891	0.43379	0.56955	0.40201	0.90256	0.50905	0.318	0.28193
Ribc1	0.00221	0.00182	0.00642	0	0	0.0414	0.00792	0	0
Smc1a	0.18649	0.26324	0.25271	0.37968	0.23893	0.36057	0.77745	0.26679	0.21827
Iqsec2	0	0.00019	0	0.00047	0	0.01315	0.00111	0	0.1076
Kdm5c	0.0872	0.07412	0.06204	0.06824	0.0649	0.0555	0.07066	0.11571	0.07893
Kantr	0.00166	0.00236	0.0052	0.00296	0.00409	0	0	0	0
Tspyl2	0.05831	0.03328	0.06294	0.04829	0.05768	0.02836	0.02456	0.03239	0.04295
Rragb	0.00719	0.00244	0.00284	0.00244	0.00143	0	0.0061	0	0.00455
Ubqln2	0.09904	0.11173	0.10278	0.11285	0.0886	0.24544	0.11129	0.18097	0.04255
2210013O21Rik	0.19158	0.13902	0.16188	0.15199	0.16898	0.49106	0.21806	0.15983	0.13467
Spin2c	0.01292	0.02478	0.01743	0.05971	0.01397	0	0.02584	0	0
Sat1	0.69435	0.63571	0.5007	0.49442	0.6282	0.8529	0.49406	0.86617	2.21468
Acot9	0.1483	0.26281	0.1926	0.27263	0.19546	0.38227	0.28403	0.36729	0.37575
Prdx4	0.03513	0.05497	0.02963	0.07463	0.03516	0.65593	0.38634	0.10223	0.2382
Sms	0.23785	0.34888	0.29126	0.42245	0.28825	0.83066	0.6101	0.24876	0.15588
Mbtps2	0.05257	0.0535	0.02893	0.051	0.03579	0.02584	0.02066	0.02279	0.00706
Rps6ka3	0.08281	0.09755	0.10403	0.1013	0.09051	0.06402	0.15669	0.09692	0.05362
Eif1ax	0.23955	0.38868	0.30808	0.66045	0.34088	1.09061	0.87864	0.35429	0.48595
A830080D01Rik	0.02734	0.03661	0.02182	0.03581	0.02288	0.04186	0.06316	0.02544	0.0333
Sh3kbp1	0.4077	0.48974	0.42291	0.42672	0.39624	0.45559	0.52196	0.23849	0.31675
Pdha1	0.27089	0.34346	0.28729	0.36092	0.27007	0.44909	0.35525	0.3831	0.28053
Phka2	0.01556	0.01399	0.01287	0.01626	0.01303	0.01809	0.04854	0.06076	0.04593
Rbbp7	0.27154	0.35436	0.40039	0.7685	0.40447	0.8173	1.13054	0.29696	0.07557
Txlng	0.06255	0.06559	0.07746	0.08609	0.06888	0.0513	0.06333	0.10581	0.03173
Syap1	0.08632	0.1275	0.05797	0.05785	0.09227	0.20606	0.1406	0.22878	0.23884
Ctps2	0.20356	0.1848	0.17346	0.16279	0.20626	0.11127	0.19459	0.05411	0.12721
Ap1s2	0.07114	0.21437	0.06151	0.05843	0.12613	0.05517	0.20636	0.17556	0.34772
Zrsr2	0.1882	0.19509	0.18398	0.22284	0.17113	0.36474	0.25589	0.11744	0.1403
Car5b	0.00695	0.04895	0.00073	0.00109	0.01516	0.01564	0.04583	0.024	0.03369
Siah1b	0.01193	0.01445	0.00529	0.01412	0.00716	0.07811	0.04736	0	0.00578
Pir	0.0027	0.00208	0.00084	0.00438	0.00175	0.20274	0.00208	0.08809	0
Figf	0	0.00013	0.0013	0.00227	0	0.22514	0.00624	0	0
Piga	0.00213	0.03055	0.01487	0.0154	0.0207	0.04672	0.04311	0.024	0.04447
Mospd2	0.01481	0.01993	0.01134	0.00157	0.01491	0.01704	0.02725	0.0889	0.27563
Fancb	0	0	0.00161	0.0079	0.00146	0.0027	0.02893	0	0.00455
Gemin8	0.03674	0.02283	0.02158	0.05968	0.03674	0.07255	0.06003	0.03046	0.03269
Gpm6b	0.00386	0.00759	0.0034	0.00533	0.00807	0.02703	0.00355	0.19401	0
Ofd1	0.01614	0.03709	0.03515	0.03997	0.03649	0.07733	0.05715	0.03464	0.00578
Trappc2	0.05576	0.06718	0.04004	0.05677	0.06315	0.02849	0.05221	0.08726	0.11364
Rab9	0.16702	0.17457	0.10324	0.13254	0.12445	0.3326	0.28847	0.363	0.50333
Tceanc	0.00504	0.00571	0.00368	0.00032	0.00559	0.00276	0.00742	0	0
Gm8817	0.0126	0.0263	0.00588	0.00858	0.01798	0	0.01067	0	0
Gm15232	0.01297	0.03029	0.01621	0.01022	0.01304	0.00772	0.01615	0	0.03461
Tmsb4x	4.492	5.28367	4.69639	4.67575	4.84215	3.96334	5.0614	5.24292	4.90272
Tlr7	0.02276	0.00413	0.01206	0.01821	0.01291	0	0	0.18652	0.1247
Prps2	0.15778	0.14049	0.16114	0.20656	0.15125	0.06585	0.25563	0.04983	0.02399
Msl3	0.04354	0.07049	0.05974	0.08083	0.0813	0.09602	0.1631	0.145	0.0704
Arhgap6	0.00094	0.00025	0.00051	0.00132	0	0.13663	0	0.13967	0
Gm15261	0.00014	7e-05	0.00186	0.00089	0.00091	0.07075	0.00111	0	0
Hccs	0.11463	0.15885	0.09313	0.18413	0.10731	0.21711	0.16311	0.05523	0.10965
Mid1	0.07354	0.0713	0.04748	0.07664	0.08777	0.06405	0.17439	0.1273	0.0718
Gm15247	0.00377	0.0033	0.00134	0	0.00463	0.00831	0	0	0.01684
Gm21887	0.0058	0.0259	0.0314	0.04074	0.02178	0	0.0548	0	0.00455
Pex2	0.12296	0.13592	0.10105	0.12497	0.10787	0.19641	0.12824	0.1254	0.24202
Gm8797	0.14275	0.18435	0.10607	0.1511	0.14903	0.08648	0.15464	0.09454	0.2389
Zc2hc1a	0.00014	0.00251	0.00199	0.00478	0.00308	0.01856	0.00208	0.09523	0.06562
Mrps28	0.06896	0.10783	0.17915	0.32756	0.09443	0.31653	0.21145	0.09821	0.12889
Tpd52	0.16152	0.0874	0.12775	0.15529	0.12657	0.3741	0.15839	0.80245	1.66042
[truncated: 9,960 more rows]
