# Supplementary material for: Reclassifying TNM stage I/II colorectal cancer into two subgroups with different overall survival, tumor microenvironment, and response to immune checkpoint blockade treatment
Source: Front Genet. 2022 Sep 21;13:948920. doi: 10.3389/fgene.2022.948920 (PMC9532767; doi:10.3389/fgene.2022.948920)
Supplement: Supplementary file 10 [file DataSheet7.ZIP › datasheet of Figure 7/TCGAcheckpoint.xlsx]

## Sheet: Sheet1
cluster	cluster1	cluster1	cluster1	cluster1	cluster1	cluster1	cluster1	cluster1	cluster1	cluster1	cluster1	cluster1	cluster1	cluster1	cluster1	cluster1	cluster1	cluster1	cluster1	cluster1	cluster1	cluster1	cluster1	cluster1	cluster1	cluster1	cluster1	cluster1	cluster1	cluster1	cluster1	cluster1	cluster1	cluster1	cluster1	cluster1	cluster1	cluster1	cluster1	cluster1	cluster1	cluster1	cluster1	cluster1	cluster1	cluster1	cluster1	cluster1	cluster1
sample	TCGA-3L-AA1B-01	TCGA-4T-AA8H-01	TCGA-5M-AATE-01	TCGA-A6-2675-01	TCGA-A6-2684-01	TCGA-A6-2685-01	TCGA-A6-4105-01	TCGA-A6-5656-01	TCGA-A6-5659-01	TCGA-A6-5661-01	TCGA-A6-5666-01	TCGA-A6-6138-01	TCGA-A6-6140-01	TCGA-A6-6141-01	TCGA-A6-6650-01	TCGA-A6-6782-01	TCGA-AA-3495-01	TCGA-AA-3502-01	TCGA-AA-3506-01	TCGA-AA-3509-01	TCGA-AA-3511-01	TCGA-AA-3526-01	TCGA-AA-3660-01	TCGA-AA-3663-01	TCGA-AA-3675-01	TCGA-AA-3685-01	TCGA-AA-3697-01	TCGA-AA-A02Y-01	TCGA-AD-6548-01	TCGA-AD-A5EK-01	TCGA-AY-A54L-01	TCGA-AY-A69D-01	TCGA-AZ-4313-01	TCGA-AZ-4315-01	TCGA-AZ-5403-01	TCGA-AZ-5407-01	TCGA-AZ-6598-01	TCGA-AZ-6599-01	TCGA-CA-5256-01	TCGA-CA-5796-01	TCGA-CA-6716-01	TCGA-CK-4952-01	TCGA-CK-5912-01	TCGA-CK-5913-01	TCGA-CK-5915-01	TCGA-CK-6747-01	TCGA-CK-6751-01	TCGA-CM-5349-01	TCGA-CM-5860-01
LAG3***	5.3105	5.4876	3.311	6.0026	6.7377	5.6307	7.9185	4.267	4.1031	5.0772	2.0202	8.6024	4.9761	7.1914	4.0802	6.0306	6.094	5.9735	6.4846	5.4423	5.1528	6.1138	5.1217	5.641	3.8754	6.3702	5.9612	6.8523	6.1716	4.1891	4.5532	4.8783	4.6504	6.4891	3.5414	5.5335	7.1269	4.113	5.2271	4.2876	3.1798	4.7654	2.698	5.8102	4.0863	5.2793	5.6321	4.7245	4.8992
TNFSF15	6.2003	5.685	4.7956	5.4645	6.1022	7.1095	6.1335	5.5854	5.6556	6.0734	5.3838	7.0967	5.7579	6.5715	6.6153	4.4986	5.631	6.4022	7.0124	6.1803	6.0787	5.6443	6.2456	7.3736	5.6108	5.5074	5.8571	5.052	6.4121	5.069	5.4539	6.0049	4.7551	5.8908	4.8462	5.4592	4.4632	5.9336	5.0995	6.8502	6.2579	5.6355	6.1264	7.3961	7.0492	6.3478	5.167	4.2968	4.8112
CD276***	11.0142	10.1586	10.1398	11.1631	11.1231	11.2508	11.291	10.8675	10.7436	10.7072	10.5753	10.6201	10.9	11.168	10.1168	11.2528	10.8215	10.5278	10.898	11.0381	10.8739	10.8528	10.6676	10.9328	10.6704	10.4457	10.5442	10.7029	11.2913	10.4711	10.0527	10.9439	10.7594	10.5584	10.7335	9.8683	9.72	10.8105	10.5157	10.423	10.8485	10.6787	9.8729	11.1339	10.4996	11.0347	11.2592	11.4534	11.4682
PDCD1***	4.3464	2.4294	3.311	5.0835	4.4197	4.4967	6.9723	2.8246	3.0428	4.0497	3.6097	6.4287	3.6729	6.7136	3.5691	4.779	4.9896	4.5671	4.9173	4.557	3.5449	5.6041	4.7595	3.9851	4.2857	5.4606	5.1316	5.922	5.8628	3.8101	3.1791	3.6281	3.4501	4.5018	2.8106	4.5643	5.2163	3.2722	4.1192	3.716	2.3904	3.8175	2.9044	4.9869	1.6872	4.5261	4.9714	0.6464	4.4718
CD48	6.9965	4.7719	5.3017	7.6864	8.2	8.7093	8.3259	5.2709	5.6185	6.5221	5.6411	8.3455	5.7809	8.0015	5.0024	7.6396	7.5621	7.6717	7.9839	7.1263	5.8629	8.5623	7.0435	8.1963	6.7762	9.6082	7.8028	6.3888	7.5864	5.1645	4.7705	6.3571	4.5374	7.8114	6.8948	8.0166	6.7681	4.9805	8.4716	7.6279	4.6051	5.6937	5.5363	6.3007	4.3287	6.2327	6.0619	8.3288	8.1413
CD44	13.0034	12.9896	12.7017	12.7842	13.6451	12.859	12.4838	11.3644	12.8387	13.4415	13.4657	12.6647	12.1327	12.8558	12.0785	12.6481	12.8141	13.6904	12.8939	13.2884	11.8836	12.3614	13.3125	13.446	13.5925	12.9191	12.5215	13.3201	12.741	12.9275	12.6446	12.7309	13.0156	13.3255	12.4734	13.4292	12.7712	13.5616	12.0426	13.0913	13.3604	13.1669	10.0605	13.5385	12.6114	12.1825	12.6641	12.9017	13.0021
ICOSLG	8.5555	7.6794	7.5472	9.343	8.4557	9.2096	8.6959	9.1691	7.8384	9.0025	8.2241	8.9726	8.8815	8.5718	8.0768	7.8934	9.1771	8.6665	8.6828	7.6653	8.1777	9.123	8.1794	8.8362	8.7914	7.9743	8.572	7.5115	10.0217	8.7979	7.6277	7.0016	7.3207	7.185	8.5768	9.0804	8.4769	8.4885	8.156	9.3963	9.0513	8.6501	7.8013	8.6983	9.6299	8.8746	9.8315	7.676	7.8708
CD28	5.7981	3.2889	4.3378	5.5666	5.5229	6.3638	5.6935	3.3789	4.2717	4.1858	3.1113	6.3903	4.3941	6.1522	4.2369	5.4372	5.8392	5.7062	5.1902	5.0287	5.0999	5.3524	4.8347	6.1113	3.6163	5.76	5.1316	3.7486	4.5274	3.849	2.7033	4.8608	2.2578	3.4226	3.8029	4.8811	3.3476	2.4817	4.2848	4.5062	3.2458	3.1338	4.5518	4.9283	4.0088	4.9254	4.5716	4.3775	5.2949
CD27	7.303	5.6294	5.0766	6.8615	6.8497	7.0534	7.1753	3.7713	4.9697	5.8203	3.4467	7.6347	5.5546	8.4425	5.5602	7.2976	7.8013	6.7605	6.4951	6.0028	5.4694	6.2291	6.2365	4.7727	4.8616	7.6005	6.6874	6.0101	6.1546	4.292	4.1273	5.8417	3.9481	5.6802	4.5715	6.6086	5.3826	4.9174	5.8945	6.8203	4.1823	4.1174	4.6411	5.1841	3.0423	6.0896	5.7912	5.7697	5.9774
TNFRSF4***	6.5372	3.2889	3.9464	6.1523	7.1208	6.7425	6.2739	5.0479	4.3936	3.7317	4.3832	6.7103	5.3746	6.6794	4.1763	6.3829	5.4992	4.4445	6.1059	5.9367	5.4491	6.1138	5.5952	5.9539	5.1372	7.1809	6.2107	4.7639	5.456	4.9308	2.88	5.5706	5.2069	5.0558	6.5829	5.4592	5.3175	3.7255	5.911	3.4039	5.212	4.6987	4.2067	5.4839	3.1688	4.9427	5.7039	6.1169	6.4993
NRP1***	9.5489	6.4833	8.2789	10.2342	10.4777	10.5688	9.8704	7.4068	9.1495	9.6592	8.8692	10.2889	8.6649	8.9547	8.7622	10.5355	9.1296	8.2725	8.9006	9.1704	9.5559	8.9798	9.2542	9.4978	8.3753	8.5499	8.7915	6.4396	10.1636	9.0842	7.086	8.3842	7.6978	9.1157	9.8065	8.1554	9.4293	7.0984	7.9921	8.6949	9.3037	9.2769	9.8245	9.5383	8.4161	9.6116	9.6634	10.1209	10.2195
TNFRSF14	11.0112	10.5962	10.8423	10.8293	10.9081	10.8434	10.5189	11.7471	9.5563	10.2475	10.2451	10.3919	10.5224	11.0982	10.2986	10.8415	10.8997	11.1881	11.2856	9.813	10.6428	9.9331	10.8878	11.1741	10.5239	11.3542	11.2578	11.3368	10.5479	11.1817	10.041	10.8228	10.5155	10.1967	10.2314	10.6647	10.579	10.6887	10.4911	10.1352	10.5312	9.8884	9.6869	10.1345	9.6263	10.0918	10.2696	9.7592	10.526
CD86***	6.0399	4.0315	5.6363	7.8937	7.9551	8.3021	8.2033	4.8683	5.8385	6.1585	5.293	8.4724	5.1804	6.237	4.7132	7.3895	6.8266	7.0435	6.687	6.8401	6.3668	7.3502	6.0596	7.4662	5.8709	7.9604	6.935	5.177	7.7839	5.4691	3.8224	5.9312	4.2809	7.2024	6.9499	6.1792	7.3864	3.0238	6.3169	6.303	4.2979	6.8429	5.5518	7.22	4.5083	6.153	6.2172	7.3205	8.0513
TNFSF9***	4.8361	5.9972	3.8118	6.3561	6.3355	7.4133	6.4106	7.2479	6.2145	9.3271	5.7679	6.7412	3.3423	7.167	4.7961	5.5365	3.9913	4.4121	6.6027	7.166	7.7415	5.2691	5.2736	8.8906	5.7359	4.4775	4.2446	8.7554	7.178	6.9361	5.4816	6.5054	8.3141	8.7996	5.4906	6.3222	8.5093	4.3477	6.4095	7.1648	7.027	6.9327	1.583	10.0376	5.3719	7.1202	8.3862	4.4539	7.3318
CD40**	6.9351	3.8238	9.162	7.5847	8.3531	8.1137	8.0582	6.0259	6.5523	6.1251	8.8375	8.7749	8.5422	7.0311	5.6524	8.1298	7.4515	6.7452	7.7081	6.9604	6.8343	8.55	6.9951	7.6392	6.7549	8.6243	7.0473	7.5483	7.9693	5.9162	4.3581	6.2399	6.1201	7.581	7.3728	6.6236	8.0023	4.1956	6.6861	6.0058	5.1616	6.1245	6.641	6.8923	4.9003	7.2753	7.9893	8.285	7.9622
TNFRSF25	8.5046	7.3515	7.7722	7.3663	8.6908	7.3941	7.5865	8.7489	6.5783	5.1456	5.0034	5.9039	8.1474	7.9232	7.8011	7.6743	7.0885	6.4587	7.9788	6.8831	7.4734	7.0142	7.9106	6.2002	6.7112	7.6935	7.6151	6.7809	7.6228	7.1652	6.3576	8.256	5.1114	5.9642	6.0295	6.3117	6.0865	7.5584	7.1611	3.5683	6.9097	6.8064	6.892	5.5885	5.5188	6.0041	6.7725	7.2257	6.8029
ADORA2A**	5.9968	4.3744	5.3988	6.4211	6.6671	6.5551	6.6428	5.6818	5.282	5.0055	4.8333	6.9458	5.7107	6.6354	5.3705	6.8479	6.4198	5.018	6.5413	5.7748	5.836	6.1234	6.0279	5.7183	5.8409	6.7265	6.6538	4.7639	6.0612	6.1364	3.9466	5.601	4.3495	5.1122	5.6184	5.1643	5.2577	4.5495	5.0543	5.2743	4.9989	5.8656	5.4729	5.5631	4.2965	5.2656	6.0062	5.382	5.9727
LAIR1**	7.6455	4.9186	5.4221	9.0102	8.9602	9.3213	8.4131	6.4106	6.5911	7.1813	5.7269	9.2722	5.9428	7.2155	6.0574	8.9104	7.5621	7.658	8.2562	7.5698	7.3123	7.4927	7.2222	7.2384	6.6833	8.3865	7.3119	6.3052	8.3496	6.213	3.9858	6.7102	4.4149	7.5643	7.1227	6.8293	8.3913	4.2351	6.4449	6.9579	5.865	7.2599	6.0306	7.7349	4.668	7.2753	6.7181	8.4029	8.2541
CD200	6.7596	6.3983	6.3816	6.9288	7.8225	7.6577	7.1598	5.229	6.842	5.6	6.6266	6.8185	5.3897	8.1773	5.1036	8.0016	6.7318	7.4425	5.9984	6.6097	6.6565	9.216	6.5131	5.3995	5.9481	6.4199	5.9896	2.6201	7.2877	8.3735	6.6288	8.3454	9.9583	8.9503	7.7499	7.243	6.0634	7.5816	5.8725	6.2555	6.1326	5.814	8.4688	5.4839	4.9633	8.7508	8.947	6.9034	7.7538
HHLA2*	8.5331	9.5246	6.1778	9.8826	7.6633	8.9288	8.441	9.4075	9.7927	11.4958	4.1128	8.7509	9.9797	9.0714	10.4761	7.3895	10.5774	6.2456	10.1388	10	9.1963	9.5734	9.8308	7.69	6.1165	9.695	9.3135	8.8603	9.8381	3.9237	8.3574	9.8501	8.3994	9.8868	9.2205	9.1573	1.8874	7.6343	10.3309	10.6895	5.127	7.5007	9.4606	9.8185	7.7837	9.7331	9.5315	9.1192	8.937
SELPLG***	7.6209	7.2854	6.6015	8.9904	8.768	8.7892	8.6057	6.4476	7.0922	7.8628	7.2556	9.0387	7.1895	8.534	6.4776	8.8358	8.0857	7.7708	8.049	9.5441	7.3239	7.7538	7.6406	7.0834	8.7148	8.0579	7.4714	8.6804	8.3296	6.2997	5.9056	6.9403	5.7282	6.9474	7.1698	8.4781	8.375	7.3444	7.0957	8.0069	6.2499	6.9755	7.4729	8.8242	5.1731	7.5879	7.4894	8.3414	7.6853
TNFRSF8**	4.2023	1.6751	2.8436	4.6285	4.7531	5.0007	5.0349	3.2167	4.6598	2.9169	1.603	5.3996	3.6228	5.1475	2.7703	5.0716	4.076	2.864	4.553	3.8944	3.6467	3.7407	4.2748	2.9247	3.7079	4.9075	2.7165	3.26	4.0104	2.6699	1.6417	3.0184	1.7502	2.0334	3.4829	2.4977	3.8579	1.6031	3.4644	2.7551	2.5027	2.9163	3.1674	4.2862	1.4731	3.4964	3.1857	3.5534	4.3521
TIGIT***	6.2922	3.6665	3.583	6.1079	6.1688	5.5499	6.2154	3.6571	4.5591	5.1786	2.0202	7.6128	4.738	7.1608	3.3668	5.6034	5.645	4.4761	4.6849	4.6092	4.9081	5.6834	4.7071	4.6851	3.6628	5.3792	5.3877	5.8051	6.6769	3.849	3.3688	5.0114	4.4775	4.7351	3.4219	5.2328	4.9145	4.1549	4.8841	4.7654	2.9614	2.6602	3.4568	6.1969	2.3209	5.4826	5.96	4.7551	5.3992
CTLA4***	5.9969	2.613	4.0695	5.2965	5.3856	5.0406	6.9486	4.5313	4.1031	3.7317	2.3435	7.0131	4.4237	5.6498	3.3668	4.4116	5.5445	3.2036	5.1359	5.0477	4.7106	5.7463	4.7336	5.0143	4.9243	6.2922	5.6414	4.7409	6.1634	4.778	3.3688	5.2985	3.2495	4.8278	3.8955	3.5183	4.7505	1.6031	3.774	3.7845	2.8806	3.3227	3.8553	5.8633	2.1866	3.9379	5.2268	4.4162	5.7223
CD274***	3.5995	3.0551	2.8436	5.3356	5.5083	4.2118	6.0241	2.8246	3.3744	5.0772	2.9303	6.5591	3.7214	3.8612	3.1315	4.3814	4.0343	3.3475	5.4935	4.557	3.4911	5.4311	3.8118	4.7156	3.6628	5.5074	4.6524	4.2493	5.6679	3.1773	2.5021	4.1158	3.8318	3.7883	2.9027	2.3411	4.3146	3.78	3.1579	3.4885	2.795	4.7654	3.1674	5.9444	2.0385	3.673	3.4084	3.8075	4.5463
PDCD1LG2***	4.2397	1.3	2.3558	6.0736	6.3844	5.8823	6.4868	2.8246	3.7843	4.6294	2.1909	6.8584	4.1328	4.2819	2.3977	5.1632	4.3385	5.018	5.0208	5.1916	3.6467	5.7586	4.2748	5.0386	3.9894	6.4601	4.9118	2.5158	5.8007	3.7291	0.5101	3.1967	2.9297	5.5398	4.5932	3.9565	5.6004	1.6031	3.9812	4.1386	2.2687	3.4362	3.3897	4.6182	2.4437	4.191	4.3745	5.4206	6.1506
TNFRSF18***	6.1022	2.9222	4.3378	5.4468	5.9697	5.2253	5.8297	4.4239	4.1729	4.2493	2.0202	5.8022	4.5089	6.3392	3.4201	4.1501	5.0536	3.9978	5.1902	5.0287	4.7106	5.6041	5.5213	5.3223	4.2857	6.7914	4.9982	3.9622	5.8829	4.1585	2.7944	4.5023	6.2242	5.1841	5.1393	4.964	5.3175	3.8326	4.2451	3.4885	3.5888	3.4362	3.6978	5.7884	2.3209	4.2755	5.3749	4.8429	5.6733
CD80*	3.5995	2.4294	3.0961	5.3922	5.8	4.6849	5.8555	3.1282	3.6439	4.5809	0.594	5.7786	3.2128	3.9784	2.6858	4.3814	4.8761	3.9078	4.6849	4.2956	3.7872	5.631	3.3475	4.8315	3.7079	5.6252	4.6875	2.4033	5.4958	2.9095	1.8256	4.2294	1.9399	4.3846	3.6518	3.4432	3.6869	1.3383	4.0747	3.7845	1.8262	4.6288	2.9044	4.5421	1.4731	3.7139	3.9708	5.4395	6.2543
CD70**	1.964	1.6751	1.6132	5.4288	4.6234	4.6849	5.3018	3.3001	2.14	3.2001	2.1909	3.9107	2.5333	2.2298	2.596	3.0098	3.5332	2.6586	4.377	5.3379	4.4817	5.303	3.3475	5.508	3.8754	5.7981	3.4472	3.7486	4.2147	1.3406	2.2681	2.3955	3.9245	4.0023	5.5345	2.9949	4.3146	1.8268	3.774	2.7551	1.9892	1.7891	2.3196	5.5502	0.9169	3.0612	4.1867	3.2448	4.6514
CD160**	2.7661	3.0551	3.2075	3.3463	2.992	3.1112	2.7309	2.5796	2.273	2.0963	1.8266	2.6859	3.1434	3.4385	3.0661	3.2292	2.4133	4.6528	3.0342	2.9073	3.4353	2.6998	3.5395	2.6992	2.3284	2.5449	3.2733	2.4033	2.2255	2.4848	2.3898	3.785	0.9602	0.9137	0.9452	3.8443	3.8579	3.1114	1.0403	3.2183	2.5027	2.0958	2.4571	2.3805	0.5301	1.0718	2.0134	1.7054	1.746
IDO1**	4.9306	3.7473	4.7956	8.9595	9.2009	6.2994	8.8238	4.7839	6.0199	7.4345	4.5804	10.0904	5.1275	8.0724	4.6698	7.5942	6.7577	6.6443	7.8859	8.6756	6.6927	10.9516	5.7714	5.82	6.0567	10.342	6.3918	10.6321	10.0171	3.4544	3.1791	5.3497	7.1342	8.753	5.1202	5.3607	6.6096	5.3118	7.854	6.4683	4.2343	4.9294	4.9041	7.9854	1.8735	7.4185	5.6024	5.8603	8.0609
CD244***	3.3487	2.9222	1.9053	4.4262	3.8983	5.0602	5.0793	1.6837	2.6115	3.0654	0	4.5908	3.9003	4.7787	3.4715	4.9534	4.076	4.5071	6.143	5.5924	2.2755	4.9221	3.4783	4.0819	3.0427	4.9533	3.9874	4.4608	3.6834	3.0496	2.5021	3.1397	3.3863	3.4809	3.8029	4.8231	4.4632	4.1956	4.4333	5.2743	1.9892	2.9925	3.1674	4.1561	1.2216	4.431	2.5998	1.4308	3.6068
CD40LG	4.2397	3.581	2.1481	4.1908	4.3228	4.8514	4.1213	1.6837	3.1155	4.1858	0.594	4.6441	4.5362	4.7787	3.4201	4.2538	4.9452	5.0811	5.2079	3.8078	2.9689	3.3451	3.4783	1.0696	3.6628	4.2761	4.291	3.3232	4.0818	4.0625	2.1351	3.5861	0.5586	1.6824	0.9452	5.9943	2.2569	3.2722	4.3976	6.3935	3.2458	2.3486	4.1672	2.9507	2.0385	4.6787	3.6013	3.1561	2.5132
ICOS	5.4447	2.4294	4.4326	5.2965	5.788	5.3734	6.4449	3.8353	4.0298	4.2493	1.603	7.0182	4.3941	5.441	3.9413	4.1139	5.4682	3.6547	5.1542	4.8232	4.3966	6.1234	3.8606	4.8034	4.7839	6.2378	5.1316	4.516	5.5088	3.7291	3.4826	4.7123	3.2495	5.2692	3.8955	4.7626	3.8579	2.3437	4.9348	4.0299	2.3904	1.6072	3.9042	5.3264	2.1866	3.3482	5.3572	3.9725	5.4964
TMIGD2	3.4157	2.9222	2.5374	2.2558	2.2356	2.6767	3.7337	1.9128	1.646	2.3491	0.594	3.1941	4.3941	5.2444	2.1678	2.1787	3.0377	4.3451	5.2425	4.95	1.8323	4.4938	3.2773	2.4318	4.5313	4.2023	3.1778	4.3438	3.197	3.2371	2.7944	3.8218	0.9602	1.6824	0.5486	5.5335	4.5655	3.0238	4.9595	4.3791	4.0979	0.8629	2.3196	3.6275	4.2965	3.9029	2.1838	3.1561	3.0113
BTLA	4.2023	1.6751	2.5374	2.7937	3.8527	3.6132	3.5564	1.411	2.7997	3.0654	1.3382	4.0355	2.7354	5.2904	1.7351	2.4354	3.4081	3.6547	3.764	1.8483	1.8323	3.7407	4.379	2.5717	1.5904	3.656	3.1778	2.0011	3.2599	4.2485	2.5021	3.8575	0.9602	2.8454	2.2333	3.5183	1.8874	2.3437	2.6515	3.4885	1.1845	2.0958	2.8049	2.4925	0.9169	2.8569	3.4084	4.0728	3.2079
TNFRSF9**	3.5408	1.9725	2.1481	5.6772	5.2339	3.6132	5.1642	2.933	3.8708	3.8995	2.0202	5.7666	2.8268	5.1724	1.7351	3.2955	3.7026	2.6586	4.9803	3.065	3.5967	5.2519	3.2773	4.9127	3.5681	5.3792	4.5028	3.8805	5.1589	2.834	0.8861	3.0803	2.3938	3.7883	5.4606	2.9949	3.0975	0	3.8287	3.0052	2.704	2.7508	2.9044	4.6427	2.3209	3.4487	4.5088	4.6615	4.9274
CD200R1	3.7103	1.3	3.4074	4.0094	5.0442	5.4044	4.9655	3.3789	3.1155	2.9169	0.594	4.7691	2.2981	4.0336	1.8942	4.2868	3.9013	4.6248	4.0253	3.2734	2.9689	4.1658	3.0438	2.1032	2.6391	4.2761	3.3629	2.6201	3.3202	2.2724	1.9886	2.2947	1.9399	3.2985	1.2559	4.2488	0	2.3437	2.768	4.1386	1.9892	0.495	3.2453	3.7678	1.4731	3.4964	3.0156	0.6464	2.6547
TNFSF14***	2.7661	0	0.754	3.4209	3.757	3.6132	2.3508	1.9128	1.9933	2.3491	0.594	3.9951	2.8268	3.1693	1.5562	3.5877	2.858	3.5395	3.1112	2.1595	2.2755	2.4805	1.5521	0.6318	2.4396	2.4201	0	2.5158	2.9139	1.3406	0	2.4898	0.5586	0	0.5486	2.4977	1.6598	1.6031	1.3702	3.4039	0.5103	1.3991	2.1677	3.0271	0.9169	2.5299	2.7155	3.0616	1.4676
[truncated: 104 more columns]

## Sheet: Sheet2
cluster	FC	p
LAG3***	1.24237	2.29377e-07
TNFSF15	0.997015	0.901551
CD276***	1.03205	8.06236e-05
PDCD1***	1.21107	0.000410348
CD48	1.07233	0.0596083
CD44	1.00879	0.288839
ICOSLG	1.02633	0.095684
CD28	1.04985	0.32241
CD27	1.08337	0.0733081
TNFRSF4***	1.08867	0.00889463
NRP1***	1.08305	7.7383e-05
TNFRSF14	1.01202	0.196969
CD86***	1.14949	0.000183463
TNFSF9***	1.21839	1.81547e-05
CD40**	1.09472	0.00343215
TNFRSF25	0.955336	0.0553367
ADORA2A**	1.0823	0.00268362
LAIR1**	1.11	0.0013439
CD200	1.02665	0.410952
HHLA2*	0.92223	0.0443989
SELPLG***	1.10166	9.19039e-05
TNFRSF8**	1.18677	0.0017109
TIGIT***	1.19947	0.000207116
CTLA4***	1.17719	0.000735223
CD274***	1.30933	1.47423e-07
PDCD1LG2***	1.24131	0.000317843
TNFRSF18***	1.19887	9.82691e-06
CD80*	1.11983	0.0484579
CD70**	1.2053	0.00472761
CD160**	1.16553	0.00465243
IDO1**	1.18216	0.00243676
CD244***	1.2593	0.00027632
CD40LG	0.950347	0.423749
ICOS	1.10131	0.0580636
TMIGD2	0.968277	0.650048
BTLA	1.11585	0.129693
TNFRSF9**	1.21745	0.00112007
CD200R1	1.07217	0.339101
TNFSF14***	1.37323	0.000283584
